# Supplementary material for: Hybrid allele-specific ChIP-seq analysis identifies variation in brassinosteroid-responsive transcription factor binding linked to traits in maize
Source: Genome Biol. 2023 May 8;24:108. doi: 10.1186/s13059-023-02909-w (PMC10165856; doi:10.1186/s13059-023-02909-w)
Supplement: Supplementary file 1 — Additional file 1: Table S1. List of 2743 BR responsive genes in Maize determined by RNA-seq. [file 13059_2023_2909_MOESM1_ESM.xlsx]

## Sheet: Table_S1
Table S1. List of 2743 BR responsive genes in Maize determined by RNA-seq
gene.ID	log2FoldChange	mode	no_V5_gene	Gene name	Protein function
Zm00001d032881	5.03541	up	Zm00001eb047360	EXPANSIN-A28 (PTHR31867:SF77)	-
Zm00001d047091	5.01577	up	Zm00001eb391370	EXPANSIN-B2 (PTHR31692:SF19)	-
Zm00001d007919	3.73545	up	Zm00001eb117380	LOB DOMAIN-CONTAINING PROTEIN (PTHR31301:SF116)	-
Zm00001d029906	2.98897	up	Zm00001eb023420	EXPANSIN-B3 (PTHR31692:SF17)	-
Zm00001d029903	2.86444	up	Zm00001eb023400	BETA-EXPANSIN 5 (PTHR31692:SF93)	-
Zm00001d003871	2.81705	up	Zm00001eb084720	ETHYLENE-RESPONSIVE TRANSCRIPTION FACTOR LEP (PTHR31677:SF118)	DNA-binding transcription factor
Zm00001d010358	2.58292	up	Zm00001eb349990	MALIC ENZYME (PTHR23406:SF66)	oxidoreductase
Zm00001d029859	2.47122	up	Zm00001eb023070	CELL DELINEATING PROTEIN, PUTATIVE, EXPRESSED-RELATED (PTHR31731:SF18)	-
Zm00001d025646	2.42765	up	Zm00001eb424500	OS04G0467100 PROTEIN (PTHR33914:SF13)	chaperone
Zm00001d001321	2.38467	up	no_V5_gene	no_annotation
Zm00001d047089	2.3232	up	Zm00001eb391350	BETA-EXPANSIN 5 (PTHR31692:SF93)	-
Zm00001d039650	2.29527	up	Zm00001eb122680	CYTOCHROME P450 734A1 (PTHR24282:SF224)	oxygenase
Zm00001d044839	2.26383	up	Zm00001eb372510	BHLH DOMAIN-CONTAINING PROTEIN (PTHR38546:SF3)	-
Zm00001d040247	2.25309	up	Zm00001eb127350	EXPANSIN-A8 (PTHR31867:SF218)	-
Zm00001d015476	2.19121	up	Zm00001eb233860	OS02G0178700 PROTEIN (PTHR33124:SF16)	DNA-binding transcription factor
Zm00001d047090	2.14176	up	Zm00001eb391360	BETA-EXPANSIN 1A (PTHR31692:SF110)	-
Zm00001d052026	1.95652	up	Zm00001eb192320	OS02G0797100 PROTEIN (PTHR31194:SF192)	DNA-binding transcription factor
Zm00001d022524	1.95166	up	Zm00001eb330990	WUSCHEL-RELATED HOMEOBOX 11 (PTHR46998:SF2)	homeodomain transcription factor
Zm00001d013592	1.9401	up	Zm00001eb217830	-	-
Zm00001d020949	1.93757	up	Zm00001eb316830	-	-
Zm00001d008946	1.93357	up	Zm00001eb338720	OS01G0219300 PROTEIN (PTHR33148:SF55)	-
Zm00001d029305	1.91568	up	Zm00001eb018140	SERINE/ARGININE-RICH SC35-LIKE SPLICING FACTOR SCL30A (PTHR23147:SF149)	RNA splicing factor
Zm00001d015721	1.87747	up	Zm00001eb235360	CYTOCHROME P450 734A2 (PTHR24282:SF31)	oxygenase
Zm00001d048759	1.86216	up	Zm00001eb166100	LACCASE (PTHR11709:SF356)	oxidase
Zm00001d035682	1.83449	up	Zm00001eb267020	ALPHA-HUMULENE/(-)-(E)-BETA-CARYOPHYLLENE SYNTHASE (PTHR31225:SF52)	-
Zm00001d042383	1.7762	up	Zm00001eb143600	AAI DOMAIN-CONTAINING PROTEIN (PTHR33122:SF50)	-
Zm00001d042944	1.76284	up	Zm00001eb148650	ALPHA/BETA-HYDROLASES SUPERFAMILY PROTEIN (PTHR11614:SF162)	phospholipase
Zm00001d021736	1.71476	up	Zm00001eb323760	MIXED-LINKED GLUCAN SYNTHASE 3-RELATED (PTHR13301:SF44)	DNA-binding transcription factor
Zm00001d024382	1.69608	up	Zm00001eb414360	XYLOGLUCAN ENDOTRANSGLUCOSYLASE/HYDROLASE (PTHR31062:SF141)	hydrolase
Zm00001d002564	1.68883	up	Zm00001eb073030	PROTEIN DMR6-LIKE OXYGENASE 2 (PTHR10209:SF251)	oxidoreductase
Zm00001d038394	1.68327	up	Zm00001eb289830	OS05G0463000 PROTEIN (PTHR47985:SF63)	-
Zm00001d012194	1.64739	up	Zm00001eb365930	OS01G0888800 PROTEIN (PTHR36023:SF5)	-
Zm00001d038598	1.64259	up	Zm00001eb315680	PEROXIDASE 1 (PTHR31235:SF81)	peroxidase
Zm00001d031781	1.63936	up	Zm00001eb037960	OS06G0210600 PROTEIN (PTHR16223:SF122)	basic helix-loop-helix transcription factor
Zm00001d012520	1.63816	up	Zm00001eb369000	OS01G0817650 PROTEIN (PTHR31087:SF79)	-
Zm00001d050577	1.60577	up	Zm00001eb180830	BIDIRECTIONAL SUGAR TRANSPORTER SWEET15 (PTHR10791:SF50)	-
Zm00001d029970	1.60518	up	Zm00001eb023840	CYCLIN-P4-1 (PTHR15615:SF91)	-
Zm00001d003521	1.59963	up	Zm00001eb081540	TRANSCRIPTION REPRESSOR-RELATED (PTHR33057:SF114)	-
Zm00001d024522	1.59444	up	Zm00001eb415520	TRANSCRIPTION FACTOR BHLH35 (PTHR31945:SF26)	DNA-binding transcription factor
Zm00001d045568	1.55809	up	Zm00001eb379190	BRASSINOSTEROID-RESPONSIVE RING-H2 (PTHR45969:SF1)	-
Zm00001d034731	1.52284	up	Zm00001eb063410	OS03G0833100 PROTEIN (PTHR42820:SF21)	oxidoreductase
Zm00001d043197	1.51565	up	Zm00001eb150750	-	-
Zm00001d018839	1.50945	up	Zm00001eb300490	DIMETHYLNONATRIENE SYNTHASE (PTHR47944:SF11)	oxygenase
Zm00001d040060	1.50167	up	Zm00001eb125890	GLYCOSYLTRANSFERASE FAMILY 61 PROTEIN (PTHR20961:SF88)	glycosyltransferase
Zm00001d032008	1.49405	up	Zm00001eb039970	OS08G0550400 PROTEIN (PTHR46151:SF9)	-
Zm00001d039383	1.49364	up	Zm00001eb120150	BASIC LEUCINE ZIPPER 61 (PTHR46391:SF20)	basic leucine zipper transcription factor
Zm00001d030180	1.48719	up	Zm00001eb025610	-	-
Zm00001d006274	1.47873	up	Zm00001eb104090	SAUR55-AUXIN-RESPONSIVE SAUR FAMILY MEMBER (PTHR31175:SF112)	-
Zm00001d026657	1.46369	up	no_V5_gene	CCR4-ASSOCIATED FACTOR 1 HOMOLOG 9-RELATED (PTHR10797:SF35)	mRNA polyadenylation factor
Zm00001d047087	1.44993	up	no_V5_gene	EXPANSIN-B4 (PTHR31692:SF9)	-
Zm00001d021456	1.44207	up	Zm00001eb321100	SAUR55-AUXIN-RESPONSIVE SAUR FAMILY MEMBER (PTHR31175:SF112)	-
Zm00001d043702	1.42196	up	Zm00001eb155340	ARABINOGALACTAN PEPTIDE 3 (PTHR34114:SF14)	-
Zm00001d034663	1.41075	up	Zm00001eb211650	EXPANSIN-A3 (PTHR31867:SF151)	-
Zm00001d040379	1.41039	up	Zm00001eb128450	EXPANSIN-A11 (PTHR31867:SF223)	-
Zm00001d015715	1.40928	up	Zm00001eb235330	PLANT/F18G18-200 PROTEIN (PTHR31265:SF3)	-
zma-MIR398a	1.40728	up	no_V5_gene	no_annotation
Zm00001d036780	1.40276	up	Zm00001eb275590	OS06G0633100 PROTEIN (PTHR33228:SF65)	-
Zm00001d046346	1.39341	up	Zm00001eb385110	SPERMATOGENESIS- AND OOGENESIS-SPECIFIC BASIC HELIX-LOOP-HELIX-CONTAINING PROTEIN 1 (PTHR46665:SF1)	basic helix-loop-helix transcription factor
Zm00001d022249	1.36394	up	Zm00001eb328510	OS07G0633900 PROTEIN (PTHR35123:SF7)	-
Zm00001d041987	1.36306	up	Zm00001eb140020	OS01G0968400 PROTEIN (PTHR31656:SF1)	-
Zm00001d010587	1.35981	up	Zm00001eb351800	RING-TYPE E3 UBIQUITIN TRANSFERASE (PTHR22765:SF180)	ubiquitin-protein ligase
Zm00001d026038	1.35356	up	Zm00001eb428340	ATP-DEPENDENT CASEINOLYTIC PROTEASE/CROTONASE FAMILY PROTEIN (PTHR36368:SF1)	protease
Zm00001d011921	1.34288	up	Zm00001eb363520	OS07G0238000 PROTEIN (PTHR33136:SF103)	-
Zm00001d003784	1.34231	up	Zm00001eb083870	GLUCAN ENDO-1,3-BETA-GLUCOSIDASE 14 (PTHR32227:SF236)	glucosidase
Zm00001d045203	1.3333	up	Zm00001eb375570	AUXIN-RESPONSIVE PROTEIN IAA13 (PTHR31734:SF261)	-
Zm00001d018056	1.32473	up	Zm00001eb254900	BHLH DOMAIN-CONTAINING PROTEIN (PTHR38546:SF3)	-
Zm00001d045334	1.30168	up	Zm00001eb376820	OS06G0150000 PROTEIN (PTHR33673:SF2)	-
Zm00001d011268	1.29742	up	Zm00001eb357590	OS01G0594500 PROTEIN (PTHR36312:SF1)	-
Zm00001d012109	1.27692	up	Zm00001eb365220	BAG FAMILY MOLECULAR CHAPERONE REGULATOR 1 (PTHR12329:SF16)	chaperone
Zm00001d041384	1.27102	up	Zm00001eb135300	OS12G0596101 PROTEIN (PTHR34724:SF2)	-
Zm00001d051693	1.26551	up	Zm00001eb189450	OS02G0720600 PROTEIN (PTHR13683:SF762)	aspartic protease
Zm00001d033365	1.2538	up	Zm00001eb051770	CYCLIN-A3-1-RELATED (PTHR10177:SF504)	kinase activator
Zm00001d015140	1.25038	up	Zm00001eb231280	SUBFAMILY NOT NAMED (PTHR35162:SF6)	-
Zm00001d036922	1.24285	up	no_V5_gene	ACYL TRANSFERASE 10 (PTHR31147:SF11)	transferase
Zm00001d043087	1.23556	up	Zm00001eb149740	OS01G0817650 PROTEIN (PTHR31087:SF79)	-
Zm00001d024071	1.23226	up	Zm00001eb411910	XYLOGLUCAN ENDOTRANSGLYCOSYLASE/HYDROLASE PROTEIN 8 (PTHR31062:SF45)	hydrolase
Zm00001d013495	1.23113	up	Zm00001eb216890	DENTICLELESS PROTEIN HOMOLOG (PTHR22852:SF0)	-
Zm00001d044660	1.2311	up	Zm00001eb163650	-	-
Zm00001d023804	1.22314	up	Zm00001eb409980	EXPRESSED PROTEIN (PTHR38398:SF1)	-
Zm00001d051509	1.22068	up	Zm00001eb187720	OS02G0691500 PROTEIN (PTHR11969:SF78)	basic helix-loop-helix transcription factor
Zm00001d027477	1.20722	up	no_V5_gene	EXPRESSED PROTEIN (PTHR36355:SF1)	-
Zm00001d032091	1.19982	up	Zm00001eb040650	OS08G0452500 PROTEIN (PTHR31374:SF52)	-
Zm00001d008899	1.19688	up	Zm00001eb338230	CBL-INTERACTING PROTEIN KINASE 13-RELATED (PTHR43895:SF17)	-
Zm00001d042911	1.19425	up	Zm00001eb148330	OS05G0583950 PROTEIN (PTHR47932:SF42)	-
Zm00001d021279	1.18283	up	Zm00001eb319470	AUXIN-RESPONSIVE PROTEIN IAA26 (PTHR31734:SF250)	-
Zm00001d047535	1.18149	up	Zm00001eb395260	CALCIUM-BINDING PROTEIN CML27-RELATED (PTHR10891:SF963)	calmodulin-related
Zm00001d027411	1.18001	up	Zm00001eb001560	PEROXIDASE (PTHR31235:SF156)	peroxidase
Zm00001d014755	1.17661	up	Zm00001eb227720	F-BOX/KELCH-REPEAT PROTEIN SKIP25 (PTHR47590:SF1)	-
Zm00001d052746	1.17533	up	Zm00001eb198680	OS08G0101700 PROTEIN (PTHR10106:SF10)	reductase
Zm00001d051659	1.15733	up	no_V5_gene	-	-
Zm00001d022211	1.15426	up	Zm00001eb328100	TRANSMEMBRANE PROTEIN (PTHR35463:SF10)	-
Zm00001d053445	1.15384	up	Zm00001eb204530	-	-
Zm00001d047728	1.14314	up	Zm00001eb396960	F10K1.14 PROTEIN (PTHR48011:SF7)	-
Zm00001d029391	1.13989	up	Zm00001eb018960	PHOSPHO-2-DEHYDRO-3-DEOXYHEPTONATE ALDOLASE (PTHR21337:SF0)	aldolase
Zm00001d006603	1.13923	up	Zm00001eb324400	OS07G0564200 PROTEIN (PTHR33320:SF2)	aminoacyl-tRNA synthetase
Zm00001d023604	1.13858	up	Zm00001eb408440	SUBFAMILY NOT NAMED (PTHR33699:SF22)	-
Zm00001d003930	1.13422	up	Zm00001eb421200	BETA-1,3-N-ACETYLGLUCOSAMINYLTRANSFERASE FAMILY PROTEIN (PTHR33184:SF72)	-
Zm00001d017559	1.13011	up	Zm00001eb250230	TRANSCRIPTION FACTOR BHLH111 (PTHR16223:SF171)	basic helix-loop-helix transcription factor
Zm00001d033222	1.13002	up	no_V5_gene	9-CIS-EPOXYCAROTENOID DIOXYGENASE NCED3, CHLOROPLASTIC (PTHR10543:SF134)	oxygenase
Zm00001d021457	1.12999	up	Zm00001eb321110	AUXIN-RESPONSIVE PROTEIN SAUR61 (PTHR31175:SF105)	-
Zm00001d038626	1.12959	up	no_V5_gene	ARABINOGALACTAN PEPTIDE 1 (PTHR34114:SF12)	-
Zm00001d027958	1.12798	up	no_V5_gene	-	-
Zm00001d016121	1.12646	up	Zm00001eb238290	-	-
Zm00001d007360	1.12557	up	Zm00001eb113050	ARM REPEAT SUPERFAMILY PROTEIN (PTHR46043:SF13)	-
Zm00001d006282	1.12331	up	Zm00001eb104160	AUXIN INDUCED PROTEIN (PTHR31175:SF31)	-
Zm00001d028967	1.12181	up	Zm00001eb015390	ADP-RIBOSYLATION FACTOR GTPASE-ACTIVATING PROTEIN AGD14-RELATED (PTHR46085:SF4)	GTPase-activating protein
Zm00001d028210	1.1209	up	Zm00001eb008630	REPA_OB_2 DOMAIN-CONTAINING PROTEIN (PTHR23273:SF32)	DNA metabolism protein
Zm00001d050061	1.12078	up	Zm00001eb176980	HELICASE-LIKE TRANSCRIPTION FACTOR (PTHR45626:SF22)	-
Zm00001d016582	1.11641	up	Zm00001eb241870	OS02G0512000 PROTEIN (PTHR31374:SF26)	-
Zm00001d003272	1.11482	up	Zm00001eb079390	F21J9.19 (PTHR22844:SF199)	-
Zm00001d042735	1.11145	up	Zm00001eb146800	RING-H2 FINGER PROTEIN ATL78 (PTHR46905:SF7)	-
Zm00001d048417	1.09876	up	Zm00001eb403190	FAD BINDING DOMAIN CONTAINING PROTEIN, EXPRESSED (PTHR45934:SF4)	oxidoreductase
Zm00001d039634	1.09749	up	Zm00001eb122500	GIBBERELLIN 3-BETA-DIOXYGENASE 2 (PTHR47990:SF22)	oxygenase
Zm00001d038450	1.09388	up	Zm00001eb290340	OS05G0474700 PROTEIN (PTHR33052:SF177)	-
Zm00001d051435	1.08324	up	Zm00001eb311850	-	-
Zm00001d012229	1.08195	up	Zm00001eb366300	OS01G0878700 PROTEIN (PTHR48017:SF173)	-
Zm00001d003422	1.08163	up	Zm00001eb080770	OS04G0460300 PROTEIN (PTHR48017:SF109)	-
Zm00001d012719	1.0816	up	Zm00001eb370720	BASIC LEUCINE ZIPPER 6 (PTHR46391:SF2)	basic leucine zipper transcription factor
Zm00001d043989	1.08058	up	Zm00001eb157830	OS01G0659900 PROTEIN (PTHR10706:SF130)	ubiquitin-protein ligase
Zm00001d016840	1.07635	up	Zm00001eb243960	E3 UBIQUITIN-PROTEIN LIGASE EL5 (PTHR22765:SF410)	ubiquitin-protein ligase
Zm00001d044541	1.0743	up	Zm00001eb162710	SPX DOMAIN-CONTAINING PROTEIN 6 (PTHR45978:SF4)	-
Zm00001d051365	1.06902	up	Zm00001eb186590	ZINC ION BINDING PROTEIN (PTHR33779:SF23)	-
Zm00001d025141	1.06608	up	Zm00001eb420440	TRANSCRIPTION FACTOR BHLH35 (PTHR31945:SF26)	DNA-binding transcription factor
Zm00001d046966	1.06164	up	Zm00001eb389890	OS06G0666800 PROTEIN (PTHR33168:SF67)	-
Zm00001d043538	1.06091	up	Zm00001eb154060	BURP DOMAIN PROTEIN RD22 (PTHR31236:SF2)	-
Zm00001d018977	1.05968	up	Zm00001eb301630	no_annotation
Zm00001d043686	1.05452	up	Zm00001eb155170	OS01G0709400 PROTEIN (PTHR30457:SF5)	-
Zm00001d028714	1.0535	up	Zm00001eb013130	RNA-BINDING PROTEIN ARP1-RELATED (PTHR48024:SF23)	-
Zm00001d043179	1.05246	up	Zm00001eb150590	AUXIN EFFLUX CARRIER COMPONENT 9-RELATED (PTHR31752:SF45)	secondary carrier transporter
Zm00001d039607	1.0419	up	Zm00001eb122240	UDP-GLYCOSYLTRANSFERASE 75D1 (PTHR11926:SF870)	transferase
Zm00001d042389	1.03861	up	Zm00001eb143640	OS01G0912900 PROTEIN (PTHR47928:SF33)	-
Zm00001d040075	1.03642	up	Zm00001eb125980	OS01G0118400 PROTEIN (PTHR20961:SF17)	glycosyltransferase
Zm00001d047096	1.0355	up	Zm00001eb391450	BETA-EXPANSIN 1A (PTHR31692:SF94)	-
Zm00001d010986	1.03422	up	Zm00001eb355220	DNA REPAIR PROTEIN RAD51 HOMOLOG 2 (PTHR46456:SF1)	DNA metabolism protein
Zm00001d009449	1.03345	up	Zm00001eb342700	OS05G0548600 PROTEIN (PTHR47942:SF41)	-
Zm00001d026577	1.03333	up	Zm00001eb433330	ORYZAIN BETA CHAIN (PTHR12411:SF953)	cysteine protease
Zm00001d025067	1.03273	up	Zm00001eb420010	PECTATE LYASE (PTHR31683:SF182)	lyase
Zm00001d052578	1.03217	up	Zm00001eb197260	OS12G0156500 PROTEIN (PTHR33736:SF13)	-
Zm00001d018414	1.02697	up	Zm00001eb258220	AUXIN-RESPONSIVE PROTEIN IAA9 (PTHR31734:SF88)	-
Zm00001d005324	1.02591	up	Zm00001eb095890	U-BOX DOMAIN-CONTAINING PROTEIN 33 (PTHR45647:SF18)	-
Zm00001d006753	1.02586	up	Zm00001eb326420	GH3 DOMAIN-CONTAINING PROTEIN (PTHR31901:SF9)	-
Zm00001d034111	1.02272	up	Zm00001eb058140	OS03G0761300 PROTEIN (PTHR45613:SF50)	-
Zm00001d048086	1.01911	up	Zm00001eb400180	REPA_OB_2 DOMAIN-CONTAINING PROTEIN (PTHR23273:SF32)	DNA metabolism protein
Zm00001d035694	1.0191	up	Zm00001eb267080	OS05G0108400 PROTEIN (PTHR31972:SF9)	-
Zm00001d011208	1.01851	up	Zm00001eb357070	OS08G0426200 PROTEIN (PTHR47991:SF81)	oxygenase
Zm00001d032072	1.01462	up	Zm00001eb040480	-	-
Zm00001d038703	1.0141	up	Zm00001eb292890	O-METHYLTRANSFERASE ZRP4 (PTHR11746:SF304)	methyltransferase
Zm00001d037271	1.00796	up	Zm00001eb280060	TORTIFOLIA1-LIKE PROTEIN 4 (PTHR31355:SF8)	-
Zm00001d043455	1.00517	up	Zm00001eb153140	OS01G0748300 PROTEIN (PTHR33083:SF49)	-
Zm00001d033325	1.00368	up	Zm00001eb051380	DOF ZINC FINGER PROTEIN DOF3.2 (PTHR31992:SF304)	-
Zm00001d036784	1.00317	up	Zm00001eb275630	POTASSIUM TRANSPORTER 8 (PTHR30540:SF10)	transporter
Zm00001d029738	1.00259	up	Zm00001eb393620	EXPRESSED PROTEIN (PTHR34953:SF2)	hydrolase
Zm00001d028416	1.00233	up	Zm00001eb010610	ACT DOMAIN CONTAINING PROTEIN, EXPRESSED (PTHR31096:SF51)	-
Zm00001d021599	0.998529	up	Zm00001eb322470	L-ASCORBATE OXIDASE HOMOLOG (PTHR11709:SF90)	oxidase
Zm00001d036574	0.998458	up	Zm00001eb273730	OS06G0679600 PROTEIN (PTHR35495:SF1)	-
Zm00001d012569	0.997951	up	Zm00001eb369420	FK506-BINDING-LIKE PROTEIN (PTHR34567:SF3)	-
Zm00001d049631	0.99577	up	Zm00001eb058560	UBIQUITIN-CONJUGATING ENZYME E2 30 (PTHR24068:SF434)	ubiquitin-protein ligase
Zm00001d015468	0.994904	up	Zm00001eb233790	ZINC FINGER PROTEIN CONSTANS-LIKE 5 (PTHR31319:SF61)	-
Zm00001d038653	0.993132	up	Zm00001eb292340	-	-
Zm00001d053070	0.991539	up	Zm00001eb201340	DNA POLYMERASE DELTA CATALYTIC SUBUNIT (PTHR10322:SF23)	DNA metabolism protein
Zm00001d035119	0.985793	up	Zm00001eb261170	ACT DOMAIN-CONTAINING PROTEIN ACR8 (PTHR31096:SF6)	-
Zm00001d043044	0.984768	up	Zm00001eb149440	MYB FAMILY TRANSCRIPTION FACTOR (PTHR31161:SF18)	-
Zm00001d041836	0.984767	up	Zm00001eb138780	OS06G0228800 PROTEIN (PTHR48017:SF96)	-
Zm00001d012636	0.983107	up	Zm00001eb369970	DUF26-DOMAIN PROTEIN KINASE FAMILY PROTEIN-RELATED (PTHR27002:SF498)	transmembrane signal receptor
Zm00001d036704	0.977617	up	Zm00001eb274910	HISTIDINE KINASE 5 (PTHR43047:SF68)	histidine kinase receptor of two-component system
Zm00001d025900	0.976935	up	Zm00001eb427040	OS04G0526800 PROTEIN (PTHR31969:SF10)	-
Zm00001d006279	0.975344	up	Zm00001eb104130	AUXIN INDUCED PROTEIN (PTHR31175:SF31)	-
Zm00001d026505	0.972261	up	no_V5_gene	MATH DOMAIN CONTAINING PROTEIN (PTHR26379:SF443)	-
Zm00001d033539	0.971758	up	Zm00001eb053340	GLUTAMINE AMIDOTRANSFERASE CLASS-I FAMILY PROTEIN, EXPRESSED (PTHR42695:SF13)	-
Zm00001d049724	0.97136	up	Zm00001eb174320	OS08G0107600 PROTEIN (PTHR23240:SF29)	DNA metabolism protein
Zm00001d036439	0.957191	up	no_V5_gene	AROGENATE DEHYDROGENASE 2, CHLOROPLASTIC (PTHR43207:SF4)	dehydrogenase
Zm00001d030614	0.956098	up	Zm00001eb137000	DNA REPLICATION LICENSING FACTOR MCM7 (PTHR11630:SF26)	DNA metabolism protein
Zm00001d009187	0.953678	up	Zm00001eb340760	-	-
Zm00001d024028	0.953562	up	Zm00001eb080510	MULTIFUNCTIONAL TRYPTOPHAN BIOSYNTHESIS PROTEIN (PTHR43418:SF4)	-
Zm00001d040460	0.950934	up	Zm00001eb128980	-	-
Zm00001d032889	0.950607	up	Zm00001eb047460	F-BOX DOMAIN CONTAINING PROTEIN, EXPRESSED (PTHR34049:SF2)	-
Zm00001d019277	0.950159	up	Zm00001eb304240	DEFENSIN-LIKE PROTEIN 6 (PTHR33147:SF140)	antimicrobial response protein
Zm00001d044999	0.947331	up	no_V5_gene	DUF569 DOMAIN-CONTAINING PROTEIN (PTHR31205:SF29)	-
Zm00001d037210	0.946226	up	no_V5_gene	-	-
Zm00001d039993	0.94543	up	Zm00001eb125350	-	-
Zm00001d036250	0.943901	up	Zm00001eb376150
Zm00001d021610	0.940198	up	Zm00001eb322540	OS05G0121800 PROTEIN (PTHR33737:SF2)	-
Zm00001d040003	0.940082	up	Zm00001eb125410	CLAVATA3/ESR (CLE)-RELATED PROTEIN 43 (PTHR37184:SF2)	-
Zm00001d011707	0.938032	up	Zm00001eb361320	OS01G0711200 PROTEIN (PTHR48007:SF53)	transmembrane signal receptor
Zm00001d010200	0.937665	up	Zm00001eb348750	DEOXYADENOSINE KINASE (PTHR10513:SF35)	nucleotide kinase
Zm00001d014422	0.935178	up	Zm00001eb224940	LYSINE-SPECIFIC DEMETHYLASE JMJ706 (PTHR10694:SF107)	histone modifying enzyme
Zm00001d022085	0.933242	up	Zm00001eb327030	UDP-ARABINOPYRANOSE MUTASE 3 (PTHR31682:SF44)	mutase
Zm00001d050104	0.932378	up	Zm00001eb177300	OS08G0459100 PROTEIN (PTHR13318:SF255)	-
Zm00001d032233	0.931044	up	Zm00001eb041800	SUBFAMILY NOT NAMED (PTHR33148:SF30)	-
Zm00001d017882	0.929934	up	Zm00001eb253130	OS02G0722700 PROTEIN (PTHR11208:SF104)	RNA splicing factor
Zm00001d002286	0.92831	up	Zm00001eb070500	OS04G0618950 PROTEIN (PTHR31722:SF54)	-
Zm00001d046580	0.926271	up	Zm00001eb386910	OS06G0645500 PROTEIN (PTHR33915:SF12)	-
Zm00001d016924	0.924717	up	Zm00001eb244830	ETHYLENE INSENSITIVE 3-LIKE 5 PROTEIN (PTHR33305:SF7)	-
Zm00001d036125	0.922698	up	Zm00001eb270310	EARLY NODULIN-RELATED (PTHR33605:SF4)	-
Zm00001d014419	0.922575	up	Zm00001eb224920	EXPRESSED PROTEIN (PTHR47512:SF3)	-
Zm00001d053188	0.922176	up	Zm00001eb202510	CALCIUM-BINDING PROTEIN CML12-RELATED (PTHR10891:SF944)	calmodulin-related
Zm00001d009106	0.921982	up	Zm00001eb340160	RING-TYPE E3 UBIQUITIN TRANSFERASE (PTHR45676:SF143)	-
Zm00001d033671	0.920886	up	Zm00001eb216640	PROTEIN FAF-LIKE, CHLOROPLASTIC (PTHR33155:SF3)	-
Zm00001d049684	0.920433	up	Zm00001eb173930	PROTEIN IQ-DOMAIN 18 (PTHR32295:SF6)	-
Zm00001d025381	0.918329	up	Zm00001eb422190
Zm00001d003425	0.918018	up	Zm00001eb080790	CLE FAMILY OSCLE401 PROTEIN (PTHR36726:SF6)	-
Zm00001d020101	0.916523	up	Zm00001eb309940	OS09G0326100 PROTEIN (PTHR27000:SF559)	transmembrane signal receptor
Zm00001d027903	0.91512	up	Zm00001eb006010	EXPRESSED PROTEIN (PTHR31476:SF8)	-
Zm00001d048066	0.915072	up	Zm00001eb400000	SEC14P-LIKE PHOSPHATIDYLINOSITOL TRANSFER FAMILY PROTEIN (PTHR47104:SF1)	-
Zm00001d029711	0.914564	up	Zm00001eb021750	BZIP TRANSCRIPTION FACTOR FAMILY PROTEIN, EXPRESSED (PTHR13690:SF78)	DNA-binding transcription factor
Zm00001d034022	0.914241	up	Zm00001eb057290	-	-
Zm00001d045204	0.913318	up	Zm00001eb375580	ETHYLENE-RESPONSIVE TRANSCRIPTION FACTOR RAP2-1-RELATED (PTHR31729:SF2)	DNA-binding transcription factor
Zm00001d042574	0.913162	up	Zm00001eb145310	OS01G0888800 PROTEIN (PTHR36023:SF5)	-
Zm00001d015201	0.91243	up	Zm00001eb231720	OS02G0136000 PROTEIN (PTHR32002:SF74)	-
Zm00001d009374	0.912325	up	Zm00001eb342080	DNA REPLICATION LICENSING FACTOR MCM4 (PTHR11630:SF66)	DNA metabolism protein
Zm00001d025885	0.909001	up	Zm00001eb426890	CYTOKININ DEHYDROGENASE 8 (PTHR13878:SF59)	oxidase
Zm00001d020495	0.908885	up	Zm00001eb312890	WRKY TRANSCRIPTION FACTOR WRKY62 (PTHR31429:SF84)	DNA-binding transcription factor
Zm00001d019274	0.906127	up	Zm00001eb304230	OS07G0244800 PROTEIN (PTHR31080:SF27)	-
Zm00001d048070	0.902233	up	Zm00001eb400010	PROTEIN KINASE DOMAIN-CONTAINING PROTEIN (PTHR48055:SF30)	transmembrane signal receptor
Zm00001d017952	0.900713	up	Zm00001eb253750	ABA-INDUCED PROTEIN (PTHR31495:SF19)	oxygenase
Zm00001d018531	0.899502	up	Zm00001eb259380	REPLICATION PROTEIN A 32 KDA SUBUNIT (PTHR13989:SF16)	-
Zm00001d032094	0.899379	up	Zm00001eb040680	SAUR33-AUXIN-RESPONSIVE SAUR FAMILY MEMBER (PTHR31374:SF208)	-
Zm00001d043047	0.899225	up	Zm00001eb149460	EXPANSIN-A2 (PTHR31867:SF72)	-
Zm00001d027355	0.898193	up	no_V5_gene	RHOMBOID-LIKE PROTEIN (PTHR22936:SF69)	-
Zm00001d016723	0.89802	up	Zm00001eb422440	no_annotation
Zm00001d012452	0.896794	up	Zm00001eb368340	HYPOTHETICAL SER-THR PROTEIN KINASE (PTHR24058:SF113)	protein modifying enzyme
Zm00001d021454	0.896013	up	Zm00001eb321070	AUXIN INDUCED PROTEIN (PTHR31175:SF31)	-
Zm00001d021455	0.89461	up	Zm00001eb321090	AUXIN INDUCED PROTEIN (PTHR31175:SF31)	-
Zm00001d006547	0.894177	up	Zm00001eb106450	HISTONE H2A.1-RELATED (PTHR23430:SF95)	chromatin/chromatin-binding, or -regulatory protein
Zm00001d042684	0.893374	up	Zm00001eb146390	OS01G0871500 PROTEIN (PTHR11654:SF151)	transporter
Zm00001d007082	0.893105	up	Zm00001eb110730	PHOSPHATIDYLINOSITOL 4-PHOSPHATE 5-KINASE (PTHR23086:SF108)	kinase
Zm00001d017534	0.893079	up	Zm00001eb250030	OS02G0667100 PROTEIN (PTHR33148:SF4)	-
Zm00001d042826	0.890889	up	Zm00001eb147650	OS01G0854000 PROTEIN (PTHR31896:SF5)	-
Zm00001d007871	0.889582	up	Zm00001eb117500	FANCONI ANEMIA GROUP D2 PROTEIN (PTHR32086:SF0)	-
Zm00001d031635	0.889353	up	Zm00001eb036720	PEROXIDASE (PTHR31517:SF35)	-
Zm00001d040213	0.889237	up	Zm00001eb127090	OS01G0101800 PROTEIN (PTHR34461:SF4)	-
Zm00001d015420	0.888886	up	Zm00001eb233410	OS02G0174800 PROTEIN (PTHR47208:SF1)	-
Zm00001d008329	0.888804	up	no_V5_gene	PROTEIN SENESCENCE-ASSOCIATED GENE 21, MITOCHONDRIAL (PTHR33509:SF5)	-
Zm00001d028538	0.888578	up	Zm00001eb011700	P-LOOP CONTAINING NUCLEOSIDE TRIPHOSPHATE HYDROLASES SUPERFAMILY PROTEIN (PTHR46765:SF1)	hydrolase
Zm00001d012177	0.888066	up	Zm00001eb365850	RECEPTOR-LIKE SERINE/THREONINE-PROTEIN KINASE (PTHR47975:SF19)	-
Zm00001d021017	0.884829	up	Zm00001eb317440	OS09G0501100 PROTEIN (PTHR23130:SF184)	-
Zm00001d002557	0.884083	up	Zm00001eb072970	-	-
Zm00001d031149	0.883545	up	Zm00001eb032500	FATTY ACID 2-HYDROXYLASE (PTHR12863:SF1)	hydroxylase
Zm00001d051397	0.882914	up	Zm00001eb186860	U-BOX DOMAIN-CONTAINING PROTEIN 36-RELATED (PTHR45647:SF100)	-
Zm00001d053215	0.88183	up	Zm00001eb202730	THAUMATIN-LIKE PROTEIN 1 (PTHR31048:SF171)	-
Zm00001d043419	0.879814	up	Zm00001eb152800	-	-
Zm00001d044717	0.879338	up	Zm00001eb371430	POTASSIUM CHANNEL SKOR (PTHR45743:SF3)	ion channel
Zm00001d047437	0.879255	up	Zm00001eb394290	SERINE/THREONINE-PROTEIN KINASE PBL15-RELATED (PTHR45621:SF1)	-
Zm00001d032386	0.878947	up	Zm00001eb043000	PYROPHOSPHATE--FRUCTOSE 6-PHOSPHATE 1-PHOSPHOTRANSFERASE SUBUNIT ALPHA (PTHR43650:SF8)	carbohydrate kinase
Zm00001d033319	0.878033	up	Zm00001eb051060	AUXIN-RESPONSIVE PROTEIN IAA12 (PTHR31734:SF25)	-
Zm00001d019852	0.877165	up	Zm00001eb308160	WD REPEAT AND HMG-BOX DNA-BINDING PROTEIN 1 (PTHR19932:SF10)	chromatin/chromatin-binding, or -regulatory protein
Zm00001d052164	0.8771	up	Zm00001eb255880	FERREDOXIN--NITRITE REDUCTASE, CHLOROPLASTIC (PTHR32439:SF0)	reductase
Zm00001d011901	0.876275	up	Zm00001eb363330	OS01G0938000 PROTEIN (PTHR24015:SF1991)	-
Zm00001d010066	0.875816	up	Zm00001eb347770	SUBFAMILY NOT NAMED (PTHR33356:SF12)	-
Zm00001d052494	0.875786	up	Zm00001eb196650	PYRUVATE KINASE (PTHR11817:SF4)	kinase
Zm00001d028400	0.875527	up	Zm00001eb010450	OS03G0244200 PROTEIN (PTHR31048:SF194)	-
Zm00001d043467	0.874512	up	Zm00001eb381180	OS02G0769200 PROTEIN (PTHR33734:SF18)	-
Zm00001d016956	0.872021	up	Zm00001eb333320	-	-
Zm00001d018415	0.868801	up	Zm00001eb258230	PROLIFERATING CELL NUCLEAR ANTIGEN (PTHR11352:SF0)	DNA polymerase processivity factor
Zm00001d003016	0.868312	up	Zm00001eb077230	PHENYLALANINE AMMONIA-LYASE (PTHR10362:SF42)	lyase
Zm00001d051456	0.867026	up	no_V5_gene	GROWTH-REGULATING FACTOR 9 (PTHR31602:SF81)	-
Zm00001d008569	0.866567	up	Zm00001eb335380	FATTY ACID HYDROXYLASE DOMAIN-CONTAINING PROTEIN 2-RELATED (PTHR11863:SF226)	oxidase
Zm00001d031769	0.866565	up	Zm00001eb176470	NADH-CYTOCHROME B5 REDUCTASE (PTHR19370:SF185)	reductase
Zm00001d013410	0.864607	up	Zm00001eb216070	ACTIN-11 (PTHR11937:SF549)	actin and actin related protein
Zm00001d045649	0.86365	up	Zm00001eb379830	RIBONUCLEOSIDE-DIPHOSPHATE REDUCTASE SMALL CHAIN (PTHR23409:SF40)	reductase
Zm00001d023360	0.863476	up	Zm00001eb406250	NON-SPECIFIC SERINE/THREONINE PROTEIN KINASE (PTHR43895:SF68)	-
Zm00001d039638	0.863366	up	Zm00001eb122560	TRICHOHYALIN (PTHR33427:SF2)	-
Zm00001d012791	0.862904	up	Zm00001eb371370	BURP DOMAIN PROTEIN RD22 (PTHR31236:SF2)	-
Zm00001d003779	0.862294	up	Zm00001eb083820	EMB|CAB85507.1 (PTHR45669:SF12)	oxidoreductase
Zm00001d051995	0.860617	up	Zm00001eb192050	PROLIFERATING CELL NUCLEAR ANTIGEN (PTHR11352:SF0)	DNA polymerase processivity factor
Zm00001d009568	0.858874	up	Zm00001eb343720	MONOTHIOL GLUTAREDOXIN-S9 (PTHR10168:SF311)	oxidoreductase
Zm00001d017046	0.858424	up	Zm00001eb245730	TRANSDUCIN/WD40 REPEAT-LIKE SUPERFAMILY PROTEIN (PTHR19855:SF24)	-
Zm00001d044065	0.857433	up	Zm00001eb158520	OS01G0646300 PROTEIN (PTHR31636:SF7)	-
Zm00001d005939	0.856982	up	Zm00001eb101190	MAX-BINDING PROTEIN MNT (PTHR11969:SF54)	basic helix-loop-helix transcription factor
Zm00001d006828	0.856853	up	Zm00001eb108890	PROTEIN LONGIFOLIA 2 (PTHR31680:SF7)	-
Zm00001d041606	0.855875	up	Zm00001eb137000	DNA REPLICATION LICENSING FACTOR MCM7 (PTHR11630:SF26)	DNA metabolism protein
Zm00001d027760	0.855431	up	Zm00001eb004730	HISTONE H2A VARIANT 1 (PTHR23430:SF259)	chromatin/chromatin-binding, or -regulatory protein
Zm00001d040613	0.855298	up	Zm00001eb130200	OS01G0303300 PROTEIN (PTHR15371:SF5)	amino acid transporter
Zm00001d018195	0.853749	up	Zm00001eb256120	WAT1-RELATED PROTEIN (PTHR31218:SF21)	-
Zm00001d039345	0.851347	up	Zm00001eb119720	INDOLE-3-ACETIC ACID-AMIDO SYNTHETASE GH3.6 (PTHR31901:SF42)	-
Zm00001d043420	0.851242	up	Zm00001eb152810	BASIC LEUCINE ZIPPER 6 (PTHR46391:SF2)	basic leucine zipper transcription factor
Zm00001d018019	0.850999	up	Zm00001eb254360	OS02G0106300 PROTEIN (PTHR24015:SF423)	-
Zm00001d051513	0.850533	up	Zm00001eb187750	UBIQUITIN CARBOXYL-TERMINAL HYDROLASE 20 (PTHR24006:SF747)	cysteine protease
Zm00001d038401	0.849919	up	Zm00001eb289900	-	-
Zm00001d046055	0.848524	up	Zm00001eb382790	OS06G0523300 PROTEIN (PTHR33513:SF43)	-
Zm00001d038642	0.848418	up	Zm00001eb292230	PROTEIN SULFUR DEFICIENCY-INDUCED 2 (PTHR36326:SF2)	-
Zm00001d026062	0.848388	up	Zm00001eb428520	GDSL-LIKE LIPASE/ACYLHYDROLASE SUPERFAMILY PROTEIN (PTHR45648:SF5)	lipase
Zm00001d005439	0.847913	up	Zm00001eb096820	FLAVIN-CONTAINING MONOOXYGENASE (PTHR43539:SF20)	oxygenase
Zm00001d043935	0.847775	up	Zm00001eb157350	OS01G0667600 PROTEIN (PTHR24073:SF1092)	small GTPase
Zm00001d007830	0.847596	up	no_V5_gene	OS07G0176500 PROTEIN (PTHR32093:SF101)	-
Zm00001d028870	0.847223	up	Zm00001eb014520	AGAA.5 (PTHR33052:SF101)	-
Zm00001d050428	0.845602	up	Zm00001eb179810	ALDEHYDE DEHYDROGENASE (PTHR42991:SF1)	dehydrogenase
Zm00001d027375	0.845189	up	Zm00001eb001280	LYSM DOMAIN CONTAINING PROTEIN (PTHR33648:SF26)	-
Zm00001d052981	0.844341	up	Zm00001eb200650	OS11G0587300 PROTEIN (PTHR31680:SF12)	-
Zm00001d003040	0.844265	up	Zm00001eb077450	BRCA1-ASSOCIATED RING DOMAIN PROTEIN 1 (PTHR13763:SF9)	ubiquitin-protein ligase
Zm00001d038706	0.842839	up	Zm00001eb292910	OS05G0516100 PROTEIN (PTHR33168:SF92)	-
Zm00001d034206	0.842648	up	Zm00001eb058870	NEUROFILAMENT HEAVY PROTEIN (PTHR37241:SF1)	-
Zm00001d035764	0.841892	up	Zm00001eb267610	OS04G0289800 PROTEIN (PTHR14140:SF27)	ubiquitin-protein ligase
Zm00001d020521	0.838729	up	Zm00001eb313050	ZINC FINGER PROTEIN 346 (PTHR47487:SF19)	-
Zm00001d033862	0.838565	up	Zm00001eb055950	1-AMINOCYCLOPROPANE-1-CARBOXYLATE SYNTHASE 9 (PTHR43795:SF10)	transaminase
Zm00001d031678	0.83834	up	Zm00001eb037120	RETINOBLASTOMA-ASSOCIATED PROTEIN (PTHR13742:SF17)	chromatin/chromatin-binding, or -regulatory protein
Zm00001d020519	0.836803	up	Zm00001eb313030	OS09G0421500 PROTEIN (PTHR34807:SF16)	-
Zm00001d054074	0.836531	up	Zm00001eb209820	OS12G0148000 PROTEIN (PTHR45798:SF87)	-
Zm00001d025534	0.836084	up	Zm00001eb423480	TRANSCRIPTION REPRESSOR-RELATED (PTHR33057:SF114)	-
Zm00001d041827	0.835838	up	Zm00001eb138700	PEROXIDASE (PTHR31235:SF21)	peroxidase
Zm00001d014463	0.834703	up	Zm00001eb225200	OS06G0681200 PROTEIN (PTHR33021:SF253)	-
Zm00001d012401	0.832789	up	Zm00001eb367840	PROTEIN PHOSPHATASE 2C 37 (PTHR47992:SF93)	protein phosphatase
Zm00001d034380	0.832296	up	Zm00001eb060170	EXPRESSED PROTEIN (PTHR31422:SF5)	-
Zm00001d024094	0.831275	up	Zm00001eb412050	SISTER CHROMATID COHESION 1 PROTEIN 3 (PTHR12585:SF55)	-
Zm00001d013053	0.830502	up	Zm00001eb212670	PROCOLLAGEN-PROLINE 4-DIOXYGENASE (PTHR10869:SF222)	protein modifying enzyme
Zm00001d039790	0.829941	up	Zm00001eb271240
Zm00001d031264	0.829497	up	Zm00001eb033540	CYSTEINE DIOXYGENASE (PTHR22966:SF68)	-
Zm00001d040399	0.827864	up	Zm00001eb128620	PEROXIDASE (PTHR31235:SF172)	peroxidase
Zm00001d001857	0.82772	up	Zm00001eb066480	CHLOROPHYLL A-B BINDING PROTEIN, CHLOROPLASTIC (PTHR21649:SF2)	-
Zm00001d053433	0.827135	up	Zm00001eb204420	OS10G0438800 PROTEIN (PTHR22765:SF375)	ubiquitin-protein ligase
Zm00001d003322	0.825159	up	Zm00001eb079910	OS04G0472700 PROTEIN (PTHR35119:SF12)	-
Zm00001d053091	0.824463	up	Zm00001eb201580	ADAGIO PROTEIN 3 (PTHR46175:SF2)	DNA-binding transcription factor
Zm00001d048366	0.824256	up	Zm00001eb402780	EXPRESSED PROTEIN (PTHR33318:SF30)	RNA processing factor
Zm00001d015802	0.824207	up	Zm00001eb235970	PORTAL PROTEIN (PTHR31110:SF3)	-
Zm00001d017949	0.823586	up	Zm00001eb253720	ENDOGLUCANASE 8 (PTHR22298:SF28)	-
Zm00001d021433	0.823568	up	Zm00001eb320870	HMG TYPE NUCLEOSOME/CHROMATIN ASSEMBLY FACTOR (PTHR46261:SF31)	-
Zm00001d045491	0.823433	up	Zm00001eb378430	SPX DOMAIN-CONTAINING MEMBRANE PROTEIN OS06G0129400 (PTHR23510:SF78)	-
Zm00001d051591	0.823358	up	Zm00001eb188570	HISTONE H2B.5 (PTHR23428:SF206)	chromatin/chromatin-binding, or -regulatory protein
Zm00001d027589	0.821656	up	Zm00001eb402780	EXPRESSED PROTEIN (PTHR33318:SF30)	RNA processing factor
Zm00001d033091	0.821032	up	Zm00001eb049140	OS03G0583800 PROTEIN (PTHR11266:SF16)	transporter
Zm00001d025234	0.820939	up	Zm00001eb421110	DNA PRIMASE LARGE SUBUNIT (PTHR10537:SF3)	primase
Zm00001d048969	0.820658	up	Zm00001eb167840	OS11G0234200 PROTEIN (PTHR46201:SF5)	-
Zm00001d043411	0.820177	up	Zm00001eb152710	GIBBERELLIN 2-BETA-DIOXYGENASE 2 (PTHR47990:SF121)	oxygenase
Zm00001d008974	0.819661	up	Zm00001eb338980	MITOCHONDRIAL BASIC AMINO ACIDS TRANSPORTER (PTHR45624:SF10)	transporter
Zm00001d026053	0.819118	up	Zm00001eb428450	RING ZINC FINGER PROTEIN-RELATED (PTHR45969:SF33)	-
Zm00001d049059	0.818425	up	Zm00001eb168550	ALCOHOL DEHYDROGENASE 2 (PTHR43880:SF59)	dehydrogenase
Zm00001d017121	0.818361	up	Zm00001eb246370	GLYCERALDEHYDE-3-PHOSPHATE DEHYDROGENASE 2, CYTOSOLIC (PTHR10836:SF112)	dehydrogenase
Zm00001d044841	0.817645	up	Zm00001eb372520	OS06G0226100 PROTEIN (PTHR45669:SF29)	oxidoreductase
Zm00001d005208	0.817526	up	Zm00001eb095110	NAC DOMAIN-CONTAINING PROTEIN 67 (PTHR31719:SF80)	DNA-binding transcription factor
Zm00001d048137	0.817443	up	Zm00001eb400630	PROTEIN SNOWY COTYLEDON 3 (PTHR31807:SF2)	-
Zm00001d013997	0.817176	up	Zm00001eb221490	OS01G0548750 PROTEIN (PTHR32080:SF27)	-
Zm00001d027304	0.816615	up	Zm00001eb000570	OS11G0489600 PROTEIN (PTHR42861:SF43)	primary active transporter
Zm00001d042256	0.815593	up	Zm00001eb142430	PROTEIN KINASE SUPERFAMILY PROTEIN (PTHR47982:SF20)	transmembrane signal receptor
Zm00001d020275	0.815014	up	Zm00001eb311250	OS09G0370500 PROTEIN (PTHR33179:SF76)	-
Zm00001d007187	0.814945	up	Zm00001eb111670	OS07G0683600 PROTEIN (PTHR31257:SF21)	-
Zm00001d026015	0.814154	up	Zm00001eb428040
Zm00001d038775	0.814105	up	Zm00001eb293530	ATP-DEPENDENT 6-PHOSPHOFRUCTOKINASE (PTHR45770:SF10)	-
Zm00001d020610	0.813842	up	Zm00001eb313970	TRANSMEMBRANE PROTEIN (PTHR36369:SF1)	-
Zm00001d046687	0.811773	up	Zm00001eb387820	OS02G0193100 PROTEIN (PTHR33052:SF150)	-
Zm00001d018811	0.811215	up	Zm00001eb300140	PROTEIN TIFY 5B (PTHR33077:SF17)	-
Zm00001d002072	0.810413	up	Zm00001eb068480	-	-
Zm00001d040594	0.810325	up	Zm00001eb130020	OS01G0298400 PROTEIN (PTHR45675:SF6)	DNA-binding transcription factor
Zm00001d039468	0.810037	up	Zm00001eb121020	MONOTHIOL GLUTAREDOXIN-S2 (PTHR10168:SF114)	oxidoreductase
Zm00001d028180	0.809604	up	Zm00001eb401220	INOSITOL-3-PHOSPHATE SYNTHASE 1 (PTHR11510:SF5)	isomerase
Zm00001d043489	0.80934	up	Zm00001eb153450	OS01G0751600 PROTEIN (PTHR31479:SF40)	hydrolase
Zm00001d022072	0.809296	up	Zm00001eb326930	PROTEIN LONGIFOLIA 2 (PTHR31680:SF7)	-
Zm00001d007100	0.808898	up	Zm00001eb110890	OS11G0213500 PROTEIN (PTHR24015:SF1973)	-
Zm00001d040147	0.807718	up	Zm00001eb126560	DUF936 FAMILY PROTEIN (PTHR31928:SF6)	-
Zm00001d022342	0.805642	up	Zm00001eb329280	ENDO/EXONUCLEASE/PHOSPHATASE DOMAIN-CONTAINING PROTEIN (PTHR14859:SF0)	-
Zm00001d035394	0.804806	up	no_V5_gene	-	-
Zm00001d044228	0.804513	up	Zm00001eb356910	THIAMINE THIAZOLE SYNTHASE 2, CHLOROPLASTIC (PTHR43422:SF9)	oxidoreductase
Zm00001d005241	0.80364	up	Zm00001eb095280	MEDIATOR OF RNA POLYMERASE II TRANSCRIPTION SUBUNIT 33A (PTHR33739:SF5)	-
Zm00001d044076	0.8034	up	Zm00001eb158630	-	-
Zm00001d047436	0.801427	up	Zm00001eb394280	AAA-ATPASE ASD MITOCHONDRIAL (PTHR23070:SF120)	-
Zm00001d032768	0.800437	up	Zm00001eb046390	CCT MOTIF FAMILY PROTEIN (PTHR31319:SF71)	-
Zm00001d004721	0.800059	up	Zm00001eb091110	GLYCINE RICH PROTEIN4 (PTHR33548:SF14)	-
Zm00001d020909	0.799451	up	Zm00001eb316510	BIFUNCTIONAL PEPTIDASE AND (3S)-LYSYL HYDROXYLASE JMJD7-RELATED (PTHR12461:SF97)	protein modifying enzyme
Zm00001d026619	0.799353	up	Zm00001eb433750	PYRUVATE KINASE (PTHR11817:SF126)	kinase
Zm00001d022081	0.797728	up	Zm00001eb326990	PROTEIN COBRA (PTHR31673:SF61)	-
Zm00001d002312	0.797567	up	Zm00001eb070720	OS08G0203600 PROTEIN (PTHR47973:SF58)	transmembrane signal receptor
Zm00001d005039	0.797313	up	Zm00001eb093800	LATE EMBRYOGENESIS ABUNDANT (LEA) HYDROXYPROLINE-RICH GLYCOPROTEIN FAMILY (PTHR31852:SF3)	-
Zm00001d001785	0.796981	up	Zm00001eb065750	C2 CALCIUM/LIPID-BINDING PLANT PHOSPHORIBOSYLTRANSFERASE FAMILY PROTEIN (PTHR31425:SF52)	transferase
Zm00001d051161	0.796258	up	Zm00001eb185240	PHENYLALANINE AMMONIA-LYASE (PTHR10362:SF11)	lyase
Zm00001d008893	0.795246	up	Zm00001eb338190	SHAGGY-RELATED PROTEIN KINASE IOTA-RELATED (PTHR24057:SF5)	non-receptor serine/threonine protein kinase
Zm00001d037939	0.794077	up	Zm00001eb285730	3-HYDROXYACYL-COA DEHYDROGENASE (PTHR23309:SF35)	dehydrogenase
Zm00001d018103	0.794038	up	Zm00001eb255370	RNA-BINDING (RRM/RBD/RNP MOTIFS) FAMILY PROTEIN (PTHR11176:SF23)	RNA metabolism protein
Zm00001d033999	0.793915	up	Zm00001eb057090	SIGMA NON-OPIOID INTRACELLULAR RECEPTOR 1 (PTHR10868:SF1)	transmembrane signal receptor
Zm00001d005082	0.792727	up	Zm00001eb163270	MAJOR FACILITATOR SUPERFAMILY PROTEIN (PTHR21576:SF7)	-
Zm00001d027332	0.791607	up	Zm00001eb000850	NON-SPECIFIC LIPID-TRANSFER PROTEIN 2 (PTHR33214:SF34)	-
Zm00001d017746	0.791558	up	Zm00001eb251860	2-METHOXY-6-POLYPRENYL-1,4-BENZOQUINOL METHYLASE, MITOCHONDRIAL (PTHR43591:SF24)	methyltransferase
Zm00001d051478	0.790767	up	Zm00001eb428040
Zm00001d043909	0.790553	up	Zm00001eb157150	1,3-BETA-GLUCAN SYNTHASE (PTHR12741:SF90)	-
Zm00001d048162	0.790398	up	Zm00001eb400840	EXPRESSED PROTEIN (PTHR33413:SF1)	-
Zm00001d002523	0.789125	up	Zm00001eb072680	OS04G0586000 PROTEIN (PTHR46057:SF5)	-
Zm00001d012560	0.788788	up	Zm00001eb369340	CYCLIN J, ISOFORM A-RELATED (PTHR10177:SF347)	kinase activator
Zm00001d043263	0.788552	up	Zm00001eb151400	DIACYLGLYCEROL KINASE (PTHR11255:SF29)	kinase
Zm00001d002071	0.788474	up	Zm00001eb068470	-	-
Zm00001d053213	0.788039	up	Zm00001eb202710	J DOMAIN-CONTAINING PROTEIN (PTHR44240:SF10)	chaperone
Zm00001d026649	0.787071	up	Zm00001eb434030	OXALATE--COA LIGASE (PTHR43201:SF5)	ligase
Zm00001d000501	0.786845	up	no_V5_gene	no_annotation
Zm00001d048319	0.785923	up	Zm00001eb402330	GLUCOMANNAN 4-BETA-MANNOSYLTRANSFERASE 4-RELATED (PTHR32044:SF43)	-
Zm00001d040285	0.78511	up	Zm00001eb127710	-	-
Zm00001d042503	0.784815	up	Zm00001eb144580	OS01G0898800 PROTEIN (PTHR31865:SF4)	-
Zm00001d014690	0.784414	up	Zm00001eb227100	AUXIN RESPONSE FACTOR 19 (PTHR31384:SF9)	-
Zm00001d048907	0.784202	up	Zm00001eb167360	MANNOSE-6-PHOSPHATE ISOMERASE (PTHR10309:SF7)	isomerase
Zm00001d006029	0.784182	up	Zm00001eb101930	EXPRESSED PROTEIN (PTHR34055:SF1)	-
Zm00001d026231	0.784097	up	Zm00001eb430240	PROTEIN LEAFY (PTHR36079:SF1)	-
Zm00001d045031	0.783318	up	Zm00001eb374010	OS06G0196200 PROTEIN (PTHR36369:SF3)	-
Zm00001d043503	0.783027	up	Zm00001eb153550	DOWNSTREAM TARGET OF AGL15-4 (PTHR34945:SF8)	oxygenase
Zm00001d012516	0.782347	up	Zm00001eb368970	WUSCHEL-RELATED HOMEOBOX 13 (PTHR46777:SF5)	homeodomain transcription factor
Zm00001d048294	0.782323	up	Zm00001eb402020	HOMEOBOX-LEUCINE ZIPPER PROTEIN HAT9 (PTHR36616:SF4)	-
Zm00001d052083	0.782023	up	Zm00001eb192940	PROTEIN TONSOKU (PTHR47684:SF1)	-
Zm00001d036558	0.781852	up	Zm00001eb273600	OS06G0683900 PROTEIN (PTHR36386:SF1)	-
Zm00001d033567	0.78054	up	Zm00001eb053570	HIPL1 PROTEIN (PTHR19328:SF13)	protein-binding activity modulator
Zm00001d006130	0.780242	up	Zm00001eb102800	DUF936 FAMILY PROTEIN (PTHR31928:SF4)	-
Zm00001d044246	0.77958	up	Zm00001eb302250	HISTONE H2A (PTHR23430:SF281)	chromatin/chromatin-binding, or -regulatory protein
Zm00001d008431	0.77899	up	Zm00001eb334420	-	-
Zm00001d011757	0.77852	up	Zm00001eb361880	PROTEIN TOO MANY MOUTHS (PTHR48010:SF5)	-
Zm00001d012221	0.77815	up	Zm00001eb366200	STEAROYL-[ACYL-CARRIER-PROTEIN] 9-DESATURASE 6, CHLOROPLASTIC (PTHR31155:SF31)	-
Zm00001d039081	0.777507	up	Zm00001eb344260	CTP SYNTHASE (PTHR11550:SF25)	ligase
Zm00001d014967	0.777183	up	Zm00001eb229660	ATP-DEPENDENT HELICASE FAMILY PROTEIN-RELATED (PTHR35116:SF2)	-
Zm00001d042498	0.774092	up	Zm00001eb144540	QWRF MOTIF-CONTAINING PROTEIN 6 (PTHR31807:SF50)	-
Zm00001d037371	0.773656	up	Zm00001eb280870	L-TYPE LECTIN-DOMAIN CONTAINING RECEPTOR KINASE S.7-RELATED (PTHR27007:SF21)	-
Zm00001d003038	0.773374	up	Zm00001eb077430	RRNA BIOGENESIS PROTEIN RRP36 (PTHR33318:SF4)	RNA processing factor
Zm00001d051451	0.773135	up	Zm00001eb187190	OS02G0676800 PROTEIN (PTHR31985:SF242)	DNA-binding transcription factor
Zm00001d020323	0.772899	up	Zm00001eb311550	OS09G0376700 PROTEIN (PTHR45768:SF24)	ubiquitin-protein ligase
Zm00001d022627	0.771984	up	Zm00001eb332020	PROTEIN POLLENLESS 3-LIKE 2 (PTHR36326:SF7)	-
Zm00001d023901	0.771874	up	Zm00001eb410730	HISTONE H2A (PTHR23430:SF332)	chromatin/chromatin-binding, or -regulatory protein
Zm00001d041443	0.771601	up	Zm00001eb135720	PROTEIN NETWORKED 1A (PTHR32258:SF9)	-
Zm00001d042453	0.77147	up	Zm00001eb144240	FRUCTOSE-BISPHOSPHATE ALDOLASE 8, CYTOSOLIC (PTHR11627:SF42)	aldolase
Zm00001d041957	0.770143	up	Zm00001eb139790	PROTEIN FIZZY-RELATED 3 (PTHR19918:SF36)	ubiquitin-protein ligase
Zm00001d038060	0.769865	up	Zm00001eb286860	MICROTUBULE-BINDING PROTEIN TANGLED-RELATED (PTHR35728:SF1)	-
Zm00001d021300	0.769352	up	Zm00001eb319670	HISTONE H2A.5-RELATED (PTHR23430:SF249)	chromatin/chromatin-binding, or -regulatory protein
Zm00001d047787	0.768382	up	Zm00001eb397500	HISTONE H2A (PTHR23430:SF234)	chromatin/chromatin-binding, or -regulatory protein
Zm00001d009567	0.767693	up	Zm00001eb343680	OS05G0563600 PROTEIN (PTHR32077:SF12)	cell adhesion molecule
Zm00001d011889	0.766515	up	Zm00001eb363200	HEXOKINASE-4 (PTHR19443:SF6)	kinase
Zm00001d009631	0.766308	up	Zm00001eb344260	CTP SYNTHASE (PTHR11550:SF25)	ligase
zma-MIR528a	0.766212	up	no_V5_gene	no_annotation
Zm00001d023813	0.765763	up	Zm00001eb410050	POLYGALACTURONASE (PTHR31339:SF80)	lyase
Zm00001d051235	0.765173	up	Zm00001eb185660	SUBFAMILY NOT NAMED (PTHR34367:SF3)	-
Zm00001d026194	0.764404	up	Zm00001eb429920	OS04G0592600 PROTEIN (PTHR43220:SF6)	-
Zm00001d006921	0.764345	up	Zm00001eb109810	-	-
Zm00001d039471	0.763819	up	Zm00001eb121060	PROTEIN IQ-DOMAIN 6 (PTHR32295:SF95)	-
Zm00001d008393	0.763328	up	Zm00001eb334100	OS01G0101800 PROTEIN (PTHR34461:SF4)	-
Zm00001d022643	0.763236	up	Zm00001eb332120	OS09G0536300 PROTEIN (PTHR31048:SF170)	-
Zm00001d042482	0.76205	up	Zm00001eb144450	OS01G0900800 PROTEIN (PTHR16223:SF347)	basic helix-loop-helix transcription factor
Zm00001d029708	0.761661	up	Zm00001eb021720	GLUTATHIONE S-TRANSFERASE GSTU6-RELATED (PTHR11260:SF326)	transferase
Zm00001d005919	0.760844	up	Zm00001eb101040	BHLH DOMAIN-CONTAINING PROTEIN (PTHR45844:SF16)	basic helix-loop-helix transcription factor
Zm00001d002546	0.759836	up	Zm00001eb428040
Zm00001d012407	0.759094	up	Zm00001eb367890	OS01G0841600 PROTEIN (PTHR21139:SF37)	isomerase
Zm00001d044202	0.758907	up	Zm00001eb159650	PHOSPHOLIPASE A1 PLIP1, CHLOROPLASTIC (PTHR46483:SF1)	phospholipase
Zm00001d047776	0.758583	up	Zm00001eb397390	AFADIN (PTHR46836:SF8)	-
Zm00001d042611	0.757502	up	Zm00001eb145600	GIBBERELLIN 20 OXIDASE 2 (PTHR47990:SF114)	oxygenase
Zm00001d038275	0.7575	up	Zm00001eb288800	AUXIN TRANSPORTER PROTEIN 1 (PTHR48017:SF13)	-
Zm00001d028947	0.7574	up	Zm00001eb015190	OS03G0319200 PROTEIN (PTHR37234:SF1)	-
Zm00001d020748	0.757187	up	Zm00001eb315240	POLYADENYLATE-BINDING PROTEIN RBP47B (PTHR47640:SF9)	-
Zm00001d045392	0.757138	up	Zm00001eb377410	EARLY NODULIN-93 (PTHR33605:SF2)	-
Zm00001d020021	0.756669	up	Zm00001eb309380	CHROMOSOME TRANSMISSION FIDELITY PROTEIN 8 (PTHR47475:SF2)	-
Zm00001d014734	0.756572	up	Zm00001eb227480	AROGENATE DEHYDROGENASE 2, CHLOROPLASTIC (PTHR43207:SF4)	dehydrogenase
Zm00001d034832	0.755902	up	Zm00001eb064380	ACYL-ACTIVATING ENZYME 16, CHLOROPLASTIC-RELATED (PTHR43813:SF1)	-
Zm00001d033280	0.755376	up	Zm00001eb050910	PROTEIN IQ-DOMAIN 19 (PTHR32295:SF45)	-
Zm00001d017730	0.755127	up	Zm00001eb251710	BREVIS RADIX-LIKE PROTEIN-RELATED (PTHR46058:SF26)	-
Zm00001d052368	0.754748	up	Zm00001eb195530	EXPRESSED PROTEIN (PTHR31928:SF3)	-
Zm00001d045361	0.75459	up	Zm00001eb377070	SUBFAMILY NOT NAMED (PTHR46610:SF11)	-
Zm00001d012394	0.753884	up	Zm00001eb367770	PHYTOENE SYNTHASE 2, CHLOROPLASTIC (PTHR31480:SF0)	cyclase
Zm00001d023411	0.753837	up	Zm00001eb406660	TRANSCRIPTION FACTOR HHO2 (PTHR31003:SF16)	DNA-binding transcription factor
Zm00001d021430	0.753827	up	Zm00001eb320860	FANCONI ANEMIA GROUP J PROTEIN (PTHR11472:SF47)	DNA helicase
Zm00001d010611	0.753631	up	Zm00001eb351990	DNA HELICASE (PTHR11630:SF104)	DNA metabolism protein
Zm00001d011904	0.752777	up	Zm00001eb363370	OS01G0936800 PROTEIN (PTHR10809:SF148)	membrane trafficking regulatory protein
Zm00001d042730	0.751566	up	Zm00001eb422190	HISTONE H3-LIKE CENTROMERIC PROTEIN A (PTHR45810:SF1)	chromatin/chromatin-binding, or -regulatory protein
Zm00001d038181	0.750712	up	Zm00001eb287980	PROTEIN NRT1/ PTR FAMILY 3.1 (PTHR11654:SF421)	transporter
Zm00001d037768	0.750698	up	Zm00001eb284240	THREONINE SYNTHASE (PTHR10314:SF239)	lyase
Zm00001d039384	0.75012	up	no_V5_gene	CYTOCHROME P450 61 (PTHR24286:SF228)	oxygenase
Zm00001d002754	0.749367	up	Zm00001eb074830	HOMEOBOX-LEUCINE ZIPPER PROTEIN HAT4 (PTHR45714:SF16)	-
Zm00001d045513	0.747206	up	Zm00001eb378640	OS06G0126500 PROTEIN (PTHR12329:SF20)	chaperone
Zm00001d011468	0.746828	up	Zm00001eb359290	-	-
Zm00001d022226	0.746707	up	Zm00001eb328260	ORIGIN RECOGNITION COMPLEX SUBUNIT 6 (PTHR13394:SF0)	replication origin binding protein
Zm00001d026026	0.745704	up	Zm00001eb428170	OS04G0585700 PROTEIN (PTHR46057:SF8)	-
Zm00001d030972	0.745226	up	Zm00001eb031020	HELIX-LOOP-HELIX DNA-BINDING DOMAIN CONTAINING PROTEIN, EXPRESSED (PTHR45855:SF24)	DNA-binding transcription factor
Zm00001d010987	0.744356	up	Zm00001eb355240	ETHYLENE-RESPONSIVE TRANSCRIPTION FACTOR RAP2-7 (PTHR32467:SF118)	DNA-binding transcription factor
Zm00001d049190	0.743401	up	Zm00001eb169610	DNA REPLICATION LICENSING FACTOR MCM2 (PTHR11630:SF44)	DNA metabolism protein
Zm00001d044771	0.743324	up	Zm00001eb371880	OS06G0239100 PROTEIN (PTHR10201:SF277)	metalloprotease
Zm00001d022415	0.743129	up	no_V5_gene	-	-
Zm00001d032578	0.742625	up	Zm00001eb044660	DOF DOMAIN, ZINC FINGER FAMILY PROTEIN, EXPRESSED (PTHR31992:SF241)	-
Zm00001d002262	0.742387	up	Zm00001eb106750	OS07G0557700 PROTEIN (PTHR34056:SF3)	-
Zm00001d027394	0.741807	up	Zm00001eb001460
Zm00001d031344	0.741389	up	Zm00001eb034220	-	-
Zm00001d013707	0.74126	up	Zm00001eb218860	AUXIN-RESPONSIVE PROTEIN IAA12 (PTHR31734:SF25)	-
Zm00001d024572	0.741092	up	Zm00001eb415960	OS08G0156600 PROTEIN (PTHR43184:SF4)	transporter
Zm00001d042961	0.740716	up	Zm00001eb148780	RESPIRATORY BURST OXIDASE HOMOLOG PROTEIN J-RELATED (PTHR11972:SF54)	oxidase
Zm00001d044024	0.740372	up	Zm00001eb359410	CTP SYNTHASE (PTHR11550:SF13)	ligase
Zm00001d006473	0.74027	up	Zm00001eb105840	OS05G0121800 PROTEIN (PTHR33737:SF2)	-
Zm00001d047124	0.740149	up	Zm00001eb391720	PROLINE DEHYDROGENASE 1, MITOCHONDRIAL (PTHR13914:SF0)	oxidase
Zm00001d002798	0.739699	up	Zm00001eb075210	OS10G0481000 PROTEIN (PTHR33083:SF114)	-
Zm00001d026017	0.738985	up	Zm00001eb428070	OS04G0583900 PROTEIN (PTHR12802:SF171)	chromatin/chromatin-binding, or -regulatory protein
Zm00001d029869	0.73884	up	Zm00001eb023130	EXPRESSED PROTEIN (PTHR31681:SF112)	C2H2 zinc finger transcription factor
Zm00001d053429	0.738609	up	Zm00001eb204390	AT-HOOK MOTIF NUCLEAR-LOCALIZED PROTEIN 24-RELATED (PTHR31100:SF15)	-
Zm00001d051001	0.738488	up	Zm00001eb246370	GLYCERALDEHYDE-3-PHOSPHATE DEHYDROGENASE 2, CYTOSOLIC (PTHR10836:SF112)	dehydrogenase
Zm00001d018076	0.736526	up	Zm00001eb255110	FCS-LIKE ZINC FINGER 5 (PTHR33059:SF76)	-
Zm00001d043701	0.735743	up	Zm00001eb155320	IAA-AMINO ACID HYDROLASE ILR1-LIKE 2 (PTHR11014:SF100)	metalloprotease
Zm00001d014667	0.735573	up	Zm00001eb226840	OS06G0700300 PROTEIN (PTHR33052:SF2)	-
Zm00001d010588	0.734962	up	Zm00001eb351810	PYRUVATE DECARBOXYLASE 1 (PTHR43452:SF7)	decarboxylase
Zm00001d048138	0.734895	up	Zm00001eb400640	OS03G0205700 PROTEIN (PTHR32370:SF74)	-
Zm00001d052125	0.733262	up	Zm00001eb193290	GROWTH-REGULATING FACTOR (PTHR34122:SF1)	-
Zm00001d020273	0.733047	up	Zm00001eb311240	OS09G0370000 PROTEIN (PTHR33448:SF3)	-
Zm00001d023402	0.73261	up	Zm00001eb406660	TRANSCRIPTION FACTOR HHO2 (PTHR31003:SF16)	DNA-binding transcription factor
Zm00001d038698	0.732349	up	Zm00001eb292830	AUXIN RESPONSE FACTOR 14 (PTHR31384:SF23)	-
Zm00001d030101	0.732184	up	Zm00001eb024930	EXPRESSED PROTEIN (PTHR47512:SF3)	-
Zm00001d007765	0.731892	up	Zm00001eb116380	PROCOLLAGEN-PROLINE 4-DIOXYGENASE (PTHR10869:SF62)	protein modifying enzyme
Zm00001d028484	0.730301	up	Zm00001eb010990	-	-
Zm00001d028576	0.73005	up	Zm00001eb012070	GLYCOSYLTRANSFERASE (PTHR10811:SF13)	glycosyltransferase
Zm00001d029172	0.729792	up	Zm00001eb016950	-	-
Zm00001d043973	0.728475	up	Zm00001eb157680	OS01G0661650 PROTEIN (PTHR33264:SF62)	-
Zm00001d021706	0.72835	up	Zm00001eb323490	HISTONE H2A.7-RELATED (PTHR23430:SF367)	chromatin/chromatin-binding, or -regulatory protein
Zm00001d042930	0.727996	up	Zm00001eb177270	HISTONE H2B.4 (PTHR23428:SF220)	chromatin/chromatin-binding, or -regulatory protein
Zm00001d045390	0.727789	up	Zm00001eb377410	EARLY NODULIN-93 (PTHR33605:SF2)	-
Zm00001d009081	0.727581	up	Zm00001eb339940	PROLINE-RICH FAMILY PROTEIN (PTHR37702:SF9)	-
Zm00001d034340	0.726951	up	Zm00001eb059800	OS03G0784100 PROTEIN (PTHR32241:SF12)	-
Zm00001d010201	0.725325	up	Zm00001eb348760	MYB TRANSCRIPTION FACTOR (PTHR47999:SF82)	DNA-binding transcription factor
Zm00001d015421	0.725114	up	Zm00001eb233420	BZIP TRANSCRIPTION FACTOR RISBZ3 (PTHR47693:SF1)	DNA-binding transcription factor
Zm00001d033863	0.724524	up	Zm00001eb055960	EXPRESSED PROTEIN (PTHR33207:SF64)	-
Zm00001d002333	0.72404	up	Zm00001eb430810	POTASSIUM TRANSPORTER 10 (PTHR30540:SF95)	transporter
Zm00001d011656	0.723858	up	Zm00001eb360950	SERINE/THREONINE KINASE 31 (PTHR43289:SF33)	non-receptor serine/threonine protein kinase
Zm00001d010924	0.723814	up	Zm00001eb354680	PEROXIDASE (PTHR31235:SF18)	peroxidase
Zm00001d039533	0.723202	up	Zm00001eb121630	CYSTEINE DIOXYGENASE (PTHR22966:SF67)	-
Zm00001d016687	0.722906	up	Zm00001eb242630	GLYCOSYLTRANSFERASE 2-RELATED (PTHR31311:SF44)	transferase
Zm00001d040222	0.722723	up	no_V5_gene	OS01G0101150 PROTEIN (PTHR24015:SF1773)	-
Zm00001d010902	0.722553	up	Zm00001eb417730	PHOSPHOGLYCERATE MUTASE-LIKE PROTEIN AT74 (PTHR46192:SF2)	phosphatase
Zm00001d038860	0.722301	up	Zm00001eb294350	OS05G0540900 PROTEIN (PTHR33098:SF111)	-
Zm00001d048263	0.722258	up	Zm00001eb278320	PROTEIN TIFY 11B (PTHR33077:SF43)	-
Zm00001d009103	0.721933	up	Zm00001eb340140	OS01G0313300 PROTEIN (PTHR31190:SF437)	-
Zm00001d047402	0.720584	up	Zm00001eb394070	IQ DOMAIN-CONTAINING PROTEIN IQM2 (PTHR31250:SF14)	-
Zm00001d050093	0.720547	up	Zm00001eb177200	SAUR33-AUXIN-RESPONSIVE SAUR FAMILY MEMBER (PTHR31374:SF208)	-
Zm00001d015338	0.720191	up	Zm00001eb232780	OS02G0165500 PROTEIN (PTHR31722:SF74)	-
Zm00001d018699	0.718814	up	Zm00001eb299000	SUBFAMILY NOT NAMED (PTHR34965:SF2)	-
Zm00001d032552	0.718452	up	Zm00001eb044420	PROTEIN NEOXANTHIN-DEFICIENT 1 (PTHR35467:SF2)	-
Zm00001d012224	0.718273	up	Zm00001eb366250	HEXOSYLTRANSFERASE (PTHR11183:SF115)	glycosyltransferase
Zm00001d039590	0.718226	up	Zm00001eb122120	OS07G0634100 PROTEIN (PTHR21677:SF5)	DNA metabolism protein
Zm00001d033489	0.718221	up	Zm00001eb052820	CYSTEINE DIOXYGENASE (PTHR22966:SF63)	-
Zm00001d020492	0.716762	up	Zm00001eb312870	WRKY TRANSCRIPTION FACTOR WRKY76 (PTHR31429:SF108)	DNA-binding transcription factor
Zm00001d002811	0.71668	up	Zm00001eb075320	OS04G0539500 PROTEIN (PTHR45658:SF131)	zinc finger transcription factor
Zm00001d033344	0.715779	up	Zm00001eb219190	OS03G0609800 PROTEIN (PTHR32370:SF167)	-
Zm00001d005016	0.7154	up	Zm00001eb195920	OS12G0126300 PROTEIN (PTHR32467:SF217)	DNA-binding transcription factor
Zm00001d026273	0.715204	up	Zm00001eb430650	PROTEIN ENDOSPERM DEFECTIVE 1-RELATED (PTHR31807:SF6)	-
Zm00001d037941	0.714963	up	Zm00001eb285760	-	-
Zm00001d040381	0.714314	up	Zm00001eb128470	CYCLIN-A1-1 (PTHR10177:SF551)	kinase activator
Zm00001d041229	0.714228	up	Zm00001eb134200	CSC1-LIKE PROTEIN RXW8 (PTHR13018:SF117)	-
Zm00001d028222	0.714064	up	Zm00001eb008740	OS03G0216000 PROTEIN (PTHR46547:SF13)	-
Zm00001d018058	0.713919	up	Zm00001eb254920	OS02G0748800 PROTEIN (PTHR45669:SF65)	oxidoreductase
Zm00001d044495	0.713618	up	Zm00001eb162210	VACUOLAR-PROCESSING ENZYME GAMMA-ISOZYME (PTHR12000:SF50)	cysteine protease
Zm00001d042449	0.713436	up	no_V5_gene	BAG FAMILY MOLECULAR CHAPERONE REGULATOR 1 (PTHR12329:SF16)	chaperone
Zm00001d010575	0.712154	up	Zm00001eb428040
Zm00001d012821	0.711284	up	Zm00001eb210510	INACTIVE POLY [ADP-RIBOSE] POLYMERASE SRO1-RELATED (PTHR32263:SF5)	-
Zm00001d027801	0.711057	up	Zm00001eb005010	DNA TOPOISOMERASE 3-ALPHA (PTHR11390:SF21)	DNA metabolism protein
Zm00001d047017	0.710267	up	Zm00001eb390330	TRANSCRIPTION FACTOR MYC4 (PTHR11514:SF43)	-
Zm00001d006749	0.709869	up	Zm00001eb108290	OS07G0591100 PROTEIN (PTHR31300:SF5)	lipase
Zm00001d005789	0.709599	up	Zm00001eb177270	HISTONE H2B.4 (PTHR23428:SF72)	chromatin/chromatin-binding, or -regulatory protein
Zm00001d036003	0.709269	up	Zm00001eb269420	DEHYDRATION-RESPONSIVE ELEMENT-BINDING PROTEIN 1C (PTHR31839:SF58)	-
Zm00001d032030	0.707992	up	Zm00001eb040140	J DOMAIN-CONTAINING PROTEIN (PTHR44240:SF10)	chaperone
Zm00001d016164	0.707907	up	Zm00001eb238650	PROTEIN SIP5 (PTHR31315:SF1)	-
Zm00001d015139	0.707201	up	no_V5_gene	-	-
Zm00001d047110	0.706497	up	Zm00001eb391600	TREHALOSE-PHOSPHATE PHOSPHATASE 2-RELATED (PTHR43768:SF47)	phosphatase
Zm00001d032561	0.706253	up	Zm00001eb044500	-	-
Zm00001d050100	0.706136	up	Zm00001eb427180	HISTONE H2B.9 (PTHR23428:SF332)	chromatin/chromatin-binding, or -regulatory protein
Zm00001d045112	0.705905	up	Zm00001eb374760	TWO-COMPONENT RESPONSE REGULATOR ORR22 (PTHR43874:SF135)	winged helix/forkhead transcription factor
Zm00001d031470	0.705318	up	Zm00001eb035230	NON-SPECIFIC SERINE/THREONINE PROTEIN KINASE-RELATED (PTHR48051:SF1)	-
Zm00001d025913	0.703596	up	Zm00001eb427180	HISTONE H2B.5 (PTHR23428:SF347)	chromatin/chromatin-binding, or -regulatory protein
Zm00001d048672	0.703316	up	Zm00001eb165270	ATP-DEPENDENT DNA HELICASE Q-LIKE 1 (PTHR13710:SF124)	DNA helicase
Zm00001d027812	0.702856	up	Zm00001eb005130	NON-SPECIFIC LIPID TRANSFER PROTEIN GPI-ANCHORED 22 (PTHR33044:SF229)	-
Zm00001d031766	0.702459	up	Zm00001eb037840	F-BOX PROTEIN (PTHR31639:SF254)	-
Zm00001d045685	0.701933	up	Zm00001eb380150	-	-
Zm00001d012837	0.70163	up	Zm00001eb210660	HISTONE H2A (PTHR23430:SF125)	chromatin/chromatin-binding, or -regulatory protein
Zm00001d039596	0.701367	up	Zm00001eb122180	DNA MISMATCH REPAIR PROTEIN MSH6 (PTHR11361:SF148)	DNA metabolism protein
Zm00001d045519	0.701231	up	Zm00001eb378720	OLIGOPEPTIDE TRANSPORTER 7 (PTHR22601:SF0)	-
Zm00001d045042	0.701139	up	Zm00001eb374090	SUCROSE SYNTHASE 1 (PTHR45839:SF7)	-
Zm00001d021204	0.700849	up	Zm00001eb318880	FLAP ENDONUCLEASE GEN HOMOLOG 1 (PTHR11081:SF59)	exodeoxyribonuclease
Zm00001d022227	0.700055	up	Zm00001eb328280	OS07G0629000 PROTEIN (PTHR10641:SF1121)	homeodomain transcription factor
Zm00001d017871	0.699875	up	Zm00001eb253040	PROTEIN S-ACYLTRANSFERASE 18 (PTHR22883:SF306)	protein modifying enzyme
Zm00001d035184	0.699844	up	Zm00001eb261680	ZINC FINGER CONSTANS-LIKE PROTEIN (DUF3537) (PTHR31963:SF2)	guanyl-nucleotide exchange factor
Zm00001d020585	0.699471	up	Zm00001eb313730	no_annotation
Zm00001d026457	0.69945	up	Zm00001eb432160	-	-
Zm00001d014493	0.699415	up	Zm00001eb225440	OS06G0683700 PROTEIN (PTHR33090:SF3)	-
Zm00001d041913	0.698365	up	Zm00001eb139420	OS12G0164600 PROTEIN (PTHR31509:SF4)	-
Zm00001d018229	0.695854	up	Zm00001eb256460	OS02G0773200 PROTEIN (PTHR46100:SF1)	-
Zm00001d047638	0.695822	up	Zm00001eb396100	CALCIUM-DEPENDENT PHOSPHOTRIESTERASE SUPERFAMILY PROTEIN-RELATED (PTHR31460:SF0)	-
Zm00001d012069	0.695249	up	Zm00001eb364870	OS01G0915000 PROTEIN (PTHR31579:SF85)	-
Zm00001d020697	0.695193	up	Zm00001eb314720	HISTONE H3 K4-SPECIFIC METHYLTRANSFERASE SET7/9 FAMILY PROTEIN (PTHR23084:SF176)	kinase
Zm00001d048234	0.694313	up	Zm00001eb401520	EXPRESSED PROTEIN (PTHR33779:SF1)	-
Zm00001d012391	0.694102	up	Zm00001eb367740	DELTA-1-PYRROLINE-5-CARBOXYLATE SYNTHASE 2 (PTHR11063:SF13)	dehydrogenase
Zm00001d021851	0.693861	up	no_V5_gene	-	-
Zm00001d006254	0.693836	up	Zm00001eb103950	SERINE/THREONINE PROTEIN PHOSPHATASE 2A REGULATORY SUBUNIT (PTHR10257:SF28)	protein phosphatase
Zm00001d018322	0.693645	up	Zm00001eb257300	CAP (CYSTEINE-RICH SECRETORY PROTEINS, ANTIGEN 5, AND PATHOGENESIS-RELATED 1 PROTEIN) SUPERFAMILY PROTEIN (PTHR10334:SF430)	defense/immunity protein
Zm00001d007097	0.693561	up	Zm00001eb110880	OS07G0661400 PROTEIN (PTHR33790:SF16)	-
Zm00001d026563	0.69317	up	no_V5_gene	OS04G0669200 PROTEIN (PTHR31677:SF201)	DNA-binding transcription factor
Zm00001d039407	0.691973	up	Zm00001eb120370	SHAGGY-RELATED PROTEIN KINASE IOTA-RELATED (PTHR24057:SF5)	non-receptor serine/threonine protein kinase
Zm00001d041958	0.691917	up	Zm00001eb139800	WRKY TRANSCRIPTION FACTOR 49-RELATED (PTHR31221:SF42)	DNA-binding transcription factor
Zm00001d003003	0.691696	up	no_V5_gene	AP2-LIKE ETHYLENE-RESPONSIVE TRANSCRIPTION FACTOR SNZ (PTHR37697:SF2)	DNA-binding transcription factor
Zm00001d038772	0.691592	up	Zm00001eb293510	ZINC FINGER CCCH DOMAIN-CONTAINING PROTEIN 10 (PTHR14493:SF44)	-
Zm00001d002543	0.69047	up	Zm00001eb072850
Zm00001d039771	0.689926	up	Zm00001eb123660	DOG1 DOMAIN-CONTAINING PROTEIN (PTHR46354:SF26)	-
Zm00001d015839	0.689839	up	Zm00001eb236340	CHAPERONE DNAJ-DOMAIN SUPERFAMILY PROTEIN-RELATED (PTHR44916:SF1)	chaperone
Zm00001d046188	0.689296	up	Zm00001eb383930	OS06G0566500 PROTEIN (PTHR33098:SF53)	-
Zm00001d007197	0.689214	up	Zm00001eb111760	RAD50-INTERACTING PROTEIN 1 (PTHR13520:SF0)	-
Zm00001d048491	0.689039	up	Zm00001eb403860	HISTONE H2B.1 (PTHR23428:SF84)	chromatin/chromatin-binding, or -regulatory protein
Zm00001d053350	0.68886	up	Zm00001eb203800	COV1 (PTHR45835:SF96)	-
Zm00001d029427	0.688708	up	Zm00001eb019300	EXPRESSED PROTEIN (PTHR32011:SF5)	-
Zm00001d005791	0.688594	up	Zm00001eb313720
Zm00001d017753	0.687435	up	Zm00001eb251900	PECTIN ACETYLESTERASE 8 (PTHR21562:SF93)	-
Zm00001d053432	0.687348	up	Zm00001eb204410	CYTOCHROME B-C1 COMPLEX SUBUNIT RIESKE, MITOCHONDRIAL-RELATED (PTHR10134:SF20)	-
Zm00001d053080	0.686302	up	Zm00001eb201440	PROTEIN KINASE PROTEIN WITH ADENINE NUCLEOTIDE ALPHA HYDROLASE-LIKE DOMAIN (PTHR27001:SF917)	-
Zm00001d005798	0.686061	up	Zm00001eb099980	ETHYLENE-RESPONSIVE TRANSCRIPTION FACTOR RAP2-12 (PTHR31190:SF376)	-
Zm00001d042713	0.685829	up	Zm00001eb146610	DNA POLYMERASE ALPHA CATALYTIC SUBUNIT (PTHR45861:SF1)	DNA metabolism protein
Zm00001d013532	0.68577	up	Zm00001eb217220	GLUTAMINE AMIDOTRANSFERASE CLASS-I FAMILY PROTEIN, EXPRESSED (PTHR42695:SF13)	-
Zm00001d044433	0.685565	up	Zm00001eb161700	LEUNIG-RELATED1 (PTHR44376:SF26)	DNA-binding transcription factor
Zm00001d016922	0.684061	up	Zm00001eb244810	SUBFAMILY NOT NAMED (PTHR23500:SF437)	secondary carrier transporter
Zm00001d045338	0.683847	up	Zm00001eb376860	OS06G0150600 PROTEIN (PTHR31642:SF28)	acetyltransferase
Zm00001d002429	0.682514	up	Zm00001eb430300	NAD-DEPENDENT PROTEIN DEACYLASE SRT2 (PTHR31602:SF49)	-
Zm00001d041920	0.682383	up	Zm00001eb139480	TRANSCRIPTIONAL ACTIVATOR RSG, PUTATIVE, EXPRESSED-RELATED (PTHR13690:SF147)	DNA-binding transcription factor
Zm00001d029590	0.682382	up	Zm00001eb020660	ESTERASE KAI2-RELATED (PTHR43039:SF3)	serine protease
Zm00001d017274	0.682341	up	Zm00001eb185240	PHENYLALANINE AMMONIA-LYASE (PTHR10362:SF11)	lyase
Zm00001d042029	0.682119	up	no_V5_gene	-	-
Zm00001d045084	0.680839	up	Zm00001eb374460	C2H2-TYPE DOMAIN-CONTAINING PROTEIN-RELATED (PTHR33494:SF1)	-
Zm00001d003368	0.680741	up	Zm00001eb080260	KINESIN-LIKE PROTEIN KLP-3 (PTHR47972:SF28)	microtubule binding motor protein
Zm00001d036787	0.680716	up	Zm00001eb275650	OS02G0193100 PROTEIN (PTHR33052:SF150)	-
Zm00001d005300	0.6805	up	Zm00001eb095690	TRANSCRIPTION FACTOR MYB44 (PTHR45614:SF190)	-
Zm00001d021732	0.680432	up	Zm00001eb323730	MIXED-LINKED GLUCAN SYNTHASE 4 (PTHR13301:SF56)	DNA-binding transcription factor
Zm00001d008530	0.680039	up	Zm00001eb335080	PROTEIN ABA DEFICIENT 4, CHLOROPLASTIC (PTHR34543:SF1)	-
Zm00001d009123	0.679726	up	Zm00001eb340330	OS01G0300900 PROTEIN (PTHR23244:SF455)	-
Zm00001d028796	0.679086	up	Zm00001eb013800	LEUCINE-RICH REPEAT RECEPTOR-LIKE PROTEIN KINASE IMK3-RELATED (PTHR48008:SF6)	transmembrane signal receptor
Zm00001d032070	0.678416	up	Zm00001eb040460	HISTONE H2B (PTHR23428:SF208)	chromatin/chromatin-binding, or -regulatory protein
Zm00001d018804	0.678062	up	Zm00001eb300080	MAGE PROTEIN (PTHR11736:SF14)	scaffold/adaptor protein
Zm00001d014258	0.677991	up	Zm00001eb223680	ALANINE AMINOTRANSFERASE 2 MITOCHONDRIAL (PTHR11751:SF479)	transaminase
Zm00001d017851	0.677918	up	Zm00001eb252840	POLLEN-SPECIFIC ARABINOGALACTA PROTEIN BAN102 (PTHR34672:SF9)	-
Zm00001d042382	0.67735	up	Zm00001eb143580	MYG1 EXONUCLEASE (PTHR11215:SF1)	hydrolase
Zm00001d025406	0.676618	up	Zm00001eb422440	no_annotation
Zm00001d040621	0.676434	up	Zm00001eb130260	OS01G0305900 PROTEIN (PTHR47999:SF110)	DNA-binding transcription factor
Zm00001d009600	0.676368	up	Zm00001eb344010	RETROVIRUS-RELATED POL POLYPROTEIN LINE-1 (PTHR48021:SF60)	-
Zm00001d007891	0.676313	up	Zm00001eb145040	MADS-BOX TRANSCRIPTION FACTOR FAMILY PROTEIN (PTHR11945:SF455)	MADS box transcription factor
Zm00001d026627	0.674727	up	Zm00001eb433820	OS04G0678300 PROTEIN (PTHR14221:SF11)	-
Zm00001d002782	0.674311	up	Zm00001eb075080	FRIGIDA INTERACTING PROTEIN 2 (PTHR31307:SF41)	DNA-binding transcription factor
Zm00001d024000	0.674141	up	Zm00001eb411430	4-HYDROXY-7-METHOXY-3-OXO-3,4-DIHYDRO-2H-1,4-BENZOXAZIN-2-YL GLUCOSIDE BETA-D-GLUCOSIDASE 1, CHLOROPLASTIC (PTHR10353:SF326)	glycosidase
Zm00001d009566	0.673706	up	Zm00001eb343680	OS05G0563550 PROTEIN (PTHR32077:SF33)	cell adhesion molecule
Zm00001d051288	0.673563	up	Zm00001eb248630	OS02G0643000 PROTEIN (PTHR10809:SF103)	membrane trafficking regulatory protein
Zm00001d039825	0.672355	up	Zm00001eb124100	SUBFAMILY NOT NAMED (PTHR33306:SF23)	-
Zm00001d007445	0.671387	up	Zm00001eb113780	ADAGIO PROTEIN 3 (PTHR46175:SF2)	DNA-binding transcription factor
Zm00001d016142	0.671236	up	Zm00001eb238440	OS02G0248200 PROTEIN (PTHR22765:SF106)	ubiquitin-protein ligase
Zm00001d045391	0.671032	up	Zm00001eb377400	EARLY NODULIN-93 (PTHR33605:SF2)	-
Zm00001d009660	0.670854	up	Zm00001eb344490	PROTEIN KINASE DOMAIN-CONTAINING PROTEIN (PTHR23257:SF788)	non-receptor serine/threonine protein kinase
Zm00001d010918	0.670102	up	Zm00001eb354610	NUCLEAR ENVELOPE-ASSOCIATED PROTEIN 2 (PTHR48145:SF5)	-
Zm00001d002035	0.669679	up	Zm00001eb068120	ASPERGILLUS NUCLEASE S(1) (PTHR33146:SF22)	-
Zm00001d051313	0.669344	up	Zm00001eb186170	OS02G0647300 PROTEIN (PTHR48004:SF79)	-
Zm00001d011001	0.667818	up	no_V5_gene	PROTEIN ALUMINUM SENSITIVE 3 (PTHR30028:SF0)	-
Zm00001d045359	0.667088	up	Zm00001eb377050	DUAL SPECIFICITY MITOGEN-ACTIVATED PROTEIN KINASE KINASE 1 (PTHR24361:SF785)	non-receptor serine/threonine protein kinase
Zm00001d036450	0.666948	up	Zm00001eb272730	OS06G0707300 PROTEIN (PTHR44259:SF94)	-
Zm00001d026291	0.666567	up	no_V5_gene	DNA (CYTOSINE-5)-METHYLTRANSFERASE CMT3 (PTHR10629:SF49)	DNA methyltransferase
Zm00001d047814	0.666507	up	Zm00001eb397730	HALOACID DEHALOGENASE-LIKE HYDROLASE (HAD) SUPERFAMILY PROTEIN (PTHR12725:SF82)	hydrolase
Zm00001d032283	0.66637	up	Zm00001eb042150	OS08G0400300 PROTEIN (PTHR33868:SF17)	-
Zm00001d019220	0.665717	up	Zm00001eb303730	STRUCTURE-SPECIFIC ENDONUCLEASE SUBUNIT SLX1 (PTHR20208:SF10)	endodeoxyribonuclease
Zm00001d039718	0.665694	up	Zm00001eb123270	MINI-CHROMOSOME MAINTENANCE COMPLEX-BINDING PROTEIN (PTHR13489:SF0)	-
Zm00001d016332	0.665304	up	Zm00001eb239920	PROTEIN PHOSPHATASE 2C 72-RELATED (PTHR47992:SF57)	protein phosphatase
Zm00001d030108	0.665254	up	Zm00001eb224940	LYSINE-SPECIFIC DEMETHYLASE JMJ706 (PTHR10694:SF107)	histone modifying enzyme
Zm00001d049630	0.665148	up	Zm00001eb173320	OS08G0128000 PROTEIN (PTHR46773:SF6)	-
Zm00001d027434	0.665016	up	Zm00001eb001760	ALPHA/BETA HYDROLASE RELATED PROTEIN (PTHR34953:SF1)	hydrolase
Zm00001d003730	0.664737	up	Zm00001eb243130
Zm00001d020580	0.664589	up	Zm00001eb313690	HISTONE H2B.4 (PTHR23428:SF72)	chromatin/chromatin-binding, or -regulatory protein
Zm00001d031732	0.664438	up	Zm00001eb037570	OS08G0546100 PROTEIN (PTHR12329:SF32)	chaperone
Zm00001d039821	0.664386	up	Zm00001eb124070	HISTONE H2B (PTHR23428:SF208)	chromatin/chromatin-binding, or -regulatory protein
Zm00001d018384	0.664241	up	Zm00001eb257900	DNA REPLICATION LICENSING FACTOR MCM5 (PTHR11630:SF42)	DNA metabolism protein
Zm00001d020257	0.66394	up	Zm00001eb311100	HEAVY METAL-ASSOCIATED ISOPRENYLATED PLANT PROTEIN 23 (PTHR22814:SF336)	-
Zm00001d052015	0.663741	up	Zm00001eb192200	OS02G0799700 PROTEIN (PTHR33132:SF50)	-
Zm00001d052615	0.663714	up	Zm00001eb197580	CENTROMERE-ASSOCIATED PROTEIN E (PTHR47968:SF36)	-
Zm00001d030990	0.663026	up	Zm00001eb031170	F-BOX/LRR-REPEAT PROTEIN 17 (PTHR13318:SF212)	-
Zm00001d038920	0.662737	up	Zm00001eb294960	OS05G0551600 PROTEIN (PTHR33130:SF60)	-
Zm00001d003492	0.662469	up	Zm00001eb081260	OS04G0450900 PROTEIN (PTHR35164:SF14)	-
Zm00001d053212	0.661977	up	Zm00001eb202700	OS08G0548300 PROTEIN (PTHR47530:SF3)	ubiquitin-protein ligase
Zm00001d043943	0.66167	up	Zm00001eb157410	CYTOCHROME B561 DOMAIN-CONTAINING PROTEIN (PTHR15422:SF36)	-
Zm00001d047981	0.661231	up	Zm00001eb399220	GLUTAMATE DECARBOXYLASE (PTHR43321:SF35)	decarboxylase
Zm00001d015844	0.660251	up	Zm00001eb236370	PROTEIN ABHD18 (PTHR13617:SF14)	-
Zm00001d020623	0.660202	up	Zm00001eb314090	COPPER TRANSPORT PROTEIN CTR1 (PTHR12483:SF27)	secondary carrier transporter
Zm00001d025050	0.659874	up	Zm00001eb419810	ETHYLENE RECEPTOR 2 (PTHR24423:SF633)	histidine kinase receptor of two-component system
Zm00001d005478	0.659855	up	Zm00001eb304560	CELLULOSE SYNTHASE A CATALYTIC SUBUNIT 6 [UDP-FORMING]-RELATED (PTHR13301:SF222)	DNA-binding transcription factor
Zm00001d050697	0.659808	up	Zm00001eb422190	no_annotation
Zm00001d011625	0.659362	up	Zm00001eb360620	(RICE GENOME ANNOTATION PROJECT) OSWAK10A - OSWAK RECEPTOR-LIKE CYTOPLASMIC KINASE (PTHR27005:SF39)	transmembrane signal receptor
Zm00001d031278	0.6588	up	Zm00001eb033670	DOF ZINC FINGER PROTEIN MNB1A (PTHR31992:SF292)	-
Zm00001d011928	0.657803	up	Zm00001eb363590	ARM REPEAT SUPERFAMILY PROTEIN (PTHR21567:SF65)	non-motor microtubule binding protein
Zm00001d018930	0.657789	up	Zm00001eb301170	PROTEIN TESMIN/TSO1-LIKE CXC 2-RELATED (PTHR46159:SF12)	-
Zm00001d026492	0.657561	up	Zm00001eb432530	TRANSCRIPTIONAL ADAPTER 1 (PTHR21277:SF5)	-
Zm00001d047480	0.657442	up	Zm00001eb394740	BETA-AMYLASE (PTHR31352:SF32)	-
Zm00001d043164	0.657212	up	Zm00001eb150450	CYCLIN J, ISOFORM A-RELATED (PTHR10177:SF347)	kinase activator
Zm00001d028114	0.657066	up	Zm00001eb007830	PROTEIN NPGR1 (PTHR44102:SF4)	-
Zm00001d012254	0.656887	up	Zm00001eb366530	CRAL-TRIO DOMAIN-CONTAINING PROTEIN (PTHR45932:SF17)	-
Zm00001d044634	0.656579	up	Zm00001eb163390	SUBFAMILY NOT NAMED (PTHR34567:SF6)	-
Zm00001d006464	0.656256	up	Zm00001eb105780	RIBOSOMAL RNA SMALL SUBUNIT METHYLTRANSFERASE, MITOCHONDRIAL (PTHR11727:SF12)	RNA methyltransferase
Zm00001d012774	0.655215	up	Zm00001eb371240	OS01G0738300 PROTEIN (PTHR27001:SF66)	-
Zm00001d003209	0.655206	up	Zm00001eb078870	AAA-ATPASE ASD MITOCHONDRIAL (PTHR23070:SF138)	-
Zm00001d036797	0.654444	up	Zm00001eb275740	NON-STRUCTURAL MAINTENANCE OF CHROMOSOMES ELEMENT 4 (PTHR16140:SF4)	-
Zm00001d014525	0.654291	up	Zm00001eb225770	BETA-1,4-XYLOSYLTRANSFERASE IRX14H-RELATED (PTHR10896:SF17)	glycosyltransferase
Zm00001d005612	0.65412	up	Zm00001eb309950	-	-
Zm00001d023480	0.653626	up	Zm00001eb407250	OS12G0161100 PROTEIN (PTHR22849:SF128)	-
Zm00001d024756	0.653579	up	Zm00001eb417390	NUCLEAR ENVELOPE-ASSOCIATED PROTEIN 2 (PTHR48145:SF5)	-
Zm00001d027924	0.653351	up	Zm00001eb006160	AP2-EREBP TRANSCRIPTION FACTOR (PTHR31190:SF326)	-
Zm00001d002905	0.652706	up	Zm00001eb076250	OS04G0689400 PROTEIN (PTHR27001:SF594)	-
Zm00001d009960	0.652629	up	Zm00001eb347020	ACYL TRANSFERASE 7 (PTHR31147:SF3)	transferase
Zm00001d039065	0.652164	up	Zm00001eb296340	G-BOX-BINDING FACTOR 2 (PTHR45967:SF38)	-
Zm00001d013223	0.65173	up	Zm00001eb214360	ASPARTATE-SEMIALDEHYDE DEHYDROGENASE (PTHR46278:SF2)	dehydrogenase
Zm00001d037120	0.651633	up	Zm00001eb278700	MECHANOSENSITIVE ION CHANNEL PROTEIN (PTHR31618:SF7)	ion channel
Zm00001d020584	0.651271	up	Zm00001eb336310
Zm00001d043691	0.651048	up	Zm00001eb155230	OS01G0708700 PROTEIN (PTHR32295:SF97)	-
Zm00001d041774	0.651022	up	no_V5_gene	ARGOS-LIKE PROTEIN (PTHR36023:SF3)	-
Zm00001d003750	0.650894	up	Zm00001eb083520	DIGALACTOSYLDIACYLGLYCEROL SYNTHASE (PTHR46132:SF2)	-
Zm00001d038373	0.650629	up	Zm00001eb338140	O-FUCOSYLTRANSFERASE FAMILY PROTEIN (PTHR31288:SF25)	-
Zm00001d033919	0.650129	up	Zm00001eb056410	SYNTAXIN-RELATED PROTEIN KNOLLE (PTHR19957:SF251)	SNARE protein
Zm00001d022132	0.649548	up	Zm00001eb327420	INTER-ALPHA-TRYPSIN INHIBITOR HEAVY CHAIN-RELATED (PTHR46503:SF6)	-
Zm00001d002330	0.649252	up	no_V5_gene	DNA (CYTOSINE-5)-METHYLTRANSFERASE CMT3 (PTHR10629:SF49)	DNA methyltransferase
Zm00001d037724	0.649204	up	Zm00001eb283860	GIBBERELLIN 2-BETA-DIOXYGENASE (PTHR47990:SF225)	oxygenase
Zm00001d004007	0.648911	up	Zm00001eb085690	TRANSCRIPTION FACTOR FER-LIKE IRON DEFICIENCY-INDUCED TRANSCRIPTION FACTOR (PTHR31945:SF17)	DNA-binding transcription factor
Zm00001d051672	0.648771	up	Zm00001eb189180	GPI-ANCHORED PROTEIN LLG1 (PTHR31533:SF2)	-
Zm00001d021453	0.648468	up	Zm00001eb321060	REGULATOR OF VPS4 ACTIVITY IN THE MVB PATHWAY PROTEIN (PTHR12161:SF55)	-
Zm00001d006212	0.647457	up	Zm00001eb103490	TWO-COMPONENT RESPONSE REGULATOR-LIKE APRR9 (PTHR43874:SF146)	winged helix/forkhead transcription factor
Zm00001d022461	0.647272	up	Zm00001eb330490	-	-
Zm00001d040446	0.646373	up	Zm00001eb128890	PYRUVATE KINASE-RELATED (PTHR11817:SF5)	kinase
Zm00001d038325	0.646321	up	Zm00001eb289190	SUBFAMILY NOT NAMED (PTHR31769:SF93)	-
Zm00001d031689	0.646219	up	Zm00001eb037210	PTI1-LIKE TYROSINE-PROTEIN KINASE 3 (PTHR47983:SF15)	-
Zm00001d024406	0.646146	up	Zm00001eb414540	OS08G0241400 PROTEIN (PTHR22937:SF161)	ubiquitin-protein ligase
Zm00001d046134	0.645633	up	Zm00001eb383310	GLUCAN ENDO-1,3-BETA-D-GLUCOSIDASE (PTHR32227:SF349)	glucosidase
Zm00001d031303	0.644989	up	Zm00001eb033880	GALACTINOL--SUCROSE GALACTOSYLTRANSFERASE 1-RELATED (PTHR31268:SF29)	-
Zm00001d030557	0.644804	up	Zm00001eb028030	ALANINE AMINOTRANSFERASE 2 MITOCHONDRIAL (PTHR11751:SF479)	transaminase
Zm00001d028118	0.64446	up	Zm00001eb007870	EXPRESSED PROTEIN (PTHR33413:SF1)	-
Zm00001d023859	0.644285	up	Zm00001eb410380	OS12G0541300 PROTEIN (PTHR11972:SF61)	oxidase
Zm00001d021477	0.644114	up	Zm00001eb428040
Zm00001d044995	0.644028	up	Zm00001eb373760	OS06G0202900 PROTEIN (PTHR45621:SF37)	-
Zm00001d031423	0.643338	up	Zm00001eb034760	ZINC FINGER A20 AND AN1 DOMAIN-CONTAINING STRESS-ASSOCIATED PROTEIN 5 (PTHR10634:SF144)	-
Zm00001d026253	0.643325	up	Zm00001eb430440	CALCIUM-TRANSPORTING ATPASE (PTHR24093:SF369)	primary active transporter
Zm00001d042055	0.643266	up	Zm00001eb140590	-	-
Zm00001d018406	0.642998	up	Zm00001eb258130	MONOGALACTOSYLDIACYLGLYCEROL SYNTHASE 2, CHLOROPLASTIC (PTHR43025:SF1)	glycosyltransferase
Zm00001d016691	0.642678	up	Zm00001eb242690	OS02G0530100 PROTEIN (PTHR22814:SF315)	-
Zm00001d012276	0.642667	up	Zm00001eb422190	no_annotation
Zm00001d007204	0.642656	up	Zm00001eb111820	RING-TYPE DOMAIN-CONTAINING PROTEIN (PTHR23328:SF0)	-
Zm00001d032522	0.642655	up	Zm00001eb044110	-	-
Zm00001d030995	0.642162	up	Zm00001eb031210	OS12G0601800 PROTEIN (PTHR46408:SF2)	basic leucine zipper transcription factor
Zm00001d036927	0.642146	up	Zm00001eb277060	OS06G0589300 PROTEIN (PTHR19229:SF257)	ATP-binding cassette (ABC) transporter
Zm00001d006672	0.641643	up	Zm00001eb266050	-	-
Zm00001d002522	0.641377	up	Zm00001eb072670	OSJNBA0013K16.16-LIKE PROTEIN (PTHR46057:SF55)	-
Zm00001d039600	0.640873	up	Zm00001eb122210	OS01G0180000 PROTEIN (PTHR32093:SF160)	-
Zm00001d045192	0.640632	up	Zm00001eb375490	RIBONUCLEOSIDE-DIPHOSPHATE REDUCTASE (PTHR11573:SF29)	reductase
Zm00001d029806	0.63914	up	Zm00001eb022630	NEP1-INTERACTING PROTEIN 1 (PTHR46151:SF7)	-
Zm00001d009837	0.638595	up	Zm00001eb346030	RING/U-BOX SUPERFAMILY PROTEIN (PTHR46798:SF7)	-
Zm00001d051856	0.638421	up	Zm00001eb259330	PROTEIN EMBRYO SAC DEVELOPMENT ARREST 30 (PTHR31741:SF6)	-
Zm00001d041831	0.638341	up	Zm00001eb138730	BASIC-LEUCINE ZIPPER (BZIP) TRANSCRIPTION FACTOR FAMILY PROTEIN (PTHR46835:SF3)	basic leucine zipper transcription factor
Zm00001d034735	0.637877	up	Zm00001eb183660	RNA-BINDING ZINC FINGER FAMILY PROTEIN-RELATED (PTHR24009:SF14)	RNA metabolism protein
Zm00001d021389	0.637563	up	Zm00001eb320470	OS09G0558200 PROTEIN (PTHR31307:SF45)	DNA-binding transcription factor
Zm00001d002558	0.637441	up	Zm00001eb072980	HEAVY METAL TRANSPORT/DETOXIFICATION SUPERFAMILY PROTEIN (PTHR22814:SF305)	-
Zm00001d009309	0.637103	up	Zm00001eb341630	XYLOGLUCAN ENDOTRANSGLUCOSYLASE/HYDROLASE (PTHR31062:SF149)	hydrolase
Zm00001d015346	0.636876	up	Zm00001eb232880	PENTATRICOPEPTIDE REPEAT-CONTAINING PROTEIN (PTHR24015:SF334)	-
Zm00001d049938	0.636539	up	Zm00001eb176030	KINESIN FAMILY MEMBER 11 (PTHR47970:SF12)	microtubule binding motor protein
Zm00001d015153	0.636041	up	Zm00001eb231360	BZIP TRANSCRIPTION FACTOR 11 (PTHR45764:SF76)	DNA-binding transcription factor
Zm00001d026598	0.635867	up	Zm00001eb433530	UBIQUINONE BIOSYNTHESIS PROTEIN COQ4 HOMOLOG, MITOCHONDRIAL (PTHR12922:SF7)	-
Zm00001d007153	0.635475	up	Zm00001eb111350	F18C1.18 PROTEIN-RELATED (PTHR28018:SF2)	-
Zm00001d051615	0.635053	up	Zm00001eb432370	OS02G0712700 PROTEIN (PTHR27007:SF51)	-
Zm00001d024016	0.634882	up	Zm00001eb418470	ZN-FINGER, RANBP-TYPE, CONTAINING PROTEIN (PTHR23111:SF71)	-
Zm00001d022314	0.634878	up	Zm00001eb329070	OS07G0642600 PROTEIN (PTHR46554:SF3)	general transcription factor
Zm00001d021839	0.634755	up	Zm00001eb324720	REMORIN 4.2 (PTHR31471:SF87)	-
Zm00001d028075	0.634722	up	Zm00001eb400640	OS03G0205700 PROTEIN (PTHR32370:SF74)	-
Zm00001d022380	0.634408	up	Zm00001eb329600	OS07G0657400 PROTEIN (PTHR20961:SF68)	glycosyltransferase
Zm00001d049804	0.634391	up	Zm00001eb175030	UDP-GLUCURONATE 4-EPIMERASE 6 (PTHR43574:SF28)	epimerase/racemase
Zm00001d009709	0.63368	up	Zm00001eb344910	LORICRIN-RELATED (PTHR31827:SF42)	-
Zm00001d011081	0.633523	up	Zm00001eb356000	CYTOCHROME B5 ISOFORM D (PTHR19359:SF77)	oxidoreductase
Zm00001d001074	0.633367	up	no_V5_gene	no_annotation
Zm00001d012142	0.632388	up	Zm00001eb365580	OS01G0901800 PROTEIN (PTHR31446:SF41)	-
Zm00001d016136	0.632104	up	Zm00001eb238390	OS10G0438800 PROTEIN (PTHR22765:SF375)	ubiquitin-protein ligase
Zm00001d010656	0.631888	up	Zm00001eb352410	CYCLIN-B1-5 (PTHR10177:SF419)	kinase activator
Zm00001d031554	0.631878	up	Zm00001eb035960	TYPE II INOSITOL POLYPHOSPHATE 5-PHOSPHATASE 15 (PTHR11200:SF185)	phosphatase
Zm00001d003601	0.631873	up	Zm00001eb082150	AUXIN RESPONSE FACTOR 9 (PTHR31384:SF146)	-
Zm00001d008651	0.631863	up	Zm00001eb336190	PYRUVATE DECARBOXYLASE (PTHR43452:SF35)	decarboxylase
Zm00001d043273	0.631296	up	Zm00001eb151490	OS01G0779800 PROTEIN (PTHR33871:SF1)	-
Zm00001d043469	0.630709	up	Zm00001eb370990	TREHALOSE 6-PHOSPHATE PHOSPHATASE (PTHR10788:SF113)	-
Zm00001d002545	0.629747	up	Zm00001eb072870	OS04G0583900 PROTEIN (PTHR12802:SF171)	chromatin/chromatin-binding, or -regulatory protein
Zm00001d027338	0.628985	up	Zm00001eb218100	NADP-SPECIFIC GLUTAMATE DEHYDROGENASE (PTHR37244:SF1)	dehydrogenase
Zm00001d013493	0.628878	up	Zm00001eb216870	LINOLEATE 9S-LIPOXYGENASE 5 (PTHR11771:SF112)	oxygenase
Zm00001d033049	0.628573	up	Zm00001eb048770	TIFY10 (PTHR33077:SF121)	-
Zm00001d021221	0.627619	up	Zm00001eb318990	BAG FAMILY MOLECULAR CHAPERONE REGULATOR 3 (PTHR12329:SF11)	chaperone
Zm00001d041382	0.627582	up	Zm00001eb135280	EXPRESSED PROTEIN (PTHR35324:SF4)	-
Zm00001d037693	0.627581	up	Zm00001eb283570	MALIC ENZYME (PTHR23406:SF66)	oxidoreductase
Zm00001d051448	0.626541	up	Zm00001eb187170	OS02G0676500 PROTEIN (PTHR47035:SF4)	-
Zm00001d012580	0.62588	up	Zm00001eb369530	OS01G0798750 PROTEIN (PTHR33672:SF16)	-
Zm00001d038647	0.625659	up	Zm00001eb292280	F16B3.27 PROTEIN-RELATED (PTHR34124:SF2)	-
Zm00001d014294	0.625105	up	Zm00001eb223980	ACETYL-COA CARBOXYLASE (PTHR45728:SF3)	-
Zm00001d039826	0.624279	up	Zm00001eb124110	-	-
Zm00001d021677	0.623993	up	no_V5_gene	ASPARTIC PROTEINASE NEPENTHESIN-1 (PTHR47967:SF61)	-
Zm00001d010885	0.623915	up	Zm00001eb354370	-	-
Zm00001d032805	0.623885	up	Zm00001eb046680	EXPRESSED PROTEIN (PTHR34373:SF11)	-
Zm00001d027440	0.623606	up	Zm00001eb001820	MEMBRANE-ASSOCIATED KINASE REGULATOR 6-RELATED (PTHR34576:SF2)	kinase modulator
Zm00001d008221	0.622782	up	Zm00001eb332550	CYCLIN-B1-3 (PTHR10177:SF372)	kinase activator
Zm00001d039513	0.622768	up	Zm00001eb121410	AUXIN-RESPONSIVE PROTEIN IAA2 (PTHR31734:SF45)	-
Zm00001d041124	0.622544	up	Zm00001eb133500	PROLINE-RICH FAMILY PROTEIN (PTHR31949:SF34)	-
Zm00001d043740	0.622543	up	Zm00001eb155710	MITOGEN-ACTIVATED PROTEIN KINASE KINASE KINASE YODA (PTHR48011:SF17)	-
Zm00001d022006	0.620829	up	Zm00001eb326340	OS07G0591100 PROTEIN (PTHR31300:SF5)	lipase
Zm00001d039495	0.620252	up	Zm00001eb121270	RING FINGER PROTEIN UNKEMPT (PTHR14493:SF50)	-
Zm00001d033050	0.619757	up	Zm00001eb048780	TIFY9 (PTHR33077:SF124)	-
Zm00001d036366	0.619703	up	Zm00001eb272050	CHITINASE 12 (PTHR22595:SF79)	-
Zm00001d018133	0.619362	up	Zm00001eb255590	PESTICIDAL CRYSTAL CRY8BA PROTEIN (PTHR31110:SF2)	-
Zm00001d028512	0.619158	up	Zm00001eb011460	1-PHOSPHATIDYLINOSITOL-4-PHOSPHATE 5-KINASE (PTHR23086:SF89)	kinase
Zm00001d002592	0.618492	up	Zm00001eb073290	1-AMINOCYCLOPROPANE-1-CARBOXYLATE SYNTHASE 6 (PTHR43795:SF6)	transaminase
Zm00001d029560	0.618398	up	Zm00001eb020360	OS03G0427100 PROTEIN (PTHR46616:SF3)	ubiquitin-protein ligase
Zm00001d002149	0.618261	up	Zm00001eb431710	GALACTURONOSYLTRANSFERASE 10-RELATED (PTHR32116:SF74)	transferase
Zm00001d014081	0.617747	up	Zm00001eb222230	RMLC-LIKE CUPINS SUPERFAMILY PROTEIN (PTHR33271:SF17)	-
Zm00001d017125	0.617451	up	Zm00001eb246400	ANKYRIN REPEAT FAMILY PROTEIN (PTHR24126:SF40)	-
Zm00001d026681	0.61635	up	no_V5_gene	OS04G0688000 PROTEIN (PTHR31509:SF0)	-
Zm00001d042954	0.616235	up	Zm00001eb148730
Zm00001d031792	0.616073	up	Zm00001eb038030	OS08G0472400 PROTEIN (PTHR32011:SF2)	-
Zm00001d012720	0.61567	up	Zm00001eb370730	OS12G0620100 PROTEIN (PTHR22765:SF436)	ubiquitin-protein ligase
Zm00001d020140	0.615342	up	Zm00001eb310300	-	-
Zm00001d026060	0.615332	up	Zm00001eb428490	1-AMINOCYCLOPROPANE-1-CARBOXYLATE SYNTHASE 6 (PTHR43795:SF6)	transaminase
Zm00001d015485	0.615329	up	Zm00001eb233920	TUBBY-LIKE PROTEIN 8 (PTHR16517:SF131)	scaffold/adaptor protein
Zm00001d030989	0.613656	up	Zm00001eb031150	EXPRESSED PROTEIN (PTHR33384:SF1)	-
Zm00001d027875	0.613143	up	Zm00001eb005700	MITOCHONDRIAL SUBSTRATE CARRIER FAMILY PROTEIN (PTHR46080:SF19)	secondary carrier transporter
Zm00001d014795	0.613133	up	Zm00001eb228170	BASIC LEUCINE ZIPPER 23 (PTHR23334:SF49)	basic leucine zipper transcription factor
Zm00001d029209	0.613007	up	Zm00001eb017280	PHOSPHATIDYLINOSITOL 4-PHOSPHATE 5-KINASE (PTHR23086:SF90)	kinase
Zm00001d012285	0.612909	up	Zm00001eb366790	OS01G0863300 PROTEIN (PTHR44042:SF23)	-
Zm00001d024772	0.612466	up	Zm00001eb417520	SUBFAMILY NOT NAMED (PTHR33181:SF42)	-
Zm00001d043094	0.612092	up	Zm00001eb149820	PENTATRICOPEPTIDE REPEAT-CONTAINING PROTEIN MITOCHONDRIAL (PTHR47924:SF83)	-
Zm00001d029371	0.610997	up	Zm00001eb018720	TREHALOSE-PHOSPHATE PHOSPHATASE 9-RELATED (PTHR43768:SF36)	phosphatase
Zm00001d013271	0.610838	up	Zm00001eb284990	RRM-CONTAINING PROTEIN-RELATED (PTHR32343:SF9)	RNA splicing factor
Zm00001d051569	0.610524	up	Zm00001eb188380	OS02G0705500 PROTEIN (PTHR12565:SF319)	-
Zm00001d019850	0.610406	up	Zm00001eb308150	FATTY ACYL-COA REDUCTASE (PTHR11011:SF44)	-
Zm00001d011615	0.610337	up	Zm00001eb360520	65-KDA MICROTUBULE-ASSOCIATED PROTEIN 3 (PTHR19321:SF7)	non-motor microtubule binding protein
Zm00001d012304	0.610334	up	Zm00001eb366970	OS05G0445100 PROTEIN (PTHR24296:SF30)	oxygenase
Zm00001d029853	0.609808	up	Zm00001eb022980	PROLINE DEHYDROGENASE 1, MITOCHONDRIAL (PTHR13914:SF0)	oxidase
Zm00001d012684	0.609805	up	Zm00001eb370430	OS01G0762900 PROTEIN (PTHR34125:SF2)	-
Zm00001d032504	0.609691	up	Zm00001eb043960	MONOCOPPER OXIDASE-LIKE PROTEIN SKU5 (PTHR11709:SF507)	oxidase
Zm00001d014868	0.60901	up	Zm00001eb231000	-	-
Zm00001d037623	0.608948	up	Zm00001eb282970	SMALL POLYPEPTIDE DEVIL 10 (PTHR33102:SF57)	-
Zm00001d048487	0.608332	up	no_V5_gene	-	-
Zm00001d010062	0.608329	up	Zm00001eb347730	OS05G0454200 PROTEIN (PTHR33101:SF74)	guanyl-nucleotide exchange factor
Zm00001d011953	0.608201	up	Zm00001eb363810	AUXIN RESPONSE FACTOR 4 (PTHR31384:SF72)	-
Zm00001d006604	0.606728	up	Zm00001eb106990	SOSS COMPLEX SUBUNIT B HOMOLOG (PTHR13356:SF0)	damaged DNA-binding protein
Zm00001d006720	0.606447	up	Zm00001eb108070	OS07G0586800 PROTEIN (PTHR31479:SF6)	hydrolase
Zm00001d044754	0.606146	up	Zm00001eb371740	PYROPHOSPHATE--FRUCTOSE 6-PHOSPHATE 1-PHOSPHOTRANSFERASE SUBUNIT BETA 2 (PTHR43650:SF1)	carbohydrate kinase
Zm00001d048135	0.60596	up	Zm00001eb400610	EXPRESSED PROTEIN (PTHR33181:SF55)	-
Zm00001d028930	0.605853	up	Zm00001eb015120	TRANSCRIPTION FACTOR MYB2 (PTHR45675:SF107)	DNA-binding transcription factor
Zm00001d049853	0.604976	up	Zm00001eb175430	ARM REPEAT SUPERFAMILY PROTEIN (PTHR21567:SF62)	non-motor microtubule binding protein
Zm00001d011629	0.604955	up	Zm00001eb360640	OS01G0690800 PROTEIN (PTHR27009:SF273)	-
Zm00001d038555	0.60487	up	Zm00001eb291460	CYTOCHROME P450 98A3 (PTHR24298:SF1)	oxygenase
Zm00001d041672	0.603652	up	Zm00001eb422440
Zm00001d019045	0.603458	up	Zm00001eb302250	HISTONE H2A.5-RELATED (PTHR23430:SF249)	chromatin/chromatin-binding, or -regulatory protein
Zm00001d018526	0.603163	up	Zm00001eb259330	PROLYL 4-HYDROXYLASE 3-RELATED (PTHR10869:SF213)	protein modifying enzyme
Zm00001d040651	0.602867	up	Zm00001eb130510	ETHYLENE-RESPONSIVE TRANSCRIPTION FACTOR RAP2-2 (PTHR31190:SF115)	-
Zm00001d038891	0.602841	up	Zm00001eb294690	OS05G0548900 PROTEIN (PTHR44307:SF14)	methyltransferase
Zm00001d038420	0.602766	up	Zm00001eb290050	RING-TYPE E3 UBIQUITIN TRANSFERASE (PTHR22765:SF180)	ubiquitin-protein ligase
Zm00001d046803	0.602496	up	Zm00001eb388610	-	-
Zm00001d030028	0.602104	up	Zm00001eb390330	TRANSCRIPTION FACTOR MYC4 (PTHR11514:SF43)	-
Zm00001d017622	0.601902	up	Zm00001eb250800	OSJNBA0088A01.13-LIKE PROTEIN (PTHR33172:SF92)	-
Zm00001d039057	0.601806	up	Zm00001eb296270	-	-
Zm00001d011352	0.601668	up	Zm00001eb358210	TPR REPEAT-CONTAINING THIOREDOXIN TTL1 (PTHR46050:SF26)	scaffold/adaptor protein
Zm00001d011912	0.601514	up	Zm00001eb363420	TRANSMEMBRANE PROTEIN KINASE FAMILY PROTEIN-RELATED (PTHR47982:SF4)	transmembrane signal receptor
Zm00001d029714	0.601276	up	Zm00001eb021760	LYSINE-SPECIFIC HISTONE DEMETHYLASE 1 HOMOLOG 3 (PTHR10742:SF410)	oxidase
Zm00001d038476	0.601214	up	Zm00001eb290590	EXPANSIN-A6 (PTHR31867:SF252)	-
Zm00001d031266	0.600614	up	Zm00001eb033570	HOMEODOMAIN-LIKE SUPERFAMILY PROTEIN (PTHR31307:SF3)	DNA-binding transcription factor
Zm00001d029149	0.599989	up	Zm00001eb016800	CCT MOTIF FAMILY PROTEIN, EXPRESSED (PTHR31717:SF10)	-
Zm00001d008600	0.599344	up	Zm00001eb335670	OS01G0142300 PROTEIN (PTHR45947:SF2)	transferase
Zm00001d042636	0.599308	up	Zm00001eb145880	OS01G0878400 PROTEIN (PTHR48017:SF186)	-
Zm00001d024669	0.599125	up	Zm00001eb416720	ALPHA-HUMULENE/(-)-(E)-BETA-CARYOPHYLLENE SYNTHASE (PTHR31225:SF238)	-
Zm00001d002882	0.598878	up	Zm00001eb076050	SKP1-INTERACTING PARTNER 15 (PTHR47719:SF2)	-
Zm00001d029339	0.598878	up	Zm00001eb018460	PROTEIN IRON-RELATED TRANSCRIPTION FACTOR 3 (PTHR47075:SF3)	basic helix-loop-helix transcription factor
Zm00001d043969	0.5984	up	Zm00001eb157620	OS01G0662800 PROTEIN (PTHR46813:SF15)	DNA-binding transcription factor
Zm00001d003725	0.598183	up	Zm00001eb422440
Zm00001d006788	0.597275	up	Zm00001eb108600	DNA REPLICATION COMPLEX GINS PROTEIN SLD5 (PTHR21206:SF0)	-
Zm00001d002671	0.597241	up	Zm00001eb074020	DUF241 DOMAIN PROTEIN (PTHR33070:SF64)	-
Zm00001d012423	0.597196	up	Zm00001eb368020	HISTONE H2B.4 (PTHR23428:SF220)	chromatin/chromatin-binding, or -regulatory protein
Zm00001d036573	0.596554	up	Zm00001eb273720	RNI-LIKE SUPERFAMILY PROTEIN (PTHR13318:SF119)	-
Zm00001d032164	0.596265	up	Zm00001eb041220	OS08G0439600 PROTEIN (PTHR31972:SF76)	-
Zm00001d049554	0.596226	up	Zm00001eb172590	OS08G0156600 PROTEIN (PTHR43184:SF4)	transporter
Zm00001d036610	0.5961	up	Zm00001eb273950	OS06G0675200 PROTEIN (PTHR31722:SF0)	-
Zm00001d047839	0.596061	up	Zm00001eb397920	PUTATIVE (DUF3527)-RELATED (PTHR31390:SF12)	-
Zm00001d028616	0.595772	up	Zm00001eb012360	E3 UBIQUITIN-PROTEIN LIGASE XBAT31-RELATED (PTHR24128:SF14)	homeodomain transcription factor
Zm00001d034366	0.59565	up	Zm00001eb213320	PROTEIN IQ-DOMAIN 5 (PTHR32295:SF123)	-
Zm00001d002510	0.595608	up	Zm00001eb072560	DNA REPLICATION ATP-DEPENDENT HELICASE/NUCLEASE DNA2 (PTHR10887:SF433)	RNA helicase
Zm00001d012081	0.59536	up	Zm00001eb364940	EXPRESSED PROTEIN (PTHR33286:SF52)	-
Zm00001d012103	0.595206	up	Zm00001eb365200	FRUCTOSE-BISPHOSPHATE ALDOLASE 8, CYTOSOLIC (PTHR11627:SF42)	aldolase
Zm00001d047931	0.594754	up	Zm00001eb398750	3-KETOACYL-COA SYNTHASE 1 (PTHR31561:SF73)	-
Zm00001d029529	0.594546	up	Zm00001eb020120	NINJA-FAMILY PROTEIN OS03G0419100 (PTHR31413:SF9)	-
Zm00001d048404	0.594376	up	Zm00001eb403060	LYSINE-SPECIFIC DEMETHYLASE ELF6-RELATED (PTHR10694:SF45)	histone modifying enzyme
Zm00001d014804	0.59381	up	Zm00001eb228230	OS06G0717900 PROTEIN (PTHR13683:SF871)	aspartic protease
Zm00001d047672	0.593022	up	Zm00001eb396400	STRESS RESPONSE NST1-LIKE PROTEIN (DUF1645) (PTHR33095:SF107)	-
Zm00001d009183	0.592398	up	Zm00001eb340730	DUAL SPECIFICITY PROTEIN PHOSPHATASE PHS1 (PTHR47100:SF5)	protein phosphatase
Zm00001d045655	0.592308	up	Zm00001eb379890	CONDENSIN COMPLEX SUBUNIT 3 (PTHR14418:SF5)	-
Zm00001d029350	0.592304	up	Zm00001eb018600	3-KETOACYL-COA SYNTHASE 12 (PTHR31561:SF24)	-
Zm00001d035416	0.591823	up	Zm00001eb263120	-	-
Zm00001d032155	0.591807	up	Zm00001eb041140	CBL-INTERACTING PROTEIN KINASE 6 (PTHR43895:SF149)	-
Zm00001d034674	0.591128	up	Zm00001eb062900	OS03G0823500 PROTEIN (PTHR11654:SF79)	transporter
Zm00001d042886	0.590981	up	Zm00001eb148130	PROTEIN PHOSPHATASE 2C 37 (PTHR47992:SF93)	protein phosphatase
Zm00001d035139	0.590867	up	Zm00001eb261280	PROGRAMMED CELL DEATH PROTEIN 4 (PTHR12626:SF0)	translation factor
Zm00001d034588	0.590602	up	Zm00001eb062050	EXPRESSED PROTEIN (PTHR35105:SF3)	-
Zm00001d043587	0.590334	up	Zm00001eb154360	GALACTURONOSYLTRANSFERASE 15-RELATED (PTHR32116:SF30)	transferase
Zm00001d031927	0.590164	up	Zm00001eb361730	PRE-MRNA-SPLICING FACTOR 38A (PTHR23142:SF1)	-
Zm00001d007978	0.590163	up	Zm00001eb117870	HELICASE, LYMPHOID-SPECIFIC (PTHR10799:SF923)	DNA helicase
Zm00001d012957	0.589898	up	Zm00001eb211650	EXPANSIN-A3 (PTHR31867:SF151)	-
Zm00001d048634	0.589492	up	Zm00001eb164860	DIBOA-GLUCOSIDE DIOXYGENASE BX6 (PTHR10209:SF145)	oxidoreductase
Zm00001d017503	0.589476	up	Zm00001eb249700	PROTEIN INAPERTURATE POLLEN1 (PTHR46354:SF9)	-
Zm00001d039591	0.588984	up	Zm00001eb122140	OS01G0182300 PROTEIN (PTHR33168:SF70)	-
Zm00001d014944	0.588915	up	Zm00001eb229430	L-LACTATE DEHYDROGENASE (PTHR43128:SF16)	dehydrogenase
Zm00001d042067	0.588562	up	Zm00001eb140740	OS01G0715900 PROTEIN (PTHR47928:SF11)	-
Zm00001d020932	0.58846	up	Zm00001eb316660	HELIX-LOOP-HELIX DNA-BINDING DOMAIN CONTAINING PROTEIN (PTHR16223:SF334)	basic helix-loop-helix transcription factor
Zm00001d018441	0.588403	up	Zm00001eb258470	KINESIN-LIKE PROTEIN KIN-10A (PTHR24115:SF416)	microtubule binding motor protein
Zm00001d029143	0.588392	up	Zm00001eb016770	PROTEIN KINASE DOMAIN-CONTAINING PROTEIN (PTHR24056:SF421)	non-receptor serine/threonine protein kinase
Zm00001d051119	0.588214	up	Zm00001eb184920	CHLORIDE CHANNEL ACCESSORY 1 (PTHR10579:SF43)	ion channel
Zm00001d048104	0.588199	up	Zm00001eb400340	TPX2 (TARGETING PROTEIN FOR XKLP2) PROTEIN FAMILY (PTHR14326:SF58)	non-motor microtubule binding protein
Zm00001d010812	0.587581	up	Zm00001eb353710	HEAT STRESS TRANSCRIPTION FACTOR A-4D (PTHR10015:SF390)	winged helix/forkhead transcription factor
Zm00001d018708	0.587403	up	Zm00001eb299090	OSJNBB0004G23.8-LIKE PROTEIN (PTHR33377:SF59)	-
Zm00001d023258	0.587403	up	Zm00001eb405190	CALCIUM-TRANSPORTING ATPASE 11, PLASMA MEMBRANE-TYPE-RELATED (PTHR24093:SF462)	primary active transporter
Zm00001d006256	0.587173	up	Zm00001eb103980	OS09G0542900 PROTEIN (PTHR34779:SF1)	-
Zm00001d028603	0.587163	up	Zm00001eb012280	-	-
Zm00001d028071	0.586919	up	Zm00001eb007440	FAD-LINKED SULFHYDRYL OXIDASE ALR (PTHR12645:SF0)	oxidase
Zm00001d032935	0.586863	up	Zm00001eb047860	OS10G0422500 PROTEIN (PTHR45666:SF2)	phosphatase
Zm00001d035134	0.586817	up	Zm00001eb261240	OS04G0117801 PROTEIN (PTHR31874:SF25)	-
Zm00001d017620	0.586024	up	Zm00001eb250780	OS02G0683900 PROTEIN (PTHR31142:SF7)	-
Zm00001d038131	0.585874	up	Zm00001eb346750	KINESIN-LIKE PROTEIN KIN-14S (PTHR24115:SF865)	microtubule binding motor protein
Zm00001d038281	0.585508	up	no_V5_gene	OS05G0440000 PROTEIN (PTHR31992:SF321)	-
Zm00001d052346	0.585464	up	Zm00001eb195290	-	-
Zm00001d017089	0.585397	up	Zm00001eb246060	CRYPTIC LOCI REGULATOR (PTHR35737:SF1)	-
Zm00001d025225	0.585249	up	Zm00001eb421020	OS04G0385900 PROTEIN (PTHR34687:SF2)	chaperone
Zm00001d032560	0.584982	up	Zm00001eb044500	CBS DOMAIN-CONTAINING PROTEIN (PTHR13780:SF128)	kinase modulator
Zm00001d003395	0.584704	up	Zm00001eb080510	MULTIFUNCTIONAL TRYPTOPHAN BIOSYNTHESIS PROTEIN (PTHR43418:SF4)	-
Zm00001d031534	0.584276	up	Zm00001eb035750	TBC1 DOMAIN FAMILY MEMBER 5 (PTHR22957:SF337)	GTPase-activating protein
Zm00001d002252	0.583984	up	Zm00001eb070190	OS04G0625000 PROTEIN (PTHR31071:SF48)	-
Zm00001d015313	0.583822	up	Zm00001eb232640	AT19154P (PTHR12151:SF5)	oxidase
Zm00001d009628	0.583597	up	Zm00001eb344240	OS01G0975800 PROTEIN (PTHR11945:SF629)	MADS box transcription factor
Zm00001d037181	0.583596	up	no_V5_gene	OS06G0215100 PROTEIN (PTHR33095:SF116)	-
Zm00001d009686	0.583536	up	Zm00001eb344710	OS05G0581900 PROTEIN (PTHR31044:SF85)	-
Zm00001d012578	0.583282	up	Zm00001eb369520	DNA GLYCOSYLASE SUPERFAMILY PROTEIN (PTHR31116:SF4)	-
Zm00001d038061	0.582406	up	Zm00001eb286870	CALCIUM-BINDING PROTEIN CML15-RELATED (PTHR10891:SF635)	calmodulin-related
Zm00001d029607	0.582319	up	Zm00001eb020850	PROTEIN SHORT-ROOT 2 (PTHR31636:SF169)	-
Zm00001d044278	0.581703	up	Zm00001eb160270	DNA REPAIR PROTEIN RAD51 HOMOLOG 3 (PTHR46239:SF1)	DNA metabolism protein
Zm00001d010988	0.581622	up	Zm00001eb355240	-	-
Zm00001d003116	0.581584	up	Zm00001eb078120	NODULIN-LIKE DOMAIN-CONTAINING PROTEIN (PTHR21576:SF154)	-
Zm00001d018609	0.581434	up	Zm00001eb298080	OS07G0102200 PROTEIN (PTHR31071:SF32)	-
Zm00001d034163	0.580628	up	Zm00001eb058480	DOF ZINC FINGER PROTEIN DOF5.7 (PTHR31992:SF313)	-
Zm00001d013323	0.580386	up	Zm00001eb215350	SYNTAXIN-RELATED PROTEIN KNOLLE (PTHR19957:SF251)	SNARE protein
Zm00001d034369	0.579972	up	Zm00001eb060060	RING-H2 FINGER PROTEIN ATL71-RELATED (PTHR46719:SF7)	C2H2 zinc finger transcription factor
Zm00001d014890	0.579871	up	Zm00001eb228940	TRANSCRIPTION ELONGATION FACTOR (TFIIS) FAMILY PROTEIN (PTHR47292:SF1)	-
Zm00001d040364	0.579567	up	Zm00001eb128330	PEROXIDASE (PTHR31388:SF54)	peroxidase
Zm00001d015638	0.579442	up	Zm00001eb234860	OS06G0636100 PROTEIN (PTHR33159:SF89)	-
Zm00001d008843	0.579344	up	Zm00001eb337720	MONOTHIOL GLUTAREDOXIN-S2 (PTHR10168:SF114)	oxidoreductase
Zm00001d004413	0.579108	up	Zm00001eb088500	BIFUNCTIONAL L-3-CYANOALANINE SYNTHASE/CYSTEINE SYNTHASE C1, MITOCHONDRIAL (PTHR10314:SF80)	lyase
Zm00001d008669	0.578795	up	Zm00001eb336310
Zm00001d044111	0.578752	up	Zm00001eb158950	ALPHA/BETA-HYDROLASES SUPERFAMILY PROTEIN (PTHR43139:SF61)	serine protease
Zm00001d006257	0.578702	up	Zm00001eb103990	PHOSPHOLIPASE D (PTHR18896:SF60)	phospholipase
Zm00001d017778	0.578225	up	Zm00001eb252100	OS02G0705500 PROTEIN (PTHR12565:SF319)	-
Zm00001d024940	0.578212	up	Zm00001eb418990	E3 UBIQUITIN-PROTEIN LIGASE WAV3 (PTHR10579:SF55)	ion channel
Zm00001d031636	0.578186	up	Zm00001eb036750	NON-SPECIFIC LIPID TRANSFER PROTEIN GPI-ANCHORED 1 (PTHR33044:SF118)	-
Zm00001d033465	0.578154	up	Zm00001eb052610	RECA_3 DOMAIN-CONTAINING PROTEIN (PTHR47383:SF6)	-
Zm00001d046500	0.577886	up	Zm00001eb386270	SPX DOMAIN-CONTAINING PROTEIN 2 (PTHR45978:SF5)	-
Zm00001d039642	0.577202	up	Zm00001eb122610	GLYCOSYLTRANSFERASE (PTHR48047:SF170)	glycosyltransferase
Zm00001d019462	0.577141	up	Zm00001eb305690	OS07G0408500 PROTEIN (PTHR23177:SF56)	cytoskeletal protein
Zm00001d006331	0.576918	up	Zm00001eb104640	OS09G0558200 PROTEIN (PTHR31307:SF45)	DNA-binding transcription factor
Zm00001d049736	0.576821	up	Zm00001eb174450	PHD FINGER PROTEIN EHD3 (PTHR10615:SF190)	histone modifying enzyme
Zm00001d028064	0.576715	up	Zm00001eb007320	EXPRESSED PROTEIN (PTHR33181:SF55)	-
Zm00001d043399	0.576582	up	Zm00001eb152570	OS01G0758500 PROTEIN (PTHR33052:SF3)	-
Zm00001d026429	0.57647	up	Zm00001eb431950	3-OXOACYL-[ACYL-CARRIER-PROTEIN] SYNTHASE III, CHLOROPLASTIC (PTHR43091:SF1)	acetyltransferase
Zm00001d046595	0.576216	up	Zm00001eb387040	SUCROSE-PHOSPHATE SYNTHASE 3-RELATED (PTHR46039:SF4)	-
Zm00001d045268	0.576182	up	Zm00001eb376150
Zm00001d032992	0.575961	up	Zm00001eb048310	PECTINESTERASE 31 (PTHR31321:SF12)	hydrolase
Zm00001d006605	0.575632	up	Zm00001eb107010	SECRETORY CARRIER-ASSOCIATED MEMBRANE PROTEIN 1 (PTHR10687:SF74)	transfer/carrier protein
Zm00001d052749	0.575598	up	Zm00001eb198700	MEIOSIS INITIATOR PROTEIN (PTHR47658:SF1)	-
Zm00001d046538	0.575569	up	Zm00001eb386550	SEC14P-LIKE PHOSPHATIDYLINOSITOL TRANSFER FAMILY PROTEIN (PTHR46226:SF6)	-
Zm00001d014459	0.57434	up	Zm00001eb225160	CYTOCHROME P450 LIKE PROTEIN (PTHR24298:SF54)	oxygenase
Zm00001d039733	0.574113	up	Zm00001eb219060	no_annotation
Zm00001d046949	0.573834	up	Zm00001eb389800	OS06G0665100 PROTEIN (PTHR47105:SF1)	-
Zm00001d013175	0.573635	up	Zm00001eb213910	EXPRESSED PROTEIN (PTHR33526:SF1)	-
Zm00001d043527	0.573604	up	Zm00001eb153800	PHOSPHATIDYLINOSITOL PHOSPHATASE (PTHR46274:SF6)	-
Zm00001d008909	0.573534	up	Zm00001eb338340	OS01G0209700 PROTEIN (PTHR47990:SF25)	oxygenase
Zm00001d019836	0.572988	up	Zm00001eb308070	PROTEIN C2-DOMAIN ABA-RELATED 11 (PTHR45933:SF6)	-
Zm00001d014495	0.572808	up	Zm00001eb225470	OS06G0683900 PROTEIN (PTHR36386:SF1)	-
Zm00001d038971	0.572125	up	Zm00001eb295470	MACPF DOMAIN-CONTAINING PROTEIN NSL1 (PTHR33199:SF8)	-
Zm00001d011626	0.571005	up	Zm00001eb360620	OS01G0690900 PROTEIN (PTHR33138:SF54)	-
Zm00001d032084	0.57086	up	Zm00001eb040580	CHAPERONE DNAJ-DOMAIN SUPERFAMILY PROTEIN (PTHR44743:SF4)	-
Zm00001d009666	0.570666	up	Zm00001eb344520	CINNAMOYL COA REDUCTASE-LIKE PROTEIN (PTHR10366:SF483)	dehydratase
Zm00001d027597	0.570196	up	Zm00001eb003200	-	-
Zm00001d040263	0.570173	up	Zm00001eb333760	NON-SPECIFIC SERINE/THREONINE PROTEIN KINASE (PTHR24057:SF68)	non-receptor serine/threonine protein kinase
Zm00001d042011	0.569835	up	Zm00001eb140210	AWPM-19-LIKE FAMILY PROTEIN, EXPRESSED (PTHR33294:SF4)	-
Zm00001d009118	0.569544	up	Zm00001eb340280	OS05G0357525 PROTEIN (PTHR31964:SF125)	hydrolase
Zm00001d012068	0.569139	up	Zm00001eb364860	CYSTEINE PROTEINASE INHIBITOR 2 (PTHR47373:SF1)	-
Zm00001d038320	0.568373	up	Zm00001eb289170	ETHYLENE-RESPONSIVE TRANSCRIPTION FACTOR ABR1 (PTHR31190:SF324)	-
Zm00001d053195	0.568102	up	Zm00001eb202570	ETHYLENE-RESPONSIVE TRANSCRIPTION FACTOR ERF110 (PTHR31190:SF421)	-
Zm00001d039032	0.567787	up	Zm00001eb296020	OS05G0565900 PROTEIN (PTHR31221:SF110)	DNA-binding transcription factor
Zm00001d021583	0.567568	up	Zm00001eb322350	TARGETING PROTEIN FOR XKLP2 (PTHR14326:SF44)	non-motor microtubule binding protein
Zm00001d027346	0.56742	up	Zm00001eb000990	PHYTOCYANIN DOMAIN-CONTAINING PROTEIN (PTHR33021:SF44)	-
Zm00001d031546	0.567223	up	Zm00001eb035870	OS08G0516600 PROTEIN (PTHR35162:SF1)	-
Zm00001d040100	0.567016	up	no_V5_gene	-	-
Zm00001d016075	0.566381	up	Zm00001eb238000	OS02G0259100 PROTEIN (PTHR31827:SF32)	-
Zm00001d018809	0.566323	up	Zm00001eb300120	GLUTATHIONE S-TRANSFERASE U19 (PTHR11260:SF781)	transferase
Zm00001d044395	0.566245	up	Zm00001eb161360	LP01149P (PTHR20889:SF12)	phosphatase
Zm00001d002277	0.565759	up	Zm00001eb070410	OS04G0619900 PROTEIN (PTHR12329:SF17)	chaperone
Zm00001d029506	0.565728	up	Zm00001eb019930	LOB DOMAIN-CONTAINING PROTEIN 40 (PTHR31304:SF9)	-
Zm00001d011638	0.565479	up	Zm00001eb360740	ACID PHOSPHATASE ACP2 (PTHR10165:SF99)	phosphatase
Zm00001d031315	0.565424	up	Zm00001eb033950	OS08G0497600 PROTEIN (PTHR43991:SF39)	-
Zm00001d012518	0.565106	up	Zm00001eb368990	2,3-BISPHOSPHOGLYCERATE-INDEPENDENT PHOSPHOGLYCERATE MUTASE 1 (PTHR31637:SF7)	mutase
Zm00001d048389	0.564936	up	Zm00001eb402930	XYLOGLUCAN GALACTOSYLTRANSFERASE MUR3 (PTHR11062:SF56)	glycosyltransferase
Zm00001d031706	0.564563	up	Zm00001eb037360	ANKYRIN REPEAT FAMILY PROTEIN (PTHR24186:SF8)	phosphatase modulator
Zm00001d052340	0.564526	up	Zm00001eb195230	CBL-INTERACTING PROTEIN KINASE 15 (PTHR43895:SF84)	-
Zm00001d023801	0.564396	up	Zm00001eb409930	DNA POLYMERASE ALPHA SUBUNIT B (PTHR23061:SF12)	DNA-directed DNA polymerase
Zm00001d025762	0.56431	up	Zm00001eb425710	OS04G0496300 PROTEIN (PTHR34124:SF18)	-
Zm00001d013066	0.563981	up	Zm00001eb212820	HISTONE H1 (PTHR11467:SF131)	chromatin/chromatin-binding, or -regulatory protein
Zm00001d019207	0.563977	up	Zm00001eb303620	NAC DOMAIN-CONTAINING PROTEIN 67 (PTHR31719:SF80)	DNA-binding transcription factor
Zm00001d013392	0.563959	up	Zm00001eb382230	HISTONE H2AXA-RELATED (PTHR23430:SF366)	chromatin/chromatin-binding, or -regulatory protein
Zm00001d005966	0.563687	up	Zm00001eb315900	PI3K/PI4K DOMAIN-CONTAINING PROTEIN (PTHR45800:SF11)	nucleotide kinase
Zm00001d028537	0.563655	up	Zm00001eb011680	NUCLEIC ACID BINDING PROTEIN (PTHR31681:SF104)	C2H2 zinc finger transcription factor
Zm00001d017085	0.563528	up	Zm00001eb246020	OS02G0594900 PROTEIN (PTHR12224:SF6)	glycosyltransferase
Zm00001d028916	0.563133	up	Zm00001eb014980	HLH DNA-BINDING DOMAIN SUPERFAMILY PROTEIN-RELATED (PTHR33124:SF99)	DNA-binding transcription factor
Zm00001d019565	0.562997	up	Zm00001eb306400	AQUAPORIN PIP2-5 (PTHR45687:SF111)	-
Zm00001d009160	0.562913	up	Zm00001eb340550	SEQUENCE-SPECIFIC DNA BINDING TRANSCRIPTION FACTOR (PTHR46327:SF2)	-
Zm00001d002899	0.562498	up	Zm00001eb076190	PEROXIDASE (PTHR31235:SF398)	peroxidase
Zm00001d026129	0.562252	up	Zm00001eb429190	CYCLIN-B2-4 (PTHR10177:SF402)	kinase activator
Zm00001d027743	0.562111	up	Zm00001eb403280	SERINE/THREONINE-PROTEIN KINASE EDR1 (PTHR23257:SF813)	non-receptor serine/threonine protein kinase
Zm00001d049659	0.561531	up	Zm00001eb173630	OS08G0118500 PROTEIN (PTHR31374:SF54)	-
Zm00001d020306	0.561317	up	Zm00001eb311430	STRICTOSIDINE SYNTHASE 3 (PTHR10426:SF31)	-
Zm00001d047573	0.561316	up	Zm00001eb395530	F-BOX DOMAIN CONTAINING PROTEIN, EXPRESSED (PTHR31215:SF25)	-
Zm00001d001134	0.561249	up	no_V5_gene	no_annotation
Zm00001d031127	0.561134	up	Zm00001eb032280	CYSTEINE DIOXYGENASE (PTHR22966:SF58)	-
Zm00001d033840	0.561071	up	Zm00001eb295790	MARKER FOR OXIDATIVE STRESS RESPONSE PROTEIN (PTHR33622:SF10)	-
Zm00001d051938	0.560847	up	Zm00001eb191610	CINNAMOYL-COA REDUCTASE 1 (PTHR10366:SF353)	dehydratase
Zm00001d018087	0.560811	up	Zm00001eb255200	OS02G0753400 PROTEIN (PTHR33448:SF2)	-
Zm00001d028367	0.560505	up	Zm00001eb085600	PURPLE ACID PHOSPHATASE 3 (PTHR10161:SF56)	phosphatase
Zm00001d017806	0.560487	up	Zm00001eb252380	OS02G0710500 PROTEIN (PTHR27002:SF869)	transmembrane signal receptor
Zm00001d053829	0.560477	up	Zm00001eb207560	OS02G0162200 PROTEIN (PTHR33021:SF59)	-
Zm00001d030999	0.560459	up	Zm00001eb031270	SERINE/THREONINE-PROTEIN KINASE NEK2 (PTHR43671:SF66)	non-receptor serine/threonine protein kinase
Zm00001d001937	0.560398	up	Zm00001eb433030	OS04G0665500 PROTEIN (PTHR13844:SF19)	chromatin/chromatin-binding, or -regulatory protein
Zm00001d051936	0.560258	up	Zm00001eb191600	OS02G0812500 PROTEIN (PTHR32278:SF26)	-
Zm00001d011051	0.559541	up	Zm00001eb355670	ACT DOMAIN-CONTAINING PROTEIN ACR9 (PTHR31096:SF65)	-
Zm00001d031700	0.558327	up	Zm00001eb037300	OS08G0541500 PROTEIN (PTHR31928:SF25)	-
Zm00001d038225	0.558161	up	Zm00001eb288400	GRAS DOMAIN-CONTAINING PROTEIN (PTHR31636:SF144)	-
Zm00001d042572	0.55789	up	Zm00001eb145270	EXPRESSED PROTEIN (PTHR35485:SF4)	-
Zm00001d038059	0.5571	up	Zm00001eb286850	CONSERVED OLIGOMERIC GOLGI COMPLEX SUBUNIT 5 (PTHR13228:SF3)	-
Zm00001d012712	0.556623	up	Zm00001eb370660	GIBBERELLIN 2-BETA-DIOXYGENASE 2 (PTHR47990:SF121)	oxygenase
Zm00001d018001	0.555911	up	Zm00001eb254200	NUCLEOBASE-ASCORBATE TRANSPORTER 7-RELATED (PTHR11119:SF50)	transporter
Zm00001d030106	0.55582	up	Zm00001eb387690	no_annotation
Zm00001d043800	0.55563	up	Zm00001eb360620	LEAF RUST 10 DISEASE-RESISTANCE LOCUS RECEPTOR-LIKE PROTEIN KINASE-LIKE 1.1 (PTHR46008:SF52)	transmembrane signal receptor
Zm00001d044247	0.555106	up	Zm00001eb160020	HISTONE H2B.1 (PTHR23428:SF356)	chromatin/chromatin-binding, or -regulatory protein
Zm00001d023810	0.554939	up	Zm00001eb410030	CELLULOSE SYNTHASE-LIKE PROTEIN D5 (PTHR13301:SF183)	DNA-binding transcription factor
Zm00001d027988	0.554442	up	Zm00001eb006690	CLASSICAL ARABINOGALACTAN PROTEIN 5 (PTHR36321:SF17)	-
Zm00001d017840	0.554068	up	Zm00001eb252720	DELTA(12)-FATTY-ACID DESATURASE (PTHR32100:SF13)	-
Zm00001d016198	0.553952	up	Zm00001eb238900	ASPARTATE AMINOTRANSFERASE (PTHR11879:SF45)	transaminase
Zm00001d033158	0.553928	up	Zm00001eb049830	TRANSCRIPTION FACTOR JUMONJI (JMJC) DOMAIN-CONTAINING PROTEIN (PTHR12549:SF64)	histone modifying enzyme
Zm00001d001831	0.553718	up	Zm00001eb433750	PYRUVATE KINASE (PTHR11817:SF126)	kinase
Zm00001d032576	0.553667	up	Zm00001eb044650	PROTOCHLOROPHYLLIDE REDUCTASE C, CHLOROPLASTIC (PTHR44419:SF15)	-
Zm00001d032284	0.553619	up	Zm00001eb042160	PROTEIN HOTHEAD (PTHR45968:SF5)	-
Zm00001d042575	0.553548	up	Zm00001eb365940	SERINE/THREONINE-PROTEIN KINASE RIO2 (PTHR45852:SF1)	non-receptor serine/threonine protein kinase
Zm00001d003308	0.553081	up	Zm00001eb079750	RIBONUCLEASE H2 SUBUNIT B (PTHR13383:SF11)	endoribonuclease
Zm00001d009431	0.552321	up	Zm00001eb342550	FARNESYL PYROPHOSPHATE SYNTHASE (PTHR11525:SF11)	acyltransferase
Zm00001d045370	0.552257	up	Zm00001eb377120	SUBFAMILY NOT NAMED (PTHR46610:SF16)	-
Zm00001d013033	0.551828	up	Zm00001eb212460	EXPRESSED PROTEIN (PTHR33791:SF1)	-
Zm00001d023396	0.551689	up	Zm00001eb406570	OS11G0150450 PROTEIN (PTHR47035:SF3)	-
Zm00001d010596	0.551286	up	Zm00001eb351880	PROTEIN G1-LIKE8 (PTHR31165:SF18)	-
Zm00001d040362	0.551016	up	Zm00001eb128310	DOF ZINC FINGER PROTEIN DOF1.3 (PTHR31089:SF71)	-
Zm00001d013192	0.550554	up	Zm00001eb214090	OS03G0765800 PROTEIN (PTHR14237:SF76)	-
Zm00001d014253	0.550083	up	Zm00001eb223620	PROTEIN TIFY 11E (PTHR33077:SF97)	-
Zm00001d016483	0.549736	up	Zm00001eb241040	OS02G0475300 PROTEIN (PTHR33199:SF2)	-
Zm00001d008181	0.549676	up	Zm00001eb332230	-	-
Zm00001d048201	0.549568	up	Zm00001eb408420	INOSITOL-3-PHOSPHATE SYNTHASE 1 (PTHR11510:SF5)	isomerase
Zm00001d031779	0.54935	up	Zm00001eb037950	OS08G0470200 PROTEIN (PTHR18952:SF253)	dehydratase
Zm00001d039963	0.549335	up	Zm00001eb125120	PROTEIN SAR DEFICIENT 1 (PTHR31713:SF42)	-
Zm00001d006938	0.548889	up	Zm00001eb109970	SERINE/THREONINE-PROTEIN KINASE HASPIN (PTHR24419:SF18)	non-receptor serine/threonine protein kinase
Zm00001d032261	0.548743	up	Zm00001eb041970	CYCLOPROPANE-FATTY-ACYL-PHOSPHOLIPID SYNTHASE (PTHR43675:SF17)	methyltransferase
Zm00001d019216	0.548589	up	Zm00001eb303690	ETHYLENE-RESPONSIVE TRANSCRIPTION FACTOR ERF118 (PTHR31194:SF67)	DNA-binding transcription factor
Zm00001d037278	0.547916	up	Zm00001eb371740	PYROPHOSPHATE--FRUCTOSE 6-PHOSPHATE 1-PHOSPHOTRANSFERASE SUBUNIT BETA 2 (PTHR43650:SF1)	carbohydrate kinase
Zm00001d026078	0.547694	up	Zm00001eb428650	OS04G0571300 PROTEIN (PTHR31960:SF30)	-
Zm00001d004810	0.547426	up	Zm00001eb091700	FHA DOMAIN-CONTAINING PROTEIN PS1 (PTHR22593:SF8)	-
Zm00001d005001	0.546552	up	Zm00001eb093430	TRANSPORTER OF MUGINEIC ACID3 (PTHR23504:SF83)	secondary carrier transporter
Zm00001d021395	0.546247	up	Zm00001eb320530	OS09G0556800 PROTEIN (PTHR37392:SF1)	-
Zm00001d045312	0.546033	up	Zm00001eb376670	-	-
Zm00001d002159	0.545985	up	Zm00001eb069320	WOUND INDUCED PROTEIN (PTHR33090:SF82)	-
Zm00001d027502	0.545548	up	Zm00001eb002420	ADENYLATE KINASE 1, CHLOROPLASTIC-RELATED (PTHR23359:SF220)	nucleotide kinase
Zm00001d029650	0.544881	up	Zm00001eb044440	ZINC FINGER HIT DOMAIN-CONTAINING PROTEIN 2 (PTHR15555:SF0)	-
Zm00001d028054	0.544743	up	Zm00001eb007250	EXPRESSED PROTEIN (PTHR34949:SF6)	-
Zm00001d006646	0.54462	up	Zm00001eb107430	OS07G0573200 PROTEIN (PTHR35104:SF13)	-
Zm00001d007764	0.544477	up	Zm00001eb116370	OS07G0194800 PROTEIN (PTHR11214:SF245)	glycosyltransferase
Zm00001d027929	0.544258	up	no_V5_gene	OS07G0410300 PROTEIN (PTHR31190:SF118)	-
Zm00001d026271	0.543796	up	Zm00001eb430640	OS04G0610400 PROTEIN (PTHR31677:SF196)	DNA-binding transcription factor
Zm00001d014141	0.54345	up	Zm00001eb222730	F-BOX DOMAIN CONTAINING PROTEIN, EXPRESSED (PTHR34049:SF2)	-
Zm00001d018017	0.54315	up	Zm00001eb254350	OS02G0743200 PROTEIN (PTHR47076:SF13)	-
Zm00001d043220	0.542019	up	Zm00001eb151000	OS05G0498666 PROTEIN (PTHR33647:SF12)	-
Zm00001d028748	0.541774	up	Zm00001eb361290	-	-
Zm00001d028195	0.541655	up	Zm00001eb008500	TPX2 (TARGETING PROTEIN FOR XKLP2) PROTEIN FAMILY (PTHR14326:SF58)	non-motor microtubule binding protein
Zm00001d021069	0.541518	up	Zm00001eb317890	-	-
Zm00001d025571	0.541172	up	Zm00001eb423880	HEMATOLOGICAL/NEUROLOGICAL-LIKE PROTEIN (PTHR31132:SF2)	-
Zm00001d021268	0.54112	up	Zm00001eb319390	HOMEOBOX-LEUCINE ZIPPER PROTEIN HOX6 (PTHR24326:SF122)	homeodomain transcription factor
Zm00001d039530	0.540375	up	Zm00001eb121590	PROTEIN TWIN LOV 1 (PTHR47429:SF2)	-
Zm00001d012979	0.5398	up	Zm00001eb211940	PHD FINGER PROTEIN ALFIN-LIKE 3 (PTHR12321:SF167)	DNA metabolism protein
Zm00001d040011	0.539612	up	Zm00001eb125470	PROTEIN ABA DEFICIENT 4, CHLOROPLASTIC (PTHR34543:SF1)	-
Zm00001d018161	0.539423	up	Zm00001eb255880	FERREDOXIN--NITRITE REDUCTASE, CHLOROPLASTIC (PTHR32439:SF0)	reductase
Zm00001d052905	0.539242	up	Zm00001eb199970	SQUAMOSA PROMOTER-BINDING-LIKE PROTEIN 15 (PTHR31251:SF196)	-
Zm00001d053189	0.538931	up	Zm00001eb202520	MEDIATOR OF RNA POLYMERASE II TRANSCRIPTION SUBUNIT 26C-RELATED (PTHR47210:SF1)	general transcription factor
Zm00001d045340	0.538739	up	Zm00001eb376890	OS06G0564400 PROTEIN (PTHR10314:SF180)	lyase
Zm00001d031728	0.538703	up	Zm00001eb037530	DEHYDRATION-RESPONSIVE ELEMENT-BINDING PROTEIN 1D (PTHR31839:SF11)	-
Zm00001d051634	0.538378	up	Zm00001eb188960	RIBOSE-PHOSPHATE PYROPHOSPHOKINASE 4 (PTHR10210:SF34)	nucleotide kinase
Zm00001d025862	0.537998	up	Zm00001eb426650	L-ALLO-THREONINE ALDOLASE (PTHR48097:SF3)	aldolase
Zm00001d029594	0.537588	up	Zm00001eb020680	ALLENE OXIDE CYCLASE 4, CHLOROPLASTIC (PTHR31843:SF11)	cyclase
Zm00001d015918	0.537563	up	Zm00001eb236840	-	-
Zm00001d052853	0.537558	up	Zm00001eb199580	NUCLEAR FACTOR RELATED TO KAPPA-B-BINDING PROTEIN (PTHR13052:SF3)	chromatin/chromatin-binding, or -regulatory protein
Zm00001d006456	0.536538	up	Zm00001eb322350	TARGETING PROTEIN FOR XKLP2 (PTHR14326:SF44)	non-motor microtubule binding protein
Zm00001d031535	0.535888	up	Zm00001eb035760	PENTATRICOPEPTIDE REPEAT-CONTAINING PROTEIN DOT4, CHLOROPLASTIC (PTHR47928:SF149)	-
Zm00001d042973	0.535868	up	Zm00001eb148890	OS01G0833800 PROTEIN (PTHR32295:SF104)	-
Zm00001d006237	0.535816	up	Zm00001eb103750	PROTEIN POLLENLESS 3-LIKE 2 (PTHR36326:SF7)	-
Zm00001d053016	0.535234	up	Zm00001eb200920	CALCIUM-DEPENDENT PROTEIN KINASE FAMILY PROTEIN-RELATED (PTHR24349:SF497)	non-receptor serine/threonine protein kinase
Zm00001d032461	0.535182	up	Zm00001eb043650	AQUAPORIN NIP5-1-RELATED (PTHR45724:SF11)	-
Zm00001d002069	0.534641	up	Zm00001eb068460	-	-
Zm00001d028826	0.534385	up	Zm00001eb014120	COBRA-LIKE PROTEIN 7 (PTHR31052:SF3)	-
Zm00001d046602	0.533693	up	Zm00001eb387140	UBIQUITIN SYSTEM COMPONENT CUE PROTEIN (PTHR31245:SF1)	-
Zm00001d025860	0.533585	up	Zm00001eb426630	OS03G0100030 PROTEIN (PTHR36736:SF1)	-
Zm00001d038447	0.53341	up	Zm00001eb290300	EXOCYST SUBUNIT EXO70 FAMILY PROTEIN (PTHR12542:SF167)	membrane traffic protein
Zm00001d052480	0.533092	up	Zm00001eb196560	GLYCOSYLTRANSFERASE (PTHR48044:SF1)	glycosyltransferase
Zm00001d029272	0.532797	up	Zm00001eb394230	PEPTIDASE C15 PYROGLUTAMYL PEPTIDASE I-LIKE (PTHR23402:SF22)	cysteine protease
Zm00001d021336	0.531676	up	Zm00001eb319970	MITOGEN-ACTIVATED PROTEIN KINASE KINASE KINASE (PTHR23257:SF728)	non-receptor serine/threonine protein kinase
Zm00001d010271	0.53162	up	Zm00001eb349390	TFIIS N-TERMINAL DOMAIN-CONTAINING PROTEIN (PTHR46554:SF2)	general transcription factor
Zm00001d050347	0.531569	up	Zm00001eb179280	VOLTAGE-DEPENDENT L-TYPE CALCIUM CHANNEL SUBUNIT (PTHR35508:SF1)	voltage-gated ion channel
Zm00001d021770	0.53071	up	Zm00001eb431770	-	-
Zm00001d052208	0.530676	up	Zm00001eb194040	EPIDERMAL PATTERNING FACTOR-LIKE PROTEIN 1 (PTHR33109:SF3)	-
Zm00001d007943	0.530342	up	Zm00001eb298600	NIPPED-B-LIKE PROTEIN (PTHR21704:SF18)	chromatin/chromatin-binding, or -regulatory protein
Zm00001d012611	0.530051	up	Zm00001eb369790	PROTEIN ARTEMIS (PTHR23240:SF8)	DNA metabolism protein
Zm00001d021173	0.529977	up	Zm00001eb318590	FORMIN-LIKE PROTEIN 15 (PTHR23213:SF336)	-
Zm00001d031118	0.529482	up	Zm00001eb032200	PROTEIN DOWNSTREAM NEIGHBOR OF SON (PTHR12972:SF0)	-
Zm00001d020470	0.529153	up	Zm00001eb312700	OS09G0416600 PROTEIN (PTHR31972:SF3)	-
Zm00001d051415	0.528855	up	Zm00001eb250070	MECHANOSENSITIVE ION CHANNEL PROTEIN 6 (PTHR31618:SF1)	ion channel
Zm00001d038467	0.528155	up	Zm00001eb351990	DNA REPLICATION LICENSING FACTOR MCM3 (PTHR11630:SF46)	DNA metabolism protein
Zm00001d048719	0.527797	up	Zm00001eb165740	GLUTAREDOXIN-C13 (PTHR10168:SF72)	oxidoreductase
Zm00001d029409	0.527181	up	Zm00001eb019140	DNAJ DOMAIN CONTAINING PROTEIN, EXPRESSED (PTHR45496:SF5)	chaperone
Zm00001d012090	0.52717	up	Zm00001eb365050	-	-
Zm00001d007486	0.526998	up	Zm00001eb114130	GLYCOSYLTRANSFERASE (PTHR48047:SF157)	glycosyltransferase
Zm00001d033738	0.526132	up	Zm00001eb054920	EXPRESSED PROTEIN (PTHR31169:SF15)	-
Zm00001d041912	0.525833	up	Zm00001eb407660	DUF676 DOMAIN-CONTAINING PROTEIN (PTHR12482:SF5)	-
Zm00001d001907	0.525488	up	Zm00001eb066890	OS04G0669200 PROTEIN (PTHR31677:SF201)	DNA-binding transcription factor
Zm00001d003248	0.525193	up	Zm00001eb079180	OS04G0486900 PROTEIN (PTHR31446:SF8)	-
Zm00001d023271	0.525147	up	Zm00001eb405340	NON-STRUCTURAL MAINTENANCE OF CHROMOSOMES ELEMENT 1 HOMOLOG (PTHR20973:SF0)	-
Zm00001d025400	0.525098	up	Zm00001eb422370	OS04G0423100 PROTEIN (PTHR45934:SF1)	oxidoreductase
Zm00001d016648	0.524781	up	Zm00001eb242300	BOI-RELATED E3 UBIQUITIN-PROTEIN LIGASE 2-RELATED (PTHR42647:SF66)	-
Zm00001d037213	0.524694	up	no_V5_gene	-	-
Zm00001d020686	0.524513	up	Zm00001eb314610	1-AMINOCYCLOPROPANE-1-CARBOXYLATE OXIDASE 1 (PTHR47990:SF122)	oxygenase
Zm00001d038696	0.524504	up	Zm00001eb292810	SUBFAMILY NOT NAMED (PTHR33869:SF12)	-
Zm00001d031943	0.523887	up	Zm00001eb176030	KINESIN FAMILY MEMBER 11 (PTHR47970:SF12)	microtubule binding motor protein
Zm00001d014665	0.523476	up	Zm00001eb272950	SUBTILISIN-LIKE PROTEASE SBT2.6 (PTHR10795:SF384)	serine protease
Zm00001d008591	0.523352	up	Zm00001eb335590	EXPRESSED PROTEIN (PTHR31066:SF27)	-
Zm00001d043563	0.523342	up	Zm00001eb153830	ATP-DEPENDENT 6-PHOSPHOFRUCTOKINASE (PTHR45770:SF15)	-
Zm00001d045220	0.523339	up	Zm00001eb375730	OS06G0163300 PROTEIN (PTHR31852:SF25)	-
Zm00001d020102	0.522828	up	Zm00001eb309950	-	-
Zm00001d053281	0.522011	up	Zm00001eb385390	NICOTIANAMINE AMINOTRANSFERASE 1 (PTHR45744:SF5)	transaminase
Zm00001d037150	0.521898	up	Zm00001eb278930	INOSITOL PHOSPHATASE SIW14 (PTHR31126:SF48)	protein phosphatase
Zm00001d050436	0.521771	up	Zm00001eb179870	OS08G0439600 PROTEIN (PTHR31972:SF76)	-
Zm00001d044759	0.521355	up	Zm00001eb371770	ALPHA-MANNOSIDASE 2-RELATED (PTHR11607:SF3)	glycosidase
Zm00001d017619	0.52111	up	Zm00001eb250770	SUBFAMILY NOT NAMED (PTHR48175:SF2)	-
Zm00001d025581	0.521098	up	Zm00001eb423980	EMB|CAB89363.1 (PTHR31827:SF1)	-
Zm00001d035440	0.520782	up	Zm00001eb264930	BZIP TRANSCRIPTION FACTOR (PTHR45764:SF50)	DNA-binding transcription factor
Zm00001d010968	0.520779	up	Zm00001eb355020	OS05G0126200 PROTEIN (PTHR36767:SF1)	-
Zm00001d031329	0.520775	up	Zm00001eb034100	PROTEIN PHOSPHATASE 2C 6-RELATED (PTHR47992:SF98)	protein phosphatase
Zm00001d013625	0.520755	up	Zm00001eb218120	LOB DOMAIN-CONTAINING PROTEIN 3 (PTHR31301:SF58)	-
Zm00001d030391	0.520557	up	Zm00001eb027040	GLYCOSYLTRANSFERASE FAMILY 61 PROTEIN (PTHR20961:SF112)	glycosyltransferase
Zm00001d034662	0.52029	up	Zm00001eb062730	OS03G0821900 PROTEIN (PTHR45621:SF230)	-
Zm00001d052653	0.51918	up	Zm00001eb197890	RESPIRATORY BURST OXIDASE HOMOLOG PROTEIN C (PTHR11972:SF152)	oxidase
Zm00001d018798	0.518949	up	Zm00001eb300000	F20D23.9 PROTEIN (PTHR15835:SF16)	-
Zm00001d035132	0.518481	up	no_V5_gene	F21J9.14 (PTHR45085:SF2)	-
Zm00001d039039	0.518233	up	Zm00001eb383190	COLD-REGULATED 413 INNER MEMBRANE PROTEIN 1, CHLOROPLASTIC-RELATED (PTHR33596:SF17)	-
Zm00001d017445	0.518133	up	Zm00001eb249130	ELMO/CED-12 FAMILY PROTEIN (PTHR12771:SF20)	scaffold/adaptor protein
Zm00001d051343	0.518088	up	Zm00001eb186420	OS02G0655800 PROTEIN (PTHR48008:SF10)	transmembrane signal receptor
Zm00001d012061	0.517888	up	Zm00001eb364820	AP-4 COMPLEX SUBUNIT EPSILON-1 (PTHR22780:SF13)	membrane traffic protein
Zm00001d029919	0.517693	up	Zm00001eb023510	POLYNUCLEOTIDYL TRANSFERASE, RIBONUCLEASE H-LIKE SUPERFAMILY PROTEIN (PTHR33317:SF4)	RNA processing factor
Zm00001d014046	0.517621	up	Zm00001eb221920	CYCLIN-DEPENDENT KINASE INHIBITOR 5 (PTHR46776:SF3)	kinase inhibitor
Zm00001d029654	0.517487	up	Zm00001eb021270	TREHALASE (PTHR23403:SF1)	-
Zm00001d041926	0.517316	up	Zm00001eb407240	EXPRESSED PROTEIN (PTHR46196:SF22)	basic helix-loop-helix transcription factor
Zm00001d032120	0.517077	up	no_V5_gene	OS08G0443800 PROTEIN (PTHR32191:SF18)	scaffold/adaptor protein
Zm00001d010705	0.5168	up	Zm00001eb352820	OS05G0510400 PROTEIN (PTHR31215:SF2)	-
Zm00001d010512	0.516579	up	Zm00001eb351190	IMPORTIN SUBUNIT BETA-1 (PTHR10527:SF1)	transporter
Zm00001d006731	0.516458	up	Zm00001eb326080	LP04564P (PTHR12354:SF1)	-
Zm00001d008930	0.516345	up	Zm00001eb422420	TPR REPEAT-CONTAINING THIOREDOXIN TTL1 (PTHR46050:SF3)	scaffold/adaptor protein
Zm00001d009510	0.51631	up	Zm00001eb343260	OS05G0557100 PROTEIN (PTHR47967:SF44)	-
Zm00001d045950	0.516066	up	Zm00001eb382120	G-TYPE LECTIN S-RECEPTOR-LIKE SERINE/THREONINE-PROTEIN KINASE SD2-5 (PTHR47976:SF1)	transmembrane signal receptor
Zm00001d037264	0.515822	up	Zm00001eb279990	S-ADENOSYL-L-METHIONINE-DEPENDENT METHYLTRANSFERASES SUPERFAMILY PROTEIN (PTHR31760:SF0)	methyltransferase
Zm00001d018045	0.51578	up	Zm00001eb254600	OS02G0747400 PROTEIN (PTHR31072:SF218)	DNA-binding transcription factor
Zm00001d033822	0.515646	up	Zm00001eb055590	HISTONE H2AXA-RELATED (PTHR23430:SF366)	chromatin/chromatin-binding, or -regulatory protein
Zm00001d038365	0.515528	up	Zm00001eb289570	OS05G0456300 PROTEIN (PTHR11732:SF517)	reductase
Zm00001d033551	0.515312	up	Zm00001eb053420	INOSITOL HEXAKISPHOSPHATE AND DIPHOSPHOINOSITOL-PENTAKISPHOSPHATE KINASE (PTHR12750:SF9)	nucleotide kinase
Zm00001d032186	0.515288	up	Zm00001eb041390	RIBONUCLEASE 3 (PTHR11240:SF75)	endoribonuclease
Zm00001d047801	0.515241	up	Zm00001eb397620	BETA-GLUCURONOSYLTRANSFERASE GLCAT14C (PTHR45719:SF8)	glycosyltransferase
Zm00001d033799	0.515134	up	Zm00001eb055460	PHYTOCHROME A (PTHR43719:SF46)	histidine kinase receptor of two-component system
Zm00001d043782	0.515113	up	Zm00001eb156040	AP2/ERF AND B3 DOMAIN-CONTAINING TRANSCRIPTION REPRESSOR RAV2 (PTHR31140:SF1)	DNA-binding transcription factor
Zm00001d006499	0.515092	up	Zm00001eb106060	CONDENSIN-2 COMPLEX SUBUNIT H2 (PTHR14324:SF3)	-
Zm00001d022239	0.514985	up	Zm00001eb328410	INTEGRIN-LINKED PROTEIN KINASE FAMILY (PTHR23257:SF891)	non-receptor serine/threonine protein kinase
Zm00001d016298	0.514927	up	Zm00001eb239680	OS02G0226600 PROTEIN (PTHR11850:SF271)	homeodomain transcription factor
Zm00001d043562	0.514541	up	Zm00001eb371240	OS01G0738300 PROTEIN (PTHR27001:SF66)	-
Zm00001d001754	0.514475	up	no_V5_gene	no_annotation
Zm00001d000526	0.514454	up	no_V5_gene	no_annotation
Zm00001d031577	0.514443	up	Zm00001eb036220	UDP-GLUCURONATE 4-EPIMERASE 6 (PTHR43574:SF28)	epimerase/racemase
Zm00001d010431	0.51432	up	Zm00001eb350560	ELONGATION FACTOR 1-BETA (PTHR11595:SF21)	translation elongation factor
Zm00001d001871	0.514182	up	Zm00001eb066620	-	-
Zm00001d037209	0.514022	up	Zm00001eb279420	RNA-BINDING PROTEIN ARP1-RELATED (PTHR11176:SF54)	RNA metabolism protein
Zm00001d035999	0.513937	up	no_V5_gene	OS06G0126500 PROTEIN (PTHR12329:SF20)	chaperone
Zm00001d036360	0.513916	up	Zm00001eb272010	CYCLIN-B2-2 (PTHR10177:SF338)	kinase activator
Zm00001d025985	0.513849	up	Zm00001eb427820	H15 DOMAIN-CONTAINING PROTEIN (PTHR11467:SF109)	chromatin/chromatin-binding, or -regulatory protein
Zm00001d023269	0.513568	up	Zm00001eb405310	VQ (PTHR33179:SF71)	-
Zm00001d005378	0.513332	up	Zm00001eb096490	OS02G0589700 PROTEIN (PTHR11440:SF52)	acyltransferase
Zm00001d046305	0.513258	up	Zm00001eb384820	BES1/BZR1 HOMOLOG PROTEIN 4 (PTHR31506:SF2)	-
Zm00001d002025	0.513195	up	Zm00001eb067980	OS04G0653600 PROTEIN (PTHR32467:SF210)	DNA-binding transcription factor
Zm00001d008369	0.513135	up	Zm00001eb333890	T-COMPLEX PROTEIN 1 SUBUNIT BETA (PTHR11353:SF23)	chaperonin
Zm00001d028055	0.512808	up	Zm00001eb007270	RING-TYPE DOMAIN-CONTAINING PROTEIN (PTHR45931:SF3)	-
Zm00001d032810	0.512497	up	Zm00001eb046740	CHY ZINC FINGER FAMILY PROTEIN, EXPRESSED (PTHR21319:SF64)	ubiquitin-protein ligase
Zm00001d024770	0.512496	up	Zm00001eb417500	OS05G0137700 PROTEIN (PTHR43240:SF24)	esterase
Zm00001d010520	0.512256	up	Zm00001eb351250	GLYCEROL-3-PHOSPHATE ACYLTRANSFERASE 7 (PTHR15486:SF54)	scaffold/adaptor protein
Zm00001d013620	0.511771	up	Zm00001eb218090	MEMBRALIN (PTHR21650:SF4)	non-motor microtubule binding protein
Zm00001d024018	0.511735	up	Zm00001eb411540	-	-
Zm00001d029165	0.511282	up	Zm00001eb016930	PROTEIN KING TUBBY (PTHR16517:SF7)	scaffold/adaptor protein
Zm00001d053858	0.511133	up	Zm00001eb207790	OS02G0158100 PROTEIN (PTHR11216:SF121)	membrane traffic protein
Zm00001d032264	0.510413	up	Zm00001eb042000	RING-TYPE E3 UBIQUITIN TRANSFERASE (PTHR23315:SF221)	ubiquitin-protein ligase
Zm00001d008288	0.510386	up	Zm00001eb333200	-	-
Zm00001d042830	0.510281	up	Zm00001eb147710	MYB TRANSCRIPTION FACTOR (PTHR44042:SF51)	-
Zm00001d033385	0.510153	up	no_V5_gene	HEXOSYLTRANSFERASE (PTHR13778:SF59)	glycosyltransferase
Zm00001d004115	0.510016	up	Zm00001eb346120	-	-
Zm00001d047476	0.509888	up	Zm00001eb394660	RING-TYPE E3 UBIQUITIN TRANSFERASE (PTHR22765:SF348)	ubiquitin-protein ligase
Zm00001d017837	0.509808	up	Zm00001eb252690	OS02G0715300 PROTEIN (PTHR35714:SF1)	-
Zm00001d033149	0.509541	up	Zm00001eb049750	ACYL CARRIER PROTEIN 3, MITOCHONDRIAL (PTHR20863:SF60)	transfer/carrier protein
Zm00001d041604	0.50952	up	Zm00001eb136980	BZIP TRANSCRIPTION FACTOR 53 (PTHR45764:SF34)	DNA-binding transcription factor
Zm00001d018596	0.509422	up	Zm00001eb297980	OS07G0100500 PROTEIN (PTHR36741:SF1)	-
Zm00001d039715	0.509293	up	Zm00001eb123240	ULTRAVIOLET-B-REPRESSIBLE PROTEIN (PTHR34455:SF6)	-
Zm00001d027308	0.509291	up	Zm00001eb000600	RING/U-BOX SUPERFAMILY PROTEIN (PTHR46519:SF5)	-
Zm00001d031485	0.50916	up	Zm00001eb035350	CELL DIVISION CONTROL PROTEIN 2 (PTHR24056:SF530)	non-receptor serine/threonine protein kinase
Zm00001d008906	0.509061	up	Zm00001eb338300	PROTEIN SCAR3 (PTHR12902:SF33)	non-motor actin binding protein
Zm00001d053442	0.508734	up	Zm00001eb204490	BASIC LEUCINE ZIPPER 19 (PTHR46391:SF3)	basic leucine zipper transcription factor
Zm00001d033980	0.508631	up	Zm00001eb056900	CALMODULIN-LIKE PROTEIN 10 (PTHR23050:SF498)	calmodulin-related
Zm00001d035039	0.508579	up	Zm00001eb260460	OS08G0110400 PROTEIN (PTHR31042:SF3)	transferase
Zm00001d008898	0.507745	up	Zm00001eb338220	PEROXIDASE (PTHR31388:SF208)	peroxidase
Zm00001d013245	0.507699	up	Zm00001eb214560	UDP-GLUCOSE 6-DEHYDROGENASE 4 (PTHR11374:SF55)	dehydrogenase
Zm00001d052256	0.507638	up	Zm00001eb194480	OS02G0747400 PROTEIN (PTHR31072:SF218)	DNA-binding transcription factor
Zm00001d044004	0.507339	up	Zm00001eb157950	AP2-EREBP TRANSCRIPTION FACTOR (PTHR31194:SF75)	DNA-binding transcription factor
Zm00001d038448	0.5073	up	Zm00001eb290310	-	-
Zm00001d035454	0.506919	up	Zm00001eb265030	OS05G0128300 PROTEIN (PTHR35499:SF1)	-
Zm00001d030915	0.506793	up	Zm00001eb030550	-	-
Zm00001d002161	0.506755	up	no_V5_gene	OS04G0635000 PROTEIN (PTHR33090:SF6)	-
Zm00001d020496	0.506602	up	Zm00001eb312900	CBL-INTERACTING SERINE/THREONINE-PROTEIN KINASE 25 (PTHR43895:SF32)	-
Zm00001d047998	0.506585	up	Zm00001eb399370	SQUALENE MONOOXYGENASE (PTHR10835:SF0)	oxygenase
Zm00001d045431	0.506544	up	Zm00001eb377870	ENOLASE 1 (PTHR11902:SF31)	lyase
Zm00001d051461	0.506102	up	Zm00001eb187310	OS02G0681900 PROTEIN (PTHR31636:SF182)	-
Zm00001d038105	0.50606	up	Zm00001eb287250	OS05G0391600 PROTEIN (PTHR20961:SF102)	glycosyltransferase
Zm00001d029119	0.505705	up	Zm00001eb016550	TRANSLATION INITIATION FACTOR 2B FAMILY PROTEIN, PUTATIVE, EXPRESSED-RELATED (PTHR31087:SF25)	-
Zm00001d009555	0.505425	up	Zm00001eb343620	OS05G0561600 PROTEIN (PTHR31805:SF4)	-
Zm00001d036982	0.505005	up	Zm00001eb277490	DIACYLGLYCEROL O-ACYLTRANSFERASE 1 (PTHR10408:SF7)	acyltransferase
Zm00001d042478	0.504928	up	Zm00001eb144410	GDP-L-GALACTOSE PHOSPHORYLASE 1 (PTHR20884:SF21)	-
Zm00001d028307	0.504807	up	Zm00001eb009570	OS03G0230300 PROTEIN (PTHR32263:SF19)	-
Zm00001d002158	0.504598	up	Zm00001eb069310	WOUND INDUCED PROTEIN (PTHR33090:SF82)	-
Zm00001d022617	0.504303	up	Zm00001eb331930	COTTON FIBER PROTEIN (PTHR33098:SF112)	-
Zm00001d022493	0.504186	up	Zm00001eb330150	OS07G0668700 PROTEIN (PTHR45856:SF6)	hydrolase
Zm00001d041418	0.504149	up	Zm00001eb135570	AUXIN-RESPONSIVE PROTEIN IAA31 (PTHR31734:SF193)	-
Zm00001d003087	0.503693	up	Zm00001eb426220	CLIP-ASSOCIATING PROTEIN (PTHR21567:SF9)	non-motor microtubule binding protein
Zm00001d017539	0.503335	up	Zm00001eb250070	MECHANOSENSITIVE ION CHANNEL PROTEIN 6 (PTHR31618:SF1)	ion channel
Zm00001d025724	0.503091	up	Zm00001eb425270	OS04G0486900 PROTEIN (PTHR31446:SF8)	-
Zm00001d036023	0.503008	up	Zm00001eb269550	CYTOCHROME P450, FAMILY 704, SUBFAMILY A, POLYPEPTIDE 1 (PTHR24296:SF163)	oxygenase
Zm00001d036410	0.502853	up	Zm00001eb272360	FI08533P-RELATED (PTHR45644:SF3)	-
Zm00001d031412	0.502669	up	Zm00001eb034650	GLYCEROPHOSPHODIESTER PHOSPHODIESTERASE (PTHR43620:SF33)	phosphodiesterase
Zm00001d017959	0.502496	up	Zm00001eb422760	OS02G0735700 PROTEIN (PTHR24186:SF2)	phosphatase modulator
Zm00001d021904	0.502283	up	Zm00001eb325380	AT30415P (PTHR24068:SF41)	ubiquitin-protein ligase
Zm00001d002726	0.501808	up	Zm00001eb074530	PECTINESTERASE 68-RELATED (PTHR31321:SF19)	hydrolase
Zm00001d013176	0.50163	up	Zm00001eb213920	OS03G0769050 PROTEIN (PTHR12956:SF54)	-
Zm00001d047516	0.501117	up	Zm00001eb395070	EXPRESSED PROTEIN (PTHR32054:SF4)	-
Zm00001d010961	0.501115	up	Zm00001eb354960	SERINE/THREONINE-PROTEIN KINASE-LIKE PROTEIN CCR3-RELATED (PTHR46146:SF3)	non-receptor serine/threonine protein kinase
Zm00001d052928	0.500943	up	Zm00001eb200130	PROTEIN WVD2-LIKE 4 (PTHR31358:SF30)	-
Zm00001d039717	0.50053	up	Zm00001eb336390	UDP-XYLOSE TRANSPORTER 2-RELATED (PTHR11132:SF451)	secondary carrier transporter
Zm00001d044950	0.500079	up	Zm00001eb373370	ETHYLENE-RESPONSIVE TRANSCRIPTION FACTOR ERF014 (PTHR31985:SF272)	DNA-binding transcription factor
Zm00001d029099	-6.62377	down	Zm00001eb016390	POLLEN OLE E 1 ALLERGEN AND EXTENSIN FAMILY PROTEIN (PTHR34458:SF5)	-
Zm00001d013261	-3.89037	down	Zm00001eb214780	OS04G0208200 PROTEIN (PTHR12411:SF944)	cysteine protease
Zm00001d031730	-3.43014	down	Zm00001eb037550	PROTEIN DETOXIFICATION (PTHR11206:SF144)	transporter
Zm00001d031079	-3.37853	down	Zm00001eb031910	OS12G0617000 PROTEIN (PTHR45730:SF50)	-
Zm00001d038726	-3.35777	down	Zm00001eb293090	OS05G0518300 PROTEIN (PTHR45650:SF13)	lipase
Zm00001d048710	-3.25565	down	Zm00001eb165620	INDOLE-2-MONOOXYGENASE (PTHR24298:SF668)	oxygenase
Zm00001d050787	-3.231	down	Zm00001eb182300	OS02G0558700 PROTEIN (PTHR31985:SF20)	DNA-binding transcription factor
Zm00001d028718	-3.15375	down	no_V5_gene	OS03G0286900 PROTEIN (PTHR21659:SF117)	-
Zm00001d040426	-2.9552	down	Zm00001eb128760	MYB DOMAIN PROTEIN 56 (PTHR45614:SF272)	-
Zm00001d004506	-2.94621	down	Zm00001eb089340	CYTOCHROME P450 71D7 (PTHR24298:SF691)	oxygenase
Zm00001d016160	-2.93502	down	Zm00001eb238620	POTASSIUM CHANNEL KAT1 (PTHR45743:SF52)	ion channel
Zm00001d012259	-2.87701	down	Zm00001eb366570	PROTEIN NRT1/ PTR FAMILY 5.10 (PTHR11654:SF108)	transporter
Zm00001d051556	-2.78915	down	Zm00001eb188280	CAROTENOID CLEAVAGE DIOXYGENASE 4, CHLOROPLASTIC-RELATED (PTHR10543:SF46)	oxygenase
Zm00001d022729	-2.69609	down	no_V5_gene	no_annotation
Zm00001d022204	-2.68255	down	Zm00001eb328020	F17F16.3 PROTEIN (PTHR34776:SF1)	-
Zm00001d012045	-2.60164	down	Zm00001eb364690	OS01G0917900 PROTEIN (PTHR46629:SF13)	-
Zm00001d039748	-2.59746	down	Zm00001eb123470	OS01G0164025 PROTEIN (PTHR33470:SF4)	-
Zm00001d034249	-2.52223	down	Zm00001eb059150	LEUCINE CARBOXYL METHYLTRANSFERASE (PTHR43619:SF8)	methyltransferase
Zm00001d026221	-2.49542	down	Zm00001eb430150	OS04G0597600 PROTEIN (PTHR11654:SF176)	transporter
Zm00001d020577	-2.48321	down	Zm00001eb313650	OS09G0431900 PROTEIN (PTHR45730:SF13)	-
Zm00001d002343	-2.46988	down	Zm00001eb071010	ZINC TRANSPORTER 3 (PTHR11040:SF135)	secondary carrier transporter
Zm00001d050918	-2.46139	down	Zm00001eb245680	BNAC03G44900D PROTEIN (PTHR48165:SF1)	-
Zm00001d048185	-2.44863	down	Zm00001eb401080	F-BOX PROTEIN SNE (PTHR47750:SF1)	-
Zm00001d052935	-2.3835	down	Zm00001eb200210	PLANT INVERTASE/PECTIN METHYLESTERASE INHIBITOR SUPERFAMILY PROTEIN (PTHR31080:SF64)	-
Zm00001d052397	-2.37428	down	Zm00001eb195850	GLOSSY3 (PTHR10641:SF1350)	homeodomain transcription factor
Zm00001d020543	-2.37057	down	Zm00001eb313390	S-ADENOSYLMETHIONINE DECARBOXYLASE PROENZYME (PTHR11570:SF37)	decarboxylase
Zm00001d004342	-2.35764	down	Zm00001eb088020	AGGLUTININ DOMAIN-CONTAINING PROTEIN (PTHR39244:SF5)	-
Zm00001d043591	-2.28534	down	Zm00001eb154410	SUBFAMILY NOT NAMED (PTHR33470:SF46)	-
Zm00001d028325	-2.28248	down	Zm00001eb009730	CYTOCHROME P450 90B1 (PTHR24286:SF194)	oxygenase
Zm00001d019504	-2.27692	down	Zm00001eb306010	AWPM-19-LIKE FAMILY PROTEIN (PTHR33294:SF5)	-
Zm00001d042770	-2.24557	down	Zm00001eb147150	OS01G0860400 PROTEIN (PTHR45708:SF8)	-
Zm00001d032222	-2.22856	down	Zm00001eb041700	GLYCOSYLTRANSFERASE (PTHR11926:SF1469)	transferase
Zm00001d002360	-2.22312	down	Zm00001eb071160	LATE EMBRYOGENESIS ABUNDANT PROTEIN (LEA) FAMILY PROTEIN (PTHR47372:SF24)	-
Zm00001d006639	-2.19822	down	Zm00001eb107360	OS07G0572400 PROTEIN (PTHR33181:SF7)	-
Zm00001d053828	-2.17765	down	Zm00001eb207550	OS02G0162600 PROTEIN (PTHR35101:SF12)	-
Zm00001d010232	-2.16885	down	Zm00001eb349060	MADS-BOX TRANSCRIPTION FACTOR 4 (PTHR48019:SF11)	-
Zm00001d011669	-2.15175	down	Zm00001eb361040	OS01G0702700 PROTEIN (PTHR47997:SF1)	-
Zm00001d000636	-2.1498	down	no_V5_gene	no_annotation
Zm00001d027649	-2.14788	down	Zm00001eb003700	E3 UBIQUITIN-PROTEIN LIGASE RZFP34 (PTHR21319:SF58)	ubiquitin-protein ligase
Zm00001d019450	-2.14698	down	Zm00001eb305600	CO(2)-RESPONSE SECRETED PROTEASE (PTHR10795:SF769)	serine protease
Zm00001d034844	-2.11117	down	Zm00001eb064490	GLYCOSYLTRANSFERASE (PTHR46038:SF1)	-
Zm00001d033177	-2.07759	down	no_V5_gene	OS05G0501001 PROTEIN (PTHR44947:SF1)	-
Zm00001d039542	-2.06894	down	Zm00001eb121780	PHOSPHOLIPASE A1-IGAMMA1 CHLOROPLASTIC (PTHR31403:SF50)	phospholipase
Zm00001d002774	-2.06828	down	no_V5_gene	-	-
Zm00001d018211	-2.06505	down	no_V5_gene	OS02G0771600 PROTEIN (PTHR47990:SF157)	oxygenase
Zm00001d053974	-2.06258	down	Zm00001eb208900	DUF1995 DOMAIN-CONTAINING PROTEIN (PTHR34051:SF1)	-
Zm00001d040483	-2.05363	down	Zm00001eb129160	TYPE III POLYKETIDE SYNTHASE B (PTHR11877:SF29)	transferase
Zm00001d023345	-2.04822	down	Zm00001eb406130	no_annotation
Zm00001d054044	-2.01135	down	Zm00001eb209570	CATALASE ISOZYME A (PTHR11465:SF45)	peroxidase
Zm00001d011154	-1.99669	down	Zm00001eb356600	GLUTATHIONE S-TRANSFERASE GST 27 (PTHR11260:SF776)	transferase
Zm00001d002761	-1.99297	down	Zm00001eb074910	AP26 (PTHR31190:SF403)	-
Zm00001d037894	-1.98878	down	Zm00001eb285360	WATER STRESS-INDUCIBLE PROTEIN RAB21 (PTHR33346:SF37)	-
Zm00001d027187	-1.98839	down	no_V5_gene	no_annotation
Zm00001d031286	-1.98676	down	Zm00001eb033740	-	-
Zm00001d036951	-1.98416	down	Zm00001eb277280	OS07G0468100 PROTEIN (PTHR11260:SF690)	transferase
Zm00001d036118	-1.98018	down	Zm00001eb270270	HOMEOBOX-LEUCINE ZIPPER PROTEIN HOX28 (PTHR45714:SF18)	-
Zm00001d049503	-1.97896	down	Zm00001eb172170	-	-
Zm00001d046223	-1.97824	down	Zm00001eb384240	HOMEOBOX PROTEIN ATH1 (PTHR11850:SF231)	homeodomain transcription factor
Zm00001d053352	-1.97594	down	no_V5_gene	LATE EMBRYOGENESIS ABUNDANT (LEA) HYDROXYPROLINE-RICH GLYCOPROTEIN FAMILY (PTHR31234:SF32)	-
Zm00001d003806	-1.97182	down	Zm00001eb084040	PROTEIN LITTLE ZIPPER 4 (PTHR33601:SF1)	-
Zm00001d020607	-1.94617	down	Zm00001eb313950	OS09G0437500 PROTEIN (PTHR33565:SF18)	-
Zm00001d046118	-1.94174	down	Zm00001eb383160	OS06G0529900 PROTEIN (PTHR35704:SF6)	-
Zm00001d009057	-1.92088	down	Zm00001eb339720	PECTIN LYASE-LIKE SUPERFAMILY PROTEIN (PTHR31375:SF43)	-
Zm00001d040497	-1.90944	down	Zm00001eb129240	TYPE III POLYKETIDE SYNTHASE B (PTHR11877:SF29)	transferase
Zm00001d004437	-1.90107	down	Zm00001eb088730	PATHOGENESIS-RELATED THAUMATIN SUPERFAMILY PROTEIN (PTHR31048:SF1)	-
Zm00001d035683	-1.88726	down	Zm00001eb267030	OS12G0437800 PROTEIN (PTHR33091:SF38)	protease inhibitor
Zm00001d044785	-1.88417	down	Zm00001eb371980	TRANSCRIPTION FACTOR GLK1-RELATED (PTHR31312:SF3)	-
Zm00001d001769	-1.8815	down	Zm00001eb065620	RING-TYPE E3 UBIQUITIN TRANSFERASE (PTHR22849:SF108)	-
Zm00001d020544	-1.87699	down	Zm00001eb313410	S-ADENOSYLMETHIONINE DECARBOXYLASE PROENZYME (PTHR35727:SF10)	-
Zm00001d041663	-1.8757	down	Zm00001eb137430	OS04G0308500 PROTEIN (PTHR36482:SF7)	-
Zm00001d052063	-1.87381	down	Zm00001eb192710	AMINO ACID TRANSPORTER AVT1A (PTHR48017:SF111)	-
Zm00001d038135	-1.87277	down	Zm00001eb287540	PROTEIN KINASE SUPERFAMILY PROTEIN (PTHR47985:SF1)	-
Zm00001d025018	-1.85424	down	Zm00001eb419530	EXPANSIN-A11 (PTHR31867:SF4)	-
Zm00001d016260	-1.85334	down	Zm00001eb239430	DEHYDRATION-RESPONSIVE ELEMENT-BINDING PROTEIN 3 (PTHR31985:SF259)	DNA-binding transcription factor
Zm00001d009826	-1.83998	down	Zm00001eb345980	6,7-DIMETHYL-8-RIBITYLLUMAZINE SYNTHASE (PTHR33052:SF26)	-
Zm00001d053727	-1.83317	down	Zm00001eb324050	H(+)-EXPORTING DIPHOSPHATASE (PTHR31998:SF36)	-
Zm00001d042050	-1.83301	down	Zm00001eb140540	PROTEIN RETICULATA-RELATED 4, CHLOROPLASTIC (PTHR31620:SF14)	-
Zm00001d001406	-1.82561	down	no_V5_gene	no_annotation
Zm00001d016721	-1.82139	down	Zm00001eb243170	RING-H2 FINGER PROTEIN ATL79 (PTHR46905:SF20)	-
Zm00001d032132	-1.82102	down	no_V5_gene	SUBFAMILY NOT NAMED (PTHR33124:SF98)	DNA-binding transcription factor
Zm00001d015463	-1.80597	down	Zm00001eb233760	CASP-LIKE PROTEIN 2B1-RELATED (PTHR33573:SF30)	-
Zm00001d041645	-1.80544	down	Zm00001eb137280	-	-
Zm00001d007718	-1.80102	down	Zm00001eb116010	DIBOA-GLUCOSIDE DIOXYGENASE BX6 (PTHR10209:SF145)	oxidoreductase
Zm00001d011444	-1.80077	down	Zm00001eb359080	PECTIN LYASE-LIKE SUPERFAMILY PROTEIN (PTHR31375:SF91)	-
Zm00001d031158	-1.79652	down	Zm00001eb032600	PATHOGENESIS RELATED PROTEIN5 (PTHR31048:SF186)	-
Zm00001d019629	-1.78774	down	Zm00001eb306790	ALKYL TRANSFERASE (PTHR10291:SF27)	acyltransferase
Zm00001d023753	-1.78425	down	Zm00001eb409540	GB|AAD25831.1 (PTHR35708:SF3)	-
Zm00001d047378	-1.76718	down	Zm00001eb393860	EXPRESSED PROTEIN (PTHR33070:SF8)	-
Zm00001d037033	-1.75489	down	Zm00001eb277920	OS06G0529900 PROTEIN (PTHR35704:SF6)	-
Zm00001d008529	-1.75405	down	Zm00001eb335070	ASPERGILLUS NUCLEASE S(1) (PTHR33146:SF21)	-
Zm00001d041351	-1.74657	down	Zm00001eb135040	TRANSCRIPTION FACTOR RSL3 (PTHR16223:SF340)	basic helix-loop-helix transcription factor
Zm00001d006365	-1.73996	down	Zm00001eb104930	ALDO-KETO REDUCTASE 4-RELATED (PTHR43625:SF87)	reductase
Zm00001d052054	-1.73843	down	Zm00001eb192600	OS02G0791300 PROTEIN (PTHR33124:SF90)	DNA-binding transcription factor
Zm00001d010697	-1.72894	down	Zm00001eb352750	INDOLE-3-ACETIC ACID-AMIDO SYNTHETASE GH3.4-RELATED (PTHR31901:SF35)	-
Zm00001d013384	-1.7232	down	Zm00001eb215860	EXPRESSED PROTEIN (PTHR36410:SF1)	-
Zm00001d044476	-1.72212	down	Zm00001eb162070	OS01G0615500 PROTEIN (PTHR48041:SF100)	ATP-binding cassette (ABC) transporter
Zm00001d016062	-1.71907	down	Zm00001eb237910	LATE EMBRYOGENESIS ABUNDANT (LEA) HYDROXYPROLINE-RICH GLYCOPROTEIN FAMILY (PTHR31234:SF32)	-
Zm00001d017606	-1.71246	down	Zm00001eb250650	TRANSCRIPTION REPRESSOR (PTHR33057:SF79)	-
Zm00001d025477	-1.71083	down	Zm00001eb423100	ETHYLENE-RESPONSIVE TRANSCRIPTION FACTOR ERF021 (PTHR31985:SF111)	DNA-binding transcription factor
Zm00001d033893	-1.70962	down	Zm00001eb056210	PHOTOSYSTEM I REACTION CENTER SUBUNIT N (PTHR36327:SF1)	-
Zm00001d044925	-1.70398	down	Zm00001eb373150	CALVIN CYCLE PROTEIN CP12-2, CHLOROPLASTIC (PTHR33921:SF15)	-
Zm00001d028452	-1.70067	down	Zm00001eb011270	OXIDASE, PUTATIVE, EXPRESSED-RELATED (PTHR32208:SF62)	-
Zm00001d004672	-1.69395	down	Zm00001eb090700	EXPRESSED PROTEIN (PTHR14241:SF21)	-
Zm00001d043242	-1.69332	down	no_V5_gene	EARLY NODULIN 20 (PTHR33021:SF363)	-
Zm00001d010039	-1.68837	down	Zm00001eb347530	MANNAN ENDO-1,4-BETA-MANNOSIDASE (PTHR10551:SF28)	non-motor actin binding protein
Zm00001d045579	-1.68374	down	Zm00001eb379280	OS06G0107100 PROTEIN (PTHR34289:SF1)	-
Zm00001d004524	-1.67595	down	Zm00001eb089470	OS04G0110100 PROTEIN (PTHR32401:SF43)	-
Zm00001d051518	-1.6755	down	Zm00001eb187800	PROTEIN KINASE SUPERFAMILY PROTEIN (PTHR36796:SF1)	non-receptor serine/threonine protein kinase
Zm00001d010373	-1.66809	down	Zm00001eb350080	STEM 28 KDA GLYCOPROTEIN (PTHR31284:SF33)	phosphatase
Zm00001d025091	-1.66787	down	no_V5_gene	OS04G0261400 PROTEIN (PTHR32166:SF107)	-
Zm00001d049732	-1.66281	down	Zm00001eb174420	FERREDOXIN-3, CHLOROPLASTIC (PTHR43112:SF30)	reductase
Zm00001d028750	-1.66165	down	Zm00001eb013430	ASPARAGINE SYNTHETASE [GLUTAMINE-HYDROLYZING] 1 (PTHR11772:SF16)	ligase
Zm00001d020717	-1.65884	down	Zm00001eb314900	ABSCISIC ACID 8'-HYDROXYLASE 4 (PTHR24286:SF376)	oxygenase
Zm00001d018356	-1.65873	down	Zm00001eb257620	-	-
Zm00001d013554	-1.65723	down	Zm00001eb217420	EXPRESSED PROTEIN (PTHR36885:SF2)	-
Zm00001d046170	-1.64999	down	Zm00001eb383680	PHOSPHOENOLPYRUVATE CARBOXYLASE 1 (PTHR30523:SF5)	lyase
Zm00001d031594	-1.64885	down	Zm00001eb036380	AUXIN EFFLUX CARRIER COMPONENT 5C-RELATED (PTHR31752:SF11)	secondary carrier transporter
Zm00001d051923	-1.64441	down	Zm00001eb191480	OS02G0816200 PROTEIN (PTHR45648:SF2)	lipase
Zm00001d048814	-1.63861	down	Zm00001eb166630	DIRIGENT PROTEIN (PTHR21495:SF54)	transporter
Zm00001d034199	-1.63592	down	Zm00001eb058820	OCS ELEMENT-BINDING FACTOR 1 (PTHR45764:SF73)	DNA-binding transcription factor
Zm00001d050308	-1.63188	down	Zm00001eb178990	RING-TYPE E3 UBIQUITIN TRANSFERASE (PTHR23315:SF330)	ubiquitin-protein ligase
Zm00001d044110	-1.62939	down	Zm00001eb158930	PECTIN LYASE-LIKE SUPERFAMILY PROTEIN (PTHR31375:SF91)	-
Zm00001d008399	-1.62929	down	Zm00001eb334160	NAC TRANSCRIPTION FACTOR 47 (PTHR31719:SF201)	DNA-binding transcription factor
Zm00001d002144	-1.62477	down	Zm00001eb069150	EPIDERMAL PATTERNING FACTOR-LIKE PROTEIN (PTHR33109:SF89)	-
Zm00001d014386	-1.62458	down	Zm00001eb224740	OS06G0677000 PROTEIN (PTHR32241:SF16)	-
Zm00001d012894	-1.62141	down	Zm00001eb211180	-	-
Zm00001d053004	-1.60709	down	Zm00001eb200830	AUXIN TRANSPORTER-LIKE PROTEIN 3 (PTHR48017:SF176)	-
Zm00001d019400	-1.6059	down	Zm00001eb305230	PVR3-LIKE PROTEIN (PTHR33122:SF41)	-
Zm00001d045721	-1.60248	down	Zm00001eb380390	OS06G0273200 PROTEIN (PTHR32285:SF272)	-
Zm00001d017438	-1.60033	down	Zm00001eb249090	-	-
Zm00001d026042	-1.59511	down	Zm00001eb428290	PURINE PERMEASE-RELATED (PTHR31376:SF48)	-
Zm00001d025967	-1.57823	down	Zm00001eb427680	OS10G0481000 PROTEIN (PTHR33083:SF114)	-
Zm00001d012600	-1.57623	down	Zm00001eb369680	OS01G0789200 PROTEIN (PTHR47985:SF89)	-
Zm00001d017814	-1.57599	down	Zm00001eb252480	OS02G0711400 PROTEIN (PTHR33237:SF5)	-
Zm00001d026785	-1.56374	down	no_V5_gene	no_annotation
Zm00001d024885	-1.55928	down	Zm00001eb418440	OS03G0403400 PROTEIN (PTHR32161:SF21)	-
Zm00001d023384	-1.55665	down	Zm00001eb406460	PHYTOSULFOKINES 5 (PTHR33285:SF32)	-
Zm00001d035684	-1.54952	down	Zm00001eb267030	OS12G0437800 PROTEIN (PTHR33091:SF38)	protease inhibitor
Zm00001d006333	-1.54476	down	Zm00001eb104660	3-(3-HYDROXY-PHENYL)PROPIONATE TRANSPORTER-RELATED (PTHR23511:SF5)	-
Zm00001d027258	-1.53852	down	Zm00001eb000200	OLEOSIN (PTHR33203:SF1)	-
Zm00001d040730	-1.5382	down	Zm00001eb131130	OS01G0329900 PROTEIN (PTHR22835:SF634)	-
Zm00001d027456	-1.52945	down	Zm00001eb001950	PROTEIN CURVATURE THYLAKOID 1A, CHLOROPLASTIC (PTHR33222:SF4)	-
Zm00001d039621	-1.52898	down	Zm00001eb122380	OS01G0178850 PROTEIN (PTHR33102:SF91)	-
Zm00001d037714	-1.52256	down	Zm00001eb283780	POLYAMINE-MODULATED FACTOR 1-BINDING PROTEIN (PTHR36800:SF1)	-
Zm00001d028159	-1.52201	down	Zm00001eb401080	F-BOX PROTEIN SNE (PTHR47750:SF1)	-
Zm00001d049218	-1.5218	down	Zm00001eb169870	TWO PORE POTASSIUM CHANNEL B (PTHR11003:SF137)	ion channel
Zm00001d003068	-1.52169	down	Zm00001eb077720	PHOSPHOENOLPYRUVATE CARBOXYLASE KINASE 2 (PTHR24349:SF414)	non-receptor serine/threonine protein kinase
Zm00001d048178	-1.52113	down	Zm00001eb401030	TRANSPORTER, PUTATIVE, EXPRESSED-RELATED (PTHR23500:SF38)	secondary carrier transporter
Zm00001d043634	-1.51862	down	Zm00001eb154730	PROTEIN BRASSINOSTEROID INSENSITIVE 1 (PTHR48053:SF11)	-
Zm00001d010661	-1.51578	down	Zm00001eb352450	VQ MOTIF FAMILY PROTEIN (PTHR33624:SF26)	-
Zm00001d034506	-1.51137	down	Zm00001eb061320	-	-
Zm00001d040589	-1.50392	down	Zm00001eb129970	PECTIN LYASE-LIKE SUPERFAMILY PROTEIN (PTHR31375:SF43)	-
Zm00001d041481	-1.50035	down	Zm00001eb135980	OS12G0611300 PROTEIN (PTHR32241:SF4)	-
Zm00001d032788	-1.50017	down	Zm00001eb046570	GDSL-LIKE LIPASE/ACYLHYDROLASE FAMILY PROTEIN, EXPRESSED (PTHR45648:SF160)	lipase
Zm00001d010079	-1.49976	down	Zm00001eb347850	OS05G0449200 PROTEIN (PTHR31896:SF41)	-
Zm00001d034756	-1.49916	down	Zm00001eb063670	-	-
Zm00001d014840	-1.49836	down	Zm00001eb228500	CHITINASE 12 (PTHR22595:SF79)	-
Zm00001d033180	-1.49658	down	Zm00001eb050010	CYTOCHROME P450 85A1 (PTHR24286:SF169)	oxygenase
Zm00001d021949	-1.49421	down	Zm00001eb325790	OS07G0584200 PROTEIN (PTHR32370:SF13)	-
Zm00001d044768	-1.48911	down	Zm00001eb371840	PROTEIN NRT1/ PTR FAMILY 5.9 (PTHR11654:SF82)	transporter
Zm00001d038029	-1.48904	down	Zm00001eb286540	-	-
Zm00001d037792	-1.4873	down	Zm00001eb284460	OS05G0252100 PROTEIN (PTHR31300:SF6)	lipase
Zm00001d038690	-1.48245	down	Zm00001eb292760	CBL-INTERACTING PROTEIN KINASE 19 (PTHR43895:SF6)	-
Zm00001d047736	-1.48235	down	Zm00001eb396990	ASPARAGINE SYNTHETASE [GLUTAMINE-HYDROLYZING] 1 (PTHR11772:SF16)	ligase
Zm00001d018907	-1.47828	down	Zm00001eb301040	FOLATE-BIOPTERIN TRANSPORTER 1, CHLOROPLASTIC (PTHR31585:SF0)	transporter
Zm00001d017591	-1.47756	down	Zm00001eb250540	OS02G0676800 PROTEIN (PTHR31985:SF242)	DNA-binding transcription factor
Zm00001d042540	-1.47575	down	Zm00001eb144930	LIPOXYGENASE (PTHR11771:SF108)	oxygenase
Zm00001d018803	-1.47239	down	Zm00001eb300060	INOSITOL TRANSPORTER 2-RELATED (PTHR48020:SF38)	transporter
Zm00001d015759	-1.4722	down	Zm00001eb235640	ETHYLENE-RESPONSIVE TRANSCRIPTION FACTOR WIN1-LIKE (PTHR31194:SF210)	DNA-binding transcription factor
Zm00001d031131	-1.47201	down	Zm00001eb032330	K-EXCHANGER-LIKE PROTEIN (PTHR12266:SF32)	primary active transporter
Zm00001d027419	-1.47149	down	Zm00001eb001630	OS03G0122100 PROTEIN (PTHR11969:SF84)	basic helix-loop-helix transcription factor
Zm00001d017032	-1.47129	down	Zm00001eb245610	OS02G0587800 PROTEIN (PTHR37389:SF38)	-
Zm00001d028349	-1.46627	down	Zm00001eb009950	PEROXIDASE (PTHR31388:SF6)	peroxidase
Zm00001d036703	-1.46623	down	Zm00001eb274890	PROTEIN GLUTAMINE DUMPER 2 (PTHR33228:SF77)	-
Zm00001d003142	-1.46409	down	Zm00001eb078320	CYTOCHROME P450 FAMILY PROTEIN, EXPRESSED (PTHR24298:SF833)	oxygenase
Zm00001d043569	-1.4618	down	Zm00001eb154170	WRKY TRANSCRIPTION FACTOR 69-RELATED (PTHR32096:SF141)	DNA-binding transcription factor
Zm00001d034130	-1.46074	down	Zm00001eb058270	BNAA06G36850D PROTEIN (PTHR33181:SF4)	-
Zm00001d025354	-1.45993	down	Zm00001eb421950	BETA-FRUCTOFURANOSIDASE, INSOLUBLE ISOENZYME 2 (PTHR31953:SF18)	-
Zm00001d040173	-1.45977	down	Zm00001eb126780	ISOFLAVONE REDUCTASE HOMOLOG IRL (PTHR43349:SF1)	oxidoreductase
Zm00001d019399	-1.45798	down	Zm00001eb305200	OS07G0290200 PROTEIN (PTHR33122:SF46)	-
Zm00001d010632	-1.45256	down	Zm00001eb352190	OS11G0600600 PROTEIN (PTHR33474:SF16)	-
Zm00001d049544	-1.44628	down	Zm00001eb172500	UDP-GLYCOSYLTRANSFERASE 83A1 (PTHR48047:SF180)	glycosyltransferase
Zm00001d005889	-1.44467	down	Zm00001eb100780	ABSCISIC ACID 8'-HYDROXYLASE 4 (PTHR24286:SF376)	oxygenase
Zm00001d007057	-1.44431	down	Zm00001eb110500	-	-
Zm00001d027511	-1.43954	down	Zm00001eb002510	CATALASE-2 (PTHR11465:SF23)	peroxidase
Zm00001d003581	-1.43405	down	Zm00001eb082030	CYTOCHROME P450 FAMILY 87 SUBFAMILY A POLYPEPTIDE 6 (PTHR24298:SF573)	oxygenase
Zm00001d028056	-1.4285	down	Zm00001eb007280	BTB/POZ DOMAIN-CONTAINING PROTEIN SR1IP1 (PTHR32370:SF14)	-
Zm00001d052174	-1.42554	down	Zm00001eb193730	CYCLIN-DEPENDENT KINASE INHIBITOR 7 (PTHR46776:SF9)	kinase inhibitor
Zm00001d034257	-1.42293	down	Zm00001eb059240	PROLINE-RICH RECEPTOR-LIKE PROTEIN KINASE PERK4 (PTHR47982:SF6)	transmembrane signal receptor
Zm00001d034241	-1.41955	down	Zm00001eb059070	MALATE DEHYDROGENASE (PTHR11540:SF68)	dehydrogenase
Zm00001d041927	-1.41798	down	Zm00001eb407150	LATE EMBRYOGENESIS ABUNDANT (LEA) HYDROXYPROLINE-RICH GLYCOPROTEIN FAMILY (PTHR31415:SF166)	-
Zm00001d008296	-1.41079	down	Zm00001eb333260	PROTEIN PHYTOCHROME KINASE SUBSTRATE 4 (PTHR33781:SF1)	-
Zm00001d018344	-1.40849	down	Zm00001eb257530	RECEPTOR-LIKE PROTEIN 44 (PTHR27004:SF136)	-
Zm00001d023877	-1.40756	down	Zm00001eb410530	THYROID TRANSCRIPTION FACTOR 1-ASSOCIATED PROTEIN 26 (PTHR15657:SF1)	-
Zm00001d048348	-1.39631	down	Zm00001eb402590	-	-
Zm00001d005822	-1.39509	down	Zm00001eb100210	OS09G0264400 PROTEIN (PTHR47944:SF7)	oxygenase
Zm00001d032292	-1.3937	down	Zm00001eb042220	OS08G0407600 PROTEIN (PTHR33059:SF87)	-
Zm00001d018282	-1.39357	down	Zm00001eb256970	OS02G0779200 PROTEIN (PTHR10795:SF442)	serine protease
Zm00001d052792	-1.39149	down	Zm00001eb199050	OS11G0297300 PROTEIN (PTHR42721:SF9)	glucosidase
Zm00001d003524	-1.39109	down	Zm00001eb081570	OS04G0447700 PROTEIN (PTHR11732:SF372)	reductase
Zm00001d006420	-1.38855	down	Zm00001eb105400	OS07G0498400 PROTEIN (PTHR48053:SF118)	-
Zm00001d017907	-1.38782	down	no_V5_gene	PROTEIN TIC 20-V, CHLOROPLASTIC (PTHR33510:SF11)	-
Zm00001d040126	-1.3859	down	Zm00001eb126390	LYSINE-RICH ARABINOGALACTAN PROTEIN 19 (PTHR36549:SF3)	-
Zm00001d031826	-1.38142	down	Zm00001eb038380	OS08G0478466 PROTEIN (PTHR31100:SF89)	-
Zm00001d029651	-1.38096	down	Zm00001eb021230	OS10G0520900 PROTEIN (PTHR34065:SF2)	-
Zm00001d012920	-1.38072	down	no_V5_gene	ST225 (PTHR33872:SF8)	DNA metabolism protein
Zm00001d013663	-1.37745	down	Zm00001eb218500	PROTEIN YABBY 2 (PTHR31675:SF38)	-
Zm00001d029814	-1.36926	down	Zm00001eb022710	XYLOGLUCAN ENDOTRANSGLUCOSYLASE/HYDROLASE (PTHR31062:SF268)	hydrolase
Zm00001d046621	-1.36686	down	Zm00001eb387280	APETALA2-LIKE PROTEIN 4 (PTHR32467:SF9)	DNA-binding transcription factor
Zm00001d010001	-1.36627	down	Zm00001eb347290	OS05G0200700 PROTEIN (PTHR33265:SF7)	-
Zm00001d008435	-1.35556	down	Zm00001eb334460	BETA-GLUCOSIDASE 44 (PTHR10353:SF28)	glycosidase
Zm00001d050988	-1.35437	down	Zm00001eb183910	BAG FAMILY MOLECULAR CHAPERONE REGULATOR 1 (PTHR12329:SF16)	chaperone
Zm00001d017801	-1.34937	down	no_V5_gene	-	-
Zm00001d037733	-1.34782	down	Zm00001eb283960	AQUAPORIN NIP1-3 (PTHR45724:SF22)	-
Zm00001d018362	-1.34452	down	Zm00001eb257660	PROTEIN TSS (PTHR12601:SF39)	translation initiation factor
Zm00001d033194	-1.34435	down	Zm00001eb050140	SERINE PROTEASE, PUTATIVE, EXPRESSED-RELATED (PTHR10795:SF794)	serine protease
Zm00001d052106	-1.34374	down	Zm00001eb193120	OS02G0778700 PROTEIN (PTHR33172:SF57)	-
Zm00001d006612	-1.33966	down	Zm00001eb324500	CELL WALL PROTEIN-RELATED (PTHR36733:SF1)	-
Zm00001d020707	-1.33806	down	Zm00001eb314830	OS09G0455500 PROTEIN (PTHR23024:SF192)	deacetylase
Zm00001d003488	-1.33654	down	Zm00001eb081230	GLYCOSYLTRANSFERASE (PTHR48049:SF83)	glycosyltransferase
Zm00001d023887	-1.33532	down	Zm00001eb410630	ACYL CARRIER PROTEIN 4, CHLOROPLASTIC (PTHR46153:SF20)	transfer/carrier protein
Zm00001d032206	-1.33491	down	Zm00001eb041540	TRANSCRIPTION FACTOR MYB106 (PTHR10641:SF586)	homeodomain transcription factor
Zm00001d049573	-1.33411	down	Zm00001eb172800	CYTOCHROME P450 FAMILY 87 SUBFAMILY A POLYPEPTIDE 6 (PTHR24298:SF851)	oxygenase
Zm00001d048711	-1.33131	down	Zm00001eb165630	GLYCOSYLTRANSFERASE (PTHR48047:SF58)	glycosyltransferase
Zm00001d038974	-1.32365	down	Zm00001eb295510	OS05G0557900 PROTEIN (PTHR31934:SF5)	hydrolase
Zm00001d029676	-1.31847	down	no_V5_gene	-	-
Zm00001d007504	-1.31621	down	Zm00001eb114290	STEROL 14-DEMETHYLASE (PTHR24286:SF291)	oxygenase
Zm00001d041576	-1.31435	down	Zm00001eb136720	MYB-RELATED PROTEIN MYBAS2 (PTHR45675:SF106)	DNA-binding transcription factor
Zm00001d001760	-1.3128	down	no_V5_gene	no_annotation
Zm00001d033152	-1.31155	down	Zm00001eb049790	CYTOCHROME P450 71B11-RELATED (PTHR47956:SF96)	oxygenase
Zm00001d003833	-1.31065	down	Zm00001eb084290	SUBFAMILY NOT NAMED (PTHR33270:SF50)	-
Zm00001d034521	-1.31011	down	Zm00001eb061490	MITOCHONDRIAL PYRUVATE CARRIER 1 (PTHR14154:SF137)	-
Zm00001d023899	-1.30844	down	Zm00001eb410710	PEROXIDASE (PTHR31235:SF399)	peroxidase
Zm00001d008146	-1.30728	down	no_V5_gene	no_annotation
Zm00001d050865	-1.30619	down	Zm00001eb182920	PHOSPHOPANTOTHENATE--CYSTEINE LIGASE 1 (PTHR12290:SF46)	membrane traffic protein
Zm00001d036740	-1.29761	down	Zm00001eb275180	OS06G0645500 PROTEIN (PTHR33915:SF12)	-
Zm00001d036145	-1.2944	down	Zm00001eb270460	OS06G0146400 PROTEIN (PTHR47265:SF2)	chaperone
Zm00001d043121	-1.29229	down	Zm00001eb150050	INHIBITOR, PUTATIVE, EXPRESSED-RELATED (PTHR31048:SF197)	-
Zm00001d053586	-1.2921	down	Zm00001eb205210	ALLENE OXIDE SYNTHASE 3 (PTHR24286:SF365)	oxygenase
Zm00001d042781	-1.29008	down	Zm00001eb147260	OS01G0859100 PROTEIN (PTHR45878:SF4)	-
Zm00001d048113	-1.28858	down	Zm00001eb400430	DNA-DIRECTED RNA POLYMERASE SUBUNIT BETA (PTHR38389:SF1)	DNA-directed RNA polymerase
Zm00001d040650	-1.28758	down	Zm00001eb130500	PECTINESTERASE (PTHR31707:SF399)	esterase
Zm00001d051411	-1.28683	down	Zm00001eb186950	OS02G0667300 PROTEIN (PTHR33148:SF64)	-
Zm00001d002974	-1.28636	down	Zm00001eb076900	METAL-NICOTIANAMINE TRANSPORTER YSL13-RELATED (PTHR31645:SF6)	transporter
Zm00001d005298	-1.28533	down	Zm00001eb095660	OS09G0110100 PROTEIN (PTHR27008:SF403)	-
Zm00001d036306	-1.28516	down	Zm00001eb271600	OS06G0167200 PROTEIN (PTHR45768:SF19)	ubiquitin-protein ligase
Zm00001d022060	-1.28221	down	Zm00001eb326840	OS07G0601900 PROTEIN (PTHR10366:SF765)	dehydratase
Zm00001d019454	-1.28113	down	Zm00001eb305640	PGR5-LIKE PROTEIN 1B, CHLOROPLASTIC (PTHR31032:SF1)	-
Zm00001d018617	-1.28036	down	Zm00001eb298190	GIBBERELLIN 2-BETA-DIOXYGENASE 5 (PTHR47990:SF208)	oxygenase
Zm00001d031801	-1.28011	down	Zm00001eb038140	OS08G0475100 PROTEIN (PTHR23024:SF134)	deacetylase
Zm00001d033517	-1.27667	down	Zm00001eb053090	OS03G0682100 PROTEIN (PTHR21576:SF26)	-
Zm00001d038742	-1.27553	down	Zm00001eb293220	OS05G0530701 PROTEIN (PTHR48054:SF64)	transmembrane signal receptor
Zm00001d044162	-1.27537	down	Zm00001eb159340	OS01G0626400 PROTEIN (PTHR31221:SF299)	DNA-binding transcription factor
Zm00001d038989	-1.2752	down	Zm00001eb295640	OS05G0560100 PROTEIN (PTHR33101:SF28)	guanyl-nucleotide exchange factor
Zm00001d034359	-1.27463	down	Zm00001eb059970	DROUGHT AND SALT TOLERANCE PROTEIN (PTHR45730:SF120)	-
Zm00001d011413	-1.27276	down	Zm00001eb358740	OS01G0626400 PROTEIN (PTHR31221:SF299)	DNA-binding transcription factor
Zm00001d037528	-1.27126	down	Zm00001eb282210	BHLH TRANSCRIPTION FACTOR (PTHR45844:SF28)	basic helix-loop-helix transcription factor
Zm00001d025896	-1.27089	down	Zm00001eb427020	OS04G0526000 PROTEIN (PTHR31072:SF120)	DNA-binding transcription factor
Zm00001d053880	-1.27075	down	Zm00001eb208040	PROTEIN CHLOROPLAST IMPORT APPARATUS 2 (PTHR31874:SF10)	-
Zm00001d030314	-1.269	down	Zm00001eb026500	OS10G0150300 PROTEIN (PTHR33935:SF19)	-
Zm00001d033943	-1.26751	down	Zm00001eb056610	HTH-TYPE TRANSCRIPTIONAL REGULATOR (PTHR33052:SF15)	-
Zm00001d033455	-1.26671	down	Zm00001eb052520	PROTEIN P21 (PTHR31048:SF47)	-
Zm00001d048143	-1.2659	down	Zm00001eb400680	CYCLIN-D5-1 (PTHR10177:SF418)	kinase activator
Zm00001d014648	-1.26495	down	Zm00001eb226680	OS06G0698748 PROTEIN (PTHR33172:SF90)	-
Zm00001d032608	-1.2649	down	Zm00001eb044860	ALPHA-GALACTOSIDASE 8-RELATED (PTHR11452:SF85)	galactosidase
zma-MIR168a	-1.26469	down	no_V5_gene	no_annotation
Zm00001d009010	-1.26384	down	Zm00001eb339340	SALT STRESS ROOT PROTEIN RS1 (PTHR38522:SF1)	-
Zm00001d011620	-1.26129	down	Zm00001eb360570	OS12G0284525 PROTEIN (PTHR33130:SF2)	-
Zm00001d012988	-1.26105	down	Zm00001eb212010	CASP-LIKE PROTEIN 4B3 (PTHR33573:SF60)	-
Zm00001d041660	-1.25683	down	Zm00001eb137480	-	-
Zm00001d012757	-1.2555	down	Zm00001eb371070	GATA TRANSCRIPTION FACTOR (PTHR45658:SF45)	zinc finger transcription factor
Zm00001d042901	-1.25421	down	Zm00001eb148240	LACCASE-5-RELATED (PTHR11709:SF276)	oxidase
Zm00001d013907	-1.254	down	Zm00001eb220740	LIPID-TRANSFER PROTEIN 2G, PUTATIVE, EXPRESSED-RELATED (PTHR33214:SF50)	-
Zm00001d037779	-1.25388	down	Zm00001eb284350	AQUAPORIN TIP4-1-RELATED (PTHR45665:SF13)	-
Zm00001d005977	-1.25334	down	no_V5_gene	SUBFAMILY NOT NAMED (PTHR35420:SF4)	-
Zm00001d020673	-1.25232	down	Zm00001eb314510	CYTOCHROME P450 MONOOXYGENASE-LIKE PROTEIN (PTHR24298:SF846)	oxygenase
Zm00001d046490	-1.24985	down	Zm00001eb386200	OS06G0602900 PROTEIN (PTHR43205:SF12)	reductase
Zm00001d018203	-1.24971	down	Zm00001eb256230	WRKY TRANSCRIPTION FACTOR 9-RELATED (PTHR31429:SF54)	DNA-binding transcription factor
Zm00001d042697	-1.24947	down	Zm00001eb146510	PHOTOSYSTEM II 22 KDA PROTEIN 1, CHLOROPLASTIC (PTHR14154:SF141)	-
Zm00001d029314	-1.24881	down	Zm00001eb018200	CATIONIC AMINO ACID TRANSPORTER (PTHR45826:SF9)	transporter
Zm00001d046491	-1.23685	down	Zm00001eb386210	OS06G0602900 PROTEIN (PTHR43205:SF12)	reductase
Zm00001d052654	-1.23483	down	Zm00001eb197900	GERMIN-LIKE PROTEIN SUBFAMILY 3 MEMBER 4 (PTHR31238:SF3)	-
Zm00001d038599	-1.23362	down	Zm00001eb291860	PEROXIDASE (PTHR31235:SF38)	peroxidase
Zm00001d008199	-1.2326	down	Zm00001eb332350	CHITINASE FAMILY PROTEIN (PTHR22595:SF111)	-
Zm00001d052606	-1.23085	down	Zm00001eb197500	TRANSCRIPTION REPRESSOR (PTHR33057:SF111)	-
Zm00001d026664	-1.23012	down	Zm00001eb434170	HARPIN INDUCED PROTEIN 5 (PTHR31415:SF8)	-
Zm00001d006327	-1.22826	down	Zm00001eb104570	PURINE PERMEASE 5-RELATED (PTHR31376:SF10)	-
Zm00001d032458	-1.22611	down	Zm00001eb043620	OS10G0515200 PROTEIN (PTHR24298:SF692)	oxygenase
Zm00001d051139	-1.22569	down	Zm00001eb185100	RNA-BINDING (RRM/RBD/RNP MOTIFS) FAMILY PROTEIN (PTHR47640:SF21)	-
Zm00001d029087	-1.2243	down	Zm00001eb016250	SUCROSE SYNTHASE 3 (PTHR45839:SF13)	-
Zm00001d007258	-1.22251	down	Zm00001eb112210	OS11G0240600 PROTEIN (PTHR23024:SF567)	deacetylase
Zm00001d053202	-1.2222	down	Zm00001eb202620	CYTOCHROME P450 78A3 (PTHR47946:SF1)	oxygenase
Zm00001d027313	-1.21999	down	Zm00001eb000660	XYLOGLUCAN ENDOTRANSGLUCOSYLASE/HYDROLASE (PTHR31062:SF110)	hydrolase
Zm00001d004248	-1.21943	down	Zm00001eb087380	GLYCOSYLTRANSFERASE (PTHR11926:SF1469)	transferase
Zm00001d045055	-1.21934	down	Zm00001eb374230	ANTHOCYANIDIN 3-O-GLUCOSYLTRANSFERASE (PTHR48049:SF65)	glycosyltransferase
Zm00001d032899	-1.21715	down	Zm00001eb047550	CATION/CALCIUM EXCHANGER 2 (PTHR12266:SF18)	primary active transporter
Zm00001d044864	-1.21534	down	Zm00001eb372750	PROTEIN EXORDIUM (PTHR31279:SF42)	-
Zm00001d051140	-1.21534	down	Zm00001eb185110	NAC DOMAIN CONTAINING PROTEIN 74 (PTHR31744:SF80)	-
Zm00001d039880	-1.21525	down	Zm00001eb124520	LECITHIN-CHOLESTEROL ACYLTRANSFERASE-LIKE 1 (PTHR11440:SF91)	acyltransferase
Zm00001d050022	-1.21222	down	Zm00001eb412420	PHOTOSYNTHETIC NDH SUBUNIT OF SUBCOMPLEX B 1, CHLOROPLASTIC (PTHR37698:SF1)	-
Zm00001d035592	-1.2109	down	Zm00001eb266240	OS01G0564600 PROTEIN (PTHR31549:SF146)	-
Zm00001d051110	-1.21057	down	Zm00001eb184830	GDSL ESTERASE/LIPASE LTL1 (PTHR45648:SF166)	lipase
Zm00001d023713	-1.21011	down	Zm00001eb409220	PHOTOSYSTEM I REACTION CENTER SUBUNIT N, CHLOROPLASTIC (PTHR36814:SF1)	-
Zm00001d035081	-1.20964	down	Zm00001eb260820	OS08G0114100 PROTEIN (PTHR33591:SF4)	isomerase
Zm00001d032613	-1.2075	down	Zm00001eb044900	POLLEN RECEPTOR-LIKE KINASE 4 (PTHR48007:SF40)	transmembrane signal receptor
Zm00001d025360	-1.20723	down	Zm00001eb421990	F-BOX PROTEIN-RELATED (PTHR33736:SF4)	-
Zm00001d020353	-1.20601	down	Zm00001eb311740	CYCLIN-D1-1 (PTHR10177:SF571)	kinase activator
Zm00001d043405	-1.20326	down	Zm00001eb152660	OS01G0757700 PROTEIN (PTHR46782:SF1)	-
Zm00001d026113	-1.20027	down	Zm00001eb428940	OS04G0566400 PROTEIN (PTHR10593:SF127)	non-receptor serine/threonine protein kinase
Zm00001d051484	-1.19872	down	Zm00001eb187460	OS02G0687500 PROTEIN (PTHR42647:SF75)	-
Zm00001d028925	-1.19767	down	Zm00001eb015080	-	-
Zm00001d022390	-1.19616	down	Zm00001eb329730	EUKARYOTIC ASPARTYL PROTEASE FAMILY PROTEIN, EXPRESSED (PTHR47965:SF102)	protease
Zm00001d018648	-1.19575	down	Zm00001eb298520	FLAVIN-CONTAINING MONOOXYGENASE (PTHR23023:SF220)	oxygenase
Zm00001d043681	-1.19484	down	Zm00001eb155140	PEROXISOMAL N(1)-ACETYL-SPERMINE/SPERMIDINE OXIDASE (PTHR10742:SF405)	oxidase
Zm00001d002436	-1.19437	down	Zm00001eb071890	ALTERNATIVE OXIDASE (PTHR31803:SF3)	oxidase
Zm00001d051018	-1.19369	down	Zm00001eb246600	B-BOX ZINC FINGER PROTEIN 24 (PTHR31832:SF41)	-
Zm00001d052409	-1.181	down	Zm00001eb195960	EXPRESSED PROTEIN (PTHR34796:SF1)	-
Zm00001d036807	-1.17984	down	Zm00001eb275820	TRANSCRIPTION FACTOR BHLH48-RELATED (PTHR12565:SF112)	-
Zm00001d031683	-1.17845	down	Zm00001eb037160	OS08G0539200 PROTEIN (PTHR33450:SF1)	-
Zm00001d029539	-1.17831	down	Zm00001eb020170	EXPRESSED PROTEIN (PTHR31044:SF62)	-
Zm00001d020409	-1.17701	down	Zm00001eb312170	PROTEIN TIFY 7 (PTHR33077:SF90)	-
Zm00001d012292	-1.17348	down	Zm00001eb366860	OS01G0860800 PROTEIN (PTHR32227:SF71)	glucosidase
Zm00001d028950	-1.17328	down	Zm00001eb015220	DUF3148 FAMILY PROTEIN (PTHR36799:SF2)	-
Zm00001d010840	-1.1732	down	Zm00001eb353970	ALPHA/BETA-HYDROLASES SUPERFAMILY PROTEIN (PTHR46086:SF17)	hydrolase
Zm00001d032275	-1.17293	down	Zm00001eb042100	F-BOX DOMAIN CONTAINING PROTEIN (PTHR33207:SF104)	-
Zm00001d042274	-1.16902	down	Zm00001eb142620	OS01G0926800 PROTEIN (PTHR46277:SF3)	-
Zm00001d020752	-1.16689	down	Zm00001eb315270	CARBOXYPEPTIDASE (PTHR11802:SF220)	serine protease
Zm00001d029091	-1.16678	down	Zm00001eb016290	SUCROSE SYNTHASE 3 (PTHR45839:SF13)	-
Zm00001d006126	-1.16632	down	Zm00001eb102770	OS09G0515400 PROTEIN (PTHR30560:SF5)	chaperone
Zm00001d002351	-1.16568	down	Zm00001eb071090	ENT-KAURENE SYNTHASE-LIKE 3 (PTHR31739:SF16)	-
Zm00001d028258	-1.1606	down	Zm00001eb009080	CYTOCHROME P450 FAMILY PROTEIN, EXPRESSED (PTHR24296:SF252)	oxygenase
Zm00001d042473	-1.1558	down	Zm00001eb144350	OS01G0902800 PROTEIN (PTHR11654:SF304)	transporter
Zm00001d016443	-1.15348	down	Zm00001eb240670	PEROXIDASE (PTHR31235:SF181)	peroxidase
Zm00001d051628	-1.15278	down	Zm00001eb188900	DIACYLGLYCEROL O-ACYLTRANSFERASE 2 (PTHR12317:SF63)	acyltransferase
Zm00001d042868	-1.14967	down	Zm00001eb147990	ALDO-KETO REDUCTASE FAMILY 4 MEMBER C9 (PTHR11732:SF251)	reductase
Zm00001d006688	-1.14915	down	Zm00001eb107810	POLYOL TRANSPORTER 1-RELATED (PTHR23500:SF152)	secondary carrier transporter
Zm00001d048947	-1.14743	down	Zm00001eb167690	PUTATIVE, EXPRESSED-RELATED (PTHR46351:SF17)	-
Zm00001d038065	-1.14604	down	Zm00001eb286920	ANNEXIN D4 (PTHR10502:SF196)	calcium-binding protein
Zm00001d032055	-1.14425	down	Zm00001eb040350	OS08G0459300 PROTEIN (PTHR34537:SF1)	-
Zm00001d043515	-1.14331	down	Zm00001eb153660	AUXIN-RESPONSIVE PROTEIN IAA6 (PTHR31734:SF221)	-
Zm00001d042867	-1.14251	down	Zm00001eb147980	BOWMAN-BIRK INHIBITOR1 (PTHR33479:SF4)	-
Zm00001d037060	-1.14183	down	Zm00001eb278150	J DOMAIN-CONTAINING PROTEIN (PTHR45295:SF4)	chaperone
Zm00001d008397	-1.14093	down	Zm00001eb334140	EXPRESSED PROTEIN (PTHR35098:SF1)	-
Zm00001d036539	-1.14064	down	Zm00001eb273420	EXPANSIN-LIKE PROTEIN 7 (PTHR31836:SF21)	-
Zm00001d037757	-1.13681	down	Zm00001eb284170	GLUTAREDOXIN-C6 (PTHR10168:SF56)	oxidoreductase
Zm00001d009247	-1.13642	down	Zm00001eb341250	OS01G0357900 PROTEIN (PTHR33136:SF13)	-
Zm00001d021653	-1.13623	down	Zm00001eb322950	OS07G0523400 PROTEIN (PTHR11132:SF486)	secondary carrier transporter
Zm00001d045661	-1.13199	down	Zm00001eb379950	ZINC FINGER PROTEIN CONSTANS-LIKE 6-RELATED (PTHR31874:SF1)	-
Zm00001d028744	-1.12734	down	Zm00001eb013360	JASMONATE-INDUCED OXYGENASE 4 (PTHR47990:SF176)	oxygenase
Zm00001d032383	-1.12629	down	Zm00001eb042970	PHOSPHOENOLPYRUVATE/PHOSPHATE TRANSLOCATOR 1, CHLOROPLASTIC (PTHR11132:SF519)	secondary carrier transporter
Zm00001d041804	-1.12582	down	Zm00001eb409190	THIOREDOXIN M5, CHLOROPLASTIC (PTHR45663:SF42)	oxidoreductase
Zm00001d041595	-1.123	down	Zm00001eb136900	28S RIBOSOMAL PROTEIN S6, MITOCHONDRIAL (PTHR21011:SF1)	ribosomal protein
Zm00001d021649	-1.11634	down	Zm00001eb322910	PROTEIN TEM1 (PTHR47978:SF24)	small GTPase
Zm00001d002136	-1.11567	down	Zm00001eb069080	OS04G0638800 PROTEIN (PTHR31696:SF59)	-
Zm00001d020877	-1.11365	down	Zm00001eb316290	PHOTOSYSTEM I REACTION CENTER SUBUNIT V, CHLOROPLASTIC (PTHR34195:SF1)	-
Zm00001d034513	-1.11226	down	Zm00001eb061400	OS03G0804200 PROTEIN (PTHR33044:SF224)	-
Zm00001d010131	-1.11203	down	Zm00001eb348270	ZINC FINGER PROTEIN WIP6 (PTHR45878:SF35)	-
Zm00001d005802	-1.1102	down	Zm00001eb100000	AUXIN-RESPONSIVE PROTEIN SAUR72-LIKE (PTHR31374:SF233)	-
Zm00001d008539	-1.10923	down	Zm00001eb335130	-	-
Zm00001d041870	-1.1092	down	Zm00001eb139050	BILE ACID-SODIUM SYMPORTER FAMILY PROTEIN (PTHR10361:SF66)	primary active transporter
Zm00001d004957	-1.10902	down	Zm00001eb093140	CYTOCHROME P450 90A1 (PTHR24286:SF44)	oxygenase
Zm00001d022277	-1.10797	down	Zm00001eb328760	TOLB PROTEIN-LIKE PROTEIN (PTHR32161:SF9)	-
Zm00001d037384	-1.10412	down	Zm00001eb280950	GLYCOSYLTRANSFERASE (PTHR48044:SF50)	glycosyltransferase
Zm00001d043614	-1.10223	down	Zm00001eb154590	SULFATE TRANSPORTER 3.5-RELATED (PTHR11814:SF54)	transporter
Zm00001d017807	-1.10184	down	Zm00001eb252390	OS02G0710700 PROTEIN (PTHR34056:SF4)	-
Zm00001d003463	-1.09707	down	Zm00001eb081100	OS04G0455700 PROTEIN (PTHR35503:SF2)	-
Zm00001d003751	-1.09631	down	Zm00001eb422110	OS04G0416700 PROTEIN (PTHR31415:SF12)	-
Zm00001d012599	-1.09555	down	Zm00001eb369670	OS08G0559000 PROTEIN (PTHR33878:SF1)	-
Zm00001d039867	-1.09513	down	Zm00001eb124430	OS01G0147700 PROTEIN (PTHR21596:SF51)	endoribonuclease
Zm00001d029078	-1.09419	down	Zm00001eb016200	BHLH TRANSCRIPTION FACTOR (PTHR31945:SF5)	DNA-binding transcription factor
Zm00001d012480	-1.09408	down	Zm00001eb368620	OS01G0826800 PROTEIN (PTHR33052:SF14)	-
Zm00001d003190	-1.09394	down	Zm00001eb078730	ENDOCHITINASE A (PTHR22595:SF187)	-
Zm00001d022457	-1.09303	down	Zm00001eb330540	PEROXIDASE (PTHR31388:SF256)	peroxidase
Zm00001d032533	-1.09072	down	Zm00001eb268340	OS10G0502100 PROTEIN (PTHR34061:SF19)	-
Zm00001d009296	-1.09	down	Zm00001eb341580	PATHOGENESIS-RELATED PROTEIN PRMS (PTHR10334:SF314)	defense/immunity protein
Zm00001d045539	-1.08865	down	Zm00001eb378890	ACYL-COA BINDING PROTEIN 3, ISOFORM A-RELATED (PTHR23310:SF62)	transfer/carrier protein
Zm00001d032686	-1.08826	down	Zm00001eb045670	MEMBRANE PROTEIN, PUTATIVE, EXPRESSED-RELATED (PTHR11132:SF283)	secondary carrier transporter
Zm00001d031287	-1.0878	down	Zm00001eb033760	OS08G0492000 PROTEIN (PTHR22601:SF69)	-
Zm00001d012339	-1.08749	down	Zm00001eb367320	8-AMINO-7-OXONONANOATE SYNTHASE (PTHR35731:SF1)	-
Zm00001d012746	-1.08711	down	Zm00001eb370960	OS01G0750100 PROTEIN (PTHR32096:SF19)	DNA-binding transcription factor
Zm00001d005821	-1.08545	down	Zm00001eb100200	OS09G0264400 PROTEIN (PTHR47944:SF7)	oxygenase
Zm00001d022597	-1.08438	down	Zm00001eb331730	NEP1-INTERACTING PROTEIN-LIKE 1 (PTHR46151:SF13)	-
Zm00001d008584	-1.08418	down	Zm00001eb335510	OS01G0137200 PROTEIN (PTHR33138:SF9)	-
Zm00001d031494	-1.08364	down	Zm00001eb035440	L-ASCORBATE PEROXIDASE 6-RELATED (PTHR31356:SF8)	-
Zm00001d037323	-1.08353	down	Zm00001eb280560	PROTEIN CURVATURE THYLAKOID 1A, CHLOROPLASTIC (PTHR33222:SF4)	-
Zm00001d003762	-1.082	down	Zm00001eb083640	TRANSCRIPTION REPRESSOR (PTHR33057:SF16)	-
Zm00001d015307	-1.08188	down	Zm00001eb232590	OS02G0158500 PROTEIN (PTHR31444:SF41)	-
Zm00001d043650	-1.08151	down	Zm00001eb154790	TRYPTOPHAN AMINOTRANSFERASE-RELATED PROTEIN 4 (PTHR43795:SF20)	transaminase
Zm00001d027436	-1.07951	down	Zm00001eb001780	OS03G0124200 PROTEIN (PTHR27003:SF318)	-
Zm00001d021334	-1.07909	down	Zm00001eb319950	THIOREDOXIN-LIKE PROTEIN CDSP32, CHLOROPLASTIC (PTHR47578:SF1)	oxidoreductase
Zm00001d018200	-1.07655	down	Zm00001eb256180	OS02G0769100 PROTEIN (PTHR31374:SF228)	-
Zm00001d024897	-1.07471	down	Zm00001eb418590	-	-
Zm00001d024854	-1.07401	down	Zm00001eb418150	PROTEIN O-GLUCOSYLTRANSFERASE 1 (PTHR12203:SF35)	-
Zm00001d031882	-1.07295	down	Zm00001eb038820	OS08G0563400 PROTEIN (PTHR31529:SF26)	-
Zm00001d048878	-1.07291	down	no_V5_gene	-	-
Zm00001d028011	-1.06946	down	Zm00001eb006930	F16L1.2 PROTEIN (PTHR14791:SF42)	-
Zm00001d024621	-1.06871	down	Zm00001eb416330	OS08G0150700 PROTEIN (PTHR32278:SF12)	-
Zm00001d022630	-1.0648	down	Zm00001eb332050	OS09G0538000 PROTEIN (PTHR11240:SF57)	endoribonuclease
Zm00001d049545	-1.0635	down	Zm00001eb172520	OS08G0157400 PROTEIN (PTHR45969:SF65)	-
Zm00001d036241	-1.06343	down	Zm00001eb271160	OS06G0157000 PROTEIN (PTHR22835:SF490)	-
Zm00001d016873	-1.06317	down	Zm00001eb244380	OS02G0564700 PROTEIN (PTHR16223:SF215)	basic helix-loop-helix transcription factor
Zm00001d014612	-1.06224	down	Zm00001eb226440	RING-H2 FINGER PROTEIN ATL43 (PTHR46539:SF2)	ubiquitin-protein ligase
Zm00001d046675	-1.0621	down	no_V5_gene	OS06G0632400 PROTEIN (PTHR33511:SF21)	-
Zm00001d049657	-1.05973	down	Zm00001eb173570	GLUTATHIONE S-TRANSFERASE GST 26 (PTHR11260:SF566)	transferase
Zm00001d016087	-1.05934	down	no_V5_gene	-	-
Zm00001d048945	-1.05896	down	Zm00001eb167670	OS11G0592600 PROTEIN (PTHR46372:SF4)	-
Zm00001d021909	-1.0582	down	Zm00001eb325430	RETROVIRUS-RELATED POL POLYPROTEIN LINE-1 (PTHR47993:SF303)	-
Zm00001d010540	-1.05724	down	Zm00001eb351430	SUBFAMILY NOT NAMED (PTHR38527:SF3)	-
Zm00001d047771	-1.05719	down	Zm00001eb397340	EXPRESSED PROTEIN (PTHR33312:SF7)	kinase modulator
Zm00001d020704	-1.05591	down	Zm00001eb314790	HEAT STRESS TRANSCRIPTION FACTOR B-4A-RELATED (PTHR10015:SF411)	winged helix/forkhead transcription factor
Zm00001d051532	-1.05586	down	Zm00001eb251420	DYW_DEAMINASE DOMAIN-CONTAINING PROTEIN (PTHR47928:SF106)	-
Zm00001d001029	-1.05438	down	no_V5_gene	no_annotation
Zm00001d053886	-1.05359	down	Zm00001eb208110	L-ARABINOKINASE (PTHR10457:SF35)	carbohydrate kinase
Zm00001d031717	-1.05275	down	Zm00001eb037440	BHLH TRANSCRIPTION FACTOR (PTHR11514:SF140)	-
Zm00001d023374	-1.05247	down	Zm00001eb406400	CAAX AMINO TERMINAL PROTEASE FAMILY PROTEIN (PTHR43592:SF7)	metalloprotease
Zm00001d042933	-1.05237	down	Zm00001eb148570	OS01G0839100 PROTEIN (PTHR26374:SF443)	-
Zm00001d023759	-1.05181	down	Zm00001eb409600	-	-
Zm00001d028282	-1.05149	down	Zm00001eb009340	ALLENE OXIDE SYNTHASE 2 (PTHR24286:SF240)	oxygenase
Zm00001d029681	-1.04816	down	Zm00001eb021470	EMBRYO SAC 1 (PTHR33648:SF39)	-
Zm00001d042499	-1.04466	down	Zm00001eb144560	METHYLTRANSFERASE PMT19-RELATED (PTHR10108:SF968)	methyltransferase
Zm00001d030945	-1.04456	down	Zm00001eb030780	RING ZINC FINGER DOMAIN SUPERFAMILY PROTEIN-RELATED (PTHR22765:SF446)	ubiquitin-protein ligase
Zm00001d034067	-1.04135	down	Zm00001eb057750	TRANSFERASE, PUTATIVE, EXPRESSED-RELATED (PTHR48047:SF192)	glycosyltransferase
Zm00001d002707	-1.03503	down	Zm00001eb074370	GLYCOSYLTRANSFERASE (PTHR48044:SF25)	glycosyltransferase
Zm00001d024893	-1.03455	down	Zm00001eb418590	-	-
Zm00001d001915	-1.03352	down	Zm00001eb066960	-	-
Zm00001d023994	-1.03237	down	Zm00001eb411380	4-HYDROXY-7-METHOXY-3-OXO-3,4-DIHYDRO-2H-1,4-BENZOXAZIN-2-YL GLUCOSIDE BETA-D-GLUCOSIDASE 1, CHLOROPLASTIC (PTHR10353:SF326)	glycosidase
Zm00001d013879	-1.03221	down	Zm00001eb220550	OS10G0509401 PROTEIN (PTHR34283:SF9)	-
Zm00001d045836	-1.03217	down	Zm00001eb381210	OS06G0304600 PROTEIN (PTHR47965:SF21)	protease
Zm00001d016697	-1.03211	down	Zm00001eb242750	GERMIN-LIKE PROTEIN SUBFAMILY 3 MEMBER 2 (PTHR31238:SF8)	-
Zm00001d031725	-1.03174	down	Zm00001eb037480	TRANSCRIPTION FACTOR PCF2 (PTHR31072:SF183)	DNA-binding transcription factor
Zm00001d016690	-1.03167	down	Zm00001eb242680	OS02G0529900 PROTEIN (PTHR47929:SF127)	-
Zm00001d050277	-1.03002	down	Zm00001eb178780	OS08G0405700 PROTEIN (PTHR46119:SF8)	-
Zm00001d014341	-1.02974	down	Zm00001eb224430	PEROXIDASE (PTHR31388:SF52)	peroxidase
Zm00001d020307	-1.02845	down	Zm00001eb311440	-	-
Zm00001d025541	-1.02637	down	no_V5_gene	OS04G0448300 PROTEIN (PTHR47967:SF23)	-
Zm00001d023299	-1.02515	down	Zm00001eb405630	ZINC FINGER CCCH DOMAIN-CONTAINING PROTEIN 46 (PTHR24009:SF17)	RNA metabolism protein
Zm00001d034277	-1.02304	down	Zm00001eb059350	TRANSCRIPTION FACTOR JUNGBRUNNEN 1 (PTHR31989:SF483)	-
Zm00001d002347	-1.02267	down	Zm00001eb071050	OS04G0612500 PROTEIN (PTHR31731:SF62)	-
Zm00001d021901	-1.02257	down	Zm00001eb325340	ALPHA-AMYLASE/TRYPSIN INHIBITOR (PTHR31048:SF137)	-
Zm00001d013430	-1.0222	down	Zm00001eb216290	INACTIVE RECEPTOR KINASE-RELATED (PTHR48010:SF87)	-
Zm00001d043267	-1.02134	down	Zm00001eb151440	LYSOCARDIOLIPIN ACYLTRANSFERASE 1 (PTHR10983:SF16)	acyltransferase
Zm00001d020264	-1.02087	down	Zm00001eb311150	OS09G0367900 PROTEIN (PTHR33059:SF2)	-
Zm00001d036716	-1.02025	down	Zm00001eb275010	ACETYL TRANSFERASE (PTHR43072:SF20)	acetyltransferase
Zm00001d015798	-1.02019	down	Zm00001eb235950	OS02G0198700 PROTEIN (PTHR10795:SF667)	serine protease
Zm00001d009117	-1.01964	down	Zm00001eb340270	60S RIBOSOMAL PROTEIN L29 (PTHR12884:SF27)	ribosomal protein
Zm00001d046739	-1.01964	down	Zm00001eb388170	PROTEIN, PUTATIVE-RELATED (PTHR33248:SF3)	-
Zm00001d020711	-1.0183	down	Zm00001eb314860	OS09G0456200 PROTEIN (PTHR22952:SF417)	basic leucine zipper transcription factor
Zm00001d052210	-1.01811	down	Zm00001eb194070	-	-
Zm00001d012241	-1.01662	down	Zm00001eb366400	OS01G0876300 PROTEIN (PTHR35546:SF25)	-
Zm00001d035456	-1.01556	down	Zm00001eb265080	TRANSMEMBRANE PROTEIN (PTHR37196:SF2)	-
Zm00001d017908	-1.01459	down	Zm00001eb253350	OS02G0726700 PROTEIN (PTHR46412:SF4)	basic helix-loop-helix transcription factor
Zm00001d043523	-1.01357	down	Zm00001eb371220	PROFILIN-A (PTHR11604:SF51)	non-motor actin binding protein
Zm00001d027992	-1.01274	down	Zm00001eb006720	AVR9/CF-9 RAPIDLY ELICITED PROTEIN 75 (PTHR34046:SF7)	-
Zm00001d016799	-1.01166	down	Zm00001eb243560	OS02G0552200 PROTEIN (PTHR31509:SF8)	-
Zm00001d039461	-1.00983	down	Zm00001eb120980	OS01G0195400 PROTEIN (PTHR31234:SF9)	-
Zm00001d003945	-1.00952	down	Zm00001eb085330	OS04G0390100 PROTEIN (PTHR46195:SF32)	-
Zm00001d036386	-1.00846	down	Zm00001eb272160	OS06G0724500 PROTEIN (PTHR15574:SF38)	ubiquitin-protein ligase
Zm00001d014016	-1.00793	down	Zm00001eb221650	LOG FAMILY PROTEIN YJL055W (PTHR31223:SF70)	-
Zm00001d017333	-1.0079	down	Zm00001eb248170	SERINE CARBOXYPEPTIDASE-LIKE 34 (PTHR11802:SF31)	serine protease
Zm00001d026282	-1.00673	down	Zm00001eb430720	OS04G0612500 PROTEIN (PTHR31731:SF62)	-
Zm00001d034167	-1.00634	down	Zm00001eb058520	OS03G0765200 PROTEIN (PTHR43390:SF5)	serine protease
Zm00001d020656	-1.00622	down	Zm00001eb314360	OS09G0445700 PROTEIN (PTHR23070:SF43)	-
Zm00001d002834	-1.00539	down	Zm00001eb075550	PEROXISOMAL MEMBRANE PROTEIN 11B (PTHR12652:SF17)	-
Zm00001d030213	-1.00433	down	Zm00001eb025730	OS10G0136400 PROTEIN (PTHR27002:SF76)	transmembrane signal receptor
Zm00001d025136	-1.00394	down	Zm00001eb420410	PROTEIN SMAX1-LIKE 5 (PTHR43572:SF3)	chaperone
Zm00001d024960	-1.00381	down	Zm00001eb419390	BOWMAN-BIRK TYPE TRYPSIN INHIBITOR (PTHR33479:SF13)	-
Zm00001d025199	-1.00285	down	Zm00001eb420850	OS04G0376400 PROTEIN (PTHR11177:SF180)	glycosidase
Zm00001d042765	-1.00115	down	Zm00001eb147090	TRANSMEMBRANE PROTEIN (PTHR36794:SF1)	-
Zm00001d012476	-0.999404	down	Zm00001eb368570	ESTERASE ESTA (PTHR45642:SF139)	hydrolase
Zm00001d025345	-0.998739	down	Zm00001eb421890	PROTEIN LITTLE ZIPPER 4 (PTHR33601:SF1)	-
Zm00001d002479	-0.995337	down	Zm00001eb072230	S-NORCOCLAURINE SYNTHASE (PTHR31213:SF207)	-
Zm00001d007936	-0.994849	down	Zm00001eb118250	PYRIDOXAL 5'-PHOSPHATE SYNTHASE SUBUNIT SNZ1-RELATED (PTHR31829:SF0)	-
Zm00001d024996	-0.99451	down	Zm00001eb419390	BOWMAN-BIRK TYPE TRYPSIN INHIBITOR (PTHR33479:SF13)	-
Zm00001d035178	-0.99159	down	Zm00001eb261620	CYTOCHROME P450 71A26 (PTHR24298:SF872)	oxygenase
Zm00001d012621	-0.991284	down	Zm00001eb362430	OS01G0779800 PROTEIN (PTHR33871:SF1)	-
Zm00001d031213	-0.990918	down	Zm00001eb033080	EXPRESSED PROTEIN (PTHR11654:SF602)	transporter
Zm00001d020640	-0.990731	down	Zm00001eb314250	GAG-POL POLYPROTEIN/RETROTRANSPOSON (PTHR34370:SF2)	-
Zm00001d002532	-0.989747	down	Zm00001eb072720	GLUTAMATE RECEPTOR 1-RELATED (PTHR18966:SF422)	transmembrane signal receptor
Zm00001d008612	-0.989314	down	Zm00001eb335810	THYLAKOID LUMENAL 15 KDA PROTEIN 1, CHLOROPLASTIC (PTHR47200:SF2)	-
Zm00001d048925	-0.987309	down	Zm00001eb167530	GLYCOSYLTRANSFERASE (PTHR48047:SF58)	glycosyltransferase
Zm00001d033523	-0.987281	down	Zm00001eb053170	GATA TRANSCRIPTION FACTOR 18 (PTHR46125:SF26)	DNA-binding transcription factor
Zm00001d002733	-0.98549	down	Zm00001eb074600	CYCLIN-U2-1 (PTHR15615:SF15)	-
Zm00001d020206	-0.985363	down	Zm00001eb310760	3-KETOACYL-COA SYNTHASE (PTHR31561:SF144)	-
Zm00001d041365	-0.9853	down	Zm00001eb135130	BIFUNCTIONAL NUCLEASE 1 (PTHR15160:SF13)	ubiquitin-protein ligase
Zm00001d014643	-0.984101	down	Zm00001eb226670	-	-
Zm00001d019546	-0.983763	down	Zm00001eb306270	OS07G0446000 PROTEIN (PTHR46325:SF36)	-
Zm00001d013755	-0.980551	down	Zm00001eb219300	THIOREDOXIN SUPERFAMILY PROTEIN (PTHR13887:SF41)	transferase
Zm00001d023387	-0.980112	down	Zm00001eb406490	-	-
Zm00001d044826	-0.979671	down	Zm00001eb372380	AQUAPORIN NIP2-2 (PTHR45724:SF9)	-
Zm00001d020417	-0.978875	down	Zm00001eb312230	OS09G0403000 PROTEIN (PTHR33148:SF32)	-
Zm00001d003380	-0.978768	down	Zm00001eb080410	GIBBERELLIN STIMULATED TRANSCRIPT RELATED PROTEIN 2 (PTHR23201:SF149)	-
Zm00001d007073	-0.973616	down	Zm00001eb110640	CARBOXYPEPTIDASE (PTHR11802:SF484)	serine protease
Zm00001d048021	-0.973608	down	no_V5_gene	ALLENE OXIDE SYNTHASE 2 (PTHR24286:SF240)	oxygenase
Zm00001d007838	-0.973033	down	Zm00001eb117060	PENTATRICOPEPTIDE REPEAT-CONTAINING PROTEIN103 (PTHR24015:SF2013)	-
Zm00001d012510	-0.971592	down	Zm00001eb368900	TRANS-CINNAMATE 4-MONOOXYGENASE (PTHR47948:SF4)	oxygenase
Zm00001d050241	-0.970234	down	Zm00001eb178490	POLYGALACTURONASE 1 BETA-LIKE PROTEIN 2 (PTHR31458:SF2)	-
Zm00001d013054	-0.969243	down	Zm00001eb212680	OS03G0803200 PROTEIN (PTHR34277:SF2)	-
Zm00001d040733	-0.968192	down	Zm00001eb131150	OS01G0331100 PROTEIN (PTHR22835:SF275)	-
Zm00001d032363	-0.965894	down	Zm00001eb042780	OS08G0364900 PROTEIN (PTHR13903:SF11)	transcription cofactor
Zm00001d007800	-0.965879	down	Zm00001eb116740	THIOREDOXIN H4 (PTHR10438:SF453)	oxidoreductase
Zm00001d049650	-0.965614	down	Zm00001eb173510	PHOTOSYSTEM II CORE COMPLEX PROTEINS PSBY, CHLOROPLASTIC (PTHR34790:SF1)	-
Zm00001d001776	-0.965293	down	Zm00001eb065690	OS08G0102250 PROTEIN (PTHR33177:SF20)	-
Zm00001d034488	-0.964105	down	Zm00001eb061150	FAMILY PROTEIN, PUTATIVE, EXPRESSED-RELATED (PTHR21576:SF84)	-
Zm00001d023575	-0.963918	down	Zm00001eb408210	DIRIGENT PROTEIN (PTHR21495:SF253)	transporter
Zm00001d006673	-0.963335	down	Zm00001eb107640	MAJOR FACILITATOR SUPERFAMILY DOMAIN-CONTAINING PROTEIN 12 (PTHR11328:SF28)	-
Zm00001d044310	-0.963199	down	Zm00001eb160550	-	-
Zm00001d012498	-0.963181	down	Zm00001eb368780	TRANSCRIPTION REPRESSOR (PTHR33057:SF209)	-
Zm00001d035055	-0.962595	down	Zm00001eb260610	PEROXIDASE 47 (PTHR31235:SF22)	peroxidase
Zm00001d049375	-0.96141	down	no_V5_gene	ZINC TRANSPORTER 4 (PTHR11040:SF147)	secondary carrier transporter
Zm00001d021177	-0.961067	down	Zm00001eb318610	F24J8.11 PROTEIN (PTHR37182:SF2)	-
Zm00001d047208	-0.960423	down	Zm00001eb392430	WAT1-RELATED PROTEIN (PTHR31218:SF189)	-
Zm00001d029763	-0.960109	down	Zm00001eb022240	RING-TYPE DOMAIN-CONTAINING PROTEIN (PTHR45798:SF53)	-
Zm00001d049186	-0.959686	down	Zm00001eb169560	MYND FINGER FAMILY PROTEIN, EXPRESSED (PTHR46758:SF4)	scaffold/adaptor protein
Zm00001d007858	-0.958449	down	Zm00001eb117640	OS07G0143000 PROTEIN (PTHR43625:SF88)	reductase
Zm00001d049096	-0.957756	down	Zm00001eb168890	PROTEIN BPS1, CHLOROPLASTIC-LIKE (PTHR31509:SF20)	-
Zm00001d027965	-0.957749	down	Zm00001eb006530	ASPARTYL PROTEASE AED3 (PTHR47965:SF9)	protease
Zm00001d030165	-0.957358	down	Zm00001eb025490	STEAROYL-[ACYL-CARRIER-PROTEIN] 9-DESATURASE 7 CHLOROPLASTIC (PTHR31155:SF29)	-
Zm00001d039453	-0.954714	down	Zm00001eb120890	3-EPI-6-DEOXOCATHASTERONE 23-MONOOXYGENASE CYP90D1 (PTHR24286:SF30)	oxygenase
Zm00001d049152	-0.95435	down	Zm00001eb169280	PROTEIN PEP-RELATED DEVELOPMENT ARRESTED 1, CHLOROPLASTIC (PTHR37262:SF1)	-
Zm00001d026160	-0.95409	down	Zm00001eb429480	OS04G0554800 PROTEIN (PTHR31731:SF164)	-
Zm00001d048962	-0.95331	down	Zm00001eb167820	LEUCINE RICH REPEAT FAMILY PROTEIN, EXPRESSED (PTHR27000:SF789)	transmembrane signal receptor
Zm00001d017397	-0.952786	down	Zm00001eb248690	OS02G0643800 PROTEIN (PTHR31374:SF336)	-
Zm00001d000825	-0.947749	down	no_V5_gene	no_annotation
Zm00001d025566	-0.947236	down	Zm00001eb423830	OS04G0450600 PROTEIN (PTHR33735:SF9)	-
Zm00001d032042	-0.944939	down	Zm00001eb040240	CYTOCHROME P450 78A3 (PTHR47946:SF1)	oxygenase
Zm00001d016952	-0.944659	down	Zm00001eb245040	DNA BINDING PROTEIN (PTHR10641:SF961)	homeodomain transcription factor
Zm00001d002815	-0.943564	down	Zm00001eb075370	NAD(P)H-QUINONE OXIDOREDUCTASE SUBUNIT M, CHLOROPLASTIC (PTHR36900:SF1)	oxidoreductase
Zm00001d022465	-0.943401	down	Zm00001eb330450	F-ACTIN-CAPPING PROTEIN SUBUNIT ALPHA (PTHR10653:SF0)	non-motor actin binding protein
Zm00001d037640	-0.942885	down	Zm00001eb283130	ADENINE NUCLEOTIDE TRANSPORTER BT1, CHLOROPLASTIC/MITOCHONDRIAL (PTHR24089:SF348)	mitochondrial carrier protein
Zm00001d014968	-0.94244	down	Zm00001eb302550	GPI MANNOSYLTRANSFERASE 3 (PTHR22760:SF4)	glycosyltransferase
Zm00001d042314	-0.942177	down	Zm00001eb143070	CBS DOMAIN-CONTAINING PROTEIN CBSCBSPB1 (PTHR13780:SF48)	kinase modulator
Zm00001d047504	-0.941676	down	Zm00001eb394980	GLYCOSYLTRANSFERASE (PTHR48048:SF15)	glycosyltransferase
Zm00001d022065	-0.941123	down	Zm00001eb326870	OS07G0602600 PROTEIN (PTHR48027:SF19)	-
Zm00001d049704	-0.939411	down	Zm00001eb174070	OS08G0111500 PROTEIN (PTHR31896:SF9)	-
Zm00001d043579	-0.933046	down	Zm00001eb154280	GDSL ESTERASE/LIPASE (PTHR45650:SF7)	lipase
Zm00001d017551	-0.932724	down	Zm00001eb250150	DUF241 DOMAIN PROTEIN (PTHR33070:SF46)	-
Zm00001d018895	-0.932154	down	Zm00001eb300960	HNHC DOMAIN-CONTAINING PROTEIN (PTHR33877:SF2)	-
Zm00001d005563	-0.928016	down	Zm00001eb309540	HISTONE-LYSINE N-METHYLTRANSFERASE ASHH3 (PTHR22884:SF498)	-
Zm00001d035887	-0.927335	down	Zm00001eb379420	OS03G0256800 PROTEIN (PTHR46265:SF16)	GTPase-activating protein
Zm00001d020497	-0.926445	down	Zm00001eb312910	CBL-INTERACTING SERINE/THREONINE-PROTEIN KINASE 6 (PTHR43895:SF91)	-
Zm00001d024886	-0.925817	down	Zm00001eb418460	OS01G0640200 PROTEIN (PTHR10579:SF129)	ion channel
Zm00001d005174	-0.925524	down	Zm00001eb094890	OS07G0240600 PROTEIN (PTHR11926:SF1337)	transferase
Zm00001d012492	-0.925176	down	Zm00001eb368720	-	-
Zm00001d052731	-0.922436	down	Zm00001eb198540	MOLYBDENUM COFACTOR SULFURASE-LIKE PROTEIN (PTHR14237:SF64)	-
Zm00001d044340	-0.921574	down	Zm00001eb160830	OS01G0591300 PROTEIN (PTHR11699:SF285)	dehydrogenase
Zm00001d037242	-0.920628	down	Zm00001eb279810	UREA ACTIVE TRANSPORTER (PTHR46154:SF4)	-
Zm00001d045127	-0.919457	down	Zm00001eb374910	HYDROXYPROLINE O-ARABINOSYLTRANSFERASE 1 (PTHR31485:SF3)	protein modifying enzyme
Zm00001d011812	-0.917958	down	Zm00001eb362470	SUBFAMILY NOT NAMED (PTHR34662:SF8)	-
Zm00001d016896	-0.917943	down	Zm00001eb244570	GLYCOSYLTRANSFERASE (PTHR11926:SF1498)	transferase
Zm00001d012443	-0.917123	down	Zm00001eb368220	-	-
Zm00001d022510	-0.916917	down	Zm00001eb329980	AMYLOMALTASE (PTHR32518:SF3)	-
Zm00001d017560	-0.91688	down	Zm00001eb250240	INDETERMINATE DOMAIN P10 (PTHR10593:SF116)	non-receptor serine/threonine protein kinase
Zm00001d029218	-0.916879	down	Zm00001eb017350	2-OXOGLUTARATE-DEPENDENT DIOXYGENASE 11 (PTHR47991:SF197)	oxygenase
Zm00001d010054	-0.916076	down	Zm00001eb347660	ALDO-KETO REDUCTASE FAMILY 4 MEMBER C9 (PTHR11732:SF252)	reductase
Zm00001d044951	-0.915522	down	Zm00001eb373380	WAT1-RELATED PROTEIN (PTHR31218:SF159)	-
Zm00001d034181	-0.914138	down	Zm00001eb058610	MYB-LIKE DNA-BINDING DOMAIN, SHAQKYF CLASS FAMILY PROTEIN, EXPRESSED (PTHR31496:SF6)	DNA-binding transcription factor
Zm00001d019415	-0.914085	down	Zm00001eb305330	-	-
Zm00001d001747	-0.913184	down	no_V5_gene	no_annotation
Zm00001d038521	-0.91301	down	Zm00001eb352160	OS05G0485800 PROTEIN (PTHR11709:SF478)	oxidase
Zm00001d004894	-0.912606	down	Zm00001eb197410	RIBULOSE BISPHOSPHATE CARBOXYLASE SMALL SUBUNIT 1B, CHLOROPLASTIC-RELATED (PTHR31262:SF10)	-
Zm00001d027749	-0.911563	down	Zm00001eb004550	SULFATE TRANSPORTER 3.1 (PTHR11814:SF60)	transporter
Zm00001d035589	-0.910897	down	Zm00001eb266200	PROTEIN KINASE DOMAIN CONTAINING PROTEIN EXPRESSED (PTHR47975:SF42)	-
Zm00001d028398	-0.910656	down	Zm00001eb010420	GLYCOSYL HYDROLASE FAMILY 10 PROTEIN (PTHR31490:SF3)	metalloprotease
Zm00001d053156	-0.907851	down	Zm00001eb202200	O-METHYLTRANSFERASE ZRP4 (PTHR11746:SF193)	methyltransferase
Zm00001d051267	-0.907772	down	Zm00001eb185920	TRANSCRIPTION FACTOR LAF1 (PTHR47997:SF11)	-
Zm00001d036224	-0.907256	down	Zm00001eb271010	OS06G0152800 PROTEIN (PTHR34541:SF1)	-
Zm00001d027451	-0.906667	down	Zm00001eb001910	S-ADENOSYL-L-METHIONINE-DEPENDENT METHYLTRANSFERASES SUPERFAMILY PROTEIN (PTHR12176:SF76)	methyltransferase
Zm00001d017199	-0.90635	down	Zm00001eb247000	OS02G0612900 PROTEIN (PTHR10612:SF61)	apolipoprotein
Zm00001d019414	-0.904476	down	Zm00001eb305330	CYTOCHROME P450 71B10 (PTHR47956:SF8)	oxygenase
Zm00001d026439	-0.904215	down	Zm00001eb432020	TETRATRICOPEPTIDE REPEAT (TPR)-LIKE SUPERFAMILY PROTEIN (PTHR12601:SF45)	translation initiation factor
Zm00001d039364	-0.903502	down	Zm00001eb119920	-	-
Zm00001d021465	-0.903449	down	Zm00001eb321180	GAMMA-GLUTAMYLCYCLOTRANSFERASE FAMILY PROTEIN (PTHR12510:SF5)	-
Zm00001d035056	-0.903025	down	Zm00001eb260690	OS08G0112900 PROTEIN (PTHR45650:SF1)	lipase
Zm00001d006360	-0.902383	down	Zm00001eb104880	EXPANSIN-LIKE A3 (PTHR31692:SF67)	-
Zm00001d023242	-0.901482	down	Zm00001eb405030	-	-
Zm00001d035515	-0.901015	down	Zm00001eb265640	THYLAKOID MEMBRANE PROTEIN TERC, CHLOROPLASTIC (PTHR30238:SF0)	-
Zm00001d020740	-0.900329	down	Zm00001eb315150	CARBOXYLESTERASE 2-RELATED (PTHR23024:SF413)	deacetylase
Zm00001d025059	-0.899287	down	Zm00001eb419900	GERMIN-LIKE PROTEIN 8-3 (PTHR31238:SF38)	-
Zm00001d004013	-0.898821	down	Zm00001eb085770	GLYCOSYLTRANSFERASE (PTHR48044:SF86)	glycosyltransferase
Zm00001d005029	-0.898371	down	Zm00001eb093670	PROTEIN SCARECROW (PTHR31636:SF12)	-
Zm00001d017364	-0.898054	down	Zm00001eb248360	FERREDOXIN-THIOREDOXIN REDUCTASE, VARIABLE CHAIN (PTHR46937:SF4)	reductase
Zm00001d030762	-0.897678	down	Zm00001eb029520	-	-
Zm00001d009899	-0.897353	down	Zm00001eb346520	PECTINESTERASE (PTHR31707:SF12)	esterase
Zm00001d042905	-0.897188	down	Zm00001eb148270	LACCASE (PTHR11709:SF101)	oxidase
Zm00001d017288	-0.89628	down	Zm00001eb247760	AQUAPORIN PIP2-2-RELATED (PTHR45687:SF102)	-
Zm00001d037194	-0.895827	down	Zm00001eb279290	OS06G0218600 PROTEIN (PTHR33021:SF508)	-
Zm00001d020867	-0.894198	down	Zm00001eb316180	SUBTILISIN-LIKE PROTEASE SBT5.3 (PTHR10795:SF688)	serine protease
Zm00001d048146	-0.893465	down	Zm00001eb400720	STRIGOLACTONE ESTERASE D14 (PTHR43039:SF4)	serine protease
Zm00001d034248	-0.893371	down	Zm00001eb059140	PLASMA MEMBRANE FUSION PROTEIN (PTHR36398:SF1)	-
Zm00001d037745	-0.892519	down	Zm00001eb284090	CYTOCHROME P450 SUPERFAMILY PROTEIN-RELATED (PTHR24286:SF226)	oxygenase
Zm00001d053014	-0.891636	down	Zm00001eb200900	CBS DOMAIN-CONTAINING PROTEIN DDB_G0289609 (PTHR48108:SF26)	-
Zm00001d024027	-0.890966	down	no_V5_gene	OS05G0225800 PROTEIN (PTHR34403:SF14)	-
Zm00001d020725	-0.890313	down	Zm00001eb315000	BRI1 KINASE INHIBITOR 1 (PTHR33312:SF19)	kinase modulator
Zm00001d036521	-0.888793	down	Zm00001eb273230	NIFU-LIKE PROTEIN 3, CHLOROPLASTIC (PTHR11178:SF25)	-
Zm00001d002654	-0.886983	down	Zm00001eb073830	OS04G0566400 PROTEIN (PTHR10593:SF127)	non-receptor serine/threonine protein kinase
Zm00001d049252	-0.886814	down	Zm00001eb170150	BIDIRECTIONAL SUGAR TRANSPORTER SWEET14 (PTHR10791:SF223)	-
Zm00001d048948	-0.886594	down	Zm00001eb167700	HEVEIN-LIKE PREPROPROTEIN (PTHR46351:SF11)	-
Zm00001d034948	-0.883228	down	Zm00001eb065450	EXPRESSED PROTEIN (PTHR13439:SF71)	transferase
Zm00001d012464	-0.883223	down	Zm00001eb368430	NADH DEHYDROGENASE-RELATED (PTHR43706:SF13)	oxidoreductase
Zm00001d035001	-0.882173	down	Zm00001eb260140	FERREDOXIN-2, CHLOROPLASTIC (PTHR43112:SF3)	reductase
Zm00001d013320	-0.882132	down	Zm00001eb215320	METHYLTRANSFERASE (PTHR43542:SF1)	RNA methyltransferase
Zm00001d002434	-0.880784	down	Zm00001eb071870	UBIQUINOL OXIDASE 1B, MITOCHONDRIAL (PTHR31803:SF8)	oxidase
Zm00001d015377	-0.880044	down	Zm00001eb233080	PENTATRICOPEPTIDE REPEAT-CONTAINING PROTEIN (PTHR47942:SF47)	-
Zm00001d038177	-0.879545	down	Zm00001eb287920	CARBOXYLESTERASE 17-RELATED (PTHR23024:SF463)	deacetylase
Zm00001d029190	-0.879099	down	Zm00001eb017070	OS11G0432600 PROTEIN (PTHR43899:SF32)	-
Zm00001d012417	-0.878351	down	Zm00001eb367960	OS01G0841100 PROTEIN (PTHR32382:SF84)	cell adhesion molecule
Zm00001d005297	-0.874058	down	Zm00001eb095640	LONGIFOLIA PROTEIN (PTHR31680:SF4)	-
Zm00001d045432	-0.873346	down	Zm00001eb377880	OS06G0136300 PROTEIN (PTHR33270:SF51)	-
Zm00001d053845	-0.873179	down	Zm00001eb207670	-	-
Zm00001d043674	-0.871685	down	Zm00001eb155060	CYTIDINE DEAMINASE (PTHR11644:SF2)	deaminase
Zm00001d025586	-0.871118	down	Zm00001eb424010	ALDOSE 1-EPIMERASE (PTHR10091:SF26)	epimerase/racemase
Zm00001d044662	-0.870942	down	Zm00001eb163680	MINI ZINC FINGER PROTEIN 1 (PTHR31948:SF151)	-
Zm00001d001425	-0.870826	down	no_V5_gene	no_annotation
Zm00001d024762	-0.870788	down	Zm00001eb417440	NON-SPECIFIC SERINE/THREONINE PROTEIN KINASE (PTHR43895:SF136)	-
Zm00001d014271	-0.870741	down	Zm00001eb223800	AT22559P (PTHR23050:SF23)	calmodulin-related
Zm00001d040205	-0.870245	down	Zm00001eb127030	NON-SPECIFIC PHOSPHOLIPASE C6 (PTHR31956:SF2)	phospholipase
Zm00001d007319	-0.869942	down	Zm00001eb112750	OS02G0269600 PROTEIN (PTHR10795:SF740)	serine protease
Zm00001d010295	-0.868617	down	Zm00001eb349550	OS05G0408800 PROTEIN (PTHR22765:SF343)	ubiquitin-protein ligase
Zm00001d007862	-0.867129	down	Zm00001eb117610	LRR RECEPTOR-LIKE SERINE/THREONINE-PROTEIN KINASE GHR1 (PTHR48003:SF4)	-
Zm00001d022242	-0.867065	down	Zm00001eb328440	BETA-1,3 GLUCANASE (PTHR31044:SF127)	-
Zm00001d026414	-0.866464	down	Zm00001eb431840	STRESS ENHANCED PROTEIN 2, CHLOROPLASTIC (PTHR36490:SF1)	-
Zm00001d039267	-0.865655	down	Zm00001eb118970	AUXIN RESPONSE FACTOR 9 (PTHR31384:SF1)	-
Zm00001d014325	-0.865182	down	Zm00001eb224230	CALCIUM-BINDING EF-HAND FAMILY PROTEIN (PTHR34574:SF2)	calmodulin-related
Zm00001d035981	-0.86484	down	Zm00001eb269230	OS06G0118700 PROTEIN (PTHR13683:SF330)	aspartic protease
Zm00001d017176	-0.864799	down	no_V5_gene	OS02G0610500 PROTEIN (PTHR31319:SF108)	-
Zm00001d006387	-0.863931	down	Zm00001eb386720	HOMOGENTISATE GERANYLGERANYLTRANSFERASE, CHLOROPLASTIC (PTHR43009:SF7)	transferase
Zm00001d046909	-0.863509	down	Zm00001eb389370	HOMOGENTISATE PHYTYLTRANSFERASE 1, CHLOROPLASTIC (PTHR43009:SF6)	transferase
Zm00001d029061	-0.862692	down	Zm00001eb016080	EXPRESSED PROTEIN (PTHR47938:SF40)	chaperone
Zm00001d013331	-0.862052	down	Zm00001eb215440	GATA TRANSCRIPTION FACTOR 19 (PTHR46125:SF13)	DNA-binding transcription factor
Zm00001d013529	-0.861625	down	Zm00001eb217190	OS03G0687000 PROTEIN (PTHR11654:SF589)	transporter
Zm00001d042840	-0.860982	down	Zm00001eb147750	SEDOHEPTULOSE-1,7-BISPHOSPHATASE, CHLOROPLASTIC (PTHR11556:SF35)	carbohydrate phosphatase
Zm00001d029243	-0.859888	down	Zm00001eb017640	CYTOCHROME P450 84A1 (PTHR47944:SF6)	oxygenase
Zm00001d028562	-0.859845	down	Zm00001eb011940	FRUCTOSE-1,6-BISPHOSPHATASE 1, CHLOROPLASTIC (PTHR11556:SF1)	carbohydrate phosphatase
Zm00001d033077	-0.858715	down	Zm00001eb049010	MEMBRANE METALLOPROTEASE ARASP2, CHLOROPLASTIC-RELATED (PTHR42837:SF2)	metalloprotease
Zm00001d025848	-0.858386	down	Zm00001eb426530	PROTEIN DISULFIDE ISOMERASE PTAC5, CHLOROPLASTIC (PTHR15852:SF16)	-
Zm00001d010871	-0.858208	down	Zm00001eb354270	THIOREDOXIN F2, CHLOROPLASTIC (PTHR10438:SF382)	oxidoreductase
Zm00001d032098	-0.857965	down	Zm00001eb040730	OS08G0451200 PROTEIN (PTHR46057:SF52)	-
Zm00001d002087	-0.857662	down	Zm00001eb432050	OS04G0645600 PROTEIN (PTHR23051:SF12)	secondary carrier transporter
Zm00001d022203	-0.857346	down	Zm00001eb328010	FAD/NAD(P)-BINDING OXIDOREDUCTASE FAMILY PROTEIN (PTHR42841:SF5)	oxidase
Zm00001d038791	-0.856651	down	Zm00001eb293660	OS05G0522600 PROTEIN (PTHR27000:SF568)	transmembrane signal receptor
Zm00001d015778	-0.856252	down	Zm00001eb205780	EIN3-BINDING F-BOX PROTEIN 1 (PTHR13318:SF88)	-
Zm00001d020030	-0.856106	down	Zm00001eb309450	NAD(P)H DEHYDROGENASE SUBUNIT CRR3, CHLOROPLASTIC-RELATED (PTHR36340:SF1)	dehydrogenase
Zm00001d049461	-0.855746	down	Zm00001eb171820	HLH DNA-BINDING DOMAIN SUPERFAMILY PROTEIN-RELATED (PTHR16223:SF195)	basic helix-loop-helix transcription factor
Zm00001d013830	-0.8549	down	Zm00001eb220030	CYTOCHROME P450 FAMILY PROTEIN, EXPRESSED (PTHR47950:SF11)	oxygenase
Zm00001d046383	-0.854685	down	Zm00001eb385450	PROTEIN NRT1/ PTR FAMILY 4.6 (PTHR11654:SF98)	transporter
Zm00001d020037	-0.854155	down	Zm00001eb309530	OS09G0307400 PROTEIN (PTHR45878:SF15)	-
Zm00001d013799	-0.852255	down	Zm00001eb219720	MEMBRANE METALLOPROTEASE ARASP2, CHLOROPLASTIC-RELATED (PTHR42837:SF2)	metalloprotease
Zm00001d016980	-0.852221	down	Zm00001eb245240	OS02G0580700 PROTEIN (PTHR34778:SF2)	-
Zm00001d003089	-0.851945	down	Zm00001eb077920	M REDUCTASE II SUBUNIT GAMMA, PUTATIVE (DUF3741)-RELATED (PTHR46634:SF3)	reductase
Zm00001d018323	-0.851374	down	Zm00001eb257310	OS02G0786900 PROTEIN (PTHR10334:SF439)	defense/immunity protein
Zm00001d049113	-0.851113	down	Zm00001eb169010	SENESCENCE-SPECIFIC CYSTEINE PROTEASE SAG12 (PTHR12411:SF898)	cysteine protease
Zm00001d012893	-0.850878	down	Zm00001eb211170	AIG1 FAMILY PROTEIN, EXPRESSED (PTHR10903:SF64)	small GTPase
Zm00001d050850	-0.85004	down	Zm00001eb244770	OS02G0573200 PROTEIN (PTHR11455:SF58)	DNA photolyase
Zm00001d028601	-0.848853	down	Zm00001eb012270	HALOACID DEHALOGENASE-LIKE HYDROLASE (HAD) SUPERFAMILY PROTEIN (PTHR12725:SF82)	hydrolase
Zm00001d017915	-0.848851	down	Zm00001eb253420	RIBOSOMAL RNA-PROCESSING PROTEIN 7 HOMOLOG A-RELATED (PTHR13191:SF0)	RNA metabolism protein
Zm00001d022305	-0.848833	down	Zm00001eb328990	CDPK-RELATED KINASE 7 (PTHR24349:SF92)	non-receptor serine/threonine protein kinase
Zm00001d027291	-0.848276	down	Zm00001eb000450	OS10G0178000 PROTEIN (PTHR31731:SF131)	-
Zm00001d035899	-0.847604	down	Zm00001eb268650	OS06G0106800 PROTEIN (PTHR31339:SF66)	lyase
Zm00001d014021	-0.847525	down	Zm00001eb221710	TRANSMEMBRANE PROTEIN (PTHR36353:SF1)	-
Zm00001d043414	-0.846683	down	Zm00001eb152750	OS01G0756600 PROTEIN (PTHR31265:SF1)	-
Zm00001d045706	-0.846373	down	Zm00001eb380260	ALDEHYDE DEHYDROGENASE FAMILY 16 MEMBER A1 (PTHR11699:SF211)	dehydrogenase
Zm00001d049020	-0.846363	down	Zm00001eb168290	O-METHYLTRANSFERASE ZRP4 (PTHR11746:SF217)	methyltransferase
Zm00001d013406	-0.845961	down	Zm00001eb216000	ALPHA/BETA-HYDROLASES SUPERFAMILY PROTEIN (PTHR11614:SF175)	phospholipase
Zm00001d016743	-0.845517	down	Zm00001eb242930	PROTEIN GL2-INTERACTING REPRESSOR 1 (PTHR33177:SF74)	-
Zm00001d013090	-0.845483	down	Zm00001eb213120	OS03G0793600 PROTEIN (PTHR45666:SF8)	phosphatase
Zm00001d025864	-0.844138	down	Zm00001eb426670	TRANSCRIPTION FACTOR MYB4 (PTHR10641:SF541)	homeodomain transcription factor
Zm00001d017897	-0.843234	down	Zm00001eb253250	TRNA METHYLTRANSFERASE 10 HOMOLOG A (PTHR13563:SF13)	RNA methyltransferase
Zm00001d003471	-0.841982	down	Zm00001eb081160	SUGAR TRANSPORT PROTEIN MST1 (PTHR23500:SF73)	secondary carrier transporter
Zm00001d021666	-0.841616	down	Zm00001eb323090	BIFUNCTIONAL GLYOXYLATE CYCLE PROTEIN (PTHR21631:SF3)	lyase
Zm00001d007311	-0.838552	down	Zm00001eb112680	BHLH TRANSCRIPTION FACTOR (PTHR12565:SF448)	-
Zm00001d014063	-0.83824	down	Zm00001eb222050	LEUCINE RICH REPEAT FAMILY PROTEIN, EXPRESSED (PTHR48053:SF32)	-
Zm00001d044918	-0.837809	down	Zm00001eb373100	OS06G0215100 PROTEIN (PTHR33095:SF116)	-
Zm00001d002357	-0.837399	down	Zm00001eb071130	OS04G0610900 PROTEIN (PTHR44329:SF96)	non-receptor serine/threonine protein kinase
Zm00001d043536	-0.834847	down	Zm00001eb154070	HEAT STRESS TRANSCRIPTION FACTOR C-1B (PTHR10015:SF173)	winged helix/forkhead transcription factor
Zm00001d039428	-0.833811	down	Zm00001eb120650	OS01G0201250 PROTEIN (PTHR33402:SF45)	-
Zm00001d005158	-0.833574	down	Zm00001eb094710	CASP-LIKE PROTEIN 1D1 (PTHR11615:SF224)	dehydrogenase
Zm00001d004523	-0.833442	down	Zm00001eb089460	OS04G0110200 PROTEIN (PTHR33430:SF8)	-
Zm00001d006171	-0.832671	down	Zm00001eb103130	PROTEIN DETOXIFICATION (PTHR11206:SF141)	transporter
Zm00001d052998	-0.831604	down	Zm00001eb200770	OS11G0226201 PROTEIN (PTHR27002:SF978)	transmembrane signal receptor
Zm00001d025964	-0.831112	down	Zm00001eb427650	HOMEOBOX-LEUCINE ZIPPER PROTEIN HOX22 (PTHR24326:SF234)	homeodomain transcription factor
Zm00001d038728	-0.82999	down	Zm00001eb353280	BCDNA.GH08860 (PTHR10788:SF106)	-
Zm00001d037205	-0.829778	down	Zm00001eb279370	OS06G0220300 PROTEIN (PTHR31279:SF37)	-
Zm00001d032854	-0.829682	down	Zm00001eb047120	PEROXIDASE (PTHR31388:SF31)	peroxidase
Zm00001d052630	-0.827816	down	Zm00001eb197710	PENTATRICOPEPTIDE REPEAT (PPR) SUPERFAMILY PROTEIN (PTHR13343:SF28)	-
Zm00001d028409	-0.827643	down	Zm00001eb010540	CHAPERONIN 60 SUBUNIT BETA 4, CHLOROPLASTIC (PTHR45633:SF7)	-
Zm00001d023707	-0.827389	down	Zm00001eb409190	THIOREDOXIN M5, CHLOROPLASTIC (PTHR45663:SF42)	oxidoreductase
Zm00001d047976	-0.827212	down	Zm00001eb399180	OS03G0237250 PROTEIN (PTHR10593:SF176)	non-receptor serine/threonine protein kinase
Zm00001d010007	-0.826416	down	Zm00001eb347310	OS05G0202300 PROTEIN (PTHR33789:SF11)	-
Zm00001d039146	-0.825396	down	Zm00001eb297170	SERINE CARBOXYPEPTIDASE-LIKE 50 (PTHR11802:SF454)	serine protease
Zm00001d037155	-0.825169	down	Zm00001eb278980	OS06G0209100 PROTEIN (PTHR47967:SF25)	-
Zm00001d042192	-0.823764	down	Zm00001eb142000	2-OXOGLUTARATE (2OG) AND FE(II)-DEPENDENT OXYGENASE SUPERFAMILY PROTEIN (PTHR47990:SF31)	oxygenase
Zm00001d018462	-0.823543	down	Zm00001eb258680	PHOSPHOLIPID--STEROL O-ACYLTRANSFERASE (PTHR11440:SF7)	acyltransferase
Zm00001d048075	-0.82327	down	Zm00001eb400040	-	-
Zm00001d006025	-0.822813	down	Zm00001eb101900	OS09G0488800 PROTEIN (PTHR31029:SF8)	-
Zm00001d039104	-0.822409	down	Zm00001eb296680	PROTEIN CHUP1, CHLOROPLASTIC (PTHR31342:SF7)	non-motor actin binding protein
Zm00001d027363	-0.821351	down	Zm00001eb001140	DIHYDRODIPICOLINATE REDUCTASE-LIKE PROTEIN CRR1, CHLOROPLASTIC (PTHR20836:SF6)	oxidoreductase
Zm00001d029031	-0.820535	down	Zm00001eb015820	CYTOCHROME P450 714B2 (PTHR24282:SF261)	oxygenase
Zm00001d018868	-0.819204	down	Zm00001eb300730	OS07G0164800 PROTEIN (PTHR36812:SF2)	-
Zm00001d010649	-0.818673	down	Zm00001eb352340	FI08416P-RELATED (PTHR23048:SF0)	actin or actin-binding cytoskeletal protein
Zm00001d002288	-0.818503	down	Zm00001eb070520	OS04G0618600 PROTEIN (PTHR45855:SF65)	DNA-binding transcription factor
Zm00001d043586	-0.815972	down	Zm00001eb154350	OS01G0727700 PROTEIN (PTHR33083:SF64)	-
Zm00001d031484	-0.815776	down	Zm00001eb035340	PSBP DOMAIN-CONTAINING PROTEIN 3, CHLOROPLASTIC (PTHR31407:SF17)	-
Zm00001d002326	-0.815736	down	Zm00001eb430840	GAMMA-AMINOBUTYRATE TRANSAMINASE 1, MITOCHONDRIAL (PTHR42684:SF20)	transaminase
Zm00001d022965	-0.814352	down	no_V5_gene	no_annotation
Zm00001d032945	-0.813699	down	Zm00001eb047930	PLASTID-LIPID-ASSOCIATED PROTEIN 14 CHLOROPLASTIC-RELATED (PTHR23159:SF56)	chromatin/chromatin-binding, or -regulatory protein
Zm00001d046354	-0.813476	down	Zm00001eb385190	GATA ZINC FINGER DOMAIN-CONTAINING PROTEIN 12 (PTHR47255:SF4)	DNA-binding transcription factor
Zm00001d003606	-0.813181	down	Zm00001eb082200	F-BOX DOMAIN-CONTAINING PROTEIN (PTHR34223:SF65)	-
Zm00001d051193	-0.812668	down	Zm00001eb248060	METAL-NICOTIANAMINE TRANSPORTER YSL14-RELATED (PTHR31645:SF41)	transporter
Zm00001d032308	-0.812461	down	Zm00001eb042340	NHL DOMAIN-CONTAINING PROTEIN (PTHR13833:SF71)	-
Zm00001d043707	-0.811185	down	Zm00001eb155420	PROTEIN PLASTID TRANSCRIPTIONALLY ACTIVE 7 (PTHR37257:SF1)	-
Zm00001d048411	-0.811093	down	Zm00001eb403130	HEAVY METAL-ASSOCIATED DOMAIN CONTAINING PROTEIN, EXPRESSED (PTHR46413:SF4)	-
Zm00001d044301	-0.809841	down	Zm00001eb357040	-	-
Zm00001d052209	-0.809717	down	Zm00001eb194060	GLYCOSYLTRANSFERASE (PTHR11926:SF1341)	transferase
Zm00001d023699	-0.809583	down	Zm00001eb409090	GLYCINE CLEAVAGE SYSTEM H PROTEIN 1, MITOCHONDRIAL-RELATED (PTHR11715:SF27)	-
Zm00001d022557	-0.808715	down	Zm00001eb331330	NICOTIANAMINE SYNTHASE 3 (PTHR32266:SF12)	-
Zm00001d025412	-0.808632	down	Zm00001eb422480	NICOTINATE PHOSPHORIBOSYLTRANSFERASE (PTHR11098:SF23)	glycosyltransferase
Zm00001d028505	-0.808325	down	Zm00001eb011380	PHOSPHOLIPASE A2 HOMOLOG 2-RELATED (PTHR11716:SF87)	phospholipase
Zm00001d013804	-0.808039	down	Zm00001eb219750	HEXOSYLTRANSFERASE (PTHR11214:SF5)	glycosyltransferase
Zm00001d009222	-0.807437	down	Zm00001eb340990	H(+)-EXPORTING DIPHOSPHATASE (PTHR31998:SF58)	-
Zm00001d044068	-0.807079	down	Zm00001eb158530	MOLYBDATE TRANSPORTER 2 (PTHR31970:SF9)	-
Zm00001d031514	-0.806674	down	Zm00001eb035580	CHAPERONE PROTEIN DNAJ-RELATED (PTHR15852:SF75)	-
Zm00001d028557	-0.806305	down	Zm00001eb011900	17.4 KDA CLASS I HEAT SHOCK PROTEIN 3 (PTHR11527:SF377)	chaperone
Zm00001d021403	-0.805553	down	Zm00001eb320600	PROTEIN INDETERMINATE-DOMAIN 5 CHLOROPLASTIC (PTHR10593:SF114)	non-receptor serine/threonine protein kinase
Zm00001d038683	-0.805192	down	Zm00001eb292690	OS05G0513100 PROTEIN (PTHR31072:SF245)	DNA-binding transcription factor
Zm00001d019467	-0.805026	down	Zm00001eb305710	SPERMIDINE SYNTHASE (PTHR11558:SF11)	transferase
Zm00001d043588	-0.80411	down	Zm00001eb154370	OS01G0726700 PROTEIN (PTHR33210:SF26)	-
Zm00001d019507	-0.803546	down	Zm00001eb306030	CELLULOSE SYNTHASE A CATALYTIC SUBUNIT 3 [UDP-FORMING]-RELATED (PTHR13301:SF152)	DNA-binding transcription factor
Zm00001d044415	-0.80303	down	Zm00001eb161510	F24J5.3 (PTHR20922:SF19)	-
Zm00001d008427	-0.802834	down	Zm00001eb334380	1-DEOXY-D-XYLULOSE 5-PHOSPHATE REDUCTOISOMERASE, CHLOROPLASTIC (PTHR30525:SF0)	oxidoreductase
Zm00001d028561	-0.80169	down	Zm00001eb011930	18.1 KDA CLASS I HEAT SHOCK PROTEIN (PTHR11527:SF359)	chaperone
Zm00001d031454	-0.799385	down	Zm00001eb035050	DNA-BINDING BROMODOMAIN-CONTAINING PROTEIN (PTHR37888:SF11)	-
Zm00001d047820	-0.798068	down	Zm00001eb397750	EXPRESSED PROTEIN (PTHR33102:SF96)	-
Zm00001d004209	-0.798043	down	Zm00001eb087100	PHOSPHODIESTERASE EPSILON-1, PUTATIVE (DUF1685)-RELATED (PTHR31865:SF3)	-
Zm00001d020737	-0.798002	down	Zm00001eb315130	CARBOXYLESTERASE 2-RELATED (PTHR23024:SF468)	deacetylase
Zm00001d029420	-0.79796	down	Zm00001eb019250	OS03G0395300 PROTEIN (PTHR32054:SF74)	-
Zm00001d038881	-0.797698	down	Zm00001eb294590	ANAPHASE-PROMOTING COMPLEX SUBUNIT 10 (PTHR12936:SF0)	ubiquitin-protein ligase
Zm00001d038485	-0.797462	down	Zm00001eb290720	SERINE/THREONINE-PROTEIN KINASE STN8, CHLOROPLASTIC (PTHR46699:SF1)	non-receptor serine/threonine protein kinase
Zm00001d017320	-0.796599	down	Zm00001eb248040	SURFEIT LOCUS PROTEIN 6 (PTHR14369:SF0)	RNA metabolism protein
Zm00001d052701	-0.796444	down	Zm00001eb198310	SOLUTE CARRIER FAMILY 35 PROTEIN (DUF914) (PTHR14233:SF4)	-
Zm00001d009694	-0.79533	down	Zm00001eb344770	RECEPTOR LIKE PROTEIN KINASE S.2 (PTHR27007:SF61)	-
Zm00001d047255	-0.793581	down	Zm00001eb392890	BETA-KETOACYL-[ACYL-CARRIER-PROTEIN] SYNTHASE I (PTHR11712:SF355)	-
Zm00001d030235	-0.793076	down	Zm00001eb025880	PEPTIDE TRANSPORTER PTR2 (PTHR11654:SF560)	transporter
Zm00001d019298	-0.791625	down	Zm00001eb304420	VESICLE-ASSOCIATED MEMBRANE PROTEIN 724 (PTHR21136:SF72)	SNARE protein
Zm00001d048558	-0.791305	down	Zm00001eb404560	GLUTATHIONE S-TRANSFERASE GSTU6-RELATED (PTHR11260:SF326)	transferase
Zm00001d042752	-0.79127	down	Zm00001eb146950	TRANSCRIPTION REPRESSOR-RELATED (PTHR33057:SF70)	-
Zm00001d014134	-0.791027	down	Zm00001eb222660	ENT-ISOKAURENE C2/C3-HYDROXYLASE (PTHR47956:SF13)	oxygenase
Zm00001d022161	-0.79022	down	Zm00001eb327640	PROTEIN WEAK CHLOROPLAST MOVEMENT UNDER BLUE LIGHT 1 (PTHR32054:SF31)	-
Zm00001d020804	-0.790034	down	Zm00001eb315750	HOMEOBOX-LEUCINE ZIPPER PROTEIN HOX4 (PTHR24326:SF612)	homeodomain transcription factor
Zm00001d045565	-0.789991	down	Zm00001eb379140	OS06G0109500 PROTEIN (PTHR46193:SF20)	phosphatase
Zm00001d010314	-0.789977	down	Zm00001eb349770	WAT1-RELATED PROTEIN-RELATED (PTHR47383:SF3)	-
Zm00001d013455	-0.789437	down	Zm00001eb216540	PEPTIDYL-PROLYL CIS-TRANS ISOMERASE FKBP17-2, CHLOROPLASTIC (PTHR47598:SF1)	chaperone
Zm00001d038221	-0.789042	down	Zm00001eb288360	NAC DOMAIN-CONTAINING PROTEIN 2 (PTHR31719:SF183)	DNA-binding transcription factor
Zm00001d029784	-0.78768	down	Zm00001eb393860	EXPRESSED PROTEIN (PTHR33070:SF8)	-
Zm00001d016736	-0.787678	down	Zm00001eb243010	2-CYS PEROXIREDOXIN BAS1, CHLOROPLASTIC (PTHR10681:SF168)	peroxidase
Zm00001d034977	-0.786597	down	Zm00001eb259950	OS08G0102700 PROTEIN (PTHR31415:SF7)	-
[truncated: 745 more rows]
