# Supplementary material for: Hybrid allele-specific ChIP-seq analysis identifies variation in brassinosteroid-responsive transcription factor binding linked to traits in maize
Source: Genome Biol. 2023 May 8;24:108. doi: 10.1186/s13059-023-02909-w (PMC10165856; doi:10.1186/s13059-023-02909-w)
Supplement: Supplementary file 3 — Additional file 3: Table S2. List of 17463 putative ZmBZR1 binding sites of the B73 inbred line. [file 13059_2023_2909_MOESM3_ESM.txt]

chr	ChIP_peak_pos	IP	Control	Fold	Expectd	Q_.lg10	P_.lg10	P_poiss	IPvsEMP	Noise	KmerGroup	MotifId	KG_score	Strand
1	199034	68.5	5.1	13.5	11.1	13.79	14.24	30.84	-0.77	0	ACACGTACGNGCA_70/5	0	5.4	+
1	1717449	206	11.1	18.6	21.2	45.21	46.35	124.61	-0.71	0.17	GCCCGTGCGTGCA_272/32	0	7.05	+
1	1737233	33	8.5	3.9	10.1	3.75	3.87	8.02	-1.19	0	--------	-1	0	*
1	1940430	206	24.7	8.3	34.1	35.21	36.17	87.76	-0.67	0.27	GCGTNCNTGCA_52/3	0	4.82	+
1	2562336	129	16.2	8	15.4	21.42	22.07	71.14	-0.75	0.08	TGCCGTGCGTGCGTGCATG_1038/147	0	8.17	+
1	2635951	90	16.2	5.6	12.4	12.36	12.76	45.19	-0.54	0.5	CCGTGCGGGTGC_73/13	0	3.65	+
1	2784809	76.9	12.8	6	14.1	11.43	11.8	30.72	-0.8	0	CNTGCATGCAT_158/8	0	9.62	+
1	2816172	94	12.8	7.4	20	15.4	15.89	32.45	-0.68	0.14	GTGCTCGTGCNC_113/29	0	3.21	+
1	2818825	152	9.2	16.5	14.4	32.42	33.33	97.13	-0.72	0.33	--------	-1	0	*
1	2818982	60	7.8	7.7	14.2	10.46	10.79	19.61	-0.45	0.33	TGCGNGCGTCC_88/4	0	7.12	+
1	2974283	117	9.4	12.5	30.8	23.18	23.87	31.77	-0.84	0.07	TCCCGTGCGCGC_71/14	0	3.41	+
1	3050958	47.3	12.9	3.7	14.9	5.26	5.42	11.14	-1.13	0	ATGTACGTGTGG_108/13	0	5.23	+
1	3051214	55.7	10.9	5.1	15.1	7.73	7.97	15.26	-1.18	0	CTGTACGTGCATG_284/33	0	7.2	+
1	3095272	110	10.2	10.8	16.4	20.64	21.27	51.62	-0.79	0.34	GCATGTACGTGCGCAC_310/37	0	7.2	+
1	3123201	109.4	15.2	7.2	20.5	17.46	18.01	42.73	-0.74	0	CACACGTGTG_67/15	0	3.11	+
1	3123460	56.6	8	7.1	20.2	9.5	9.8	10.78	-0.43	0	AACGTACGTNCGGC_96/4	0	7.71	+
1	3124148	108	14.3	7.6	21.2	17.57	18.12	40.07	-0.47	0	--------	-1	0	*
1	3164260	95.6	12.9	7.4	13.8	15.88	16.38	46.48	-0.89	0	ATGCGTGCATG_187/32	0	4.84	+
1	3164823	262.4	7.5	34.8	13.8	65.3	66.75	229.81	-0.83	0	GAGCNCGTGCGGGGTG_98/20	0	3.66	+
1	3170776	46.6	9.7	4.8	30.6	2.39	6.43	2.46	-0.76	0.32	--------	-1	0	*
1	3177843	153	9.4	16.3	25.1	32.69	33.6	65.95	-0.75	0.35	--------	-1	0	*
1	3230810	124.8	21.6	5.8	21.3	17.7	18.26	52.48	-0.69	0.29	CGTNTGCGTG_46/6	0	3.53	+
1	3269861	137.2	6.4	21.3	8.5	31.38	32.26	112.06	-0.64	0	--------	-1	0	*
1	3269937	327.8	13.2	24.9	8.5	76.91	78.51	999	-0.75	0	GCGTGCGCGTGCATG_528/121	0	4.48	+
1	3270903	73	8.5	8.6	10.9	12.75	13.16	34.61	-0.74	0	GCGTACGTNCC_56/2	0	5.56	+
1	3272068	44	14.5	3	18.7	3.88	3.99	6.35	-0.74	0	--------	-1	0	*
1	3288499	145	17	8.5	18.2	24.69	25.42	77.17	-0.61	0.18	GTCCGTGCGTT_165/14	0	7.52	+
1	3379083	150	12.8	11.7	39.2	29.44	30.28	40.76	-0.84	0.11	--------	-1	0	*
1	3441531	48	8.5	5.6	17.7	6.91	7.12	8.66	-0.8	0.43	--------	-1	0	*
1	3487498	106	14.5	7.3	42.2	15.6	17.63	16.1	-0.51	0.87	--------	-1	0	*
1	3497420	526.8	8.7	60.9	38.6	140.09	142.37	999	-0.8	0	TCGNNCGTGCGTGCGC_230/14	0	10.45	+
1	3497698	197.2	13.5	14.6	34.7	41.28	42.35	80.31	-0.68	0	CGNGCGTGCGGCCT_132/18	0	5.19	+
1	3572244	41.5	9.3	4.5	17.4	5.19	5.34	6.4	-0.78	0	--------	-1	0	*
1	3572432	51.5	6.1	8.5	17.7	8.89	9.17	10.54	-1.04	0	GCGGGCGGGCGGG_238/26	0	7.19	+
1	3573305	198	15.3	12.9	44.2	39.63	40.67	63.67	-0.65	0.46	--------	-1	0	*
1	3574853	80.9	14.6	5.5	25.5	11.33	11.7	17.95	-0.53	0.28	--------	-1	0	*
1	3575269	315.1	14.4	21.9	18	72.52	74.08	265.54	-0.7	0.28	TGTGCGTGCGTTGG_399/67	0	5.69	+
1	3739951	215	11.9	18	14.3	47.66	48.85	167.27	-0.76	0.09	GCGTGGGCCCGC_46/4	0	4.03	+
1	3741800	181.3	4.6	39.6	23.8	45.87	47.02	93.57	-0.72	0	CTCGTGCGGGC_90/19	0	3.5	+
1	3744006	79	13.6	5.8	14.3	11.38	11.74	31.82	-0.63	0.47	AAGCCCGTGCGGNTNC_109/22	0	3.78	+
1	3771633	107.7	7.4	14.5	18.9	22.41	23.08	44.41	-0.83	0.11	--------	-1	0	*
1	3771765	125.5	3.7	33.9	19.2	31.19	32.06	57.98	-0.95	0.11	CNTGCCTGCC_30/2	0	3.35	+
1	3772054	42.8	5.9	7.2	20.3	4.94	7.54	5.09	-0.54	0.11	CGTGCCCGTGCG_307/55	0	5.14	+
1	3796486	66.5	15.2	4.4	17.5	7.91	8.16	18.84	-0.67	0	CGCGCGCGCGTGT_423/112	0	3.79	+
1	3796816	79.5	5.3	15.1	23.6	16.66	17.18	19.29	-0.91	0	GTNCGTGCGTG_213/12	0	10.56	+
1	3798410	167	9.4	17.8	31.9	36.47	37.45	62.81	-0.67	0.45	--------	-1	0	*
1	3968361	430	18.9	22.7	15.9	100.13	102	999	-0.61	0	CGCGTGTGCGTNCGTGTNG_286/27	0	8.44	+
1	3971186	115.6	16.2	7.1	21.4	18.31	18.88	45.42	-0.6	0.35	--------	-1	0	*
1	3971783	88.4	17	5.2	20.6	11.68	12.05	28.29	-0.67	0.35	CGTGCACGTGCGGGTT_292/57	0	4.73	+
1	4109913	83	14.5	5.7	13.9	11.78	12.16	35.76	-0.81	0.37	--------	-1	0	*
1	4126554	142.2	14.1	10.1	19.2	26.19	26.95	72.39	-0.66	0	CGTGCGCGCGTGG_163/44	0	3.28	+
1	4136546	176	11.3	15.6	45.7	37.39	38.38	48.59	-0.74	0.43	--------	-1	0	*
1	4139622	59.2	16.3	3.6	26.4	6.17	6.35	7.82	-0.3	0.19	--------	-1	0	*
1	4139876	305.5	10.5	29.2	35.4	74	75.58	170.69	-0.86	0.19	CGTACGCGTGCATGCATG_576/72	0	7.96	+
1	4140071	119	8.4	14.2	31.8	24.49	25.22	31.78	-0.93	0.19	CGCGCGCGTGGA_351/105	0	3.3	+
1	4140402	126.2	13.3	9.5	24.8	22.85	23.54	47.15	-0.8	0.19	--------	-1	0	*
1	4141100	112.6	13.2	8.5	12.5	19.38	19.98	65.82	-0.72	0.19	TGCNCGTNCGCG_63/5	0	4.92	+
1	4345474	109	17.9	6.1	31.6	16.13	16.64	26.42	-0.72	0.11	TGCAGCCGTGCAGGGC_79/11	0	4.3	+
1	4425484	265	11	24	12.5	61.45	62.84	243.5	-0.76	0	TCCTCGTGCGC_65/13	0	3.3	+
1	4500266	47	12.8	3.7	22	5.06	5.22	5.62	-0.6	0.61	CGTNCGGCCG_30/2	0	3.35	+
1	4532848	60	12.8	4.7	10.1	7.7	7.94	26.03	-0.8	0.23	CGCCCGTGCGCGGA_356/77	0	4.46	+
1	4593071	57.7	9.3	6.2	27.5	6.37	8.93	6.56	-0.69	0	--------	-1	0	*
1	4596413	101	16.2	6.2	31.3	14.82	15.3	22.53	-0.51	0.65	TGCNTGCNTGG_37/1	0	4.3	+
1	4659655	47.8	4.6	10.3	32.5	2.13	9.45	2.2	-1.02	0	GTGNGTGCGCGC_163/16	0	6.86	+
1	4666157	35	6	5.9	20.8	2.48	5.61	2.55	-0.84	0.39	--------	-1	0	*
1	4670350	133	10.7	12.4	25.6	26.83	27.61	50.67	-0.65	0	--------	-1	0	*
1	4670916	408	9.7	41.9	25	104.28	106.21	999	-0.69	0	TGGTACGTACGTGTGA_360/34	0	9	+
1	4710691	72	10.7	6.7	9.3	11.34	11.71	37.97	-0.73	0.23	GGTACGTACGNGC_90/9	0	5.35	+
1	4710826	61	9.8	6.2	9.7	9.57	9.87	28.58	-0.65	0.23	--------	-1	0	*
1	4720020	250.3	13.3	18.8	66.9	55.61	56.91	65.8	-0.55	0.44	--------	-1	0	*
1	4720692	107.7	17.4	6.2	69.3	4.85	16.41	4.99	-0.72	0.44	GCCCGTGCGCGCGG_266/45	0	5.25	+
1	4737068	187.1	9.5	19.7	12.7	42.19	43.27	145.5	-0.74	0.13	CGTGCGGGNAT_27/0	0	3.72	+
1	4737243	71.9	1.6	45.6	10.8	18.26	18.83	33.98	-0.56	0.13	AGCGCGCGCGCGGC_288/64	0	4.22	+
1	4884283	58.5	9.2	6.4	19.6	8.88	9.16	12.23	-0.8	0	TGNGTGTGTGTGT_85/21	0	3.1	+
1	4887656	52	6	8.7	31.1	3.32	9.8	3.42	-0.68	0.87	ACGTGCATGCAT_318/37	0	7.4	+
1	4894923	83	17.9	4.6	35.5	10.4	10.73	11.12	-0.46	0.57	CGTGTGTGCGTGTAC_220/28	0	6.3	+
1	4910177	89.2	13	6.8	27.7	13.89	14.34	20.36	-0.7	0.4	--------	-1	0	*
1	4910477	110.3	4.2	26.5	27.1	25.94	26.69	32.91	-1.05	0.4	CCTGTACGTGCGTGTG_500/45	0	10.21	+
1	4910674	112.5	8.4	13.5	29.4	22.92	23.6	31.14	-0.76	0.4	GGGCGTGCGTGGT_285/27	0	8.41	+
1	4914186	42	17.9	2.3	18.3	2.79	2.87	5.84	-0.63	0	GCGCACGTGCGG_495/95	0	5.24	+
1	4914925	84	12.8	6.6	13.4	13.04	13.46	37.6	-0.65	0	--------	-1	0	*
1	4916489	86.8	8	10.9	8.5	16.94	17.47	55.03	-0.71	0	--------	-1	0	*
1	4916849	233.5	9.6	24.4	8.5	54.91	56.2	240.2	-0.82	0	--------	-1	0	*
1	4917155	43.7	4.6	9.5	8.5	8.17	8.42	17.16	-0.57	0	--------	-1	0	*
1	4923783	161	16.2	9.9	11.6	29.33	30.17	120.39	-0.77	0.26	CACGTGTGCATG_111/27	0	3.33	+
1	5093131	91	3.9	23.6	16.2	21.42	22.08	37.02	-1.18	0.19	CGCGCGCGTGGGGCCC_375/110	0	3.39	+
1	5095286	69	8.5	8.1	17.9	11.78	12.16	19.54	-0.39	0.75	--------	-1	0	*
1	5119979	197.5	12.4	15.9	40.4	42.14	43.23	69.83	-0.57	0	GCGTGCGTGNG_143/6	0	9.83	+
1	5120625	409.5	19.9	20.6	49.6	93.52	95.33	221.26	-0.56	0	TNTCCGTCCGTGCGG_440/62	0	6.77	+
1	5121998	94.5	12.7	7.4	50.2	7.69	16.14	7.93	-0.62	0.69	TAGTACGTGTAC_58/3	0	5.29	+
1	5135980	178.3	11.1	16.1	12.2	37.92	38.93	138.11	-0.79	0	GCTCACGTGCA_70/11	0	3.86	+
1	5136640	56.7	13.6	4.2	10.7	6.67	6.88	22.49	-0.47	0	CGTTCGTGCGCTGC_189/26	0	5.71	+
1	5142694	114	13.1	8.7	26.9	19.63	20.24	35.05	-0.63	0.45	TGCCGTGCGNGTG_121/12	0	6.09	+
1	5169634	82.4	15.4	5.3	36.7	10.08	11.66	10.4	-0.61	0.67	TGNGTGNGTGTGTGTGT_127/21	0	4.52	+
1	5170228	65.6	11.8	5.6	27.8	9	9.76	9.28	-0.67	0.67	TGTGCGTGCGTCGTC_383/58	0	6.19	+
1	5172820	51	11.1	4.6	16.6	6.24	6.43	11	-0.59	0.33	TGNGTGNGTGCG_57/0	0	6.78	+
1	5207325	97	20.4	4.7	41.7	12.05	12.44	12.71	-0.73	0	CGCGTACGTNGT_52/7	0	3.68	+
1	5330683	54.2	9.1	6	28.7	4.92	8.23	5.07	-1.03	0.4	CGCACGTGCGGCGG_348/64	0	5.13	+
1	5331105	86.2	15.6	5.5	21.1	12.18	12.57	26.21	-0.53	0.4	CCGTGTGCNTGCGGCC_254/24	0	8.14	+
1	5425650	78	15.3	5.1	23.6	10.21	10.54	18.24	-0.76	0	ATGCGTGCGTGCGTGCGC_987/161	0	7.03	+
1	5427713	88.9	10.8	8.2	34	14.01	15.9	14.46	-0.71	0.48	ACGCGCGCGTGTGG_528/138	0	3.95	+
1	5428549	54	8.1	6.7	32.6	3.56	8.75	3.66	-0.8	0.48	CGTGCGGCGG_50/5	0	4.04	+
1	5463793	134	12.8	10.5	9.4	25.32	26.06	102.14	-0.68	0	GNGTGCATGTG_61/13	0	3.12	+
1	5464809	166.5	21.7	7.7	14.2	27.56	28.35	114.14	-0.54	0	GCGTGCACGTGCC_203/35	0	4.9	+
1	5466492	72	9.5	7.6	22.4	12.15	12.54	16.79	-0.8	0.05	--------	-1	0	*
1	5467302	77	8.3	9.3	23.7	13.98	14.43	18.11	-1.07	0.05	--------	-1	0	*
1	5496035	136.1	15	9.1	35.8	24.68	25.41	37.31	-0.81	0.54	GCATGCGCGTG_97/19	0	3.75	+
1	5496283	124.9	23.4	5.3	34.2	16.72	17.25	32.34	-0.6	0.54	CGTGCGGCGG_50/5	0	4.04	+
1	5589196	55	8.8	6.3	14.4	8.72	8.99	16.19	-0.65	0	TNGNGCATGCAT_81/9	0	4.86	+
1	5589624	36	11.7	3.1	14.2	3.34	3.45	6.08	-0.71	0	CACGCGTGCGGG_247/61	0	3.76	+
1	5605358	78.6	14.4	5.4	23.2	10.89	11.24	19.11	-0.41	0	GCATGCGCGTG_97/19	0	3.75	+
1	5606749	83	11.9	7	19.8	13.36	13.79	25.62	-0.49	0.76	CGCGTGCGNGCGG_314/31	0	8.38	+
1	5655414	108	12.8	8.5	12.1	18.79	19.38	62.33	-0.52	0.38	ANGCGTGCGT_44/4	0	3.89	+
1	5663090	93.4	11.6	8	17.3	16	16.51	37.19	-0.94	0.11	ACGTGTACGTGCACNCA_385/51	0	6.94	+
1	5663347	145.6	10.5	13.8	17.3	29.98	30.83	80.86	-0.89	0.11	GTCCGTGCGTGC_305/23	0	10.12	+
1	5700543	153	14.8	10.3	28.9	28.72	29.55	58.24	-0.72	0	CACACGTGCNTG_37/2	0	3.94	+
1	5701189	77	11.6	6.6	28.8	12.19	12.58	13.55	-0.53	0	CNGNCGTGCGTGCANG_115/7	0	7.52	+
1	5709687	52.5	8.2	6.4	19.3	8.03	8.28	9.69	-0.62	0.59	CGTGTGTGCCCC_34/3	0	3.41	+
1	5715598	69	13.6	5.1	14.3	9.18	9.47	24.66	-0.81	0	GNGCATGCAT_73/9	0	4.43	+
1	5718912	48	9	5.3	21.4	6.08	7.12	6.27	-0.86	0.7	CCCGCGCGCGCC_139/37	0	3.24	+
1	5813729	268.1	11.8	22.7	23.1	62.56	63.97	181.72	-0.77	0.22	ANGCNTGCNTGCGCTG_165/9	0	9.51	+
1	5814982	102.4	10.4	9.8	47.6	11.26	19.46	11.62	-1.01	0	CGGCCGTCCGTNCGT_132/19	0	5.01	+
1	5815487	56.5	3.6	15.7	33.7	3.69	12.61	3.8	-0.92	0	--------	-1	0	*
1	5816521	214	21.2	10.1	26.6	39.5	40.54	115	-0.69	0	TNGTGCATGCAT_150/15	0	6.58	+
1	6033957	64.5	10.8	6	21	9.74	10.04	13.89	-0.88	0.4	--------	-1	0	*
1	6034352	73.5	23.3	3.2	20.2	6.48	6.68	19.7	-0.66	0.4	--------	-1	0	*
1	6234880	91.2	10.2	9	38.3	12.42	16.65	12.82	-1.03	0	CGTGCGNNCGTGC_189/6	0	12.91	+
1	6251607	119	14.5	8.2	20.4	20.22	20.84	49.76	-0.62	0.33	CNCGCACGTGCTA_126/21	0	4.48	+
1	6254404	250	17.9	14	14	51.75	53	211.81	-0.51	0.32	--------	-1	0	*
1	6255551	348	23.8	14.6	14.2	72.82	74.38	999	-0.58	0.32	CGTCCGTNCG_36/5	0	3.09	+
1	6260985	451	9.9	45.4	15.1	116.67	118.73	999	-0.66	0	--------	-1	0	*
1	6261393	180	11.4	15.8	19	38.46	39.47	108.4	-0.86	0	AGCCCGTGCGCCGT_199/49	0	3.65	+
1	6262678	520.2	26.7	19.5	16	117.24	119.31	999	-0.72	0.07	CGCGTACGT_35/4	0	3.23	+
1	6262915	100.8	13.4	7.5	15.5	16.48	17	46.4	-0.73	0.07	ACGTACGNGG_27/2	0	3.1	+
1	6268898	112.8	6.2	18.1	21.1	24.59	25.32	43.88	-0.85	0	--------	-1	0	*
1	6269350	192.2	22.7	8.5	24.8	33.3	34.22	100.48	-0.6	0	--------	-1	0	*
1	6292463	277.6	14.3	19.5	12.8	62.04	63.45	258.16	-0.74	0.19	ACGCGTGCGTGCGCTG_947/186	0	5.8	+
1	6292800	54.4	13.9	3.9	20.8	6.27	6.46	9.46	-0.69	0.19	--------	-1	0	*
1	6294728	343.6	18	19.1	32.3	77.27	78.89	219.69	-0.8	0.04	GGCCGTGNGNGC_36/2	0	3.86	+
1	6317793	97.9	6.2	15.7	20.6	20.59	21.22	34.21	-0.53	0.26	GCGTGCGTGGCC_106/14	0	4.92	+
1	6317913	139.1	5.3	26.2	21.1	32.94	33.85	64.83	-0.77	0.26	GCCGCACGTNCG_66/12	0	3.49	+
1	6411865	234.3	13	18.1	27.8	52.18	53.44	129.45	-0.73	0	--------	-1	0	*
1	6414915	52	0.9	61.1	8.5	13.78	14.22	23.2	-0.8	0	GCGTGCGCCTG_73/9	0	4.43	+
1	6525620	78.2	6.3	12.5	19.2	15.62	16.12	23.9	-1.06	0	TGCGTNCGTG_114/9	0	6.67	+
1	6525797	67.2	8.3	8.1	19.5	11.54	11.91	17.11	-0.84	0	GCNGTGCGTGC_54/9	0	3.4	+
1	6913244	106.6	5.5	19.4	32.1	23.88	24.59	24.85	-0.76	0.39	GCATCCGTGCGGTGC_233/33	0	5.89	+
1	6913816	46.9	12.6	3.7	31	2.27	5.22	2.34	-0.59	0.39	GGCGGGCGTGCGTGCGTG_542/49	0	10.39	+
1	7036423	247	32.4	7.6	11.1	40.21	41.26	231.75	-0.59	0.19	CCCACGTGCACGNC_81/19	0	3.18	+
1	7060529	52	15.3	3.4	29.1	3.98	5.15	4.1	-0.55	0.72	--------	-1	0	*
1	7073920	89	15.3	5.8	16.6	12.62	13.03	34.89	-0.89	0.47	AACGTACGTNCGTG_146/3	0	12.35	+
1	7080000	97	10.2	9.5	17.7	17.38	17.92	38.63	-0.59	0.78	--------	-1	0	*
1	7311536	44	12.8	3.4	14.9	4.49	4.63	9.09	-0.81	0.05	--------	-1	0	*
1	7339788	73.7	7.1	10.5	14.5	13.65	14.08	27.88	-0.95	0.14	CCGTCCGTGT_69/13	0	3.47	+
1	7340021	58.3	10.8	5.4	14.5	8.39	8.65	17.93	-0.82	0.14	CTCGTGCGTGCGAGTG_813/116	0	7.62	+
1	7353683	125	8.5	14.7	8.5	26.08	26.84	96.6	-0.93	0	ACGTGTGCGTGCGTTCG_782/134	0	6.34	+
1	7354528	70.2	10.3	6.8	8.5	11.11	11.47	39.53	-0.66	0	GTGTGCGTGC_230/53	0	3.95	+
1	7356170	311	20.5	15.2	158.7	25.89	67.23	26.65	-0.76	0	CNTGCGCGTGGGGAC_129/32	0	3.38	+
1	7358221	51.6	16.2	3.2	15.4	4.69	4.83	12.74	-0.78	0.24	--------	-1	0	*
1	7359242	76	14.5	5.2	8.5	10.24	10.56	44.22	-0.58	0.73	--------	-1	0	*
1	7387154	127.2	13.3	9.6	20.5	23.1	23.79	56.63	-0.78	0.11	CGNGCGNGCGAG_117/2	0	10.83	+
1	7387548	148.3	2	74.6	23.4	40.34	41.4	66.72	-0.88	0.11	ACACGTGCACCCA_93/16	0	4.02	+
1	7392275	323	17	19	8.5	71.5	73.04	999	-0.76	0	GCGCGCGCGTGCGGNGT_740/192	0	4.19	+
1	7393260	125	9.4	13.3	24.4	25.27	26.01	46.39	-0.81	0	CCGTGTGCGTGCGTGAC_798/143	0	6.1	+
1	7394605	161.6	7.3	22.2	20.5	37	37.99	85.56	-0.77	0	--------	-1	0	*
1	7496967	27.7	8.8	3.1	15.2	2.6	2.89	2.68	-0.76	0.7	TGNGTGTGTGTGT_85/21	0	3.1	+
1	7554434	173.5	8.5	20.4	11.4	39.32	40.35	136.93	-0.98	0	--------	-1	0	*
1	7554693	189.8	12.3	15.4	11.4	40	41.05	156.2	-0.67	0	--------	-1	0	*
1	7601994	85	11.9	7.1	14.4	13.84	14.28	36.32	-0.85	0	CACGTGGGCGGA_64/12	0	3.4	+
1	7660272	77.7	9.4	8.3	9.2	13.35	13.78	43.87	-0.87	0	CGTGCGNNCGT_99/2	0	9.26	+
1	7701323	163.7	10.2	16.1	12.3	34.77	35.72	120.1	-0.61	0	CGCTCGTGGCC_21/0	0	3.11	+
1	8033127	29.9	12.9	2.3	16.4	2.1	2.16	2.79	-0.58	0.33	GGCGTACGTNCGTGCATG_297/15	0	13.01	+
1	8033743	70.1	10.1	7	24.9	11.11	11.47	13.4	-0.83	0.33	GCGCGCGCGCGTC_261/57	0	4.22	+
1	8034165	52	3.4	15.3	27.7	4.49	11.26	4.63	-1.13	0.33	--------	-1	0	*
1	8040794	184	24.7	7.4	21	29.84	30.69	104.25	-0.66	0.37	CCGTGGGCCGG_47/8	0	3.19	+
1	8045752	157.8	6.4	24.8	8.5	36.9	37.89	136.87	-0.84	0.18	GCCGTACGTGGG_164/16	0	6.9	+
1	8047898	84.9	14.5	5.8	22.1	12.22	12.62	23.72	-0.85	0.06	--------	-1	0	*
1	8048505	107.1	10.9	9.9	20.7	20.13	20.75	41	-0.72	0.06	CCGTCCGTNCNCA_40/6	0	3.15	+
1	8162710	41	9.4	4.4	27.8	2.08	5.34	2.14	-0.77	0	TGTGNGTGCGTG_209/14	0	9.5	+
1	8275096	80	3.3	24	8.5	18.4	18.98	48.08	-1.24	0.06	GCGTACGTG_41/6	0	3.21	+
1	8275414	79	18.8	4.2	8.5	9.36	9.66	48.08	-1.04	0.06	--------	-1	0	*
1	8293508	220	11.1	19.9	28.7	49.03	50.23	113.23	-0.53	0	AAACGTGCGTGCGTTGG_708/102	0	7.31	+
1	8372156	72	6.8	10.6	14	13.83	14.28	27.3	-0.73	0.32	ACCGCGCGCGCGTGNGC_347/61	0	5.34	+
1	8420020	357	23	15.5	8.5	76.14	77.74	999	-0.67	0	GCACGTGCGGCG_84/17	0	3.53	+
1	8421123	40	7.7	5.2	8.5	5.61	5.78	14.27	-0.38	0	GTNCATGCATG_81/5	0	6.16	+
1	8468088	393.7	11.9	33	8.5	97.8	99.65	999	-0.77	0	GCGCACGTGGC_101/23	0	3.42	+
1	8485846	54	9.4	5.8	22.7	7.53	8	7.76	-0.52	0.54	GCGGGCGGGCG_153/17	0	6.21	+
1	8487545	80.6	8	10	37.1	9.22	15.19	9.51	-0.65	0.59	TTCGTGCGTGGC_187/28	0	5.36	+
1	8489376	129.4	20.1	6.4	39.5	19.36	19.96	29.4	-0.83	0.15	--------	-1	0	*
1	8671275	91.7	17	5.4	49.2	7.26	12.72	7.48	-0.56	0.57	CCTGCCTGCNTGCG_118/6	0	8.18	+
1	8671969	124.2	4.6	27.1	72.5	7.62	30.66	7.86	-0.66	0.57	--------	-1	0	*
1	8685342	134.7	13	10.4	26.3	25.58	26.33	50.15	-0.82	0	TGCNTGCATGTG_79/6	0	5.64	+
1	8700154	59	3.4	17.3	8.5	12.75	13.16	28.92	-0.76	0.08	CACGTGTGCAT_96/19	0	3.71	+
1	8800038	172	19.6	8.8	14.4	30.05	30.91	118.31	-0.72	0.16	CTGTGCGTGCACA_153/35	0	3.71	+
1	9016940	189.4	14.2	13.4	25.2	38.33	39.34	96.61	-0.78	0	GCGTGTGTGTGTG_252/41	0	5.37	+
1	9017451	161.6	7.1	22.7	25.2	37	37.99	72.97	-0.75	0	CATGCGTGCGTT_284/46	0	5.51	+
1	9117284	135.9	14.9	9.1	28.4	24.43	25.15	47.26	-0.49	0	--------	-1	0	*
1	9119348	84	11.1	7.6	35	11.42	14.04	11.78	-0.65	0.33	TGNGTGTGTGTG_80/18	0	3.25	+
1	9163384	89.2	14	6.4	22.8	13.89	14.34	25.83	-0.81	0.38	--------	-1	0	*
1	9163751	55.8	9	6.2	19.8	8.72	8.99	10.68	-1.04	0.38	--------	-1	0	*
1	9209075	116.2	3.6	32	9.7	28.66	29.48	81.57	-0.87	0.02	TGCGTGCGTT_159/11	0	8.29	+
1	9209305	287.8	12.6	22.9	9.1	66.8	68.28	312.35	-0.76	0.02	CGCGCGCGCGTGT_423/112	0	3.79	+
1	9354249	69.5	10.2	6.8	27.8	10.51	11.23	10.85	-0.51	0	--------	-1	0	*
1	9354912	285.5	15.3	18.6	20.1	63.28	64.7	215.87	-0.53	0	CGCGCNTGCATGTG_191/20	0	6.94	+
1	9357269	77.3	17.6	4.4	10.5	9.36	9.65	40.05	-0.59	0	GCACGCGCGTGCGCGCACC_533/158	0	3.5	+
1	9358364	537.9	15.6	34.5	8.5	134.06	136.28	999	-0.76	0	ANGCNTGCNTGCATGCATG_173/9	0	9.96	+
1	9366302	545	23.8	22.9	12.2	126.99	129.15	999	-0.65	0.04	CNTGCATGCNT_93/4	0	7.49	+
1	9368084	107	14.5	7.4	16.9	17.33	17.87	48.02	-0.79	0.3	--------	-1	0	*
1	9401497	484.2	10.6	45.5	8.8	125.15	127.3	999	-0.73	0.25	CACACGTGTGCG_145/36	0	3.45	+
1	9401705	125.8	13.2	9.5	9.1	22.6	23.28	94.54	-0.5	0.25	--------	-1	0	*
1	9486986	108	15.3	7	18.4	16.99	17.52	45.59	-0.58	0	GCCCGTGCACACA_68/9	0	4.15	+
1	9492764	93.6	7.8	12	29.6	18.74	19.33	20.6	-0.76	0.17	--------	-1	0	*
1	9493536	50.1	11.5	4.4	33.3	2.51	6.43	2.59	-0.76	0.17	CGCNTGCATGCCG_122/13	0	5.87	+
1	9493918	132.9	14.9	8.9	44.8	23.68	24.38	26.01	-0.88	0.17	--------	-1	0	*
1	10105075	92.9	9.4	9.9	23.6	17.05	17.59	26.67	-0.82	0	ACCATACGTGTGC_46/4	0	4.03	+
1	10105446	220.7	15.3	14.4	25.9	45.71	46.86	122.73	-0.64	0	GGCCGCACCCGTGCACGC_121/11	0	6.38	+
1	10105985	55.5	5.1	10.8	29.8	4.78	10.83	4.93	-0.79	0	CGTGCCCGTGC_185/32	0	4.79	+
1	10155464	199	18.7	10.6	21.5	37.59	38.59	116.82	-0.62	0	--------	-1	0	*
1	10156377	50.6	7.9	6.4	32.9	2.6	8.34	2.68	-0.49	0	GCNGCCGTGCATGCT_167/34	0	4.13	+
1	10158157	100	18.7	5.3	8.5	13.61	14.04	68.57	-0.56	0.51	--------	-1	0	*
1	10193054	26.9	4.7	5.7	9.1	4.12	4.25	5.92	-0.83	0.18	TCGNGCGGCCGTGCGTG_321/48	0	6.04	+
1	10260718	61	6.8	9	27.9	7.17	11.43	7.39	-0.8	0	--------	-1	0	*
1	10261672	50	11.1	4.5	22.6	6.04	6.22	6.35	-0.72	0.28	CCCCGCACGTGT_152/35	0	3.69	+
1	10618467	148.4	15.7	9.4	34.5	27	27.79	46.47	-0.79	0	GCGTGNGCGTG_99/14	0	4.62	+
1	10619087	82.6	7.3	11.4	35.4	10.81	16.42	11.15	-0.6	0	GCGCGTGGGGG_71/15	0	3.28	+
1	10626136	89.4	9.8	9.1	21.7	16.3	16.81	27.33	-0.7	0	ACACGTNCGTNCGTGT_177/4	0	13.84	+
1	10627158	221.3	20.4	10.8	14.5	42.02	43.1	174.77	-0.57	0	CGCGCGCGTNCGT_363/72	0	4.83	+
1	10679650	146.2	14.8	9.8	29.1	27.2	27.98	53.71	-0.72	0.3	--------	-1	0	*
1	11009988	124	8.3	15	33.6	25.82	26.57	32.51	-0.8	0.34	--------	-1	0	*
1	11010256	79	8.8	9	31.3	12.17	14.94	12.56	-0.71	0.34	CTGCGTGCGTCCGT_349/27	0	10.37	+
1	11043758	140.2	8.5	16.5	10.5	30.35	31.21	103.72	-0.71	0	CGNGCACGTGGGG_76/14	0	3.63	+
1	11135999	285.1	19.4	14.7	60.8	59.66	61.03	96.15	-0.66	0.38	--------	-1	0	*
1	11136228	236.2	7.4	32.1	62.5	57.94	59.28	62.95	-1	0.38	TGATGCGTGCGTGCGTA_360/35	0	8.8	+
1	11136506	352.6	13.3	26.5	62.8	83.91	85.6	140.27	-0.56	0.38	GGTACGTGCGTGGCC_270/20	0	9.83	+
1	11140617	212	13.6	15.6	42.6	45.03	46.16	75.73	-0.59	0	CCATGCGTGCGCT_230/60	0	3.55	+
1	11141673	425	17.9	23.8	37.9	99.79	101.66	279.87	-0.56	0	CGTGCGTGCGC_68/7	0	4.64	+
1	11142418	249	22.1	11.2	32.7	47.49	48.67	127.28	-0.51	0	GCATGCGTGCAA_276/51	0	4.91	+
1	11145381	108.5	8.9	12.1	29.6	21.87	22.53	28.61	-0.92	0.24	TACGTGCGNGCGAG_249/31	0	6.61	+
1	11358832	426	10.2	41.7	13.4	108.17	110.15	999	-0.76	0.08	GCCTGCGTGCGAGTG_337/35	0	8.21	+
1	11661717	89	16.2	5.5	33.5	12.14	12.53	14.84	-0.5	0.87	GTGCACGTGCAC_176/32	0	4.56	+
1	12103336	84.1	9.9	8.5	16.3	15.06	15.54	32.57	-0.78	0.35	--------	-1	0	*
1	12103542	45.9	6.3	7.3	15.5	7.47	7.7	9.58	-0.37	0.35	ACTCGTGTGCTC_63/7	0	4.34	+
1	12149109	68.2	20.9	3.3	27.8	6.51	6.71	10.46	-0.76	0	GTGCGTNCGT_89/2	0	8.4	+
1	12149360	142.8	8.9	16	20.8	30.88	31.76	68.22	-0.95	0	CGTGCGNGNGNGC_151/6	0	10.36	+
1	12360085	114	11.1	10.3	40.9	19.78	21.59	20.4	-0.65	0.77	--------	-1	0	*
1	12364327	58.9	10.9	5.4	32.9	4.44	8.65	4.58	-0.69	0.26	CGCGCGCGTNCGT_363/72	0	4.83	+
1	12364659	49.7	5.2	9.6	28.5	3.66	9.29	3.77	-1.24	0.26	AANGCACGTGCCA_53/6	0	3.97	+
1	12364983	108.5	9.5	11.4	26	21.11	21.75	33.2	-0.84	0.26	--------	-1	0	*
1	12439241	78	7.7	10.2	13.7	14.65	15.12	32.43	-0.77	0	--------	-1	0	*
1	12442027	85	11.1	7.7	21.7	13.84	14.28	24.3	-0.74	0	ATGTGCGTGCGGTAC_293/60	0	4.54	+
1	12549051	110	17	6.5	43.7	16.2	16.88	16.71	-0.59	0.72	CCGGCCGTGCG_211/47	0	4.01	+
1	12552356	271	16.2	16.7	49.5	58.27	59.62	105.55	-0.74	0.13	GCGCACGTGGA_134/26	0	4.09	+
1	12589948	72	6.8	10.6	25.3	13.16	14.28	13.59	-0.48	0.45	--------	-1	0	*
1	12701555	40.4	13.7	2.9	8.5	3.64	3.75	14.96	-0.49	0.13	GCGCGCGCGCG_207/56	0	3.39	+
1	12702160	453.6	9.3	48.9	18.8	117.52	119.61	999	-0.72	0.13	CACACGTGCAA_133/35	0	3.24	+
1	12703543	454.2	13	34.9	18.8	112.77	114.8	999	-0.74	0	CCCCACGTGCG_72/15	0	3.32	+
1	12703931	1259.8	23.6	53.4	11.2	999	999	999	-0.54	0	CCCTCGTGCGC_55/10	0	3.28	+
1	12707057	159.2	17.9	8.9	13.5	28.4	29.22	109.9	-0.66	0	GTGCGTACGTGCATGCAC_749/98	0	8.1	+
1	12707716	277.8	14.5	19.2	13	62.04	63.45	256.4	-0.59	0	CGTGCGTGCATG_193/11	0	10.03	+
1	12708507	44.6	8.9	5	16.7	6.25	6.44	8.11	-1.16	0.28	CCCCGTCCGTNC_44/6	0	3.4	+
1	12708874	77.4	17.5	4.4	19	9.36	9.65	23.54	-0.63	0.28	ATCGTGCGTG_60/8	0	3.93	+
1	12713144	48.9	17.5	2.8	27.8	3.63	4.01	3.74	-0.71	0.21	CNGCGCTCGTGCNG_151/34	0	3.75	+
1	12713730	146.1	21.7	6.7	27.3	22.78	23.46	57.06	-0.69	0.21	--------	-1	0	*
1	12791703	43.5	8.5	5.1	18.5	6.03	6.21	6.47	-0.64	0	TGCGCGTGCG_166/41	0	3.54	+
1	13050669	71.2	9	7.9	14.1	11.91	12.29	27.13	-0.72	0.15	CGNCCGTCCGT_35/2	0	3.77	+
1	13050879	129.5	7.3	17.7	16.1	28.28	29.09	69.81	-1.14	0.15	CGTACGTACGTNG_92/7	0	6.1	+
1	13051100	80.3	6.7	12	23.2	16.14	16.65	20.24	-1.27	0.15	CNTGCCTGCC_30/2	0	3.35	+
1	13051367	93.5	10.7	8.7	40.3	11.99	17.16	12.38	-1.03	0.15	GNGTGCNTGCA_44/4	0	3.89	+
1	13052197	110	11.1	9.9	47.4	13.77	20.56	14.22	-0.69	0.15	--------	-1	0	*
1	13055788	207	15.5	13.3	27.9	42	43.08	103.92	-0.57	0	--------	-1	0	*
1	13062430	88.1	7.8	11.3	35	13.36	18	13.79	-0.67	0	CGCGCGCGNG_83/16	0	3.63	+
1	13071975	58.8	7.1	8.3	16.8	9.98	10.29	15.05	-0.79	0.31	--------	-1	0	*
1	13072250	62.6	7.2	8.7	11.9	10.94	11.29	24.68	-0.95	0.31	AGTACGTACGTGCACNG_475/46	0	9.48	+
1	13075157	84.1	11.7	7.2	11	13.84	14.28	44.64	-0.68	0	CGCGCCCGTGCGTCCGT_579/108	0	5.52	+
1	13075623	21.9	7.9	2.8	11	2.03	2.09	2.64	-0.67	0	ATGCGTGCATGTG_342/59	0	5.41	+
1	13809466	156	16.2	9.6	12.9	28.08	28.89	108.27	-0.89	0.15	GTGCGGTCGTGC_140/13	0	6.69	+
1	13869373	109	7.7	14.2	15.5	22.67	23.35	53.18	-0.55	0.24	GTAGTACGTACGT_90/6	0	6.36	+
1	13899700	92	14.5	6.4	8.5	13.82	14.26	60.14	-0.44	0.6	GCGCGTGCGTGCTTT_683/114	0	6.32	+
1	13900716	52	11.9	4.4	16.9	6.45	6.64	11.19	-0.61	0.23	--------	-1	0	*
1	13901499	135	19.6	6.9	17.7	21.09	21.73	69.59	-0.72	0.23	CCGTGTCCGTNCGTCC_122/5	0	9.01	+
1	13905121	89	9.4	9.5	19.3	16.05	16.56	30.22	-0.65	0.53	GTCGCGTGCGT_91/20	0	3.42	+
1	13911567	76	11.1	6.9	37.7	7.35	12.11	7.58	-0.68	0.46	--------	-1	0	*
1	14030802	268	6.8	39.3	17.7	67.94	69.43	209.24	-0.84	0.06	--------	-1	0	*
1	14207913	98	10.2	9.6	23.7	17.63	18.18	29.57	-0.67	0.21	AGCGCGCGTGTGTGTGTG_482/120	0	4.09	+
1	14253660	99.8	17.9	5.6	19.3	14.09	14.54	37.73	-0.58	0	AGCATGCNTGCNTA_37/1	0	4.3	+
1	14253999	37.2	11.1	3.4	17.7	3.7	3.82	4.74	-0.8	0	GCGTGTGTGG_57/11	0	3.22	+
1	14359393	99	5.1	19.4	14.4	21.72	22.37	47.64	-0.77	0.24	TCGTGCGNGC_47/7	0	3.38	+
1	14360654	120.2	10.9	11	30.4	23.46	24.16	34.65	-0.58	0.41	GTACGTGCAG_74/6	0	5.32	+
1	14361235	104.8	11.3	9.3	32.6	18.7	19.28	23.31	-0.71	0.41	GCGCGCGTGTGG_388/91	0	4.19	+
1	14365693	62.3	9.4	6.7	24.6	9.8	10.11	10.16	-1.16	0	ACGCGCGCGTGTGCT_572/138	0	4.32	+
1	14366098	102.7	4.9	20.8	23.1	23.73	24.44	33.59	-1.22	0	CATGCGTGCGTGCAC_631/101	0	6.47	+
1	15020340	154.8	11.2	13.8	15.3	31.54	32.42	96.65	-0.59	0.26	TCCCGTCCGTGCGG_382/54	0	6.56	+
1	15021156	142	11.9	11.9	12.4	28.13	28.94	95.68	-0.68	0.13	CGCNTGCATG_54/9	0	3.4	+
1	15027329	64	11.1	5.8	11.6	9.02	9.3	25.96	-0.81	0.27	TCCGTGCGTNCGT_231/22	0	7.86	+
1	15177833	118	8	14.7	28.6	24.49	25.22	35.84	-0.94	0.38	--------	-1	0	*
1	15189164	102.7	8	12.9	8.6	21.09	21.74	71.68	-0.78	0	--------	-1	0	*
1	15190543	60.1	12.1	5	11.8	7.91	8.16	23.38	-0.79	0	CGCNTGCATGCATG_197/15	0	8.59	+
1	15191121	77.9	11.7	6.6	13.8	12.19	12.58	32.05	-0.71	0	--------	-1	0	*
1	15195125	84.4	7.2	11.7	15.7	16.43	16.95	33.54	-0.81	0.29	TGNGCGTGGGCGTG_106/17	0	4.37	+
1	15307003	87.5	6	14.7	34.5	13.3	19.36	13.72	-0.85	0	--------	-1	0	*
1	15307435	214.8	16.6	12.9	31.2	43.3	44.4	102.03	-0.79	0	TCTGCGTGCGTTCGT_335/29	0	9.43	+
1	15310242	64.7	11.4	5.7	33.6	5.83	9.53	6.01	-0.71	0	GCGCGCGNNTG_51/4	0	4.4	+
1	15310650	56.3	5.7	10	20.9	9.94	11.09	10.26	-0.81	0	ACGCGTACGTGGC_248/32	0	6.42	+
1	15313972	33	5.1	6.5	17.6	3.07	5.15	3.16	-0.67	0.39	AACGTACGTGTC_109/11	0	5.78	+
1	15388097	358.5	14.1	25.5	8.5	84.51	86.21	999	-0.78	0	CCGTACGTNCGT_92/8	0	5.76	+
1	15388501	150.5	8.5	17.7	8.5	33.05	33.96	128.05	-0.81	0	--------	-1	0	*
1	15389651	212.9	9.4	22.7	8.5	49.07	50.27	210.4	-0.72	0.27	CCGCGCCCGTGC_321/71	0	4.3	+
1	15390278	126.1	15.3	8.2	10.1	21.55	22.2	90.49	-0.53	0.27	TCGTGCGNGC_47/7	0	3.38	+
1	15390992	134.4	11.7	11.5	11.8	26.32	27.08	90.82	-0.7	0.27	--------	-1	0	*
1	15405346	525	25.6	20.5	35.5	119.34	121.44	999	-0.78	0.04	ACCGCACGTGCGG_409/77	0	5.16	+
1	15515057	158.3	5.5	28.9	8.5	38.23	39.25	138.14	-0.66	0	TCCATGCNTGGGC_32/4	0	3.02	+
1	15515654	122.5	19.1	6.4	8.5	18.28	18.86	94.27	-0.65	0	CGTGCTCGTGCNC_186/37	0	4.3	+
1	15759961	76.1	15.5	4.9	27	10	10.32	14.48	-0.5	0.55	GCCGGCCGTGCC_119/28	0	3.46	+
1	15760286	177.9	12.6	14.1	27.4	36.8	37.79	80.76	-0.66	0.55	GTGGCACGTGCACCC_159/23	0	5.26	+
1	15761443	67	10.2	6.6	29.2	8.54	10.51	8.81	-0.58	0.34	CGTGCGNNCGTG_173/5	0	12.62	+
1	16017681	67.9	14.4	4.7	18.8	8.53	8.8	17.88	-0.8	0.2	--------	-1	0	*
1	16017902	103.5	8.9	11.6	18.2	20.57	21.2	42.85	-0.78	0.2	GCGTGGGGACC_41/3	0	3.95	+
1	16023252	64	10.2	6.3	9.6	9.51	9.81	30.4	-0.68	0.16	CGCGCCCGTG_125/29	0	3.53	+
1	16038436	80.7	11.5	7	10.9	12.89	13.31	41.44	-0.68	0	--------	-1	0	*
1	16043363	66	14.5	4.6	24	8.11	8.37	11.87	-0.71	0.41	CNGNGCGNGCGTG_125/8	0	7.68	+
1	16049358	34.2	5.5	6.3	10.5	5.45	5.61	8.65	-0.7	0	GTGTGTGNGTGCGCGC_185/17	0	7.47	+
1	16138731	131	23.8	5.5	20.9	18.05	18.61	58.17	-0.59	0.23	GGTGCGTGCGGTGC_213/37	0	4.92	+
1	16139695	123.9	8.9	14	21.5	25.82	26.57	51.38	-0.79	0	--------	-1	0	*
1	16142607	92	10.2	9	19.8	16.14	16.65	31.41	-0.59	0.74	--------	-1	0	*
1	16236792	127.5	10.2	12.5	12.3	25.27	26.01	81.6	-0.54	0	CCCCACGTGCG_72/15	0	3.32	+
1	16237470	145.5	11.9	12.2	10.6	29.18	30.01	108.78	-0.48	0	CCCCGTACGTGCCG_323/41	0	6.92	+
1	16280917	252	11.9	21.1	10.1	57.84	59.18	248.32	-0.76	0.13	TGCGTGCGTGTGGTC_520/93	0	5.63	+
1	16283432	68	11.1	6.1	12.4	9.91	10.22	27.41	-0.59	0.45	GCGCGCGNGTGCGNCCG_292/49	0	5.38	+
1	16285594	149	15.3	9.7	23	27	27.79	67.78	-0.84	0	--------	-1	0	*
1	16287252	68.8	5.3	12.9	39.4	4.78	14.24	4.92	-0.37	0.48	GCGTGTGTGT_68/14	0	3.29	+
1	16287551	138.2	4.9	28.3	39.4	33.44	34.65	34.36	-0.96	0.48	GNGTGCNTGCA_44/4	0	3.89	+
1	16288193	161.3	10.6	15.3	15.4	34.23	35.17	103.31	-0.74	0.14	GCGCACGTGTGG_212/46	0	4.1	+
1	16288338	135.7	12.4	10.9	13.5	25.83	26.59	84.55	-0.63	0.14	TCGTGCGNGCGG_257/27	0	7.57	+
1	16296386	126.5	10.2	12.5	12.1	25.01	25.74	81.31	-0.81	0	TGCGCGCGTGTGTGG_406/95	0	4.23	+
1	16296643	130.1	4.8	26.9	13.7	31.48	32.37	79.06	-0.9	0	GTGCGTGCGTGCGTGCGT_941/155	0	6.88	+
1	16730623	53	9.4	5.7	15.9	7.54	7.77	12.69	-0.55	0.62	--------	-1	0	*
1	16744661	67	14.5	4.6	23.3	8.32	8.58	12.93	-0.54	0.74	--------	-1	0	*
1	16749069	141	27.3	5.2	32.6	18.34	18.91	44.05	-0.66	0.32	GNCTGCGTGCGTGCAGGT_694/108	0	6.78	+
1	16967029	138	14.5	9.5	14.3	24.93	25.66	83.68	-0.76	0.24	GCCCACGTGCCA_103/15	0	4.6	+
1	17139157	143.8	13.3	10.8	9	27.15	27.94	116.16	-0.81	0	--------	-1	0	*
1	17139610	115.2	13.1	8.8	16.4	20.12	20.74	56.71	-0.58	0	GTACGNGCGC_24/1	0	3.11	+
1	17142777	280	14.5	19.3	21.9	62.59	64.01	199.23	-0.5	0	--------	-1	0	*
1	17146593	670.8	14	47.8	15	173.45	176.14	999	-0.52	0	AAGCGTGCGCGTG_273/63	0	4.05	+
1	17147075	99.2	14.9	6.6	8.5	15.67	16.17	68.57	-0.59	0	--------	-1	0	*
1	17148936	99	12.7	7.8	18.2	16.6	17.12	39.18	-0.95	0.3	ACGTGCATGCATG_342/37	0	7.98	+
1	17152198	418.6	14.7	28.4	19.8	101.39	103.29	999	-0.68	0	GCGCGTNCGTGTNG_74/9	0	4.48	+
1	17152618	222.4	15.1	14.8	19.8	46.24	47.4	147.96	-0.84	0	--------	-1	0	*
1	17156093	72	9.4	7.7	22.5	11.91	12.29	16.19	-0.72	0	--------	-1	0	*
1	17157471	130.1	20.6	6.3	22.3	19.59	20.2	55.05	-0.62	0	CTCGNGCGNGTGTGG_111/9	0	6.5	+
1	17157755	395.9	26.3	15.1	21.5	83.11	84.8	999	-0.72	0	CACGCGCGTGCGTTC_531/116	0	4.69	+
1	17159214	47.5	7.9	6	21.7	5.93	7.63	6.11	-0.76	0.28	--------	-1	0	*
1	17159590	73.5	9.1	8.1	20.1	12.39	12.78	19.77	-0.76	0.28	GTGCTCGTGCNC_113/29	0	3.21	+
1	17314299	245.5	16	15.4	13.5	52.41	53.67	210.93	-0.67	0.09	CTCGTGCGGGCGT_282/32	0	7.32	+
1	17347912	53.8	11.7	4.6	12.8	6.86	7.07	17.11	-0.62	0.27	GTNCGTGCGTGTG_258/21	0	9.08	+
1	17433623	138.2	20.9	6.6	8.5	21.46	22.11	113.27	-0.7	0	--------	-1	0	*
1	17471461	24.3	7.3	3.3	11.4	2.56	2.64	3.46	-0.65	0	GTCGTACGTGCGTTC_390/40	0	8.61	+
1	17471656	50.7	5.5	9.2	12.5	9.26	9.55	15.5	-0.62	0	TGNGTGNGTGT_39/3	0	3.8	+
1	17777397	91	10.2	8.9	24.3	15.9	16.4	24.64	-0.48	0.66	ACGTGGGCCGG_40/6	0	3.15	+
1	17832920	91	9.4	9.7	10.4	16.55	17.07	52.2	-0.68	0.25	CGTGCGTNCGA_137/9	0	7.94	+
1	17841130	220	20.4	10.8	57.6	41.5	42.58	59.05	-0.55	0.57	--------	-1	0	*
1	17930643	72.5	8.2	8.9	12.6	12.75	13.16	30.75	-0.83	0	TGNGTGNGTGNGTGT_86/3	0	7.51	+
1	17931357	99	8	12.4	13.2	19.54	20.14	51.54	-0.9	0	--------	-1	0	*
1	17945377	80.7	8.8	9.2	19	14.72	15.19	25.49	-0.56	0.45	TGCGTGCGCTG_125/35	0	3.06	+
1	17966141	69	11.1	6.2	16.2	10.13	10.45	21.87	-0.68	0	GTGTACGTGGGCG_99/14	0	4.62	+
1	18003210	129.5	11.2	11.5	33.6	25.03	25.77	35.97	-0.8	0.39	CGNNCGNGCGCT_20/0	0	3.01	+
1	18154905	62	9	6.9	17.2	10.35	10.68	16.94	-0.75	0.32	TACNTGCATGCATG_178/11	0	9.26	+
1	18194888	70.4	14.4	4.9	25.1	9.16	9.45	13.26	-0.81	0.07	GCCGTACGTGTGCC_394/45	0	7.9	+
1	18195323	162.6	10.3	15.8	23.6	34.5	35.44	77.81	-0.76	0.07	CGTCCGTGCGGCC_360/53	0	6.26	+
1	18503389	97.3	8.8	11.1	8.6	19.02	19.61	66.28	-0.83	0	GTNCATGCATG_81/5	0	6.16	+
1	18503599	90.7	10.8	8.4	8.6	15.9	16.4	58.96	-0.8	0	CNTGCATGCAG_143/9	0	8.27	+
1	18946974	45	6.8	6.6	12.9	7.24	7.46	11.59	-0.97	0	--------	-1	0	*
1	18950735	203	12.8	15.9	19.5	43.49	44.6	128.29	-0.82	0.05	CGCGCTCGTGCTC_325/54	0	5.54	+
1	18969545	43.8	6.7	6.5	26	3.01	7.22	3.1	-0.54	0	AGCCCGTGCGTGCG_272/34	0	6.73	+
1	18969761	122.2	12	10.2	24.7	22.53	23.21	44.57	-0.87	0	CGTGCGCCCGTGCG_484/96	0	5.06	+
1	19331252	183.3	11.3	16.3	10.3	39.26	40.3	156.69	-0.93	0.02	AGGGCACGTGCAG_91/14	0	4.27	+
1	19331510	123.7	10.9	11.4	10	24.23	24.95	87.53	-0.95	0.02	GCGCGTNCGTG_134/14	0	6.15	+
1	19427633	56	9.4	6	12.4	8.21	8.46	19.03	-0.74	0	--------	-1	0	*
1	19433081	54.9	5.2	10.6	27.2	5.56	10.57	5.73	-0.57	0.49	CCGCGTACGTGTC_284/36	0	6.73	+
1	19438363	90	17	5.3	35.9	11.89	12.27	13.59	-0.66	0.31	CGCGTGCAGGTG_185/34	0	4.57	+
1	19565956	319.4	12.8	24.9	13.9	75.74	77.33	304.71	-0.72	0	AAACGTGCGTGT_165/22	0	5.63	+
1	19566241	236.6	14.4	16.4	15.3	50.88	52.11	187.08	-0.81	0	CGTGCGCGCAAC_45/8	0	3.08	+
1	19567054	324	19.6	16.5	23.4	69.9	71.43	240.64	-0.5	0	TCGTGCATGNA_63/6	0	4.62	+
1	19588918	103	19.6	5.3	20	13.79	14.23	38.71	-0.62	0.56	--------	-1	0	*
1	19593640	481	13.6	35.3	41.9	120.19	122.29	320.69	-0.71	0	TGCACACGTGC_142/33	0	3.61	+
1	19593903	1045	13.6	76.7	41.1	284.17	287.71	999	-0.63	0	GCGCGCGNGTGC_167/26	0	5.06	+
1	19597857	55.1	7.7	7.2	12.8	9.26	9.56	18.48	-0.69	0	--------	-1	0	*
1	19598139	29.9	7.7	3.9	11.8	3.52	3.63	5.19	-0.95	0	--------	-1	0	*
1	19724829	39	8.5	4.6	11.9	4.97	5.12	9.4	-0.65	0.15	GTNCATGCATG_81/5	0	6.16	+
1	19768685	62	8.5	7.3	11.9	10.11	10.44	23.99	-0.72	0.32	--------	-1	0	*
1	19886019	99.6	8.3	12	17.3	19.54	20.14	41.77	-0.88	0	TCCCGTGCGTGCT_525/85	0	6.18	+
1	19886386	50.4	13.8	3.6	21.2	5.49	5.65	7.56	-0.62	0	--------	-1	0	*
1	19959929	76	11.1	6.9	20.5	11.73	12.11	20.52	-0.72	0.19	CGTGCACGTGCACGA_288/49	0	5.31	+
1	19990746	86	11.9	7.2	14.7	14.08	14.53	36.38	-0.78	0.28	--------	-1	0	*
1	20739459	343	11.9	28.8	14.3	83.32	85.01	999	-0.85	0	AGGTGCGTGCGGCCGG_406/64	0	6.04	+
1	20740415	112	6	18.8	16.9	25.24	25.98	51.99	-0.81	0	CGTGCGNNCGTGT_175/5	0	12.77	+
1	21009152	112	18.7	6	13.1	16.29	16.81	62.76	-0.78	0	TGTGTGCGTG_146/18	0	5.72	+
1	21186067	150	13.6	11	19.5	28.68	29.51	77.83	-0.68	0.44	GGCACACGTGCACC_217/49	0	3.98	+
1	21201021	147	19.6	7.5	11.4	23.94	24.66	105.96	-0.76	0.13	GNGTGCNTGCA_44/4	0	3.89	+
1	21776542	97.5	7.1	13.8	26.8	19.78	20.39	25.63	-0.82	0.03	--------	-1	0	*
1	21776885	118.5	10.8	11	23.8	22.94	23.63	43.3	-0.84	0.03	--------	-1	0	*
1	21860758	71.5	9.3	7.7	13.4	11.91	12.29	28.44	-0.63	0	--------	-1	0	*
1	21861224	247.7	10.6	23.3	13.1	57.76	59.1	216.46	-0.65	0	TGNGTGCNTGTG_64/2	0	6.24	+
1	21861665	95.9	9	10.6	14.1	17.8	18.36	45.89	-0.92	0	--------	-1	0	*
1	21885575	81	11.9	6.8	14.5	12.89	13.31	32.9	-0.5	0.67	TCCGTGCGGGTGNG_174/9	0	10.01	+
1	21886446	86.3	15.3	5.6	13.3	12.18	12.57	40.24	-0.63	0	CGTGTTCGTG_80/9	0	4.81	+
1	21887081	204.5	6.1	33.8	11.9	50.04	51.26	170.97	-0.7	0	GCGTACGTGCGGCCG_547/77	0	7.08	+
1	21887468	40.1	5.9	6.8	15.9	6.79	7.05	7	-0.6	0	TGTGCGTGCGA_236/44	0	4.74	+
1	21979329	67	10.2	6.6	16.4	10.19	10.51	20.25	-0.82	0.02	CGCGTGCGTGTGG_578/103	0	5.76	+
1	21991208	53	8.5	6.2	28.1	4.6	8.28	4.74	-0.6	0.75	CGCTCGTGCNGTC_58/11	0	3.27	+
1	21992641	277	9.4	29.6	31	66.95	68.43	158.21	-0.62	0.15	--------	-1	0	*
1	21994584	104.4	11.3	9.2	24.8	18.7	19.28	32.41	-0.93	0.12	CGCGCCCGTGCAGTG_358/81	0	4.28	+
1	22008328	43.3	9	4.8	20.1	5.41	5.77	5.57	-1.05	0	ACGTGCGGCGGC_79/9	0	4.75	+
1	22010002	470	28.1	16.7	39.7	101.35	103.25	319.16	-0.59	0.22	ACGTGGGGACG_30/2	0	3.35	+
1	22012327	257.3	17.1	15	47.3	53.89	55.17	100.12	-0.79	0	GTGCGTGCGTGCGCCC_841/158	0	5.9	+
1	22018674	45.5	13.4	3.4	8.5	4.54	4.68	18.62	-0.5	0.35	CGTGTACGTGTGGCT_210/32	0	5.43	+
1	22019221	96.1	9.4	10.3	9.1	18.05	18.62	63.01	-0.91	0.35	--------	-1	0	*
1	22019615	62.7	11.5	5.4	8.5	8.8	9.07	32.35	-0.76	0.35	--------	-1	0	*
1	22052067	358.6	19.4	18.5	16.1	79.46	81.1	999	-0.6	0	--------	-1	0	*
1	22052553	117.4	18.9	6.2	17.8	17.67	18.22	54.75	-0.99	0	CGCGTGCGTGTGC_543/106	0	5.23	+
1	22058358	133.1	11.6	11.4	32.2	26.06	26.82	40.27	-0.77	0	CTCGTGCGGGC_90/19	0	3.5	+
1	22058916	106.9	9.7	11.1	25.9	20.6	21.23	32.07	-0.76	0	GNGTGCATGCNC_64/10	0	3.74	+
1	22060304	115.6	12.3	9.4	58.9	10.15	21.41	10.47	-0.61	0.45	CNTGCATGCATG_161/8	0	9.8	+
1	22061625	81.7	11.1	7.4	23.7	13.13	13.55	20.29	-1.13	0.21	--------	-1	0	*
1	22062830	65.3	11.1	5.9	20.7	9.46	9.76	14.67	-0.67	0.21	--------	-1	0	*
1	22615481	97	17.9	5.4	31.8	13.42	13.86	20.02	-0.74	0.17	--------	-1	0	*
1	22667749	65.8	11.7	5.6	14.9	9.46	9.76	21.83	-0.85	0.28	--------	-1	0	*
1	22668122	49.2	10.4	4.7	15.1	6.45	6.64	11.99	-0.7	0.28	--------	-1	0	*
1	22813976	72.1	8.4	8.6	11.9	12.75	13.16	32.27	-0.55	0.43	--------	-1	0	*
1	22814327	22.9	6.1	3.8	11.9	2.47	2.58	2.55	-0.52	0.43	GCGTACGTGTC_96/8	0	5.99	+
1	22840645	169.3	3.8	44.4	47.2	41.71	44.8	42.79	-0.77	0.48	GCGCNCNCGTG_52/8	0	3.48	+
1	22843276	74	11.3	6.6	48.2	3.57	11.87	3.67	-0.73	0.22	--------	-1	0	*
1	22846872	396.4	8.4	47.2	13.5	102.42	104.33	999	-0.77	0.05	CACGTGNGGCC_25/1	0	3.2	+
1	22846988	153.3	6.2	24.9	12.5	35.79	36.76	107.98	-0.66	0.05	GCCGTGCGTGCCG_455/72	0	6.15	+
1	22874379	71	14.5	4.9	16.4	9.16	9.45	22.76	-0.65	0.63	--------	-1	0	*
1	22878093	99.1	14.5	6.8	16.3	15.67	16.17	43.89	-0.65	0	TAGTACGTGCAAGG_137/11	0	7.18	+
1	22878760	202.9	11.9	17	14	44.4	45.52	155.47	-0.55	0	CATGCNTGNGT_37/4	0	3.38	+
1	23252561	73.6	9.2	8	22.3	12.39	12.78	17.43	-0.85	0.6	ACGTGCACGTG_61/10	0	3.59	+
1	23252843	70.4	7.8	9	21.8	12.9	13.31	16.41	-0.64	0.6	GCGTGCGTNC_110/15	0	4.89	+
1	23361528	100.4	15.7	6.4	39	15.36	15.84	16.23	-0.78	0.46	GCACGCGTGCC_121/28	0	3.51	+
1	23361985	154.6	13.2	11.7	37	29.97	30.82	46.64	-0.7	0.46	GNCCGTACGTNCGG_49/5	0	3.97	+
1	23363280	62.5	13.7	4.6	31.2	6.25	8.15	6.44	-0.59	0	CGTGCCCGTGCACGAC_215/38	0	4.86	+
1	23363735	49.5	5	9.8	17.1	9.01	9.29	10.06	-0.89	0	CCGTGCGCGC_80/17	0	3.38	+
1	23378194	189	14.5	13.1	22.2	38.07	39.08	104.75	-0.71	0.41	CGTGNGNGNGTGC_105/4	0	8.38	+
1	23486146	146	9.4	15.5	11.3	31.08	31.96	106.33	-0.65	0	GTCGCACGTGCAAG_208/34	0	5.13	+
1	23497031	234.4	12.4	18.9	19.6	52.18	53.44	161.47	-0.73	0.33	CCCGCACGTGG_150/30	0	4.1	+
1	23497333	58.6	12.9	4.5	16.8	7.49	7.72	14.97	-0.96	0.33	ACGTACGNGG_27/2	0	3.1	+
1	23500925	65.1	8.5	7.7	32.3	6.68	11.42	6.88	-0.9	0	TCCCGTGCGTGCCTG_584/94	0	6.34	+
1	23505994	514.5	13	39.5	30.6	129.92	132.12	999	-0.7	0	CCACGTGCGTGCGTGCAC_902/130	0	7.74	+
1	23506330	50.5	12.5	4	25.1	5.26	6.03	5.42	-0.23	0	--------	-1	0	*
1	23564324	74	12.8	5.8	19	10.76	11.1	21.2	-0.56	0.63	--------	-1	0	*
1	23616482	159.7	17.6	9.1	42.9	28.4	29.22	42.13	-0.63	0	--------	-1	0	*
1	23617015	587.3	16.5	35.6	29.9	147.08	149.47	999	-0.53	0	--------	-1	0	*
1	23619544	171.4	12.5	13.8	27.7	35.21	36.17	75.24	-0.62	0	GCGTGCNTGTG_119/8	0	7.33	+
1	23620074	117.6	11.4	10.3	26.2	21.96	22.63	38.64	-0.75	0	CGTGCNTGCA_75/6	0	5.39	+
1	23956146	53.6	9.2	5.8	23.2	7.25	8	7.47	-0.77	0	CGCACGCGTNCGT_93/13	0	4.55	+
1	23956501	293.4	11.3	26.1	24.7	69.53	71.04	200.97	-0.8	0	CGCGCCCGTGCGCCGT_614/127	0	5.06	+
1	23958185	119.5	7.9	15.1	29.7	25.6	26.35	34.95	-0.86	0.27	GCGTGCGNGNGNG_113/2	0	10.48	+
1	23958395	65.9	4.1	16.1	30.1	7.71	14.23	7.95	-0.54	0.27	TCCGCTCGTGCA_97/17	0	4.03	+
1	23962309	50.3	5.9	8.6	24.5	5.56	9.55	5.73	-0.53	0.57	TGTGNGTGCGTGC_280/18	0	10.93	+
1	23962919	68.7	14.6	4.7	20.6	8.74	9.01	16.54	-0.66	0.57	--------	-1	0	*
1	23975544	69.4	7.6	9.1	17.7	12.65	13.06	20.34	-0.75	0	--------	-1	0	*
1	23975784	44.6	4.3	10.3	17.7	7.15	8.68	7.37	-0.68	0	--------	-1	0	*
1	23984571	246.5	22.2	11.1	11.9	46.97	48.15	224.86	-0.66	0	GGGCGTGCGTGAG_328/24	0	10.59	+
1	23985116	449.5	14.5	31.1	9.3	110.16	112.17	999	-0.64	0	--------	-1	0	*
1	24298729	71	12.8	5.6	24.1	10.31	10.64	14.57	-0.81	0	CACGCTCGTGCAGGG_194/28	0	5.55	+
1	24299582	60	13.6	4.4	22.2	7.28	7.51	10.6	-0.63	0.66	GCNACGTACGTNCAC_57/4	0	4.84	+
1	24414131	181	17.9	10.1	19.8	33.7	34.63	105.47	-0.71	0.43	--------	-1	0	*
1	24414969	88	13.6	6.5	26.6	13.43	13.86	20.48	-0.4	0.43	--------	-1	0	*
1	24554956	52	11.9	4.4	18.9	6.45	6.64	9.55	-0.51	0.19	CCTGCGTGCGTGA_251/25	0	7.81	+
1	24555689	160.5	14.9	10.8	23.7	30.77	31.64	75.86	-0.82	0.19	--------	-1	0	*
1	24556154	73.5	8.1	9.1	25.2	13	13.41	14.54	-0.77	0.19	--------	-1	0	*
1	24571551	86.9	5.2	16.7	21.2	18.51	19.08	26.19	-0.89	0	ACACGCGCNTGC_45/5	0	3.7	+
1	24571664	107.8	7.8	13.9	20.6	22.41	23.08	41.18	-0.8	0	TCGTGCTCGTGC_186/37	0	4.3	+
1	24579564	137.5	10.4	13.3	14.4	27.88	28.68	83.19	-0.81	0.21	--------	-1	0	*
1	24669040	124.8	9.5	13.1	26.2	25.27	26.01	43.3	-0.62	0	CGCGCGCGTGT_337/103	0	3.22	+
1	24669477	61.2	13.5	4.5	25.3	7.7	7.93	9.26	-0.78	0	TGCGTGCGNGCGGC_321/35	0	7.8	+
1	24670851	82	4.3	19.3	30.5	13.57	18.6	14	-0.74	0.2	GTGCGCNTGTG_41/3	0	3.95	+
1	24821767	124.5	11.2	11.1	11.1	23.74	24.45	83.53	-0.65	0.11	GTGTGCGTGCNGT_245/54	0	4.14	+
1	24821923	114.5	10.9	10.5	11	21.92	22.58	73.64	-1.02	0.11	GCGCNTGCATG_71/11	0	3.9	+
1	24872990	79	13.6	5.8	16.7	11.38	11.74	27.64	-0.71	0.14	AGCCGCACGTGG_109/23	0	3.67	+
1	25043651	82	9.4	8.8	24.8	14.32	14.78	19.14	-0.69	0	CNTGCATGCAT_158/8	0	9.62	+
1	25044474	210	13.6	15.4	30.4	44.49	45.62	99.92	-0.64	0	CGTNCNTGCANG_42/1	0	4.77	+
1	25115507	96.7	9.9	9.8	17.9	18.05	18.62	38.15	-0.72	0.29	--------	-1	0	*
1	25115899	126.3	9.7	13	18.5	25.79	26.54	60.64	-0.68	0.29	CNTGCGNGCGTCC_117/5	0	8.66	+
1	25117541	54	9.4	5.8	24.5	6.52	8	6.72	-0.85	0.02	TGTGNGCGTGC_138/20	0	5.05	+
1	25151256	155	27.5	5.6	42.2	21.43	22.08	40.14	-0.68	0.16	--------	-1	0	*
1	25152205	198.8	22.6	8.8	46.7	34.79	35.73	60.73	-0.72	0.16	CCATGCGTGCGC_205/53	0	3.52	+
1	25157730	151	15.3	9.8	72	15.05	28.3	15.53	-0.89	0.3	ACGTGCGTGGAA_116/22	0	4.01	+
1	25582712	434.8	6.6	66.3	11.7	116.19	118.25	999	-0.65	0	CCGCCGTGCGTGGGC_294/55	0	4.91	+
1	25583011	101.2	14.7	6.9	10.9	16.14	16.65	60.79	-0.46	0	GCGCNNGCGTGCGCGTG_300/66	0	4.28	+
1	25633474	86	17	5	16.9	11.03	11.39	32.06	-0.43	0.69	GCTCACGTGCA_70/11	0	3.86	+
1	25720331	50	2.8	17.6	29.9	3.45	11.84	3.55	-0.66	0	GCCGGCCGTGCCA_128/29	0	3.61	+
1	25720554	49.7	10.8	4.6	32.7	2.46	6.64	2.54	-0.93	0	CCGTGCGTGGC_107/23	0	3.61	+
1	25754777	86	12.8	6.7	16.2	13.51	13.94	33.45	-0.51	0.55	CTCGTACGTGGT_117/11	0	6.18	+
1	25768273	75	11.1	6.8	32.6	9.52	11.87	9.82	-0.48	0.67	CCGTGGGGGC_21/0	0	3.11	+
1	26007766	58	11.1	5.2	12.2	7.71	7.95	20.7	-0.67	0	CGTGCCCGTGCGTGGT_433/65	0	6.38	+
1	26008960	82	17	4.8	8.5	10.19	10.51	50.04	-0.79	0	GCNGGCGTGCGTGC_233/15	0	10.16	+
1	26125946	111.4	10.5	10.7	16.8	21.15	21.79	52.32	-0.83	0.17	CCCGTACGTGTT_235/25	0	7.31	+
1	26126443	74.4	5	14.9	17.5	15.35	15.84	23.72	-0.73	0.17	GTGCGTGCGTGCGTGT_945/167	0	6.43	+
1	26126570	193.6	6.3	30.6	18.2	46.95	48.12	124.37	-0.91	0.17	CCGCGTCCGTGCGCGNA_615/94	0	6.72	+
1	26126790	137.6	13.4	10.3	18.2	25.62	26.37	70.72	-0.8	0.17	CGTGCGTGCGC_68/7	0	4.64	+
1	26720771	121	6.8	17.7	15.8	26.75	27.53	62.86	-0.82	0	CTNCGCGCGTGCGCGTA_508/156	0	3.36	+
1	27134032	70.2	10.7	6.5	10.6	11.11	11.47	33.67	-0.83	0	CGCNTGCATGT_65/10	0	3.79	+
1	27134462	33.8	6.4	5.3	11.1	4.76	4.9	7.58	-0.64	0	TGCGTGCATGCATG_497/54	0	8.7	+
1	27136424	45.5	11.7	3.9	10.3	5.23	5.39	15.45	-0.61	0	TACNTGCATGCATG_178/11	0	9.26	+
1	27136973	84.5	7.1	12	9.5	16.43	16.95	49.41	-0.61	0	--------	-1	0	*
1	27298070	61.5	10.2	6	32.9	5.25	9.34	5.4	-0.55	0	--------	-1	0	*
1	27298728	142.5	14.5	9.8	20.9	26.19	26.95	67.85	-0.8	0	CGCTCGTGCGG_260/53	0	4.47	+
1	27301632	109	11.9	9.1	24.6	19.7	20.31	35.27	-0.79	0.16	--------	-1	0	*
1	27304222	61.4	8.2	7.5	8.5	10.11	10.44	31.48	-0.46	0.85	ACGTGGGCCCGC_40/3	0	3.87	+
1	27304584	61.6	13.1	4.7	27	7.7	7.93	8.23	-0.42	0.85	TGGCACGTGCCA_50/6	0	3.78	+
1	27327215	91	9.4	9.7	24.5	16.55	17.07	24.37	-0.45	0.36	--------	-1	0	*
1	27343299	116.3	18.6	6.3	26.1	17.44	17.99	38.14	-0.64	0	--------	-1	0	*
1	27343816	73.7	7.8	9.4	26.7	12.94	14.08	13.35	-0.69	0	CCCGTGCNTGCATG_300/23	0	9.95	+
1	27412516	111.5	4.6	24.2	27.5	26.21	26.98	33.08	-0.67	0	GTCGTCCGTGCGNGA_291/45	0	5.76	+
1	27412985	110.5	13.3	8.3	26.8	18.89	19.48	33.42	-0.79	0	--------	-1	0	*
1	27743758	83.1	8.9	9.3	24.9	15.47	15.96	20.06	-0.79	0	GCACGCGCGTG_150/20	0	5.48	+
1	27816793	195	17	11.5	13.4	38.32	39.33	150.44	-0.83	0	--------	-1	0	*
1	27817099	180	10.3	17.5	15.9	39.08	40.11	119.75	-0.83	0	TGCGCACGNGCAA_25/0	0	3.52	+
1	27818889	36.6	9.9	3.7	21.4	2.78	4.31	2.86	-0.71	0	--------	-1	0	*
1	27819353	171.4	14.8	11.6	24.2	33.62	34.54	83.82	-0.74	0	--------	-1	0	*
1	27989806	60	11.9	5	33.1	4.62	8.39	4.76	-0.45	0.66	TGCGCGTGCGCTG_347/94	0	3.62	+
1	27991237	81	14.5	5.6	30.1	11.33	11.7	13.87	-0.82	0.66	--------	-1	0	*
1	28109908	60.6	13.6	4.4	14.9	7.49	7.72	18.6	-0.76	0	CACGCACGTGGC_105/24	0	3.44	+
1	28568195	50.1	6.4	7.9	8.5	8.65	8.92	22.41	-0.84	0	GTACACGTGCACC_109/27	0	3.27	+
1	28568606	56.9	10.7	5.3	8.5	7.95	8.2	27.24	-0.6	0	GCGTGTGTGGT_67/13	0	3.38	+
1	28578037	136.1	16.7	8.1	21.2	23.36	24.06	62.16	-0.83	0.18	CGTTCNCGCGCGCGTGGG_335/105	0	3.15	+
1	28578462	141.9	9.7	14.7	19.8	29.75	30.6	69.9	-0.82	0.18	--------	-1	0	*
1	28609255	55	12.8	4.3	16.7	6.66	6.86	12.97	-0.69	0.45	TGCGTGCGNGCT_135/15	0	5.94	+
1	28644968	167	16.2	10.3	11.9	30.85	31.72	125.84	-0.65	0.23	CGCGCGCGCGTGG_394/107	0	3.67	+
1	28651076	307	18.7	16.4	21.7	66.21	67.67	231.02	-0.54	0	CGTACGGGCA_47/2	0	4.79	+
1	28651917	142.3	13.3	10.7	23.2	26.89	27.67	62.34	-0.48	0	TGNGTGTGTGTGT_85/21	0	3.1	+
1	28801400	149.2	11.5	12.9	31	30.22	31.08	52.56	-0.83	0.2	GCGTNCGTGTGC_92/8	0	5.76	+
1	28801710	173.1	12.2	14.1	35.4	35.74	36.7	61.73	-1.01	0.2	CGTGCGGCTT_29/3	0	3.02	+
1	28805538	52.2	19.8	2.6	28.8	4.03	4.15	4.47	-0.81	0	--------	-1	0	*
1	28805930	139.8	11.7	11.9	29.3	27.61	28.41	48.42	-0.66	0	--------	-1	0	*
1	28807843	237.9	15.6	15.3	22.8	50.26	51.48	150.51	-0.74	0	GTGCGTGCGTGCGGGGG_889/152	0	6.54	+
1	28824827	225.8	17	13.3	12.5	45.39	46.53	193.35	-0.78	0.13	--------	-1	0	*
1	29125501	244.9	12.3	19.9	27	54.93	56.22	141.54	-0.79	0.24	--------	-1	0	*
1	29155426	70.8	8.6	8.2	8.5	12.27	12.66	39.53	-0.87	0.1	CNTGCATGCAT_158/8	0	9.62	+
1	29155549	75.2	9.2	8.1	8.5	12.87	13.28	44.22	-0.9	0.1	CGTGCCCGTGC_185/32	0	4.79	+
1	29168408	71	17	4.2	25.2	7.94	8.19	13.16	-0.56	0.38	TACCGTACGTGA_70/5	0	5.4	+
1	29239043	100.1	8.6	11.6	18.9	19.79	20.41	39.34	-1	0	--------	-1	0	*
1	29239413	78.9	12.7	6.2	16.4	11.89	12.27	28.16	-0.69	0	--------	-1	0	*
1	29316151	22.6	5.6	4	8.5	2.85	2.94	4.52	-0.69	0	--------	-1	0	*
1	29316363	58.4	5.3	11.1	8.5	11.25	11.61	28.92	-0.91	0	CCGTGTGCGTGT_244/49	0	4.48	+
1	29406923	319.3	11.9	26.8	15.4	76.83	78.44	290.85	-0.67	0.09	CCGCGCTCGTGTGGCTT_53/4	0	4.54	+
1	29430748	132	8.5	15.5	8.5	27.94	28.75	104.86	-0.87	0.19	--------	-1	0	*
1	29444586	158.1	11	14.4	8.5	32.59	33.5	138.14	-0.72	0.2	--------	-1	0	*
1	29445174	554.9	11.1	49.8	27.8	144.02	146.36	999	-0.62	0.2	TCCCCCGTGCATGCG_231/34	0	5.7	+
1	29446513	145.7	14.5	10	28.9	26.94	27.73	53.37	-0.69	0.2	--------	-1	0	*
1	29446691	170.4	8.2	20.7	26.7	38.49	39.51	76.86	-0.86	0.2	GCAAGCGTGCGTGNG_299/26	0	9.08	+
1	29447091	55.9	8.7	6.4	21.7	8.72	8.99	9.22	-0.74	0.2	ACCACACGTGCAGTG_179/44	0	3.6	+
1	29449877	93.5	5	18.7	8.5	21.28	21.92	62.22	-1.08	0.36	CACGTGCGTGCA_465/82	0	5.6	+
1	29450108	82.5	14.6	5.6	26.8	11.78	12.16	17.67	-0.56	0.36	--------	-1	0	*
1	29486653	344.6	8.7	39.5	20.9	87.47	89.22	280.91	-0.92	0.13	CATGTACGTGCGC_219/31	0	5.8	+
1	29486882	252.4	4.9	51.5	19.8	66.23	67.7	180.04	-0.53	0.13	CNCGCTCGTGGTC_42/3	0	4.03	+
1	29496047	19	5.3	3.6	8.5	2.07	2.14	2.87	-0.79	0	--------	-1	0	*
1	29496713	44.9	9.5	4.8	8.5	5.81	5.99	17.89	-0.72	0	CGTGCCCGTGC_185/32	0	4.79	+
1	29496947	46.1	7.4	6.3	8.8	7.17	7.39	18.82	-0.99	0	--------	-1	0	*
1	29618910	97.4	10.8	9	9.2	17.63	18.18	63.55	-0.56	0	--------	-1	0	*
1	29663479	49.9	7.2	7	8.5	7.86	8.11	21.64	-0.53	0.01	CNTGCATGCNT_93/4	0	7.49	+
1	29664030	728.1	22.6	32.1	8.5	180.01	182.77	999	-0.64	0.01	CGGTGCGNNCGT_33/1	0	3.93	+
1	29676215	49.6	18.8	2.6	16	3.8	3.91	11.03	-0.62	0.23	GNTCGTGCGGTCG_78/9	0	4.7	+
1	29676823	140.4	15.3	9.2	14.5	25	25.74	85.96	-0.74	0.23	--------	-1	0	*
1	29677533	48	15.3	3.1	13.1	4.28	4.41	12.96	-0.71	0.23	--------	-1	0	*
1	29785155	131.2	22.6	5.8	16.3	18.77	19.36	71.12	-0.74	0.13	--------	-1	0	*
1	29785813	59.1	28.5	2.1	17.1	3.08	3.18	15.28	-0.59	0.13	--------	-1	0	*
1	29787652	81	17.9	4.5	16.4	9.98	10.3	29.56	-0.45	0.64	GGTGCGTGCGCG_318/89	0	3.47	+
1	29788539	139	14.5	9.6	18.6	25.18	25.92	70.74	-0.44	0.64	CGNGCGTGCAGGTG_180/29	0	5.02	+
1	29795154	96.2	11	8.8	10.4	17.38	17.92	58.01	-0.77	0	--------	-1	0	*
1	29795407	130.8	14.2	9.2	9.5	23.18	23.87	97.93	-0.95	0	GCCGTACGTGCCG_360/46	0	7.05	+
1	29829331	97.8	8	12.3	8.5	19.78	20.39	66.44	-0.55	0.58	--------	-1	0	*
1	29829804	47.1	9.2	5.1	8.5	6.45	6.65	20.11	-1.05	0.58	TGTGCGTGCNGG_140/20	0	5.12	+
1	29831044	48.3	13.4	3.6	13.9	5.1	5.25	12.68	-0.79	0	GTGTCCGTGCGTG_256/19	0	9.63	+
1	29831589	40.7	17.3	2.4	8.5	2.64	2.72	14.96	-0.55	0	--------	-1	0	*
1	29832309	111	10.2	10.9	8.5	20.9	21.53	80.61	-0.7	0	CGCGTACGTNCGTGCANG_328/21	0	11.62	+
1	29838879	83	14.5	5.7	15.6	11.78	12.16	32.25	-0.49	0.54	--------	-1	0	*
1	29840684	45.2	6.5	7	16.4	7.47	7.7	8.79	-0.76	0	GACCGTACGTNGA_30/2	0	3.35	+
1	29871780	76	9.4	8.1	16.4	12.87	13.28	26.02	-0.54	0.63	GCGGGCGTGCGGGGTG_288/46	0	5.59	+
1	29962428	126	23	5.5	29.2	17.43	17.97	39.48	-0.38	0.64	GTCGCGTGCGTAC_125/29	0	3.53	+
1	29963167	73	11.9	6.1	23.3	11.04	11.39	15.99	-0.43	0.64	TCGTGCGNGCGT_224/21	0	7.87	+
1	30034511	48.3	3.2	15.2	24	5.16	10.45	5.32	-0.91	0	ACCCGTACGTNCGTGC_257/19	0	9.67	+
1	30034710	107.6	7	15.3	21.4	22.41	23.08	39.78	-0.76	0	CNTGCCTGCC_30/2	0	3.35	+
1	30035502	125.8	15.1	8.3	14.5	21.31	21.95	71.2	-0.61	0	TGCGCCCGTGCGCTGC_539/117	0	4.73	+
1	30035936	67.2	9.6	7	8.6	10.96	11.31	36.44	-0.57	0	CNCNTGCATGCATG_184/10	0	10.05	+
1	30092918	153	13.6	11.2	26.5	29.46	30.3	62.97	-0.75	0.34	CGTGCNTGCA_75/6	0	5.39	+
1	30216058	71.5	13.6	5.3	19.7	9.83	10.14	19.18	-0.63	0	GTGCGTGCGTGCGTGCA_938/156	0	6.81	+
1	30216582	48.5	12.8	3.8	19.3	5.45	5.62	7.94	-0.63	0	--------	-1	0	*
1	30218847	70.2	5.7	12.4	16.1	14.31	14.77	23.29	-1.02	0.12	CGNGCGTNNGCG_26/0	0	3.62	+
1	30219450	235	9.8	24.1	16.6	55.19	56.48	177.47	-0.83	0.12	CGCGCGTGCGGTC_318/98	0	3.18	+
1	30477369	124.2	20.4	6.1	18.3	18.22	18.79	59.37	-0.52	0.45	--------	-1	0	*
1	30478497	124.4	12.2	10.2	16.2	23.03	23.72	65.1	-0.74	0.45	GTGCATGCACC_99/13	0	4.82	+
1	30522886	139.2	9.9	14.1	41.2	29.22	30.05	32.91	-0.65	0	TCGTGCGNGCA_85/10	0	4.82	+
1	30524666	66.3	3	22.4	8.5	15.81	16.31	35.89	-0.88	0	CTCGTGCATGCAGG_296/35	0	7.18	+
1	30525165	105.1	16.1	6.5	8.5	15.97	16.48	75.07	-0.85	0	TAGTACGTGTGTG_172/8	0	10.45	+
1	30540762	114.1	11.1	10.3	13.7	21.21	21.85	63.75	-0.86	0.19	TGCGTGCNTGCATGCA_357/29	0	10.07	+
1	30540938	54.3	3	18.3	13.7	12.54	12.95	16.56	-0.79	0.19	CCGCGCCCGTG_134/29	0	3.77	+
1	30544887	65.7	8.6	7.6	19.9	11.06	11.42	15.49	-0.85	0	--------	-1	0	*
1	30545417	45.7	9.8	4.6	19.6	6.03	6.21	6.61	-0.84	0	GTGTGTGCGTGCGTGC_745/124	0	6.45	+
1	30615119	119	14.5	8.2	31.1	20.22	20.84	32.63	-0.61	0.64	CGTGNGNGCGT_87/6	0	6.16	+
1	30648508	78.6	10.9	7.2	8.7	12.99	13.41	46.66	-0.63	0	--------	-1	0	*
1	30648887	48.4	4.4	11	8.5	9.41	9.71	20.87	-0.97	0	--------	-1	0	*
1	30655311	77	3.4	22.6	9	17.59	18.14	43.46	-1.11	0	CGTGCGTGTGT_92/12	0	4.71	+
1	30798285	53	8.5	6.2	27.6	4.82	8.28	4.97	-0.51	0.77	GCTCGTGTGCAT_90/15	0	4.06	+
1	30915599	93.1	7	13.3	8.5	19.53	20.14	62.22	-0.91	0	ATCCGTCCGTG_81/17	0	3.41	+
1	30939967	206.3	9.4	21.9	13.1	47.41	48.59	165.48	-0.83	0	CGCGTGCGTGCGTGC_1011/171	0	6.83	+
1	30965020	197.5	15.3	12.9	24.5	39.63	40.67	105.87	-0.61	0	GCGCNTGCCTGCC_132/5	0	9.71	+
1	30965644	982.5	23	42.7	26	252.94	256.29	999	-0.53	0	CCGTGCGCGCGAG_277/35	0	6.7	+
1	30967912	94	12.5	7.5	29.3	15.4	15.89	20.86	-0.68	0.64	GCTCGTGCGC_153/34	0	3.8	+
1	30968353	176	17.3	10.2	29.2	32.68	33.59	75.92	-0.6	0.64	CCCGCACGTGCGTGCA_407/74	0	5.32	+
1	31039483	45.8	10.6	4.3	25.3	3.75	5.78	3.87	-0.59	0	TNCGTGCGTGC_106/5	0	7.89	+
1	31549922	139	11.9	11.7	12.7	27.35	28.14	90.9	-0.85	0.12	--------	-1	0	*
1	31551390	125	14.4	8.7	17.2	21.94	22.6	63.2	-0.9	0.15	GGTGCGTGCGGTCG_235/37	0	5.43	+
1	32069561	463.9	14.8	31.4	19.5	114.15	116.19	999	-0.57	0	CTCGCGCGCGCGAG_220/49	0	4.04	+
1	32070210	239.1	14.1	17	28.7	51.69	52.94	131.09	-0.55	0	GGGTGCGTGCGTGTGTG_677/100	0	7.08	+
1	32081080	58.9	8.2	7.2	11.9	9.41	9.71	21.81	-0.61	0	CNCNTGCATGCTNG_101/7	0	6.65	+
1	32081432	100.1	15.7	6.4	11	15.36	15.84	59.49	-1.06	0	AGTACGTGTAC_47/3	0	4.42	+
1	32159364	60.4	5.5	11	14.7	11.75	12.13	18.94	-0.78	0	GTACACGTGTG_53/9	0	3.35	+
1	32159846	44.6	7.3	6.1	12.1	6.72	6.93	12.51	-0.85	0	--------	-1	0	*
1	32273942	71.2	3.3	21.9	34.1	7.72	16.75	7.96	-0.79	0.46	GTGCGTGCGTGCGTT_822/142	0	6.36	+
1	32274326	71.8	16.3	4.4	35.5	7.08	8.8	7.3	-0.66	0.46	GTGNATGNATG_40/2	0	4.2	+
1	32353628	117.2	12.3	9.6	12.9	21.28	21.92	69.28	-0.63	0	--------	-1	0	*
1	32353965	147.1	15.7	9.4	12.9	26.75	27.53	99.61	-0.75	0	TCCCGTGCGTGT_296/59	0	4.66	+
1	32362751	151.5	14.1	10.7	28.5	28.47	29.28	58.35	-0.62	0.37	CGCGCGCGTGC_543/146	0	3.86	+
1	32363380	100.5	20	5	26.4	13.36	13.78	27.85	-0.48	0.37	CCGTCCGTNCGTGT_221/21	0	7.76	+
1	32525414	52	6.8	7.6	25.3	5.5	9.17	5.67	-0.39	0.65	TGCGGACGTGTG_130/18	0	5.11	+
1	32861855	85	12.8	6.7	17.7	13.28	13.7	30.01	-0.45	0.43	GTGCGTGGGC_83/18	0	3.37	+
1	32893444	324	17	19	26	71.77	73.32	226.97	-0.44	0.35	CGCGCGTGCGTGCGTG_606/117	0	5.39	+
1	32894628	635	24.7	25.7	39.2	151.13	153.56	999	-0.59	0.35	CGTGCTCGTGCATGCC_357/54	0	6.11	+
1	32933188	123	13.6	9	22.7	21.85	22.51	48.06	-0.61	0.44	TGNCGNGCGTGCAGGTGC_189/29	0	5.27	+
1	33039195	147	13.6	10.8	17.1	27.91	28.72	82.54	-0.72	0.17	TCGCACGTGCCA_103/17	0	4.26	+
1	33043877	120	11.9	10.1	19.7	22.47	23.15	52.01	-0.54	0.54	GCGTGCGAACG_26/0	0	3.62	+
1	33115033	46.6	5.9	7.9	18	7.78	8.54	8.03	-0.86	0	--------	-1	0	*
1	33115551	111.4	15.4	7.2	12.8	17.94	18.5	63.76	-0.64	0	TCGTGCGGTCG_64/7	0	4.4	+
1	33118266	127.8	13.9	9.2	19.8	23.1	23.79	58.16	-0.57	0	CGTACGTNCA_31/2	0	3.44	+
1	33118808	117.2	8.2	14.2	22.2	24.23	24.95	45.39	-0.61	0	CCCGCNCGTGT_37/5	0	3.15	+
1	33151639	69.5	8.9	7.8	27.3	10.88	12.41	11.22	-0.56	0.02	CCNACCGTGCCGGTGG_66/9	0	4.05	+
1	33151893	161.1	3.8	42.9	27.1	41.4	42.48	68.62	-0.79	0.02	CANGTGCGNGCGNG_156/10	0	8.55	+
1	33295612	95.3	13.6	7	8.5	15.3	15.78	64.32	-0.87	0	--------	-1	0	*
1	33296098	152.7	14.5	10.5	8.5	28.72	29.55	130.56	-0.72	0	--------	-1	0	*
1	33448375	69.4	4.1	17.1	32.8	7.72	15.31	7.96	-1.32	0.22	--------	-1	0	*
1	33448723	64	7.2	8.9	38.9	3.96	11.79	4.07	-0.83	0.22	--------	-1	0	*
1	33452557	103.4	8.1	12.7	33.5	20.57	21.2	21.96	-0.99	0	CGCGCGCGTGT_337/103	0	3.22	+
1	33547500	74.8	10.6	7.1	36.1	7.75	12.43	7.99	-0.75	0.42	--------	-1	0	*
1	33594742	116.6	12	9.7	58.2	10.75	21.67	11.09	-0.77	0	--------	-1	0	*
1	33596203	258.4	9.3	27.7	38.8	61.89	63.3	119.57	-0.69	0.31	--------	-1	0	*
1	33713183	63.8	12.8	5	9.7	8.55	8.82	30.1	-0.78	0	GACGTACGTG_63/6	0	4.62	+
1	33853103	72	11.9	6	33.2	8.18	11.16	8.43	-0.61	0.29	--------	-1	0	*
1	33854085	86	15.3	5.6	23.8	11.96	12.34	22.33	-0.71	0.24	--------	-1	0	*
1	33991754	381	15.3	24.9	27.2	89.59	91.36	284.85	-0.71	0.14	TCATGCGTGCGTTG_322/54	0	5.48	+
1	33993969	121.5	10.4	11.7	73.6	6.61	24.42	6.81	-0.62	0.3	TGCGTGCATGCTT_317/45	0	6.29	+
1	33995498	283.8	9.8	28.9	62.5	68.92	70.43	92.17	-0.75	0.5	CGTGGATGCA_53/3	0	4.9	+
1	33995806	360.2	12.3	29.3	72.9	87.27	89.01	127.3	-0.59	0.5	ATCGTGCGTGGC_114/25	0	3.61	+
1	33999312	350	16.2	21.6	71.6	79.93	81.57	122	-0.72	0.12	CCGTGCGNCCGTGG_52/1	0	5.69	+
1	34144634	66	10.2	6.5	17.7	9.96	10.28	18.07	-0.55	0.57	CCCGTGNGTGC_68/7	0	4.64	+
1	34155528	107	12.8	8.4	42.8	15.63	19.13	16.13	-0.68	0	TCGTCCGTCCNTGTNG_45/8	0	3.08	+
1	34156359	180	17	10.6	41.2	33.45	34.37	56.55	-0.54	0	GCGTGNGCGTG_99/14	0	4.62	+
1	34213988	124	22.1	5.6	51.4	16.82	17.52	17.35	-0.79	0.41	GNTGCGTGCGTCCT_242/16	0	10.15	+
1	34215101	99.3	19.6	5.1	39.5	13.14	13.56	15.25	-0.62	0.41	TGCATGCGTGG_88/15	0	3.98	+
1	34215708	135.7	22.1	6.1	34	19.68	20.29	39.08	-0.61	0.41	--------	-1	0	*
1	34225022	50	10.2	4.9	16.4	6.44	6.64	10.67	-0.73	0.16	GGTACGTGCGTG_254/18	0	9.9	+
1	34705045	185.2	9.1	20.3	12.7	41.64	42.72	143.15	-0.79	0.08	CGCGTGCGGCCGG_152/27	0	4.49	+
1	34838350	152	8.5	17.8	10.4	33.32	34.24	117.26	-0.71	0.16	GTACGTGCNTGCATGTG_307/17	0	12.46	+
1	34901820	26.7	7	3.8	15	2.4	3.39	2.47	-0.87	0.46	GCGTGCATGNNT_71/16	0	3.15	+
1	35116636	144	10.2	14.1	10.5	29.45	30.29	107.36	-0.7	0.4	--------	-1	0	*
1	35117840	63	10.2	6.2	20.9	9.28	9.58	13.05	-0.73	0.4	CGTGCCCGTGCGCCGGG_389/80	0	4.73	+
1	35119343	194	12.9	15.1	11.5	41.34	42.41	161.82	-0.8	0	GCGTGCGTNC_110/15	0	4.89	+
1	35119771	38	8.4	4.5	12	4.76	4.9	8.72	-0.54	0	GCATCCGTGCATGT_153/29	0	4.29	+
1	35123027	42	7.8	5.4	8.5	6.05	6.24	15.75	-0.86	0.06	--------	-1	0	*
1	35123371	201	6.7	30	8.5	49.2	50.41	195.14	-0.83	0.06	GCNGCGCNTGCGT_38/4	0	3.45	+
1	35255808	124	11.1	11.2	30.6	23.49	24.19	36.25	-0.89	0.34	TATGCGTGCGT_161/17	0	6.52	+
1	35372498	159.8	11.3	14.1	15.1	32.86	33.77	102.52	-0.88	0	ACTCGTGTGCTC_63/7	0	4.34	+
1	35372872	94.2	15.9	5.9	15.5	13.98	14.42	41.63	-0.72	0	CACGTGTGCCC_74/16	0	3.27	+
1	35414353	49.9	4.5	11.1	8.5	9.67	9.97	21.64	-1.07	0	CGTGTGCNTGCGTG_360/34	0	9	+
1	35414433	67.8	8.2	8.3	8.5	11.54	11.91	36.79	-0.86	0	--------	-1	0	*
1	35476279	108	10.7	10.1	10.4	20.39	21.01	69.99	-1.06	0.1	--------	-1	0	*
1	35476602	79	6.3	12.5	9.1	15.62	16.12	45.21	-0.84	0.1	--------	-1	0	*
1	35493633	53.4	7.5	7.1	8.5	8.79	9.07	24.79	-0.71	0	--------	-1	0	*
1	35494099	60.3	13.3	4.5	8.5	7.49	7.72	30.62	-0.71	0	GTGCNCGTNCG_38/2	0	4.03	+
1	35494607	77.3	11.5	6.7	8.5	12.19	12.58	46.14	-0.77	0	--------	-1	0	*
1	35504853	71.5	7.1	10	34.9	7.36	13.57	7.59	-0.8	0.05	--------	-1	0	*
1	35505596	73.3	7.9	9.2	23.4	13.65	14.08	16.36	-0.9	0	TGCGTGCGCGCGC_242/63	0	3.58	+
1	35872255	195	10.2	19.1	19.2	43.15	44.25	121.47	-0.82	0.24	--------	-1	0	*
1	36140477	91	15.3	5.9	18.7	13.07	13.49	32.51	-0.61	0.26	--------	-1	0	*
1	36394076	58	8.5	6.8	13.1	9.18	9.47	19.19	-0.86	0	CACACGTGCAA_133/35	0	3.24	+
1	36486187	155.5	3.9	39.6	27.7	39.69	40.73	62.78	-0.7	0.23	CNTGCATGCACC_140/9	0	8.11	+
1	36511079	87.2	14.3	6.1	50.8	5.68	13.32	5.85	-0.81	0	GCCGCGCGCGC_173/42	0	3.61	+
1	36512445	209.7	15	14	45.3	43.63	44.74	69.97	-0.78	0	GCTCACGTGTGC_91/20	0	3.42	+
1	36513601	331.2	12.2	27.1	39.8	79.1	80.74	180.58	-0.66	0.22	TATGCGTGCGTGCGTA_360/34	0	9	+
1	37344312	104	11.1	9.4	15.4	18.45	19.03	49.15	-0.57	0.36	GCGCGCGTGCATGCC_632/134	0	4.97	+
1	37494069	114.3	5.8	19.7	33	26.06	26.82	28.16	-0.99	0	TCGTGCGNGCGT_224/21	0	7.87	+
1	37494381	130.7	12.7	10.3	39.6	24.55	25.28	29.88	-0.94	0	TGCTCGTGCGCG_246/50	0	4.44	+
1	37505869	47.2	9.4	5	24.3	4.69	6.65	4.83	-0.86	0	GGCGTGCGTG_179/31	0	4.75	+
1	37506308	36.1	5.2	7	19.2	3.6	6.09	3.71	-0.76	0	TACGTACGTNG_54/4	0	4.62	+
1	37678223	74	13.6	5.4	19.5	10.27	10.59	20.47	-0.51	0	--------	-1	0	*
1	38045832	72	7.7	9.4	15.4	13.15	13.57	24.94	-0.87	0.21	GTGTACGTGTGCG_132/22	0	4.54	+
1	38404448	173	15.3	11.3	22	33.12	34.03	90.91	-0.74	0.17	TCGTGCGGTCGTGCCCAC_173/16	0	7.27	+
1	38457045	91	10.2	8.9	12.1	15.9	16.4	46.76	-0.65	0.24	TGCGTGCGTGTGCGTCC_564/110	0	5.27	+
1	38527267	47	10.5	4.5	22	5.78	6.21	5.96	-0.7	0	--------	-1	0	*
1	38527656	151.2	9.4	16.1	22.6	32.42	33.33	71.11	-0.88	0	GNGCGCCCGTG_83/20	0	3.14	+
1	38527866	77.8	4.8	16.3	22.6	16.96	17.49	19.25	-0.84	0	CGCGTGCGNGNGT_117/1	0	11.82	+
1	38606604	26.3	9.5	2.8	13.6	2.34	2.42	3.08	-0.55	0	--------	-1	0	*
1	38607174	91.7	17.8	5.2	15.9	12.33	12.72	38.43	-0.61	0	CGTGCNNNCGTG_72/1	0	7.56	+
1	38702109	199	17.9	11.1	15.2	38.33	39.35	144.18	-0.73	0.18	AGACGTGCGTGCCGCCG_460/61	0	7.2	+
1	39233329	73.3	10.5	7	8.5	11.81	12.19	42.33	-0.64	0.66	GCGTGGGCGTG_96/15	0	4.31	+
1	39233570	67.7	13.3	5.1	13.4	8.96	9.25	25.62	-0.53	0.66	TGTGCGTGCGTGCGT_656/90	0	7.53	+
1	39235204	71.3	11.1	6.4	25.9	10.81	11.16	13.07	-0.79	0	--------	-1	0	*
1	39237625	168	17	9.9	29.2	30.41	31.27	68.87	-0.65	0	GTGCGTGCGTGCGTGCGTA_942/155	0	6.89	+
1	39238341	309	16.2	19.1	18.9	68.62	70.12	250.43	-0.68	0	ACGTGCGGCC_50/10	0	3.02	+
1	39357684	153.3	11.3	13.6	19.1	31.27	32.15	82.61	-0.69	0	--------	-1	0	*
1	39358201	101.1	5.4	18.8	17.9	22.53	23.2	41.92	-0.83	0	CCGCACGNGCG_47/7	0	3.38	+
1	39464591	162	16.2	10	23.6	29.59	30.43	76.86	-0.78	0.27	AGCGCGCGCGCGTGCG_352/62	0	5.34	+
1	39488809	156	15.3	10.2	27.4	28.77	29.6	63.52	-0.47	0.72	--------	-1	0	*
1	39489816	143	29.8	4.8	12.4	17.86	18.42	96.79	-0.52	0.72	--------	-1	0	*
1	39494832	41.4	8.5	4.9	8.5	5.6	5.77	15.75	-0.82	0	--------	-1	0	*
1	39495470	149.5	11	13.6	17.1	30.22	31.08	85.19	-0.71	0	--------	-1	0	*
1	39495822	41.1	7.7	5.3	13.9	6.05	6.24	9.02	-0.71	0	--------	-1	0	*
1	39587387	93.4	13.4	6.9	46.1	9.1	15.3	9.39	-0.69	0.42	GCGTGGGCGTG_96/15	0	4.31	+
1	39590546	74	15.3	4.8	47.7	3.49	9.66	3.59	-0.69	0.25	TGCGTNCGTG_114/9	0	6.67	+
1	39592111	155.9	5.3	29.6	16	37.39	38.39	94.92	-0.69	0	--------	-1	0	*
1	39592361	195.1	14.3	13.6	9.7	39.91	40.96	176.24	-0.81	0	CAGCTCGTGCGG_113/25	0	3.58	+
1	39598858	159	17	9.3	30.9	28.15	28.96	59.01	-0.52	0.48	TCCATGCNTGCATGCATG_203/17	0	8.19	+
1	39599641	148.7	14.8	10.1	28.9	27.7	28.5	55.41	-0.65	0.48	--------	-1	0	*
1	39600269	129.3	19.3	6.7	23.8	19.91	20.52	51.1	-0.8	0.48	--------	-1	0	*
1	39676495	308	15.3	20.1	23.5	69.31	70.83	222.24	-0.61	0.29	CGTGTGCGNNC_35/3	0	3.48	+
1	39680070	67.4	10.6	6.4	28.7	9.23	10.75	9.52	-0.79	0	--------	-1	0	*
1	39680400	47.5	8.6	5.5	22.2	5.66	7.12	5.83	-1.12	0	CGTGTCCGTG_77/7	0	5.19	+
1	39680810	65.6	7.1	9.2	20.5	11.67	12.04	14.87	-0.73	0	CGTGCCCGTGCG_307/55	0	5.14	+
1	39681069	169.5	11.9	14.2	19.9	35.51	36.48	94.58	-0.57	0	--------	-1	0	*
1	40112899	104	10.2	10.2	28.2	19.12	19.72	27.42	-0.6	0.68	CNTGCATGCATG_118/4	0	9.36	+
1	40115630	69	9.4	7.4	29.3	9.21	11.56	9.5	-0.98	0.72	--------	-1	0	*
1	40261631	620.3	7.6	81.9	22.9	168.94	171.58	999	-0.81	0	CGCACGTGGGG_119/24	0	3.87	+
1	40265600	226	7.9	28.5	32.5	55.12	56.42	108.78	-0.64	0	CCGCTCGTGCTG_74/16	0	3.27	+
1	40265956	153.8	6.1	25.3	22.3	35.79	36.76	73.41	-0.97	0	CCCGCNCGTGT_37/5	0	3.15	+
1	40266299	124.2	10.7	11.6	19	24.49	25.21	57.69	-0.71	0	CGCGTGCGTGAC_83/18	0	3.37	+
1	40268812	86	8.5	10.1	14.1	15.97	16.48	37.61	-0.79	0.22	--------	-1	0	*
1	40276199	28.5	10.9	2.6	8.5	2.42	2.49	7.51	-0.51	0	--------	-1	0	*
1	40276510	124.5	8.7	14.3	8.5	26.08	26.84	96.6	-0.8	0	--------	-1	0	*
1	40277332	220	6	36.9	8.5	55.48	56.78	220.23	-0.8	0.09	AGCGTGCGTGGT_253/47	0	4.81	+
1	40278789	95.2	5	19.1	9.8	21.82	22.48	58.92	-0.95	0	--------	-1	0	*
1	40279128	297.8	11.8	25.3	10.7	70.65	72.18	307.82	-0.74	0	GCACGTGGGG_32/4	0	3.02	+
1	40351473	47	9.4	5	11.1	6.24	6.43	14.97	-0.56	0	TGTGCGTGCGTGTGTG_707/118	0	6.37	+
1	40413127	50.2	10.3	4.9	13.6	6.66	6.86	14.12	-0.76	0	CGTCCGTGTTG_44/3	0	4.19	+
1	40413633	138.8	17.8	7.8	18.2	23.23	23.92	71.64	-0.78	0	CGCGCGCGCGTG_352/102	0	3.41	+
1	40422422	87.7	20.1	4.4	11.3	10.19	10.51	46.42	-0.62	0	--------	-1	0	*
1	40422702	31.3	3.8	8.3	11.6	5.84	6.01	6.2	-1.09	0	--------	-1	0	*
1	40423576	61.7	13.4	4.6	24.7	7.7	7.93	9.68	-0.69	0.28	CNTGCCTGCC_30/2	0	3.35	+
1	40424127	170	8.1	21.1	27.5	38.22	39.23	74.06	-0.79	0.28	CCCGTGCGCGCGNGC_490/54	0	8.57	+
1	40462119	61.1	12.3	5	15.6	8.12	8.38	18.33	-0.78	0.28	TACGTACGNNC_23/1	0	3.01	+
1	40462355	73.5	4.7	15.6	14.7	15.9	16.4	27.44	-1.14	0.28	GCGCGCACGTNCGTNGTC_146/16	0	6.16	+
1	40462798	52.6	14.7	3.6	17.6	5.52	5.69	11.09	-0.79	0.28	GNGCATGCAT_73/9	0	4.43	+
1	40463893	218.1	21.6	10.1	14.8	40.52	41.58	169.01	-0.62	0	CNTGCCTGCC_30/2	0	3.35	+
1	40464452	91.4	20.7	4.4	8.5	11.01	11.36	60.14	-0.67	0	CCCGTGCGGCCG_124/19	0	4.72	+
1	40465108	61.4	9.7	6.3	8.5	9.57	9.87	31.48	-0.59	0	GTCCGTGCATGTG_197/30	0	5.35	+
1	40516224	138	13.6	10.1	18.5	25.62	26.37	70.14	-0.57	0.42	CGCGCGCGTGCGCGT_778/234	0	3.64	+
1	40599883	148	24.7	6	61.8	19.6	22.03	20.21	-0.71	0.44	GTGTCCGTGCCCAC_49/4	0	4.25	+
1	40600636	97.7	9	10.9	67.7	3.39	19.61	3.5	-0.75	0.54	--------	-1	0	*
1	40601135	124.6	8.2	15.1	70.1	8.41	26.84	8.67	-0.89	0.54	TCCGCTCGTGCGCC_374/77	0	4.7	+
1	40605305	161.8	21.4	7.6	50.6	26.35	27.12	34.99	-0.54	0.46	GTGTGCGTG_62/14	0	3.03	+
1	40616722	430.7	10.2	42.4	10.9	109.6	111.6	999	-0.75	0.08	CTGCGTGCGTGCGTG_340/25	0	10.67	+
1	40616850	181.4	8	22.6	11.2	41.51	42.59	147.41	-0.82	0.08	CGTGCGTGCAT_176/11	0	9.16	+
1	40617495	180.8	9.8	18.5	12.7	40.27	41.33	137.01	-0.84	0.08	ACNGCACGTGCCA_65/8	0	4.21	+
1	40764145	141.9	10.2	13.9	12.2	28.92	29.75	96.38	-0.84	0.28	CGCNTNCATGC_40/3	0	3.87	+
1	40765332	41.2	3.9	10.6	8.5	8.33	8.59	15.75	-1.3	0	CCTCGCTCGTG_37/3	0	3.64	+
1	40772079	141.6	19.1	7.4	8.5	22.74	23.43	116.93	-0.85	0	--------	-1	0	*
1	40790487	41.5	11.9	3.5	13.4	4.45	4.58	9.44	-0.77	0	CCTGCCTGCNTGCG_118/6	0	8.18	+
1	40791164	55.5	7	8	13.1	9.85	10.17	18.01	-0.64	0	GCGCNTGCNTGC_105/3	0	9.03	+
1	40791390	97.1	9.9	9.8	12.7	18.3	18.88	51.25	-1.11	0	--------	-1	0	*
1	40791624	88.9	6.2	14.4	11.3	18.22	18.79	47.37	-0.77	0	GCGCGCGCGCGTGNGCG_319/61	0	4.89	+
1	41085675	44	10.2	4.3	17.9	5.21	5.36	6.83	-0.62	0	--------	-1	0	*
1	41089574	68.9	13	5.3	16.7	9.18	9.47	21.07	-0.71	0.02	GCCGTGCGCGCGNGC_456/49	0	8.6	+
1	41140715	154	21.3	7.2	18.5	24.44	25.16	84.54	-0.46	0.67	GCGTGGGGACC_41/3	0	3.95	+
1	41273336	165	11.9	13.8	14.2	34.18	35.12	111.98	-0.78	0	TCGTGCGGTCG_64/7	0	4.4	+
1	41597555	72.3	10.2	7.1	16.2	11.58	11.95	24.38	-0.8	0	ACACGTGTGCAT_120/27	0	3.58	+
1	41601407	90	21.3	4.2	10.1	10.2	10.52	52.01	-0.64	0.19	GTACGCGTGCGC_209/59	0	3.27	+
1	41700013	135.1	16.2	8.4	21.7	23.12	23.81	60.13	-0.61	0.36	AGCACGTGCA_56/10	0	3.33	+
1	41700374	150.9	28.1	5.4	20.3	20.05	20.67	76.2	-0.8	0.36	--------	-1	0	*
1	41701128	183	53.7	3.4	15.8	16.64	17.17	123.67	-0.66	0.36	--------	-1	0	*
1	41792117	230.5	6.1	37.8	26.6	57.4	58.74	129.69	-0.78	0	GACCGCACGTGGC_159/27	0	4.69	+
1	41792694	140.5	16.1	8.8	29.3	24.35	25.07	49.26	-0.74	0	CTCGCGTGCGGNGT_141/27	0	4.18	+
1	41802959	72.8	4.7	15.5	23.2	15.55	16.13	16.04	-0.58	0.5	TGCCCGTGCCCAC_65/14	0	3.16	+
1	41803559	34.2	9.8	3.5	21.1	2.38	3.91	2.46	-0.61	0.5	CNTGCATGCATG_161/8	0	9.8	+
1	41832367	202	16.2	12.5	22	39.88	40.93	117.94	-0.7	0.1	--------	-1	0	*
1	41833636	180	17	10.6	23	33.45	34.37	94.18	-0.68	0.23	CNGCCGTGCGGTCG_109/16	0	4.66	+
1	41845030	93	11.9	7.8	8.5	15.76	16.26	61.18	-0.73	0.22	TCCCGTCCGTGGT_66/13	0	3.34	+
1	42746757	76	6.8	11.2	23.5	14.85	15.33	17.27	-0.67	0	CACGTGGGCGCGG_63/10	0	3.69	+
1	42750076	119	22.1	5.4	11.6	15.88	16.38	75.01	-0.71	0.14	--------	-1	0	*
1	42757856	80	13.6	5.9	13.1	11.6	11.97	35.1	-0.65	0.29	CGTGCGTGTGGG_111/10	0	6.17	+
1	42763868	177	17.9	9.9	28.2	32.68	33.59	78.04	-0.73	0.41	--------	-1	0	*
1	42764857	210	13.6	15.4	17.8	44.49	45.62	143.13	-0.67	0.41	AACGCACGTGCAG_176/32	0	4.56	+
1	42783601	158	15.3	10.3	14.9	29.28	30.11	101.34	-0.66	0	--------	-1	0	*
1	42954467	111.7	11.2	10	13.1	20.45	21.08	62.81	-0.7	0.23	AGGTGCGTGCGCGCGC_457/104	0	4.41	+
1	43040711	379.8	11.8	32.3	8.5	93.81	95.62	999	-0.6	0.33	TGCGTGCNTGCATGCA_357/29	0	10.07	+
1	43041100	90.4	10.5	8.6	8.7	15.9	16.4	58.28	-0.6	0.33	CCGTGCATGTG_129/23	0	4.3	+
1	43041751	142.8	17.7	8.1	10.6	24.2	24.92	105.79	-0.62	0.33	AGGTGCGTGCGCGCAAC_457/108	0	4.26	+
1	43072932	26	2.6	10.2	8.5	4.97	5.12	5.94	-0.72	0.26	--------	-1	0	*
1	43079373	253.6	26.2	9.7	17.6	45.87	47.02	193.13	-0.67	0.32	--------	-1	0	*
1	43079820	94.4	13.8	6.8	20.8	15.06	15.54	31.87	-0.64	0.32	--------	-1	0	*
1	43090006	515.1	9.3	55.1	22.8	135.49	137.72	999	-0.74	0	CGNGCGTGCAAGCC_51/6	0	3.85	+
1	43090397	329.8	13.2	25	20.6	77.46	79.08	265.13	-0.8	0	--------	-1	0	*
1	43286408	199.7	22.5	8.9	23	35.04	35.99	112.69	-0.68	0.26	CCGTGGGGGC_21/0	0	3.11	+
1	43287093	68.3	17.5	3.9	20.4	7.55	7.78	16.68	-0.6	0.26	--------	-1	0	*
1	43292228	78.1	5.4	14.5	17.9	16.4	16.91	25.69	-0.9	0.49	CCACGTGGGGAC_40/6	0	3.15	+
1	43334865	81	9.4	8.6	19.5	14.08	14.53	24.79	-0.74	0.31	CGTGTTCGTG_80/9	0	4.81	+
1	43834012	86.9	14.1	6.1	37.3	11.21	13.08	11.57	-0.57	0	--------	-1	0	*
1	43834233	317.1	17.4	18.3	31.1	70.13	71.65	198.32	-0.68	0	GGCANGTGCAA_30/3	0	3.09	+
1	43899786	76	9.9	7.7	16	13.11	13.53	27.43	-0.71	0	GTGCGNGNGNGC_71/4	0	5.86	+
1	44008561	63.8	3.3	19.6	22.2	11.98	14.53	12.36	-0.78	0.09	CGCGTGCGTGCCGT_645/108	0	6.23	+
1	44008697	157.2	11.2	14	22.8	32.33	33.23	75.71	-0.91	0.09	TCCGCTCGTGCG_236/46	0	4.57	+
1	44014178	103.4	7	14.7	34	20.91	22	21.55	-0.85	0.2	GTCGCACGTGCAG_186/33	0	4.7	+
1	44015093	185	12.8	14.5	51.1	38.66	39.69	46.72	-0.58	0.09	TGTGTGCGNGCG_119/11	0	6.28	+
1	44357483	215.4	15.1	14.3	12.1	44.38	45.51	183.05	-0.6	0	CCGTGCGNGTGNG_164/7	0	10.57	+
1	44364441	98.7	17.4	5.7	32.5	13.87	14.31	20.41	-0.68	0	--------	-1	0	*
1	44421353	64	9.4	6.8	8.5	10.03	10.35	33.22	-0.52	0.36	CGTGAGCGTGCGTTCG_357/51	0	6.41	+
1	44509255	88	11.1	7.9	21.6	14.55	15.02	26.2	-0.61	0	--------	-1	0	*
1	44510762	260	18.7	13.9	38.9	53.57	54.85	120.09	-0.55	0	CGTGNGCGCCC_23/1	0	3.01	+
1	44542729	99.8	12.4	8	12.9	16.84	17.37	52.39	-0.74	0	CCCCACGTGCT_59/13	0	3.03	+
1	44543311	52.2	2.9	18.1	13.1	12.01	12.39	16.14	-0.85	0	GCGGGCGTGCG_148/22	0	5.07	+
1	44553949	67.9	11	6.2	15.3	10.42	10.75	22.53	-0.83	0.34	GCGTGTGTGGAC_95/15	0	4.27	+
1	44554173	60.1	10.3	5.8	15.3	8.83	9.11	18.13	-0.78	0.34	CGTGTGCGTGTGTCCGT_353/72	0	4.69	+
1	44921505	33.8	5.8	5.8	8.8	5.22	5.38	10.04	-0.95	0	TGGCGCACGTGTA_150/40	0	3.27	+
1	44922411	88	9.4	9.4	11.9	15.8	16.3	44.84	-0.63	0.18	--------	-1	0	*
1	44974858	178	14.5	12.3	22.5	35.18	36.14	93.89	-0.74	0.2	ANGCACGTGTGNA_46/3	0	4.35	+
1	44986554	46.3	8.2	5.7	8.5	6.69	6.89	19.36	-0.82	0.51	--------	-1	0	*
1	45108420	82	9.4	8.8	21.4	14.32	14.78	22.82	-0.55	0.46	--------	-1	0	*
1	45111100	206.8	8.7	23.8	14.1	48.43	49.63	159.19	-0.76	0.02	TGNACGTGCATGT_55/8	0	3.65	+
1	45111205	136.2	9.2	14.8	14.3	28.42	29.24	82.66	-0.81	0.02	GCGTNCNTGCA_52/3	0	4.82	+
1	45115787	110	9.4	11.7	12.7	21.37	22.02	62.21	-0.85	0.16	CCGTGGGGGC_21/0	0	3.11	+
1	45116768	225.4	19.6	11.5	12.2	43.81	44.93	195.1	-0.84	0	--------	-1	0	*
1	45261780	67	6	11.2	12.7	13.28	13.7	26.16	-0.85	0.17	GCGCGCGNGTGG_131/28	0	3.79	+
1	45286547	211	17.9	11.8	26.4	41.45	42.52	111.91	-0.64	0.28	GTCGTGCGTGCCCAC_297/42	0	6.22	+
1	45290248	92	7.7	12	23	18.22	18.79	26.8	-0.64	0.57	GCGTGGGCCCNG_36/4	0	3.31	+
1	45357948	66	12.8	5.2	16.4	8.99	9.27	19.64	-0.72	0.48	--------	-1	0	*
1	45393569	228	17.9	12.7	18.5	45.91	47.06	159.53	-0.77	0.25	GCATGCGTGC_180/40	0	3.91	+
1	45513300	57	8.5	6.7	27.4	6.1	9.23	6.28	-0.64	0.4	CGNGCNTGCANG_44/1	0	4.95	+
1	45536713	552.8	16.4	33.6	17	137.13	139.38	999	-0.65	0.04	CGTGTGTGCGTGCGA_512/96	0	5.38	+
1	45537077	118.2	11.7	10.1	19.5	22.22	22.89	51.77	-0.52	0.04	CNTGCCTGCC_30/2	0	3.35	+
1	45571837	54	6	9.1	15.7	10	10.31	13.49	-1	0.32	ACGTGGGCCC_32/3	0	3.25	+
1	45577191	117.1	6.1	19.2	74.5	5.53	26.7	5.7	-0.76	0.55	CNTGCCTGCC_30/2	0	3.35	+
1	45578016	112.6	5.3	21.1	38.8	21.01	26.26	21.65	-0.68	0	--------	-1	0	*
1	45578778	365.1	9.1	40	26.4	92.24	94.04	272.12	-0.73	0	ACGTGCGNGC_57/12	0	3.07	+
1	45579154	132.2	17.8	7.4	24.6	21.78	22.44	51.92	-0.82	0	--------	-1	0	*
1	45725785	161	24.7	6.5	44.5	24.38	25.11	40.84	-0.59	0.43	--------	-1	0	*
1	45729095	109.4	11.3	9.7	38	19.95	20.56	20.93	-0.76	0.09	CCCGTGCACAC_44/4	0	3.89	+
1	45729365	301.6	7.5	40.3	44	76.42	78.02	142.35	-0.86	0.09	--------	-1	0	*
1	45731643	241.9	10.2	23.7	22.9	56.09	57.4	154.43	-0.7	0.24	--------	-1	0	*
1	45986486	189	11.9	15.9	15.4	40.61	41.67	131.87	-0.69	0.22	GCGCGTGTGCGTG_212/55	0	3.53	+
1	46015767	166.8	13.8	12.1	34.9	33.09	34.01	57.63	-0.89	0.37	ACGTGCACGNC_47/9	0	3.02	+
1	46016264	100.2	18.5	5.4	33.2	13.83	14.27	20.76	-0.78	0.37	GCGGCCGTGCGG_308/46	0	5.99	+
1	46175114	74	13.6	5.4	16.1	10.27	10.59	25.18	-0.61	0.06	CGTGNGCGTG_74/15	0	3.4	+
1	46178837	65.5	19.6	3.3	15.3	6.29	6.48	21.2	-0.47	0.44	CGTGNGCGTG_74/15	0	3.4	+
1	46179845	111.5	11.5	9.7	22.9	20.45	21.08	39.87	-0.91	0.44	--------	-1	0	*
1	46183489	142.7	9.8	14.6	9.5	30.02	30.87	111.78	-0.81	0	CCGTGCCCACG_37/4	0	3.38	+
1	46327766	71	13.6	5.2	12.6	9.61	9.92	29.2	-0.71	0.35	--------	-1	0	*
1	46395184	45	8.5	5.3	17.7	6.25	6.44	7.4	-0.65	0.25	--------	-1	0	*
1	46497414	124.4	6.8	18.4	26.4	27.84	28.64	43.05	-0.76	0.05	TGCGTGTGTGT_94/17	0	3.91	+
1	46497496	132.9	3.8	35.4	27	33.16	34.08	47.54	-0.76	0.05	CCCGTGCGTGCT_494/85	0	5.79	+
1	46497902	54.1	9.4	5.8	25.8	6.22	8.23	6.41	-0.97	0.05	GTGCGNGCGNC_33/4	0	3.09	+
1	46499631	71	6	11.9	17.8	14.31	14.77	20.86	-0.7	0.7	--------	-1	0	*
1	46666210	40.7	11.9	3.4	15.9	4.26	4.39	6.99	-0.43	0	CNTGCCTGCC_30/2	0	3.35	+
1	46666641	48.3	5.2	9.4	18.1	8.53	9.04	8.8	-0.58	0	AGCACGTGCGCC_136/28	0	3.93	+
1	46898292	256	9.4	27.3	10.1	61.05	62.44	254.11	-0.8	0.03	CGTGTGCGNGC_67/9	0	4.1	+
1	46957978	115	8.5	13.5	44.5	17.69	24.14	18.24	-0.83	0	--------	-1	0	*
1	47026383	68.4	9.5	7.2	11.8	11.2	11.56	29.47	-0.5	0.34	CNGTGNGTGTGTGGG_54/6	0	4.04	+
1	47027031	127.6	19.4	6.6	11.5	19.44	20.04	84.96	-0.64	0.34	--------	-1	0	*
1	47137538	157.2	17.8	8.8	27.2	27.9	28.71	65.33	-0.79	0.12	CGTGCGTGTGTG_97/12	0	4.95	+
1	47154813	64	9.4	6.8	11.1	10.03	10.35	26.98	-0.4	0.8	GTGCGTACGTG_228/22	0	7.76	+
1	47211655	63	10.2	6.2	23	9.28	9.58	11.31	-0.47	0.87	AGACGTGCGTGCGTC_746/94	0	8.38	+
1	47659376	75	11.9	6.3	14.4	11.5	11.87	28.76	-0.78	0.25	ATNCCCGTGCGGTCTG_63/13	0	3.21	+
1	47727202	71	9.4	7.6	17.7	11.67	12.05	21.02	-0.55	0.31	CACGTGCATGNA_80/10	0	4.56	+
1	47731117	108.3	19.3	5.6	24.8	15.11	15.6	34.93	-0.61	0.19	--------	-1	0	*
1	47731714	91.9	8.3	11.1	20.8	17.49	18.04	29.88	-0.86	0.19	ATCCCGTGCGGTAC_53/9	0	3.35	+
1	47787238	77.5	11	7.1	19.4	12.76	13.17	23.06	-0.89	0.36	--------	-1	0	*
1	47787715	49.3	6.2	8	23.9	5.53	8.67	5.69	-0.73	0.36	GCGTGCGTGCGTA_169/7	0	10.88	+
1	47879397	79	9.4	8.4	29.1	13.29	14.03	13.72	-0.79	0	GTGCGTGCGCCC_325/66	0	4.65	+
1	48287484	84	12	7	18.7	13.28	13.7	28.43	-0.89	0.09	--------	-1	0	*
1	48339495	119.5	16.1	7.4	13.6	19.25	19.85	68.76	-0.6	0	--------	-1	0	*
1	48339976	282.5	12.8	22.1	14.4	65.41	66.87	251.26	-0.7	0	AGCACGTGCGC_126/26	0	3.86	+
1	48354956	102.6	4.9	20.8	11.3	23.73	24.44	60.57	-1.12	0	CNTGCATGCATG_161/8	0	9.8	+
1	48355224	62.7	6.2	10.1	11.3	11.57	11.94	25.94	-1.2	0	AGCGNGCGNGC_30/2	0	3.35	+
1	48356075	145	14.5	10	9.8	26.69	27.47	112.68	-0.57	0.43	--------	-1	0	*
1	48426243	70.9	7.3	9.8	10.3	12.9	13.31	34.55	-0.89	0	--------	-1	0	*
1	48426436	50.1	10.9	4.6	10.3	6.66	6.86	19.05	-0.86	0	--------	-1	0	*
1	48597763	35	8.4	4.1	13.3	4.15	4.28	6.29	-0.6	0.32	AGCCGCACGTNCGGCCG_95/14	0	4.45	+
1	48718137	60	16.2	3.7	15.7	6.17	6.35	17.02	-0.7	0.07	--------	-1	0	*
1	48748644	111	12.8	8.7	17.7	19.53	20.14	49.42	-0.59	0.47	ACGTGCGNGC_57/12	0	3.07	+
1	48950303	83.3	8.5	9.8	33.4	12.42	15.96	12.82	-0.82	0	CGTGCGTGCATG_193/11	0	10.03	+
1	48951510	96.7	10.6	9.1	30.2	17.38	17.92	21.57	-0.72	0	CGCGCGCGCGTGC_612/150	0	4.3	+
1	49002724	121.9	19.2	6.3	11.4	18.05	18.62	78.96	-0.52	0	CGTACGTACGTGCACGA_515/51	0	9.49	+
1	49051642	99.3	17.6	5.6	16.1	14.09	14.54	44.2	-0.79	0	TGCGTGCATGCATG_497/54	0	8.7	+
1	49051960	109.8	10.2	10.8	17.2	20.64	21.27	49.77	-0.83	0	CNTGCATGCATG_161/8	0	9.8	+
1	49055952	114	12.8	8.9	46.4	16.07	20.9	16.58	-0.6	0.43	CNCGTGTGCGTNC_120/14	0	5.53	+
1	49059408	110	10.2	10.8	16.8	20.64	21.27	50.72	-0.84	0.49	TGNGTGNGTGNGTGAG_83/1	0	8.6	+
1	49060345	132	15.3	8.6	36.5	22.77	23.46	33.73	-0.59	0.49	CCATGCGTGCTAGC_141/26	0	4.29	+
1	49063708	59	9.4	6.3	16.1	8.88	9.16	15.88	-0.5	0	AGCAGGCGTGC_76/12	0	3.96	+
1	49064433	84	11.1	7.6	8.5	13.6	14.04	52.02	-0.54	0	GTGCTCGTGCATCCG_140/32	0	3.65	+
1	49087458	134	7.7	17.5	14.9	29.36	30.19	77.62	-0.8	0.4	--------	-1	0	*
1	49088721	100	7.7	13	17.9	20.31	20.93	40.36	-0.61	0.4	--------	-1	0	*
1	49802406	68	7.7	8.9	12.9	12.16	12.55	26.49	-0.54	0.53	--------	-1	0	*
1	50033541	81.8	11.1	7.4	14.4	13.13	13.55	33.93	-1.04	0	--------	-1	0	*
1	50395245	74.5	7.6	9.8	14.7	13.9	14.34	28.25	-0.65	0.11	GGCCGTACGTGGGG_240/24	0	7.69	+
1	50395322	402.5	15.4	26.1	13.9	95.78	97.61	999	-0.68	0.11	GNCCNCACGTGGGCG_64/10	0	3.74	+
1	50524347	43	8.5	5	13	5.82	5.99	10.36	-0.85	0.25	CNTGCATGCAT_115/4	0	9.13	+
1	51359787	75	13.6	5.5	26.1	10.49	10.82	14.3	-0.41	0	CATGCGTGCGTGGC_409/61	0	6.35	+
1	51360515	110	11.1	9.9	26.5	19.95	20.56	33.14	-0.53	0	GCGCGCGNGCC_92/24	0	3.04	+
1	51361395	93	10.2	9.1	36	14.31	16.91	14.77	-0.58	0.2	CNTGCGGCCG_23/1	0	3.01	+
1	51401191	603	13.6	44.3	43.7	155.18	157.67	999	-0.6	0	CGNGCNTGCANG_44/1	0	4.95	+
1	51404607	163	22.1	7.4	33.9	26	26.76	56.53	-0.69	0	ATGTGCGTGCGGCCT_427/79	0	5.28	+
1	51406140	170.4	6.7	25.6	8.5	40.51	41.57	153.59	-0.92	0.2	CCCGCGCGCGCANG_164/42	0	3.43	+
1	51408012	102.1	7.6	13.4	20.3	21.09	21.74	38.22	-0.84	0.01	CGCGTGCGNGCGGC_346/35	0	8.44	+
1	51408356	257.9	11.1	23.2	8.5	59.5	60.87	275.25	-0.78	0.01	AGCGTGCGTGG_215/44	0	4.32	+
1	51470240	94	10.2	9.2	26.3	16.63	17.16	24	-0.88	0.42	CACACGTGTG_67/15	0	3.11	+
1	51832329	71	22.1	3.2	16.8	6.25	6.44	22.16	-0.5	0.49	TATGCNTGCATGCNT_101/8	0	6.28	+
1	51833036	64	6.8	9.4	27	8.69	12.2	8.97	-0.48	0.49	AGCATGCNTGCG_134/6	0	9.24	+
1	51837236	110	11.9	9.2	38.9	20.01	20.82	20.63	-0.79	0	CNTGCATGCAT_158/8	0	9.62	+
1	51837720	58.8	8.1	7.3	31.7	4.88	9.71	5.03	-0.97	0	GCGCGTNCGT_38/5	0	3.22	+
1	51848056	55.3	8.1	6.8	8.5	8.72	8.99	26.42	-0.65	0.12	GTCGTACGTGCCA_211/28	0	6.04	+
1	51853408	70.4	7.7	9.1	8.5	12.9	13.31	39.53	-0.71	0	TGCGCGCGCGTGCAG_632/150	0	4.45	+
1	51855525	44.1	5.2	8.5	8.5	7.8	8.04	17.89	-0.78	0	CGTGCGNGNGNG_110/2	0	10.22	+
1	51855687	52	3.4	15.5	8.5	10.91	11.26	23.2	-1.05	0	GCACGTGGGG_32/4	0	3.02	+
1	51887412	100.1	4.8	21	17.3	23.19	23.88	42.35	-0.97	0.13	GNGNGNGTGCGTGTG_167/20	0	6.08	+
1	51888022	145.3	4.9	29.6	15.1	35.69	36.65	88.38	-0.95	0.13	CGTGTGCGCGTGCGTGGCC_644/142	0	4.8	+
1	51888311	84.9	4.4	19.5	12.9	18.84	19.42	39.61	-1.14	0.13	CGTCCGTGCGTGC_539/56	0	9.22	+
1	51902120	72.1	13.9	5.2	12.7	10.05	10.37	30.5	-0.83	0	CNTGCGNGCGTGT_119/9	0	6.94	+
1	51902381	73.9	12.5	5.9	13	10.76	11.1	30.67	-0.67	0	CCGTGTGCNTGCGCTG_268/32	0	6.95	+
1	51903213	88	15.3	5.7	23.7	12.4	12.8	23.62	-0.55	0	GACGTACGTGTGCA_334/36	0	7.95	+
1	51977752	71	11.9	6	19.2	10.59	10.92	19.14	-0.9	0.32	CGTGNGNGCGG_30/3	0	3.09	+
1	52263107	93	11.1	8.4	11.5	15.76	16.26	50.49	-0.54	0.29	--------	-1	0	*
1	52263819	66	17.9	3.7	10.7	6.96	7.18	29.54	-0.53	0.29	CCTGCCTGCNTGCG_118/6	0	8.18	+
1	52264637	106	18.7	5.7	9.7	14.94	15.41	69.52	-0.76	0.29	AGCTCGTGCGTGTGCG_287/32	0	7.45	+
1	52309368	152.1	7.4	20.5	25.4	34.53	35.47	65.37	-0.82	0.17	GCGCGCACGTGCGGTGC_679/128	0	5.63	+
1	52499426	271.4	8.8	31	16.1	66.68	68.15	224.73	-0.84	0.04	CACACGTGCACCC_148/38	0	3.37	+
1	52510734	48.9	3.4	14.4	11.8	10.13	10.45	15.25	-0.45	0	CCGTGCGGCCGG_112/18	0	4.44	+
1	52511106	368.1	21.3	17.3	8.5	80.31	81.96	999	-0.73	0	GCGCGCGNGTGCT_177/26	0	5.36	+
1	52513815	64.5	11.1	5.8	8.5	9.24	9.53	34.1	-0.54	0.3	GCGGGCGGGCG_153/17	0	6.21	+
1	52514112	72.7	6.3	11.5	8.5	14.09	14.54	41.39	-1.18	0.3	GCGTGNGNGCGT_129/6	0	8.91	+
1	52519784	244	24.7	9.9	10.8	44.75	45.88	231.06	-0.61	0	--------	-1	0	*
1	52520791	119	15.3	7.8	22.1	19.61	20.21	46.32	-0.43	0	CNTGCCTGCC_30/2	0	3.35	+
1	52588092	57.1	6.7	8.6	24.5	7.98	10.67	8.23	-1	0	--------	-1	0	*
1	52588725	105.9	16.3	6.5	34.3	15.97	16.48	22.17	-0.69	0	--------	-1	0	*
1	52592970	235.4	24.8	9.5	34	42.71	43.81	112.55	-0.56	0.5	GCCCGTGCGCCGT_173/44	0	3.48	+
1	52594124	58.2	10.8	5.4	40.9	2.26	8.65	2.33	-0.9	0	--------	-1	0	*
1	52594520	92.8	15.6	5.9	32.3	13.52	13.96	17.7	-0.93	0	--------	-1	0	*
1	52853828	93	12.8	7.3	36.6	13.87	15.64	14.31	-0.55	0.78	GCGGGCGGGCANGCAGG_70/5	0	5.4	+
1	52859003	136	10.2	13.3	22.5	27.35	28.14	58.45	-0.76	0.29	--------	-1	0	*
1	52870500	66.7	8.7	7.7	10	11.3	11.66	31.87	-0.74	0	CTGCTCGTGCGCC_250/52	0	4.37	+
1	52870824	46.3	13.5	3.4	9.7	4.73	4.87	17.17	-0.53	0	--------	-1	0	*
1	52873022	98	17	5.8	13.6	13.65	14.08	48.88	-0.72	0.35	GCGGCCGTGCGG_308/46	0	5.99	+
1	52945256	154.5	18.7	8.2	14.1	26.51	27.28	101.81	-0.55	0	CGTGTGTGCGTGTGGG_352/65	0	5.12	+
1	52945956	221.1	8.8	25.2	17.2	52.61	53.88	159.26	-0.56	0	TCGTGCTCGTGCA_190/38	0	4.3	+
1	52946220	115.7	2.5	47.2	14.8	29.53	30.37	61.06	-0.94	0	TGCGTNCGTG_114/9	0	6.67	+
1	52946666	102.6	10.9	9.4	14.1	18.87	19.46	51.84	-0.95	0	GGTACGTGCGGGCT_76/16	0	3.35	+
1	53308387	81.1	6.8	11.9	18.4	16.4	16.92	27.02	-1.06	0	--------	-1	0	*
1	53308953	60.9	5.1	11.9	26.8	7.76	12.13	8	-1.05	0	GCGTGCGCCTG_73/9	0	4.43	+
1	53310170	58.4	18.1	3.2	29.7	5.33	5.49	5.84	-0.72	0.17	--------	-1	0	*
1	53310552	122.9	16.7	7.4	30.7	19.97	20.59	35.45	-0.78	0.17	CGTGNGTNCGT_87/3	0	7.59	+
1	53326993	111	17.9	6.2	8.5	16.59	17.11	80.61	-0.52	0	GTACACGTGCAAGG_122/28	0	3.54	+
1	53328063	233	11.9	19.5	8.5	52.6	53.86	238.76	-0.84	0	CGTGCGNNCGTGC_189/6	0	12.91	+
1	53331703	601	21.3	28.2	14.4	144.9	147.26	999	-0.68	0.16	GAGCACGTGCGGCGGC_175/28	0	5.02	+
1	53332950	285	6	47.8	12.3	74.11	75.69	272.56	-0.73	0.12	CCGTGTGCGTGTG_352/74	0	4.57	+
1	53366430	61.5	8.2	7.5	27.1	7.95	10.44	8.2	-0.86	0	--------	-1	0	*
1	53366732	44.5	5.4	8.2	29.5	2.25	8.04	2.32	-1.14	0	--------	-1	0	*
1	53372452	128.6	12.3	10.5	29	24.05	24.76	41.68	-0.77	0.44	--------	-1	0	*
1	53372604	96.5	9.7	9.9	28.1	18.05	18.62	23.71	-0.78	0.44	--------	-1	0	*
1	53373003	45	9.9	4.5	23	4.37	5.99	4.5	-0.72	0.44	CGCGCGTNCGT_169/25	0	5.27	+
1	53373241	186.8	18.3	10.2	21.6	34.52	35.46	104.95	-0.66	0.44	GNTGCGTGCGTGGT_217/23	0	7.16	+
1	53392602	165.9	10	16.6	13.2	36.2	37.17	117.66	-0.96	0	--------	-1	0	*
1	53687085	86	10.2	8.4	21.5	14.67	15.14	25.15	-0.49	0.5	--------	-1	0	*
1	53727014	76	13.2	5.8	11.4	10.71	11.05	35.94	-0.78	0.1	--------	-1	0	*
1	53727372	137	13.2	10.4	11.9	25.62	26.37	93.4	-0.72	0.1	TNCGTGCGTGC_106/5	0	7.89	+
1	53757010	92	11.6	8	59.9	4.03	16.01	4.15	-0.53	0.49	GCCGTCCGTGCGGTCTG_424/65	0	6.24	+
1	53757211	172	15.7	11	59.9	31.22	34.03	32.1	-0.62	0.49	TGCGTGCGTGGA_198/20	0	7.19	+
1	53872432	67	18.7	3.6	9.5	6.81	7.01	33.26	-0.52	0	--------	-1	0	*
1	53873277	218	12.8	17.1	8.9	47.55	48.73	213.52	-0.78	0	CGTACGCGTGCGCTTGG_305/79	0	3.71	+
1	53875022	122.9	10.2	12	12.3	23.97	24.68	76.38	-0.84	0	--------	-1	0	*
1	53882699	59.7	9	6.6	19.5	9.64	9.95	12.81	-0.91	0	--------	-1	0	*
1	53886180	96	5.1	18.8	13.4	20.91	21.55	47.62	-0.67	0.38	--------	-1	0	*
1	54028322	128.8	12.8	10.1	58.6	14.37	24.76	14.83	-0.73	0	CCTCGTGCGTGCT_434/64	0	6.49	+
1	54029428	112	11.9	9.4	59.8	8.67	21.08	8.94	-0.58	0.61	CTCGTCCGTGT_55/4	0	4.69	+
1	54032349	72	11.1	6.5	27.4	10.81	11.16	11.97	-0.73	0.12	CNCGCGCGCGTGGGCGGGC_382/118	0	3.24	+
1	54037402	60.9	7.8	7.8	14.8	10.46	10.79	18.74	-0.7	0.42	CGTGCNNNCGTG_72/1	0	7.56	+
1	54037683	50.1	6.7	7.5	11.7	8.65	8.92	16.85	-0.94	0.42	CGNGCGTGCA_40/4	0	3.6	+
1	54251091	128.2	18.2	7	28.2	20.24	20.86	42.81	-0.97	0	GCGCACGTGC_222/51	0	3.94	+
1	54251347	118.8	15.8	7.5	28.2	19.61	20.21	36.36	-0.99	0	GNTCGTGCGGGCNC_32/3	0	3.25	+
1	54254062	190	24.7	7.7	32.1	31.29	32.17	79.6	-0.73	0.59	GGCCGTGCGTGTGT_224/29	0	6.24	+
1	54265997	64	15.3	4.2	19.5	7.31	7.53	14.84	-0.85	0	--------	-1	0	*
1	54294259	139.1	10.9	12.7	19.9	28.4	29.21	67.83	-0.79	0	--------	-1	0	*
1	54294749	62.9	18	3.5	23.6	6.06	6.24	10.84	-0.54	0	GCGGGCGGGCGGGNG_246/28	0	7.05	+
1	54315229	51.4	11.3	4.6	10.6	6.45	6.64	19.19	-0.38	0	--------	-1	0	*
1	54315575	398.6	10.9	36.7	11.5	100.45	102.33	999	-0.75	0	CACGCTCGTGCNGTC_160/22	0	5.46	+
1	54757064	61.8	6	10.3	8.5	11.33	11.69	31.48	-0.68	0	ACGTGNGTGCGTGTG_385/41	0	8.32	+
1	54757610	52.2	11	4.7	21.9	6.66	6.86	7.91	-1.01	0	--------	-1	0	*
1	54759171	121.2	7.1	17	66.7	8.79	26.89	9.07	-0.97	0.29	TGGTGCGTGCGCCC_344/68	0	4.81	+
1	54761247	102	12.8	8	12.4	17.33	17.87	55.99	-0.82	0.2	CCGTGCGTGCGGCGG_714/110	0	6.88	+
1	54762358	122	24.7	4.9	8.5	15.61	16.1	93.11	-0.74	0.14	--------	-1	0	*
1	55169328	117	7.7	15.3	8.5	24.79	25.53	87.37	-0.65	0.24	--------	-1	0	*
1	55177203	59.3	6.2	9.5	20.3	10.83	11.18	12.11	-0.6	0	CGTNCATGCA_50/3	0	4.66	+
1	55178938	88	11.1	7.9	20.7	14.55	15.02	27.42	-0.63	0.47	GCCGCACGTGAG_98/18	0	3.92	+
1	55258991	112.7	10.7	10.5	8.5	21.41	22.06	82.85	-0.67	0	CGTGCCCGTG_38/6	0	3.02	+
1	55259221	241.8	7.6	31.7	8.6	59.35	60.71	251.09	-0.82	0	GTGCNTGCNTG_114/4	0	9.06	+
1	55259605	87.4	6.4	13.6	15.4	17.96	18.52	36.52	-1.12	0	CGACGTACGTNCAT_61/6	0	4.49	+
1	55259816	120.1	7.6	15.8	17.2	25.86	26.62	58.94	-1.05	0	TGGTGCGTGCGCGCC_447/103	0	4.35	+
1	55260545	286.1	13.5	21.1	21.2	65.5	66.96	210.69	-0.73	0.09	GTACGTGTGG_76/10	0	4.36	+
1	55260751	162.9	12.9	12.7	23.1	32.84	33.75	79.18	-0.92	0.09	--------	-1	0	*
1	55375591	256	15.3	16.7	59.5	55.12	56.42	78.45	-0.81	0	--------	-1	0	*
1	55377111	62	6	10.4	34.2	4.78	12.39	4.92	-0.54	0	--------	-1	0	*
1	56133163	113	15.3	7.4	13.4	18.17	18.74	62.82	-0.84	0.08	ATGCGTGCAGGTGC_238/43	0	4.87	+
1	56142935	114.5	18.8	6.1	24.9	16.98	17.51	38.77	-0.63	0.32	--------	-1	0	*
1	56143437	273.5	12.7	21.6	24.3	62.92	64.34	181.53	-0.58	0.32	CGCGTGTGTGTGC_221/36	0	5.22	+
1	56148414	163.5	7.4	22	16.9	37.55	38.55	99.57	-0.79	0	CGCGTACGNGTGC_55/2	0	5.47	+
1	56578253	198	11.9	16.6	10.4	43.04	44.14	173.73	-0.76	0.1	TGCGTGCATGCAT_466/54	0	8.11	+
1	56741411	219.5	12.4	17.7	10.9	48.09	49.28	198.03	-0.86	0	CGCCGTGCATGCGTG_179/26	0	5.42	+
1	56742932	88.4	9.4	9.4	14.5	16.05	16.56	39.26	-0.86	0.1	CGCGTGGGGCC_45/7	0	3.26	+
1	56922253	302	14.5	20.9	23.7	68.65	70.15	214.68	-0.77	0	ATGCGTGCGCTGCC_176/48	0	3.29	+
1	56923361	244	17.9	13.6	17.9	50.15	51.37	180.08	-0.56	0	CCCACGTGCGNTNGT_41/7	0	3.02	+
1	56975208	236.4	8.6	27.6	21.4	56.82	58.14	155.33	-0.78	0	--------	-1	0	*
1	57000440	242	15.9	15.2	12	51.33	52.58	217.21	-0.8	0.14	CGCGTGNGTGNGTC_192/10	0	10.48	+
1	57001661	78.3	13.2	5.9	8.5	11.38	11.74	47.1	-0.78	0.14	--------	-1	0	*
1	57012428	151.5	3.9	38.6	13.1	38.55	39.57	102.91	-0.54	0	CGCACACGTGC_177/37	0	4.09	+
1	57012881	674.5	15.7	43.1	13.4	173.29	175.97	999	-0.64	0	CGCACGTGTGGCT_183/31	0	4.86	+
1	57133563	68.3	9.7	7.1	27.2	10.5	11.56	10.83	-0.66	0.22	CACGCGCGTGCCACCA_223/48	0	4.16	+
1	57134034	63.7	6.5	9.8	26.1	9.28	12.2	9.57	-0.81	0.22	--------	-1	0	*
1	57255520	128	14.5	8.8	26.5	22.43	23.11	44.85	-0.73	0.38	AGCGCGTGCGGGAC_228/61	0	3.47	+
1	57266342	84	20.4	4.1	22.3	9.39	9.68	22.91	-0.59	0.46	CGTCCGTNCGTGCAT_206/12	0	10.21	+
1	57267126	101	11.9	8.5	24.2	17.71	18.27	30.69	-0.46	0.46	CCCGTGNGTGCATGCNC_275/22	0	9.38	+
1	57272182	54	9.4	5.8	13.9	7.76	8	15.49	-0.58	0.26	CNCNTGCATGCA_156/9	0	9	+
1	57276372	55	7.7	7.2	13.3	9.03	9.31	17.11	-0.65	0.31	ANGTGCATGC_28/2	0	3.18	+
1	57291548	46	6	7.7	8.5	8.04	8.29	18.62	-0.61	0	GCAGTACGTGCAAG_134/14	0	6.15	+
1	57333494	66.3	13.4	5	8.5	8.75	9.02	35.89	-0.66	0	CACGTGCATGCATG_380/42	0	8.05	+
1	57334092	127.7	16.4	7.8	8.5	21.18	21.82	100.12	-0.63	0	GCCGCGCGCGCGCT_274/62	0	4.12	+
1	57594358	35.1	8.3	4.2	18.9	3.43	4.48	3.54	-0.79	0.34	GCACGNGCGTGCGCGCCG_187/48	0	3.49	+
1	57594714	72.9	11.3	6.4	19.4	11.04	11.39	20.04	-0.96	0.34	ATCGTGCGTGCC_299/39	0	6.65	+
1	57996811	64.6	9.6	6.8	13	10.26	10.59	24.15	-0.72	0.01	CGNGCATGCAT_166/16	0	6.98	+
1	57997035	172.4	9.2	18.8	13	38.1	39.11	126.48	-0.95	0.01	TGTGCNTGCGTGCG_283/24	0	9.09	+
1	58012998	247	10.2	24.2	9.6	57.48	58.81	246.82	-0.73	0	TACGTGCACGC_91/10	0	5.13	+
1	58057323	78	10.2	7.6	15.4	12.76	13.17	29.14	-0.66	0	--------	-1	0	*
1	58058102	198	21.3	9.3	12.6	35.21	36.17	158.14	-0.68	0	GTCCGTGCAC_32/2	0	3.52	+
1	58280134	40	7.7	5.2	12.3	5.61	5.78	9.5	-0.77	0	--------	-1	0	*
1	58281010	89	9.4	9.5	12.7	16.05	16.56	43.54	-0.89	0	ATGTGCGTGCGCTG_428/94	0	4.52	+
1	59108129	195	14.5	13.5	28.7	39.65	40.69	91.64	-0.68	0.56	ATGCATGCGTGTAC_128/24	0	4.15	+
1	59110120	80.2	11.2	7.1	27.6	12.9	13.31	16.02	-1.19	0.21	GTGCGTNCGTGC_222/13	0	10.53	+
1	59110939	62.3	5.7	11	27.6	8.01	12.65	8.25	-0.89	0.21	CGCGCGCGCGNG_189/47	0	3.59	+
1	59111454	80.3	18.3	4.4	26.7	9.57	9.87	16.8	-0.51	0.21	--------	-1	0	*
1	59119063	77	11.9	6.5	26.6	11.96	12.34	14.78	-0.4	0.6	GTGCGTGCGTGCGTGC_923/154	0	6.76	+
1	60344783	71.6	12	6	12.6	10.31	10.64	30.09	-0.98	0.23	GTGCCCGTGCNC_126/30	0	3.47	+
1	60630607	176	9.4	18.8	24	38.91	39.94	87.77	-0.85	0.2	GCGGGCGTGCGCGGA_259/66	0	3.68	+
1	60678007	63.3	7.4	8.6	11.2	11.18	11.54	26.76	-1.08	0.14	--------	-1	0	*
1	60678207	37.6	9.2	4.1	11.6	4.38	4.51	9.2	-0.94	0.14	TCGTGCATGNA_63/6	0	4.62	+
1	60678723	50	10.1	4.9	10.6	6.66	6.86	18.56	-0.62	0.14	--------	-1	0	*
1	60874061	503	21.3	23.6	19.5	117.34	119.42	999	-0.63	0.14	GCGTACGTGGA_115/13	0	5.55	+
1	60927602	59	8.5	6.9	14.7	9.41	9.71	17.65	-0.65	0.48	CNTGCCTGCC_30/2	0	3.35	+
1	60934773	102.5	21.2	4.8	21.8	12.89	13.3	35.54	-0.62	0.44	TCCTCGTGCG_51/10	0	3.08	+
1	60935269	144.5	16.3	8.9	24.3	25.33	26.08	61.44	-0.62	0.44	--------	-1	0	*
1	60935947	126	34.1	3.7	21.1	12.44	12.84	53.62	-0.58	0.44	CGCCGTACGT_23/1	0	3.01	+
1	61041495	114	11.9	9.6	15.2	20.95	21.59	58.37	-1	0.18	CGTGCGNGCCA_29/1	0	3.57	+
1	61277116	69	8.4	8.2	11	12.02	12.41	31.96	-0.88	0	--------	-1	0	*
1	61277484	54	9.5	5.7	11	7.76	8	19.91	-0.7	0	--------	-1	0	*
1	61415252	147.7	12.1	12.2	12.7	28.92	29.75	100.52	-0.71	0.17	GTGCATGCGTGCGCTGC_406/93	0	4.31	+
1	61415433	39.3	3.2	12.2	12.2	7.83	8.07	9.63	-0.69	0.17	CGCCGTACGTGCCA_376/46	0	7.38	+
1	61896893	260.5	8.2	31.8	22.7	63.57	65	175.08	-0.67	0.39	TGCTCGTGCATGCAA_320/41	0	6.86	+
1	61897179	185.5	14	13.3	23.6	38.09	39.1	97.77	-0.62	0.39	CATCCGTGCA_41/6	0	3.21	+
1	61899836	120.2	6.8	17.6	24.9	26.75	27.53	42.72	-0.7	0.01	CGNGCNNGCGTG_71/2	0	6.84	+
1	61899966	273.8	13.6	20.1	24.7	61.92	63.32	179.83	-0.77	0.01	ATGCGTGCGGGGTG_148/24	0	4.77	+
1	62296751	73	12.8	5.7	10.4	10.53	10.87	36.02	-0.7	0.29	--------	-1	0	*
1	62426692	49.5	6.8	7.3	21.6	6.7	8.67	6.9	-0.71	0.53	--------	-1	0	*
1	62748741	49	11.1	4.4	21.5	5.83	6.01	6.57	-0.71	0.18	CGTGCGTCGTC_38/2	0	4.03	+
1	63045521	87	14.5	6	12	12.68	13.08	43.63	-0.7	0.2	CACGTGTGCA_77/15	0	3.52	+
1	63585030	206	24.7	8.3	34.6	35.21	36.17	86.67	-0.54	0.6	CGTGCNTGCA_75/6	0	5.39	+
1	63938049	48.5	10.6	4.6	10.6	6.24	6.42	17.1	-0.75	0.12	--------	-1	0	*
1	63938339	255.5	9	28.3	11.7	61.05	62.44	238.38	-0.79	0.12	ACGTGTGCGTG_192/39	0	4.25	+
1	64048486	174	14.5	12	12.9	34.14	35.07	128.2	-0.77	0.19	TGCGTGCNTGCATGCATG_372/30	0	10.25	+
1	64049303	115	13.6	8.4	11.1	19.87	20.49	73.27	-0.89	0.15	--------	-1	0	*
1	64409942	61.4	11.9	5.1	11.9	8.58	8.85	23.99	-0.96	0	CTCACGTGTGCA_102/21	0	3.67	+
1	64476533	133	11.1	12	18.3	25.8	26.56	66.31	-0.81	0.05	GCCGCGCGCGCNT_178/42	0	3.72	+
1	65043790	129.6	11.5	11.3	16.2	25.03	25.77	69.55	-0.94	0.16	GTNCATGCAT_62/5	0	4.86	+
1	65047519	107.1	17.5	6.1	16.4	15.9	16.41	50.09	-0.9	0	CNTGCGGCCG_23/1	0	3.01	+
1	65077632	47	8.5	5.5	16.6	6.69	6.89	9.12	-0.72	0.26	TCCGTGCATGCATG_334/44	0	6.77	+
1	65079533	90	17	5.3	19.6	11.89	12.27	30.35	-0.57	0.52	--------	-1	0	*
1	65103279	27	8.6	3.1	12.1	2.62	2.71	3.79	-0.84	0	GGTACGTNCGTAC_48/0	0	5.86	+
1	65103437	35	11.7	3	10.9	3.34	3.45	8.84	-0.92	0	CNTGCGTGCGTGCAC_331/29	0	9.31	+
1	65239761	45.8	5.8	7.9	8.5	8.04	8.29	18.62	-0.88	0	GCTACGTACGTGTACGNA_209/19	0	7.85	+
1	65240085	71.2	13	5.5	8.5	10.31	10.64	40.46	-0.84	0	CGCCGTACGTGCAGTG_401/55	0	6.8	+
1	65604726	42.6	8.2	5.2	9.6	5.82	5.99	14.6	-0.7	0	TNCNTGCNTGCTT_22/0	0	3.21	+
1	65605252	178.4	8.8	20.2	11.6	40.69	41.75	141.27	-0.71	0	GCGTACGTGCGCTTT_493/58	0	8.11	+
1	65609434	84.3	7.7	11	13.4	16.43	16.95	38.57	-0.79	0.41	--------	-1	0	*
1	66025698	227	12.8	17.8	12.4	50	51.22	195.1	-0.78	0.12	GCGTGTGGGCC_38/6	0	3.02	+
1	66569952	192	15.3	12.5	15.2	38.06	39.07	136.41	-0.65	0.14	CGCGTGCNNNCG_24/0	0	3.42	+
1	67035923	134	15.3	8.7	21	23.27	23.96	60.31	-0.68	0.18	AGCGCGTGCGG_172/48	0	3.22	+
1	67104284	94.8	12.7	7.5	14.9	15.64	16.14	43.09	-0.89	0.27	--------	-1	0	*
1	67104681	45.2	12.8	3.5	16.3	4.87	5.02	8.89	-0.7	0.27	--------	-1	0	*
1	67108233	132.4	7	18.8	19.2	29.09	29.92	63.86	-0.77	0.21	CCGTGGGGCCCG_46/6	0	3.53	+
1	67108340	33.5	2.3	14.3	18.9	2.87	7.21	2.96	-0.66	0.21	CGCGTCCGTG_96/18	0	3.85	+
1	67108965	48.2	9.4	5.1	15.2	6.67	6.87	11.35	-0.55	0.21	--------	-1	0	*
1	67116790	36.1	8.2	4.4	8.5	4.56	4.69	12.29	-0.46	0	TTCGTGCGTGCCCACG_308/40	0	6.72	+
1	67117016	152.9	8.8	17.3	8.5	33.59	34.51	130.56	-0.84	0	GCGTGCGTGTNT_104/24	0	3.41	+
1	67204151	286	15.3	18.7	8.5	63.28	64.7	317.37	-0.63	0.01	CATGCNTGCAAG_34/0	0	4.43	+
1	67222308	226	19.3	11.7	12.3	43.81	44.93	194.34	-0.73	0	GCGCGCGCGCGGGAC_269/64	0	3.93	+
1	67222778	512	19.8	25.8	13.3	122.31	124.44	999	-0.62	0	CNTGCATGCA_129/7	0	8.38	+
1	67227053	136.7	22.2	6.2	22.4	19.91	20.53	59.37	-0.68	0	--------	-1	0	*
1	67227447	88.3	7.6	11.6	22.7	17.45	18	25.37	-1.13	0	GCTCGNGCGCNC_23/1	0	3.01	+
1	67301274	468.2	27.2	17.2	14.5	102	103.91	999	-0.69	0	CGCGTGCGNGCGT_294/25	0	9.18	+
1	67302617	137	16.2	8.5	27	23.36	24.06	50.29	-0.65	0	AACGTACGTG_61/5	0	4.79	+
1	67309047	57	6	9.6	28.5	5.6	11.09	5.77	-0.65	0.43	TGCNTGCNTGG_37/1	0	4.3	+
1	67345476	112.2	10.6	10.6	29	21.41	22.06	31.66	-0.85	0.04	CGCGTGCGNGCGT_294/25	0	9.18	+
1	67345743	62.8	11.5	5.4	29.7	6.92	9.07	7.14	-0.86	0.04	CCCGCACGTGGAG_197/37	0	4.55	+
1	67434084	26.9	10.9	2.5	8.5	2.09	2.16	6.45	-0.67	0	GGCATGCNTGCAG_68/9	0	4.15	+
1	67434675	55.1	8.7	6.3	10.4	8.72	8.99	22.45	-0.75	0	TCGTGCTCGTGCGTGCA_432/66	0	6.28	+
1	67451493	39	5.1	7.6	8.5	6.37	6.57	13.6	-0.94	0	TGTGCGTGCGCG_404/106	0	3.8	+
1	67595318	68	7.7	8.9	20	12.16	12.55	16.64	-0.7	0	GGCACGCGTGCC_124/28	0	3.6	+
1	67604363	62.6	6.4	9.7	16.7	11.57	11.94	17.53	-0.69	0.32	GCCGTCCGTGCGGTC_408/62	0	6.24	+
1	67604607	182.4	18.3	10	18.8	33.5	34.42	110.91	-0.65	0.32	CNCNTGCATGCA_156/9	0	9	+
1	67674486	47	10.2	4.6	8.5	5.82	5.99	19.36	-0.64	0.36	GCACGTGGGG_32/4	0	3.02	+
1	67723862	245.4	14.1	17.4	8.5	53.32	54.59	257.6	-0.54	0	GTGCGTGCGTGCGTGCGC_949/156	0	6.91	+
1	67926224	216.7	16.9	12.8	35.1	43.82	44.94	94.32	-0.86	0	CCGCGCNTGCG_39/2	0	4.11	+
1	67928538	109	17	6.4	44.8	14.85	16.64	15.33	-0.68	0.63	--------	-1	0	*
1	67949327	62.2	6.5	9.6	15.8	11.57	11.94	18.68	-0.69	0	CCCGCACGTNC_51/9	0	3.24	+
1	67953060	136.6	12.4	11	18.9	26.09	26.85	68.07	-0.63	0	GCNTGCATGCAA_138/7	0	8.94	+
1	68664559	262	22.1	11.8	28.3	50.87	52.1	153.31	-0.71	0.23	CGGCCGTGCG_124/32	0	3.25	+
1	68804898	53	8.5	6.2	12.8	8.03	8.28	16.55	-0.78	0.44	--------	-1	0	*
1	69015515	287.3	8.2	35.1	11.6	71.21	72.75	283.18	-0.8	0	CCGCACGCGTGCTG_253/53	0	4.35	+
1	69015853	61.7	10.5	5.8	17.5	9.06	9.34	15.98	-0.46	0	TGCCGTGCGTGG_173/38	0	3.92	+
1	69017942	167	15.3	10.9	9.5	31.57	32.46	141	-0.76	0.08	CGCGCGTGCGCTG_409/130	0	3.17	+
1	69035115	77	15.3	5	8.5	10	10.32	45.18	-0.95	0	GTGCTCGTGCNCNC_118/29	0	3.34	+
1	69107578	102.9	9.3	11.1	27.7	19.57	20.18	27.49	-0.78	0	GCNTGCATGTG_58/4	0	4.91	+
1	69107996	112.1	4.3	25.9	27.1	26.49	27.26	34.19	-0.81	0	--------	-1	0	*
1	69139240	257	13.6	18.9	8.5	57.25	58.58	273.77	-0.81	0	CGTGCGTTCGC_106/14	0	4.92	+
1	69159017	61	3.4	17.9	8.5	13.28	13.71	30.62	-0.75	0	GTGCGTGCGTGCGTGC_923/154	0	6.76	+
1	69367328	53	4.3	12.4	18.7	9.85	10.76	10.16	-0.82	0.46	ANGNACGTGTG_22/0	0	3.21	+
1	69753716	72	13.6	5.3	17.4	9.83	10.14	21.97	-0.71	0.53	GTGCGCGTGTGCT_207/60	0	3.19	+
1	70070203	50.3	3	17	13.8	11.47	11.84	13.92	-0.76	0.26	CCCGCACGTGAG_145/26	0	4.41	+
1	70227999	65	7.7	8.5	14.7	11.43	11.79	21.48	-0.57	0.53	TCGTGCTCGTGCNG_196/40	0	4.25	+
1	70501034	39.3	5.7	6.8	8.5	6.61	6.81	14.27	-0.98	0	TNCGTNNGTGTG_36/1	0	4.21	+
1	70501287	76.8	8.3	9.2	8.5	13.73	14.17	45.18	-1.07	0	--------	-1	0	*
1	70501717	28.9	11.5	2.5	12.3	2.17	2.24	4.47	-0.55	0	CGNGCGNGNGTG_81/4	0	6.6	+
1	70503089	154	17	9	18.4	26.91	27.69	84.62	-0.65	0.25	--------	-1	0	*
1	70780697	61.9	5.5	11.3	11.2	12	12.39	25.39	-0.71	0	GTGCGTACGTGCCT_426/57	0	7.03	+
1	70781072	48.9	13.2	3.7	11.4	5.1	5.25	15.89	-0.77	0	CCCGCGCGCGCATGCAT_300/54	0	5.1	+
1	70807921	49.4	10.9	4.5	8.5	6.44	6.64	21.64	-0.92	0	TGTGCGTGCGGC_276/54	0	4.68	+
1	70808963	126.1	12.4	10.1	8.5	23.54	24.24	98.94	-0.73	0	TGGTACGTACGTNCA_106/7	0	6.96	+
1	70810132	194	14.7	13.2	8.5	39.65	40.69	185.57	-0.66	0	TGCAGCCGTGCA_57/7	0	3.98	+
1	71140883	613.7	10.2	60	18.4	162.43	165.02	999	-0.65	0	GCGCGCGNGTGCGNCCG_292/49	0	5.38	+
1	71141537	672.3	11.9	56.4	16.9	178.16	180.89	999	-0.73	0	CCCGCCCGTGCGTAC_361/63	0	5.41	+
1	71151653	228.1	18.8	12.1	9.2	45.38	46.52	225.66	-0.76	0.1	--------	-1	0	*
1	71151998	49.2	10.2	4.8	10.2	6.44	6.64	18.57	-0.82	0.1	--------	-1	0	*
1	71155460	33.1	7.7	4.3	18.5	3.01	4.46	3.1	-1.52	0	--------	-1	0	*
1	71157639	86	8.5	10.1	26.7	15.97	16.48	19.28	-0.79	0.4	--------	-1	0	*
1	71164335	95	17.9	5.3	12.4	12.98	13.4	49.57	-0.78	0.35	--------	-1	0	*
1	71292339	119	10.1	11.8	13.2	23.2	23.89	70.24	-0.96	0.06	CGTACGNGCG_39/5	0	3.29	+
1	71292573	55	12.1	4.6	13.2	6.66	6.86	17.27	-0.69	0.06	--------	-1	0	*
1	71518808	80	12.8	6.3	16.7	12.12	12.51	28.32	-0.94	0.03	CGTGCGTTCG_43/7	0	3.14	+
1	71523793	41	11.9	3.4	9.4	4.26	4.39	13.67	-0.78	0.56	--------	-1	0	*
1	71849429	154.2	13.4	11.5	24.2	29.97	30.82	69.58	-0.95	0	--------	-1	0	*
1	71849801	120.8	10.4	11.6	23.7	23.45	24.16	44.87	-1.01	0	--------	-1	0	*
1	72187247	83	17	4.9	11.4	10.4	10.73	41.89	-0.57	0.37	TGCGTGCGTGTGCGA_528/94	0	5.67	+
1	72227625	166.2	12	13.9	8.5	34.72	35.66	148.4	-0.79	0.19	CCTGTGCNTGCGCTG_134/20	0	4.91	+
1	72488920	50	8.5	5.9	29.3	3.4	7.58	3.5	-0.84	0.23	TGCGCNTGCGC_42/3	0	4.03	+
1	72490935	51	10.2	5	27.1	4.45	6.86	4.58	-0.68	0.66	--------	-1	0	*
1	72869143	92	14.5	6.4	15.4	13.82	14.26	39.49	-0.74	0	--------	-1	0	*
1	73080307	103	11.1	9.3	12.3	18.21	18.78	57.09	-0.85	0	CGCCGCACGTGTAC_179/35	0	4.33	+
1	73081105	71.8	6.8	10.5	12.7	13.83	14.28	29.87	-0.91	0	CGTGCGCGTGCGC_588/148	0	4.16	+
1	73081673	63.2	4.3	14.8	12.3	13.26	13.69	24.7	-0.79	0	--------	-1	0	*
1	73370116	159.3	22.5	7.1	32.9	25.28	26.02	56.16	-0.53	0.53	GNGNGNGTGCGTGTG_167/20	0	6.08	+
1	73370743	93.7	18.3	5.1	38.7	12.3	12.69	13.39	-0.42	0.53	CNTGCATGCA_129/7	0	8.38	+
1	73708688	196.2	13.2	14.9	38.3	41.01	42.08	72.75	-0.8	0	TGCCCGTGGGCGNG_36/5	0	3.09	+
1	73709035	273.8	17.5	15.7	29.2	58.19	59.53	161.88	-0.83	0	CGCGCGCGTGG_305/98	0	3.04	+
1	74156886	105.5	8.8	12	27.5	21.09	21.73	29.44	-1.02	0.05	--------	-1	0	*
1	74550683	30.4	7.7	4	9.9	3.72	3.83	7.23	-0.9	0.41	TGCATGCGTGG_88/15	0	3.98	+
1	74638876	63	12.8	4.9	24	8.34	8.6	10.56	-0.57	0.29	TGGTGCGTGCGCGT_392/103	0	3.78	+
1	74658800	117	6	19.6	19.5	26.6	27.38	50.22	-0.96	0.25	CCCGCACGTNCGGGTG_77/11	0	4.2	+
1	74786445	88	9.4	9.4	18.3	15.8	16.3	31.14	-0.89	0	--------	-1	0	*
1	74917725	112.3	8.1	13.9	15	22.92	23.6	58.07	-0.64	0.33	GGTGCGNNCGTG_91/4	0	7.34	+
1	75378152	103	11.9	8.6	22.3	18.21	18.78	34.79	-0.5	0.41	--------	-1	0	*
1	75380115	176.6	9.1	19.3	28.7	39.18	40.22	76.99	-0.81	0	CACACGTGTG_67/15	0	3.11	+
1	75793586	96	4.3	22.5	14.9	21.82	22.48	43.81	-0.85	0.16	CACGTGTGCG_95/23	0	3.23	+
1	76209011	153	10	15.3	27	31.83	32.72	62.13	-0.79	0.33	CGTNNGTGTGT_31/3	0	3.17	+
1	76584529	49	6.8	7.2	16.7	8.17	8.43	9.96	-0.82	0.62	CNTGCCTGCC_30/2	0	3.35	+
1	77085536	98	9.4	10.5	15.2	18.3	18.88	44.84	-0.76	0.24	CNTGCATGCATG_161/8	0	9.8	+
1	77125949	30	6	5	8.7	4.11	4.24	8.42	-0.81	0	TNGNGCATGCAT_81/9	0	4.86	+
1	77126815	135.2	10.5	12.9	13.2	27.35	28.14	85.76	-0.8	0	GTGCATGCAG_84/10	0	4.77	+
1	77183256	596	14.5	41.2	11.9	151.86	154.32	999	-0.72	0.05	GCGCGTGCGTGCATG_798/137	0	6.36	+
1	77373338	51.6	3.7	13.8	8.5	10.91	11.26	23.2	-0.99	0	TACGTGCATGCATG_405/45	0	8.14	+
1	77617715	62.8	5.7	11	9	12.26	12.65	31.22	-0.85	0	CCGTGGGGGC_21/0	0	3.11	+
1	77749564	81	15.3	5.3	14.7	10.86	11.21	32.67	-0.83	0.24	TGCGCGTGCGTTG_319/70	0	4.33	+
1	77815319	75	11.1	6.8	14.7	11.5	11.87	28.3	-0.86	0	GNGCGCGNGTGNGT_107/7	0	7.02	+
1	77838941	58.7	9.4	6.2	24.2	8.55	9.16	8.82	-0.8	0.53	CCCGTGCATGCT_210/35	0	5.07	+
1	77839173	60.3	17.9	3.4	24.4	6.02	6.2	9.44	-1.16	0.53	--------	-1	0	*
1	78053444	95	10.2	9.3	8.5	16.88	17.41	63.27	-0.7	0.17	CGNGCGTGCACAT_74/7	0	5.01	+
1	78241173	157	17.9	8.8	27.3	27.65	28.45	64.45	-0.62	0.08	--------	-1	0	*
1	78354562	84.3	5.5	15.5	14.1	17.98	18.54	36.91	-0.76	0.25	CGTGCNTGCGAG_44/2	0	4.54	+
1	78354687	47.7	8.2	5.8	13.8	6.91	7.12	12.2	-0.81	0.25	AGCGCGTGGGNGGG_62/14	0	3.03	+
1	78538897	97	16.2	6	17.2	13.92	14.36	39.63	-0.56	0.59	CATGCNTGNGT_37/4	0	3.38	+
1	78644705	78.4	2.3	33.7	8.5	19.13	19.72	47.1	-0.64	0.08	--------	-1	0	*
1	78651453	838.8	21.2	39.5	8.5	212.77	215.77	999	-0.57	0	CNGTGCATGCACC_114/16	0	4.86	+
1	78652332	694.4	10.6	65.7	14.9	185.98	188.82	999	-0.59	0	CCACGTGCGTGCCGGTG_603/83	0	7.37	+
1	78654457	151	16.2	9.3	26.7	26.83	27.61	61.11	-0.65	0.28	CTGNCGTGCGNNCGTGC_201/7	0	12.91	+
1	78656244	231.7	11.5	20.1	19.5	52.32	53.58	158.61	-0.79	0	TGNGTGNGTGT_39/3	0	3.8	+
1	78656435	378	13.5	28.1	18	91.22	93.01	999	-0.84	0	CGTGGGCGGGC_48/6	0	3.66	+
1	78771052	100.8	14.3	7	17.2	15.91	16.41	42.6	-0.81	0	CNTGCATGCAT_158/8	0	9.62	+
1	78772373	125	13	9.6	12.1	23.29	23.98	80	-0.75	0	CNTGCATGCATG_161/8	0	9.8	+
1	78772555	224	11.7	19.1	12.3	50.13	51.35	192.04	-0.83	0	CNTGCATGCA_129/7	0	8.38	+
1	78944358	158	10.2	15.5	14	33.16	34.08	105.14	-0.57	0.34	GNCTGCGTGCGTGCGTGC_955/156	0	6.96	+
1	79003900	42.5	6	7.1	18	6.22	7.54	6.41	-0.65	0.29	GCCTGCNTGCG_104/5	0	7.75	+
1	79004133	43.5	6.8	6.4	19.1	5.97	7.22	6.14	-0.86	0.29	TGCNTGCNTGG_37/1	0	4.3	+
1	79066988	76.6	3.9	19.6	8.5	17.59	18.14	45.18	-0.5	0	CNTGCCTGCC_30/2	0	3.35	+
1	79118064	214	12.8	16.8	12.6	46.46	47.62	177.06	-0.86	0.06	CGTGCGTGGCCT_29/2	0	3.27	+
1	79506458	50	6.8	7.3	14.2	8.41	8.67	12.95	-0.79	0	GCGCTCGTGCAGCT_187/37	0	4.32	+
1	79832245	281	13.6	20.6	23.8	63.85	65.28	191.38	-0.7	0.24	CGTGTGCNTGCGG_240/22	0	8.17	+
1	80562049	32.6	3.4	9.6	19	2.59	6.27	2.67	-1.19	0	CTCGTACGTGGA_131/10	0	7.22	+
1	80600517	147.8	10.5	14.1	10.8	30.51	31.37	109.88	-0.86	0	--------	-1	0	*
1	80601145	119.2	18.1	6.6	10.1	18.13	18.7	82.69	-0.84	0	CNCGTGNGCGTA_45/4	0	3.96	+
1	80601812	178	25.1	7.1	9.4	27.82	28.62	156.03	-0.78	0	--------	-1	0	*
1	81306847	54	5.6	9.7	14.4	10	10.31	14.93	-0.67	0	CNTGCCTGCC_30/2	0	3.35	+
1	81307005	155	5.5	28.1	16.6	37.39	38.39	92.82	-0.75	0	CGTTCGTGCGTG_267/21	0	9.4	+
1	81338463	117.1	5.7	20.6	15.4	26.87	27.66	61.28	-0.98	0	CGTCCGTGTG_144/18	0	5.64	+
1	81338575	52.9	5.4	9.8	15.6	9.75	10.06	12.98	-0.85	0	CGTGAGCGTGCGCGT_381/86	0	4.33	+
1	81617344	131.3	8.9	14.7	25	27.94	28.75	50.32	-0.87	0	CCCGCACGTGT_136/35	0	3.31	+
1	81617668	68.7	11.5	6	24.5	10.13	10.45	12.85	-0.9	0	--------	-1	0	*
1	81794777	303.9	13.3	22.9	12.6	70.21	71.74	295.58	-0.75	0	--------	-1	0	*
1	81802833	74	16.2	4.6	32.9	8.94	9.22	9.31	-0.42	0.84	AGGACGTACGTNCC_54/5	0	4.31	+
1	81808774	35.1	3.2	10.9	15	5.39	7.03	5.55	-0.85	0.17	--------	-1	0	*
1	81808987	54.9	10.4	5.3	13.4	7.51	7.74	17	-0.77	0.17	GAGCGCGCGTGG_199/58	0	3.16	+
1	82086688	116	12.8	9.1	8.5	20.78	21.41	86.23	-0.83	0.08	CTGTGCNTGTGC_45/6	0	3.46	+
1	82087735	160.5	28.4	5.6	8.5	22.28	22.95	140.69	-0.7	0	CGTGNGCGCCC_23/1	0	3.01	+
1	82088361	346.2	12.9	26.8	8.5	83.32	85.01	999	-0.8	0	GCTCGTGCGGGGA_111/21	0	3.97	+
1	82111999	98	10.2	9.6	8.5	17.63	18.18	66.44	-0.77	0	GCGTGCGTGTGCG_344/45	0	6.85	+
1	82275252	339	11.1	30.6	34.9	82.19	83.87	204.39	-0.85	0.14	GGCCGTGNGNGC_36/2	0	3.86	+
1	82473811	58.2	6.1	9.5	18.6	10.59	10.92	13.13	-0.63	0	--------	-1	0	*
1	82522432	46.7	11.3	4.1	8.5	5.43	5.59	19.36	-0.83	0	TGCCCGTGCATGCACG_367/57	0	6	+
1	82523941	154.4	9.6	16.1	68.6	18.26	34.15	18.84	-0.76	0	CGTGCCCGTGCGGGC_325/56	0	5.37	+
1	82525574	321	17.6	18.3	10.8	71.23	72.76	999	-0.65	0	CGCGCGTGCGGGCNT_363/104	0	3.45	+
1	82526372	54	18.7	2.9	8.9	4.46	4.6	23.91	-0.56	0	CCGTGTCCGTGTNC_115/20	0	4.25	+
1	82575951	116	11.9	9.7	9.2	21.46	22.11	82.72	-0.7	0.17	ANGCGTGCGT_44/4	0	3.89	+
1	82741952	50.4	10.3	4.9	11.5	6.66	6.86	17.06	-0.62	0	CNGCCGTGCGT_32/2	0	3.52	+
1	83549380	61	13.6	4.5	16.8	7.49	7.72	16.21	-0.57	0.48	--------	-1	0	*
1	83552646	99.8	5	19.8	8.5	21.98	22.65	68.57	-0.69	0.01	CGCGTGCACGAC_120/34	0	3.01	+
1	83553208	61.2	17.1	3.6	8.5	6.2	6.39	31.48	-0.74	0.01	TGTCCGTCCG_37/5	0	3.15	+
1	83792785	85	10.2	8.3	27.8	14.43	14.89	17.78	-0.66	0.29	GTGCGNGNGNGC_71/4	0	5.86	+
1	83801556	65.5	8.8	7.4	14.3	11.06	11.42	22.64	-0.64	0.54	CTAGTACGTGTGC_96/6	0	6.75	+
1	83819640	67.2	8	8.4	20	11.54	11.91	16.58	-1	0	--------	-1	0	*
1	83819936	115.6	4.9	23.7	20.9	27.32	28.11	46.43	-1.01	0	--------	-1	0	*
1	83820256	226.2	17.8	12.7	22.7	45.65	46.8	139.79	-0.83	0	GGCGGGCGTGCGCCA_208/29	0	5.8	+
1	84249904	86.8	14.1	6.2	10.4	12.68	13.08	48.45	-0.95	0	--------	-1	0	*
1	84250104	53.2	8.9	6	10.5	8.26	8.52	20.78	-1.03	0	--------	-1	0	*
1	84282582	128	24.6	5.2	11.3	17.13	17.66	86.76	-0.78	0.23	ACCGCGCGCGCA_155/40	0	3.38	+
1	84282984	59.6	6	10	11.9	11.5	11.87	22.51	-1.01	0.23	--------	-1	0	*
1	84283359	65.2	15.2	4.3	11.3	7.71	7.95	28.14	-0.86	0.23	--------	-1	0	*
1	84448813	90	8.5	10.6	12	16.98	17.52	46.24	-0.87	0.31	ACCGCGCGCGCNT_156/39	0	3.47	+
1	84582001	46.5	8.6	5.4	23	4.98	6.89	5.12	-0.89	0.52	--------	-1	0	*
1	84582593	33.8	5.9	5.7	21.1	2.17	5.38	2.24	-1.28	0.52	CGCCCCCGTGC_110/16	0	4.7	+
1	84582878	51.7	8.4	6.2	21.7	7.38	8.05	7.61	-0.71	0.52	TCGTGCGNGCGNGC_371/25	0	11.7	+
1	84587384	79.6	11.2	7.1	14.4	12.66	13.07	32.47	-0.69	0.36	GCGTNCGTGTGC_92/8	0	5.76	+
1	84587659	66.4	11.8	5.6	14.7	9.68	9.99	22.8	-0.89	0.36	CGTCCGTGGT_27/2	0	3.1	+
1	84658320	63.1	8.7	7.2	8.5	10.59	10.92	33.21	-0.93	0	CGTGCTCGTGCNG_191/39	0	4.23	+
1	84658683	67.9	16.8	4	8.5	7.73	7.96	36.79	-0.99	0	GCGTGNNNGCAT_27/1	0	3.38	+
1	85005263	61.8	7.9	7.8	8.5	10.7	11.04	31.48	-0.85	0.2	CNCNTGCATGCTG_112/8	0	6.92	+
1	85005583	21.8	6.4	3.4	8.5	2.32	2.39	4.08	-1.04	0.2	TGCGCGCGCGTGCAGNCA_650/152	0	4.54	+
1	85067553	273.2	8.6	31.7	23.1	67.24	68.73	186.9	-0.71	0	--------	-1	0	*
1	85070882	38	8.3	4.6	18.7	4.44	5.12	4.58	-0.77	0.39	TCCCGTGCGTGGC_227/46	0	4.39	+
1	85169974	129	12.8	10.1	8.8	24.04	24.76	99.73	-0.87	0.28	CNTGCATGCTG_63/6	0	4.62	+
1	85170760	54	15.3	3.5	10.6	5.37	5.53	20.69	-0.42	0.28	CGCGTGCGCGTG_343/90	0	3.72	+
1	86149691	680	23.8	28.5	20	164.92	167.53	999	-0.64	0.09	GCCTGCGTGCGC_245/28	0	7.02	+
1	86257771	173	15.3	11.3	13.4	33.12	34.03	124.28	-0.73	0	GTGCATGCAC_85/13	0	4.19	+
1	86258681	65	7.7	8.5	13.8	11.43	11.79	22.9	-0.78	0	ACGTGCACGG_53/7	0	3.74	+
1	86290419	99.4	4.5	22	15.6	22.91	23.6	45.39	-1.04	0.39	ACACGTACGTNCGG_120/5	0	8.87	+
1	86290599	54.6	12.5	4.4	16.4	6.66	6.86	13.25	-0.7	0.39	--------	-1	0	*
1	86325966	73	15.3	4.8	20.7	9.15	9.44	18.55	-0.52	0.61	--------	-1	0	*
1	86352181	233	11.1	21	17.7	52.6	53.86	168.93	-0.81	0.22	CACCCGTGCACAC_92/12	0	4.71	+
1	86479655	55.5	10.9	5.1	18.4	7.73	7.97	11.86	-0.78	0	--------	-1	0	*
1	86480124	58.6	5.9	9.9	23.3	9.1	11.61	9.39	-1.06	0	CNTGCATGCAG_143/9	0	8.27	+
1	86480354	39	14.7	2.6	23	2.76	3.13	2.84	-1.23	0	GNGCGNGCGTG_122/8	0	7.5	+
1	86529768	145.2	10.8	13.5	9.9	29.98	30.83	112.84	-0.81	0.29	CGCGTGCGTGCGCGT_956/204	0	5.35	+
1	86530101	66.8	13.1	5.1	10.5	8.75	9.02	30.75	-0.48	0.29	CACACGTGCACGG_168/42	0	3.51	+
1	86732697	114	10.9	10.4	25	21.92	22.58	38.54	-0.89	0.5	--------	-1	0	*
1	86733224	58.8	6.5	9	24.6	8.29	10.92	8.55	-0.95	0.63	ATCCGTCCGTG_81/17	0	3.41	+
1	86735756	138.8	15	9.2	8.9	24.5	25.23	110.78	-0.68	0.49	AGCCCGTGCGCGC_287/49	0	5.29	+
1	86737349	185	19.6	9.4	34	33.31	34.23	72.07	-0.6	0.49	--------	-1	0	*
1	86740241	136	5.7	23.8	28.3	32.1	33	48.09	-0.84	0	GTGCGTGCGTGCTT_549/89	0	6.23	+
1	86740631	118.9	4.2	28.3	25.2	28.15	28.96	40.97	-1.08	0	TCGTCCGTNCG_43/6	0	3.34	+
1	86740866	105.1	8.8	11.9	25.2	21.09	21.73	32.49	-0.89	0	GACGTGCGTGCC_341/58	0	5.47	+
1	86744847	186	11.9	15.6	28.2	39.8	40.84	85.41	-0.89	0	CCCNCCCGTGCGGGCT_53/4	0	4.54	+
1	86747668	90	10.9	8.2	22.5	15.9	16.4	26.85	-0.86	0	CGTGTGCGNGCGNGC_262/28	0	7.51	+
1	86749183	208	16.2	12.9	20.5	41.72	42.8	130.29	-0.73	0.07	--------	-1	0	*
1	86770289	169	11.1	15.3	16.9	35.25	36.2	104.41	-0.87	0.19	GCGTGTGCGAG_29/2	0	3.27	+
1	87589699	43.9	12.5	3.5	17.4	4.49	4.63	7.16	-0.74	0.54	CGTNCGGCCG_30/2	0	3.35	+
1	87590184	46.5	9.6	4.8	17.8	6.24	6.43	8.19	-0.66	0.54	ACCGCGCNTGC_33/4	0	3.09	+
1	87590740	51.6	6	8.7	17.8	9.5	9.8	10.46	-0.62	0.54	ANCCGTACGTNC_44/6	0	3.4	+
1	87603697	22.2	5	4.5	8.5	3.24	3.34	4.52	-0.57	0	TGTGCGCGTGC_262/67	0	3.68	+
1	87603905	114.8	13.8	8.3	8.5	19.87	20.49	85.1	-0.87	0	CGNGCATGCATG_193/16	0	8.09	+
1	87808622	64.8	15.3	4.2	8.5	7.51	7.74	34.1	-0.66	0.36	CGCGCGCNTG_58/11	0	3.27	+
1	88015167	625	7.7	81.5	15.2	170.1	172.76	999	-0.85	0	--------	-1	0	*
1	88463026	40.3	10.4	3.9	16.5	4.61	4.75	6.57	-0.79	0.13	CGCATCCGTGCGGNCT_228/29	0	6.36	+
1	88463419	34.1	4.3	8	17.3	3.79	6.16	3.9	-1.06	0.13	CCCCGTACGTGTGCC_460/49	0	8.69	+
1	88463696	67.6	11.8	5.7	17.2	9.91	10.22	19.83	-0.87	0.13	GCGCGCANGTGC_82/12	0	4.24	+
1	88509486	40.1	11.1	3.6	14.1	4.26	4.39	8.34	-0.55	0.13	--------	-1	0	*
1	88509833	203.9	9.3	21.9	13.8	46.58	47.75	157.34	-0.81	0.13	CCGCCCGTGCGCC_398/78	0	4.96	+
1	88584746	59	9.9	6	8.5	8.88	9.16	28.92	-0.81	0.03	TGCGCGTGCGG_235/57	0	3.79	+
1	88584979	139	9.7	14.3	8.5	29.22	30.05	114.49	-0.95	0.03	GCCCACGTGCACC_105/18	0	4.18	+
1	88801096	53.4	6	9	15.7	10	10.31	13.5	-0.58	0	CCGTGTCCGTGTGGGC_218/30	0	5.92	+
1	89939974	64	6.6	9.7	27.2	8.58	12.2	8.85	-1.14	0.23	--------	-1	0	*
1	89962700	159.5	6.8	23.6	15.9	37.45	38.45	99.16	-0.78	0	ACCCGTACGTGCGCGCACC_614/71	0	8.66	+
1	90300204	113.8	13.8	8.2	20	19.63	20.24	46.73	-0.88	0	--------	-1	0	*
1	90311327	37.9	6.8	5.6	8.5	5.64	5.81	12.94	-0.62	0	--------	-1	0	*
1	90313626	64	11.1	5.8	46.1	2.07	9.3	2.13	-0.73	0	GCCGCGCGCGC_173/42	0	3.61	+
1	90314340	81	12.8	6.3	58.3	2.47	12.74	2.55	-0.63	0.45	TCGTGCGGCTT_37/4	0	3.38	+
1	90439724	62.9	15.5	4.1	26.4	7.11	7.33	8.95	-0.5	0.18	CTNGTGCATGCATG_174/18	0	6.78	+
1	90440664	124.2	5.5	22.6	26.9	28.79	29.62	42.28	-1.12	0.18	TGCGTGCGAGTG_242/28	0	6.93	+
1	90441227	262.8	7.9	33.1	34.4	65.3	66.75	134.79	-0.82	0.18	--------	-1	0	*
1	90441807	185	11.9	15.5	38.1	39.53	40.57	64.77	-0.7	0.16	CGCGTGCGGGTG_258/53	0	4.44	+
1	91145582	62.6	7.3	8.5	34.3	4.98	11.29	5.13	-0.47	0.38	--------	-1	0	*
1	91145899	138.6	12.4	11.2	33.5	26.6	27.37	41.57	-0.85	0.38	CGTGCGTCGTC_38/2	0	4.03	+
1	91250710	295.5	11.8	25.1	19.3	70.09	71.61	232.17	-0.84	0	CACGTNCATGCATG_152/6	0	10.43	+
1	91251312	52.2	7.7	6.8	20.3	8.56	8.83	8.96	-0.55	0	TGCGCGTGCGTGC_471/77	0	6.01	+
1	91421454	110	13.6	8.1	18.2	18.65	19.23	47.5	-0.67	0.32	ACGTGTGCGTGGGGGA_247/50	0	4.46	+
1	91425156	135	19.6	6.9	15.9	21.09	21.73	75.06	-0.67	0.34	GCGCTCGTGCAA_169/34	0	4.18	+
1	91955881	170.8	11.6	14.7	9.7	35.78	36.75	144.72	-0.7	0	AGCGCGTGCGCCNGG_225/66	0	3.19	+
1	91956433	128.2	19	6.7	9.1	19.67	20.28	97.97	-0.85	0	--------	-1	0	*
1	92225272	77	12.8	6	41.5	6.09	11.8	6.27	-0.53	0.69	CNTGCCTGCC_30/2	0	3.35	+
1	92226818	61.2	2.9	21.4	25.8	8.71	14.91	8.98	-0.75	0	CGCNCGCGTGGGGG_105/25	0	3.34	+
1	92227878	43.1	9.4	4.6	25.9	3.03	5.77	3.13	-0.56	0	--------	-1	0	*
1	92821144	127.5	10.4	12.3	15.7	25.27	26.01	69.39	-0.68	0.11	GCCGTCCGTNCNCA_62/7	0	4.28	+
1	92821489	84.5	10	8.4	16.8	14.43	14.89	31.54	-0.91	0.11	--------	-1	0	*
1	92823008	50	6.8	7.3	12.1	8.41	8.67	15.4	-0.76	0.12	--------	-1	0	*
1	92825617	73.4	6.7	10.9	9.3	14.34	14.8	39.76	-0.87	0.05	CGTACGTACGTGCTAG_325/29	0	9.13	+
1	92825766	83.6	9.5	8.8	8.9	14.81	15.29	50.73	-0.92	0.05	TGCGTGCATGCATG_497/54	0	8.7	+
1	92852206	56.4	11.9	4.7	10.8	7.5	7.73	22.39	-0.63	0	CNTGCATGCATG_161/8	0	9.8	+
1	92852555	141.6	9.4	15.1	10.2	29.75	30.6	106.37	-0.5	0	TGNGTGNGTGGAC_26/1	0	3.29	+
1	92880440	61	6.8	9	8.8	11.08	11.43	30.04	-0.7	0	CCGTGNGTGTGTGTGT_247/34	0	6.1	+
1	92896163	76	8.4	9.1	15.1	13.49	13.92	28.28	-0.67	0	CGTNCATGCATG_123/6	0	8.51	+
1	92896656	57.1	4.9	11.7	14.4	11.7	12.08	17.47	-0.86	0	TCGTGTGCNTGCAT_119/11	0	6.28	+
1	92896917	63.9	6.3	10.1	14.7	11.82	12.2	20.84	-0.81	0	ACGTGCACCCAT_69/8	0	4.44	+
1	92899509	97	8.5	11.4	11.4	18.77	19.35	54.27	-0.78	0.45	GNGTGCATGC_50/8	0	3.36	+
1	93133700	84	7.8	10.8	18.1	16.17	16.68	28.79	-0.63	0	GCATGCGTGCAA_276/51	0	4.91	+
1	93134091	42	9.2	4.5	18.1	5.4	5.56	6.36	-0.71	0	GTGCGTGCGTGCGTGCGA_948/155	0	6.94	+
1	93194329	75.3	6.8	11.1	25.4	14.85	15.33	15.41	-0.54	0.61	CGTGGATGCA_53/3	0	4.9	+
1	93194933	52.7	7.7	6.9	25.4	5.77	8.83	5.95	-0.82	0.61	CGTACNTGTGC_83/6	0	5.9	+
1	93195937	91.9	16.1	5.7	21	12.8	13.21	29.62	-0.68	0	--------	-1	0	*
1	93196492	67.1	12.8	5.2	14	9.42	9.72	24.48	-0.84	0	GTGCTCGTGC_108/28	0	3.16	+
1	93212638	120.7	9.4	12.8	30.2	24.22	24.94	34.9	-0.71	0.58	CCATGCGTGTGCC_188/37	0	4.34	+
1	93304910	103.3	5.7	18.1	25.4	23.07	23.76	30.91	-1.05	0	--------	-1	0	*
1	93305235	279.3	10.5	26.7	27.4	66.69	68.16	174.42	-0.8	0	GCGCNCGTNCG_55/8	0	3.65	+
1	93608350	27	6.8	4	11.9	3.29	3.39	3.94	-0.72	0.79	GCGGGCGGGCA_31/3	0	3.17	+
1	93850987	87.4	8.8	10	33.1	14.23	17	14.68	-0.8	0.05	--------	-1	0	*
1	93851338	79.6	5.7	13.9	24.6	16.66	17.18	18.28	-0.85	0.05	TGCGTGCGNGCGNGC_375/30	0	10.34	+
1	93852296	119.8	15.7	7.6	17.3	19.85	20.46	57.85	-0.44	0	CNTGCATGCATG_161/8	0	9.8	+
1	93852968	99.2	13.3	7.5	15.8	16.25	16.76	44.89	-0.58	0	--------	-1	0	*
1	94247598	78	11.9	6.5	13.6	12.19	12.58	32.44	-0.55	0.19	GCTCGTGTGCG_75/15	0	3.44	+
1	94280995	25.1	7.9	3.2	8.5	2.75	2.83	5.94	-0.95	0	GTGCCCGTGC_105/26	0	3.25	+
1	94281133	54.7	4.1	13.4	8.5	10.94	11.28	25.6	-1.09	0	CNTGCATGCATG_161/8	0	9.8	+
1	94282126	74.2	13.6	5.4	8.5	10.49	10.82	43.27	-0.77	0	--------	-1	0	*
1	94344635	53	12.8	4.1	20.6	6.25	6.44	8.7	-0.66	0.53	CTCGTGCGGGC_90/19	0	3.5	+
1	94473034	82	10.2	8	15.2	13.71	14.15	32.43	-0.99	0.03	GNGCGTGCGTGTGCG_446/54	0	7.74	+
1	94575567	123	17	7.2	23.5	19.39	19.99	46.64	-0.87	0.18	TGCCCGTGCGCGCA_323/64	0	4.75	+
1	94912908	54	11.1	4.9	10.1	6.86	7.07	21.5	-0.69	0.55	--------	-1	0	*
1	94934298	33.6	6.4	5.2	8.5	4.76	4.9	10.4	-0.65	0.25	AGCGAGCGNGCG_138/8	0	8.44	+
1	94934565	91.4	6.4	14.3	8.7	19	19.6	59.57	-0.78	0.25	--------	-1	0	*
1	95053675	76	14.5	5.2	9	10.24	10.56	42.74	-0.76	0	--------	-1	0	*
1	95153366	132	14.5	9.1	12.9	23.43	24.13	83.09	-0.75	0.12	GCGTGTGGGA_38/5	0	3.22	+
1	95215873	237	15.3	15.5	8.9	49.99	51.21	240.39	-0.82	0	GCGCGCGTGGGG_178/51	0	3.16	+
1	95218179	270.4	12.5	21.7	16	62.09	63.49	224.16	-0.8	0	--------	-1	0	*
1	95218699	218.6	12.2	17.9	14.2	47.82	49	172.56	-0.73	0	--------	-1	0	*
1	95222790	77	4.8	16.2	17.5	16.69	17.22	25.1	-0.87	0	CGCGTGTGCGTGGGGGA_243/51	0	4.31	+
1	95223158	44.5	5.8	7.7	21.5	5.04	8.04	5.19	-1.12	0	CTGTACGTNCGTACGTA_43/2	0	4.45	+
1	95371559	66	10.2	6.5	9.4	9.96	10.28	32.72	-0.84	0.1	--------	-1	0	*
1	95771577	51.1	9.3	5.5	12.8	7.32	7.54	15.86	-0.74	0	GTNCATGCATG_81/5	0	6.16	+
1	95967681	112.3	6.6	17	16.2	24.59	25.32	54.69	-0.72	0	--------	-1	0	*
1	96216840	76.1	17.5	4.3	21.6	9.15	9.44	19.77	-0.65	0	TACGTACGTGGG_182/14	0	8.28	+
1	96217023	94.9	11.4	8.3	21.6	16.25	16.76	30.59	-0.98	0	CNTGCATGCATG_161/8	0	9.8	+
1	96218745	79.9	15.3	5.2	15.3	10.65	10.98	30.79	-0.78	0	TGGTGCNTGCATG_128/4	0	10.11	+
1	96341528	63	11.1	5.7	18.7	8.8	9.07	15.13	-0.55	0.87	TGCNTGCNTGG_37/1	0	4.3	+
1	96575282	55.4	8.7	6.4	26.6	6.16	8.99	6.34	-1.11	0.35	--------	-1	0	*
1	96575974	160.5	15.7	10.2	17.3	30.04	30.89	94.9	-0.75	0	ACTCGTGCGTGGAC_244/39	0	5.41	+
1	96576542	81.5	13.3	6.1	15.7	12.05	12.44	31.37	-0.65	0	CGTNCATGCATG_126/5	0	9.29	+
1	96700624	45	10.2	4.4	17.4	5.41	5.57	7.58	-0.6	0.4	CGTGNGTGCATG_188/6	0	12.84	+
1	97104025	117	16.2	7.2	25.5	18.54	19.12	39.06	-0.59	0.12	GCGTGTGGGAA_43/6	0	3.34	+
1	97209519	254	10.2	24.9	13.5	59.43	60.79	221.15	-0.79	0.1	--------	-1	0	*
1	97319131	136	23	5.9	25.2	19.68	20.29	52.83	-0.59	0.36	--------	-1	0	*
1	97419948	161	16.2	9.9	26.3	29.33	30.17	69.7	-0.54	0	GCGCCCGTGCCATC_167/46	0	3.24	+
1	97457960	137	12.8	10.7	43.3	26.09	26.85	29.29	-0.88	0.28	ATGTACGTGCGTGCAA_542/79	0	6.84	+
1	97703486	37	10.9	3.4	16.9	3.84	3.95	4.77	-0.77	0	--------	-1	0	*
1	97704023	75.4	13	5.8	24.8	11.21	11.56	16.05	-0.63	0	--------	-1	0	*
1	98087668	63	10.2	6.2	8.6	9.28	9.58	32.14	-0.53	0.34	--------	-1	0	*
1	98088377	35	11.9	2.9	8.5	3.17	3.26	11.02	-0.5	0.34	GTNCATGCATG_81/5	0	6.16	+
1	98333445	124.3	11.6	10.8	28.2	23.74	24.45	40.29	-0.65	0.32	--------	-1	0	*
1	98333819	43.7	14.9	2.9	19.2	3.88	3.99	6.06	-0.7	0.32	CCGTGCATGTG_129/23	0	4.3	+
1	98380067	48	7.7	6.3	17.9	7.4	7.63	8.5	-0.49	0	GTGCGTGCGTGCGTG_607/69	0	8.76	+
1	98544168	79.7	13.6	5.9	8.5	11.6	11.97	48.08	-0.8	0.19	GCGGGCGTGCGGCTA_266/37	0	6.16	+
1	98893080	166.9	11.1	15.1	17.5	34.72	35.66	100.17	-0.85	0	GCATGCACGTGCGCG_213/36	0	5.03	+
1	100084418	123	11.1	11.1	23.5	23.23	23.93	46.64	-0.79	0.16	--------	-1	0	*
1	100385634	136	11.1	12.3	23.3	26.58	27.35	56.82	-0.63	0.17	CGGTGCGTGCGTGCGC_652/72	0	9.15	+
1	100650023	154	15.3	10	32.4	28.26	29.08	53.01	-0.6	0.38	CTTGCACGTGCTC_81/12	0	4.19	+
1	100702621	229.5	9.1	25.2	11.5	53.79	55.07	206.25	-0.69	0.06	--------	-1	0	*
1	100703175	61.4	5.7	10.8	17	12	12.39	16.63	-1.45	0.06	--------	-1	0	*
1	100703801	116.5	14.3	8.1	17.1	19.73	20.34	55.74	-0.94	0.06	ACGTGTGCNTGCAGC_136/14	0	6.24	+
1	101087119	92.2	9.6	9.6	16.8	17.05	17.59	37.35	-0.84	0.29	GCCGTCCGTNCG_114/18	0	4.52	+
1	101087616	45.8	9.2	5	15.5	6.03	6.21	9.54	-0.71	0.29	--------	-1	0	*
1	101089957	68	17.9	3.8	16.8	7.55	7.78	20.94	-0.44	0.4	CGACGTACGTNCGT_43/4	0	3.82	+
1	101090297	137.8	10.1	13.7	15.9	27.87	28.68	77.81	-0.92	0.4	TGTGAGCGTGCGGCGGC_306/42	0	6.42	+
1	101090608	81.1	13.8	5.9	15.6	12.05	12.44	31.53	-0.8	0.4	--------	-1	0	*
1	101166052	598.2	19.8	30.3	9.2	146.63	149.01	999	-0.67	0	AACCGCACGTGTGG_198/36	0	4.67	+
1	101166326	133.8	4.9	27.1	9	32.32	33.22	104.61	-0.65	0	--------	-1	0	*
1	101339408	45	7.7	5.9	8.5	6.72	6.93	17.89	-1.1	0	--------	-1	0	*
1	101382252	141	11.1	12.7	13.9	27.87	28.68	88.14	-0.69	0.18	ACCGCGCGTGCACGGG_288/81	0	3.42	+
1	102355829	71	15.3	4.6	8.5	8.74	9.01	39.53	-0.52	0.4	GTGCGTGTGAG_145/29	0	4.07	+
1	102598578	62	6	10.4	13	12	12.39	22.14	-0.9	0	GGCCGTGNGNGC_36/2	0	3.86	+
1	102746102	77	14.5	5.3	13.9	10.45	10.79	31.18	-0.45	0.57	--------	-1	0	*
1	103286410	68	18.7	3.6	15.8	7	7.21	21.69	-0.51	0	CCCACGTGNCAGC_25/1	0	3.2	+
1	103287154	186	17.9	10.4	12.7	34.98	35.93	142.88	-0.63	0	TGCCGTGCGTGCATGCATG_906/134	0	7.56	+
1	104282824	62.1	10	6.2	8.5	9.28	9.58	32.35	-0.85	0.01	--------	-1	0	*
1	104282988	188.9	8.7	21.7	8.5	43.44	44.55	177.44	-0.95	0.01	CCCGCACGTNC_51/9	0	3.24	+
1	104321813	56.2	3	18.9	10.5	13.08	13.5	23.04	-0.76	0.04	CCCGTACGTGCAG_327/41	0	7.01	+
1	104322236	41.8	9	4.7	10.2	5.6	5.77	13.13	-0.92	0.04	--------	-1	0	*
1	104418260	430.2	15.8	27.3	40	103.66	105.58	276.92	-0.79	0.01	CCGACCGTGCGGTGC_130/19	0	4.94	+
1	104418809	92.8	5.1	18.3	39.6	12.08	20.72	12.47	-0.84	0.01	TGNACGTGCATGCGC_200/27	0	5.88	+
1	104420623	88	13.6	6.5	23.9	13.43	13.86	23.34	-0.83	0	CGNGCATGCA_59/8	0	3.87	+
1	104423663	141.3	13.1	10.8	12.3	26.64	27.41	96.17	-0.66	0.13	GCCGTGCGTGCC_397/69	0	5.52	+
1	104756739	125	10.2	12.2	13.6	24.49	25.21	73.32	-0.78	0.21	CGCGCGCGTNC_182/51	0	3.23	+
1	104837953	43	7.7	5.6	12.2	6.27	6.46	11.21	-0.91	0	--------	-1	0	*
1	104838999	145.6	11.1	13.2	14.1	29.18	30.01	92.53	-0.7	0	CNTGCCTGCC_30/2	0	3.35	+
1	104842149	60.5	15.3	4	14.9	6.71	6.92	18.57	-0.94	0	--------	-1	0	*
1	104842560	122.5	9.4	13	14.4	24.74	25.47	68.96	-0.68	0	CTCGCGCGCGCG_167/48	0	3.13	+
1	104849063	112.6	7.7	14.7	22.4	23.73	24.44	41.47	-0.89	0	GTGCGTGCGTGCCGG_561/85	0	6.65	+
1	104850540	97	22.9	4.2	42	11.43	11.79	12.87	-0.56	0.18	TCCCGTCCGTNC_42/7	0	3.08	+
1	104851150	113.1	14	8.1	57	10.36	19.6	10.69	-0.69	0.18	--------	-1	0	*
1	104851771	362.8	16.7	21.7	22.4	83.53	85.22	292.76	-0.71	0.18	GTCCGTGCGTGA_247/20	0	8.97	+
1	104986873	54	11.1	4.9	34.6	2.77	7.07	2.86	-0.62	0.57	TGCGCGCGCGTGTG_556/141	0	4.1	+
1	105939697	70.1	6.4	10.9	8.5	13.58	14.01	39.53	-0.66	0	GNGTGCATGC_50/8	0	3.36	+
1	105972008	116.6	7.4	15.8	11.7	24.79	25.53	72.78	-0.69	0	TGTGNGTGCGT_119/4	0	9.43	+
1	105972445	87.4	8.8	9.9	12.3	16.48	17	43.6	-0.94	0	--------	-1	0	*
1	105973294	222	17.4	12.8	22.2	44.6	45.72	137.63	-0.68	0.37	CCCGTGCGTGTTT_328/61	0	5.03	+
1	105973857	204	17.5	11.6	29.4	39.63	40.67	97.44	-0.56	0.37	--------	-1	0	*
1	105975088	144	15.3	9.4	14	25.75	26.51	90.86	-0.62	0.29	GACGTACGTGGGCGG_189/17	0	7.63	+
1	106180563	53.9	5.9	9.2	21.6	8.24	10.31	8.5	-1.11	0	CCGTGTGTGTGTG_133/27	0	3.95	+
1	106383694	79	11.6	6.8	18.6	12.43	12.83	24.81	-0.88	0.37	--------	-1	0	*
1	107993570	54	6	9.1	18.7	10	10.31	10.62	-0.81	0.58	--------	-1	0	*
1	108199539	54	11.9	4.5	30.8	3.88	7.07	4	-0.45	0.7	--------	-1	0	*
1	108289100	100	16.2	6.2	20.5	14.6	15.06	35.74	-0.49	0.59	CGTGGATGCA_53/3	0	4.9	+
1	108578720	30	4.3	7	16.9	2.51	4.95	2.59	-0.71	0.7	CCGTGCGCGC_80/17	0	3.38	+
1	108714401	169	8.5	19.8	19.5	37.95	38.96	95.21	-0.8	0.19	AAGCGTGCGGCCG_112/20	0	4.14	+
1	108990305	77	15.3	5	15.9	10	10.32	27.59	-0.81	0.41	CGCGCGTGCG_247/77	0	3.06	+
1	108992203	42.7	9.4	4.6	12.6	5.4	5.56	10.79	-0.79	0	--------	-1	0	*
1	109413678	53	10.2	5.2	16.3	7.08	7.3	12.34	-0.86	0.29	GCGTGCGNGCG_173/16	0	7.27	+
1	109472994	94	22.1	4.2	16.4	10.61	10.95	38.9	-0.59	0.42	--------	-1	0	*
1	109738697	54.2	10.1	5.4	22	7.51	7.74	8.64	-0.69	0	CGTNTGCGTG_46/6	0	3.53	+
1	109739069	183.7	15.5	11.9	23.2	35.97	36.94	97.18	-0.71	0	GTGCGTGCAG_69/13	0	3.47	+
1	109741131	150.6	10.9	13.9	50.2	29.09	32.18	29.92	-0.76	0	--------	-1	0	*
1	109835624	246	13.6	18.1	9.9	54.24	55.53	242.57	-0.77	0.07	--------	-1	0	*
1	112307294	42.2	8.5	5	10.7	5.82	5.99	13.1	-0.71	0	--------	-1	0	*
1	112586136	54	10.2	5.3	11.9	7.3	7.52	18.48	-0.85	0.31	--------	-1	0	*
1	112634452	287.4	8.6	33.5	10.7	71.21	72.75	293.57	-0.79	0.01	CCGTGCGTNC_35/4	0	3.23	+
1	112634579	57.6	1.9	31	10.7	14.34	14.8	23.4	-0.71	0.01	CGTGCGTGCATG_193/11	0	10.03	+
1	112663371	49.8	6.8	7.3	8.5	8.41	8.67	21.64	-0.88	0	ATGCGTGCNTGCNTG_311/24	0	10.02	+
1	112671374	55.8	6.1	9.2	11.7	9.85	10.17	20.03	-0.94	0.01	GCGTGCACAT_35/4	0	3.23	+
1	112671845	31.2	6.7	4.6	13.5	4.33	4.45	4.91	-1.07	0.01	GCGCNTGCACG_75/11	0	4.1	+
1	113004330	176	11.1	15.9	8.5	37.12	38.11	160.14	-0.78	0.13	GTACACGTGCA_88/23	0	3.01	+
1	113159351	55	10.2	5.4	10.7	7.51	7.74	21.21	-0.83	0	GTCGCACGTGCG_200/45	0	3.94	+
1	113266467	132.7	6.8	19.6	12.1	30.01	30.87	87.43	-0.95	0.08	CGTGCGCGTGT_187/53	0	3.21	+
1	113266539	116.3	6.9	16.9	11.8	25.67	26.42	72.16	-0.84	0.08	--------	-1	0	*
1	115153672	138.2	6.1	22.8	14.1	31.66	32.54	85.52	-0.98	0	--------	-1	0	*
1	115153932	45.8	12.7	3.6	13.8	4.87	5.02	11.16	-0.43	0	CCGTGCCCAC_30/3	0	3.09	+
1	116945633	65	11.9	5.5	9.5	9.24	9.53	31.39	-0.58	0.24	--------	-1	0	*
1	117874766	161	9.4	17.2	26	34.85	35.79	70.29	-0.62	0.28	CANGCGTGCAA_34/1	0	4.03	+
1	119492984	106	11.1	9.6	12.2	18.95	19.54	60.28	-0.58	0.35	GCCGTCCGTGTGCA_321/40	0	7.02	+
1	119494026	47	9.4	5	8.5	6.24	6.43	19.36	-0.55	0.35	CATGTACGTGTAC_123/14	0	5.67	+
1	120936856	118.9	10.3	11.6	28.5	22.94	23.63	36	-0.42	0.63	TGTACGTGTGCNC_116/14	0	5.36	+
1	120937520	106.1	17	6.2	27.9	16.2	16.72	29.53	-0.58	0.63	CCCACGTGCCGGTGG_92/15	0	4.14	+
1	121005633	125	17	7.3	20.7	19.86	20.48	53.71	-0.75	0.3	--------	-1	0	*
1	121171371	236	13.6	17.3	25.3	51.52	52.76	138.97	-0.77	0	CCGCTCGTGC_61/12	0	3.26	+
1	121365740	133	8.5	15.6	11.6	28.21	29.02	89.52	-0.74	0.09	--------	-1	0	*
1	121460891	52	14.1	3.7	30.6	3.48	5.49	3.59	-0.72	0.53	CNTGCATGCATG_161/8	0	9.8	+
1	121461318	64	8.9	7.2	28.6	8.18	11.17	8.44	-0.62	0.53	CACGNGCATGCAT_185/19	0	6.96	+
1	123879890	142	11.9	11.9	8.8	28.13	28.94	114.82	-0.74	0.01	--------	-1	0	*
1	124427547	210	11.1	19	8.5	46.3	47.46	206.21	-0.91	0.05	CCANGCGTGTGCANGC_39/3	0	3.8	+
1	126763854	34.7	7.7	4.5	17.9	3.52	4.68	3.63	-1.16	0	--------	-1	0	*
1	127365807	44	8.5	5.2	11.1	6.03	6.21	13.1	-0.8	0.1	CCNCCGTGCGGCC_99/15	0	4.43	+
1	128842328	118	7.7	15.4	19.7	25.06	25.8	50.37	-0.75	0.38	ACACGTGCACC_62/14	0	3.03	+
1	130925946	60	7.7	7.8	12.4	10.22	10.54	21.73	-0.93	0.35	--------	-1	0	*
1	131513755	27	7.7	3.5	8.5	2.94	3.03	6.45	-0.79	0.5	CGNGCATGCATG_193/16	0	8.09	+
1	138712401	42	6	7	8.5	7.08	7.3	15.75	-0.73	0.36	--------	-1	0	*
1	138729513	80	15.3	5.2	11.6	10.65	10.98	38.67	-0.76	0.33	ACGCACGTGGG_93/20	0	3.48	+
1	140364659	86	14.5	5.9	13.4	12.45	12.85	39.28	-0.79	0.36	--------	-1	0	*
1	140376743	350	23.8	14.7	14	73.36	74.93	999	-0.82	0.1	ANGNACGTGTG_22/0	0	3.21	+
1	140851442	186	9.4	19.9	16.9	41.64	42.72	121.69	-0.68	0.15	--------	-1	0	*
1	141669964	132.1	13.6	9.7	8.5	24.36	25.08	106.05	-0.82	0	CGTNCATGCAT_90/5	0	6.78	+
1	141705643	115	8.5	13.5	21	23.44	24.14	45.56	-0.72	0.22	CGCGTGCGTGCTTG_120/19	0	4.58	+
1	143133476	35	6	5.9	10.5	5.45	5.61	8.7	-0.8	0	CCGTGGGGACC_40/3	0	3.87	+
1	143134559	45	9.4	4.8	10.1	5.81	5.99	15.17	-0.55	0	CGTGTGCGNNC_35/3	0	3.48	+
1	148502674	94.2	14.9	6.3	11.5	14.51	14.97	52.1	-0.78	0.22	TGGCGCACGTGGACGA_158/28	0	4.54	+
1	150212443	52	6	8.7	18.3	9.5	9.8	10.03	-0.85	0.35	ACACGTGCGNGC_138/21	0	4.89	+
1	150591449	48	6	8.1	11.4	8.52	8.79	15.25	-0.98	0.23	CGCCCGTGCGC_317/69	0	4.36	+
1	150721205	126	11.1	11.4	16.7	24	24.71	64.62	-0.94	0.02	GTGCACGTGCAC_176/32	0	4.56	+
1	151629898	44	3.8	11.6	26.7	3.02	9.39	3.11	-1.26	0	--------	-1	0	*
1	151630266	52.3	7.9	6.6	22.1	7.51	8.83	7.74	-0.74	0	TCCGTCCGTGCG_389/58	0	6.29	+
1	152852143	82	11.9	6.9	19.5	13.13	13.55	25.42	-0.87	0.46	--------	-1	0	*
1	154144149	55.4	7.9	7	12.7	9.26	9.56	18.52	-0.51	0	CGTGCCCGTGCG_307/55	0	5.14	+
1	154144811	53.6	13.4	4	12.1	6.07	6.26	18.13	-0.54	0	CCCGCACGTGTG_216/45	0	4.26	+
1	155571493	78	12.8	6.1	8.5	11.66	12.03	46.14	-0.75	0	--------	-1	0	*
1	155576452	99	9.4	10.6	12.8	18.56	19.14	51.9	-0.93	0.3	--------	-1	0	*
1	156041605	90	10.2	8.8	11.1	15.65	16.15	48.85	-0.83	0.29	--------	-1	0	*
1	156677690	70	6	11.7	8.5	14.05	14.5	38.61	-0.86	0.21	GTGCATGCNT_57/6	0	4.23	+
1	156877899	73	12.8	5.7	16.9	10.53	10.87	23.41	-0.77	0.48	ACGCGCGCGCTGG_122/33	0	3.13	+
1	156879835	71	5	14.3	17.1	15.1	15.58	21.79	-0.65	0.24	GCGCGCGTGT_163/47	0	3.11	+
1	156880696	96.3	11.6	8.3	9.8	16.73	17.26	60.19	-0.88	0.24	AGCGCGCGTGGA_201/56	0	3.29	+
1	156927882	75.3	12.4	6.1	8.5	11.21	11.56	44.22	-0.7	0	CATGCATGCGTGCGTGCAT_675/95	0	7.4	+
1	156928092	127.8	5.4	23.6	8.5	29.62	30.46	100.12	-0.91	0	CNTGCATGCATG_161/8	0	9.8	+
1	156928501	69.7	9.3	7.5	8.5	11.43	11.8	38.61	-0.88	0	TGCGCGCGCGTGCGTACGTG_815/204	0	4.42	+
1	156928756	250.8	6.2	40.2	9.9	63.09	64.51	249.08	-0.79	0	CCGCGCCCGTGCGTGA_655/114	0	6.03	+
1	156929128	112.5	10.9	10.3	11.8	21.41	22.06	68.51	-0.74	0	CTGATGCGTGCGTACA_267/33	0	6.76	+
1	157115692	535	12.8	41.9	13.4	136.97	139.21	999	-0.67	0	--------	-1	0	*
1	157118073	197	9.5	20.7	15.2	44.93	46.07	143.06	-0.72	0.22	GNGTGCATGCATG_175/19	0	6.59	+
1	157118322	54.5	7.9	6.9	14.9	9.03	9.31	14.94	-0.28	0.22	TGCNTGCNTGG_37/1	0	4.3	+
1	157203201	49.5	3.4	14.5	11.6	10.39	10.72	16.26	-0.98	0	CGTGTACGTGGGCCC_157/25	0	4.9	+
1	157343103	74	13.6	5.4	16.2	10.27	10.59	25.12	-0.81	0	CCGTACGTNCGTG_191/11	0	9.93	+
1	157530680	32	7.2	4.4	11.4	4.13	4.25	6.86	-0.68	0.31	GTACGTGCACC_121/16	0	5.15	+
1	157565393	73	19.6	3.7	18.7	7.6	7.84	20.92	-0.63	0.33	CGCTCGTGGCC_21/0	0	3.11	+
1	158116512	94.6	9.5	10	15.9	17.55	18.1	40.81	-0.81	0	CCATGCGTGCACA_196/37	0	4.53	+
1	158116745	200.1	8.5	23.6	18.3	46.76	47.93	131.51	-0.85	0	CNATGTGCGTGTGCGTA_259/62	0	3.89	+
1	158117743	103	11.9	8.6	19.7	18.21	18.78	39.16	-0.71	0	--------	-1	0	*
1	158214963	45.2	6.8	6.6	13.5	7.47	7.7	11.43	-0.87	0	CGNGCGTGCGGCCT_132/18	0	5.19	+
1	158396001	113	13.6	8.3	18.3	19.38	19.98	49.66	-0.71	0.26	GCGTGCGTGCGA_161/6	0	11.03	+
1	158429525	71.7	8.8	8.2	18.3	12.51	12.91	20.8	-0.57	0.25	--------	-1	0	*
1	158429719	168.3	10.8	15.5	18.6	36.11	37.09	98.17	-0.77	0.25	CGCATGCGTGCGTGC_552/79	0	6.98	+
1	159449671	82	8.5	9.6	11.1	14.97	15.45	41.72	-0.88	0.3	CATGCGTGCNTGCAA_227/19	0	8.53	+
1	162231790	55	11.9	4.6	29.1	4.78	7.29	4.92	-0.75	0	CGCGCGCGCGTGG_394/107	0	3.67	+
1	162242976	63	10.2	6.2	19.2	9.28	9.58	14.65	-0.6	0.35	AGCGTGCGTGCCGG_550/77	0	7.12	+
1	162313739	168	18.7	9	14.7	29.72	30.57	112.86	-0.9	0.1	GCCCACGTGCGA_141/25	0	4.42	+
1	162371632	205.5	9.3	22	14.9	47.13	48.31	153.59	-0.87	0	GTCGTACGTGTGT_319/34	0	7.93	+
1	162371965	502.5	11.1	45.3	14.9	129.03	131.21	999	-0.59	0	CTCGTGCATGCATG_357/38	0	8.17	+
1	162406610	55.8	6.5	8.5	17.3	9.85	10.17	12.86	-0.91	0	CNTGCATGCATG_161/8	0	9.8	+
1	162406846	53.2	8.8	6.1	16	8.26	8.52	13.12	-0.82	0	--------	-1	0	*
1	162454581	53.2	13.1	4	16.6	6.07	6.26	12.58	-0.8	0.02	CACGTGGGCCCGC_66/8	0	4.27	+
1	162454980	40.5	11.6	3.5	18	4.26	4.39	5.66	-0.86	0.02	--------	-1	0	*
1	162466010	71	6.8	10.4	26.5	11.84	14.01	12.22	-0.44	0.78	GTGCGTGCGTGCGTCTT_861/142	0	6.72	+
1	162467258	75.9	10.5	7.2	21	12.28	12.68	19.87	-0.97	0	--------	-1	0	*
1	162685219	55.1	8.8	6.3	25	6.95	8.99	7.16	-0.79	0	ACACGTGTGCA_101/23	0	3.42	+
1	162685516	201	9	22.3	25.9	46.03	47.19	105.14	-0.72	0	CGTGGGCCGG_37/5	0	3.15	+
1	162685905	43.8	15.4	2.8	23.5	3.6	3.71	3.99	-0.69	0	TAGTACGTGCAT_128/5	0	9.43	+
1	162834574	71	6	11.9	10.1	14.31	14.77	35.01	-0.71	0.21	CACGCGTGCGG_229/54	0	3.87	+
1	163152022	194	11.9	16.3	16.9	41.96	43.04	130.2	-0.71	0.12	GAGTACGTGTG_128/9	0	7.44	+
1	163154096	120	6	20.1	19.1	27.42	28.22	53.43	-0.81	0.22	CTGCTCGTGCGCCNG_255/53	0	4.39	+
1	163162081	56	9.6	5.8	20.8	8.21	8.46	9.85	-0.46	0	GACGTGCGNGCG_206/24	0	6.59	+
1	163241125	95	17	5.6	20.2	12.98	13.4	32.75	-0.92	0.01	TGTACGTGTGT_91/7	0	6.04	+
1	163351860	72	10.2	7	8.5	11.34	11.71	40.46	-0.62	0.36	ACCTCGTGCGC_50/8	0	3.36	+
1	163603051	24.3	9	2.7	12.5	2.27	2.34	2.94	-0.76	0	--------	-1	0	*
1	163603419	133.5	8	16.7	12.2	29.36	30.19	88.18	-0.92	0	--------	-1	0	*
1	163640030	52.4	4	13	8.8	10.43	10.76	23.48	-0.93	0.2	TACGTACGTGCT_237/23	0	7.82	+
1	163640268	31.6	9.6	3.3	8.5	3.23	3.33	9.2	-0.79	0.2	--------	-1	0	*
1	163673598	119	17	7	9.4	18.45	19.02	85.27	-0.7	0.14	--------	-1	0	*
1	163702805	71	11.1	6.4	9	10.59	10.92	38	-0.57	0	GCGTGCNTGCC_147/23	0	4.88	+
1	163703750	52	8.5	6.1	8.5	7.8	8.05	23.2	-0.57	0	GTCGTGCGTGCT_276/36	0	6.53	+
1	164016783	45	11.1	4.1	17.2	5.03	5.18	7.76	-0.51	0.53	ACGTGTGCGA_38/6	0	3.02	+
1	164031665	38	6	6.4	14.9	6.14	6.33	6.4	-0.55	0.62	CNTGCNTGNATG_74/1	0	7.75	+
1	164032602	45	9.4	4.8	16.5	5.81	5.99	8.26	-0.59	0.62	TAGTACGTGTG_78/3	0	6.87	+
1	165689070	108.5	20	5.4	8.5	15.11	15.6	78.38	-0.93	0.03	CGTACGTACGTNCGTGCA_240/15	0	10.47	+
1	165689268	33.5	3.9	8.6	8.5	6.33	6.52	10.4	-0.91	0.03	GNTGCGTGCGT_136/5	0	9.99	+
1	165691067	29.6	6.3	4.7	12.9	3.9	4.02	4.51	-0.9	0.47	TGCNTGCATGTG_79/6	0	5.64	+
1	165927673	39.3	9.9	4	15.6	4.78	4.92	6.73	-1.05	0	GCGTGTGTGTGTG_252/41	0	5.37	+
1	165927947	91.7	5.5	16.8	16.4	19.84	20.45	37.47	-0.97	0	TGNGTGTGTGTGT_85/21	0	3.1	+
1	165929317	78	14.5	5.4	16.4	10.67	11.01	27.44	-0.6	0.61	--------	-1	0	*
1	165979868	89	10.2	8.7	17.4	15.41	15.9	33.29	-0.58	0.33	CACGTGCATGTG_147/23	0	4.88	+
1	166012609	72.1	17.4	4.2	42.1	4.86	8.6	5.01	-0.79	0.06	GTGCGTGCAGT_95/15	0	4.27	+
1	166041990	93	11.1	8.4	8.5	15.76	16.26	61.18	-0.85	0	--------	-1	0	*
1	166142226	60	13.6	4.4	18.7	7.28	7.51	13.61	-0.65	0	TGCNNGCGTNCG_55/0	0	6.57	+
1	166148671	73	13.6	5.4	11.4	10.05	10.37	33.51	-0.58	0.45	GCNTGCNTGNGT_61/1	0	6.53	+
1	166620928	87	14.5	6	40.6	9.46	13.08	9.76	-0.72	0.1	AAGCGTGCGTGAG_180/13	0	8.55	+
1	166622601	104	25.6	4.1	41	11.45	11.82	16.12	-0.54	0.69	--------	-1	0	*
1	166879510	34.9	9.3	3.8	16.6	3.79	3.91	4.24	-1.07	0.41	CCATGCGTGCAA_214/34	0	5.28	+
1	166879898	49.9	5.5	9	17.3	9.01	9.29	9.95	-1.02	0.41	CNTGCATGCAG_143/9	0	8.27	+
1	166880228	54.1	10.7	5	16.3	7.51	7.74	13.33	-0.83	0.41	CGTGCGCGTGC_341/84	0	3.94	+
1	167319876	62.4	4.7	13.3	14.6	13	13.42	20.29	-0.86	0.29	--------	-1	0	*
1	167320940	133	17.9	7.4	15	21.78	22.44	76.37	-0.69	0	TCCGTGCGTGA_105/13	0	5.09	+
1	167762031	84.4	14.9	5.7	8.7	12.22	12.62	52.33	-0.91	0.18	AAGCGTGCGTGGT_309/49	0	5.71	+
1	168459477	93.7	12.2	7.7	18.4	15.4	15.89	35.11	-0.96	0.12	CGCCGTACGTNCGCG_220/15	0	9.59	+
1	168459798	56.3	11.7	4.8	17.9	7.5	7.73	12.84	-0.87	0.12	CTACGCGTGCGCGT_313/97	0	3.16	+
1	168550613	197	16.2	12.2	15.4	38.58	39.6	140.65	-0.8	0.09	--------	-1	0	*
1	168704024	112	15.3	7.3	20	17.94	18.5	45.33	-0.74	0.14	GCGTGCGGGGG_54/9	0	3.4	+
1	168915224	45	6.8	6.6	16.4	7.24	7.46	8.32	-0.76	0	GTGCGNNCGTGC_118/3	0	10.08	+
1	169609208	45.4	11.1	4.1	15	5.23	5.39	9.95	-0.73	0.27	--------	-1	0	*
1	169609644	90.6	15.3	5.9	14.5	13.07	13.49	40.73	-0.7	0.27	GTGCTCGTGCGGCCT_316/66	0	4.52	+
1	170994879	39	6	6.5	8.5	6.37	6.57	13.6	-1.2	0	GGCCGTACGTGA_88/12	0	4.52	+
1	171070417	42	6.8	6.2	9.4	6.54	6.74	14.33	-0.88	0.07	CGACGTACGTGGT_136/11	0	7.13	+
1	171885719	86.2	11.8	7.3	30.9	14.32	14.77	16.1	-0.88	0.39	CNTGCATGCAG_143/9	0	8.27	+
1	172179183	236.3	9.9	23.8	17.9	55.74	57.05	172.07	-0.83	0.16	GTGCGTGCGTGCGCGCAA_871/189	0	5.16	+
1	172179808	97.6	4.3	22.6	13.8	22.37	23.04	48.23	-0.72	0.16	--------	-1	0	*
1	172184806	96	5.1	18.8	8.5	20.91	21.55	64.32	-0.75	0.05	CTCGTGCATGCT_199/27	0	5.85	+
1	172188023	99.3	6.2	16	20.9	21.12	21.76	34.99	-0.78	0	CGTGCGCGTG_164/45	0	3.24	+
1	172188123	134.7	7.8	17.3	20.6	29.63	30.47	62.01	-0.83	0	TGNGTGCNTGTG_64/2	0	6.24	+
1	172189156	65.6	16.2	4.1	11.8	7.33	7.55	27.05	-0.64	0	--------	-1	0	*
1	172386155	229	7.7	29.9	14.7	55.68	56.99	181.85	-0.86	0.15	CATGCGTGCGCGCA_279/86	0	3.13	+
1	172410803	619	11.1	55.9	15	162.47	165.07	999	-0.67	0	GCGTGTGCGTGCGC_718/142	0	5.43	+
1	172413625	162.2	15.8	10.3	11.4	30.55	31.42	124.22	-0.48	0	GNGTGCNTGCA_44/4	0	3.89	+
1	172413863	853.8	11.4	74.6	11.5	230.98	234.15	999	-0.64	0	GGGCGTGCGTGNG_309/20	0	11.29	+
1	172415355	40.1	5.8	6.9	8.5	6.85	7.05	14.96	-0.57	0	CCGTGTGCGTG_194/42	0	4.05	+
1	172450633	184.3	13.7	13.5	14.4	37.82	38.83	132.74	-0.78	0.05	CCNGTGCATGCAT_187/20	0	6.79	+
1	172450903	70.7	13.6	5.2	12.4	9.61	9.92	29.63	-0.75	0.05	--------	-1	0	*
1	172453641	46	7.7	6	17.9	6.95	7.16	7.66	-0.58	0	--------	-1	0	*
1	172971365	89.6	12.8	7	17.2	14.45	14.91	34.47	-0.81	0	GTGTACGTGTAC_73/15	0	3.36	+
1	173857952	135.5	9.4	14.5	13.4	28.16	28.97	85.11	-0.88	0	GACGTGCGNGCGNGC_376/33	0	9.64	+
1	174769827	81.9	3.8	21.6	23.1	18.95	19.54	20.9	-0.91	0	CTGTACGTGCCG_91/11	0	4.89	+
1	174769983	168.6	8.6	19.6	23.1	37.95	38.96	84.23	-0.96	0	GCTGCTGCGTGCNT_77/6	0	5.52	+
1	174770280	55.5	11.4	4.9	24.5	7.23	7.51	7.45	-0.91	0	GACNTGCNTGCG_27/1	0	3.38	+
1	174853566	33	6.3	5.2	8.5	4.76	4.9	10.4	-0.79	0.19	CACACGTGCAA_133/35	0	3.24	+
1	174854080	144	15	9.6	8.7	26.44	27.21	118.21	-0.71	0.19	CGCACGTGTGAGC_161/28	0	4.62	+
1	175379559	80	15.3	5.2	23	10.65	10.98	19.9	-0.63	0.54	CNTGCCTGCC_30/2	0	3.35	+
1	175809457	49.8	9.1	5.4	28.7	3.59	7.09	3.7	-0.87	0	CNCGCACGTGCG_205/48	0	3.83	+
1	175971668	114	9.4	12.2	19.2	22.4	23.08	48.43	-0.83	0	CGCGTGCGNGCGGC_346/35	0	8.44	+
1	176192909	121.1	15.9	7.6	12.1	20.33	20.96	76.11	-0.83	0.21	CGTACGTGCGTGTGTGTGC_630/100	0	6.52	+
1	176193542	42.5	12.8	3.3	16.3	4.31	4.44	7.57	-0.54	0.21	GCANGTGCATGCAT_212/22	0	7.21	+
1	176522141	61.1	4.2	14.5	11.3	12.74	13.15	25.06	-1.14	0	TCTGCNTGCATGTG_88/6	0	6.23	+
1	176523405	55.8	13.9	4	13.3	6.47	6.67	17.62	-0.6	0	TACGTACGTG_96/10	0	5.39	+
1	176876587	274.1	6.2	44.2	16.5	69.94	71.46	225.23	-0.86	0	GTGCNCGTGCGTGCAT_278/39	0	6.17	+
1	177530413	126.4	13.6	9.3	9.9	22.85	23.54	91.55	-0.83	0	TGCGTGCGTGAC_213/33	0	5.38	+
1	177551316	102	11.1	9.2	8.5	17.96	18.52	70.72	-0.82	0.16	GCGTACGTNCATGTG_84/5	0	6.37	+
1	178720736	134	18.7	7.2	40.3	21.42	22.07	30.74	-0.75	0.32	--------	-1	0	*
1	178753260	355	8.5	41.7	19.4	90.34	92.12	303.78	-0.79	0	CGTGTCCGTNCGTGTG_132/3	0	11.21	+
1	178754138	271	19.6	13.8	22	55.66	56.97	188.85	-0.45	0	CNTGCATGCA_129/7	0	8.38	+
1	178920937	52.8	10.1	5.2	16.9	7.08	7.3	11.68	-0.73	0	AGCGCGCGTGCGTGA_708/171	0	4.46	+
1	178922074	105.6	14.3	7.4	19.1	17.09	17.63	42.5	-0.82	0	GTNCGTGCGTGTGTG_275/22	0	9.38	+
1	179109408	50.2	3.7	13.5	14.9	10.65	10.99	12.64	-0.9	0	--------	-1	0	*
1	179540629	102.3	5.8	17.7	18.5	22.79	23.48	41.58	-0.83	0.28	CGTGNGCGCCC_23/1	0	3.01	+
1	179541117	57.2	8.2	7	19.7	9.18	9.47	11.69	-0.66	0.28	CCGTNCGGCCG_39/6	0	3.08	+
1	179968101	87.5	9.4	9.3	22.3	15.8	16.3	25.27	-0.97	0.17	CGCACGTGTGCA_257/42	0	5.37	+
1	180290965	65	9.4	6.9	9.4	10.26	10.59	31.87	-0.65	0.34	GCACACGTGCAGTG_228/53	0	3.92	+
1	180295552	113	10.2	11.1	12.3	21.41	22.06	66.67	-0.9	0.1	GCGTGCGGGTG_209/39	0	4.63	+
1	181561059	72.2	9.7	7.4	20.5	12.15	12.54	18.79	-0.77	0	CNTGCATGCAT_158/8	0	9.62	+
1	181574469	127.3	12.1	10.5	31.4	23.79	24.5	37.57	-0.8	0.24	AGCCGCACGTNCG_68/12	0	3.59	+
1	181574770	46.7	17.7	2.6	30.9	2.31	3.68	2.38	-0.63	0.24	--------	-1	0	*
1	181590554	118	7.7	15.4	12.2	25.06	25.8	71.66	-0.74	0.1	GTACACGTGCA_88/23	0	3.01	+
1	181718741	207.4	13.1	15.9	31.4	43.95	45.07	95.75	-0.74	0	CGTNCATGCATG_123/6	0	8.51	+
1	182292677	51.8	7.7	6.8	25.7	5.32	8.58	5.48	-0.59	0	GCGTGCGGCCAT_90/13	0	4.42	+
1	182292954	353.4	13.5	26.2	26	84.19	85.89	260.86	-0.82	0	CCGCACGTGGG_124/24	0	4.02	+
1	182386970	268	9.4	28.6	28.3	64.42	65.86	159.23	-0.77	0	CGTACGNGTG_37/1	0	4.3	+
1	182388117	86	9.4	9.2	28.1	15.31	15.79	18	-0.89	0	--------	-1	0	*
1	182390485	46.5	13.4	3.5	12.7	4.73	4.87	12.93	-0.68	0.04	GATGCGTGCGTGCG_339/33	0	8.65	+
1	182390880	207.3	12.9	16.1	10.9	44.84	45.97	182.5	-0.82	0.04	GAGTGCGTGCGTGTGGG_706/102	0	7.29	+
1	182391179	40.2	9.4	4.3	13.3	4.98	5.13	9.08	-0.58	0.04	CNTGCATGCAT_115/4	0	9.13	+
1	182479683	85.8	8	10.7	17	15.97	16.48	31.88	-0.92	0.28	CGACGTACGTNNT_37/5	0	3.15	+
1	182597541	53	13.8	3.9	23.5	6.07	6.26	7.32	-0.83	0.32	--------	-1	0	*
1	182597723	86.2	13	6.6	20.5	13.2	13.62	27.17	-1.09	0.32	GNGTGTGTGTG_75/17	0	3.19	+
1	184397632	121	13.6	8.9	9.9	21.36	22.01	84.94	-0.68	0	--------	-1	0	*
1	184602372	150.7	8.5	17.7	9	33.05	33.96	124.65	-0.79	0.02	--------	-1	0	*
1	184856617	127	12.8	9.9	8.5	23.54	24.24	98.94	-0.85	0	ATGTGCGTGCGTTGG_423/72	0	5.68	+
1	184859057	73.3	7.7	9.5	18.9	13.65	14.08	21.22	-1.17	0.26	CGCGCGCGNG_83/16	0	3.63	+
1	184859297	50.7	10	5.1	18.8	7.1	7.32	9.2	-0.93	0.26	GCGTGGGCCC_32/4	0	3.02	+
1	184861252	67.5	9.6	7	16.7	10.96	11.31	20.53	-0.53	0.3	GGCGGGCGGGCGGG_243/27	0	7.15	+
1	184861420	153.6	10.2	15	10.9	32.1	32.99	116.18	-0.72	0.3	--------	-1	0	*
1	184861985	41.9	9.1	4.6	8.5	5.19	5.34	15.75	-0.88	0.3	ACGTGCACGNC_47/9	0	3.02	+
1	184905153	57.6	6.8	8.4	10.4	10.34	10.67	23.97	-1.09	0	CGCGCTCGTGCGGNAC_408/85	0	4.71	+
1	185105080	60	14.5	4.1	14.8	6.89	7.1	18.08	-0.59	0	CGCGCGTGCGTGT_558/129	0	4.48	+
1	185105885	42	6	7	21.6	4.05	7.3	4.17	-0.77	0	ATGCGTGCATGT_231/39	0	5.12	+
1	185106677	35	4.3	8.2	13.6	5.87	6.16	6.04	-0.68	0	CACGCGCGTGCAT_236/50	0	4.26	+
1	185120336	66	11.1	6	11.1	9.46	9.76	28.52	-0.56	0.3	GCGTGNGTGAG_116/4	0	9.21	+
1	185333353	50	11.1	4.5	15.2	6.04	6.22	11.8	-0.47	0.41	GNGTGNGTGNGT_68/1	0	7.19	+
1	185335832	258.2	15.5	16.6	14.9	55.93	57.24	216.72	-0.73	0	--------	-1	0	*
1	185336386	365.1	10.4	35.1	13.4	91.02	92.8	999	-0.73	0	GCCCGTGCGCGT_187/43	0	3.83	+
1	185700273	108.6	14.2	7.7	22.3	17.81	18.36	38.91	-0.89	0.25	--------	-1	0	*
1	185703489	162	15.3	10.6	15.9	30.29	31.15	101.27	-0.85	0.08	CGCACGTGGG_83/19	0	3.25	+
1	185875808	105	17	6.2	52.8	9.48	15.7	9.78	-0.63	0.64	--------	-1	0	*
1	185881962	103.9	12.1	8.6	24.8	17.81	18.37	31.78	-0.61	0.38	ACGTGCACGG_53/7	0	3.74	+
1	185882522	215.1	15.2	14.2	24.8	44.38	45.51	121.62	-0.58	0.38	CCGNGCGNGCG_49/6	0	3.72	+
1	185883681	106.7	5.6	19.2	20.9	23.88	24.59	39.82	-0.98	0.17	--------	-1	0	*
1	185885822	68	7.3	9.4	19.5	12.16	12.55	17.1	-0.7	0.42	ATCCGTCCGTGT_157/21	0	5.54	+
1	185886198	57.7	12	4.8	17.4	7.28	7.5	13.8	-0.56	0.42	CGTGCGNGCA_44/3	0	4.19	+
1	185909706	128	10.2	12.5	9	25.27	26.01	97.62	-0.52	0	CCGTGCGCGTGC_362/88	0	4.02	+
1	185910697	201	20.4	9.8	12.8	36.66	37.64	160.36	-0.77	0	GTGCCCGTGC_105/26	0	3.25	+
1	185915273	187	10.9	17.1	16.9	40.97	42.04	122.75	-0.86	0.05	--------	-1	0	*
1	185915391	135	9.5	14.2	16.7	28.16	28.97	73.62	-0.8	0.05	AGCCCCCGTGCGAGT_144/28	0	4.15	+
1	186788966	68.9	8.8	7.8	41	4.26	12.16	4.39	-0.77	0	ACACGTACGTGTGCC_397/42	0	8.43	+
1	186794211	89.2	10.6	8.4	18.3	15.65	16.15	32.42	-0.96	0	CGTACNTGTGC_83/6	0	5.9	+
1	186794408	102.6	16.6	6.2	18.1	15.28	15.77	42.36	-0.99	0	CGTNCGGCCG_30/2	0	3.35	+
1	187026512	51	5.1	10	8.5	9.26	9.55	22.41	-0.51	0	--------	-1	0	*
1	188721503	268	8.5	31.5	12.8	65.54	67.01	244.99	-0.71	0	CCCGTGCGCGCTCT_204/36	0	4.81	+
1	188722494	147	13.6	10.8	13.1	27.91	28.72	97.63	-0.66	0	CGTGCNNNCGTG_72/1	0	7.56	+
1	188859886	58	7.7	7.6	10.8	9.74	10.05	23.18	-0.83	0.21	TGGCGCACGTGGC_110/24	0	3.59	+
1	189430453	62	10.2	6.1	8.5	9.06	9.34	31.48	-0.64	0	CCGCCCGTGCGC_374/77	0	4.7	+
1	189431209	147	8.5	17.3	8.5	31.96	32.86	123.08	-0.71	0	CACACGTGCNTG_37/2	0	3.94	+
1	189444170	39	6.8	5.7	12.6	5.86	6.04	8.72	-0.74	0.23	CCTGTGCNTGC_72/2	0	6.93	+
1	189444914	87	13.6	6.4	10.7	13.2	13.62	47.39	-0.65	0.23	CACGCGCGCGCGTC_215/49	0	3.95	+
1	189629554	31	6	5.2	10.9	4.55	4.69	6.32	-0.86	0	CACGTGTGAAA_31/3	0	3.17	+
1	190080452	43.2	13.6	3.2	12.4	4.17	4.3	11.52	-0.7	0	CGTGTCCGTGCGTT_230/20	0	8.35	+
1	190080794	154.8	11.1	14	11.9	31.54	32.42	112.21	-0.77	0	TCGTGCGGCTT_37/4	0	3.38	+
1	190082179	88.3	17.4	5.1	13.9	11.68	12.05	40.58	-0.67	0.12	GGCACGTGCATGCAG_434/52	0	7.76	+
1	190082924	375.6	8.9	42.3	9.1	96.38	98.22	999	-0.75	0.12	--------	-1	0	*
1	190216078	54	12.8	4.2	16.9	6.45	6.65	12.21	-0.46	0.78	TGNGTGNGTGNGT_73/1	0	7.66	+
1	190231891	189.3	9.8	19.4	48.6	42.74	43.83	52.6	-0.91	0.41	--------	-1	0	*
1	190232052	126.7	13.2	9.6	49.7	19.03	23.54	19.63	-0.61	0.41	TCCGTGCGTGCCT_349/60	0	5.45	+
1	190270370	196	17	11.5	29.1	37.56	38.56	91.51	-0.63	0.33	CNGCCGTGCGT_32/2	0	3.52	+
1	190292348	92	6.4	14.5	16.4	19.27	19.87	38.24	-0.99	0	ACACGTGTGGTC_55/11	0	3.12	+
1	190292535	79.9	10.8	7.4	16.1	13.23	13.66	29.34	-1.04	0	ACGTGNGTGC_39/5	0	3.29	+
1	190386966	59.6	10.2	5.8	19.5	8.61	8.88	12.86	-0.86	0	CTCGTGTGCGTGCGCG_737/170	0	4.7	+
1	190422118	102.8	10.1	10.2	16.8	18.87	19.46	44.98	-0.57	0.5	CCCGTGNGTGCGCG_183/21	0	6.43	+
1	190427714	104.6	8.2	12.8	14.8	20.83	21.47	51.46	-0.64	0	GTGCGTGCGCGCC_432/101	0	4.27	+
1	190428308	253.4	9.7	26.1	14.8	60.49	61.87	210.97	-0.6	0	--------	-1	0	*
1	190651558	218.5	17.8	12.3	31.2	43.55	44.66	105.39	-0.76	0	--------	-1	0	*
1	190652120	76.5	12.1	6.3	33.2	9.88	11.8	10.19	-0.8	0	CGCCGTACGT_23/1	0	3.01	+
1	191117984	125.7	11.1	11.4	11.3	24	24.71	83.63	-0.79	0	GTGTACGTGCGTA_278/26	0	8.43	+
1	191119757	179.2	8.9	20.2	25.6	40.96	42.03	87.03	-0.6	0	GCGCGCGNGTGC_167/26	0	5.06	+
1	191120056	88.8	8.2	10.9	25.9	16.73	17.26	21.64	-0.6	0	CGCGTGCGNGCGNGCA_402/31	0	10.86	+
1	191126111	78.9	16.2	4.9	35.2	9.53	10.3	9.83	-0.84	0	CGCGCGCGTGGGCGGC_359/116	0	3.08	+
1	191127195	213	16.2	13.2	16.1	42.77	43.87	154.91	-0.66	0	AGGACGNACGTGCAT_23/1	0	3.01	+
1	191127911	104	18.7	5.6	14.4	14.49	14.95	51.69	-0.59	0	--------	-1	0	*
1	191268093	145	11.1	13.1	26.5	28.91	29.74	57.05	-0.87	0	--------	-1	0	*
1	191269185	218.8	23.4	9.4	25.9	39.12	40.15	120.8	-0.53	0	CGCACGTGGAC_106/20	0	3.93	+
1	191269733	207.6	11.8	17.7	21.4	45.76	46.9	125.83	-0.63	0	CNTGCCTGCC_30/2	0	3.35	+
1	191645363	131	18.6	7.1	14.2	20.71	21.34	77.28	-0.88	0.02	--------	-1	0	*
1	191645508	84	7	12	13.9	17.18	17.72	37.33	-1	0.02	AACCGCACGTNC_49/8	0	3.3	+
1	191762548	238	12.8	18.6	14.4	53	54.27	194.37	-0.79	0	--------	-1	0	*
1	191765996	292.1	8.3	35.3	17.4	72.63	74.19	241.32	-0.75	0.01	CTATGCGTGCGCGCC_248/67	0	3.48	+
1	191766103	257.9	9.1	28.4	17.9	61.61	63.01	196.41	-0.77	0.01	GTACGTGTGCCC_76/8	0	4.84	+
1	191766320	45	9	5	18.7	6.03	6.21	7.14	-0.46	0.01	CCGTGTGCGTGGAC_213/44	0	4.28	+
1	191772484	424.4	11.2	38	25.4	106.64	108.6	999	-0.69	0	GTNCATGCNTG_56/2	0	5.56	+
1	191772777	595.3	22.1	27	23.8	142.39	144.7	999	-0.6	0	CGTGCCCGTGC_185/32	0	4.79	+
1	191773460	271.3	23.8	11.4	27.4	52.7	53.96	166.39	-0.41	0	CCGTACGTGCGG_447/51	0	8.14	+
1	192746658	47.9	11.1	4.3	8.5	5.63	5.8	20.11	-1.01	0	ACCGCGCGTGCTC_206/44	0	4.13	+
1	192951793	95.9	11.3	8.5	14.1	16.49	17.01	45.8	-0.82	0	GCGCACGTGTA_142/39	0	3.17	+
1	192984174	64	6.8	9.4	17.8	11.82	12.2	16.78	-0.9	0.13	TGGCACGTGCGC_121/23	0	4.05	+
1	193348962	103	11.1	9.3	43	13.77	18.78	14.21	-0.66	0.59	CTGCGTGCGTGCGTA_343/25	0	10.77	+
1	193622033	62.5	5.7	11.1	21.4	12.23	12.65	12.62	-0.81	0	AGCGCGTGCGTGCGC_517/75	0	6.81	+
1	193622857	90.4	4.9	18.6	31.8	16.66	21.09	17.18	-0.85	0	GCATGCGTGTGCC_162/37	0	3.75	+
1	193766892	176.1	8	22	26.2	40.14	41.19	82.84	-0.73	0.35	CGCNTGCATGAC_65/10	0	3.79	+
1	193782521	82.7	8.6	9.6	13.5	15.22	15.71	36.61	-0.94	0	TGCACACGTGCG_236/43	0	4.83	+
1	193833745	96.2	10.4	9.3	17.1	17.38	17.92	39.72	-0.86	0	CGTGCGTNCGTGCA_279/17	0	11.3	+
1	193835925	133.6	14	9.6	38.1	24.61	25.34	32.95	-0.85	0.27	ATGTACGTNCAG_27/1	0	3.38	+
1	193841587	123	18	6.8	24.5	19.06	19.65	45.55	-0.81	0.41	--------	-1	0	*
1	193843244	49	10.2	4.8	17.6	6.24	6.42	9.24	-0.62	0.52	--------	-1	0	*
1	193854286	134.3	15.4	8.7	9.4	23.51	24.22	103.24	-0.79	0	ATGCGTGCGTGCGTGCATG_1011/164	0	7.11	+
1	193854514	219.7	13.6	16.2	9.4	47.18	48.36	211.53	-0.85	0	CCNGTACGTGCGTGCGTCCGC_867/117	0	8.16	+
1	194106226	135.9	11.7	11.6	16.7	26.58	27.35	73.43	-0.69	0.33	GTGCGTNCGTGC_222/13	0	10.53	+
1	194106534	78	1.8	42.8	24.5	17.34	20.86	17.89	-1.1	0.33	CCGTGGGCCGG_47/8	0	3.19	+
1	194108031	118	16.2	7.3	16.1	18.78	19.36	59.2	-0.43	0	GTCCGTGCGGGGA_45/8	0	3.08	+
1	194108737	174	12.8	13.6	15.1	35.74	36.7	117.14	-0.56	0	TGCATGCGTGG_88/15	0	3.98	+
1	194112796	76	9.4	8.1	16.7	12.87	13.28	25.63	-0.89	0.49	--------	-1	0	*
1	194122662	231	10.2	22.6	52.1	53.04	54.31	73.25	-0.73	0	--------	-1	0	*
1	194123402	280	16.2	17.3	51.8	60.71	62.1	107.68	-0.49	0	CGTNCATGCATG_123/6	0	8.51	+
1	194158558	43.9	14.1	3.1	13.9	3.88	3.99	10.02	-0.61	0	CGNGCGNGCGAG_117/2	0	10.83	+
1	194159136	109.1	6.4	17.1	12.7	23.79	24.5	62.27	-0.67	0	--------	-1	0	*
1	194342700	133.4	6.6	20.3	23	30.29	31.15	55.88	-0.94	0.25	GGCGTACGTNCGGC_197/9	0	11.32	+
1	194348011	65.2	6.2	10.4	8.5	12.32	12.72	34.99	-0.9	0	ACGCGCGCGCATGCA_162/42	0	3.39	+
1	194348978	138.7	3.7	37.4	8.5	34.86	35.81	113.27	-0.8	0	GTGCGTGCGTGCC_457/82	0	5.49	+
1	194352250	156.1	9.6	16.3	9.3	33.77	34.7	130.24	-0.92	0.18	TGTGCNTGCGTG_249/22	0	8.48	+
1	194352383	167.9	10.8	15.5	9.6	35.84	36.81	141.82	-0.9	0.18	GCNGCACGTGCCA_76/13	0	3.79	+
1	194353911	94	15.3	6.1	8.5	13.75	14.19	62.22	-0.63	0.29	ACGTGCATGCAG_276/33	0	6.99	+
1	194361627	100.6	5	20.2	8.5	23.19	23.88	69.64	-0.7	0	GNACGTGCCACCA_34/3	0	3.41	+
1	194361750	169.4	5.2	32.3	8.5	41.31	42.39	152.29	-0.74	0	CGCGCGCGTGC_543/146	0	3.86	+
1	194371420	116	11.1	10.5	20.7	21.46	22.11	46.82	-0.68	0.27	--------	-1	0	*
1	194606462	55	11.1	5	13.9	7.07	7.29	16.27	-0.73	0.23	--------	-1	0	*
1	194697020	59.6	15.3	3.9	18.7	6.52	6.72	13.58	-0.77	0	CGCGTCCGTGGG_149/24	0	4.8	+
1	194697396	72.4	9.4	7.7	18.7	12.15	12.54	20.93	-0.93	0	--------	-1	0	*
1	195402730	74.6	8.7	8.6	14	13.24	13.67	29.54	-1.09	0	--------	-1	0	*
1	195402900	60.4	7.5	8	14.3	10.46	10.79	19.37	-1.15	0	--------	-1	0	*
1	195404693	83	7.7	10.8	11.9	15.92	16.42	40.54	-0.64	0.1	CACGTACGTGTGTG_366/35	0	8.95	+
1	195510111	199.8	15.3	13	8.5	40.15	41.2	192.39	-0.59	0	CTCGCGTGCGGNGT_141/27	0	4.18	+
1	195524610	35.9	4.9	7.4	21.8	2.42	6.41	2.5	-1.02	0.01	GCGTGCGGGAG_177/20	0	6.44	+
1	195525030	99.1	17.3	5.7	18.6	14.09	14.54	39.01	-0.73	0.01	--------	-1	0	*
1	195611599	48.7	9.2	5.3	16.1	6.67	6.87	10.44	-0.72	0.42	--------	-1	0	*
1	195677201	89	10.2	8.7	26.5	15.41	15.9	21.02	-0.61	0.67	GCGCGCGTGCGC_528/160	0	3.42	+
1	196930657	130	12.8	10.2	17.9	24.3	25.02	64.59	-0.72	0.42	--------	-1	0	*
1	196948969	76.6	12.3	6.2	22.6	11.43	11.8	18.71	-0.75	0	GNCTGCGTGCGTNC_132/17	0	5.38	+
1	196949506	93.5	8.5	11	22	18	18.56	29.43	-0.69	0	--------	-1	0	*
1	196949881	73.9	8.1	9.1	20.1	13	13.41	19.81	-0.79	0	TCGTGCGNGCG_188/16	0	7.89	+
1	197056368	56.8	12.6	4.5	19.1	7.07	7.29	11.75	-0.66	0	--------	-1	0	*
1	197057230	154	13.6	11.3	13	29.71	30.56	105.61	-0.8	0.07	--------	-1	0	*
1	197063489	53.2	2.9	18.3	16.5	12.24	12.67	12.64	-0.74	0	--------	-1	0	*
1	197066087	118	10.2	11.5	18.9	22.68	23.37	52.2	-0.64	0.61	--------	-1	0	*
1	197067697	129.2	13.2	9.8	19.6	23.6	24.31	60.28	-0.63	0	CGCGCGCGCGCG_259/64	0	3.78	+
1	197073454	188.6	13	14.5	11.2	38.89	39.91	156.38	-0.66	0	AGGACGTACGNGTAC_53/1	0	5.79	+
1	197074391	154	11.9	12.9	20.3	31.27	32.15	78.92	-0.62	0	ANGCNTGCNTGCATGTG_132/7	0	8.57	+
1	197075238	132	17.9	7.4	8.9	21.54	22.19	102.78	-0.47	0	ANCCGTACGTNTCG_29/2	0	3.27	+
1	197076204	338	16.2	20.9	9.4	76.6	78.21	999	-0.75	0	CGTGCGTGTGTG_97/12	0	4.95	+
1	197077636	95	12.8	7.4	8.5	15.64	16.14	63.27	-0.6	0	CGTNCGGCCG_30/2	0	3.35	+
1	197105628	108	11.1	9.8	17.2	19.45	20.05	48.18	-0.73	0.13	--------	-1	0	*
1	197631947	145.4	15.6	9.3	8.5	26.25	27.02	121.84	-0.58	0	CCCCGTACGTNCNC_100/12	0	5.09	+
1	197642606	122.2	15.2	8	11.7	20.58	21.21	78.89	-0.71	0	CCGTGTCCGTGTG_189/23	0	6.24	+
1	197643125	184.9	10	18.5	10.4	41.36	42.44	157.16	-0.8	0	TCGTGCGNGC_47/7	0	3.38	+
1	197643486	78.9	10.6	7.4	10.4	12.99	13.41	41.19	-0.86	0	--------	-1	0	*
1	197653817	77.9	15.2	5.1	8.9	10.21	10.54	44.74	-0.69	0.11	GCACGTACGTGGGCCCG_222/21	0	7.8	+
1	197700022	50.8	4.5	11.3	17.2	9.92	10.23	10.51	-0.97	0.17	GCGTACGTGCGTA_520/61	0	8.23	+
1	197756662	152.9	7.2	21.3	15.4	34.53	35.47	94.3	-0.76	0.02	CGTCCGTGCGTGTGTGTNG_624/86	0	7.41	+
1	197756783	261.1	5.6	46.6	15.7	67.49	68.98	215.2	-0.81	0.02	ACACGTGTNCA_41/5	0	3.42	+
1	197775760	71	10.6	6.7	23.1	11.34	11.71	15.49	-0.95	0.33	--------	-1	0	*
1	197776030	71	12.4	5.7	22.7	10.09	10.41	15.39	-0.69	0.33	--------	-1	0	*
1	197777603	42	9.4	4.5	12.3	5.19	5.34	10.6	-0.84	0.03	--------	-1	0	*
1	197918796	139.9	15	9.3	30.8	24.75	25.49	46.17	-0.76	0.39	AGCAGGCGTGC_76/12	0	3.96	+
1	197921572	118	5.4	21.8	30.1	26.87	27.66	33.26	-0.77	0.11	CCGCGCACGTGGAC_261/49	0	4.8	+
1	198042198	76	5.6	13.6	26.7	14.26	16.37	14.72	-0.89	0	CCATGCGTGCGTGCAC_548/71	0	7.63	+
1	198130100	111	13.6	8.1	28.8	18.89	19.48	30.74	-0.56	0.78	--------	-1	0	*
1	198259278	61.4	5.9	10.4	8.5	12	12.39	31.48	-0.84	0	--------	-1	0	*
1	198259665	82.6	12.8	6.4	8.5	12.81	13.22	51.02	-0.78	0	GCCCACGTGCAGTG_109/22	0	3.78	+
1	198260774	68	9.4	7.3	8.5	10.96	11.31	36.79	-1.02	0	GTACGTGCAA_63/3	0	5.68	+
1	198291676	59.3	4.1	14.6	14.3	12.22	12.61	18.76	-0.6	0.22	--------	-1	0	*
1	198291938	156.7	15.5	10.1	15.1	29.02	29.85	99.33	-0.78	0.22	GCCGCGCGCGCGNG_304/61	0	4.65	+
1	198456413	125	19.6	6.4	20.1	18.74	19.33	55.19	-0.8	0.48	GCCGTCCGTGTGCACNC_331/42	0	6.96	+
1	198538771	242	9.4	25.8	8.5	57.14	58.47	251.77	-0.85	0.07	GCGCACGTGTGGTCGC_259/53	0	4.45	+
1	198606293	154	17	9	15.2	26.91	27.69	96.13	-0.81	0.12	GCGCACGTGTA_142/39	0	3.17	+
1	198649580	71	15.3	4.6	8.5	8.74	9.01	39.53	-0.64	0.41	--------	-1	0	*
1	198748071	104	11.9	8.7	11.4	18.45	19.03	61.14	-0.95	0	--------	-1	0	*
1	198838104	125	12.8	9.8	19.3	23.03	23.72	56.87	-0.79	0.21	GCCTCGCGTGCG_56/11	0	3.17	+
1	198843328	48	11.9	4	32.6	2.1	5.8	2.17	-0.63	0.83	CNTGCATGCNT_93/4	0	7.49	+
1	199139519	275	16.2	17	16.7	59.35	60.72	224.13	-0.86	0.12	--------	-1	0	*
1	199202091	393.5	22.1	17.8	8.7	86.19	87.92	999	-0.77	0	CTTGTGCNTGC_57/2	0	5.65	+
1	199216538	143.8	6.7	21.6	12.7	33.03	33.95	96.11	-0.78	0.24	TGCGTGCGTGTGTCNG_500/84	0	5.93	+
1	199216888	40.2	8.7	4.6	13.6	5.39	5.55	8.81	-0.55	0.24	ACGCGTGCGTGTGC_557/106	0	5.38	+
1	199501706	120.6	9.9	12.1	14.9	24.22	24.94	65.53	-0.96	0	TCCGTGCATG_69/11	0	3.81	+
1	199502304	45.4	8.8	5.2	14.4	6.47	6.66	10.53	-0.77	0	GNGTGCATGTG_61/13	0	3.12	+
1	199511869	95.6	12.2	7.9	15.9	15.88	16.38	41.62	-0.73	0	--------	-1	0	*
1	199512548	77.3	2.8	27.3	17.2	18.85	19.44	26.21	-0.84	0	--------	-1	0	*
1	199650717	201.3	17.1	11.8	9.9	39.11	40.14	182.91	-0.59	0	GCGGGCGTGCGCCA_166/27	0	4.89	+
1	199651203	182.5	6	30.3	9.9	43.86	44.98	158.39	-1	0	--------	-1	0	*
1	199651544	198.2	11.8	16.8	10.2	43.31	44.42	176.34	-0.96	0	CGTGCGTNCGTG_333/23	0	11.08	+
1	199653499	166.2	11.5	14.4	12.5	34.72	35.66	122.62	-0.75	0	TCCGTGCGTGA_105/13	0	5.09	+
1	199653969	53.8	7.3	7.4	11.7	8.79	9.07	18.84	-0.89	0	--------	-1	0	*
1	199711005	132.2	15.6	8.5	44.2	23.02	23.71	26.51	-0.66	0.35	CNTGTGCANGC_30/2	0	3.35	+
1	199711655	123.2	13.6	9	48.6	18.58	22.77	19.16	-0.76	0.35	--------	-1	0	*
1	199719757	373.6	27.4	13.6	45.7	76.36	77.96	200.44	-0.73	0	CCATACGTGCAGCTG_61/12	0	3.26	+
1	199720177	173.4	10.1	17.2	43.1	37.46	38.46	50.16	-0.62	0	CGCGTGCGNGCGG_314/31	0	8.38	+
1	199722010	98.8	11.5	8.6	19.5	17.22	17.76	36.8	-0.98	0.11	CGTGNGNGCGG_30/3	0	3.09	+
1	199722155	56.2	9.2	6.1	18.6	8.43	8.69	12.13	-0.92	0.11	GTNCATGCATG_81/5	0	6.16	+
1	199830910	473	18.6	25.4	34.1	112.44	114.46	999	-0.58	0	GTCCGTGCGT_153/12	0	7.62	+
1	199831458	1026	21.4	48	35.6	266.72	270.17	999	-0.51	0	GNGCGCCCGTGCACACGA_236/59	0	3.7	+
1	199834869	105.8	7.4	14.2	18.1	21.88	22.54	44.68	-0.97	0.13	CNTGCATGCAG_143/9	0	8.27	+
1	199835075	117.2	6.2	19	16.1	25.94	26.7	59.37	-1.05	0.13	GTGCATGCATG_161/15	0	7.05	+
1	199993960	32.1	5.5	5.9	9.5	5	5.15	8.69	-0.65	0	GTGCGTGCGTGCATGCATG_862/138	0	6.92	+
1	199994223	77.9	8.1	9.6	9.7	13.98	14.43	42.17	-0.98	0	TCCATGCGTGCGTGCATG_637/76	0	8.49	+
1	200029810	100.1	14.7	6.8	8.5	15.91	16.41	69.64	-0.85	0.28	CNTGCATGCATG_161/8	0	9.8	+
1	200030131	60.2	6.8	8.8	8.5	11.08	11.43	30.62	-1.35	0.28	TCNCTGCGTGCGTGCNT_239/19	0	8.98	+
1	200030503	67.9	5.8	11.7	8.5	13.54	13.97	36.79	-1.15	0.28	CGCGCACGTNC_77/6	0	5.52	+
1	200032639	134.7	13.2	10.2	8.5	24.86	25.6	108.44	-0.52	0	GACGTGCGNGCGGC_292/36	0	6.92	+
1	200038557	55	11.9	4.6	8.5	7.07	7.29	25.6	-0.57	0	TGNGTGNGTGNGT_73/1	0	7.66	+
1	200056098	257.3	11.1	23.2	18.6	59.5	60.87	192.58	-0.78	0	GCGCACGTGGA_134/26	0	4.09	+
1	200057749	33.6	2.3	14.8	15.2	4.51	7.21	4.64	-0.89	0	GCGGGCGGGCGG_194/24	0	6.21	+
1	200058016	35.4	6.3	5.7	14.4	5.19	5.35	5.94	-1.17	0	TGCGCGCGCGTGGGCCG_428/117	0	3.68	+
1	200186467	67.6	1.6	41.5	8.5	17.14	17.68	36.79	-0.93	0	TGCAGCCGTGC_43/5	0	3.56	+
1	200186870	42.4	3.5	12.2	8.5	8.59	8.86	16.45	-0.75	0	CNTACNTGCATCTG_24/0	0	3.42	+
1	200199575	71	15.3	4.6	24.3	8.74	9.01	13.96	-0.7	0.36	TGCGTGCGGG_117/13	0	5.64	+
1	200649491	77.6	9.1	8.5	17.9	13.35	13.78	25.05	-0.87	0	GCGCACGTGAG_100/23	0	3.39	+
1	200649636	117.1	1	113.9	17.9	31.38	32.26	54.51	-1.17	0	--------	-1	0	*
1	200649779	87.3	5.2	16.8	17.9	18.77	19.36	31.72	-0.84	0	CGTGGGCGGG_42/5	0	3.49	+
1	200652449	101	19.6	5.2	16.6	13.36	13.78	43.93	-0.65	0.37	TGTGTGCGTGT_175/23	0	5.78	+
1	200653430	219.5	6.3	35.1	23	54.29	55.57	131.84	-0.8	0.37	GCCGCGCGCGCG_256/60	0	3.96	+
1	200653630	61.8	4.1	15.1	20.9	12.2	13.15	12.59	-0.57	0.37	CGCGCGCGCATGCA_156/41	0	3.33	+
1	200654070	75.7	6.7	11.2	18.7	14.85	15.33	22.7	-0.79	0.37	GCGCNTGCCTGCC_132/5	0	9.71	+
1	200663677	184	11.1	16.6	8.5	39.26	40.3	170.74	-0.6	0	AGCGCGCGCGCGAG_254/59	0	3.98	+
1	200664474	293	11.9	24.6	8.5	69.25	70.76	999	-0.78	0	TAGTACGTGTGGGA_113/10	0	6.28	+
1	200689964	241	10.2	23.6	12.1	55.81	57.12	215.03	-0.68	0.08	ACNCGTACGNG_25/0	0	3.52	+
1	200789439	282	10	28.3	28.5	68.36	69.86	172.16	-0.65	0	GCGTGCGTNCGTAC_344/21	0	12.21	+
1	200790087	77	9.6	8	10.7	13.35	13.78	39.33	-0.68	0	GCGTGCGCGTG_261/61	0	3.98	+
1	201280705	46	8.5	5.4	12.6	6.69	6.89	12.99	-0.98	0	CGTGTGCGTNC_101/12	0	5.14	+
1	201435889	58.1	1.7	34.1	8.5	14.62	15.09	28.92	-0.57	0	GCGGCCGTGCGGTGC_332/53	0	5.75	+
1	201510377	175.2	9.7	18	10.6	38.91	39.94	144.14	-0.94	0	CTGTCGTGCGTGCCGCCG_364/46	0	7.14	+
1	201510613	79.8	12.4	6.4	10.8	12.12	12.51	40.85	-0.64	0	--------	-1	0	*
1	201512827	191.4	16.9	11.3	18.2	37.28	38.27	122.46	-0.72	0.36	CCCCGCACGTGGC_187/33	0	4.73	+
1	201513197	126.6	9.5	13.3	19	25.79	26.54	59.34	-0.85	0.36	--------	-1	0	*
1	201514147	125.5	20.5	6.1	30.3	18.44	19.02	37.82	-0.61	0.36	--------	-1	0	*
1	201516209	78	9.4	8.3	26.3	13.35	13.78	15.5	-0.47	0.55	GTNCATGCAT_62/5	0	4.86	+
1	201583011	143	9.4	15.3	27.5	30.02	30.87	53.79	-0.6	0	--------	-1	0	*
1	201583912	107	19.6	5.5	20.3	14.67	15.14	40.96	-0.61	0	GTGTGTGCGNGCG_126/12	0	6.33	+
1	201584487	47.7	6.7	7.1	19.6	7.14	8.18	7.35	-0.88	0.42	CNCGCACGTGTAC_149/31	0	3.97	+
1	201945821	54	9.4	5.8	9.5	7.76	8	22.66	-0.84	0	GGCACACGTGC_134/35	0	3.26	+
1	201946629	47.6	11	4.3	9.2	5.63	5.8	18.8	-0.85	0	--------	-1	0	*
1	201946966	49.4	15.4	3.2	11.3	4.64	4.78	16.68	-0.85	0	--------	-1	0	*
1	201953591	86	8.6	10.1	9	15.97	16.48	52.14	-0.58	0	ATGCNTGCGT_38/4	0	3.45	+
1	201953890	78	6.1	12.7	8.5	15.63	16.12	47.1	-0.93	0	AGCGTACGTGTCG_141/13	0	6.74	+
1	201955015	64.6	17	3.8	8.5	6.77	6.98	34.1	-0.63	0	CGTGCGTCCGTGCG_472/70	0	6.56	+
1	201963276	113.3	8.8	12.8	22.9	23.18	23.87	41.25	-0.9	0.12	CNTGCGTGCGGG_157/19	0	5.92	+
1	201963531	171.1	6.6	25.7	23.8	40.79	41.85	84.94	-1	0.12	CGNNTGCGNGCGTGCANG_123/1	0	12.39	+
1	202098320	541.1	22.9	23.6	19.6	127.21	129.38	999	-0.71	0.06	AGCGNGCGNGC_30/2	0	3.35	+
1	202098768	50.9	14.5	3.5	21.8	5.14	5.3	7.18	-0.56	0.06	CATGCNTGNGT_37/4	0	3.38	+
1	202102657	93	11.9	7.8	21.4	15.76	16.26	29.68	-0.69	0.16	--------	-1	0	*
1	202103296	136	17	8	22	22.5	23.18	59.62	-0.82	0.33	--------	-1	0	*
1	202116847	150	24.7	6.1	9.7	21.84	22.5	119.27	-0.62	0.21	TCCGGCCGTGCCA_105/26	0	3.25	+
1	202148292	140	10.2	13.7	8.5	28.4	29.21	114.49	-0.78	0	CNTGCATGCATG_161/8	0	9.8	+
1	202170353	61	8.5	7.2	8.7	9.88	10.19	30.12	-0.53	0	CCGCGTACGTGTT_284/37	0	6.58	+
1	202171279	48	9.4	5.1	16.5	6.45	6.65	9.68	-0.82	0	GTGCATGCATG_161/15	0	7.05	+
1	202297699	56.3	17.2	3.3	15.4	5.28	5.44	15.41	-0.64	0	TCGCGTGCGGCGG_105/21	0	3.77	+
1	202467483	96.6	14.7	6.6	34.4	14.97	15.45	17.91	-0.68	0.61	GCGCGCGCGCGGC_265/62	0	3.98	+
1	202467834	101.4	14.3	7.1	34.1	16.14	16.65	20.46	-0.7	0.61	ACGTACGTNG_30/2	0	3.35	+
1	202556483	81.3	10.6	7.6	15.3	13.71	14.15	32.2	-0.75	0	GCATGCGCGTGCTAGCT_114/19	0	4.36	+
1	202634788	112	11.9	9.4	15.7	20.45	21.08	55.25	-0.67	0.39	CTGCTCGTGCGCG_254/51	0	4.51	+
1	203011708	50	4.3	11.7	11.1	9.67	9.97	17.01	-0.62	0.65	ATGTACGTGTAC_84/11	0	4.54	+
1	203129311	227	12.8	17.8	68.2	49.94	51.22	51.15	-0.69	0	TGCGCCCGTGCGTGCG_579/97	0	6.1	+
1	203180368	165.4	2.6	62.5	9.8	43.85	44.97	137.73	-0.94	0.01	GNGNGNGTGCGTG_124/11	0	6.53	+
1	203180547	167.6	4.2	40.2	10.3	41.9	42.98	136.58	-0.85	0.01	GNTGCGTGCGTGC_225/16	0	9.43	+
1	203214372	120.7	7.7	15.7	8.5	25.86	26.62	91.96	-1.02	0.02	GACCATGCNTGCNT_84/10	0	4.77	+
1	203251668	82.7	10.7	7.7	8.5	13.95	14.4	51.02	-0.75	0	AGCCCGTGCGTGC_264/34	0	6.53	+
1	203252166	132.3	18.2	7.3	11	21.19	21.83	92.62	-0.96	0	CAGCTCGTGCG_77/13	0	3.83	+
1	203325029	90.4	5.4	16.7	8.5	19.57	20.18	59.11	-0.75	0	CCGCTCGTGCATGCAT_407/54	0	7.02	+
1	203325537	30.6	9.1	3.4	8.5	3.05	3.14	8.62	-0.52	0	--------	-1	0	*
1	203352744	63.6	7.8	8.1	16	11.18	11.54	18.95	-0.58	0.35	TGCCGTGCGCGCAC_196/29	0	5.47	+
1	203403809	72	9.1	7.9	14.4	12.15	12.54	27.36	-0.83	0.43	GCGTNTGCGTGCGCT_288/40	0	6.27	+
1	203404856	58	10.2	5.7	14	8.17	8.42	17.91	-0.36	0.43	CGCGTGCATGCAG_401/60	0	6.31	+
1	203699148	102	11.9	8.6	9.4	17.96	18.52	66.7	-0.75	0.08	GCGCTCGTGCTC_219/38	0	4.95	+
1	204456447	134	16.2	8.3	12.2	22.63	23.31	88.03	-0.78	0.12	GCGCGCGCGCGGC_265/62	0	3.98	+
1	204746671	119.9	13.1	9.2	28.4	21.11	21.75	36.75	-0.59	0.48	--------	-1	0	*
1	204747077	215.1	16.8	12.8	36.4	43.56	44.67	90.58	-0.7	0.48	ACGNANGTGTG_22/0	0	3.21	+
1	204747920	168	22.1	7.6	48.9	27.19	27.98	39.81	-0.54	0.48	CGCGTGCGTTGG_185/27	0	5.44	+
1	204752299	99.4	6	16.6	38.6	15.6	22.65	16.09	-0.62	0.55	CNGCGCTCGTGCCTGCC_169/33	0	4.28	+
1	205089547	41.2	2.6	16.1	16.9	6.48	9.36	6.68	-0.87	0	GCGCGTGCGTGCGTGCATG_1076/177	0	7.13	+
1	205154991	115.2	10.4	11.1	8.5	22.17	22.84	86.23	-0.95	0	GCGTGCGCGTGCGGTGC_609/146	0	4.39	+
1	205155290	111.8	12.6	8.8	8.5	19.78	20.39	81.72	-1.07	0	CGCCGTACGTGC_287/37	0	6.65	+
1	205165237	62	9.4	6.6	19	9.57	9.87	14.35	-0.71	0	CGCGTACGTG_177/27	0	5.21	+
1	205200806	56	4.3	13.2	8.5	11.19	11.55	26.42	-1.02	0	GTNCATGCNTG_56/2	0	5.56	+
1	205240511	78.5	3.3	24	23.1	18.13	18.7	19.27	-0.75	0	CNTGCATGCAT_158/8	0	9.62	+
1	205240963	237.5	16.3	14.6	25.4	49.4	50.61	140.65	-0.67	0	GCCGTGCGTGTGA_457/76	0	5.88	+
1	205247028	83.3	13.6	6.1	24.9	12.51	12.91	20.07	-0.56	0.52	ACCCGTACGTGT_238/24	0	7.62	+
1	205247574	95.7	4.3	22.2	26.1	21.82	22.48	25.38	-0.77	0.52	TACGTACGT_44/3	0	4.19	+
1	205441866	103	17.9	5.8	18.7	14.77	15.24	41.02	-0.59	0.32	--------	-1	0	*
1	205996086	65	9.4	6.9	19.2	10.26	10.59	15.59	-0.6	0.69	--------	-1	0	*
1	206409053	59	9.4	6.3	13.1	8.88	9.16	19.85	-0.81	0.45	--------	-1	0	*
1	206537592	66	10.2	6.5	17.5	9.96	10.28	18.29	-0.57	0.44	GNGTGTGTGTGT_80/20	0	3.04	+
1	206692543	101	11.1	9.1	8.5	17.71	18.27	69.64	-0.77	0	GTACGCGTGCATGCTTG_349/61	0	5.37	+
1	206931821	107.5	8.2	13.1	22.9	21.61	22.27	37.28	-0.74	0	--------	-1	0	*
1	206932437	65.5	13.1	5	21.9	8.54	8.8	13.61	-0.57	0	GTGCGNGNGNGC_71/4	0	5.86	+
1	208887235	93	12.8	7.3	8.6	15.16	15.64	60.72	-0.81	0.25	TACGNACGTNC_24/1	0	3.11	+
1	208910582	99.1	12.8	7.8	15.4	16.84	17.37	45.86	-0.77	0	TGCATGCGTGCGTGAC_546/84	0	6.53	+
1	208941973	46.4	11.1	4.2	24.3	4.43	5.59	4.56	-0.62	0.12	CNTGCATGCATG_118/4	0	9.36	+
1	208946778	77.3	8.3	9.3	19	13.98	14.43	23.59	-0.82	0	CGNGCATGCATG_193/16	0	8.09	+
1	209572096	55.7	9.4	5.9	24	7.51	8.46	7.74	-0.77	0	TCGTGCTCGTGCA_190/38	0	4.3	+
1	209580417	59	10.2	5.8	14.9	8.39	8.65	17.38	-0.5	0.47	ACGTGGGGACGT_41/2	0	4.28	+
1	209724168	81	8.5	9.5	17.7	14.72	15.19	27.38	-0.75	0.24	GNGCATGCATG_79/9	0	4.75	+
1	209763121	58	6.8	8.5	8.5	10.34	10.67	28.08	-0.79	0	--------	-1	0	*
1	209764408	96	17.9	5.4	8.5	13.2	13.63	64.32	-0.71	0	--------	-1	0	*
1	209850060	86	11.1	7.8	11	14.08	14.53	45.61	-0.61	0	CGTNCATGCA_50/3	0	4.66	+
1	209862742	286.2	12.5	22.9	11.3	66.52	68	284.9	-0.87	0.04	GTCGCGTGCGTTCGC_236/37	0	5.45	+
1	209864523	131	10.2	12.8	15	26.05	26.81	74.49	-0.71	0.17	--------	-1	0	*
1	209949692	110.1	15.5	7.1	56.1	9.87	18.25	10.18	-0.67	0.32	--------	-1	0	*
1	209950032	205.9	10	20.5	54.7	46.15	47.31	54.47	-0.77	0.32	--------	-1	0	*
1	210090230	185	19.6	9.4	20.6	33.31	34.23	106.38	-0.58	0.29	GCGCACGTGGAC_142/26	0	4.32	+
1	210128693	58.7	9.8	6	13.2	8.88	9.16	19.75	-0.91	0	--------	-1	0	*
1	210131649	83.5	14.5	5.8	16.5	12	12.39	31.33	-0.69	0	--------	-1	0	*
1	210137660	77	11.9	6.5	20.3	11.96	12.34	21.31	-0.69	0	GNGCATGCAT_73/9	0	4.43	+
1	210138876	241	15.3	15.7	15.6	51.07	52.3	190.48	-0.91	0	--------	-1	0	*
1	210188336	62.8	7.7	8.1	44.6	2.19	11.29	2.26	-0.95	0.06	AGCCGTGCGCGCT_201/37	0	4.64	+
1	210344459	140	13.6	10.3	26.8	26.13	26.89	52.84	-0.73	0.2	CCCGCACGTGGC_172/33	0	4.35	+
1	210369689	122.8	12.8	9.6	8.5	22.53	23.21	94.27	-0.71	0	TCGTGCTCGTGC_186/37	0	4.3	+
1	210550300	112.2	14.4	7.8	19.3	18.76	19.35	47.54	-0.8	0.5	GCGGCCGTGCGG_308/46	0	5.99	+
1	210550601	150.8	14.6	10.4	26.6	28.21	29.02	61.43	-0.77	0.5	CCGCGTCCGTNCGTGC_181/11	0	9.42	+
1	210551401	145	9.4	15.5	32.5	30.55	31.41	46.78	-0.59	0.5	CCTGCGTGCGTGTGCG_534/65	0	8.01	+
1	210551989	127.1	10.2	12.5	35.2	25.27	26.01	32.89	-0.82	0.41	CNTGCATGCTNG_39/3	0	3.8	+
1	210552430	106.4	5.6	19	29.8	23.88	24.59	27.29	-0.66	0.41	--------	-1	0	*
1	210589575	61	6.8	9	16.9	11.08	11.43	16.1	-0.87	0.25	GTNCATGCATG_81/5	0	6.16	+
1	210752113	32	11.1	2.9	13.3	2.65	2.74	5.03	-0.62	0	--------	-1	0	*
1	210752838	141	11.1	12.7	11.1	27.87	28.68	100.61	-0.77	0	--------	-1	0	*
1	211116669	104	13.6	7.6	16.5	17.2	17.74	46.57	-0.57	0.35	CACGTACGTGGTC_183/18	0	7.13	+
1	211149040	83.5	12.8	6.5	12.5	13.04	13.46	39.77	-0.9	0	--------	-1	0	*
1	211150079	57	8.5	6.7	14.2	8.95	9.23	17.09	-0.77	0	GCCGGGCGTGC_90/13	0	4.42	+
1	211193740	71.5	13.6	5.2	29.1	9.83	10.14	10.81	-0.7	0	CTGTACGTGTAC_71/12	0	3.73	+
1	211194417	104.5	11.9	8.8	25.1	18.7	19.28	31.9	-0.55	0	--------	-1	0	*
1	211195140	167	15.3	10.9	11.7	31.57	32.46	127	-0.46	0	--------	-1	0	*
1	211198364	51.9	7.3	7.1	8.5	8.33	8.58	23.2	-1.32	0	--------	-1	0	*
1	211200605	110	11.1	9.9	8.5	19.95	20.56	79.49	-0.8	0.02	--------	-1	0	*
1	211228950	266	23	11.6	27.7	51.91	53.16	159.36	-0.57	0	TGCNCGTNCGCG_63/5	0	4.92	+
1	211229666	179	24.7	7.2	45	28.64	29.46	50.71	-0.59	0	--------	-1	0	*
1	211393237	67.8	6.6	10.2	15.1	12.82	13.23	22.72	-0.98	0.06	GTGCGCGTGCGG_474/113	0	4.25	+
1	211393564	150.2	7.8	19.2	13.9	33.98	34.91	98.56	-0.91	0.06	--------	-1	0	*
1	211568343	161	12.8	12.6	12.6	32.31	33.21	115	-0.79	0.18	GNGCGNGCGTG_122/8	0	7.5	+
1	211798325	62	12.8	4.9	16.1	8.12	8.38	17.64	-0.65	0	GCCGTGCGTGCC_397/69	0	5.52	+
1	211799850	121.7	16.5	7.4	24.4	19.73	20.34	44.4	-0.86	0	ACACGTGTGCATGC_150/36	0	3.56	+
1	211800121	77.4	13	5.9	24.7	11.16	11.51	17.14	-0.77	0	CCGCGCGCGCGGC_241/57	0	3.89	+
1	211882399	64	8.5	7.5	11.7	10.59	10.92	25.84	-0.83	0	ACCGCGCGTGCGCT_438/129	0	3.44	+
1	211947422	151.4	19.8	7.7	37.6	25.15	25.89	44.07	-0.88	0.25	TGCCCGTGCNC_67/15	0	3.11	+
1	211954424	92.7	22.9	4	16.1	10.41	10.75	38.76	-0.95	0	--------	-1	0	*
1	211954728	92.6	13.2	7	16.4	14.59	15.06	38.11	-0.85	0	GCGTCTGCGTGCGTGCGT_463/39	0	10.55	+
1	211963085	311.6	22.9	13.6	14.6	64.05	65.48	287.08	-0.72	0	TGCCGTGCGTGCC_406/69	0	5.65	+
1	212019326	126	13.6	9.2	19.2	22.6	23.28	57.99	-0.86	0.35	CCCACGTGCAAGG_63/13	0	3.21	+
1	212112560	132.2	17.5	7.6	21.7	21.78	22.44	57.83	-0.83	0.05	GCGCGCGNGCC_92/24	0	3.04	+
1	212206546	147.2	8.2	18	25.4	32.24	33.13	61.61	-0.77	0	GCCGTACGTGGA_137/16	0	5.79	+
1	212245407	67	9.4	7.2	18.6	10.73	11.07	17.55	-0.67	0	CNCGCTCGTGTGCTC_73/9	0	4.43	+
1	212613796	53.8	11.1	4.9	9.6	6.86	7.07	22.48	-0.67	0.42	CCGCGCACGTGAC_222/45	0	4.37	+
1	212668745	174	16.2	10.8	15.3	32.64	33.54	116.16	-0.78	0.08	--------	-1	0	*
1	212670123	160	10.2	15.7	9.4	33.7	34.63	133.03	-0.96	0	--------	-1	0	*
1	213018893	162.6	8.7	18.7	26.1	36.31	37.29	71.71	-0.82	0.16	GTGCGTGCGTGCGGC_854/142	0	6.66	+
1	213504436	68	1.7	39.9	16.2	17.14	17.68	21.22	-0.78	0.45	GCCGTGCGCGCGNG_419/49	0	7.86	+
1	213511947	77.1	15.2	5.1	25.4	10.21	10.54	16.49	-0.75	0.45	--------	-1	0	*
1	213512526	69.9	11.2	6.2	23.1	10.36	10.69	14.45	-0.73	0.45	CTCGCACGTGCAG_249/38	0	5.63	+
1	213518255	63.4	22.6	2.8	13.1	5.05	5.2	23.23	-0.53	0.01	--------	-1	0	*
1	213518556	392.6	16.5	23.7	13.1	91.89	93.68	999	-0.73	0.01	GTGCGTGCACGTC_170/39	0	3.77	+
1	213528636	41.2	7.7	5.4	15.7	6.05	6.24	7.57	-1.2	0	ACCGTACGTGC_232/24	0	7.43	+
1	213571122	127.5	11	11.6	29	24.51	25.24	41.07	-0.86	0.46	CCGTGTCCGTGTGG_202/28	0	5.78	+
1	213571350	56.5	13.7	4.1	29.5	5.19	6.88	5.34	-0.53	0.46	CNTGCATGCATG_161/8	0	9.8	+
1	213645601	89	4.3	20.9	16.7	19.92	20.53	34.68	-0.95	0	--------	-1	0	*
1	213697571	84	30	2.8	8.5	6.64	6.84	53.02	-0.66	0	CCGTGTGTGTG_93/20	0	3.48	+
1	213698075	182.1	16.5	11.1	8.5	34.95	35.9	169.41	-0.54	0	--------	-1	0	*
1	213750710	77.7	17.8	4.4	14.3	9.36	9.65	31.06	-0.86	0	--------	-1	0	*
1	213751045	86.3	15.5	5.6	12.1	12.18	12.57	43.27	-0.68	0	CGCTCGTGCGCC_306/65	0	4.43	+
1	213778707	171.9	12.5	13.8	15.7	35.21	36.17	112.42	-0.7	0.13	CGTGCGGCGGC_71/7	0	4.83	+
1	213960100	81	8.5	9.5	12.4	14.72	15.19	37.62	-0.56	0.32	--------	-1	0	*
1	214040320	63.9	6	10.7	16.7	12.51	12.91	18.06	-0.77	0	TAGTACGTGCGTGCG_394/25	0	12.47	+
1	214042279	51.9	10	5.2	20.9	6.87	7.08	8.13	-0.76	0.46	--------	-1	0	*
1	214043088	60.2	7.8	7.8	16.7	10.46	10.79	16.33	-0.67	0.46	GCGTGNGCGTG_99/14	0	4.62	+
1	214050360	748	14.8	50.7	13.8	195.73	198.62	999	-0.72	0	CCGCGCTCGTGGA_62/7	0	4.28	+
1	214050873	139	17.6	7.9	14.5	23.47	24.17	84.83	-0.63	0	CTGTGCNTGCATGCGCC_222/14	0	10.09	+
1	214317839	174.5	10.6	16.4	114.7	6.79	38.73	7	-0.62	0.74	GGTCGCGCGTNC_35/1	0	4.12	+
1	214504868	154.7	10.8	14.3	16.4	32.36	33.27	92.65	-0.81	0	--------	-1	0	*
1	214509769	34.4	3.3	10.5	11.4	6.58	6.78	7.8	-0.73	0.27	ATGCNTGCGT_38/4	0	3.45	+
1	214526969	84	10.8	7.8	8.5	14.43	14.89	53.02	-0.76	0	GTCGTGCGTGCC_284/40	0	6.18	+
1	214527338	197	10.5	18.8	8.5	43.69	44.81	188.29	-0.64	0	GTNCGTGCGTG_213/12	0	10.56	+
1	214532433	29.9	10.5	2.9	8.5	2.58	2.67	8.06	-0.96	0.11	--------	-1	0	*
1	214532728	92.1	9.1	10.1	8.7	17.05	17.59	60.33	-0.86	0.11	CGNGCGNGNGTG_81/4	0	6.6	+
1	214573343	98	11.9	8.2	24.6	16.98	17.51	28.38	-0.79	0	CCGTGCGCGCT_115/24	0	3.74	+
1	214585101	225.6	17.9	12.6	20.1	45.39	46.53	149.57	-0.62	0	TGCANCCGTGC_40/5	0	3.36	+
[truncated: 15,464 more rows]
