# Supplementary material for: Hybrid allele-specific ChIP-seq analysis identifies variation in brassinosteroid-responsive transcription factor binding linked to traits in maize
Source: Genome Biol. 2023 May 8;24:108. doi: 10.1186/s13059-023-02909-w (PMC10165856; doi:10.1186/s13059-023-02909-w)
Supplement: Supplementary file 4 — Additional file 4: Table S3. List of 6371 ZmBZR1 target genes. Target genes were defined if the gene CDS +5 kb upstream or -1 kb downstream overlapped with a ZmBZR1 peak. [file 13059_2023_2909_MOESM4_ESM.xlsx]

## Sheet: Table_S3
Table S3: List of 6371 ZmBZR1 target genes.
gene.ID	chr	ChIP_peak_pos	distance_to_gene	promoter_5kb	promoter_1kb	gene	five_prime_UTR	exon	intron	three_prime_UTR	post_gene_1kb	V5_gene	Gene Name	Protein function
Zm00001d027239	1	199034	0	no	no	yes	yes	no	no	no	no	Zm00001eb000060	-	-
Zm00001d027283	1	1717449	500	no	no	no	no	no	no	no	yes	Zm00001eb000380	EXPANSIN-B4 (PTHR31692:SF86)	-
Zm00001d027308	1	2562336	0	no	no	yes	no	no	no	yes	no	Zm00001eb000600	RING/U-BOX SUPERFAMILY PROTEIN (PTHR46519:SF5)	-
Zm00001d027309	1	2635951	117	no	yes	no	no	no	no	no	no	Zm00001eb000620	PHOSPHOGLUCAN PHOSPHATASE DSP4, CHLOROPLASTIC (PTHR46642:SF3)	protein phosphatase
Zm00001d027313	1	2784809	2406	yes	no	no	no	no	no	no	no	Zm00001eb000660	XYLOGLUCAN ENDOTRANSGLUCOSYLASE/HYDROLASE (PTHR31062:SF110)	hydrolase
Zm00001d027315	1	2816172	2422	yes	no	no	no	no	no	no	no	Zm00001eb000680	OS03G0108700 PROTEIN (PTHR35500:SF1)	-
Zm00001d027317	1	2818825	130	no	yes	no	no	no	no	no	no	Zm00001eb404260	HOMEOBOX-LEUCINE ZIPPER PROTEIN HOX10 (PTHR45950:SF28)	homeodomain transcription factor
Zm00001d027325	1	2974283	0	no	no	yes	yes	no	no	no	no	Zm00001eb000790	LD22649P (PTHR20932:SF36)	-
Zm00001d027330	1	3050958	580	no	yes	no	no	no	no	no	no	Zm00001eb000840	OS03G0111200 PROTEIN (PTHR31775:SF6)	-
Zm00001d027332	1	3095272	36	no	no	no	no	no	no	no	yes	Zm00001eb000850	NON-SPECIFIC LIPID-TRANSFER PROTEIN 2 (PTHR33214:SF34)	-
Zm00001d027333	1	3123201	334	yes	no	no	no	no	no	no	yes	Zm00001eb404080	AP-2 COMPLEX SUBUNIT ALPHA (PTHR22780:SF4)	membrane traffic protein
Zm00001d027334	1	3124148	500	no	yes	no	no	no	no	no	no	Zm00001eb000870	ZINC FINGER CCCH DOMAIN-CONTAINING PROTEIN 19 (PTHR13115:SF14)	-
Zm00001d027335	1	3177843	1107	yes	no	no	no	no	no	no	no	Zm00001eb000880	TRIHELIX TRANSCRIPTION FACTOR GT-2 (PTHR21654:SF65)	-
Zm00001d027337	1	3230810	163	no	yes	no	no	no	no	no	yes	Zm00001eb000890	KINESIN-LIKE PROTEIN KIN-14R (PTHR47972:SF18)	microtubule binding motor protein
Zm00001d027340	1	3269861	2369	yes	no	no	no	no	no	no	no	Zm00001eb000920	PROTEIN KINASE SUPERFAMILY PROTEIN (PTHR48014:SF21)	non-receptor serine/threonine protein kinase
Zm00001d027345	1	3379083	678	no	yes	no	no	no	no	no	no	Zm00001eb000980	MITOCHONDRIAL IMPORT INNER MEMBRANE TRANSLOCASE SUBUNIT TIM23 (PTHR15371:SF0)	amino acid transporter
Zm00001d027348	1	3441531	355	no	yes	no	no	no	no	no	no	Zm00001eb001010	CELL WALL INTEGRITY/STRESS RESPONSE COMPONENT-LIKE PROTEIN (PTHR35310:SF1)	-
Zm00001d027351	1	3487498	266	yes	no	no	no	no	no	no	yes	Zm00001eb001040	WD REPEAT-CONTAINING PROTEIN 44 (PTHR14221:SF0)	-
Zm00001d027353	1	3497420	272	no	yes	no	no	no	no	no	no	Zm00001eb001060	OS03G0115700 PROTEIN (PTHR24320:SF114)	dehydrogenase
Zm00001d027355	1	3572244	1235	yes	no	no	no	no	no	no	no	no_V5_gene	RHOMBOID-LIKE PROTEIN (PTHR22936:SF69)	-
Zm00001d027361	1	3739951	1788	yes	no	no	no	no	no	no	no	Zm00001eb001120	F-BOX PROTEIN PP2-A13 (PTHR31960:SF32)	-
Zm00001d027362	1	3771633	535	no	yes	no	no	no	no	no	no	Zm00001eb001130	F-BOX DOMAIN-CONTAINING PROTEIN (PTHR39741:SF2)	-
Zm00001d027365	1	3796486	3029	yes	no	no	no	no	no	no	no	Zm00001eb001150	OS03G0116900 PROTEIN (PTHR46043:SF1)	-
Zm00001d027374	1	3968361	4	no	yes	no	no	no	no	no	no	Zm00001eb354300	POST-GPI ATTACHMENT TO PROTEINS FACTOR 3 (PTHR13148:SF1)	-
Zm00001d027375	1	3971186	326	no	yes	no	no	no	no	no	no	Zm00001eb001280	LYSM DOMAIN CONTAINING PROTEIN (PTHR33648:SF26)	-
Zm00001d027383	1	4109913	98	no	yes	no	no	no	no	no	no	Zm00001eb001340	3-HYDROXY-3-METHYLGLUTARYL COENZYME A SYNTHASE (PTHR43323:SF6)	-
Zm00001d027386	1	4126554	163	no	yes	no	no	no	no	no	no	Zm00001eb001370	PHOSPHOLIPASE D (PTHR18896:SF61)	phospholipase
Zm00001d027387	1	4136546	927	no	yes	no	no	no	no	no	no	no_V5_gene	OS03G0119300 PROTEIN (PTHR10795:SF463)	serine protease
Zm00001d027388	1	4141100	1958	yes	no	no	no	no	no	no	no	no_V5_gene	-	-
Zm00001d027395	1	4345474	0	no	no	yes	no	no	yes	no	no	Zm00001eb001460	F12P19.8 PROTEIN (PTHR31989:SF6)	-
Zm00001d027401	1	4425484	0	no	no	yes	yes	no	no	no	no	Zm00001eb001490	ALA-INTERACTING SUBUNIT (PTHR10926:SF72)	-
Zm00001d027403	1	4500266	815	no	yes	no	no	no	no	no	no	Zm00001eb001510	OS03G0120200 PROTEIN (PTHR31471:SF18)	-
Zm00001d027404	1	4532848	0	no	no	yes	no	no	yes	no	no	Zm00001eb001520	-	-
Zm00001d027406	1	4593071	4831	yes	no	no	no	no	no	no	no	Zm00001eb204510	DUF4371 DOMAIN-CONTAINING PROTEIN (PTHR45749:SF16)	-
Zm00001d027409	1	4659655	1837	yes	no	no	no	no	no	no	no	Zm00001eb001550	B3 DOMAIN-CONTAINING PROTEIN OS03G0120900 (PTHR31140:SF139)	DNA-binding transcription factor
Zm00001d027411	1	4720020	0	no	no	yes	no	no	yes	no	no	Zm00001eb001560	PEROXIDASE (PTHR31235:SF156)	peroxidase
Zm00001d027412	1	4737068	236	no	yes	no	no	no	no	no	no	Zm00001eb001570	ENDORIBONUCLEASE DICER (PTHR14950:SF37)	-
Zm00001d027419	1	4887656	4285	yes	no	no	no	no	no	no	no	Zm00001eb001630	OS03G0122100 PROTEIN (PTHR11969:SF84)	basic helix-loop-helix transcription factor
Zm00001d027423	1	4910177	0	no	no	yes	no	no	no	yes	no	Zm00001eb001650	OS03G0122300 PROTEIN (PTHR47990:SF20)	oxygenase
Zm00001d027427	1	5093131	2160	yes	no	no	no	no	no	no	no	Zm00001eb001680	DORSAL INTERACTING PROTEIN 4 (PTHR24067:SF248)	ubiquitin-protein ligase
Zm00001d027431	1	5119979	3203	yes	no	no	no	no	no	no	no	Zm00001eb403720	HOMEOBOX PROTEIN KNOTTED-1-LIKE 7 (PTHR11850:SF74)	homeodomain transcription factor
Zm00001d027435	1	5207325	0	no	no	yes	no	no	yes	no	no	Zm00001eb001770	ASSOCIATED WITH HOX FAMILY PROTEIN, EXPRESSED (PTHR11850:SF105)	homeodomain transcription factor
Zm00001d027436	1	5330683	0	no	no	yes	no	yes	no	no	no	Zm00001eb001780	OS03G0124200 PROTEIN (PTHR27003:SF318)	-
Zm00001d027441	1	5427713	3546	yes	no	no	no	no	no	no	no	Zm00001eb001830	OS03G0124900 PROTEIN (PTHR31339:SF83)	lyase
Zm00001d027443	1	5463793	159	no	no	no	no	no	no	no	yes	no_V5_gene	BETA-CAROTENE 3-HYDROXYLASE 1, CHLOROPLASTIC (PTHR31899:SF9)	hydroxylase
Zm00001d027446	1	5496035	736	no	no	no	no	no	no	no	yes	Zm00001eb001880	OS03G0125600 PROTEIN (PTHR47984:SF22)	-
Zm00001d027453	1	5589196	574	no	no	no	no	no	no	no	yes	Zm00001eb001920	TRANSCRIPTION REPRESSOR (PTHR33057:SF80)	-
Zm00001d027454	1	5605358	891	no	no	no	no	no	no	no	yes	no_V5_gene	HEAVY METAL-ASSOCIATED ISOPRENYLATED PLANT PROTEIN 39 (PTHR45811:SF35)	-
Zm00001d027456	1	5663090	1	no	yes	no	no	no	no	no	no	Zm00001eb001950	PROTEIN CURVATURE THYLAKOID 1A, CHLOROPLASTIC (PTHR33222:SF4)	-
Zm00001d027457	1	5700543	1271	yes	no	no	no	no	no	no	no	Zm00001eb001970	OS03G0126900 PROTEIN (PTHR35165:SF4)	-
Zm00001d027458	1	5701189	491	yes	no	no	no	no	no	no	yes	Zm00001eb001980	TRANSMEMBRANE PROTEIN 42 (PTHR31965:SF1)	-
Zm00001d027459	1	5709687	0	no	no	yes	no	no	yes	no	no	Zm00001eb001990	NAC DOMAIN-CONTAINING PROTEIN 76 (PTHR31989:SF170)	-
Zm00001d027461	1	5813729	3142	yes	no	no	no	no	no	no	no	Zm00001eb002010	FAMILY TRANSCRIPTION FACTOR, PUTATIVE, EXPRESSED-RELATED (PTHR13690:SF155)	DNA-binding transcription factor
Zm00001d027470	1	6033957	975	no	yes	no	no	no	no	no	no	no_V5_gene	OS12G0502200 PROTEIN (PTHR48027:SF24)	-
Zm00001d027471	1	6034352	372	no	yes	no	no	no	no	no	no	Zm00001eb002090	ARABINOGALACTAN PROTEIN 8, PUTATIVE, EXPRESSED-RELATED (PTHR32382:SF7)	cell adhesion molecule
Zm00001d027479	1	6251607	251	no	yes	no	no	no	no	no	no	Zm00001eb002170	DNA POLYMERASE DELTA SUBUNIT 2 (PTHR10416:SF0)	DNA-directed DNA polymerase
Zm00001d027480	1	6268898	1413	yes	no	no	no	no	no	no	no	Zm00001eb002180	CALCIUM-DEPENDENT PROTEIN KINASE 7 (PTHR24349:SF119)	non-receptor serine/threonine protein kinase
Zm00001d027483	1	6294728	315	no	yes	no	no	no	no	no	no	Zm00001eb002200	RING-TYPE DOMAIN-CONTAINING PROTEIN (PTHR45798:SF9)	-
Zm00001d027486	1	6317793	4160	yes	no	no	no	no	no	no	no	Zm00001eb002250	MLO PROTEIN HOMOLOG 1 (PTHR31942:SF82)	-
Zm00001d027492	1	6525620	0	no	no	yes	no	no	yes	no	no	Zm00001eb002310	MYB FAMILY TRANSCRIPTION FACTOR-RELATED (PTHR31314:SF160)	DNA-binding transcription factor
Zm00001d027504	1	6913244	1024	yes	no	no	no	no	no	no	no	Zm00001eb002440	RB1-INDUCIBLE COILED-COIL PROTEIN (PTHR40836:SF4)	-
Zm00001d027508	1	7060529	3514	yes	no	no	no	no	no	no	no	Zm00001eb002470	SERINE/THREONINE-PROTEIN KINASE PBL21-RELATED (PTHR47985:SF3)	-
Zm00001d027509	1	7073920	0	no	no	yes	no	no	yes	no	no	Zm00001eb002480	SERINE/THREONINE-PROTEIN KINASE CX32 CHLOROPLASTIC-RELATED (PTHR45621:SF36)	-
Zm00001d027510	1	7080000	113	no	yes	no	no	no	no	no	no	Zm00001eb002490	PROTEIN NLP2 (PTHR32002:SF46)	-
Zm00001d027518	1	7311536	0	no	no	yes	no	yes	no	no	no	no_V5_gene	SIGNAL RECOGNITION PARTICLE 43 KDA PROTEIN, CHLOROPLASTIC (PTHR24128:SF43)	homeodomain transcription factor
Zm00001d027519	1	7339788	127	no	yes	no	no	no	no	no	no	Zm00001eb002570	4-COUMARATE--COA LIGASE-LIKE 5 (PTHR24096:SF413)	ligase
Zm00001d027520	1	7353683	2626	yes	no	no	no	no	no	no	no	no_V5_gene	EXPANSIN-LIKE A1 (PTHR31692:SF128)	-
Zm00001d027522	1	7387154	717	no	yes	no	no	no	no	no	no	Zm00001eb002600	DUF241 DOMAIN PROTEIN (PTHR33070:SF59)	-
Zm00001d027523	1	7392275	2709	yes	no	no	no	no	no	no	no	Zm00001eb402560	SERINE/THREONINE-PROTEIN KINASE BSK1 (PTHR45863:SF22)	non-receptor serine/threonine protein kinase
Zm00001d027530	1	7496967	4662	yes	no	no	no	no	no	no	no	Zm00001eb002660	NAC DOMAIN CONTAINING PROTEIN 36 (PTHR31989:SF132)	-
Zm00001d027532	1	7554434	4251	yes	no	no	no	no	no	no	no	Zm00001eb002680	-	-
Zm00001d027535	1	7601994	0	no	no	yes	no	yes	no	no	no	Zm00001eb002720	ISOVALERATE--COA LIGASE AAE2 (PTHR43859:SF5)	ligase
Zm00001d027536	1	7701323	58	no	yes	no	no	no	no	no	no	Zm00001eb002740	SERINE ACETYLTRANSFERASE 2-RELATED (PTHR42811:SF8)	acetyltransferase
Zm00001d027548	1	8045752	550	no	yes	no	no	no	no	no	no	Zm00001eb002850	24-METHYLENESTEROL C-METHYLTRANSFERASE 2 (PTHR44742:SF2)	-
Zm00001d027558	1	8162710	0	no	no	yes	no	no	yes	no	no	Zm00001eb002960	ACONITATE HYDRATASE 1 (PTHR11670:SF62)	RNA metabolism protein
Zm00001d027571	1	8293508	2276	yes	no	no	no	no	no	no	no	Zm00001eb003020	PROTEIN PHOSPHATASE 2C 64-RELATED (PTHR47992:SF128)	protein phosphatase
Zm00001d027581	1	8372156	0	no	no	yes	yes	no	no	no	no	Zm00001eb003080	EXPRESSED PROTEIN (PTHR36738:SF1)	-
Zm00001d027583	1	8420020	1939	yes	no	no	no	no	no	no	no	Zm00001eb260080	-	-
Zm00001d027585	1	8485846	20	no	yes	no	no	no	no	no	no	Zm00001eb003110	CYCLIN-DEPENDENT KINASE INHIBITOR 5 (PTHR46776:SF36)	kinase inhibitor
Zm00001d027596	1	8671275	0	no	no	yes	yes	no	no	no	no	Zm00001eb003190	EXPRESSED PROTEIN (PTHR31390:SF2)	-
Zm00001d027599	1	8700154	1146	yes	no	no	no	no	no	no	no	Zm00001eb003230	CYTOCHROME P450, FAMILY 96, SUBFAMILY A, POLYPEPTIDE 10 (PTHR24296:SF1)	oxygenase
Zm00001d027613	1	9016940	294	no	yes	no	no	no	no	no	no	Zm00001eb003360	EXPRESSED PROTEIN (PTHR26312:SF78)	-
Zm00001d027619	1	9117284	2423	yes	no	no	no	no	no	no	no	Zm00001eb003440	BETA-AMYLASE 2, CHLOROPLASTIC (PTHR31352:SF54)	-
Zm00001d027621	1	9163384	278	no	no	no	no	no	no	no	yes	Zm00001eb003450	ZINC FINGER (C3HC4-TYPE RING FINGER) FAMILY PROTEIN (PTHR10579:SF164)	ion channel
Zm00001d027625	1	9354249	753	no	yes	no	no	no	no	no	no	Zm00001eb003490	ABC TRANSPORTER C FAMILY MEMBER 5 (PTHR24223:SF189)	ATP-binding cassette (ABC) transporter
Zm00001d027630	1	9486986	1014	yes	no	no	no	no	no	no	no	Zm00001eb003540	EXPRESSED PROTEIN (PTHR46634:SF13)	reductase
Zm00001d027649	1	10105075	515	no	yes	no	no	no	no	no	no	Zm00001eb003700	E3 UBIQUITIN-PROTEIN LIGASE RZFP34 (PTHR21319:SF58)	ubiquitin-protein ligase
Zm00001d027652	1	10155464	2573	yes	no	no	no	no	no	no	no	Zm00001eb003730	AQUAPORIN TIP1-1-RELATED (PTHR45665:SF57)	-
Zm00001d027656	1	10260718	788	no	yes	no	no	no	no	no	no	Zm00001eb003760	PHEOPHORBIDE A OXYGENASE, CHLOROPLASTIC (PTHR21266:SF24)	oxygenase
Zm00001d027667	1	10618467	0	no	no	yes	yes	no	no	no	no	Zm00001eb003830	OS03G0147400 PROTEIN (PTHR43302:SF7)	primary active transporter
Zm00001d027680	1	11010256	942	no	no	no	no	no	no	no	yes	Zm00001eb003930	EXPRESSED PROTEIN (PTHR31474:SF1)	-
Zm00001d027684	1	11136506	891	no	no	no	no	no	no	no	yes	no_V5_gene	RING-H2 FINGER PROTEIN ATL16 (PTHR46913:SF1)	-
Zm00001d027685	1	11145381	284	no	yes	no	no	no	no	no	no	Zm00001eb004000	RING-H2 FINGER PROTEIN ATL16 (PTHR46913:SF1)	-
Zm00001d027699	1	11358832	0	no	no	yes	yes	no	no	no	no	Zm00001eb004090	-	-
Zm00001d027719	1	12103336	439	no	yes	no	no	no	no	no	no	Zm00001eb004290	-	-
Zm00001d027721	1	12149109	2494	yes	no	no	no	no	no	no	no	Zm00001eb004310	NICKEL-TRANSPORT FAMILY PROTEIN, PUTATIVE, EXPRESSED-RELATED (PTHR33876:SF9)	-
Zm00001d027731	1	12360085	445	no	yes	no	no	no	no	no	no	Zm00001eb004420	OS03G0158500 PROTEIN (PTHR12357:SF30)	RNA metabolism protein
Zm00001d027732	1	12364327	144	no	yes	no	no	no	no	no	yes	Zm00001eb004430	SUBTILISIN-LIKE PROTEASE SBT3.18 (PTHR10795:SF468)	serine protease
Zm00001d027740	1	12442027	594	yes	no	no	no	no	no	no	yes	Zm00001eb004470	LATE EMBRYOGENESIS ABUNDANT PROTEIN 31-RELATED (PTHR31174:SF7)	-
Zm00001d027749	1	12549051	0	no	no	yes	no	no	yes	no	no	Zm00001eb004550	SULFATE TRANSPORTER 3.1 (PTHR11814:SF60)	transporter
Zm00001d027756	1	12707057	1926	yes	no	no	no	no	no	no	no	Zm00001eb004660	1,2-DIHYDROXY-3-KETO-5-METHYLTHIOPENTENE DIOXYGENASE 2 (PTHR23418:SF17)	oxygenase
Zm00001d027763	1	13050669	1717	yes	no	no	no	no	no	no	no	Zm00001eb004750	OS03G0162500 PROTEIN (PTHR31579:SF86)	-
Zm00001d027764	1	13062430	1918	yes	no	no	no	no	no	no	no	Zm00001eb056820	-	-
Zm00001d027800	1	13809466	190	no	yes	no	no	no	no	no	no	Zm00001eb005000	OS03G0165100 PROTEIN (PTHR47942:SF89)	-
Zm00001d027802	1	13869373	2271	yes	no	no	no	no	no	no	no	Zm00001eb005020	HOMEOBOX DOMAIN-CONTAINING PROTEIN (PTHR11850:SF139)	homeodomain transcription factor
Zm00001d027803	1	13905121	97	no	no	no	no	no	no	no	yes	Zm00001eb403400	BETA-GALACTOSIDASE 3 (PTHR23421:SF79)	galactosidase
Zm00001d027807	1	14030802	72	no	yes	no	no	no	no	no	no	Zm00001eb403430	ECHINUS SPLICE FORM 3 (PTHR22975:SF9)	cysteine protease
Zm00001d027809	1	14207913	0	no	no	yes	no	no	no	yes	no	Zm00001eb403450	PROTEIN SULFUR DEFICIENCY-INDUCED 1 (PTHR36326:SF14)	-
Zm00001d027810	1	14253660	3397	yes	no	no	no	no	no	no	no	Zm00001eb005110	GLYCEROL-3-PHOSPHATE ACYLTRANSFERASE 5 (PTHR15486:SF76)	scaffold/adaptor protein
Zm00001d027816	1	14359393	2076	yes	no	no	no	no	no	no	no	Zm00001eb005190	GB|AAD30234.1 (PTHR31300:SF3)	lipase
Zm00001d027851	1	15177833	0	no	no	yes	yes	no	no	no	no	Zm00001eb005430	AVRRPT-CLEAVAGE DOMAIN-CONTAINING PROTEIN (PTHR33882:SF22)	-
Zm00001d027852	1	15195125	0	no	no	yes	no	no	yes	no	no	Zm00001eb402220	HOMEOBOX-LEUCINE ZIPPER PROTEIN ATHB-13 (PTHR24326:SF176)	homeodomain transcription factor
Zm00001d027854	1	15307003	78	no	yes	no	no	no	no	no	no	Zm00001eb005460	SUCROSE TRANSPORT PROTEIN SUT1 (PTHR19432:SF64)	secondary carrier transporter
Zm00001d027867	1	15759961	1706	yes	no	no	no	no	no	no	no	no_V5_gene	-	-
Zm00001d027872	1	16017681	268	no	no	no	no	no	no	no	yes	Zm00001eb005670	TRNA-5-TAURINOMETHYLURIDINE 2-SULFURTRANSFERASE (PTHR43052:SF1)	-
Zm00001d027873	1	16023252	4137	yes	no	no	no	no	no	no	no	Zm00001eb402020	HOMEOBOX-LEUCINE ZIPPER PROTEIN HAT9 (PTHR36616:SF4)	-
Zm00001d027874	1	16038436	298	no	no	no	no	no	no	no	yes	Zm00001eb005690	NUCLEAR TRANSCRIPTION FACTOR Y SUBUNIT (PTHR12632:SF102)	DNA-binding transcription factor
Zm00001d027875	1	16138731	1633	yes	no	no	no	no	no	no	no	Zm00001eb005700	MITOCHONDRIAL SUBSTRATE CARRIER FAMILY PROTEIN (PTHR46080:SF19)	secondary carrier transporter
Zm00001d027877	1	16283432	786	no	no	no	no	no	no	no	yes	no_V5_gene	PROTEIN BIG GRAIN 1 (PTHR33541:SF2)	-
Zm00001d027886	1	16730623	0	no	no	yes	yes	no	no	no	no	Zm00001eb005840	GUANINE NUCLEOTIDE-BINDING PROTEIN SUBUNIT ALPHA HOMOLOG (PTHR10218:SF302)	heterotrimeric G-protein
Zm00001d027887	1	16744661	0	no	no	yes	no	no	yes	no	no	Zm00001eb005850	HYDROLASE, ALPHA/BETA FOLD FAMILY PROTEIN, EXPRESSED (PTHR43139:SF4)	serine protease
Zm00001d027888	1	16749069	0	no	no	yes	no	no	no	yes	no	Zm00001eb005860	ALPHA/BETA-HYDROLASES SUPERFAMILY PROTEIN (PTHR43139:SF37)	serine protease
Zm00001d027895	1	16967029	1857	yes	no	no	no	no	no	no	no	Zm00001eb005950	ATAXIN-2 C-TERMINAL REGION FAMILY PROTEIN, EXPRESSED (PTHR46651:SF2)	-
Zm00001d027899	1	17142777	1146	yes	no	no	no	no	no	no	no	Zm00001eb005980	PROTEIN TIFY 11A (PTHR33077:SF59)	-
Zm00001d027900	1	17146593	480	no	yes	no	no	no	no	no	no	Zm00001eb005990	PROTEIN TIFY 10B (PTHR33077:SF117)	-
Zm00001d027901	1	17152198	4124	yes	no	no	no	no	no	no	no	Zm00001eb006000	PROTEIN TIFY 11B (PTHR33077:SF43)	-
Zm00001d027902	1	17159214	1310	yes	no	no	no	no	no	no	no	no_V5_gene	-	-
Zm00001d027907	1	17314299	186	no	yes	no	no	no	no	no	no	Zm00001eb365230	EXPRESSED PROTEIN (PTHR31928:SF2)	-
Zm00001d027924	1	17777397	53	no	yes	no	no	no	no	no	no	Zm00001eb006160	AP2-EREBP TRANSCRIPTION FACTOR (PTHR31190:SF326)	-
Zm00001d027928	1	17832920	200	no	no	no	no	no	no	no	yes	Zm00001eb006200	AP2/ERF DOMAIN-CONTAINING PROTEIN (PTHR31190:SF155)	-
Zm00001d027929	1	17841130	342	no	yes	no	no	no	no	no	no	no_V5_gene	OS07G0410300 PROTEIN (PTHR31190:SF118)	-
Zm00001d027932	1	17930643	74	no	yes	no	no	no	no	no	no	Zm00001eb006260	EXPRESSED PROTEIN (PTHR33059:SF79)	-
Zm00001d027934	1	17945377	459	no	yes	no	no	no	no	no	no	Zm00001eb401630	PROTEIN KINASE DOMAIN-CONTAINING PROTEIN (PTHR48005:SF39)	-
Zm00001d027936	1	17966141	0	no	no	yes	yes	no	no	no	no	Zm00001eb006310	15-CIS-PHYTOENE DESATURASE, CHLOROPLASTIC/CHROMOPLASTIC-RELATED (PTHR42923:SF41)	oxidase
Zm00001d027938	1	18003210	0	no	no	yes	no	yes	no	no	no	Zm00001eb006350	UDP-GLUCURONATE:XYLAN ALPHA-GLUCURONOSYLTRANSFERASE 2 (PTHR11183:SF44)	glycosyltransferase
Zm00001d027949	1	18154905	4955	yes	no	no	no	no	no	no	no	Zm00001eb006440	TYROSINE DECARBOXYLASE (PTHR11999:SF168)	decarboxylase
Zm00001d027987	1	19433081	78	no	yes	no	no	no	no	no	no	Zm00001eb006680	BHLH TRANSCRIPTION FACTOR (PTHR11969:SF73)	basic helix-loop-helix transcription factor
Zm00001d027988	1	19438363	488	no	yes	no	no	no	no	no	no	Zm00001eb006690	CLASSICAL ARABINOGALACTAN PROTEIN 5 (PTHR36321:SF17)	-
Zm00001d027992	1	19593640	1320	yes	no	no	no	no	no	no	no	Zm00001eb006720	AVR9/CF-9 RAPIDLY ELICITED PROTEIN 75 (PTHR34046:SF7)	-
Zm00001d027997	1	19768685	1482	yes	no	no	no	no	no	no	no	Zm00001eb006800	ANTHOCYANIDIN 3-O-GLUCOSYLTRANSFERASE (PTHR48048:SF79)	glycosyltransferase
Zm00001d027998	1	19886019	998	no	yes	no	no	no	no	no	no	no_V5_gene	VQ MOTIF-CONTAINING PROTEIN 9 (PTHR33783:SF4)	-
Zm00001d028024	1	20739459	1154	yes	no	no	no	no	no	no	no	Zm00001eb007060	NODULIN-RELATED PROTEIN 1 (PTHR35098:SF10)	-
Zm00001d028035	1	21009152	367	no	yes	no	no	no	no	no	no	Zm00001eb007100	-	-
Zm00001d028038	1	21186067	1211	yes	no	no	no	no	no	no	no	Zm00001eb007130	METHIONINE--TRNA LIGASE, MITOCHONDRIAL (PTHR43326:SF1)	aminoacyl-tRNA synthetase
Zm00001d028055	1	21776542	0	no	no	yes	yes	no	no	no	no	Zm00001eb007270	RING-TYPE DOMAIN-CONTAINING PROTEIN (PTHR45931:SF3)	-
Zm00001d028062	1	21860758	184	no	yes	no	no	no	no	no	no	Zm00001eb007310	CASP-LIKE PROTEIN 5A1 (PTHR32021:SF1)	-
Zm00001d028064	1	21885575	886	no	no	no	no	no	no	no	yes	Zm00001eb007320	EXPRESSED PROTEIN (PTHR33181:SF55)	-
Zm00001d028071	1	21979329	0	no	no	yes	yes	no	no	no	no	Zm00001eb007440	FAD-LINKED SULFHYDRYL OXIDASE ALR (PTHR12645:SF0)	oxidase
Zm00001d028073	1	21991208	0	no	no	yes	no	no	yes	no	no	Zm00001eb400630	PROTEIN SNOWY COTYLEDON 3 (PTHR31807:SF2)	-
Zm00001d028074	1	22012327	4117	yes	no	no	no	no	no	no	no	Zm00001eb007490	L-2,4-DIAMINOBUTYRIC ACID ACETYLTRANSFERASE (PTHR43072:SF60)	acetyltransferase
Zm00001d028075	1	22052553	992	no	no	no	no	no	no	no	yes	Zm00001eb400640	OS03G0205700 PROTEIN (PTHR32370:SF74)	-
Zm00001d028090	1	22615481	825	no	yes	no	no	no	no	no	no	no_V5_gene	-	-
Zm00001d028094	1	22843276	0	no	no	yes	yes	no	no	no	no	Zm00001eb400720	STRIGOLACTONE ESTERASE D14 (PTHR43039:SF4)	serine protease
Zm00001d028118	1	23361528	720	yes	no	no	no	no	no	no	yes	Zm00001eb007870	EXPRESSED PROTEIN (PTHR33413:SF1)	-
Zm00001d028122	1	23497031	154	no	yes	no	no	no	no	no	no	Zm00001eb007900	OS03G0199500 PROTEIN (PTHR33347:SF56)	-
Zm00001d028125	1	23564324	1956	yes	no	no	no	no	no	no	no	Zm00001eb007920	UPF0496 PROTEIN 1 (PTHR31113:SF3)	-
Zm00001d028138	1	23956146	4117	yes	no	no	no	no	no	no	no	Zm00001eb296000	YCF23 PROTEIN (PTHR36895:SF1)	-
Zm00001d028139	1	23962309	0	no	no	yes	no	no	yes	no	no	Zm00001eb008010	ZINC FINGER PROTEIN ENHYDROUS (PTHR10593:SF188)	non-receptor serine/threonine protein kinase
Zm00001d028140	1	23975544	290	no	yes	no	no	no	no	no	no	Zm00001eb217460	NOC2P FAMILY (PTHR12687:SF8)	-
Zm00001d028151	1	24298729	106	no	yes	no	no	no	no	no	no	Zm00001eb401040	TRANSPORTER, PUTATIVE, EXPRESSED-RELATED (PTHR23500:SF38)	secondary carrier transporter
Zm00001d028154	1	24414131	2822	yes	no	no	no	no	no	no	no	no_V5_gene	SERINE ACETYLTRANSFERASE 1, CHLOROPLASTIC (PTHR42811:SF11)	acetyltransferase
Zm00001d028159	1	24571551	591	no	yes	no	no	no	no	no	no	Zm00001eb401080	F-BOX PROTEIN SNE (PTHR47750:SF1)	-
Zm00001d028161	1	24669040	3971	yes	no	no	no	no	no	no	no	Zm00001eb008150	EXPRESSED PROTEIN (PTHR34570:SF12)	-
Zm00001d028170	1	25115507	692	no	yes	no	no	no	no	no	no	Zm00001eb008250	CYTOCHROME B561 AND DOMON DOMAIN-CONTAINING PROTEIN (PTHR23130:SF60)	-
Zm00001d028171	1	25151256	2257	yes	no	no	no	no	no	no	no	Zm00001eb008270	DOMAIN-CONTAINING PROTEIN, PUTATIVE, EXPRESSED-RELATED (PTHR31208:SF2)	-
Zm00001d028172	1	25157730	0	no	no	yes	no	no	yes	no	no	Zm00001eb008300	AMINO_OXIDASE DOMAIN-CONTAINING PROTEIN (PTHR10742:SF357)	oxidase
Zm00001d028180	1	25633474	0	no	no	yes	no	no	yes	no	no	Zm00001eb401220	INOSITOL-3-PHOSPHATE SYNTHASE 1 (PTHR11510:SF5)	isomerase
Zm00001d028182	1	25720331	546	no	yes	no	no	no	no	no	no	Zm00001eb008380	PROTEIN SOSEKI 2 (PTHR31083:SF18)	-
Zm00001d028187	1	25754777	503	no	yes	no	no	no	no	no	no	Zm00001eb008440	PROTEIN 2, PUTATIVE, EXPRESSED-RELATED (PTHR14363:SF30)	-
Zm00001d028188	1	25768273	1261	yes	no	no	no	no	no	no	no	Zm00001eb400380	GALACTURONOSYLTRANSFERASE 13-RELATED (PTHR32116:SF27)	transferase
Zm00001d028199	1	26007766	0	no	no	yes	yes	no	no	no	no	Zm00001eb008530	BETA-GLUCOSIDASE 6 (PTHR10353:SF313)	glycosidase
Zm00001d028203	1	26125946	4936	yes	no	no	no	no	no	no	no	Zm00001eb400280	EXPRESSED PROTEIN (PTHR31267:SF2)	-
Zm00001d028228	1	27298070	4307	yes	no	no	no	no	no	no	no	Zm00001eb008790	PROTEIN DETOXIFICATION 42 (PTHR42893:SF4)	transporter
Zm00001d028229	1	27301632	167	no	yes	no	no	no	no	no	no	Zm00001eb008800	MYOSIN-LIKE PROTEIN (PTHR35468:SF1)	actin or actin-binding cytoskeletal protein
Zm00001d028232	1	27412985	632	no	no	no	no	no	no	no	yes	Zm00001eb008850	SUPEROXIDE DISMUTASE [CU-ZN] 3 (PTHR10003:SF31)	oxidoreductase
Zm00001d028243	1	27816793	620	no	yes	no	no	no	no	no	no	Zm00001eb008930	GLUCAN ENDO-1,3-BETA-D-GLUCOSIDASE (PTHR32227:SF366)	glucosidase
Zm00001d028249	1	27989806	875	no	yes	no	no	no	no	no	no	Zm00001eb008980	PEROXYGENASE 4-RELATED (PTHR31495:SF26)	oxygenase
Zm00001d028258	1	28109908	132	no	yes	no	no	no	no	no	no	Zm00001eb009080	CYTOCHROME P450 FAMILY PROTEIN, EXPRESSED (PTHR24296:SF252)	oxygenase
Zm00001d028264	1	28568195	480	no	yes	no	no	no	no	no	no	Zm00001eb009130	UDP-3-O-ACYL-N-ACETYLGLUCOSAMINE DEACETYLASE 1, MITOCHONDRIAL-RELATED (PTHR33694:SF1)	deacetylase
Zm00001d028265	1	28609255	24	no	yes	no	no	no	no	no	no	Zm00001eb009140	TWO-COMPONENT RESPONSE REGULATOR ARR2 (PTHR43874:SF67)	winged helix/forkhead transcription factor
Zm00001d028267	1	28644968	2082	yes	no	no	no	no	no	no	no	Zm00001eb009160	TREHALOSE-6-PHOSPHATE SYNTHASE2 (PTHR10788:SF122)	-
Zm00001d028272	1	28801400	814	no	no	no	no	no	no	no	yes	Zm00001eb009240	SEC-INDEPENDENT PROTEIN TRANSLOCASE PROTEIN TATC, CHLOROPLASTIC-RELATED (PTHR30371:SF0)	-
Zm00001d028273	1	28805538	1451	yes	no	no	no	no	no	no	no	Zm00001eb009250	MITOGEN ACTIVATED PROTEIN KINASE KINASE 1.2 (PTHR24361:SF844)	non-receptor serine/threonine protein kinase
Zm00001d028274	1	28824827	703	no	no	no	no	no	no	no	yes	Zm00001eb009270	CYCLIN-SDS (PTHR10177:SF202)	kinase activator
Zm00001d028282	1	29125501	255	no	yes	no	no	no	no	no	no	Zm00001eb009340	ALLENE OXIDE SYNTHASE 2 (PTHR24286:SF240)	oxygenase
Zm00001d028284	1	29168408	810	no	yes	no	no	no	no	no	no	Zm00001eb009360	OS03G0233800 PROTEIN (PTHR23054:SF58)	-
Zm00001d028287	1	29239043	67	no	no	no	no	no	no	no	yes	Zm00001eb009400	CALCIUM UNIPORTER PROTEIN (PTHR13462:SF38)	-
Zm00001d028293	1	29406923	112	no	yes	no	no	no	no	no	no	Zm00001eb009430	ADIPONECTIN RECEPTOR PROTEIN (PTHR20855:SF52)	G-protein coupled receptor
Zm00001d028294	1	29446513	4431	yes	no	no	no	no	no	no	no	Zm00001eb009460	U-BOX DOMAIN-CONTAINING PROTEIN 31 (PTHR22849:SF142)	-
Zm00001d028295	1	29496047	1195	yes	no	no	no	no	no	no	no	no_V5_gene	PROTEIN LPA3 (PTHR34051:SF2)	-
Zm00001d028299	1	29676215	0	no	no	yes	no	no	no	yes	no	Zm00001eb009510	SQUALENE MONOOXYGENASE (PTHR10835:SF0)	oxygenase
Zm00001d028303	1	29785155	256	no	no	no	no	no	no	no	yes	Zm00001eb009540	BRANCHED-CHAIN-AMINO-ACID AMINOTRANSFERASE 1, MITOCHONDRIAL (PTHR42825:SF29)	transaminase
Zm00001d028304	1	29829331	681	no	no	no	no	no	no	no	yes	Zm00001eb009550	HOMEOBOX-LEUCINE ZIPPER PROTEIN HOX19 (PTHR45714:SF49)	-
Zm00001d028305	1	29838879	3415	yes	no	no	no	no	no	no	no	Zm00001eb219840	no_annotation
Zm00001d028307	1	29962428	1533	yes	no	no	no	no	no	no	no	Zm00001eb009570	OS03G0230300 PROTEIN (PTHR32263:SF19)	-
Zm00001d028311	1	30092918	346	no	no	no	no	no	no	no	yes	Zm00001eb009600	PROTEIN DETOXIFICATION 48 (PTHR11206:SF92)	transporter
Zm00001d028323	1	30655311	0	no	no	yes	no	no	no	yes	no	Zm00001eb009690	FRINGE GLYCOSYLTRANSFERASE (PTHR10811:SF5)	glycosyltransferase
Zm00001d028325	1	30798285	0	no	no	yes	no	no	yes	no	no	Zm00001eb009730	CYTOCHROME P450 90B1 (PTHR24286:SF194)	oxygenase
Zm00001d028326	1	30939967	3995	yes	no	no	no	no	no	no	no	no_V5_gene	-	-
Zm00001d028348	1	31549922	0	no	no	yes	no	no	yes	no	no	Zm00001eb009940	PEROXIDASE 53 (PTHR31388:SF139)	peroxidase
Zm00001d028361	1	32069561	0	no	no	yes	no	no	yes	no	no	Zm00001eb010050	OS03G0237250 PROTEIN (PTHR10593:SF176)	non-receptor serine/threonine protein kinase
Zm00001d028366	1	32273942	0	no	no	yes	no	no	yes	no	no	Zm00001eb399140	TYPE IV INOSITOL POLYPHOSPHATE 5-PHOSPHATASE 9 (PTHR45666:SF18)	phosphatase
Zm00001d028369	1	32353628	1149	yes	no	no	no	no	no	no	no	Zm00001eb010150	HYDROXYPROLINE-RICH GLYCOPROTEIN FAMILY PROTEIN (PTHR31447:SF0)	-
Zm00001d028370	1	32362751	962	no	yes	no	no	no	no	no	no	Zm00001eb399110	PROTEIN OBERON 3 (PTHR21736:SF38)	-
Zm00001d028386	1	32861855	57	no	yes	no	no	no	no	no	no	Zm00001eb010320	PROTEIN KINASE SUPERFAMILY PROTEIN (PTHR27001:SF820)	-
Zm00001d028389	1	33039195	2541	yes	no	no	no	no	no	no	no	Zm00001eb010340	-	-
Zm00001d028391	1	33115033	636	no	no	no	no	no	no	no	yes	Zm00001eb010360	SUBTILISIN-LIKE PROTEASE SBT1.6 (PTHR10795:SF810)	serine protease
Zm00001d028392	1	33151639	1293	yes	no	no	no	no	no	no	no	Zm00001eb398870	ACTIN-DEPOLYMERIZING FACTOR 5 (PTHR11913:SF16)	non-motor actin binding protein
Zm00001d028397	1	33448375	239	yes	no	no	no	no	no	no	yes	Zm00001eb010410	ACYL-COA-BINDING DOMAIN-CONTAINING PROTEIN 5 (PTHR23310:SF105)	transfer/carrier protein
Zm00001d028398	1	33452557	0	no	no	yes	yes	no	no	no	no	Zm00001eb010420	GLYCOSYL HYDROLASE FAMILY 10 PROTEIN (PTHR31490:SF3)	metalloprotease
Zm00001d028399	1	33547500	929	no	yes	no	no	no	no	no	no	no_V5_gene	OS03G0243900 PROTEIN (PTHR31048:SF157)	-
Zm00001d028400	1	33594742	2400	yes	no	no	no	no	no	no	no	Zm00001eb010450	OS03G0244200 PROTEIN (PTHR31048:SF194)	-
Zm00001d028410	1	33853103	193	no	yes	no	no	no	no	no	no	Zm00001eb010550	GLYCOSYL HYDROLASES FAMILY 17 PROTEIN, EXPRESSED (PTHR32227:SF367)	glucosidase
Zm00001d028415	1	34144634	0	no	no	yes	yes	no	no	no	no	Zm00001eb398630	EXPRESSED PROTEIN (PTHR37745:SF1)	-
Zm00001d028416	1	34213988	0	no	no	yes	no	no	no	yes	no	Zm00001eb010610	ACT DOMAIN CONTAINING PROTEIN, EXPRESSED (PTHR31096:SF51)	-
Zm00001d028417	1	34215708	483	no	no	no	no	no	no	no	yes	Zm00001eb010620	AUTOPHAGY-RELATED PROTEIN 9 (PTHR13038:SF10)	-
Zm00001d028428	1	34705045	91	no	yes	no	no	no	no	no	no	Zm00001eb010730	CALCIUM-BINDING EF-HAND FAMILY PROTEIN (PTHR34574:SF7)	calmodulin-related
Zm00001d028432	1	34901820	1633	yes	no	no	no	no	no	no	no	Zm00001eb010770	NUCLEAR TRANSCRIPTION FACTOR Y SUBUNIT C-6 (PTHR10252:SF39)	DNA-binding transcription factor
Zm00001d028440	1	35117840	169	no	no	no	no	no	no	no	yes	Zm00001eb010840	CARBOXYLESTERASE 8-RELATED (PTHR23024:SF113)	deacetylase
Zm00001d028452	1	35372498	662	no	no	no	no	no	no	no	yes	Zm00001eb011270	OXIDASE, PUTATIVE, EXPRESSED-RELATED (PTHR32208:SF62)	-
Zm00001d028453	1	35476279	44	no	yes	no	no	no	no	no	no	Zm00001eb011230	-	-
Zm00001d028456	1	35504853	0	no	no	yes	no	no	no	yes	no	Zm00001eb011220	EXPRESSED PROTEIN (PTHR12161:SF17)	-
Zm00001d028467	1	35872255	0	no	no	yes	no	yes	no	no	no	Zm00001eb011120	-	-
Zm00001d028474	1	36140477	95	no	yes	no	no	no	no	no	no	Zm00001eb011050	BETA-GALACTOSIDASE 8 (PTHR23421:SF124)	galactosidase
Zm00001d028481	1	36486187	738	no	no	no	no	no	no	no	yes	Zm00001eb398420	TOPLESS-RELATED PROTEIN 1 (PTHR44083:SF45)	-
Zm00001d028482	1	36511079	153	no	yes	no	no	no	no	no	no	Zm00001eb011000	PATATIN-LIKE PROTEIN 6 (PTHR32241:SF3)	-
Zm00001d028505	1	37344312	0	no	no	yes	no	no	yes	no	no	Zm00001eb011380	PHOSPHOLIPASE A2 HOMOLOG 2-RELATED (PTHR11716:SF87)	phospholipase
Zm00001d028510	1	37505869	3487	yes	no	no	no	no	no	no	no	Zm00001eb398180	EXPRESSED PROTEIN (PTHR33155:SF62)	-
Zm00001d028512	1	37678223	122	no	yes	no	no	no	no	no	no	Zm00001eb011460	1-PHOSPHATIDYLINOSITOL-4-PHOSPHATE 5-KINASE (PTHR23086:SF89)	kinase
Zm00001d028522	1	38045832	87	no	yes	no	no	no	no	no	no	Zm00001eb011530	EXPRESSED PROTEIN (PTHR31234:SF8)	-
Zm00001d028532	1	38404448	942	no	yes	no	no	no	no	no	yes	Zm00001eb398070	F2G19.2 (PTHR42647:SF10)	-
Zm00001d028534	1	38457045	0	no	no	yes	yes	no	no	no	no	Zm00001eb063130	LD18904P (PTHR12560:SF0)	transferase
Zm00001d028536	1	38527267	738	no	yes	no	no	no	no	no	no	Zm00001eb011670	ANTHRANILATE SYNTHASE ALPHA SUBUNIT 2, CHLOROPLASTIC (PTHR11236:SF32)	-
Zm00001d028565	1	39233329	3165	yes	no	no	no	no	no	no	no	Zm00001eb011950	EMB|CAB81597.1 (PTHR31300:SF30)	lipase
Zm00001d028572	1	39464591	18	no	yes	no	no	no	no	no	no	Zm00001eb012020	MANNOSE-1-PHOSPHATE GUANYLTRANSFERASE BETA (PTHR22572:SF15)	transferase
Zm00001d028574	1	39489816	297	no	no	no	no	no	no	no	yes	Zm00001eb012040	PROTEIN PHOSPHATASE 2C 30-RELATED (PTHR47992:SF176)	protein phosphatase
Zm00001d028576	1	39587387	24	no	yes	no	no	no	no	no	no	Zm00001eb012070	GLYCOSYLTRANSFERASE (PTHR10811:SF13)	glycosyltransferase
Zm00001d028577	1	39676495	516	no	yes	no	no	no	no	no	no	Zm00001eb012080	PROTEIN, PUTATIVE, EXPRESSED-RELATED (PTHR31100:SF49)	-
Zm00001d028591	1	40112899	4301	yes	no	no	no	no	no	no	no	Zm00001eb012190	ASPARTIC PROTEINASE PCS1 (PTHR47965:SF77)	protease
Zm00001d028597	1	40261631	793	no	no	no	no	no	no	no	yes	Zm00001eb012220	TRNA (GUANINE(26)-N(2))-DIMETHYLTRANSFERASE (PTHR10631:SF3)	RNA methyltransferase
Zm00001d028598	1	40268812	227	no	yes	no	no	no	no	no	no	no_V5_gene	EXPRESSED PROTEIN (PTHR33102:SF96)	-
Zm00001d028601	1	40424127	4632	yes	no	no	no	no	no	no	no	Zm00001eb012270	HALOACID DEHALOGENASE-LIKE HYDROLASE (HAD) SUPERFAMILY PROTEIN (PTHR12725:SF82)	hydrolase
Zm00001d028603	1	40516224	209	no	yes	no	no	no	no	no	no	Zm00001eb012280	-	-
Zm00001d028606	1	40599883	708	no	no	no	no	no	no	no	yes	Zm00001eb068360	OXYSTEROL-BINDING PROTEIN 8 (PTHR10972:SF136)	transfer/carrier protein
Zm00001d028609	1	40764145	1702	yes	no	no	no	no	no	no	no	Zm00001eb127440	DNA REPAIR RAD52-LIKE PROTEIN 1, MITOCHONDRIAL (PTHR34050:SF1)	-
Zm00001d028613	1	40790487	0	no	no	yes	yes	no	no	no	no	Zm00001eb012340	SERINE/THREONINE-PROTEIN KINASE PBL11-RELATED (PTHR45621:SF203)	-
Zm00001d028620	1	41085675	994	no	no	no	no	no	no	no	yes	Zm00001eb012390	ASSEMBLY PROTEIN, PUTATIVE, EXPRESSED-RELATED (PTHR22951:SF13)	vesicle coat protein
Zm00001d028625	1	41273336	2486	yes	no	no	no	no	no	no	no	Zm00001eb012440	DOF30 TRANSCRIPTION FACTOR (PTHR31992:SF123)	-
Zm00001d028642	1	41597555	660	no	yes	no	no	no	no	no	no	Zm00001eb397620	BETA-GLUCURONOSYLTRANSFERASE GLCAT14C (PTHR45719:SF8)	glycosyltransferase
Zm00001d028649	1	41792117	639	no	yes	no	no	no	no	no	no	Zm00001eb012560	OS06G0294200 PROTEIN (PTHR24177:SF395)	scaffold/adaptor protein
Zm00001d028651	1	41802959	435	no	yes	no	no	no	no	no	no	Zm00001eb012570	CYSTEINE-RICH REPEAT SECRETORY PROTEIN 55 (PTHR32411:SF55)	-
Zm00001d028653	1	41832367	1371	yes	no	no	no	no	no	no	no	Zm00001eb397580	UDP-GLUCURONATE DECARBOXYLASE (PTHR43078:SF42)	decarboxylase
Zm00001d028654	1	41845030	0	no	no	yes	yes	no	no	no	no	Zm00001eb043460	DTDP-D-GLUCOSE 4,6-DEHYDRATASE (PTHR43000:SF7)	dehydratase
Zm00001d028675	1	42746757	0	no	no	yes	yes	no	no	no	no	no_V5_gene	OS03G0280400 PROTEIN (PTHR31871:SF38)	-
Zm00001d028676	1	42757856	0	no	no	yes	yes	no	no	no	no	Zm00001eb397400	OS02G0221600 PROTEIN (PTHR33979:SF2)	-
Zm00001d028678	1	42764857	4237	yes	no	no	no	no	no	no	no	no_V5_gene	TRYPTOPHAN SYNTHASE (PTHR43406:SF12)	lyase
Zm00001d028679	1	42783601	161	no	yes	no	no	no	no	no	no	Zm00001eb012790	ANKYRIN REPEAT-CONTAINING PROTEIN ITN1 (PTHR24186:SF48)	phosphatase modulator
Zm00001d028685	1	43041751	614	no	no	no	no	no	no	no	yes	Zm00001eb012830	EXPRESSED PROTEIN (PTHR33312:SF7)	kinase modulator
Zm00001d028686	1	43079373	1274	yes	no	no	no	no	no	no	no	Zm00001eb012850	OS03G0281500 PROTEIN (PTHR27003:SF65)	-
Zm00001d028687	1	43090006	1154	yes	no	no	no	no	no	no	no	Zm00001eb397320	CALCIUM-TRANSPORTING ATPASE 1, ENDOPLASMIC RETICULUM-TYPE-RELATED (PTHR42861:SF4)	primary active transporter
Zm00001d028690	1	43286408	0	no	no	yes	no	no	no	yes	no	Zm00001eb012890	LD12265P (PTHR20939:SF11)	scaffold/adaptor protein
Zm00001d028692	1	43334865	9	no	yes	no	no	no	no	no	no	Zm00001eb012920	PROTEIN IN2-1 HOMOLOG B (PTHR44328:SF16)	transferase
Zm00001d028709	1	43899786	1394	yes	no	no	no	no	no	no	no	Zm00001eb397180	L-ASCORBATE PEROXIDASE 1, CYTOSOLIC (PTHR31356:SF57)	-
Zm00001d028713	1	44008561	1068	yes	no	no	no	no	no	no	no	Zm00001eb013120	OS03G0286300 PROTEIN (PTHR11132:SF500)	secondary carrier transporter
Zm00001d028714	1	44014178	0	no	no	yes	no	no	yes	no	no	Zm00001eb013130	RNA-BINDING PROTEIN ARP1-RELATED (PTHR48024:SF23)	-
Zm00001d028725	1	44357483	4123	yes	no	no	no	no	no	no	no	Zm00001eb013180	GLUCURONOSYLTRANSFERASE OS03G0287800-RELATED (PTHR10896:SF25)	glycosyltransferase
Zm00001d028727	1	44509255	3522	yes	no	no	no	no	no	no	no	Zm00001eb397100	ALPHA/BETA-HYDROLASES SUPERFAMILY PROTEIN (PTHR45763:SF8)	hydrolase
Zm00001d028731	1	44542729	3200	yes	no	no	no	no	no	no	no	Zm00001eb013250	DOLICHYLDIPHOSPHATASE 1 (PTHR11247:SF1)	protein modifying enzyme
Zm00001d028733	1	44553949	446	no	yes	no	no	no	no	no	no	Zm00001eb013270	NON-SPECIFIC SERINE/THREONINE PROTEIN KINASE (PTHR24346:SF82)	non-receptor serine/threonine protein kinase
Zm00001d028742	1	44974858	212	no	yes	no	no	no	no	no	no	Zm00001eb013340	FATTY ACID DESATURASE7 (PTHR32100:SF74)	-
Zm00001d028744	1	45108420	0	no	no	yes	no	no	yes	no	no	Zm00001eb013360	JASMONATE-INDUCED OXYGENASE 4 (PTHR47990:SF176)	oxygenase
Zm00001d028748	1	45261780	0	no	no	yes	yes	no	no	no	no	Zm00001eb361290	-	-
Zm00001d028750	1	45286547	0	no	no	yes	no	no	no	yes	no	Zm00001eb013430	ASPARAGINE SYNTHETASE [GLUTAMINE-HYDROLYZING] 1 (PTHR11772:SF16)	ligase
Zm00001d028752	1	45536713	1171	yes	no	no	no	no	no	no	no	Zm00001eb013450	PROTEIN PHOSPHATASE 2C-LIKE DOMAIN-CONTAINING PROTEIN 1 (PTHR13832:SF827)	protein phosphatase
Zm00001d028753	1	45571837	34	no	yes	no	no	no	no	no	no	Zm00001eb013460	SUCCINATE/FUMARATE MITOCHONDRIAL TRANSPORTER (PTHR45788:SF2)	transporter
Zm00001d028759	1	45725785	0	no	no	yes	no	no	no	yes	no	Zm00001eb013520	PYRUVATE DECARBOXYLASE C186.09-RELATED (PTHR43452:SF6)	decarboxylase
Zm00001d028770	1	46015767	1113	yes	no	no	no	no	no	no	no	Zm00001eb013610	OS03G0294800 PROTEIN (PTHR46084:SF14)	-
Zm00001d028774	1	46175114	0	no	no	yes	yes	no	no	no	no	Zm00001eb396880	PROTEIN KINASE SUPERFAMILY PROTEIN (PTHR23257:SF765)	non-receptor serine/threonine protein kinase
Zm00001d028775	1	46183489	0	no	no	yes	yes	no	no	no	no	Zm00001eb013660	GAMMA-INTERFERON-INDUCIBLE LYSOSOMAL THIOL REDUCTASE (PTHR13234:SF8)	reductase
Zm00001d028783	1	46327766	107	no	yes	no	no	no	no	no	no	Zm00001eb013720	MANNOSE 6-PHOSPHATE RECEPTOR-LIKE PROTEIN 1 (PTHR15071:SF0)	membrane traffic protein
Zm00001d028787	1	46395184	1630	yes	no	no	no	no	no	no	no	Zm00001eb013760	MALONYL-COA-ACYL CARRIER PROTEIN TRANSACYLASE, MITOCHONDRIAL (PTHR42681:SF1)	-
Zm00001d028793	1	46497902	831	no	no	no	no	no	no	no	yes	Zm00001eb013780	OS03G0297600 PROTEIN (PTHR31213:SF202)	-
Zm00001d028796	1	46666210	871	no	yes	no	no	no	no	no	no	Zm00001eb013800	LEUCINE-RICH REPEAT RECEPTOR-LIKE PROTEIN KINASE IMK3-RELATED (PTHR48008:SF6)	transmembrane signal receptor
Zm00001d028804	1	46898292	375	no	no	no	no	no	no	no	yes	Zm00001eb396670	U2 SMALL NUCLEAR RIBONUCLEOPROTEIN B''-RELATED (PTHR10501:SF71)	RNA splicing factor
Zm00001d028808	1	47026383	0	no	no	yes	no	yes	no	no	no	Zm00001eb013910	SENESCENCE ASSOCIATED GENE 20 (PTHR33703:SF13)	-
Zm00001d028810	1	47137538	4264	yes	no	no	no	no	no	no	no	Zm00001eb013940	LL-DIAMINOPIMELATE AMINOTRANSFERASE, CHLOROPLASTIC (PTHR43144:SF1)	transaminase
Zm00001d028811	1	47154813	819	no	yes	no	no	no	no	no	no	Zm00001eb396610	XYLOGLUCAN 6-XYLOSYLTRANSFERASE 2 (PTHR31311:SF5)	transferase
Zm00001d028812	1	47211655	121	no	no	no	no	no	no	no	yes	Zm00001eb306860	PROGRAMMED CELL DEATH PROTEIN 2 (PTHR12298:SF4)	-
Zm00001d028823	1	47659376	1394	yes	no	no	no	no	no	no	no	Zm00001eb014080	F-BOX DOMAIN CONTAINING PROTEIN, EXPRESSED (PTHR47993:SF23)	-
Zm00001d028824	1	47727202	2083	yes	no	no	no	no	no	no	no	Zm00001eb396510	GALACTURONOSYLTRANSFERASE-LIKE 7-RELATED (PTHR13778:SF48)	glycosyltransferase
Zm00001d028826	1	47787238	636	no	yes	no	no	no	no	no	no	Zm00001eb014120	COBRA-LIKE PROTEIN 7 (PTHR31052:SF3)	-
Zm00001d028829	1	47879397	1348	yes	no	no	no	no	no	no	no	Zm00001eb396470	CALMODULIN-BINDING PROTEIN 60 G (PTHR31713:SF43)	-
Zm00001d028838	1	48287484	403	no	yes	no	no	no	no	no	no	Zm00001eb014210	COTTON FIBER PROTEIN (PTHR33265:SF5)	-
Zm00001d028841	1	48339495	500	no	no	no	no	no	no	no	yes	Zm00001eb396400	STRESS RESPONSE NST1-LIKE PROTEIN (DUF1645) (PTHR33095:SF107)	-
Zm00001d028842	1	48426243	0	no	no	yes	no	no	yes	no	no	Zm00001eb014260	TRANSCRIPTION FACTOR MYB11-RELATED (PTHR47999:SF6)	DNA-binding transcription factor
Zm00001d028854	1	48597763	178	no	yes	no	no	no	no	no	no	Zm00001eb014430	TRANSCRIPTION FACTOR MYB11-RELATED (PTHR47999:SF6)	DNA-binding transcription factor
Zm00001d028865	1	48950303	4618	yes	no	no	no	no	no	no	no	no_V5_gene	no_annotation
Zm00001d028867	1	49060345	609	no	no	no	no	no	no	no	yes	Zm00001eb014490	CAMP-REGULATED PHOSPHOPROTEIN 19-RELATED PROTEIN (PTHR34804:SF5)	-
Zm00001d028868	1	49087458	411	no	no	no	no	no	no	no	yes	Zm00001eb014500	AMP-BINDING ENZYME FAMILY PROTEIN, EXPRESSED (PTHR43859:SF10)	ligase
Zm00001d028889	1	49802406	113	no	yes	no	no	no	no	no	no	Zm00001eb014720	CALCIUM-DEPENDENT PHOSPHOTRIESTERASE SUPERFAMILY PROTEIN-RELATED (PTHR31460:SF0)	-
Zm00001d028896	1	50033541	0	no	no	yes	yes	no	no	no	no	Zm00001eb014760	PROTEIN SEMI-ROLLED LEAF 2 (PTHR46087:SF11)	-
Zm00001d028907	1	50524347	0	no	no	yes	yes	no	no	no	no	Zm00001eb278020	FAD/NAD(P)-BINDING OXIDOREDUCTASE FAMILY PROTEIN (PTHR43004:SF6)	secondary carrier transporter
Zm00001d028916	1	51359787	2086	yes	no	no	no	no	no	no	no	Zm00001eb014980	HLH DNA-BINDING DOMAIN SUPERFAMILY PROTEIN-RELATED (PTHR33124:SF99)	DNA-binding transcription factor
Zm00001d028919	1	51470240	0	no	no	yes	no	no	yes	no	no	Zm00001eb015020	OS03G0313100 PROTEIN (PTHR32467:SF96)	DNA-binding transcription factor
Zm00001d028931	1	51977752	87	no	yes	no	no	no	no	no	no	Zm00001eb395600	GALACTINOL SYNTHASE 1 (PTHR11183:SF118)	glycosyltransferase
Zm00001d028941	1	52309368	939	no	yes	no	no	no	no	no	no	Zm00001eb015160	OS07G0687400 PROTEIN (PTHR33624:SF14)	-
Zm00001d028946	1	52499426	4	no	yes	no	no	no	no	no	no	Zm00001eb015170	BETA SUBUNIT 1 OF SNRK1 (PTHR46316:SF4)	kinase modulator
Zm00001d028947	1	52510734	4488	yes	no	no	no	no	no	no	no	Zm00001eb015190	OS03G0319200 PROTEIN (PTHR37234:SF1)	-
Zm00001d028948	1	52519784	0	no	no	yes	no	no	yes	no	no	Zm00001eb015200	CALMODULIN-7 (PTHR23050:SF385)	calmodulin-related
Zm00001d028949	1	52588092	105	no	yes	no	no	no	no	no	no	Zm00001eb015210	CBL-INTERACTING SERINE/THREONINE-PROTEIN KINASE 3 (PTHR43895:SF104)	-
Zm00001d028955	1	52853828	470	no	no	no	no	no	no	no	yes	Zm00001eb015270	STEROID BINDING PROTEIN 1, PUTATIVE, EXPRESSED-RELATED (PTHR10281:SF108)	transmembrane signal receptor
Zm00001d028957	1	52859003	1769	yes	no	no	no	no	no	no	no	Zm00001eb395530	F-BOX DOMAIN CONTAINING PROTEIN, EXPRESSED (PTHR31215:SF25)	-
Zm00001d028958	1	52873022	147	no	no	no	no	no	no	no	yes	Zm00001eb015290	ENDOPLASMIC RETICULUM VESICLE TRANSPORTER PROTEIN (PTHR10984:SF56)	-
Zm00001d028960	1	52945256	0	no	no	yes	yes	no	no	no	no	Zm00001eb015310	EXPRESSED PROTEIN (PTHR21450:SF6)	-
Zm00001d028973	1	53308387	677	no	yes	no	no	no	no	no	no	Zm00001eb015430	OS03G0323900 PROTEIN (PTHR33044:SF179)	-
Zm00001d028974	1	53366430	2008	yes	no	no	no	no	no	no	no	Zm00001eb015440	PROTEIN ETHYLENE INSENSITIVE 3 (PTHR33305:SF11)	-
Zm00001d028975	1	53392602	805	no	no	no	no	no	no	no	yes	Zm00001eb015450	ATP-DEPENDENT DNA HELICASE (PTHR10492:SF84)	-
Zm00001d028987	1	53757010	2928	yes	no	no	no	no	no	no	no	Zm00001eb015520	PHOSPHOLIPID-TRANSPORTING ATPASE (PTHR24092:SF91)	primary active transporter
Zm00001d028992	1	53882699	659	no	no	no	no	no	no	no	yes	Zm00001eb015550	THIOREDOXIN-LIKE 1-1, CHLOROPLASTIC (PTHR43601:SF9)	oxidoreductase
Zm00001d028995	1	54037402	1082	yes	no	no	no	no	no	no	no	Zm00001eb015570	NAC DOMAIN-CONTAINING PROTEIN 87 (PTHR31744:SF92)	-
Zm00001d028998	1	54251091	707	no	no	no	no	no	no	no	yes	Zm00001eb015620	RICIN B-LIKE LECTIN R40C1 (PTHR31257:SF3)	-
Zm00001d028999	1	54265997	314	no	yes	no	no	no	no	no	no	Zm00001eb015630	DOMAIN TRANSCRIPTION FACTOR, PUTATIVE, EXPRESSED-RELATED (PTHR31719:SF106)	DNA-binding transcription factor
Zm00001d029010	1	54757064	266	no	no	no	no	no	no	no	yes	Zm00001eb395300	RNA-BINDING ZINC FINGER FAMILY PROTEIN-RELATED (PTHR24009:SF27)	RNA metabolism protein
Zm00001d029025	1	55177203	1312	yes	no	no	no	no	no	no	no	Zm00001eb015770	2,3-BISPHOSPHOGLYCERATE-INDEPENDENT PHOSPHOGLYCERATE MUTASE (PTHR31637:SF0)	mutase
Zm00001d029031	1	55375591	0	no	no	yes	no	no	yes	no	no	Zm00001eb015820	CYTOCHROME P450 714B2 (PTHR24282:SF261)	oxygenase
Zm00001d029051	1	56142935	1060	yes	no	no	no	no	no	no	no	Zm00001eb015970	-	-
Zm00001d029052	1	56148414	218	no	yes	no	no	no	no	no	no	Zm00001eb015980	OS03G0334300 PROTEIN (PTHR37758:SF1)	-
Zm00001d029059	1	56741411	1745	yes	no	no	no	no	no	no	no	Zm00001eb016040	LEUCINE-RICH REPEAT RECEPTOR-LIKE PROTEIN KINASE PXC2 (PTHR27000:SF686)	transmembrane signal receptor
Zm00001d029065	1	56922253	884	no	no	no	no	no	no	no	yes	Zm00001eb016110	MACRO DOMAIN-CONTAINING PROTEIN (PTHR11106:SF27)	-
Zm00001d029066	1	56975208	0	no	no	yes	yes	no	no	no	no	Zm00001eb016120	EXPRESSED PROTEIN (PTHR45979:SF3)	-
Zm00001d029067	1	57000440	429	no	yes	no	no	no	no	no	no	Zm00001eb016140	TRANSCRIPTION REPRESSOR (PTHR33057:SF23)	-
Zm00001d029072	1	57133563	0	no	no	yes	yes	no	no	no	no	Zm00001eb016160	POTASSIUM TRANSPORTER 2 (PTHR30540:SF6)	transporter
Zm00001d029075	1	57255520	2663	yes	no	no	no	no	no	no	no	Zm00001eb016180	CBL-INTERACTING PROTEIN KINASE 10 (PTHR43895:SF27)	-
Zm00001d029077	1	57266342	136	no	no	no	no	no	no	no	yes	Zm00001eb016190	TRNA PSEUDOURIDINE SYNTHASE-RELATED (PTHR11142:SF9)	lyase
Zm00001d029078	1	57272182	2527	yes	no	no	no	no	no	no	no	Zm00001eb016200	BHLH TRANSCRIPTION FACTOR (PTHR31945:SF5)	DNA-binding transcription factor
Zm00001d029093	1	57594358	419	no	yes	no	no	no	no	no	no	Zm00001eb016320	OS03G0340700 PROTEIN (PTHR47697:SF1)	-
Zm00001d029099	1	58012998	207	no	yes	no	no	no	no	no	no	Zm00001eb016390	POLLEN OLE E 1 ALLERGEN AND EXTENSIN FAMILY PROTEIN (PTHR34458:SF5)	-
Zm00001d029102	1	58057323	0	no	no	yes	no	no	yes	no	no	Zm00001eb394970	DORMANCY-ASSOCIATED PROTEIN HOMOLOG 3 (PTHR33565:SF1)	-
Zm00001d029107	1	58280134	216	no	yes	no	no	no	no	no	no	Zm00001eb016470	EXPRESSED PROTEIN (PTHR33306:SF1)	-
Zm00001d029143	1	60344783	51	no	yes	no	no	no	no	no	no	Zm00001eb016770	PROTEIN KINASE DOMAIN-CONTAINING PROTEIN (PTHR24056:SF421)	non-receptor serine/threonine protein kinase
Zm00001d029150	1	60630607	851	no	no	no	no	no	no	no	yes	Zm00001eb016830	DIVINYL CHLOROPHYLLIDE A 8-VINYL-REDUCTASE, CHLOROPLASTIC (PTHR47378:SF1)	reductase
Zm00001d029164	1	60874061	512	no	yes	no	no	no	no	no	no	Zm00001eb016920	BETA-AMYLASE (PTHR31352:SF32)	-
Zm00001d029169	1	60927602	285	yes	no	no	no	no	no	no	yes	no_V5_gene	-	-
Zm00001d029170	1	60934773	462	yes	no	no	no	no	no	no	yes	Zm00001eb016940	SUPEROXIDE DISMUTASE [CU-ZN] (PTHR10003:SF71)	oxidoreductase
Zm00001d029172	1	60935947	3410	yes	no	no	no	no	no	no	no	Zm00001eb016950	-	-
Zm00001d029177	1	61041495	1	no	yes	no	no	no	no	no	no	Zm00001eb016990	NUCLEOLAR GTP-BINDING PROTEIN 2 (PTHR11089:SF9)	-
Zm00001d029197	1	61896893	1743	yes	no	no	no	no	no	no	no	Zm00001eb017140	PROTEIN IQ-DOMAIN 11 (PTHR32295:SF41)	-
Zm00001d029205	1	62296751	0	no	no	yes	yes	no	no	no	no	Zm00001eb017220	-	-
Zm00001d029208	1	62426692	0	no	no	yes	no	no	yes	no	no	Zm00001eb017260	HALOACID DEHALOGENASE-LIKE HYDROLASE (HAD) SUPERFAMILY PROTEIN (PTHR46649:SF7)	-
Zm00001d029218	1	62748741	216	no	yes	no	no	no	no	no	no	Zm00001eb017350	2-OXOGLUTARATE-DEPENDENT DIOXYGENASE 11 (PTHR47991:SF197)	oxygenase
Zm00001d029223	1	63045521	3445	yes	no	no	no	no	no	no	no	Zm00001eb394410	PROTEIN HUA2-LIKE 2-RELATED (PTHR12550:SF49)	transcription cofactor
Zm00001d029246	1	63585030	1050	yes	no	no	no	no	no	no	no	Zm00001eb017660	EXPRESSED PROTEIN (PTHR33115:SF41)	-
Zm00001d029263	1	64048486	2799	yes	no	no	no	no	no	no	no	Zm00001eb017830	10 KDA HEAT SHOCK PROTEIN, MITOCHONDRIAL (PTHR10772:SF0)	chaperonin
Zm00001d029270	1	64409942	2890	yes	no	no	no	no	no	no	no	Zm00001eb017880	HEAT STRESS TRANSCRIPTION FACTOR B-4D (PTHR10015:SF309)	winged helix/forkhead transcription factor
Zm00001d029272	1	64476533	0	no	no	yes	no	no	yes	no	no	Zm00001eb394230	PEPTIDASE C15 PYROGLUTAMYL PEPTIDASE I-LIKE (PTHR23402:SF22)	cysteine protease
Zm00001d029293	1	65077632	373	no	no	no	no	no	no	no	yes	Zm00001eb018070	-	-
Zm00001d029295	1	65239761	850	no	no	no	no	no	no	no	yes	no_V5_gene	-	-
Zm00001d029313	1	65605252	4539	yes	no	no	no	no	no	no	no	Zm00001eb018180	GLUCAN ENDO-1,3-BETA-D-GLUCOSIDASE (PTHR32227:SF237)	glucosidase
Zm00001d029339	1	66569952	0	no	no	yes	yes	no	no	no	no	Zm00001eb018460	PROTEIN IRON-RELATED TRANSCRIPTION FACTOR 3 (PTHR47075:SF3)	basic helix-loop-helix transcription factor
Zm00001d029353	1	67108233	594	no	no	no	no	no	no	no	yes	Zm00001eb018630	BENZOXAZINONE SYNTHESIS10 (PTHR11746:SF154)	methyltransferase
Zm00001d029358	1	67301274	363	no	yes	no	no	no	no	no	no	no_V5_gene	-	-
Zm00001d029357	1	67302617	4230	yes	no	no	no	no	no	no	no	Zm00001eb412880	-	-
Zm00001d029365	1	67595318	19	no	yes	no	no	no	no	no	no	Zm00001eb018690	NON-SPECIFIC LIPID TRANSFER PROTEIN-LIKE 1 (PTHR33044:SF22)	-
Zm00001d029366	1	67604363	630	no	yes	no	no	no	no	no	no	Zm00001eb018700	WD REPEAT PROTEIN (AFU_ORTHOLOGUE AFUA_8G05640) (PTHR43991:SF12)	-
Zm00001d029371	1	67926224	1165	yes	no	no	no	no	no	no	no	Zm00001eb018720	TREHALOSE-PHOSPHATE PHOSPHATASE 9-RELATED (PTHR43768:SF36)	phosphatase
Zm00001d029391	1	68664559	1023	yes	no	no	no	no	no	no	no	Zm00001eb018960	PHOSPHO-2-DEHYDRO-3-DEOXYHEPTONATE ALDOLASE (PTHR21337:SF0)	aldolase
Zm00001d029394	1	68804898	1082	yes	no	no	no	no	no	no	no	Zm00001eb018990	HISTONE H3 (PTHR45810:SF10)	chromatin/chromatin-binding, or -regulatory protein
Zm00001d029402	1	69015515	0	no	no	yes	no	no	no	yes	no	Zm00001eb019090	TRANSCRIPTION FACTOR BHLH145 (PTHR36066:SF2)	basic helix-loop-helix transcription factor
Zm00001d029405	1	69139240	1620	yes	no	no	no	no	no	no	no	Zm00001eb314500	-	-
Zm00001d029420	1	69753716	0	no	no	yes	yes	no	no	no	no	Zm00001eb019250	OS03G0395300 PROTEIN (PTHR32054:SF74)	-
Zm00001d029426	1	70070203	797	no	no	no	no	no	no	no	yes	Zm00001eb019290	CLK4-ASSOCIATING SERINE/ARGININE RICH PROTEIN (PTHR13161:SF4)	RNA splicing factor
Zm00001d029432	1	70227999	0	no	no	yes	yes	no	no	no	no	Zm00001eb392740	VACUOLAR CALCIUM ION TRANSPORTER (PTHR31503:SF22)	transporter
Zm00001d029438	1	70501034	897	no	yes	no	no	no	no	no	no	Zm00001eb019370	OS10G0438800 PROTEIN (PTHR22765:SF375)	ubiquitin-protein ligase
Zm00001d029447	1	71151653	4083	yes	no	no	no	no	no	no	no	Zm00001eb019460	FCS-LIKE ZINC FINGER 12-RELATED (PTHR47208:SF5)	-
Zm00001d029448	1	71164335	120	no	yes	no	no	no	no	no	no	Zm00001eb019470	PROTEIN TIFY 10A (PTHR33077:SF135)	-
Zm00001d029455	1	71518808	78	no	yes	no	no	no	no	no	no	Zm00001eb019520	UBIQUINONE BIOSYNTHESIS PROTEIN COQ9, MITOCHONDRIAL (PTHR21427:SF19)	-
Zm00001d029462	1	71849429	0	no	no	yes	yes	no	no	no	no	Zm00001eb019590	INTER-ALPHA-TRYPSIN INHIBITOR HEAVY CHAIN-LIKE PROTEIN (PTHR46503:SF1)	-
Zm00001d029488	1	72869143	1441	yes	no	no	no	no	no	no	no	Zm00001eb019780	-	-
Zm00001d029495	1	73080307	97	no	no	no	no	no	no	no	yes	Zm00001eb019830	-	-
Zm00001d029498	1	73370116	314	no	yes	no	no	no	no	no	yes	Zm00001eb019850	EXPRESSED PROTEIN (PTHR36075:SF2)	-
Zm00001d029506	1	73708688	1074	yes	no	no	no	no	no	no	no	Zm00001eb019930	LOB DOMAIN-CONTAINING PROTEIN 40 (PTHR31304:SF9)	-
Zm00001d029524	1	74638876	186	no	yes	no	no	no	no	no	no	Zm00001eb020080	-	-
Zm00001d029525	1	74658800	70	no	yes	no	no	no	no	no	no	Zm00001eb020090	6-PHOSPHOGLUCONOLACTONASE 1-RELATED (PTHR11054:SF17)	hydrolase
Zm00001d029526	1	74786445	1204	yes	no	no	no	no	no	no	no	Zm00001eb020100	OS03G0603100 PROTEIN (PTHR47946:SF18)	oxygenase
Zm00001d029529	1	74917725	356	no	yes	no	no	no	no	no	no	Zm00001eb020120	NINJA-FAMILY PROTEIN OS03G0419100 (PTHR31413:SF9)	-
Zm00001d029539	1	75378152	0	no	no	yes	no	no	no	yes	no	Zm00001eb020170	EXPRESSED PROTEIN (PTHR31044:SF62)	-
Zm00001d029550	1	75793586	3528	yes	no	no	no	no	no	no	no	Zm00001eb020260	DIACYLGLYCEROL KINASE EPSILON (PTHR11255:SF54)	kinase
Zm00001d029560	1	76209011	744	no	no	no	no	no	no	no	yes	Zm00001eb020360	OS03G0427100 PROTEIN (PTHR46616:SF3)	ubiquitin-protein ligase
Zm00001d029564	1	76584529	109	no	yes	no	no	no	no	no	no	Zm00001eb020400	-	-
Zm00001d029582	1	77815319	0	no	no	yes	yes	no	no	no	no	Zm00001eb020590	NAD DEPENDENT EPIMERASE/DEHYDRATASE FAMILY PROTEIN (AFU_ORTHOLOGUE AFUA_8G00600) (PTHR32487:SF0)	oxidoreductase
Zm00001d029583	1	77838941	892	no	yes	no	no	no	no	no	no	Zm00001eb020600	LEUCINE-RICH REPEAT (LRR) FAMILY PROTEIN-RELATED (PTHR48004:SF99)	-
Zm00001d029594	1	78241173	129	no	yes	no	no	no	no	no	no	Zm00001eb020680	ALLENE OXIDE CYCLASE 4, CHLOROPLASTIC (PTHR31843:SF11)	cyclase
Zm00001d029599	1	78538897	192	no	yes	no	no	no	no	no	no	Zm00001eb020730	EXPRESSED PROTEIN (PTHR33167:SF1)	-
Zm00001d029601	1	78654457	218	no	no	no	no	no	no	no	yes	Zm00001eb020740	LOB DOMAIN-CONTAINING PROTEIN 38 (PTHR31304:SF58)	-
Zm00001d029604	1	78771052	0	no	no	yes	no	no	yes	no	no	Zm00001eb020790	PEROXIDASE (PTHR31388:SF202)	peroxidase
Zm00001d029607	1	79003900	372	no	yes	no	no	no	no	no	no	Zm00001eb020850	PROTEIN SHORT-ROOT 2 (PTHR31636:SF169)	-
Zm00001d029608	1	79118064	0	no	no	yes	yes	no	no	no	no	Zm00001eb020860	MECHANOSENSITIVE ION CHANNEL PROTEIN 2, CHLOROPLASTIC (PTHR43634:SF2)	ion channel
Zm00001d029613	1	79506458	0	no	no	yes	no	yes	no	no	no	Zm00001eb020890	OS02G0217300 PROTEIN (PTHR47954:SF1)	-
Zm00001d029618	1	79832245	1402	yes	no	no	no	no	no	no	no	Zm00001eb020940	SUBFAMILY NOT NAMED (PTHR33595:SF19)	-
Zm00001d029627	1	80562049	2062	yes	no	no	no	no	no	no	no	Zm00001eb021030	TRANSMEMBRANE PROTEIN (DUF2215) (PTHR31587:SF4)	-
Zm00001d029628	1	80600517	338	no	no	no	no	no	no	no	yes	Zm00001eb021040	CYSTEINE PROTEINASE INHIBITOR 8 (PTHR47116:SF3)	-
Zm00001d029648	1	81306847	1385	yes	no	no	no	no	no	no	no	Zm00001eb021200	ENT-COPALYL DIPHOSPHATE SYNTHASE 1, CHLOROPLASTIC (PTHR31739:SF31)	-
Zm00001d029651	1	81338463	134	no	yes	no	no	no	no	no	no	Zm00001eb021230	OS10G0520900 PROTEIN (PTHR34065:SF2)	-
Zm00001d029654	1	81617344	0	no	no	yes	yes	no	no	no	no	Zm00001eb021270	TREHALASE (PTHR23403:SF1)	-
Zm00001d029662	1	81794777	0	no	no	yes	no	no	yes	no	no	Zm00001eb021310	ALPHA/BETA FOLD FAMILY PROTEIN, PUTATIVE, EXPRESSED-RELATED (PTHR45763:SF7)	hydrolase
Zm00001d029664	1	81802833	200	yes	no	no	no	no	no	no	yes	Zm00001eb404640	SHAGGY-RELATED PROTEIN KINASE THETA (PTHR24057:SF60)	non-receptor serine/threonine protein kinase
Zm00001d029675	1	82275252	0	no	no	yes	no	no	yes	no	no	Zm00001eb021400	ARM REPEAT SUPERFAMILY PROTEIN (PTHR46043:SF9)	-
Zm00001d029679	1	82473811	446	no	yes	no	no	no	no	no	no	Zm00001eb021440	AP2 DOMAIN CONTAINING PROTEIN (PTHR31985:SF85)	DNA-binding transcription factor
Zm00001d029680	1	82522432	1349	yes	no	no	no	no	no	no	no	Zm00001eb021450	OS10G0524000 PROTEIN (PTHR33623:SF14)	-
Zm00001d029684	1	82575951	102	no	yes	no	no	no	no	no	no	Zm00001eb021510	PHOSPHOLIPASE D BETA 1 (PTHR18896:SF65)	phospholipase
Zm00001d029711	1	83549380	2006	yes	no	no	no	no	no	no	no	Zm00001eb021750	BZIP TRANSCRIPTION FACTOR FAMILY PROTEIN, EXPRESSED (PTHR13690:SF78)	DNA-binding transcription factor
Zm00001d029716	1	83792785	0	no	no	yes	yes	no	no	no	no	Zm00001eb021790	HEAVY METAL-ASSOCIATED DOMAIN CONTAINING PROTEIN, EXPRESSED (PTHR45811:SF41)	-
Zm00001d029718	1	83819640	3887	yes	no	no	no	no	no	no	no	Zm00001eb021800	TRANSCRIPTION REPRESSOR (PTHR33057:SF201)	-
Zm00001d029736	1	84582001	0	no	no	yes	no	no	no	yes	no	Zm00001eb021970	ASSOCIATED WITH HOX FAMILY PROTEIN, EXPRESSED (PTHR11850:SF96)	homeodomain transcription factor
Zm00001d029744	1	85067553	516	no	yes	no	no	no	no	no	no	no_V5_gene	FLAVANONE 3-DIOXYGENASE 2 (PTHR47990:SF116)	oxygenase
Zm00001d029747	1	85169974	2730	yes	no	no	no	no	no	no	no	Zm00001eb022050	PEROXIDASE (PTHR31235:SF258)	peroxidase
Zm00001d029769	1	86290419	955	no	yes	no	no	no	no	no	no	Zm00001eb408780	no_annotation
Zm00001d029772	1	86352181	41	no	yes	no	no	no	no	no	no	Zm00001eb022330	PROTEIN-SERINE/THREONINE PHOSPHATASE (PTHR13832:SF831)	protein phosphatase
Zm00001d029777	1	86479655	719	no	yes	no	no	no	no	no	no	Zm00001eb022380	PROTEIN EXORDIUM-LIKE 5 (PTHR31279:SF4)	-
Zm00001d029778	1	86529768	0	no	no	yes	yes	no	no	no	no	no_V5_gene	METALLOTHIONEIN-LIKE PROTEIN 4A-RELATED (PTHR48198:SF1)	-
Zm00001d029783	1	86732697	1390	yes	no	no	no	no	no	no	no	Zm00001eb022410	EXPANSIN-LIKE A1-RELATED (PTHR31692:SF4)	-
Zm00001d029784	1	86740241	4768	yes	no	no	no	no	no	no	no	Zm00001eb393860	EXPRESSED PROTEIN (PTHR33070:SF8)	-
Zm00001d029785	1	86770289	11	no	yes	no	no	no	no	no	no	Zm00001eb022440	SERINE/THREONINE-PROTEIN KINASE BSK1-2 (PTHR45863:SF16)	non-receptor serine/threonine protein kinase
Zm00001d029803	1	87589699	0	no	no	yes	yes	no	no	no	no	Zm00001eb022580	GH21943P-RELATED (PTHR23504:SF1)	secondary carrier transporter
Zm00001d029810	1	88015167	0	no	no	yes	no	yes	no	no	no	Zm00001eb022670	FATTY ACID HYDROXYLASE DOMAIN-CONTAINING PROTEIN 2-RELATED (PTHR11863:SF226)	oxidase
Zm00001d029818	1	88463026	38	no	no	no	no	no	no	no	yes	Zm00001eb022740	SYNDETIN (PTHR13258:SF0)	-
Zm00001d029823	1	88801096	710	no	yes	no	no	no	no	no	no	Zm00001eb022760	GB|AAD18119.1-RELATED (PTHR22765:SF350)	ubiquitin-protein ligase
Zm00001d029850	1	89962700	857	no	yes	no	no	no	no	no	no	Zm00001eb022950	ROP GUANINE NUCLEOTIDE EXCHANGE FACTOR 2-RELATED (PTHR33101:SF47)	guanyl-nucleotide exchange factor
Zm00001d029853	1	90311327	4190	yes	no	no	no	no	no	no	no	Zm00001eb022980	PROLINE DEHYDROGENASE 1, MITOCHONDRIAL (PTHR13914:SF0)	oxidase
Zm00001d029869	1	91145582	650	no	yes	no	no	no	no	no	no	Zm00001eb023130	EXPRESSED PROTEIN (PTHR31681:SF112)	C2H2 zinc finger transcription factor
Zm00001d029872	1	91250710	858	no	yes	no	no	no	no	no	no	Zm00001eb391540	OXYSTEROL-BINDING PROTEIN-RELATED PROTEIN 2A (PTHR10972:SF211)	transfer/carrier protein
Zm00001d029875	1	91421454	139	no	yes	no	no	no	no	no	no	Zm00001eb391130	TRANSCRIPTION FACTOR KUA1 (PTHR44191:SF26)	DNA-binding transcription factor
Zm00001d029886	1	92225272	1179	yes	no	no	no	no	no	no	no	Zm00001eb023230	EXPRESSED PROTEIN (PTHR31351:SF39)	-
Zm00001d029887	1	92227878	157	yes	no	no	no	no	no	no	yes	Zm00001eb023240	RIBOSOMAL L18P/L5E FAMILY PROTEIN (PTHR12899:SF5)	ribosomal protein
Zm00001d029895	1	92852206	265	no	no	no	no	no	no	no	yes	Zm00001eb130590	-	-
Zm00001d029896	1	92896163	866	no	yes	no	no	no	no	no	no	Zm00001eb023330	GATA TRANSCRIPTION FACTOR 4 (PTHR45658:SF46)	zinc finger transcription factor
Zm00001d029898	1	93133700	219	no	yes	no	no	no	no	no	no	Zm00001eb023350	TRANSCRIPTION FACTOR UNE10 (PTHR45855:SF23)	DNA-binding transcription factor
Zm00001d029899	1	93194329	0	no	no	yes	no	no	yes	no	no	no_V5_gene	EXPANSIN-B4 (PTHR31692:SF9)	-
Zm00001d029907	1	93608350	0	no	no	yes	no	yes	no	no	no	Zm00001eb023430	EXPANSIN-B2 (PTHR31692:SF19)	-
Zm00001d029919	1	94344635	0	no	no	yes	no	yes	no	no	no	Zm00001eb023510	POLYNUCLEOTIDYL TRANSFERASE, RIBONUCLEASE H-LIKE SUPERFAMILY PROTEIN (PTHR33317:SF4)	RNA processing factor
Zm00001d029921	1	94473034	923	no	yes	no	no	no	no	no	no	Zm00001eb023530	QWRF MOTIF-CONTAINING PROTEIN 7 (PTHR31807:SF27)	-
Zm00001d029923	1	94575567	316	no	yes	no	no	no	no	no	no	Zm00001eb023570	EXTENSIN-LIKE PROTEIN (PTHR31731:SF156)	-
Zm00001d029934	1	95215873	4248	yes	no	no	no	no	no	no	no	Zm00001eb023620	HOMEOBOX-LEUCINE ZIPPER PROTEIN HOX1 (PTHR45714:SF76)	-
Zm00001d029940	1	95771577	387	no	yes	no	no	no	no	no	no	Zm00001eb023680	ETHYLENE-RESPONSIVE TRANSCRIPTION FACTOR ERF105 (PTHR31190:SF439)	-
Zm00001d029946	1	95967681	682	no	no	no	no	no	no	no	yes	Zm00001eb390970	BZIP DOMAIN CLASS TRANSCRIPTION FACTOR (DUF630 AND DUF632)-RELATED (PTHR21450:SF9)	-
Zm00001d029963	1	96575282	0	no	no	yes	no	no	no	yes	no	Zm00001eb023780	MYB-LIKE PROTEIN J (PTHR12374:SF28)	DNA-binding transcription factor
Zm00001d029965	1	96700624	894	no	yes	no	no	no	no	no	no	Zm00001eb023810	MITOCHONDRIAL PEPTIDE METHIONINE SULFOXIDE REDUCTASE (PTHR42799:SF2)	reductase
Zm00001d029974	1	97104025	451	no	yes	no	no	no	no	no	no	Zm00001eb023870	ALCOHOL DEHYDROGENASE TRANSCRIPTION FACTOR MYB/SANT-LIKE FAMILY PROTEIN (PTHR31307:SF49)	DNA-binding transcription factor
Zm00001d029976	1	97209519	50	no	yes	no	no	no	no	no	no	Zm00001eb390900	CALCINEURIN B-LIKE PROTEIN 1 (PTHR23056:SF44)	-
Zm00001d029979	1	97319131	3627	yes	no	no	no	no	no	no	no	Zm00001eb023920	OS10G0565000 PROTEIN (PTHR23084:SF179)	kinase
Zm00001d029983	1	97419948	255	no	yes	no	no	no	no	no	no	Zm00001eb023950	BETA-AMYLASE 3, CHLOROPLASTIC (PTHR31352:SF1)	-
Zm00001d029988	1	97703486	789	no	no	no	no	no	no	no	yes	Zm00001eb023970	SBP (S-RIBONUCLEASE BINDING PROTEIN) FAMILY PROTEIN (PTHR42647:SF5)	-
Zm00001d029996	1	98333445	892	no	no	no	no	no	no	no	yes	Zm00001eb024020	OS10G0566400 PROTEIN (PTHR45768:SF77)	ubiquitin-protein ligase
Zm00001d029997	1	98380067	2050	yes	no	no	no	no	no	no	no	Zm00001eb071630	10 KDA CHAPERONIN 1, CHLOROPLASTIC-RELATED (PTHR10772:SF13)	chaperonin
Zm00001d030007	1	98893080	0	no	no	yes	no	no	yes	no	no	Zm00001eb024150	SUBFAMILY NOT NAMED (PTHR31351:SF42)	-
Zm00001d030021	1	100084418	1183	yes	no	no	no	no	no	no	no	Zm00001eb390580	SERINE/THREONINE-PROTEIN KINASE BSK2 (PTHR45863:SF15)	non-receptor serine/threonine protein kinase
Zm00001d030023	1	100385634	346	no	yes	no	no	no	no	no	no	Zm00001eb024300	NAC DOMAIN-CONTAINING PROTEIN 71 (PTHR31989:SF51)	-
Zm00001d030028	1	100650023	729	no	no	no	no	no	no	no	yes	Zm00001eb390330	TRANSCRIPTION FACTOR MYC4 (PTHR11514:SF43)	-
Zm00001d030032	1	101087119	600	no	yes	no	no	no	no	no	no	Zm00001eb390410	EXPRESSED PROTEIN (PTHR31065:SF36)	DNA-binding transcription factor
Zm00001d030038	1	101382252	173	no	yes	no	no	no	no	no	no	Zm00001eb024440	RING ZINC FINGER DOMAIN SUPERFAMILY PROTEIN-RELATED (PTHR22765:SF446)	ubiquitin-protein ligase
Zm00001d030053	1	102355829	3522	yes	no	no	no	no	no	no	no	Zm00001eb390500	AT-HOOK MOTIF NUCLEAR-LOCALIZED PROTEIN 8 (PTHR31500:SF51)	-
Zm00001d030069	1	103286410	134	no	yes	no	no	no	no	no	no	Zm00001eb024680	HOMEOBOX-LEUCINE ZIPPER PROTEIN HDG5 (PTHR45654:SF11)	homeodomain transcription factor
Zm00001d030086	1	104418260	278	no	yes	no	no	no	no	no	no	Zm00001eb024820	TETRATRICOPEPTIDE REPEAT (TPR)-LIKE SUPERFAMILY PROTEIN (PTHR26312:SF123)	-
Zm00001d030090	1	104849063	83	no	yes	no	no	no	no	no	no	Zm00001eb024870	NAD DEPENDENT EPIMERASE/DEHYDRATASE FAMILY PROTEIN, EXPRESSED (PTHR10366:SF623)	dehydratase
Zm00001d030105	1	105939697	4895	yes	no	no	no	no	no	no	no	no_V5_gene	BED-TYPE DOMAIN-CONTAINING PROTEIN (PTHR46951:SF1)	-
Zm00001d030108	1	106180563	0	no	no	yes	yes	no	no	no	no	Zm00001eb224940	LYSINE-SPECIFIC DEMETHYLASE JMJ706 (PTHR10694:SF107)	histone modifying enzyme
Zm00001d030110	1	106383694	79	no	yes	no	no	no	no	no	no	Zm00001eb025040	OS10G0577800 PROTEIN (PTHR32263:SF10)	-
Zm00001d030130	1	107993570	60	no	no	no	no	no	no	no	yes	Zm00001eb025160	PLASTIDAL GLYCOLATE/GLYCERATE TRANSLOCATOR 1, CHLOROPLASTIC (PTHR30249:SF0)	transporter
Zm00001d030132	1	108199539	403	yes	no	no	no	no	no	no	yes	Zm00001eb025180	4-COUMARATE--COA LIGASE-LIKE 6 (PTHR24096:SF261)	ligase
Zm00001d030133	1	108289100	106	no	yes	no	no	no	no	no	no	Zm00001eb025190	TO DEHYDRATION PROTEIN, PUTATIVE, EXPRESSED-RELATED (PTHR13018:SF98)	-
Zm00001d030148	1	108714401	58	no	yes	no	no	no	no	no	no	Zm00001eb025300	EXPRESSED PROTEIN (PTHR31033:SF18)	-
Zm00001d030157	1	109413678	9	no	yes	no	no	no	no	no	no	Zm00001eb025390	ADP-RIBOSYLATION FACTOR B1C (PTHR11711:SF344)	G-protein
Zm00001d030159	1	109472994	0	no	no	yes	yes	no	no	no	no	Zm00001eb025420	OS10G0579600 PROTEIN (PTHR11654:SF322)	transporter
Zm00001d030163	1	109738697	3862	yes	no	no	no	no	no	no	no	Zm00001eb025460	METHYLTRANSFERASE PMT27-RELATED (PTHR10108:SF1077)	methyltransferase
Zm00001d030194	1	112586136	51	no	yes	no	no	no	no	no	no	Zm00001eb025670	INOSITOL-TETRAKISPHOSPHATE 1-KINASE 3 (PTHR14217:SF39)	kinase
Zm00001d030234	1	115153672	3035	yes	no	no	no	no	no	no	no	Zm00001eb025870	PROTEIN NRT1/ PTR FAMILY 8.3 (PTHR11654:SF618)	transporter
Zm00001d030267	1	117874766	668	no	yes	no	no	no	no	no	no	Zm00001eb026220	-	-
Zm00001d030285	1	119492984	0	no	no	yes	no	no	yes	no	no	Zm00001eb026330	ALPHA-MANNOSIDASE (PTHR11607:SF61)	glycosidase
Zm00001d030303	1	121005633	215	no	no	no	no	no	no	no	yes	Zm00001eb026430	THAUMATIN-LIKE PROTEIN 1 (PTHR31048:SF49)	-
Zm00001d030304	1	121171371	885	no	yes	no	no	no	no	no	no	Zm00001eb026440	PATHOGENESIS-RELATED THAUMATIN SUPERFAMILY PROTEIN (PTHR31048:SF99)	-
Zm00001d030310	1	121460891	0	no	no	yes	no	no	yes	no	no	Zm00001eb026490	AUXIN TRANSPORTER-LIKE PROTEIN 3 (PTHR48017:SF127)	-
Zm00001d030391	1	128842328	0	no	no	yes	no	yes	no	no	no	Zm00001eb027040	GLYCOSYLTRANSFERASE FAMILY 61 PROTEIN (PTHR20961:SF112)	glycosyltransferase
Zm00001d030496	1	138712401	440	no	no	no	no	no	no	no	yes	Zm00001eb027670	PROTEIN TRANSLOCASE/ PROTEIN TRANSPORTER (PTHR14110:SF16)	transporter
Zm00001d030509	1	140364659	0	no	no	yes	yes	no	no	no	no	Zm00001eb027760	ALLERGEN-LIKE PROTEIN BRSN20 (PTHR31614:SF5)	-
Zm00001d030517	1	140851442	452	no	yes	no	no	no	no	no	yes	no_V5_gene	-	-
Zm00001d030526	1	141705643	91	no	yes	no	no	no	no	no	no	Zm00001eb027820	LEUCINE RICH REPEAT FAMILY PROTEIN, EXPRESSED (PTHR15454:SF43)	scaffold/adaptor protein
Zm00001d030661	1	151629898	0	no	no	yes	no	no	yes	no	no	Zm00001eb028720	AUXIN_CANALIS DOMAIN-CONTAINING PROTEIN (PTHR31351:SF18)	-
Zm00001d030683	1	152852143	625	no	yes	no	no	no	no	no	no	Zm00001eb028860	F-BOX DOMAIN-CONTAINING PROTEIN (PTHR32133:SF314)	-
Zm00001d030698	1	154144149	165	no	yes	no	no	no	no	no	no	no_V5_gene	-	-
Zm00001d030737	1	156877899	857	no	yes	no	no	no	no	no	no	Zm00001eb029300	TRANSCRIPTION FACTOR AS1 (PTHR47214:SF3)	-
Zm00001d030739	1	157118073	841	no	no	no	no	no	no	no	yes	Zm00001eb029330	SERINE/ARGININE-RICH SC35-LIKE SPLICING FACTOR SCL30 (PTHR23147:SF183)	RNA splicing factor
Zm00001d030744	1	157565393	1040	yes	no	no	no	no	no	no	no	Zm00001eb029390	GRAS FAMILY TRANSCRIPTION FACTOR CONTAINING PROTEIN (PTHR31636:SF41)	-
Zm00001d030750	1	158116512	957	no	yes	no	no	no	no	no	no	no_V5_gene	OS12G0573600 PROTEIN (PTHR33102:SF49)	-
Zm00001d030759	1	158396001	3453	yes	no	no	no	no	no	no	no	Zm00001eb029470	L-TYPE LECTIN-DOMAIN CONTAINING RECEPTOR KINASE S.4 (PTHR27007:SF440)	-
Zm00001d030832	1	162231790	0	no	no	yes	yes	no	no	no	no	Zm00001eb029960	OS12G0580400 PROTEIN (PTHR45826:SF17)	transporter
Zm00001d030837	1	162454581	514	no	yes	no	no	no	no	no	no	Zm00001eb029990	LIPASE (PTHR31300:SF2)	lipase
Zm00001d030841	1	162685219	0	no	no	yes	no	no	yes	no	no	no_V5_gene	-	-
Zm00001d030848	1	163152022	749	no	yes	no	no	no	no	no	no	Zm00001eb030080	BAG DOMAIN CONTAINING PROTEIN, EXPRESSED (PTHR33322:SF4)	-
Zm00001d030849	1	163154096	372	no	yes	no	no	no	no	no	no	Zm00001eb030090	CYCLIN-A3-2 (PTHR10177:SF552)	kinase activator
Zm00001d030850	1	163162081	381	no	yes	no	no	no	no	no	no	no_V5_gene	ZINC FINGER PROTEIN 7 (PTHR45730:SF6)	-
Zm00001d030851	1	163241125	35	no	yes	no	no	no	no	no	no	Zm00001eb030110	CYTOCHROME P450 CYP81N5 (PTHR47947:SF31)	oxygenase
Zm00001d030856	1	163640030	65	no	yes	no	no	no	no	no	no	Zm00001eb030170	CYTOCHROME P450 FAMILY PROTEIN, EXPRESSED (PTHR47947:SF3)	oxygenase
Zm00001d030860	1	164016783	167	no	yes	no	no	no	no	no	no	Zm00001eb030220	CSC1-LIKE PROTEIN HYP1 (PTHR13018:SF109)	-
Zm00001d030862	1	164032602	3012	yes	no	no	no	no	no	no	no	Zm00001eb030240	AP2/ERF DOMAIN-CONTAINING PROTEIN (PTHR31194:SF197)	DNA-binding transcription factor
Zm00001d030891	1	166012609	242	no	yes	no	no	no	no	no	no	Zm00001eb030400	MYB-LIKE DNA-BINDING DOMAIN, SHAQKYF CLASS FAMILY PROTEIN, EXPRESSED (PTHR31003:SF45)	DNA-binding transcription factor
Zm00001d030893	1	166142226	0	no	no	yes	yes	no	no	no	no	Zm00001eb030420	CALCIUM-TRANSPORTING ATPASE 2, PLASMA MEMBRANE-TYPE (PTHR24093:SF474)	primary active transporter
Zm00001d030900	1	166620928	3583	yes	no	no	no	no	no	no	no	Zm00001eb030470	EXPRESSED PROTEIN (PTHR14237:SF24)	-
Zm00001d030945	1	168550613	106	no	no	no	no	no	no	no	yes	Zm00001eb030780	RING ZINC FINGER DOMAIN SUPERFAMILY PROTEIN-RELATED (PTHR22765:SF446)	ubiquitin-protein ligase
Zm00001d030953	1	168704024	0	no	no	yes	yes	no	no	no	no	Zm00001eb030870	DOMAIN-CONTAINING PROTEIN, PUTATIVE, EXPRESSED-RELATED (PTHR24209:SF11)	actin or actin-binding cytoskeletal protein
Zm00001d030955	1	168915224	0	no	no	yes	yes	no	no	no	no	Zm00001eb135370	CALCINEURIN B-LIKE PROTEIN 2 (PTHR23056:SF106)	-
Zm00001d030967	1	169609208	0	no	no	yes	yes	no	no	no	no	Zm00001eb030970	ALLANTOATE DEIMINASE-RELATED (PTHR32494:SF19)	-
Zm00001d030968	1	169609644	0	no	no	yes	yes	no	no	no	no	Zm00001eb030980	FLOWERING LOCUS K HOMOLOGY DOMAIN (PTHR10288:SF336)	RNA metabolism protein
Zm00001d030988	1	172179808	581	no	no	no	no	no	no	no	yes	Zm00001eb213100	-	-
Zm00001d030989	1	172184806	880	no	yes	no	no	no	no	no	no	Zm00001eb031150	EXPRESSED PROTEIN (PTHR33384:SF1)	-
Zm00001d030993	1	172410803	3164	yes	no	no	no	no	no	no	no	Zm00001eb031190	AUXIN-RESPONSIVE PROTEIN IAA31 (PTHR31734:SF193)	-
Zm00001d030994	1	172450633	1532	yes	no	no	no	no	no	no	no	Zm00001eb031200	OS08G0126400 PROTEIN (PTHR34708:SF1)	-
Zm00001d030995	1	172453641	0	no	no	yes	yes	no	no	no	no	Zm00001eb031210	OS12G0601800 PROTEIN (PTHR46408:SF2)	basic leucine zipper transcription factor
Zm00001d031064	1	175379559	271	no	yes	no	no	no	no	no	no	Zm00001eb136130	AUXIN RESPONSE FACTOR 25 (PTHR31384:SF177)	-
Zm00001d031068	1	175809457	25	no	no	no	no	no	no	no	yes	Zm00001eb031760	PROTEIN KINASE PINOID (PTHR45637:SF6)	-
Zm00001d031072	1	175971668	538	no	yes	no	no	no	no	no	yes	Zm00001eb031800	HYDROLASE C777.06C-RELATED (PTHR42663:SF6)	hydrolase
Zm00001d031077	1	176192909	0	no	no	yes	yes	no	no	no	no	Zm00001eb031840	CATION/H(+) ANTIPORTER 19 (PTHR32468:SF72)	transporter
Zm00001d031092	1	176876587	694	no	yes	no	no	no	no	no	no	Zm00001eb032000	NUCLEAR TRANSCRIPTION FACTOR Y SUBUNIT (PTHR12632:SF17)	DNA-binding transcription factor
Zm00001d031108	1	177530413	943	no	yes	no	no	no	no	no	no	no_V5_gene	-	-
Zm00001d031127	1	178720736	1713	yes	no	no	no	no	no	no	no	Zm00001eb032280	CYSTEINE DIOXYGENASE (PTHR22966:SF58)	-
Zm00001d031131	1	178920937	1332	yes	no	no	no	no	no	no	no	Zm00001eb032330	K-EXCHANGER-LIKE PROTEIN (PTHR12266:SF32)	primary active transporter
Zm00001d031137	1	179109408	1849	yes	no	no	no	no	no	no	no	Zm00001eb032390	OS04G0278000 PROTEIN (PTHR31060:SF33)	-
Zm00001d031158	1	179968101	934	no	yes	no	no	no	no	no	no	Zm00001eb032600	PATHOGENESIS RELATED PROTEIN5 (PTHR31048:SF186)	-
Zm00001d031161	1	180290965	23	no	no	no	no	no	no	no	yes	Zm00001eb032630	-	-
Zm00001d031163	1	180295552	0	no	no	yes	yes	no	no	no	no	Zm00001eb032640	PROTEIN, PUTATIVE, EXPRESSED-RELATED (PTHR42896:SF3)	phosphatase
Zm00001d031182	1	181574469	885	no	yes	no	no	no	no	no	no	Zm00001eb032780	BEL1-LIKE HOMEODOMAIN PROTEIN 6 (PTHR11850:SF57)	homeodomain transcription factor
Zm00001d031184	1	181590554	4384	yes	no	no	no	no	no	no	no	Zm00001eb032800	OS12G0636000 PROTEIN (PTHR12313:SF87)	ubiquitin-protein ligase
Zm00001d031191	1	181718741	726	no	yes	no	no	no	no	no	no	Zm00001eb032860	GLYCINE-RICH PROTEIN (PTHR34789:SF5)	-
Zm00001d031209	1	182292677	430	no	yes	no	no	no	no	no	no	Zm00001eb033030	DIMBOA UDP-GLUCOSYLTRANSFERASE BX9 (PTHR11926:SF1486)	transferase
Zm00001d031213	1	182386970	376	no	yes	no	no	no	no	no	no	Zm00001eb033080	EXPRESSED PROTEIN (PTHR11654:SF602)	transporter
Zm00001d031216	1	182479683	924	no	yes	no	no	no	no	no	no	Zm00001eb033100	OS12G0638800 PROTEIN (PTHR42887:SF2)	oxidoreductase
Zm00001d031222	1	182597541	0	no	no	yes	no	yes	no	no	no	Zm00001eb033140	OS12G0639500 PROTEIN (PTHR23070:SF195)	-
Zm00001d031267	1	184397632	0	no	no	yes	yes	no	no	no	no	Zm00001eb033580	ALDOLASE-TYPE TIM BARREL FAMILY PROTEIN (PTHR32332:SF37)	oxygenase
Zm00001d031277	1	184856617	1361	yes	no	no	no	no	no	no	no	Zm00001eb033660	ZINC FINGER PROTEIN ZAT2-RELATED (PTHR47591:SF1)	-
Zm00001d031278	1	184859057	442	no	yes	no	no	no	no	no	no	Zm00001eb033670	DOF ZINC FINGER PROTEIN MNB1A (PTHR31992:SF292)	-
Zm00001d031280	1	184905153	180	no	yes	no	no	no	no	no	no	Zm00001eb033690	RNA-BINDING (RRM/RBD/RNP MOTIFS) FAMILY PROTEIN (PTHR23204:SF8)	RNA processing factor
Zm00001d031286	1	185105080	0	no	no	yes	no	yes	no	no	no	Zm00001eb033740	-	-
Zm00001d031287	1	185120336	254	no	yes	no	no	no	no	no	no	Zm00001eb033760	OS08G0492000 PROTEIN (PTHR22601:SF69)	-
Zm00001d031289	1	185333353	990	no	no	no	no	no	no	no	yes	Zm00001eb033780	C2 AND GRAM DOMAIN-CONTAINING PROTEIN (PTHR46296:SF2)	-
Zm00001d031290	1	185335832	1256	yes	no	no	no	no	no	no	no	Zm00001eb033790	E3 UBIQUITIN-PROTEIN LIGASE XERICO-RELATED (PTHR47258:SF1)	-
Zm00001d031303	1	185700273	106	no	yes	no	no	no	no	no	no	Zm00001eb033880	GALACTINOL--SUCROSE GALACTOSYLTRANSFERASE 1-RELATED (PTHR31268:SF29)	-
Zm00001d031316	1	185875808	905	no	yes	no	no	no	no	no	yes	Zm00001eb199460	OS08G0497300 PROTEIN (PTHR45657:SF9)	-
Zm00001d031317	1	185909706	2014	yes	no	no	no	no	no	no	no	Zm00001eb034000	TRANSMEMBRANE 9 SUPERFAMILY MEMBER 12 (PTHR10766:SF163)	transporter
Zm00001d031318	1	185915273	263	no	yes	no	no	no	no	no	no	Zm00001eb034010	CHLORIDE CHANNEL PROTEIN (PTHR43427:SF13)	ion channel
Zm00001d031426	1	189629554	2226	yes	no	no	no	no	no	no	no	Zm00001eb034780	OS08G0504800 PROTEIN (PTHR45637:SF51)	-
Zm00001d031434	1	190080452	387	no	no	no	no	no	no	no	yes	Zm00001eb034870	OS01G0515300 PROTEIN (PTHR48004:SF59)	-
Zm00001d031439	1	190216078	0	no	no	yes	no	no	no	yes	no	Zm00001eb034920	TRNA (CYTIDINE(34)-2'-O)-METHYLTRANSFERASE (PTHR42971:SF1)	RNA methyltransferase
Zm00001d031441	1	190231891	704	no	yes	no	no	no	no	no	no	Zm00001eb034940	OS09G0487900 PROTEIN (PTHR16223:SF125)	basic helix-loop-helix transcription factor
Zm00001d031444	1	190270370	664	no	yes	no	no	no	no	no	no	Zm00001eb034970	IRK-INTERACTING PROTEIN (PTHR31029:SF3)	-
Zm00001d031447	1	190292348	399	no	yes	no	no	no	no	no	no	Zm00001eb034990	ABC TRANSPORTER C FAMILY MEMBER 10 (PTHR24223:SF369)	ATP-binding cassette (ABC) transporter
Zm00001d031451	1	190386966	377	no	yes	no	no	no	no	no	no	Zm00001eb035030	SBP-DOMAIN PROTEIN 5 (PTHR31251:SF195)	-
Zm00001d031454	1	190651558	0	no	no	yes	no	no	yes	no	no	Zm00001eb035050	DNA-BINDING BROMODOMAIN-CONTAINING PROTEIN (PTHR37888:SF11)	-
Zm00001d031465	1	191126111	398	no	yes	no	no	no	no	no	yes	Zm00001eb035200	-	-
Zm00001d031470	1	191268093	117	no	yes	no	no	no	no	no	no	Zm00001eb035230	NON-SPECIFIC SERINE/THREONINE PROTEIN KINASE-RELATED (PTHR48051:SF1)	-
Zm00001d031471	1	191269185	795	yes	no	no	no	no	no	no	yes	Zm00001eb035240	PENTATRICOPEPTIDE REPEAT-CONTAINING PROTEIN MITOCHONDRIAL (PTHR47924:SF290)	-
Zm00001d031486	1	191645363	409	no	no	no	no	no	no	no	yes	Zm00001eb035360	SERINE/THREONINE-PROTEIN PHOSPHATASE 7 (PTHR45668:SF9)	protein phosphatase
Zm00001d031487	1	191762548	3772	yes	no	no	no	no	no	no	no	Zm00001eb199970	SQUAMOSA PROMOTER-BINDING-LIKE PROTEIN 15 (PTHR31251:SF196)	-
Zm00001d031522	1	192746658	226	no	yes	no	no	no	no	no	no	Zm00001eb035640	AUXIN RESPONSE FACTOR 21 (PTHR31384:SF163)	-
Zm00001d031527	1	192951793	233	no	yes	no	no	no	no	no	no	Zm00001eb035680	MITOCHONDRIAL ADENINE NUCLEOTIDE TRANSPORTER BTL1-RELATED (PTHR24089:SF681)	mitochondrial carrier protein
Zm00001d031530	1	192984174	4280	yes	no	no	no	no	no	no	no	Zm00001eb388890	DUF630 FAMILY PROTEIN (DUF630 AND DUF632) (PTHR21450:SF3)	-
Zm00001d031534	1	193348962	925	no	yes	no	no	no	no	no	no	Zm00001eb035750	TBC1 DOMAIN FAMILY MEMBER 5 (PTHR22957:SF337)	GTPase-activating protein
Zm00001d031536	1	193622033	0	no	no	yes	no	no	yes	no	no	Zm00001eb174710	OXYSTEROL-BINDING PROTEIN-RELATED PROTEIN 5 (PTHR10972:SF102)	transfer/carrier protein
Zm00001d031542	1	193766892	834	no	yes	no	no	no	no	no	yes	Zm00001eb035820	OS08G0517300 PROTEIN (PTHR13165:SF2)	-
Zm00001d031544	1	193782521	306	no	yes	no	no	no	no	no	no	Zm00001eb035850	LOB DOMAIN-CONTAINING PROTEIN 23 (PTHR31301:SF159)	-
Zm00001d031545	1	193833745	327	no	no	no	no	no	no	no	yes	Zm00001eb174750	OS08G0516900 PROTEIN (PTHR33172:SF91)	-
Zm00001d031549	1	193854286	496	yes	no	no	no	no	no	no	yes	Zm00001eb035900	TD AND POZ DOMAIN-CONTAINING PROTEIN 3 (PTHR26379:SF444)	-
Zm00001d031554	1	194108031	4888	yes	no	no	no	no	no	no	no	Zm00001eb035960	TYPE II INOSITOL POLYPHOSPHATE 5-PHOSPHATASE 15 (PTHR11200:SF185)	phosphatase
Zm00001d031553	1	194112796	542	no	yes	no	no	no	no	no	no	Zm00001eb141580	T12C22.21 PROTEIN (PTHR35283:SF3)	-
Zm00001d031555	1	194122662	100	no	yes	no	no	no	no	no	no	Zm00001eb035970	CYTOCHROME B561 AND DOMON DOMAIN-CONTAINING PROTEIN (PTHR23130:SF144)	-
Zm00001d031556	1	194158558	446	no	yes	no	no	no	no	no	yes	Zm00001eb035990	OS08G0524400 PROTEIN (PTHR23130:SF89)	-
Zm00001d031557	1	194159136	0	no	no	yes	no	no	yes	no	no	Zm00001eb036000	WW DOMAIN BINDING PROTEIN 2, ISOFORM E (PTHR31606:SF1)	-
Zm00001d031561	1	194342700	297	no	no	no	no	no	no	no	yes	Zm00001eb036040	OS08G0524800 PROTEIN (PTHR12565:SF169)	-
Zm00001d031562	1	194371420	25	no	yes	no	no	no	no	no	no	Zm00001eb036050	-	-
Zm00001d031568	1	194606462	197	no	yes	no	no	no	no	no	no	no_V5_gene	-	-
Zm00001d031570	1	194697020	83	no	yes	no	no	no	no	no	no	Zm00001eb036140	PENTATRICOPEPTIDE REPEAT (PPR) SUPERFAMILY PROTEIN (PTHR35746:SF1)	-
Zm00001d031581	1	195402730	240	no	no	no	no	no	no	no	yes	Zm00001eb128390	OS06G0343100 PROTEIN (PTHR18934:SF120)	RNA helicase
Zm00001d031584	1	195510111	1597	yes	no	no	no	no	no	no	no	Zm00001eb036290	ATP-DEPENDENT RNA HELICASE DDX1 (PTHR47958:SF57)	RNA helicase
Zm00001d031586	1	195524610	167	no	yes	no	no	no	no	no	no	Zm00001eb036300	RING/U-BOX SUPERFAMILY PROTEIN (PTHR46629:SF2)	-
Zm00001d031589	1	195611599	65	no	yes	no	no	no	no	no	no	Zm00001eb036320	GDT1-LIKE PROTEIN 3 (PTHR12608:SF9)	-
Zm00001d031593	1	195677201	0	no	no	yes	no	no	yes	no	no	Zm00001eb036370	PRE-RRNA-PROCESSING PROTEIN FHL1 (PTHR21712:SF29)	-
Zm00001d031634	1	196930657	51	no	yes	no	no	no	no	no	no	Zm00001eb036710	F1C9.29 PROTEIN-RELATED (PTHR21576:SF73)	-
Zm00001d031635	1	196948969	1826	yes	no	no	no	no	no	no	no	Zm00001eb036720	PEROXIDASE (PTHR31517:SF35)	-
Zm00001d031637	1	197056368	4019	yes	no	no	no	no	no	no	no	Zm00001eb175280	RE49489P (PTHR22811:SF50)	vesicle coat protein
Zm00001d031638	1	197063489	401	no	yes	no	no	no	no	no	no	Zm00001eb036770	OS08G0533300 PROTEIN (PTHR31096:SF15)	-
Zm00001d031639	1	197105628	0	no	no	yes	yes	no	no	no	no	Zm00001eb036780	ACT-DOMAIN REPEAT PROTEIN 8 (PTHR31096:SF53)	-
Zm00001d031657	1	197700022	17	no	yes	no	no	no	no	no	no	Zm00001eb036930	INACTIVE PURPLE ACID PHOSPHATASE 24-RELATED (PTHR45778:SF6)	phosphatase
Zm00001d031658	1	197756662	896	no	yes	no	no	no	no	no	no	no_V5_gene	DUF4371 DOMAIN-CONTAINING PROTEIN (PTHR45749:SF16)	-
Zm00001d031659	1	197775760	0	no	no	yes	no	no	no	yes	no	Zm00001eb036940	PYRUVATE DEHYDROGENASE E1 COMPONENT SUBUNIT BETA (PTHR11624:SF113)	dehydrogenase
Zm00001d031662	1	197918796	0	no	no	yes	no	no	yes	no	no	Zm00001eb036970	ZINC FINGER PROTEIN CONSTANS-LIKE 14-RELATED (PTHR31717:SF45)	-
Zm00001d031667	1	198130100	0	no	no	yes	no	no	yes	no	no	Zm00001eb175550	OS08G0537600 PROTEIN (PTHR23180:SF242)	-
Zm00001d031673	1	198259278	431	no	yes	no	no	no	no	no	no	Zm00001eb037040	ETHYLENE-RESPONSIVE TRANSCRIPTION FACTOR ERF112 (PTHR31190:SF462)	-
Zm00001d031676	1	198291676	30	no	yes	no	no	no	no	no	no	Zm00001eb037080	CHITIN ELICITOR RECEPTOR KINASE 1 (PTHR46204:SF2)	-
Zm00001d031677	1	198456413	653	no	no	no	no	no	no	no	yes	Zm00001eb037110	STRESS UP-REGULATED NOD 19 PROTEIN (PTHR33390:SF1)	-
Zm00001d031678	1	198538771	281	no	yes	no	no	no	no	no	no	Zm00001eb037120	RETINOBLASTOMA-ASSOCIATED PROTEIN (PTHR13742:SF17)	chromatin/chromatin-binding, or -regulatory protein
Zm00001d031683	1	198606293	129	no	yes	no	no	no	no	no	no	Zm00001eb037160	OS08G0539200 PROTEIN (PTHR33450:SF1)	-
Zm00001d031688	1	198649580	0	no	no	yes	yes	no	no	no	no	Zm00001eb292300	14-3-3-LIKE PROTEIN (PTHR18860:SF89)	scaffold/adaptor protein
Zm00001d031696	1	198748071	11	no	yes	no	no	no	no	no	no	Zm00001eb037280	PEPTIDYL-PROLYL CIS-TRANS ISOMERASE FKBP16-3, CHLOROPLASTIC (PTHR43811:SF17)	chaperone
Zm00001d031700	1	198838104	0	no	no	yes	yes	no	no	no	no	Zm00001eb037300	OS08G0541500 PROTEIN (PTHR31928:SF25)	-
Zm00001d031712	1	199139519	13	no	yes	no	no	no	no	no	no	Zm00001eb037420	OS08G0543600 PROTEIN (PTHR35766:SF1)	-
Zm00001d031713	1	199202091	4852	yes	no	no	no	no	no	no	no	no_V5_gene	-	-
Zm00001d031723	1	199501706	721	no	yes	no	no	no	no	no	no	Zm00001eb037460	BZIP TRANSCRIPTION FACTOR 30 (PTHR13690:SF80)	DNA-binding transcription factor
Zm00001d031725	1	199651203	773	no	no	no	no	no	no	no	yes	Zm00001eb037480	TRANSCRIPTION FACTOR PCF2 (PTHR31072:SF183)	DNA-binding transcription factor
Zm00001d031726	1	199711005	931	no	yes	no	no	no	no	no	no	Zm00001eb037500	MOLYBDENUM COFACTOR SULFURASE-LIKE PROTEIN (PTHR14237:SF64)	-
Zm00001d031728	1	199720177	652	no	no	no	no	no	no	no	yes	Zm00001eb037530	DEHYDRATION-RESPONSIVE ELEMENT-BINDING PROTEIN 1D (PTHR31839:SF11)	-
Zm00001d031731	1	200029810	4019	yes	no	no	no	no	no	no	no	Zm00001eb037560	-	-
Zm00001d031732	1	200056098	1964	yes	no	no	no	no	no	no	no	Zm00001eb037570	OS08G0546100 PROTEIN (PTHR12329:SF32)	chaperone
Zm00001d031736	1	200199575	86	no	yes	no	no	no	no	no	no	Zm00001eb037600	HEAT STRESS TRANSCRIPTION FACTOR B-2B (PTHR10015:SF431)	winged helix/forkhead transcription factor
Zm00001d031745	1	200649491	0	no	no	yes	no	yes	no	no	no	Zm00001eb037670	HOMEOBOX-LEUCINE ZIPPER PROTEIN HOX27 (PTHR45714:SF22)	-
Zm00001d031749	1	200689964	32	no	yes	no	no	no	no	no	no	Zm00001eb037690	GLUTAMATE DECARBOXYLASE (PTHR43321:SF37)	decarboxylase
Zm00001d031774	1	201435889	147	no	yes	no	no	no	no	no	no	Zm00001eb037910	F-BOX DOMAIN CONTAINING PROTEIN-LIKE (PTHR33165:SF81)	-
Zm00001d031777	1	201510377	595	no	yes	no	no	no	no	no	no	Zm00001eb037930	HISTONE H3 K4-SPECIFIC METHYLTRANSFERASE SET7/9 FAMILY PROTEIN (PTHR23084:SF254)	kinase
Zm00001d031778	1	201516209	0	no	no	yes	no	no	yes	no	no	Zm00001eb037940	CARBONIC ANHYDRASE (PTHR18952:SF241)	dehydratase
Zm00001d031790	1	201945821	1354	yes	no	no	no	no	no	no	no	Zm00001eb038010	BZIP TRANSCRIPTION FACTOR TRAB1 (PTHR22952:SF471)	basic leucine zipper transcription factor
Zm00001d031795	1	202098320	1600	yes	no	no	no	no	no	no	no	no_V5_gene	-	-
Zm00001d031796	1	202102657	893	no	yes	no	no	no	no	no	no	Zm00001eb038070	AP2/ERF DOMAIN-CONTAINING PROTEIN (PTHR31190:SF181)	-
Zm00001d031797	1	202170353	440	no	yes	no	no	no	no	no	no	Zm00001eb038090	OS08G0474100 PROTEIN (PTHR31722:SF39)	-
Zm00001d031804	1	202297699	0	no	no	yes	no	yes	no	no	no	Zm00001eb038180	CARBOXYLESTERASE 2-RELATED (PTHR23024:SF178)	deacetylase
Zm00001d031808	1	202467483	0	no	no	yes	no	no	no	yes	no	Zm00001eb038220	OS08G0476300 PROTEIN (PTHR43431:SF1)	dehydrogenase
Zm00001d031811	1	202556483	397	no	yes	no	no	no	no	no	no	Zm00001eb038250	OS08G0376550 PROTEIN (PTHR32176:SF103)	isomerase
Zm00001d031813	1	202634788	239	no	yes	no	no	no	no	no	no	Zm00001eb038270	PATATIN (PTHR32176:SF84)	isomerase
Zm00001d031826	1	203011708	429	no	yes	no	no	no	no	no	no	Zm00001eb038380	OS08G0478466 PROTEIN (PTHR31100:SF89)	-
Zm00001d031832	1	203129311	1549	yes	no	no	no	no	no	no	no	Zm00001eb180290	UBIQUITIN CARBOXYL-TERMINAL HYDROLASE 16 (PTHR24006:SF874)	cysteine protease
Zm00001d031836	1	203214372	2026	yes	no	no	no	no	no	no	no	no_V5_gene	-	-
Zm00001d031839	1	203325537	601	no	no	no	no	no	no	no	yes	Zm00001eb315590	UDP-GLUCURONIC ACID DECARBOXYLASE 5 (PTHR43078:SF50)	decarboxylase
Zm00001d031841	1	203403809	4440	yes	no	no	no	no	no	no	no	no_V5_gene	no_annotation
Zm00001d031844	1	203699148	42	no	yes	no	no	no	no	no	no	Zm00001eb266040	PROTEIN KINASE DOMAIN-CONTAINING PROTEIN (PTHR24349:SF284)	non-receptor serine/threonine protein kinase
Zm00001d031861	1	204456447	2110	yes	no	no	no	no	no	no	no	Zm00001eb038660	AP2-EREBP TRANSCRIPTION FACTOR (PTHR31241:SF38)	-
Zm00001d031870	1	204746671	373	yes	no	no	no	no	no	no	yes	Zm00001eb038700	EXPRESSED PROTEIN (PTHR47444:SF1)	-
Zm00001d031871	1	204747920	491	yes	no	no	no	no	no	no	yes	Zm00001eb038710	BRACHYTIC2 (PTHR24222:SF70)	ATP-binding cassette (ABC) transporter
Zm00001d031878	1	205165237	1467	yes	no	no	no	no	no	no	no	Zm00001eb038780	OS05G0225800 PROTEIN (PTHR34403:SF14)	-
Zm00001d031880	1	205240511	680	no	yes	no	no	no	no	no	no	Zm00001eb038810	RING-H2 FINGER PROTEIN ATL16 (PTHR46913:SF17)	-
Zm00001d031882	1	205247028	3074	yes	no	no	no	no	no	no	no	Zm00001eb038820	OS08G0563400 PROTEIN (PTHR31529:SF26)	-
Zm00001d031891	1	205441866	0	no	no	yes	no	no	no	yes	no	Zm00001eb038870	PUROMYCIN-SENSITIVE AMINOPEPTIDASE (PTHR46322:SF1)	-
Zm00001d031899	1	205996086	56	no	yes	no	no	no	no	no	no	Zm00001eb038930	MALATE DEHYDROGENASE [NADP], CHLOROPLASTIC (PTHR23382:SF20)	dehydrogenase
Zm00001d031908	1	206409053	62	no	yes	no	no	no	no	no	no	Zm00001eb039000	SUPEROXIDE DISMUTASE [CU-ZN] 2, CHLOROPLASTIC (PTHR10003:SF95)	oxidoreductase
Zm00001d031911	1	206537592	377	no	no	no	no	no	no	no	yes	Zm00001eb039020	PROTEIN SOSEKI 3 (PTHR31083:SF6)	-
Zm00001d031920	1	206692543	893	no	no	no	no	no	no	no	yes	no_V5_gene	-	-
Zm00001d031925	1	206931821	705	no	yes	no	no	no	no	no	no	Zm00001eb039270	OS02G0193400 PROTEIN (PTHR31065:SF56)	DNA-binding transcription factor
Zm00001d031989	1	208910582	700	no	yes	no	no	no	no	no	no	Zm00001eb151920	POLYPYRIMIDINE TRACT-BINDING PROTEIN HOMOLOG 1 (PTHR15592:SF14)	RNA processing factor
Zm00001d031992	1	208941973	944	no	yes	no	no	no	no	no	no	Zm00001eb039810	OS09G0555700 PROTEIN (PTHR10593:SF113)	non-receptor serine/threonine protein kinase
Zm00001d032019	1	209572096	2023	yes	no	no	no	no	no	no	no	Zm00001eb040040	ACYL CARRIER PROTEIN (PTHR46153:SF14)	transfer/carrier protein
Zm00001d032030	1	209949692	79	no	yes	no	no	no	no	no	no	Zm00001eb040140	J DOMAIN-CONTAINING PROTEIN (PTHR44240:SF10)	chaperone
Zm00001d032035	1	210090230	0	no	no	yes	no	no	no	yes	no	Zm00001eb040180	CYTOCHROME P450, FAMILY 706, SUBFAMILY A, POLYPEPTIDE 3-RELATED (PTHR47951:SF3)	-
Zm00001d032036	1	210137660	130	no	yes	no	no	no	no	no	no	Zm00001eb040190	OS08G0547800 PROTEIN (PTHR23024:SF393)	deacetylase
Zm00001d032042	1	210344459	274	no	yes	no	no	no	no	no	no	Zm00001eb040240	CYTOCHROME P450 78A3 (PTHR47946:SF1)	oxygenase
Zm00001d032046	1	210550300	0	no	no	yes	no	no	yes	no	no	Zm00001eb040280	CYTOKININ DEHYDROGENASE 7 (PTHR13878:SF112)	oxidase
Zm00001d032049	1	210752113	0	no	no	yes	yes	no	no	no	no	Zm00001eb040310	12-OXOPHYTODIENOATE REDUCTASE 3 (PTHR22893:SF112)	oxidoreductase
Zm00001d032060	1	211116669	189	no	yes	no	no	no	no	no	no	Zm00001eb040400	GTP DIPHOSPHOKINASE RSH2, CHLOROPLASTIC-RELATED (PTHR21262:SF34)	pyrophosphatase
Zm00001d032066	1	211193740	4989	yes	no	no	no	no	no	no	no	Zm00001eb040440	-	-
Zm00001d032069	1	211228950	867	no	yes	no	no	no	no	no	no	Zm00001eb040450	OS08G0457400 PROTEIN (PTHR45621:SF218)	-
Zm00001d032072	1	211393237	2745	yes	no	no	no	no	no	no	no	Zm00001eb040480	-	-
Zm00001d032075	1	211568343	115	no	yes	no	no	no	no	no	no	Zm00001eb183790	AUXIN-RESPONSIVE PROTEIN (PTHR12542:SF83)	membrane traffic protein
Zm00001d032079	1	211798325	0	no	no	yes	no	yes	no	no	no	Zm00001eb040550	OS08G0453700 PROTEIN (PTHR11972:SF190)	oxidase
Zm00001d032081	1	211947422	1242	yes	no	no	no	no	no	no	no	Zm00001eb040560	DORMANCY-ASSOCIATED PROTEIN HOMOLOG 4 (PTHR33565:SF20)	-
Zm00001d032084	1	212112560	137	no	yes	no	no	no	no	no	no	Zm00001eb040580	CHAPERONE DNAJ-DOMAIN SUPERFAMILY PROTEIN (PTHR44743:SF4)	-
Zm00001d032088	1	212206546	753	no	no	no	no	no	no	no	yes	Zm00001eb040610	OS08G0452500 PROTEIN (PTHR31374:SF52)	-
Zm00001d032090	1	212245407	84	no	yes	no	no	no	no	no	no	Zm00001eb040640	NADPH--CYTOCHROME P450 REDUCTASE 1 (PTHR19384:SF107)	oxidoreductase
Zm00001d032098	1	212613796	71	no	no	no	no	no	no	no	yes	Zm00001eb040730	OS08G0451200 PROTEIN (PTHR46057:SF52)	-
Zm00001d032102	1	213018893	541	no	yes	no	no	no	no	no	no	no_V5_gene	COTTON FIBER PROTEIN (PTHR33098:SF112)	-
Zm00001d032114	1	213504436	4358	yes	no	no	no	no	no	no	no	Zm00001eb040890	D-3-PHOSPHOGLYCERATE DEHYDROGENASE (PTHR42938:SF20)	dehydrogenase
Zm00001d032116	1	213645601	671	no	yes	no	no	no	no	no	no	Zm00001eb040920	OS08G0446200 PROTEIN (PTHR48054:SF13)	transmembrane signal receptor
Zm00001d032120	1	213778707	219	no	yes	no	no	no	no	no	no	no_V5_gene	OS08G0443800 PROTEIN (PTHR32191:SF18)	scaffold/adaptor protein
Zm00001d032130	1	213960100	458	no	no	no	no	no	no	no	yes	Zm00001eb041000	OS08G0444440 PROTEIN (PTHR36811:SF2)	-
Zm00001d032132	1	214042279	677	no	yes	no	no	no	no	no	no	no_V5_gene	SUBFAMILY NOT NAMED (PTHR33124:SF98)	DNA-binding transcription factor
Zm00001d032142	1	214317839	0	no	no	yes	no	no	yes	no	no	Zm00001eb041050	OS08G0442700 PROTEIN (PTHR47988:SF73)	transmembrane signal receptor
Zm00001d032150	1	214509769	4956	yes	no	no	no	no	no	no	no	Zm00001eb325670	SUBFAMILY NOT NAMED (PTHR33405:SF21)	-
Zm00001d032152	1	214573343	396	no	yes	no	no	no	no	no	no	Zm00001eb041120	CINNAMOYL-COA REDUCTASE 1 (PTHR10366:SF404)	dehydratase
Zm00001d032153	1	214585101	241	no	yes	no	no	no	no	no	no	Zm00001eb041130	OS08G0441400 PROTEIN (PTHR47445:SF1)	-
Zm00001d032155	1	214590426	615	no	no	no	no	no	no	no	yes	Zm00001eb041140	CBL-INTERACTING PROTEIN KINASE 6 (PTHR43895:SF149)	-
Zm00001d032180	1	216008488	179	no	yes	no	no	no	no	no	no	Zm00001eb244670	-	-
Zm00001d032184	1	216042871	684	no	yes	no	no	no	no	no	yes	Zm00001eb041370	-	-
Zm00001d032186	1	216166846	1514	yes	no	no	no	no	no	no	no	Zm00001eb041390	RIBONUCLEASE 3 (PTHR11240:SF75)	endoribonuclease
Zm00001d032187	1	216173000	1045	yes	no	no	no	no	no	no	no	Zm00001eb041400	MALATE DEHYDROGENASE, MITOCHONDRIAL (PTHR11540:SF16)	dehydrogenase
Zm00001d032188	1	216281292	0	no	no	yes	no	no	yes	no	no	Zm00001eb041410	GLUCOMANNAN 4-BETA-MANNOSYLTRANSFERASE 11-RELATED (PTHR32044:SF58)	-
Zm00001d032194	1	216641606	1734	yes	no	no	no	no	no	no	no	Zm00001eb041450	OS08G0435700 PROTEIN (PTHR45614:SF230)	-
Zm00001d032222	1	217822287	0	no	no	yes	no	yes	no	no	no	Zm00001eb041700	GLYCOSYLTRANSFERASE (PTHR11926:SF1469)	transferase
Zm00001d032229	1	218000248	160	no	yes	no	no	no	no	no	no	Zm00001eb179510	REGULATOR OF CHROMOSOME CONDENSATION (RCC1) FAMILY PROTEIN (PTHR45622:SF44)	ubiquitin-protein ligase
Zm00001d032230	1	218051446	4350	yes	no	no	no	no	no	no	no	Zm00001eb041770	TAU-CADINOL SYNTHASE (PTHR31225:SF186)	-
Zm00001d032233	1	218156145	1201	yes	no	no	no	no	no	no	no	Zm00001eb041800	SUBFAMILY NOT NAMED (PTHR33148:SF30)	-
Zm00001d032239	1	218501894	271	no	no	no	no	no	no	no	yes	Zm00001eb041850	HMG-Y-RELATED PROTEIN A (PTHR11467:SF103)	chromatin/chromatin-binding, or -regulatory protein
Zm00001d032240	1	218515731	3764	yes	no	no	no	no	no	no	no	Zm00001eb041860	MYB TRANSCRIPTION FACTOR-RELATED (PTHR47998:SF5)	DNA-binding transcription factor
Zm00001d032268	1	219850102	103	no	yes	no	no	no	no	no	no	Zm00001eb178590	FI19922P1-RELATED (PTHR45760:SF2)	-
Zm00001d032285	1	220442234	250	no	yes	no	no	no	no	no	no	Zm00001eb042170	OS08G0402500 PROTEIN (PTHR33098:SF2)	-
Zm00001d032287	1	220468710	387	no	yes	no	no	no	no	no	no	Zm00001eb042190	SUBFAMILY NOT NAMED (PTHR33098:SF100)	-
Zm00001d032292	1	220640939	30	no	no	no	no	no	no	no	yes	Zm00001eb042220	OS08G0407600 PROTEIN (PTHR33059:SF87)	-
Zm00001d032293	1	220711368	35	no	yes	no	no	no	no	no	no	Zm00001eb042230	OS08G0408200 PROTEIN (PTHR43991:SF30)	-
Zm00001d032295	1	220775995	891	no	yes	no	no	no	no	no	no	Zm00001eb042240	DRE-BINDING PROTEIN 1 (PTHR31657:SF83)	DNA-binding transcription factor
Zm00001d032298	1	220969679	1656	yes	no	no	no	no	no	no	no	Zm00001eb042260	TREHALOSE-PHOSPHATE PHOSPHATASE 6-RELATED (PTHR43768:SF19)	phosphatase
Zm00001d032299	1	221077459	2143	yes	no	no	no	no	no	no	no	no_V5_gene	-	-
Zm00001d032306	1	221455395	187	no	yes	no	no	no	no	no	no	Zm00001eb042320	SUBFAMILY NOT NAMED (PTHR34464:SF4)	-
Zm00001d032307	1	221499950	397	no	yes	no	no	no	no	no	no	no_V5_gene	SUBFAMILY NOT NAMED (PTHR33124:SF95)	DNA-binding transcription factor
Zm00001d032322	1	222262617	1284	yes	no	no	no	no	no	no	no	Zm00001eb042450	OS08G0420600 PROTEIN (PTHR11119:SF41)	transporter
Zm00001d032324	1	222454267	222	no	yes	no	no	no	no	no	no	Zm00001eb042460	OS08G0420700 PROTEIN (PTHR33413:SF22)	-
Zm00001d032334	1	222841314	0	no	no	yes	yes	no	no	no	no	Zm00001eb042570	PHOSPHOLIPID-TRANSPORTING ATPASE 8-RELATED (PTHR24092:SF165)	primary active transporter
Zm00001d032343	1	223240974	415	no	yes	no	no	no	no	no	no	Zm00001eb042640	HISTONE-LYSINE N-METHYLTRANSFERASE H3 LYSINE-9 SPECIFIC SUVH5 (PTHR45660:SF41)	histone modifying enzyme
Zm00001d032346	1	223326266	608	no	yes	no	no	no	no	no	no	Zm00001eb042670	UDP-GLUCOSE 4-EPIMERASE 2 (PTHR43725:SF43)	epimerase/racemase
Zm00001d032363	1	224036204	272	no	yes	no	no	no	no	no	no	Zm00001eb042780	OS08G0364900 PROTEIN (PTHR13903:SF11)	transcription cofactor
Zm00001d032373	1	224257003	0	no	no	yes	yes	no	no	no	no	Zm00001eb042860	CHLOROPLASTIC GROUP IIA INTRON SPLICING FACILITATOR CRS1, CHLOROPLASTIC (PTHR31846:SF10)	-
Zm00001d032377	1	224559038	375	no	yes	no	no	no	no	no	no	Zm00001eb042900	OS08G0359300 PROTEIN (PTHR11005:SF153)	lipase
Zm00001d032407	1	225687011	0	no	no	yes	no	no	yes	no	no	Zm00001eb043120	L-GULONOLACTONE OXIDASE 1-RELATED (PTHR13878:SF67)	oxidase
Zm00001d032408	1	225786061	586	no	yes	no	no	no	no	no	no	Zm00001eb043140	RECEPTOR-LIKE SERINE/THREONINE-PROTEIN KINASE (PTHR27002:SF1048)	transmembrane signal receptor
Zm00001d032453	1	227154077	1869	yes	no	no	no	no	no	no	no	Zm00001eb043580	SI:DKEY-66I24.7 (PTHR21654:SF84)	-
Zm00001d032454	1	227219476	585	no	no	no	no	no	no	no	yes	no_V5_gene	-	-
Zm00001d032457	1	227362591	3552	yes	no	no	no	no	no	no	no	Zm00001eb043610	OS10G0516200 PROTEIN (PTHR27001:SF543)	-
Zm00001d032458	1	227389156	200	no	yes	no	no	no	no	no	no	Zm00001eb043620	OS10G0515200 PROTEIN (PTHR24298:SF692)	oxygenase
Zm00001d032461	1	227450231	0	no	no	yes	no	no	yes	no	no	Zm00001eb043650	AQUAPORIN NIP5-1-RELATED (PTHR45724:SF11)	-
Zm00001d032471	1	227716292	845	no	yes	no	no	no	no	no	no	Zm00001eb043720	ZINC FINGER CCCH DOMAIN-CONTAINING PROTEIN 19 (PTHR13115:SF12)	-
Zm00001d032473	1	227870669	327	no	yes	no	no	no	no	no	no	Zm00001eb043750	OS10G0510700 PROTEIN (PTHR24349:SF279)	non-receptor serine/threonine protein kinase
Zm00001d032475	1	227988090	2747	yes	no	no	no	no	no	no	no	Zm00001eb043760	OS10G0510500 PROTEIN (PTHR31374:SF167)	-
Zm00001d032476	1	227998195	1300	yes	no	no	no	no	no	no	no	Zm00001eb043770	METHYLTRANSFERASE (PTHR10108:SF1170)	methyltransferase
Zm00001d032479	1	228039321	199	no	yes	no	no	no	no	no	no	Zm00001eb043790	EXPRESSED PROTEIN (PTHR33070:SF89)	-
Zm00001d032485	1	228144782	1076	yes	no	no	no	no	no	no	no	Zm00001eb043850	EXPRESSED PROTEIN (PTHR36372:SF2)	-
Zm00001d032503	1	228691697	1304	yes	no	no	no	no	no	no	no	Zm00001eb043950	EXPRESSED PROTEIN (PTHR31161:SF3)	-
Zm00001d032504	1	228759831	266	no	yes	no	no	no	no	no	no	Zm00001eb043960	MONOCOPPER OXIDASE-LIKE PROTEIN SKU5 (PTHR11709:SF507)	oxidase
Zm00001d032506	1	228787286	853	no	no	no	no	no	no	no	yes	no_V5_gene	EXPRESSED PROTEIN (PTHR34558:SF4)	-
Zm00001d032511	1	229016285	0	no	no	yes	no	yes	no	no	no	no_V5_gene	-	-
Zm00001d032517	1	229146972	510	no	yes	no	no	no	no	no	no	Zm00001eb044060	METAL-ASSOCIATED DOMAIN, PUTATIVE-RELATED (PTHR45811:SF11)	-
Zm00001d032520	1	229247653	3639	yes	no	no	no	no	no	no	no	Zm00001eb220750	MYOSIN HEAVY CHAIN-RELATED PROTEIN (PTHR34452:SF7)	actin or actin-binding cytoskeletal protein
Zm00001d032527	1	229515776	208	no	no	no	no	no	no	no	yes	no_V5_gene	BENZYL ALCOHOL O-BENZOYLTRANSFERASE (PTHR31642:SF9)	acetyltransferase
Zm00001d032531	1	229761507	0	no	no	yes	no	no	no	yes	no	Zm00001eb044200	MEMBRANE STEROID-BINDING PROTEIN 2 (PTHR10281:SF45)	transmembrane signal receptor
Zm00001d032532	1	229808602	975	no	yes	no	no	no	no	no	no	Zm00001eb220800	GLUTAMYL-TRNA REDUCTASE 1, CHLOROPLASTIC (PTHR43120:SF1)	-
Zm00001d032534	1	229830446	827	no	yes	no	no	no	no	no	yes	Zm00001eb377820	-	-
Zm00001d032536	1	229864448	276	no	no	no	no	no	no	no	yes	Zm00001eb044260	CALCIUM UNIPORTER PROTEIN 1, MITOCHONDRIAL (PTHR13462:SF31)	-
Zm00001d032537	1	229904900	4597	yes	no	no	no	no	no	no	no	no_V5_gene	-	-
Zm00001d032539	1	229905880	945	no	no	no	no	no	no	no	yes	Zm00001eb044280	PHOSPHATIDYLINOSITOL 5-PHOSPHATE 4-KINASE, ISOFORM A (PTHR23086:SF8)	kinase
Zm00001d032552	1	230244217	307	no	yes	no	no	no	no	no	no	Zm00001eb044420	PROTEIN NEOXANTHIN-DEFICIENT 1 (PTHR35467:SF2)	-
Zm00001d032554	1	230381393	0	no	no	yes	yes	no	no	no	no	Zm00001eb044440	ZINC FINGER HIT DOMAIN-CONTAINING PROTEIN 2 (PTHR15555:SF0)	-
Zm00001d032560	1	230533987	2389	yes	no	no	no	no	no	no	no	Zm00001eb044500	CBS DOMAIN-CONTAINING PROTEIN (PTHR13780:SF128)	kinase modulator
Zm00001d032567	1	230732514	0	no	no	yes	yes	no	no	no	no	Zm00001eb044560	MEDIATOR OF RNA POLYMERASE II TRANSCRIPTION SUBUNIT 16 (PTHR35130:SF1)	general transcription factor
Zm00001d032578	1	231148907	264	no	yes	no	no	no	no	no	no	Zm00001eb044660	DOF DOMAIN, ZINC FINGER FAMILY PROTEIN, EXPRESSED (PTHR31992:SF241)	-
Zm00001d032601	1	231678140	460	no	yes	no	no	no	no	no	no	Zm00001eb044810	ABC TRANSPORTER G FAMILY MEMBER 11 (PTHR48042:SF11)	ATP-binding cassette (ABC) transporter
Zm00001d032603	1	231780748	75	no	yes	no	no	no	no	no	no	Zm00001eb221110	EXPRESSED PROTEIN (PTHR31343:SF61)	-
Zm00001d032605	1	231866068	0	no	no	yes	no	no	yes	no	no	Zm00001eb044840	ALPHA-GALACTOSIDASE 2 (PTHR11452:SF33)	galactosidase
Zm00001d032608	1	231936084	1821	yes	no	no	no	no	no	no	no	Zm00001eb044860	ALPHA-GALACTOSIDASE 8-RELATED (PTHR11452:SF85)	galactosidase
Zm00001d032609	1	232008294	475	no	yes	no	no	no	no	no	no	Zm00001eb221100	[ACYL-CARRIER-PROTEIN] PHOSPHODIESTERASE PPTH (PTHR36492:SF2)	-
Zm00001d032620	1	232280401	217	no	yes	no	no	no	no	no	no	Zm00001eb044970	NDR1/HIN1-LIKE PROTEIN 6 (PTHR31852:SF1)	-
Zm00001d032637	1	232699760	170	no	yes	no	no	no	no	no	no	Zm00001eb221190	MYOSIN-1 (PTHR13140:SF780)	actin binding motor protein
Zm00001d032669	1	233723363	113	no	yes	no	no	no	no	no	no	Zm00001eb045540	F26K24.21 PROTEIN (PTHR46361:SF1)	-
Zm00001d032675	1	233761299	4764	yes	no	no	no	no	no	no	no	Zm00001eb257380	-	-
Zm00001d032685	1	234362025	279	no	yes	no	no	no	no	no	no	Zm00001eb045660	PLECKSTRIN HOMOLOGY (PH) AND LIPID-BINDING START DOMAINS-CONTAINING PROTEIN (PTHR12136:SF41)	defense/immunity protein
Zm00001d032686	1	234434594	0	no	no	yes	no	no	yes	no	no	Zm00001eb045670	MEMBRANE PROTEIN, PUTATIVE, EXPRESSED-RELATED (PTHR11132:SF283)	secondary carrier transporter
Zm00001d032687	1	234435794	754	no	yes	no	no	no	no	no	yes	Zm00001eb045680	MITOCHONDRIAL IMPORT INNER MEMBRANE TRANSLOCASE SUBUNIT TIM16 (PTHR12388:SF0)	transporter
Zm00001d032688	1	234475339	0	no	no	yes	no	no	yes	no	no	Zm00001eb045690	-	-
Zm00001d032694	1	234842912	31	no	yes	no	no	no	no	no	no	Zm00001eb045780	TRANSCRIPTION FACTOR MYB14 (PTHR10641:SF1346)	homeodomain transcription factor
Zm00001d032721	1	236112359	0	no	no	yes	yes	no	no	no	no	Zm00001eb045990	LONG-CHAIN-ALCOHOL OXIDASE (PTHR46056:SF8)	oxidase
Zm00001d032724	1	236130276	341	no	yes	no	no	no	no	no	no	Zm00001eb046020	DISEASE RESISTANCE RPP13-LIKE PROTEIN 4 (PTHR23155:SF917)	antimicrobial response protein
Zm00001d032771	1	237768354	587	no	yes	no	no	no	no	no	no	no_V5_gene	EXPRESSED PROTEIN (PTHR34538:SF4)	-
Zm00001d032781	1	237933431	0	no	no	yes	yes	no	no	no	no	Zm00001eb046510	OS10G0463800 PROTEIN (PTHR31136:SF5)	-
Zm00001d032806	1	238893587	0	no	no	yes	no	yes	no	no	no	Zm00001eb046690	PECTATE LYASE (PTHR31683:SF166)	lyase
Zm00001d032810	1	238935871	557	no	yes	no	no	no	no	no	no	Zm00001eb046740	CHY ZINC FINGER FAMILY PROTEIN, EXPRESSED (PTHR21319:SF64)	ubiquitin-protein ligase
Zm00001d032811	1	239017289	0	no	no	yes	yes	no	no	no	no	Zm00001eb046750	OS10G0456600 PROTEIN (PTHR24073:SF1212)	small GTPase
Zm00001d032815	1	239144693	0	no	no	yes	no	no	yes	no	no	Zm00001eb373340	TYPE-1 GLUTAMINE SYNTHETASE 1 (PTHR43785:SF2)	ligase
Zm00001d032828	1	239461992	0	no	no	yes	no	no	yes	no	no	Zm00001eb222400	OS10G0447900 PROTEIN (PTHR43302:SF3)	primary active transporter
Zm00001d032837	1	239721836	973	no	no	no	no	no	no	no	yes	Zm00001eb047020	WRC DOMAIN-CONTAINING PROTEIN (PTHR34680:SF5)	-
Zm00001d032838	1	239722899	451	no	no	no	no	no	no	no	yes	Zm00001eb047030	-	-
Zm00001d032849	1	239984541	437	no	yes	no	no	no	no	no	no	Zm00001eb047060	OS10G0445400 PROTEIN (PTHR15315:SF36)	-
Zm00001d032858	1	240467677	0	no	no	yes	no	no	yes	no	no	Zm00001eb047160	ENT-SANDARACOPIMARA-8(14),15-DIENE SYNTHASE, CHLOROPLASTIC (PTHR31739:SF17)	-
Zm00001d032873	1	241078199	210	no	yes	no	no	no	no	no	no	Zm00001eb047280	HEAVY METAL-ASSOCIATED ISOPRENYLATED PLANT PROTEIN 6 (PTHR46413:SF1)	-
Zm00001d032897	1	242040217	129	no	yes	no	no	no	no	no	no	Zm00001eb047520	CORE-2/I-BRANCHING BETA-1,6-N-ACETYLGLUCOSAMINYLTRANSFERASE FAMILY PROTEIN (PTHR45719:SF4)	glycosyltransferase
Zm00001d032904	1	242402463	660	yes	no	no	no	no	no	no	yes	Zm00001eb047600	-	-
Zm00001d032950	1	244492629	0	no	no	yes	no	yes	no	no	no	Zm00001eb047980	GDP-MANNOSE 3,5-EPIMERASE 1 (PTHR43574:SF30)	epimerase/racemase
Zm00001d032991	1	246031431	141	no	yes	no	no	no	no	no	no	Zm00001eb048290	KELCH MOTIF FAMILY PROTEIN, EXPRESSED (PTHR46344:SF20)	-
Zm00001d032999	1	246354797	270	no	yes	no	no	no	no	no	no	Zm00001eb048370	CYCLIC DOF FACTOR 2 (PTHR31089:SF1)	-
Zm00001d033005	1	246793261	400	no	yes	no	no	no	no	no	no	Zm00001eb048440	HOMEOBOX-LEUCINE ZIPPER PROTEIN HOX23 (PTHR24326:SF225)	homeodomain transcription factor
Zm00001d033019	1	247131486	444	no	yes	no	no	no	no	no	no	Zm00001eb048520	TPD1 PROTEIN HOMOLOG 1B (PTHR33184:SF75)	-
Zm00001d033035	1	248108642	178	no	yes	no	no	no	no	no	no	Zm00001eb048640	PROTEIN BIG GRAIN 1-LIKE (PTHR33541:SF9)	-
Zm00001d033039	1	248268026	379	no	no	no	no	no	no	no	yes	Zm00001eb048680	SUBTILISIN-LIKE PROTEASE SBT1.8 (PTHR10795:SF335)	serine protease
Zm00001d033044	1	248433034	97	no	yes	no	no	no	no	no	no	Zm00001eb048710	OS10G0393700 PROTEIN (PTHR22835:SF544)	-
Zm00001d033047	1	248461996	0	no	no	yes	no	no	yes	no	no	Zm00001eb048730	SPX DOMAIN-CONTAINING PROTEIN 3 (PTHR45978:SF2)	-
Zm00001d033048	1	248473140	0	no	no	yes	yes	no	no	no	no	Zm00001eb048740	PROTEIN TIFY 11C (PTHR33077:SF73)	-
Zm00001d033049	1	248522698	178	no	yes	no	no	no	no	no	no	Zm00001eb048770	TIFY10 (PTHR33077:SF121)	-
Zm00001d033050	1	248529660	266	no	yes	no	no	no	no	no	no	Zm00001eb048780	TIFY9 (PTHR33077:SF124)	-
Zm00001d033070	1	249467211	4135	yes	no	no	no	no	no	no	no	no_V5_gene	-	-
Zm00001d033104	1	250304609	0	no	no	yes	no	yes	no	no	no	Zm00001eb049240	PALADIN (PTHR23339:SF96)	protein phosphatase
Zm00001d033105	1	250316886	3802	yes	no	no	no	no	no	no	no	Zm00001eb049250	37S RIBOSOMAL PROTEIN S19, MITOCHONDRIAL (PTHR11880:SF8)	ribosomal protein
Zm00001d033155	1	252350082	587	no	yes	no	no	no	no	no	yes	Zm00001eb049810	UPF0053 PROTEIN SLL0260 (PTHR22777:SF17)	-
Zm00001d033159	1	252528794	379	no	yes	no	no	no	no	no	no	Zm00001eb049840	PROTEIN DEK (PTHR13468:SF1)	chromatin/chromatin-binding, or -regulatory protein
Zm00001d033167	1	252662421	97	no	yes	no	no	no	no	no	no	Zm00001eb049890	DOMAIN CONTAINING PROTEIN, PUTATIVE, EXPRESSED-RELATED (PTHR31096:SF10)	-
Zm00001d033168	1	252677833	3923	yes	no	no	no	no	no	no	no	Zm00001eb049910	NUCLEOLAR PROTEIN 14 (PTHR23183:SF0)	RNA metabolism protein
Zm00001d033174	1	252802996	3192	yes	no	no	no	no	no	no	no	Zm00001eb219270	UDP-ARABINOPYRANOSE MUTASE 1 (PTHR31682:SF46)	mutase
Zm00001d033177	1	253027219	874	no	no	no	no	no	no	no	yes	no_V5_gene	OS05G0501001 PROTEIN (PTHR44947:SF1)	-
Zm00001d033180	1	253158147	4344	yes	no	no	no	no	no	no	no	Zm00001eb050010	CYTOCHROME P450 85A1 (PTHR24286:SF169)	oxygenase
Zm00001d033214	1	254397308	2734	yes	no	no	no	no	no	no	no	Zm00001eb050310	EXPRESSED PROTEIN (PTHR21454:SF34)	-
Zm00001d033222	1	255023667	346	no	yes	no	no	no	no	no	no	no_V5_gene	9-CIS-EPOXYCAROTENOID DIOXYGENASE NCED3, CHLOROPLASTIC (PTHR10543:SF134)	oxygenase
Zm00001d033227	1	255209737	639	yes	no	no	no	no	no	no	yes	Zm00001eb050440	UBIQUITIN-PROTEIN LIGASE ARKADIA-A, PUTATIVE-RELATED (PTHR34569:SF17)	-
Zm00001d033228	1	255229482	1711	yes	no	no	no	no	no	no	no	Zm00001eb050460	ORNITHINE AMINOTRANSFERASE, MITOCHONDRIAL (PTHR11986:SF18)	transaminase
Zm00001d033229	1	255235856	1217	yes	no	no	no	no	no	no	no	Zm00001eb050470	COTTON FIBER PROTEIN (PTHR35997:SF6)	-
Zm00001d033230	1	255240981	2601	yes	no	no	no	no	no	no	no	Zm00001eb050480	RECEPTOR LIKE PROTEIN 29 (PTHR27000:SF768)	transmembrane signal receptor
Zm00001d033232	1	255278485	0	no	no	yes	no	no	yes	no	no	Zm00001eb050510	POLLEN OLE E 1 ALLERGEN AND EXTENSIN FAMILY PROTEIN (PTHR47273:SF6)	-
Zm00001d033234	1	255292867	771	no	no	no	no	no	no	no	yes	no_V5_gene	OS03G0642300 PROTEIN (PTHR45637:SF4)	-
Zm00001d033240	1	255505819	4190	yes	no	no	no	no	no	no	no	Zm00001eb050610	BTB/POZ DOMAIN-CONTAINING PROTEIN (PTHR32370:SF95)	-
Zm00001d033246	1	255870290	310	no	no	no	no	no	no	no	yes	Zm00001eb050660	HOMEOBOX-LEUCINE ZIPPER PROTEIN ATHB-14 (PTHR45950:SF7)	homeodomain transcription factor
Zm00001d033254	1	256158507	4674	yes	no	no	no	no	no	no	no	Zm00001eb050700	PATATIN (PTHR32241:SF27)	-
Zm00001d033256	1	256172408	1265	yes	no	no	no	no	no	no	no	Zm00001eb050710	PATATIN (PTHR32241:SF9)	-
Zm00001d033257	1	256174480	977	no	yes	no	no	no	no	no	no	Zm00001eb153920	-	-
Zm00001d033262	1	256420299	528	no	yes	no	no	no	no	no	no	Zm00001eb050760	PROTEIN LSD1 (PTHR31747:SF3)	-
Zm00001d033267	1	256579454	425	no	yes	no	no	no	no	no	no	Zm00001eb050790	TRANSCRIPTION FACTOR PIF4 (PTHR45855:SF36)	DNA-binding transcription factor
Zm00001d033271	1	256837087	455	no	yes	no	no	no	no	no	no	no_V5_gene	IM:7136021-RELATED (PTHR38926:SF5)	-
Zm00001d033273	1	257009056	0	no	no	yes	yes	no	no	no	no	Zm00001eb050850	3-(3-HYDROXY-PHENYL)PROPIONATE TRANSPORTER-RELATED (PTHR23511:SF5)	-
Zm00001d033275	1	257129079	1145	yes	no	no	no	no	no	no	no	Zm00001eb050870	PROTEIN KINASE DOMAIN-CONTAINING PROTEIN (PTHR23257:SF788)	non-receptor serine/threonine protein kinase
Zm00001d033278	1	257222048	1556	yes	no	no	no	no	no	no	no	Zm00001eb050880	PROTEIN NETWORKED 1A (PTHR32258:SF8)	-
Zm00001d033280	1	257337870	232	no	yes	no	no	no	no	no	no	Zm00001eb050910	PROTEIN IQ-DOMAIN 19 (PTHR32295:SF45)	-
Zm00001d033283	1	257402887	0	no	no	yes	no	no	yes	no	no	Zm00001eb050930	AUXIN CANALIZATION PROTEIN (DUF828) (PTHR31351:SF4)	-
Zm00001d033284	1	257410610	0	no	no	yes	no	no	yes	no	no	Zm00001eb050950	WAT1-RELATED PROTEIN (PTHR31218:SF251)	-
Zm00001d033287	1	257637201	0	no	no	yes	no	no	yes	no	no	Zm00001eb050990	GUANINE NUCLEOTIDE-BINDING PROTEIN SUBUNIT GAMMA 1 (PTHR35129:SF1)	-
Zm00001d033291	1	257762510	0	no	no	yes	no	no	yes	no	no	Zm00001eb051120	WRKY DOMAIN-CONTAINING PROTEIN (PTHR31282:SF80)	DNA-binding transcription factor
Zm00001d033296	1	257977213	0	no	no	yes	no	no	yes	no	no	Zm00001eb051160	PROTEIN DETOXIFICATION (PTHR11206:SF181)	transporter
Zm00001d033297	1	258048528	0	no	no	yes	yes	no	no	no	no	Zm00001eb051170	DOMAIN-CONTAINING PROTEIN, PUTATIVE, EXPRESSED-RELATED (PTHR24209:SF12)	actin or actin-binding cytoskeletal protein
Zm00001d033310	1	258519969	0	no	no	yes	no	no	yes	no	no	Zm00001eb051310	TRANSCRIPTION FACTOR KAN4-RELATED (PTHR31496:SF28)	DNA-binding transcription factor
Zm00001d033316	1	258843752	2511	yes	no	no	no	no	no	no	no	Zm00001eb051020	NON-SPECIFIC SERINE/THREONINE PROTEIN KINASE (PTHR43895:SF99)	-
Zm00001d033319	1	258879722	130	no	yes	no	no	no	no	no	no	Zm00001eb051060	AUXIN-RESPONSIVE PROTEIN IAA12 (PTHR31734:SF25)	-
Zm00001d033339	1	259579619	271	no	yes	no	no	no	no	no	no	Zm00001eb051510	SERINE/THREONINE-PROTEIN KINASE SRK2I (PTHR24343:SF509)	non-receptor serine/threonine protein kinase
Zm00001d033344	1	259649616	744	no	yes	no	no	no	no	no	no	Zm00001eb219190	OS03G0609800 PROTEIN (PTHR32370:SF167)	-
Zm00001d033363	1	260336687	2663	yes	no	no	no	no	no	no	no	Zm00001eb051750	EXPRESSED PROTEIN (PTHR45730:SF81)	-
Zm00001d033377	1	261044618	2269	yes	no	no	no	no	no	no	no	Zm00001eb341520	-	-
Zm00001d033378	1	261053269	64	no	no	no	no	no	no	no	yes	Zm00001eb051900	ASSOCIATED WITH HOX FAMILY PROTEIN, EXPRESSED (PTHR11850:SF375)	homeodomain transcription factor
Zm00001d033382	1	261123383	1598	yes	no	no	no	no	no	no	no	Zm00001eb051940	CYSTEINE-RICH RECEPTOR-LIKE PROTEIN KINASE 29 (PTHR47851:SF4)	-
Zm00001d033385	1	261227846	106	no	yes	no	no	no	no	no	no	no_V5_gene	HEXOSYLTRANSFERASE (PTHR13778:SF59)	glycosyltransferase
Zm00001d033389	1	261379301	765	no	yes	no	no	no	no	no	no	Zm00001eb052000	OS03G0676400 PROTEIN (PTHR34794:SF9)	-
Zm00001d033390	1	261463852	638	no	no	no	no	no	no	no	yes	Zm00001eb052010	BZIP TRANSCRIPTION FACTOR FAMILY PROTEIN (PTHR45764:SF7)	DNA-binding transcription factor
Zm00001d033391	1	261539299	596	no	yes	no	no	no	no	no	no	Zm00001eb052020	EXPRESSED PROTEIN (PTHR36885:SF2)	-
Zm00001d033396	1	261795435	1394	yes	no	no	no	no	no	no	no	Zm00001eb052070	GROWTH-REGULATING FACTOR 9 (PTHR31602:SF92)	-
Zm00001d033397	1	261821048	0	no	no	yes	yes	no	no	no	no	Zm00001eb052080	CNNM TRANSMEMBRANE DOMAIN-CONTAINING PROTEIN (PTHR12064:SF59)	ion channel
Zm00001d033402	1	261934594	2835	yes	no	no	no	no	no	no	no	Zm00001eb052110	EXPRESSED PROTEIN (PTHR34724:SF4)	-
Zm00001d033419	1	262566425	0	no	no	yes	no	no	no	yes	no	Zm00001eb052250	BOI-RELATED E3 UBIQUITIN-PROTEIN LIGASE 2-RELATED (PTHR42647:SF12)	-
Zm00001d033423	1	262653403	0	no	no	yes	no	no	no	yes	no	Zm00001eb052300	-	-
Zm00001d033454	1	263064955	2962	yes	no	no	no	no	no	no	no	Zm00001eb052510	TRAFFICKING PROTEIN PARTICLE COMPLEX SUBUNIT 1 (PTHR23249:SF16)	membrane traffic protein
Zm00001d033455	1	263074557	1812	yes	no	no	no	no	no	no	no	Zm00001eb052520	PROTEIN P21 (PTHR31048:SF47)	-
Zm00001d033456	1	263157940	826	no	no	no	no	no	no	no	yes	Zm00001eb052530	ETHYLENE-REGULATED TRANSCRIPT 2 (ERT2) (PTHR36381:SF1)	-
Zm00001d033459	1	263291203	3714	yes	no	no	no	no	no	no	no	Zm00001eb052550	OS03G0660700 PROTEIN (PTHR33177:SF70)	-
Zm00001d033462	1	263335070	254	no	yes	no	no	no	no	no	no	Zm00001eb052580	OS01G0768333 PROTEIN (PTHR31374:SF261)	-
Zm00001d033464	1	263440823	991	no	yes	no	no	no	no	no	no	Zm00001eb052600	AUXIN RESPONSIVE PROTEIN, EXPRESSED (PTHR31374:SF49)	-
Zm00001d033466	1	263450761	438	no	yes	no	no	no	no	no	no	Zm00001eb052620	LOB DOMAIN-CONTAINING PROTEIN 3 (PTHR31301:SF58)	-
Zm00001d033468	1	263519946	73	no	yes	no	no	no	no	no	no	Zm00001eb052640	GLYOXALASE FAMILY PROTEIN, EXPRESSED (PTHR47802:SF1)	-
Zm00001d033473	1	263686320	3622	yes	no	no	no	no	no	no	no	Zm00001eb052690	ANTITERMINATION NUSB DOMAIN-CONTAINING PROTEIN (PTHR11078:SF3)	-
Zm00001d033475	1	263690253	798	no	yes	no	no	no	no	no	no	Zm00001eb052700	PUTATIVE, EXPRESSED-RELATED (PTHR12266:SF13)	primary active transporter
Zm00001d033483	1	263982363	419	no	yes	no	no	no	no	no	no	Zm00001eb052790	DEHYDRIN HIRD11 (PTHR34941:SF1)	-
Zm00001d033489	1	264058294	99	no	yes	no	no	no	no	no	no	Zm00001eb052820	CYSTEINE DIOXYGENASE (PTHR22966:SF63)	-
Zm00001d033510	1	265092138	2330	yes	no	no	no	no	no	no	no	Zm00001eb053010	F26K24.5 PROTEIN (PTHR31182:SF15)	-
Zm00001d033528	1	265771515	741	no	yes	no	no	no	no	no	no	Zm00001eb053220	OS03G0687000 PROTEIN (PTHR11654:SF589)	transporter
Zm00001d033529	1	265806682	115	no	yes	no	no	no	no	no	no	Zm00001eb217200	PROTEIN PTST HOMOLOG 2, CHLOROPLASTIC (PTHR47434:SF1)	-
Zm00001d033539	1	266420514	0	no	no	yes	no	no	yes	no	no	Zm00001eb053340	GLUTAMINE AMIDOTRANSFERASE CLASS-I FAMILY PROTEIN, EXPRESSED (PTHR42695:SF13)	-
Zm00001d033543	1	266535297	279	no	yes	no	no	no	no	no	no	Zm00001eb053360	HPP FAMILY PROTEIN, EXPRESSED (PTHR33741:SF1)	-
Zm00001d033558	1	267137291	70	no	yes	no	no	no	no	no	no	Zm00001eb053520	TETRATRICOPEPTIDE REPEAT PROTEIN 38 (PTHR16263:SF4)	-
Zm00001d033567	1	267321826	364	no	yes	no	no	no	no	no	yes	Zm00001eb053570	HIPL1 PROTEIN (PTHR19328:SF13)	protein-binding activity modulator
Zm00001d033575	1	267546445	512	no	yes	no	no	no	no	no	no	Zm00001eb053650	CW14 PROTEIN (PTHR31558:SF3)	-
Zm00001d033578	1	267640550	4300	yes	no	no	no	no	no	no	no	Zm00001eb053670	TRNA (ILE)-LYSIDINE SYNTHASE (PTHR36764:SF1)	-
Zm00001d033607	1	268506114	665	no	no	no	no	no	no	no	yes	Zm00001eb053860	PROTEIN YIPPEE-LIKE (PTHR13848:SF15)	ubiquitin-protein ligase
Zm00001d033610	1	268578448	654	no	no	no	no	no	no	no	yes	Zm00001eb053870	ZINC FINGER CCCH DOMAIN-CONTAINING PROTEIN 30 (PTHR14493:SF118)	-
Zm00001d033623	1	269047625	192	no	yes	no	no	no	no	no	no	Zm00001eb054040	LINOLEATE 9S-LIPOXYGENASE 3-RELATED (PTHR11771:SF49)	oxygenase
Zm00001d033633	1	269322885	0	no	no	yes	yes	no	no	no	no	Zm00001eb054100	OS03G0701200 PROTEIN (PTHR12725:SF81)	hydrolase
Zm00001d033645	1	269525555	553	no	yes	no	no	no	no	no	no	Zm00001eb054190	PHOSPHATIDYLINOSITOL 4-PHOSPHATE 5-KINASE 8 (PTHR23086:SF25)	kinase
Zm00001d033649	1	269618812	0	no	no	yes	yes	no	no	no	no	Zm00001eb054230	BETA-GLUCOSIDASE 7 (PTHR10353:SF77)	glycosidase
Zm00001d033652	1	269689034	144	no	yes	no	no	no	no	no	no	Zm00001eb054260	LEUCINE-RICH REPEAT SERINE/THREONINE-PROTEIN KINASE 1 (PTHR48055:SF38)	transmembrane signal receptor
Zm00001d033654	1	269773211	101	no	yes	no	no	no	no	no	no	Zm00001eb054280	TRANSGELIN (PTHR46756:SF18)	cytoskeletal protein
Zm00001d033670	1	270255311	293	no	no	no	no	no	no	no	yes	Zm00001eb054420	PHOSPHATIDYLINOSITOL 4-PHOSPHATE 5-KINASE 3 (PTHR23086:SF114)	kinase
Zm00001d033681	1	270978537	742	no	no	no	no	no	no	no	yes	Zm00001eb116280	-	-
Zm00001d033682	1	270985077	946	no	no	no	no	no	no	no	yes	Zm00001eb054500	OUTER ENVELOPE PROTEIN 64, CHLOROPLASTIC (PTHR46310:SF5)	-
Zm00001d033683	1	271130386	0	no	no	yes	yes	no	no	no	no	Zm00001eb054510	PHOSPHOLIPASE A2 (PTHR11716:SF47)	phospholipase
Zm00001d033685	1	271186046	0	no	no	yes	no	no	yes	no	no	no_V5_gene	-	-
Zm00001d033705	1	271743291	125	no	no	no	no	no	no	no	yes	Zm00001eb054660	MYOSIN-BINDING PROTEIN 3 (PTHR31448:SF23)	-
Zm00001d033719	1	272190148	122	no	yes	no	no	no	no	no	no	Zm00001eb054810	CCT MOTIF FAMILY PROTEIN, EXPRESSED (PTHR31874:SF57)	-
Zm00001d033730	1	272366580	162	no	yes	no	no	no	no	no	no	Zm00001eb054880	OS03G0711600 PROTEIN (PTHR11467:SF29)	chromatin/chromatin-binding, or -regulatory protein
Zm00001d033745	1	272676816	689	no	no	no	no	no	no	no	yes	Zm00001eb054960	INACTIVE RECEPTOR KINASE-RELATED (PTHR48010:SF87)	-
Zm00001d033748	1	272713723	1946	yes	no	no	no	no	no	no	no	Zm00001eb236580	HYDROXYPROLINE O-GALACTOSYLTRANSFERASE GALT4 (PTHR11214:SF286)	glycosyltransferase
Zm00001d033750	1	272769929	331	no	yes	no	no	no	no	no	no	Zm00001eb055020	THREONINE DEHYDRATASE, MITOCHONDRIAL (PTHR48078:SF11)	dehydratase
Zm00001d033766	1	273077291	654	no	no	no	no	no	no	no	yes	Zm00001eb055110	RNA-BINDING (RRM/RBD/RNP MOTIFS) FAMILY PROTEIN (PTHR32343:SF29)	RNA splicing factor
Zm00001d033772	1	273173545	4607	yes	no	no	no	no	no	no	no	Zm00001eb373860	LATE EMBRYOGENESIS ABUNDANT (LEA) HYDROXYPROLINE-RICH GLYCOPROTEIN FAMILY (PTHR31415:SF166)	-
Zm00001d033777	1	273461503	631	no	no	no	no	no	no	no	yes	Zm00001eb055210	RECEPTOR PROTEIN KINASE TMK1-RELATED (PTHR47986:SF1)	-
Zm00001d033782	1	273662463	3758	yes	no	no	no	no	no	no	no	Zm00001eb055260	OS08G0385000 PROTEIN (PTHR36012:SF4)	-
Zm00001d033790	1	273754542	26	no	yes	no	no	no	no	no	no	Zm00001eb055330	no_annotation
Zm00001d033794	1	273844953	306	no	yes	no	no	no	no	no	no	Zm00001eb055410	65-KDA MICROTUBULE-ASSOCIATED PROTEIN 6 (PTHR19321:SF14)	non-motor microtubule binding protein
Zm00001d033797	1	274041254	0	no	no	yes	no	no	no	yes	no	Zm00001eb055430	ALPHA/BETA-HYDROLASES SUPERFAMILY PROTEIN (PTHR11614:SF175)	phospholipase
Zm00001d033805	1	274233012	0	no	no	yes	no	no	yes	no	no	Zm00001eb055490	GLUTAMATE DECARBOXYLASE (PTHR43321:SF3)	decarboxylase
Zm00001d033839	1	275431765	699	no	yes	no	no	no	no	no	no	Zm00001eb055750	LRR RECEPTOR-LIKE SERINE/THREONINE-PROTEIN KINASE-RELATED (PTHR48005:SF84)	-
Zm00001d033843	1	275610056	377	no	yes	no	no	no	no	no	yes	Zm00001eb215820	FIP1[V]-LIKE PROTEIN (PTHR36884:SF1)	-
Zm00001d033850	1	275844456	0	no	no	yes	no	no	yes	no	no	Zm00001eb215710	TUBULIN ALPHA-4 CHAIN (PTHR11588:SF239)	tubulin
Zm00001d033856	1	275968823	3131	yes	no	no	no	no	no	no	no	Zm00001eb148170	ALPHA-1,6-MANNOSYL-GLYCOPROTEIN 2-BETA-N-ACETYLGLUCOSAMINYLTRANSFERASE (PTHR37193:SF1)	protein modifying enzyme
Zm00001d033857	1	276047374	0	no	no	yes	yes	no	no	no	no	Zm00001eb055900	EPIDERMAL PATTERNING FACTOR-LIKE PROTEIN 2 (PTHR33109:SF7)	-
Zm00001d033862	1	276520911	0	no	no	yes	no	yes	no	no	no	Zm00001eb055950	1-AMINOCYCLOPROPANE-1-CARBOXYLATE SYNTHASE 9 (PTHR43795:SF10)	transaminase
Zm00001d033863	1	276668656	390	no	yes	no	no	no	no	no	no	Zm00001eb055960	EXPRESSED PROTEIN (PTHR33207:SF64)	-
Zm00001d033869	1	276803033	65	no	yes	no	no	no	no	no	no	Zm00001eb055980	OS03G0728200 PROTEIN (PTHR45613:SF247)	-
Zm00001d033876	1	277128685	2222	yes	no	no	no	no	no	no	no	Zm00001eb056050	GROWTH-REGULATING FACTOR 6 (PTHR31602:SF51)	-
Zm00001d033879	1	277224800	119	no	yes	no	no	no	no	no	no	Zm00001eb056080	BSD DOMAIN-CONTAINING PROTEIN (PTHR31923:SF4)	-
Zm00001d033892	1	277641466	0	no	no	yes	yes	no	no	no	no	Zm00001eb056200	CORE-2/I-BRANCHING BETA-16-N-ACETYLGLUCOSAMINYLTRANSFERASE FAMILY PROTEIN (PTHR31042:SF76)	transferase
Zm00001d033895	1	277648287	1697	yes	no	no	no	no	no	no	no	Zm00001eb056220	LEISHMANOLYSIN-LIKE PEPTIDASE (PTHR10942:SF0)	metalloprotease
Zm00001d033896	1	277730098	268	no	yes	no	no	no	no	no	no	Zm00001eb056240	4-HYDROXY-3-METHYLBUT-2-ENYL DIPHOSPHATE REDUCTASE, CHLOROPLASTIC (PTHR31619:SF5)	reductase
Zm00001d033897	1	277827744	579	no	no	no	no	no	no	no	yes	Zm00001eb056250	OS03G0733000 PROTEIN (PTHR35135:SF2)	-
Zm00001d033898	1	277893378	926	no	yes	no	no	no	no	no	no	Zm00001eb056260	PROTEIN JUBEL1, PUTATIVE, EXPRESSED-RELATED (PTHR11850:SF246)	homeodomain transcription factor
Zm00001d033906	1	278180417	924	no	no	no	no	no	no	no	yes	Zm00001eb056320	ERO1-LIKE PROTEIN (PTHR12613:SF0)	oxidoreductase
Zm00001d033917	1	278532952	36	no	yes	no	no	no	no	no	no	Zm00001eb056390	ENDOGLUCANASE 10 (PTHR22298:SF171)	-
Zm00001d033924	1	278687715	360	no	yes	no	no	no	no	no	no	Zm00001eb215400	SORGHUM BICOLOR PROTEIN TARGETED EITHER TO MITOCHONDRIA OR CHLOROPLAST PROTEINS T50848 (PTHR35127:SF1)	-
Zm00001d033925	1	278710094	3189	yes	no	no	no	no	no	no	no	Zm00001eb056450	CBS DOMAIN-CONTAINING PROTEIN CBSX3, MITOCHONDRIAL (PTHR43080:SF2)	-
Zm00001d033927	1	278740767	0	no	no	yes	yes	no	no	no	no	Zm00001eb215300	INOSITOL 3-KINASE (PTHR43085:SF13)	carbohydrate kinase
Zm00001d033931	1	278824922	0	no	no	yes	yes	no	no	no	no	Zm00001eb056510	ALCOHOL DEHYDROGENASE 1 (PTHR43880:SF40)	dehydrogenase
Zm00001d033932	1	278901897	4	no	yes	no	no	no	no	no	no	Zm00001eb056520	BAT2 DOMAIN PROTEIN (PTHR36011:SF1)	-
Zm00001d033937	1	279121692	2860	yes	no	no	no	no	no	no	no	Zm00001eb378140	GRANULE-BOUND STARCH SYNTHASE 1, CHLOROPLASTIC/AMYLOPLASTIC (PTHR45825:SF3)	-
Zm00001d033941	1	279275171	777	no	yes	no	no	no	no	no	no	Zm00001eb056580	OS03G0738900 PROTEIN (PTHR32370:SF8)	-
Zm00001d033943	1	279334067	2252	yes	no	no	no	no	no	no	no	Zm00001eb056610	HTH-TYPE TRANSCRIPTIONAL REGULATOR (PTHR33052:SF15)	-
Zm00001d033945	1	279348320	340	no	no	no	no	no	no	no	yes	Zm00001eb257840	DIPHOSPHOMEVALONATE DECARBOXYLASE (PTHR10977:SF3)	decarboxylase
Zm00001d033955	1	279592526	0	no	no	yes	no	no	no	yes	no	Zm00001eb056730	DNA REPAIR PROTEIN XRCC4 (PTHR28559:SF1)	DNA metabolism protein
Zm00001d033957	1	279601377	2407	yes	no	no	no	no	no	no	no	Zm00001eb331050	TRANSCRIPTION FACTOR BHLH92 (PTHR46665:SF6)	basic helix-loop-helix transcription factor
Zm00001d033965	1	279761293	2378	yes	no	no	no	no	no	no	no	Zm00001eb056780	PROTEIN WRKY1 (PTHR31282:SF106)	DNA-binding transcription factor
Zm00001d033969	1	279884652	1114	yes	no	no	no	no	no	no	no	Zm00001eb056820	MAGNESIUM TRANSPORTER MRS2-2-RELATED (PTHR13890:SF31)	RNA splicing factor
Zm00001d033976	1	279928504	2698	yes	no	no	no	no	no	no	no	Zm00001eb056870	AUXIN-RESPONSIVE PROTEIN IAA13 (PTHR31734:SF28)	-
Zm00001d033977	1	279935683	3106	yes	no	no	no	no	no	no	no	Zm00001eb056880	METHYLTRANSFERASE SMALL DOMAIN (PTHR47928:SF129)	-
Zm00001d033987	1	280370829	0	no	no	yes	no	no	yes	no	no	Zm00001eb056980	HEAT STRESS TRANSCRIPTION FACTOR A-2A (PTHR10015:SF279)	winged helix/forkhead transcription factor
Zm00001d033999	1	280696464	799	no	yes	no	no	no	no	no	no	Zm00001eb057090	SIGMA NON-OPIOID INTRACELLULAR RECEPTOR 1 (PTHR10868:SF1)	transmembrane signal receptor
Zm00001d034011	1	281130052	0	no	no	yes	yes	no	no	no	no	Zm00001eb057190	MALTASE-GLUCOAMYLASE, INTESTINAL PROTEIN (PTHR36396:SF1)	amylase
Zm00001d034015	1	281222917	3811	yes	no	no	no	no	no	no	no	Zm00001eb057230	BETA-GLUCOSIDASE-LIKE PROTEIN (PTHR30620:SF116)	glucosidase
Zm00001d034022	1	281348047	496	no	no	no	no	no	no	no	yes	Zm00001eb057290	-	-
Zm00001d034023	1	281357677	712	no	yes	no	no	no	no	no	no	Zm00001eb059650	INOSINE-5'-MONOPHOSPHATE DEHYDROGENASE (PTHR11911:SF111)	dehydrogenase
Zm00001d034030	1	281622132	379	no	yes	no	no	no	no	no	yes	Zm00001eb057370	KINESIN-LIKE PROTEIN KIN-12E (PTHR37739:SF14)	-
Zm00001d034031	1	281623343	180	no	no	no	no	no	no	no	yes	Zm00001eb214830	OS03G0750500 PROTEIN (PTHR33264:SF16)	-
Zm00001d034032	1	281630676	17	no	yes	no	no	no	no	no	no	Zm00001eb057400	PROTEIN STRICTOSIDINE SYNTHASE-LIKE 3 (PTHR10426:SF106)	-
Zm00001d034035	1	281763510	0	no	no	yes	no	no	yes	no	no	Zm00001eb057440	OLIGOPEPTIDE TRANSPORTER 3 (PTHR22601:SF47)	-
Zm00001d034036	1	281972214	881	yes	no	no	no	no	no	no	yes	Zm00001eb057460	POLYCOMB PROTEIN SUZ12 (PTHR22597:SF0)	chromatin/chromatin-binding, or -regulatory protein
Zm00001d034037	1	281973702	1884	yes	no	no	no	no	no	no	no	Zm00001eb057470	CIRCUMSPOROZOITE PROTEIN (PTHR47005:SF9)	-
Zm00001d034038	1	281983955	0	no	no	yes	yes	no	no	no	no	Zm00001eb214800	PHYTOCHROME C (PTHR43719:SF4)	histidine kinase receptor of two-component system
Zm00001d034045	1	282167300	1320	yes	no	no	no	no	no	no	no	Zm00001eb214750	AGAMOUS-LIKE MADS-BOX PROTEIN AGL8 (PTHR11945:SF663)	MADS box transcription factor
Zm00001d034049	1	282401012	1468	yes	no	no	no	no	no	no	no	Zm00001eb057580	COBRA-LIKE PROTEIN 4 (PTHR31673:SF3)	-
Zm00001d034050	1	282498945	1071	yes	no	no	no	no	no	no	no	Zm00001eb057590	MITOCHONDRIAL SUBSTRATE CARRIER FAMILY PROTEIN (PTHR46080:SF3)	secondary carrier transporter
Zm00001d034076	1	283408596	562	no	no	no	no	no	no	no	yes	Zm00001eb057860	CYCLIC NUCLEOTIDE-GATED ION CHANNEL 2 (PTHR45651:SF50)	ligand-gated ion channel
Zm00001d034078	1	283458620	3463	yes	no	no	no	no	no	no	no	Zm00001eb009230	ATP-DEPENDENT DNA HELICASE (PTHR10492:SF84)	-
Zm00001d034080	1	283558018	4199	yes	no	no	no	no	no	no	no	Zm00001eb057910	TRANSCRIPTION FACTOR, PUTATIVE (DUF863)-RELATED (PTHR33167:SF4)	-
Zm00001d034109	1	284179634	242	no	yes	no	no	no	no	no	no	Zm00001eb058130	PROTEIN PHOSPHATASE 2C 34-RELATED (PTHR47992:SF58)	protein phosphatase
Zm00001d034108	1	284180447	4668	yes	no	no	no	no	no	no	no	Zm00001eb058120	ZINC FINGER PROTEIN ZPR1 (PTHR10876:SF0)	-
Zm00001d034112	1	284241160	868	no	no	no	no	no	no	no	yes	Zm00001eb058150	SUBTILISIN-LIKE PROTEASE SBT1.7 (PTHR10795:SF469)	serine protease
Zm00001d034125	1	284551473	81	no	yes	no	no	no	no	no	no	Zm00001eb214290	CASEIN KINASE II SUBUNIT ALPHA-1 (PTHR24054:SF56)	-
Zm00001d034129	1	284691141	1480	yes	no	no	no	no	no	no	no	Zm00001eb058260	PEROXIDASE (PTHR31517:SF47)	-
Zm00001d034130	1	284696434	1834	yes	no	no	no	no	no	no	no	Zm00001eb058270	BNAA06G36850D PROTEIN (PTHR33181:SF4)	-
Zm00001d034131	1	284704487	430	no	yes	no	no	no	no	no	no	Zm00001eb058280	EXPRESSED PROTEIN (PTHR21277:SF46)	-
Zm00001d034132	1	284710018	22	no	yes	no	no	no	no	no	no	no_V5_gene	DUF4371 DOMAIN-CONTAINING PROTEIN (PTHR45749:SF16)	-
Zm00001d034133	1	284752064	261	no	yes	no	no	no	no	no	no	Zm00001eb058300	EXPRESSED PROTEIN (PTHR31807:SF43)	-
Zm00001d034137	1	284854784	0	no	no	yes	yes	no	no	no	no	Zm00001eb058320	CASEIN KINASE II SUBUNIT ALPHA (PTHR24054:SF0)	-
Zm00001d034148	1	285036527	0	no	no	yes	no	no	yes	no	no	Zm00001eb266670	GLUTATHIONE S-TRANSFERASE T1-RELATED (PTHR44750:SF1)	transferase
Zm00001d034159	1	285326374	16	no	no	no	no	no	no	no	yes	Zm00001eb058450	LD45195P (PTHR13844:SF53)	chromatin/chromatin-binding, or -regulatory protein
Zm00001d034160	1	285331522	3656	yes	no	no	no	no	no	no	no	Zm00001eb058460	HOMEODOMAIN-LIKE SUPERFAMILY PROTEIN-RELATED (PTHR31003:SF3)	DNA-binding transcription factor
Zm00001d034161	1	285415090	2357	yes	no	no	no	no	no	no	no	Zm00001eb214180	SERINE/THREONINE-PROTEIN KINASE SAPK8 (PTHR24343:SF536)	non-receptor serine/threonine protein kinase
Zm00001d034174	1	285705906	98	no	yes	no	no	no	no	no	no	no_V5_gene	-	-
Zm00001d034179	1	285810674	471	no	yes	no	no	no	no	no	no	Zm00001eb058590	B6F COMPLEX SUBUNIT, PUTATIVE, EXPRESSED-RELATED (PTHR34951:SF1)	-
Zm00001d034180	1	285819536	1569	yes	no	no	no	no	no	no	no	Zm00001eb214040	TRANSMEMBRANE PROTEIN 147 (PTHR12869:SF0)	-
Zm00001d034182	1	285931440	277	no	yes	no	no	no	no	no	no	Zm00001eb058620	-	-
Zm00001d034187	1	285959667	0	no	no	yes	no	no	no	yes	no	Zm00001eb058690	THIOREDOXIN-LIKE PROTEIN HCF164, CHLOROPLASTIC (PTHR47353:SF1)	oxidoreductase
Zm00001d034190	1	286163718	3179	yes	no	no	no	no	no	no	no	no_V5_gene	OS03G0768900 PROTEIN (PTHR33052:SF155)	-
Zm00001d034191	1	286176654	1668	yes	no	no	no	no	no	no	no	Zm00001eb058740	ELECTRON TRANSPORTER (PTHR23054:SF18)	-
Zm00001d034194	1	286259699	4296	yes	no	no	no	no	no	no	no	Zm00001eb058760	PRLI-INTERACTING FACTOR G, PUTATIVE, EXPRESSED-RELATED (PTHR31060:SF5)	-
Zm00001d034196	1	286310914	22	no	yes	no	no	no	no	no	no	Zm00001eb058790	CYTOCHROME C BIOGENESIS PROTEIN CCS1, CHLOROPLASTIC (PTHR31566:SF0)	-
Zm00001d034198	1	286411786	91	no	yes	no	no	no	no	no	no	Zm00001eb058810	PROTEIN PHLOEM PROTEIN 2-LIKE A10 (PTHR21477:SF12)	-
Zm00001d034199	1	286424100	1211	yes	no	no	no	no	no	no	no	Zm00001eb058820	OCS ELEMENT-BINDING FACTOR 1 (PTHR45764:SF73)	DNA-binding transcription factor
Zm00001d034205	1	286738637	0	no	no	yes	no	no	no	yes	no	Zm00001eb058860	XYLOGLUCAN GLYCOSYLTRANSFERASE 9-RELATED (PTHR32044:SF51)	-
Zm00001d034206	1	286755874	484	no	no	no	no	no	no	no	yes	Zm00001eb058870	NEUROFILAMENT HEAVY PROTEIN (PTHR37241:SF1)	-
Zm00001d034217	1	286978343	546	no	yes	no	no	no	no	no	no	Zm00001eb058940	OS02G0299000 PROTEIN (PTHR27007:SF416)	-
Zm00001d034221	1	287022557	914	no	no	no	no	no	no	no	yes	Zm00001eb213780	EXPRESSED PROTEIN (PTHR31317:SF6)	-
Zm00001d034237	1	287538643	911	no	yes	no	no	no	no	no	no	Zm00001eb059030	LRR RECEPTOR-LIKE SERINE/THREONINE-PROTEIN KINASE-RELATED (PTHR48005:SF84)	-
Zm00001d034238	1	287568061	2473	yes	no	no	no	no	no	no	no	no_V5_gene	-	-
Zm00001d034245	1	287813582	0	no	no	yes	yes	no	no	no	no	Zm00001eb059100	CYTOSOLIC PURINE 5'-NUCLEOTIDASE (PTHR12103:SF15)	nucleotide phosphatase
Zm00001d034248	1	287870937	68	no	yes	no	no	no	no	no	no	Zm00001eb059140	PLASMA MEMBRANE FUSION PROTEIN (PTHR36398:SF1)	-
Zm00001d034249	1	287874950	0	no	no	yes	no	no	yes	no	no	Zm00001eb059150	LEUCINE CARBOXYL METHYLTRANSFERASE (PTHR43619:SF8)	methyltransferase
Zm00001d034255	1	288030280	305	no	yes	no	no	no	no	no	no	Zm00001eb059220	ERYTHRONATE-4-PHOSPHATE DEHYDROGENASE FAMILY PROTEIN (PTHR42938:SF11)	dehydrogenase
Zm00001d034283	1	288458602	130	no	yes	no	no	no	no	no	no	Zm00001eb213670	PHOTOSYSTEM I REACTION CENTER SUBUNIT III, CHLOROPLASTIC (PTHR34939:SF1)	-
Zm00001d034313	1	288970622	128	no	yes	no	no	no	no	no	no	Zm00001eb059560	RETICULON-LIKE PROTEIN B8 (PTHR10994:SF62)	membrane traffic protein
Zm00001d034318	1	289127725	3	no	yes	no	no	no	no	no	no	Zm00001eb059620	OBG-TYPE G DOMAIN-CONTAINING PROTEIN (PTHR23305:SF18)	G-protein
Zm00001d034319	1	289132617	0	no	no	yes	yes	no	no	no	no	Zm00001eb059630	ALDEHYDE OXYGENASE (DEFORMYLATING) (PTHR12863:SF19)	hydroxylase
Zm00001d034324	1	289242956	2893	yes	no	no	no	no	no	no	no	Zm00001eb059680	EXPRESSED PROTEIN (PTHR33115:SF41)	-
Zm00001d034339	1	290215837	3200	yes	no	no	no	no	no	no	no	Zm00001eb059790	E3 UBIQUITIN-PROTEIN LIGASE PPP1R11 (PTHR20835:SF0)	ubiquitin-protein ligase
Zm00001d034340	1	290234446	3405	yes	no	no	no	no	no	no	no	Zm00001eb059800	OS03G0784100 PROTEIN (PTHR32241:SF12)	-
Zm00001d034344	1	290271605	0	no	no	yes	yes	no	no	no	no	Zm00001eb059840	WPP DOMAIN-ASSOCIATED PROTEIN (PTHR33883:SF6)	-
Zm00001d034356	1	290472035	363	no	yes	no	no	no	no	no	no	Zm00001eb059930	GLUTATHIONE S-TRANSFERASE GSTU1-RELATED (PTHR11260:SF732)	transferase
Zm00001d034357	1	290529269	0	no	no	yes	no	yes	no	no	no	Zm00001eb059950	NMRA-LIKE NEGATIVE TRANSCRIPTIONAL REGULATOR FAMILY PROTEIN (PTHR43349:SF30)	oxidoreductase
Zm00001d034358	1	290663834	629	no	no	no	no	no	no	no	yes	Zm00001eb059960	PEROXISOMAL MEMBRANE PROTEIN PEX13 (PTHR19332:SF1)	primary active transporter
Zm00001d034359	1	290671499	2140	yes	no	no	no	no	no	no	no	Zm00001eb059970	DROUGHT AND SALT TOLERANCE PROTEIN (PTHR45730:SF120)	-
Zm00001d034360	1	290672691	161	yes	no	no	no	no	no	no	yes	Zm00001eb059980	OS05G0489500 PROTEIN (PTHR33680:SF1)	-
Zm00001d034371	1	291096567	84	no	yes	no	no	no	no	no	no	Zm00001eb060090	NUCLEAR PORE COMPLEX PROTEIN NUP1 (PTHR33416:SF20)	-
Zm00001d034387	1	291614127	876	no	yes	no	no	no	no	no	no	Zm00001eb060250	INDOLE-3-ACETALDEHYDE OXIDASE (PTHR11908:SF143)	oxidoreductase
Zm00001d034388	1	291670064	0	no	no	yes	yes	no	no	no	no	Zm00001eb060260	ALDEHYDE OXIDASE 1-RELATED (PTHR11908:SF92)	oxidoreductase
Zm00001d034405	1	292047982	2231	yes	no	no	no	no	no	no	no	Zm00001eb060390	INACTIVE LEUCINE-RICH REPEAT RECEPTOR-LIKE PROTEIN KINASE-RELATED (PTHR27000:SF479)	transmembrane signal receptor
Zm00001d034410	1	292169566	2779	yes	no	no	no	no	no	no	no	Zm00001eb060440	OS03G0793600 PROTEIN (PTHR45666:SF8)	phosphatase
Zm00001d034419	1	292475785	665	no	yes	no	no	no	no	no	no	Zm00001eb060530	N-ACETYLTRANSFERASE DOMAIN-CONTAINING PROTEIN (PTHR46067:SF7)	acyltransferase
Zm00001d034433	1	292912593	0	no	no	yes	no	no	no	yes	no	Zm00001eb060680	HEAT STRESS TRANSCRIPTION FACTOR A-2E (PTHR10015:SF450)	winged helix/forkhead transcription factor
Zm00001d034444	1	293191309	138	no	yes	no	no	no	no	no	no	Zm00001eb060780	OS03G0796600 PROTEIN (PTHR31579:SF1)	-
Zm00001d034446	1	293281840	236	no	yes	no	no	no	no	no	no	Zm00001eb060900	GUANYLATE-BINDING FAMILY PROTEIN (PTHR10751:SF81)	heterotrimeric G-protein
Zm00001d034448	1	293313774	0	no	no	yes	yes	no	no	no	no	Zm00001eb060860	-	-
Zm00001d034453	1	293424591	0	no	no	yes	no	no	yes	no	no	Zm00001eb060840	TRYPTOPHAN SYNTHASE (PTHR43406:SF3)	lyase
Zm00001d034463	1	293751091	0	no	no	yes	yes	no	no	no	no	Zm00001eb060950	AUXIN-RESPONSIVE PROTEIN IAA14 (PTHR31734:SF14)	-
Zm00001d034480	1	294122109	448	no	yes	no	no	no	no	no	no	Zm00001eb212810	OS03G0799100 PROTEIN (PTHR46372:SF24)	-
Zm00001d034482	1	294147652	808	no	yes	no	no	no	no	no	no	Zm00001eb061080	-	-
Zm00001d034487	1	294260621	0	no	no	yes	no	no	yes	no	no	Zm00001eb061140	SEC12-LIKE PROTEIN 1 (PTHR23284:SF2)	guanyl-nucleotide exchange factor
Zm00001d034494	1	294631285	562	no	yes	no	no	no	no	no	no	Zm00001eb061210	CROSS-LINKING PROTEIN, PUTATIVE (DUF569)-RELATED (PTHR31205:SF2)	-
Zm00001d034495	1	294662866	1341	yes	no	no	no	no	no	no	no	no_V5_gene	LEAF RUST 10 DISEASE-RESISTANCE LOCUS RECEPTOR-LIKE PROTEIN KINASE-LIKE 1.5 (PTHR46008:SF18)	transmembrane signal receptor
Zm00001d034501	1	294729524	502	no	yes	no	no	no	no	no	no	Zm00001eb061280	OS12G0470700 PROTEIN (PTHR23070:SF80)	-
Zm00001d034502	1	294733251	317	no	no	no	no	no	no	no	yes	Zm00001eb061290	DDT DOMAIN-CONTAINING PROTEIN DDR4 (PTHR14296:SF7)	-
Zm00001d034509	1	294980977	904	no	yes	no	no	no	no	no	yes	Zm00001eb061360	39S RIBOSOMAL PROTEIN L4, MITOCHONDRIAL (PTHR10746:SF6)	ribosomal protein
Zm00001d034512	1	295267396	455	no	yes	no	no	no	no	no	no	Zm00001eb061390	CAVEOLIN-1 PROTEIN (PTHR35465:SF1)	-
Zm00001d034516	1	295471736	442	no	yes	no	no	no	no	no	no	Zm00001eb212630	SQUALENE SYNTHASE (PTHR11626:SF2)	transferase
Zm00001d034517	1	295590580	474	no	no	no	no	no	no	no	yes	Zm00001eb061450	SERINE/THREONINE-PROTEIN PHOSPHATASE PP2A-2 CATALYTIC SUBUNIT (PTHR45619:SF11)	protein phosphatase
Zm00001d034528	1	295711167	696	yes	no	no	no	no	no	no	yes	Zm00001eb061560	CYTOCHROME B-C1 COMPLEX SUBUNIT 7 (PTHR12022:SF4)	reductase
Zm00001d034529	1	295713029	0	no	no	yes	yes	no	no	no	no	no_V5_gene	-	-
Zm00001d034532	1	295772368	0	no	no	yes	no	no	no	yes	no	Zm00001eb061610	GH13992P (PTHR22761:SF10)	membrane traffic protein
Zm00001d034533	1	295775700	2854	yes	no	no	no	no	no	no	no	Zm00001eb061630	PEPTIDASE, PUTATIVE, EXPRESSED-RELATED (PTHR31589:SF16)	-
Zm00001d034547	1	295995842	1006	yes	no	no	no	no	no	no	no	Zm00001eb061750	F17A17.37 PROTEIN (PTHR31265:SF2)	-
Zm00001d034558	1	296305302	64	no	yes	no	no	no	no	no	no	Zm00001eb061820	OS03G0808300 PROTEIN (PTHR31471:SF89)	-
Zm00001d034564	1	296461943	0	no	no	yes	no	yes	no	no	no	Zm00001eb061880	GALACTINOL--SUCROSE GALACTOSYLTRANSFERASE 2-RELATED (PTHR31268:SF40)	-
Zm00001d034565	1	296463949	312	yes	no	no	no	no	no	no	yes	Zm00001eb061890	TRNA (GUANINE(26)-N(2))-DIMETHYLTRANSFERASE (PTHR10631:SF3)	RNA methyltransferase
Zm00001d034569	1	296490855	0	no	no	yes	no	no	yes	no	no	Zm00001eb061920	GLYCOSYLTRANSFERASE (PTHR48047:SF190)	glycosyltransferase
Zm00001d034571	1	296596732	145	no	yes	no	no	no	no	no	no	Zm00001eb061930	DNA-BINDING PROTEIN EMBP-1 (PTHR45967:SF31)	-
Zm00001d034588	1	297244212	155	no	yes	no	no	no	no	no	no	Zm00001eb062050	EXPRESSED PROTEIN (PTHR35105:SF3)	-
Zm00001d034601	1	297600382	1564	yes	no	no	no	no	no	no	no	Zm00001eb062170	NAC DOMAIN-CONTAINING PROTEIN 2 (PTHR31719:SF179)	DNA-binding transcription factor
Zm00001d034608	1	297750392	2299	yes	no	no	no	no	no	no	no	Zm00001eb095170	-	-
Zm00001d034615	1	297859954	281	no	yes	no	no	no	no	no	no	Zm00001eb062300	EXPRESSED PROTEIN (PTHR31087:SF24)	-
Zm00001d034620	1	298046859	0	no	no	yes	no	no	yes	no	no	Zm00001eb062360	PROTEIN TRICHOME BIREFRINGENCE-LIKE 33 (PTHR32285:SF62)	-
Zm00001d034624	1	298239656	758	no	yes	no	no	no	no	no	no	Zm00001eb062420	SPATACSIN (PTHR13650:SF0)	-
Zm00001d034628	1	298412127	211	no	yes	no	no	no	no	no	yes	Zm00001eb062450	40S RIBOSOMAL PROTEIN S23-2 (PTHR11652:SF70)	ribosomal protein
Zm00001d034634	1	298572929	949	no	yes	no	no	no	no	no	yes	Zm00001eb062500	HEAVY METAL-ASSOCIATED DOMAIN CONTAINING PROTEIN, EXPRESSED (PTHR46119:SF22)	-
Zm00001d034633	1	298576518	3611	yes	no	no	no	no	no	no	no	Zm00001eb211870	GENERAL TRANSCRIPTION FACTOR 3C POLYPEPTIDE 4 (PTHR15496:SF2)	general transcription factor
Zm00001d034635	1	298581850	0	no	no	yes	no	no	yes	no	no	Zm00001eb062510	CHALCONE--FLAVANONE ISOMERASE 1-RELATED (PTHR28039:SF8)	isomerase
Zm00001d034638	1	298675489	1670	yes	no	no	no	no	no	no	no	Zm00001eb062530	OS07G0239400 PROTEIN (PTHR47980:SF53)	-
Zm00001d034640	1	298693869	512	yes	no	no	no	no	no	no	yes	Zm00001eb284220	NEDD8-ACTIVATING ENZYME E1 REGULATORY SUBUNIT (PTHR10953:SF29)	ubiquitin-protein ligase
Zm00001d034641	1	298696500	273	no	yes	no	no	no	no	no	no	Zm00001eb062560	C2H2 TRANSCRIPTION FACTOR (PTHR26374:SF418)	-
Zm00001d034642	1	298699758	674	no	yes	no	no	no	no	no	no	Zm00001eb062570	C2H2 TRANSCRIPTION FACTOR (PTHR26374:SF450)	-
Zm00001d034643	1	298704261	118	no	yes	no	no	no	no	no	no	Zm00001eb062580	ACTIN-DEPOLYMERIZING FACTOR 3 (PTHR11913:SF76)	non-motor actin binding protein
Zm00001d034650	1	298816800	18	no	yes	no	no	no	no	no	no	Zm00001eb211720	SEC14 CYTOSOLIC FACTOR FAMILY PROTEIN / PHOSPHOGLYCERIDE TRANSFER FAMILY PROTEIN (PTHR47041:SF2)	-
Zm00001d034651	1	298852147	3662	yes	no	no	no	no	no	no	no	Zm00001eb062640	DOF ZINC FINGER PROTEIN DOF3.6 (PTHR31992:SF322)	-
Zm00001d034655	1	298998670	220	no	yes	no	no	no	no	no	no	Zm00001eb062680	PROTEIN PHOSPHATASE 2C 4-RELATED (PTHR13832:SF228)	protein phosphatase
Zm00001d034663	1	299195015	0	no	no	yes	no	no	yes	no	no	Zm00001eb211650	EXPANSIN-A3 (PTHR31867:SF151)	-
Zm00001d034671	1	299444582	248	no	yes	no	no	no	no	no	no	Zm00001eb062850	LECTIN-LIKE RECEPTOR KINASE 7 (PTHR27007:SF400)	-
Zm00001d034672	1	299455655	1926	yes	no	no	no	no	no	no	no	Zm00001eb062860	L-TYPE LECTIN-DOMAIN CONTAINING RECEPTOR KINASE I.8 (PTHR27007:SF393)	-
Zm00001d034675	1	299602778	597	no	no	no	no	no	no	no	yes	Zm00001eb062910	OS03G0823700 PROTEIN (PTHR47978:SF25)	small GTPase
Zm00001d034700	1	300210975	561	no	yes	no	no	no	no	no	no	Zm00001eb063110	PROTEIN GRAVITROPIC IN THE LIGHT 1 (PTHR31161:SF14)	-
Zm00001d034705	1	300345256	367	no	yes	no	no	no	no	no	no	Zm00001eb063160	SUBFAMILY NOT NAMED (PTHR36370:SF2)	-
Zm00001d034713	1	300509545	148	no	yes	no	no	no	no	no	no	Zm00001eb063220	ANTHRANILATE SYNTHASE COMPONENT 1 (PTHR11236:SF9)	-
Zm00001d034722	1	300739480	1525	yes	no	no	no	no	no	no	no	Zm00001eb063310	-	-
Zm00001d034723	1	300779247	71	no	no	no	no	no	no	no	yes	no_V5_gene	MANNAN ENDO-1,4-BETA-MANNOSIDASE 4 (PTHR31451:SF36)	-
Zm00001d034729	1	300855738	1258	yes	no	no	no	no	no	no	no	Zm00001eb063380	EXPRESSED PROTEIN (PTHR31044:SF49)	-
Zm00001d034730	1	300925479	0	no	no	yes	yes	no	no	no	no	Zm00001eb211350	SQUAMOSA PROMOTER-BINDING-LIKE PROTEIN 1-RELATED (PTHR31251:SF132)	-
Zm00001d034751	1	301303263	830	yes	no	no	no	no	no	no	yes	Zm00001eb063610	EXPRESSED PROTEIN (PTHR47172:SF28)	-
Zm00001d034752	1	301368875	0	no	no	yes	yes	no	no	no	no	Zm00001eb211200	SUBFAMILY NOT NAMED (PTHR31343:SF44)	-
Zm00001d034754	1	301377325	2537	yes	no	no	no	no	no	no	no	Zm00001eb063650	EXPRESSED PROTEIN (PTHR21726:SF65)	transferase
Zm00001d034755	1	301472885	220	no	yes	no	no	no	no	no	no	Zm00001eb063660	AIG1 FAMILY PROTEIN, EXPRESSED (PTHR10903:SF64)	small GTPase
Zm00001d034756	1	301484252	4702	yes	no	no	no	no	no	no	no	Zm00001eb063670	-	-
Zm00001d034757	1	301486783	939	no	yes	no	no	no	no	no	no	Zm00001eb063680	ELECTRON TRANSFER FLAVOPROTEIN SUBUNIT ALPHA, MITOCHONDRIAL (PTHR43153:SF1)	oxidoreductase
Zm00001d034759	1	301499717	0	no	no	yes	yes	no	no	no	no	Zm00001eb063700	MULTIPLE EPIDERMAL GROWTH FACTOR-LIKE DOMAINS PROTEIN 8 (PTHR23244:SF456)	-
Zm00001d034770	1	301720592	2163	yes	no	no	no	no	no	no	no	Zm00001eb063800	CELLULOSE SYNTHASE (PTHR13301:SF236)	DNA-binding transcription factor
Zm00001d034781	1	302147608	3215	yes	no	no	no	no	no	no	no	Zm00001eb063900	RECEPTOR-LIKE SERINE/THREONINE-PROTEIN KINASE (PTHR47974:SF9)	-
Zm00001d034783	1	302248358	214	no	yes	no	no	no	no	no	no	Zm00001eb063930	OS03G0838800 PROTEIN (PTHR46352:SF5)	-
Zm00001d034807	1	302526895	0	no	no	yes	no	yes	no	no	no	Zm00001eb064120	OS03G0843300 PROTEIN (PTHR31459:SF2)	-
Zm00001d034823	1	302983649	129	no	yes	no	no	no	no	no	no	Zm00001eb064270	ALBINO3-LIKE PROTEIN 1, CHLOROPLASTIC (PTHR12428:SF14)	transporter
Zm00001d034834	1	303356546	140	no	yes	no	no	no	no	no	no	Zm00001eb064400	SERINE/THREONINE-PROTEIN KINASE MHK (PTHR24055:SF72)	non-receptor serine/threonine protein kinase
Zm00001d034836	1	303456061	0	no	no	yes	no	no	no	yes	no	Zm00001eb064420	OS03G0847900 PROTEIN (PTHR46931:SF17)	-
Zm00001d034837	1	303462171	0	no	no	yes	no	no	yes	no	no	Zm00001eb390570	ARM REPEAT SUPERFAMILY PROTEIN (PTHR10527:SF96)	transporter
Zm00001d034839	1	303576527	165	no	yes	no	no	no	no	no	no	Zm00001eb064450	PURPLE ACID PHOSPHATASE 13 (PTHR22953:SF15)	phosphatase
Zm00001d034853	1	303814435	0	no	no	yes	no	no	no	yes	no	Zm00001eb064550	EXPRESSED PROTEIN (PTHR33880:SF3)	-
Zm00001d034865	1	304196568	479	no	yes	no	no	no	no	no	no	Zm00001eb064660	OS05G0112900 PROTEIN (PTHR24015:SF742)	-
Zm00001d034876	1	304515640	3863	yes	no	no	no	no	no	no	no	Zm00001eb064770	CLEAVAGE AND POLYADENYLATION SPECIFICITY FACTOR SUBUNIT 3 (PTHR11203:SF11)	RNA processing factor
Zm00001d034887	1	304726043	1588	yes	no	no	no	no	no	no	no	Zm00001eb064870	PHOSPHOGLYCOLATE PHOSPHATASE 2 (PTHR19288:SF75)	phosphatase
Zm00001d034898	1	305074181	350	no	no	no	no	no	no	no	yes	Zm00001eb064970	SEXUAL DIFFERENTIATION PROCESS PROTEIN ISP7 (PTHR47990:SF62)	oxygenase
Zm00001d034925	1	305700521	152	no	yes	no	no	no	no	no	no	no_V5_gene	TRANSFERASE (PTHR31625:SF86)	-
Zm00001d034940	1	306162624	1414	yes	no	no	no	no	no	no	no	Zm00001eb419500	ABC TRANSPORTER G FAMILY MEMBER 34-RELATED (PTHR19241:SF638)	ATP-binding cassette (ABC) transporter
Zm00001d034946	1	306417569	184	no	yes	no	no	no	no	no	no	Zm00001eb065440	OS05G0162800 PROTEIN (PTHR12802:SF55)	chromatin/chromatin-binding, or -regulatory protein
Zm00001d001766	2	178744	796	no	yes	no	no	no	no	no	no	Zm00001eb065580	EMBRYO SAC DEVELOPMENT ARREST 12 (PTHR36351:SF1)	-
Zm00001d001769	2	361106	269	no	yes	no	no	no	no	no	no	Zm00001eb065620	RING-TYPE E3 UBIQUITIN TRANSFERASE (PTHR22849:SF108)	-
Zm00001d001771	2	475295	481	yes	no	no	no	no	no	no	yes	Zm00001eb065630	PEPTIDASE A1 DOMAIN-CONTAINING PROTEIN (PTHR13683:SF712)	aspartic protease
Zm00001d001772	2	475449	0	no	no	yes	no	yes	no	no	no	Zm00001eb065640	OS04G0685300 PROTEIN (PTHR31415:SF118)	-
Zm00001d001774	2	482471	223	no	yes	no	no	no	no	no	no	Zm00001eb065660	CCR4-ASSOCIATED FACTOR 1 HOMOLOG 9-RELATED (PTHR10797:SF35)	mRNA polyadenylation factor
Zm00001d001811	2	1331471	28	no	yes	no	no	no	no	no	no	Zm00001eb433890	TETRASPANIN-19 (PTHR19282:SF158)	scaffold/adaptor protein
Zm00001d001812	2	1336132	4879	yes	no	no	no	no	no	no	no	Zm00001eb066000	RUBISCO ACCUMULATION FACTOR 1.2, CHLOROPLASTIC (PTHR35299:SF3)	-
Zm00001d001820	2	1441648	201	no	yes	no	no	no	no	no	no	Zm00001eb066060	PROTOCHLOROPHYLLIDE REDUCTASE A, CHLOROPLASTIC (PTHR44419:SF6)	-
Zm00001d001823	2	1526567	0	no	no	yes	no	no	yes	no	no	Zm00001eb080510	MULTIFUNCTIONAL TRYPTOPHAN BIOSYNTHESIS PROTEIN (PTHR43418:SF4)	-
Zm00001d001825	2	1534838	0	no	no	yes	yes	no	no	no	no	Zm00001eb433820	OS04G0678300 PROTEIN (PTHR14221:SF11)	-
Zm00001d001827	2	1544691	0	no	no	yes	no	no	no	yes	no	Zm00001eb066140	OS04G0677800 PROTEIN (PTHR23115:SF244)	translation factor
Zm00001d001833	2	1626338	0	no	no	yes	no	yes	no	no	no	Zm00001eb066220	PROTEIN ASPARTIC PROTEASE IN GUARD CELL 2 (PTHR13683:SF265)	aspartic protease
Zm00001d001838	2	1682262	591	no	no	no	no	no	no	no	yes	Zm00001eb066270	B3 DOMAIN-CONTAINING TRANSCRIPTION FACTOR LEC2 (PTHR31140:SF90)	DNA-binding transcription factor
Zm00001d001839	2	1687584	2476	yes	no	no	no	no	no	no	no	no_V5_gene	OS04G0676400 PROTEIN (PTHR33098:SF95)	-
Zm00001d001848	2	1839311	205	no	yes	no	no	no	no	no	no	Zm00001eb066370	ZINC FINGER, C3HC4 TYPE (RING FINGER) FAMILY PROTEIN (PTHR46919:SF2)	-
Zm00001d001859	2	2036648	733	no	yes	no	no	no	no	no	no	Zm00001eb066510	VACUOLAR PROTEIN SORTING-ASSOCIATED PROTEIN 41 HOMOLOG (PTHR12616:SF1)	membrane traffic protein
Zm00001d001861	2	2048858	0	no	no	yes	no	yes	no	no	no	Zm00001eb066530	TETRATRICOPEPTIDE REPEAT (TPR)-CONTAINING PROTEIN (PTHR47682:SF1)	-
Zm00001d001862	2	2056060	1032	yes	no	no	no	no	no	no	no	Zm00001eb066540	OSJNBB0004A17.21 PROTEIN (PTHR31509:SF67)	-
Zm00001d001864	2	2077038	398	no	no	no	no	no	no	no	yes	Zm00001eb066560	URACIL-DNA GLYCOSYLASE (PTHR11264:SF0)	DNA glycosylase
Zm00001d001865	2	2079884	215	no	yes	no	no	no	no	no	no	Zm00001eb066570	TWO-COMPONENT RESPONSE REGULATOR ORR6 (PTHR43874:SF147)	winged helix/forkhead transcription factor
Zm00001d001866	2	2100126	1055	yes	no	no	no	no	no	no	no	Zm00001eb433490	OS04G0673000 PROTEIN (PTHR14000:SF9)	-
Zm00001d001870	2	2123602	2979	yes	no	no	no	no	no	no	no	Zm00001eb066610	PEROXISOME BIOGENESIS PROTEIN 22 (PTHR34126:SF1)	-
Zm00001d001871	2	2125810	119	no	yes	no	no	no	no	no	no	Zm00001eb066620	-	-
Zm00001d001879	2	2243537	4466	yes	no	no	no	no	no	no	no	Zm00001eb433460	AUXIN RESPONSE FACTOR 6 (PTHR31384:SF150)	-
Zm00001d001883	2	2349395	854	no	yes	no	no	no	no	no	yes	Zm00001eb066680	POLYAMINE OXIDASE 4 (PTHR10742:SF264)	oxidase
Zm00001d001895	2	2500160	797	no	no	no	no	no	no	no	yes	Zm00001eb433390	UBX DOMAIN-CONTAINING PROTEIN 7 (PTHR23322:SF6)	scaffold/adaptor protein
Zm00001d001899	2	2562060	215	no	yes	no	no	no	no	no	yes	Zm00001eb066820	60S ACIDIC RIBOSOMAL PROTEIN P2A (PTHR21141:SF100)	ribosomal protein
Zm00001d001906	2	2644266	37	no	yes	no	no	no	no	no	yes	Zm00001eb066880	OS04G0669300 PROTEIN (PTHR11216:SF145)	membrane traffic protein
Zm00001d001915	2	2813015	0	no	no	yes	no	no	no	yes	no	Zm00001eb066960	-	-
Zm00001d001916	2	2815256	707	yes	no	no	no	no	no	no	yes	Zm00001eb066970	-	-
Zm00001d001924	2	3019151	3653	yes	no	no	no	no	no	no	no	Zm00001eb067040	2-OXOGLUTARATE-DEPENDENT DIOXYGENASE 21, CHLOROPLASTIC (PTHR47991:SF157)	oxygenase
Zm00001d001927	2	3063121	363	no	yes	no	no	no	no	no	no	Zm00001eb067060	KAR-UP OXIDOREDUCTASE 1 (PTHR47991:SF67)	oxygenase
Zm00001d001941	2	3201890	0	no	no	yes	no	no	yes	no	no	Zm00001eb067230	BETA-FRUCTOFURANOSIDASE, INSOLUBLE ISOENZYME 7 (PTHR31953:SF13)	-
Zm00001d001945	2	3365743	1529	yes	no	no	no	no	no	no	no	Zm00001eb067270	AUXIN RESPONSE FACTOR 5 (PTHR31384:SF10)	-
Zm00001d001953	2	3444133	0	no	no	yes	yes	no	no	no	no	Zm00001eb067350	PROTEIN IQ-DOMAIN 32 (PTHR32295:SF154)	-
Zm00001d001960	2	3555374	3809	yes	no	no	no	no	no	no	no	Zm00001eb067380	FLAVANONE 3-DIOXYGENASE 1 (PTHR47990:SF11)	oxygenase
Zm00001d001961	2	3562896	4028	yes	no	no	no	no	no	no	no	Zm00001eb067390	OS04G0662400 PROTEIN (PTHR31374:SF12)	-
Zm00001d001964	2	3596770	3485	yes	no	no	no	no	no	no	no	Zm00001eb067410	SAUR-LIKE AUXIN-RESPONSIVE PROTEIN FAMILY (PTHR31374:SF119)	-
Zm00001d001965	2	3602552	165	no	yes	no	no	no	no	no	no	Zm00001eb067410	-	-
Zm00001d001974	2	3763262	401	no	no	no	no	no	no	no	yes	Zm00001eb067500	INOSITOL-PENTAKISPHOSPHATE 2-KINASE (PTHR14456:SF2)	kinase
Zm00001d001979	2	3826573	5	no	yes	no	no	no	no	no	no	Zm00001eb067550	UDP-ARABINOPYRANOSE MUTASE 5-RELATED (PTHR31682:SF4)	mutase
Zm00001d001980	2	3881366	664	no	no	no	no	no	no	no	yes	Zm00001eb067560	AARF DOMAIN CONTAINING KINASE 2 (PREDICTED) (PTHR45890:SF1)	-
Zm00001d001982	2	3888610	3144	yes	no	no	no	no	no	no	no	Zm00001eb067570	TRANSCRIPTION FACTOR IBH1 (PTHR33124:SF40)	DNA-binding transcription factor
Zm00001d001988	2	4000564	0	no	no	yes	no	yes	no	no	no	Zm00001eb067610	PROTEIN PHOSPHATASE 2C 45-RELATED (PTHR47992:SF54)	protein phosphatase
Zm00001d001996	2	4128789	0	no	no	yes	no	no	yes	no	no	Zm00001eb067680	OS04G0658200 PROTEIN (PTHR33181:SF19)	-
Zm00001d001999	2	4145948	3394	yes	no	no	no	no	no	no	no	Zm00001eb067700	GLUCOSE-6-PHOSPHATE 1-EPIMERASE (PTHR11122:SF13)	-
Zm00001d002005	2	4238396	3861	yes	no	no	no	no	no	no	no	Zm00001eb067740	SQUAMOSA PROMOTER-BINDING-LIKE PROTEIN 8 (PTHR31251:SF75)	-
Zm00001d002006	2	4282860	0	no	no	yes	yes	no	no	no	no	Zm00001eb432500	ATPASE 2, PLASMA MEMBRANE-TYPE (PTHR42861:SF124)	primary active transporter
Zm00001d002007	2	4298479	1292	yes	no	no	no	no	no	no	no	Zm00001eb067790	ATP-DEPENDENT RNA HELICASE DDX55 (PTHR24031:SF2)	RNA helicase
Zm00001d002025	2	4625883	2962	yes	no	no	no	no	no	no	no	Zm00001eb067980	OS04G0653600 PROTEIN (PTHR32467:SF210)	DNA-binding transcription factor
Zm00001d002026	2	4638663	331	no	yes	no	no	no	no	no	no	Zm00001eb068000	OS04G0654600 PROTEIN (PTHR47987:SF20)	-
Zm00001d002029	2	4666397	0	no	no	yes	no	no	no	yes	no	Zm00001eb068050	PROTEIN TIFY 3A-RELATED (PTHR33077:SF61)	-
Zm00001d002038	2	4863214	0	no	no	yes	no	no	yes	no	no	Zm00001eb068160	SULFATE TRANSPORTER 3.3-RELATED (PTHR11814:SF93)	transporter
Zm00001d002052	2	5019446	0	no	no	yes	yes	no	no	no	no	Zm00001eb068280	ISOASPARTYL PEPTIDASE/L-ASPARAGINASE 2-RELATED (PTHR10188:SF13)	protease
Zm00001d002053	2	5028538	3488	yes	no	no	no	no	no	no	no	Zm00001eb068290	FI18136P1-RELATED (PTHR12801:SF115)	exoribonuclease
Zm00001d002063	2	5176212	145	no	yes	no	no	no	no	no	no	Zm00001eb068370	UDP-GLYCOSYLTRANSFERASE 89B1 (PTHR48047:SF52)	glycosyltransferase
Zm00001d002064	2	5189266	2547	yes	no	no	no	no	no	no	no	Zm00001eb068390	GLUCURONOSYLTRANSFERASE OS04G0650300-RELATED (PTHR10896:SF24)	glycosyltransferase
Zm00001d002065	2	5232444	726	no	yes	no	no	no	no	no	no	Zm00001eb432170	ORYZAIN ALPHA CHAIN (PTHR12411:SF854)	cysteine protease
Zm00001d002066	2	5266500	942	no	no	no	no	no	no	no	yes	Zm00001eb068410	OS04G0649900 PROTEIN (PTHR31444:SF3)	-
Zm00001d002068	2	5313176	1141	yes	no	no	no	no	no	no	no	Zm00001eb068440	LEUCINE-RICH REPEAT PROTEIN KINASE FAMILY PROTEIN (PTHR48007:SF37)	transmembrane signal receptor
Zm00001d002069	2	5363399	1142	yes	no	no	no	no	no	no	no	Zm00001eb068460	-	-
Zm00001d002071	2	5403675	2307	yes	no	no	no	no	no	no	no	Zm00001eb068470	-	-
Zm00001d002072	2	5412230	1171	yes	no	no	no	no	no	no	no	Zm00001eb068480	-	-
Zm00001d002075	2	5456488	0	no	no	yes	no	no	no	yes	no	Zm00001eb068520	FLORAL HOMEOTIC PROTEIN APETALA 2 (PTHR32467:SF142)	DNA-binding transcription factor
Zm00001d002080	2	5508044	340	no	no	no	no	no	no	no	yes	Zm00001eb068540	E3 UBIQUITIN-PROTEIN LIGASE HIP1-RELATED (PTHR22937:SF184)	ubiquitin-protein ligase
Zm00001d002083	2	5670905	174	no	yes	no	no	no	no	no	no	Zm00001eb068560	-	-
Zm00001d002086	2	5775734	522	yes	no	no	no	no	no	no	yes	Zm00001eb068590	UBIQUITIN CARBOXYL-TERMINAL HYDROLASE (PTHR24006:SF888)	cysteine protease
Zm00001d002087	2	5776437	798	no	yes	no	no	no	no	no	no	Zm00001eb432050	OS04G0645600 PROTEIN (PTHR23051:SF12)	secondary carrier transporter
Zm00001d002088	2	5784305	223	no	yes	no	no	no	no	no	no	Zm00001eb068610	VQ MOTIF-CONTAINING PROTEIN 11 (PTHR33402:SF19)	-
Zm00001d002089	2	5800595	64	no	yes	no	no	no	no	no	no	Zm00001eb432020	TETRATRICOPEPTIDE REPEAT (TPR)-LIKE SUPERFAMILY PROTEIN (PTHR12601:SF45)	translation initiation factor
Zm00001d002096	2	5950475	2294	yes	no	no	no	no	no	no	no	Zm00001eb068680	OS04G0644100 PROTEIN (PTHR33915:SF15)	-
Zm00001d002097	2	5959917	3892	yes	no	no	no	no	no	no	no	Zm00001eb068700	OS04G0643800 PROTEIN (PTHR33743:SF31)	-
Zm00001d002115	2	6104275	2779	yes	no	no	no	no	no	no	no	Zm00001eb068860	OS04G0642100 PROTEIN (PTHR10623:SF33)	non-motor microtubule binding protein
Zm00001d002120	2	6141510	232	no	yes	no	no	no	no	no	no	Zm00001eb164820	-	-
Zm00001d002121	2	6146655	672	yes	no	no	no	no	no	no	yes	Zm00001eb068900	TRANSCRIPTION FACTOR ILI2 (PTHR38546:SF1)	-
Zm00001d002126	2	6313680	2548	yes	no	no	no	no	no	no	no	Zm00001eb068980	OS04G0640900 PROTEIN (PTHR31827:SF38)	-
Zm00001d002128	2	6408811	708	no	yes	no	no	no	no	no	no	Zm00001eb069000	SHIKIMATE KINASE 3, CHLOROPLASTIC (PTHR21087:SF26)	kinase
Zm00001d002132	2	6438838	1526	yes	no	no	no	no	no	no	no	Zm00001eb069040	-	-
Zm00001d002136	2	6496582	320	no	no	no	no	no	no	no	yes	Zm00001eb069080	OS04G0638800 PROTEIN (PTHR31696:SF59)	-
Zm00001d002137	2	6507857	481	no	yes	no	no	no	no	no	no	Zm00001eb069090	-	-
Zm00001d002144	2	6656671	314	no	no	no	no	no	no	no	yes	Zm00001eb069150	EPIDERMAL PATTERNING FACTOR-LIKE PROTEIN (PTHR33109:SF89)	-
Zm00001d002159	2	6888751	325	no	yes	no	no	no	no	no	no	Zm00001eb069320	WOUND INDUCED PROTEIN (PTHR33090:SF82)	-
Zm00001d002161	2	6895305	779	no	yes	no	no	no	no	no	no	no_V5_gene	OS04G0635000 PROTEIN (PTHR33090:SF6)	-
Zm00001d002175	2	7264143	695	no	no	no	no	no	no	no	yes	Zm00001eb069500	OS05G0318700 PROTEIN (PTHR27003:SF78)	-
Zm00001d002186	2	7609270	252	no	yes	no	no	no	no	no	no	Zm00001eb069600	KINESIN-LIKE PROTEIN (PTHR24115:SF578)	microtubule binding motor protein
Zm00001d002192	2	7733061	159	no	yes	no	no	no	no	no	no	Zm00001eb069640	XYLOGLUCAN ENDOTRANSGLUCOSYLASE/HYDROLASE PROTEIN 9 (PTHR31062:SF108)	hydrolase
Zm00001d002200	2	8140119	4960	yes	no	no	no	no	no	no	no	Zm00001eb069700	OS04G0631600 PROTEIN (PTHR16223:SF185)	basic helix-loop-helix transcription factor
Zm00001d002256	2	9055207	23	no	yes	no	no	no	no	no	no	Zm00001eb431240	OS04G0624600 PROTEIN (PTHR46083:SF7)	-
Zm00001d002263	2	9132914	314	no	yes	no	no	no	no	no	no	Zm00001eb326750	-	-
Zm00001d002266	2	9167350	45	no	yes	no	no	no	no	no	no	Zm00001eb070310	LYSINE-SPECIFIC HISTONE DEMETHYLASE 1A (PTHR10742:SF386)	oxidase
Zm00001d002278	2	9429581	0	no	no	yes	no	no	yes	no	no	Zm00001eb070430	-	-
Zm00001d002282	2	9501498	760	no	no	no	no	no	no	no	yes	Zm00001eb070450	OS04G0619600 PROTEIN (PTHR27003:SF454)	-
Zm00001d002283	2	9540873	2750	yes	no	no	no	no	no	no	no	Zm00001eb070460	COLD-RESPONSIVE PROTEIN KINASE 1 (PTHR47973:SF51)	transmembrane signal receptor
Zm00001d002284	2	9552424	465	no	yes	no	no	no	no	no	no	Zm00001eb431120	F-BOX/KELCH-REPEAT PROTEIN (PTHR46122:SF6)	oxidase
Zm00001d002285	2	9589437	0	no	no	yes	no	no	no	yes	no	Zm00001eb070490	NAC DOMAIN-CONTAINING PROTEIN 21/22 (PTHR31744:SF101)	-
Zm00001d002286	2	9613448	3655	yes	no	no	no	no	no	no	no	Zm00001eb070500	OS04G0618950 PROTEIN (PTHR31722:SF54)	-
Zm00001d002287	2	9614106	818	no	yes	no	no	no	no	no	no	Zm00001eb070510	LRR RECEPTOR-LIKE SERINE/THREONINE-PROTEIN KINASE FLS2 (PTHR27000:SF616)	transmembrane signal receptor
Zm00001d002288	2	9622354	1096	yes	no	no	no	no	no	no	no	Zm00001eb070520	OS04G0618600 PROTEIN (PTHR45855:SF65)	DNA-binding transcription factor
Zm00001d002302	2	9796932	0	no	no	yes	no	no	yes	no	no	Zm00001eb070630	AUXIN RESPONSIVE PROTEIN (PTHR31374:SF214)	-
Zm00001d002309	2	10015205	226	no	yes	no	no	no	no	no	no	Zm00001eb070700	-	-
Zm00001d002316	2	10167210	2299	yes	no	no	no	no	no	no	no	Zm00001eb070760	PROTEIN ARGONAUTE 2-RELATED (PTHR22891:SF4)	translation initiation factor
Zm00001d002323	2	10218844	1593	yes	no	no	no	no	no	no	no	Zm00001eb430880	PROTEIN NARROW LEAF 1 (PTHR31521:SF4)	-
Zm00001d002324	2	10310627	4468	yes	no	no	no	no	no	no	no	Zm00001eb070830	-	-
Zm00001d002325	2	10325070	140	no	yes	no	no	no	no	no	no	Zm00001eb070840	EARLY ENDOSOME ANTIGEN (PTHR43049:SF1)	-
Zm00001d002326	2	10330009	309	no	no	no	no	no	no	no	yes	Zm00001eb430840	GAMMA-AMINOBUTYRATE TRANSAMINASE 1, MITOCHONDRIAL (PTHR42684:SF20)	transaminase
Zm00001d002342	2	10612867	198	no	no	no	no	no	no	no	yes	Zm00001eb070980	POLYGALACTURONASE QRT3 (PTHR33928:SF7)	-
Zm00001d002347	2	10658622	183	no	yes	no	no	no	no	no	no	Zm00001eb071050	OS04G0612500 PROTEIN (PTHR31731:SF62)	-
Zm00001d002351	2	10714460	1224	yes	no	no	no	no	no	no	no	Zm00001eb071090	ENT-KAURENE SYNTHASE-LIKE 3 (PTHR31739:SF16)	-
Zm00001d002353	2	10746486	280	no	yes	no	no	no	no	no	no	Zm00001eb071110	PROTEIN ECERIFERUM 26 (PTHR31642:SF115)	acetyltransferase
Zm00001d002357	2	10773088	34	no	yes	no	no	no	no	no	no	Zm00001eb071130	OS04G0610900 PROTEIN (PTHR44329:SF96)	non-receptor serine/threonine protein kinase
Zm00001d002364	2	10910104	2883	yes	no	no	no	no	no	no	no	Zm00001eb071190	OS04G0610400 PROTEIN (PTHR31677:SF196)	DNA-binding transcription factor
Zm00001d002369	2	11163102	0	no	no	yes	no	no	yes	no	no	Zm00001eb430620	PROTEIN PHOSPHATASE 2C 44-RELATED (PTHR13832:SF680)	protein phosphatase
Zm00001d002371	2	11315921	637	no	yes	no	no	no	no	no	no	Zm00001eb071280	SERINE/THREONINE-PROTEIN KINASE WNK4 (PTHR23257:SF936)	non-receptor serine/threonine protein kinase
Zm00001d002377	2	11421401	395	no	yes	no	no	no	no	no	no	Zm00001eb071360	GALACTURONOKINASE (PTHR10457:SF6)	carbohydrate kinase
Zm00001d002391	2	11816544	4270	yes	no	no	no	no	no	no	no	Zm00001eb430480	OS04G0606500 PROTEIN (PTHR33709:SF4)	-
Zm00001d002394	2	11855068	1063	yes	no	no	no	no	no	no	no	Zm00001eb071530	OS04G0606200 PROTEIN (PTHR33320:SF30)	aminoacyl-tRNA synthetase
Zm00001d002395	2	11868217	1556	yes	no	no	no	no	no	no	no	Zm00001eb071540	60S RIBOSOMAL PROTEIN L7-2 (PTHR11524:SF53)	ribosomal protein
Zm00001d002396	2	11913766	1612	yes	no	no	no	no	no	no	no	Zm00001eb430440	CALCIUM-TRANSPORTING ATPASE (PTHR24093:SF369)	primary active transporter
Zm00001d002397	2	11955477	1611	yes	no	no	no	no	no	no	no	no_V5_gene	-	-
Zm00001d002405	2	12045984	671	no	no	no	no	no	no	no	yes	Zm00001eb071590	OS04G0605100 PROTEIN (PTHR31282:SF139)	DNA-binding transcription factor
Zm00001d002406	2	12053189	1801	yes	no	no	no	no	no	no	no	Zm00001eb071600	OS09G0255900 PROTEIN (PTHR31549:SF4)	-
Zm00001d002410	2	12120546	995	no	yes	no	no	no	no	no	no	Zm00001eb071650	XYLOGLUCAN ENDOTRANSGLUCOSYLASE/HYDROLASE (PTHR31062:SF281)	hydrolase
Zm00001d002415	2	12238072	332	no	yes	no	no	no	no	no	no	Zm00001eb071700	OS04G0603400 PROTEIN (PTHR33181:SF54)	-
Zm00001d002423	2	12370941	123	no	yes	no	no	no	no	no	no	Zm00001eb071770	MALTOSE EXCESS PROTEIN 1, CHLOROPLASTIC-RELATED (PTHR34809:SF1)	-
Zm00001d002429	2	12496258	226	yes	no	no	no	no	no	no	yes	Zm00001eb430300	NAD-DEPENDENT PROTEIN DEACYLASE SRT2 (PTHR31602:SF49)	-
Zm00001d002430	2	12497307	968	no	yes	no	no	no	no	no	no	no_V5_gene	-	-
Zm00001d002432	2	12552729	2546	yes	no	no	no	no	no	no	no	Zm00001eb430260	PROTEIN BREVIS RADIX (PTHR46058:SF11)	-
Zm00001d002434	2	12564824	0	no	no	yes	yes	no	no	no	no	Zm00001eb071870	UBIQUINOL OXIDASE 1B, MITOCHONDRIAL (PTHR31803:SF8)	oxidase
Zm00001d002436	2	12637186	691	no	yes	no	no	no	no	no	no	Zm00001eb071890	ALTERNATIVE OXIDASE (PTHR31803:SF3)	oxidase
Zm00001d002450	2	12955586	814	no	yes	no	no	no	no	no	no	Zm00001eb072000	60S RIBOSOMAL PROTEIN L12 (PTHR11661:SF40)	ribosomal protein
Zm00001d002451	2	12960170	0	no	no	yes	no	no	yes	no	no	no_V5_gene	OS04G0598000 PROTEIN (PTHR35122:SF2)	-
Zm00001d002488	2	13773533	653	no	no	no	no	no	no	no	yes	Zm00001eb072350	OS04G0591300 PROTEIN (PTHR34197:SF2)	-
Zm00001d002489	2	13852393	198	no	no	no	no	no	no	no	yes	Zm00001eb072360	OS04G0591100 PROTEIN (PTHR31065:SF80)	DNA-binding transcription factor
Zm00001d002494	2	13956863	3498	yes	no	no	no	no	no	no	no	Zm00001eb072410	TRANSCRIPTIONAL REGULATOR SUPERMAN (PTHR45801:SF1)	-
Zm00001d002500	2	14131526	2853	yes	no	no	no	no	no	no	no	Zm00001eb072480	F5D14.24 PROTEIN (PTHR35282:SF2)	-
Zm00001d002503	2	14169193	1150	yes	no	no	no	no	no	no	no	Zm00001eb072510	ABC TRANSPORTER C FAMILY MEMBER 15-RELATED (PTHR24223:SF165)	ATP-binding cassette (ABC) transporter
Zm00001d002511	2	14405918	4000	yes	no	no	no	no	no	no	no	Zm00001eb072570	SIROHYDROCHLORIN FERROCHELATASE, CHLOROPLASTIC (PTHR33542:SF3)	-
Zm00001d002512	2	14428301	1013	yes	no	no	no	no	no	no	no	Zm00001eb072580	OSJNBB0016D16.16-LIKE PROTEIN (PTHR35486:SF9)	-
Zm00001d002521	2	14681044	4270	yes	no	no	no	no	no	no	no	Zm00001eb072660	OS04G0586200 PROTEIN (PTHR46057:SF13)	-
Zm00001d002522	2	14688060	1017	yes	no	no	no	no	no	no	no	Zm00001eb072670	OSJNBA0013K16.16-LIKE PROTEIN (PTHR46057:SF55)	-
Zm00001d002523	2	14721981	2880	yes	no	no	no	no	no	no	no	Zm00001eb072680	OS04G0586000 PROTEIN (PTHR46057:SF5)	-
Zm00001d002524	2	14753462	0	no	no	yes	no	no	no	yes	no	Zm00001eb072690	-	-
Zm00001d002530	2	14789652	122	no	yes	no	no	no	no	no	no	Zm00001eb072700	OS04G0585700 PROTEIN (PTHR46057:SF8)	-
Zm00001d002531	2	14794276	0	no	no	yes	yes	no	no	no	no	Zm00001eb072710	GLYCOSYLTRANSFERASE (PTHR46038:SF16)	-
Zm00001d002532	2	14860528	0	no	no	yes	no	no	no	yes	no	Zm00001eb072720	GLUTAMATE RECEPTOR 1-RELATED (PTHR18966:SF422)	transmembrane signal receptor
Zm00001d002535	2	14921166	597	no	no	no	no	no	no	no	yes	Zm00001eb428110	RING ZINC FINGER DOMAIN SUPERFAMILY PROTEIN-RELATED (PTHR45798:SF46)	-
Zm00001d002540	2	14999096	166	no	yes	no	no	no	no	no	no	Zm00001eb072810	CALCIUM-DEPENDENT PROTEIN KINASE 6 (PTHR24349:SF81)	non-receptor serine/threonine protein kinase
Zm00001d002541	2	15002151	0	no	no	yes	no	no	yes	no	no	Zm00001eb072830	OS04G0584500 PROTEIN (PTHR35549:SF1)	-
Zm00001d002544	2	15087565	4045	yes	no	no	no	no	no	no	no	Zm00001eb072860	F12P19.9 PROTEIN (PTHR22870:SF350)	guanyl-nucleotide exchange factor
Zm00001d002545	2	15131264	0	no	no	yes	yes	no	no	no	no	Zm00001eb072870	OS04G0583900 PROTEIN (PTHR12802:SF171)	chromatin/chromatin-binding, or -regulatory protein
Zm00001d002549	2	15219565	334	no	yes	no	no	no	no	no	no	Zm00001eb072900	OS08G0458200 PROTEIN (PTHR33172:SF96)	-
Zm00001d002557	2	15317599	769	no	yes	no	no	no	no	no	no	Zm00001eb072970	-	-
Zm00001d002562	2	15444160	4420	yes	no	no	no	no	no	no	no	Zm00001eb073010	B3 DOMAIN-CONTAINING PROTEIN OS04G0581400 (PTHR31140:SF2)	DNA-binding transcription factor
Zm00001d002564	2	15536326	1876	yes	no	no	no	no	no	no	no	Zm00001eb073030	PROTEIN DMR6-LIKE OXYGENASE 2 (PTHR10209:SF251)	oxidoreductase
Zm00001d002568	2	15588825	272	no	yes	no	no	no	no	no	no	Zm00001eb073090	OS04G0580800 PROTEIN (PTHR45969:SF8)	-
Zm00001d002576	2	15880672	987	no	yes	no	no	no	no	no	no	Zm00001eb073150	RING ZINC FINGER PROTEIN-RELATED (PTHR45969:SF33)	-
Zm00001d002577	2	15935827	1315	yes	no	no	no	no	no	no	no	Zm00001eb073170	POLYPYRIMIDINE TRACT-BINDING PROTEIN HOMOLOG 1 (PTHR15592:SF14)	RNA processing factor
Zm00001d002579	2	15966510	0	no	no	yes	no	yes	no	no	no	Zm00001eb428460	FRINGE GLYCOSYLTRANSFERASE (PTHR10811:SF5)	glycosyltransferase
Zm00001d002589	2	16288556	0	no	no	yes	no	no	yes	no	no	Zm00001eb073250	ALDEHYDE OXYGENASE (DEFORMYLATING) (PTHR31899:SF18)	hydroxylase
Zm00001d002591	2	16305324	189	no	yes	no	no	no	no	no	no	Zm00001eb073280	OS04G0578200 PROTEIN (PTHR34123:SF1)	-
Zm00001d002592	2	16310553	638	no	yes	no	no	no	no	no	no	Zm00001eb073290	1-AMINOCYCLOPROPANE-1-CARBOXYLATE SYNTHASE 6 (PTHR43795:SF6)	transaminase
Zm00001d002594	2	16329556	823	no	no	no	no	no	no	no	yes	Zm00001eb073310	TRANSCRIPTION REPRESSOR (PTHR33057:SF6)	-
Zm00001d002597	2	16402357	487	no	yes	no	no	no	no	no	no	Zm00001eb073350	RHO GTPASE-ACTIVATING PROTEIN 3 (PTHR23177:SF74)	cytoskeletal protein
Zm00001d002598	2	16415269	4295	yes	no	no	no	no	no	no	no	Zm00001eb073360	OS04G0577000 PROTEIN (PTHR12555:SF16)	-
Zm00001d002599	2	16415858	747	yes	no	no	no	no	no	no	yes	Zm00001eb428530	INACTIVE LEUCINE-RICH REPEAT RECEPTOR KINASE XIAO-RELATED (PTHR27000:SF642)	transmembrane signal receptor
Zm00001d002601	2	16463212	301	no	yes	no	no	no	no	no	no	Zm00001eb073400	HISTONE H1 (PTHR11467:SF36)	chromatin/chromatin-binding, or -regulatory protein
Zm00001d002607	2	16643093	311	no	yes	no	no	no	no	no	no	Zm00001eb073440	FASCICLIN-LIKE ARABINOGALACTAN PROTEIN 8 (PTHR32382:SF5)	cell adhesion molecule
Zm00001d002615	2	16781650	613	yes	no	no	no	no	no	no	yes	Zm00001eb073520	NUCLEAR PORE COMPLEX PROTEIN NUP50 (PTHR23138:SF141)	scaffold/adaptor protein
Zm00001d002616	2	16823269	0	no	no	yes	no	no	yes	no	no	Zm00001eb073530	OS04G0572500 PROTEIN (PTHR33623:SF4)	-
Zm00001d002618	2	16961038	222	no	yes	no	no	no	no	no	no	Zm00001eb073550	DEHYDRATION-RESPONSIVE ELEMENT-BINDING PROTEIN 1E (PTHR31839:SF21)	-
Zm00001d002620	2	16977805	3139	yes	no	no	no	no	no	no	no	Zm00001eb073560	OS04G0572200 PROTEIN (PTHR31985:SF31)	DNA-binding transcription factor
Zm00001d002621	2	16979922	441	no	no	no	no	no	no	no	yes	Zm00001eb073580	OS04G0571800 PROTEIN (PTHR47035:SF6)	-
Zm00001d002623	2	17057358	936	no	no	no	no	no	no	no	yes	Zm00001eb073590	PROTEIN DETOXIFICATION (PTHR11206:SF343)	transporter
Zm00001d002625	2	17149637	0	no	no	yes	yes	no	no	no	no	Zm00001eb073630	METHYLTRANSFERASE (PTHR10108:SF1049)	methyltransferase
Zm00001d002640	2	17739828	939	no	no	no	no	no	no	no	yes	Zm00001eb073730	DNA TOPOISOMERASE 4 SUBUNIT B (DUF810) (PTHR31280:SF3)	-
Zm00001d002642	2	17897716	104	no	yes	no	no	no	no	no	no	Zm00001eb073750	DOF ZINC FINGER PROTEIN DOF4.6 (PTHR31992:SF285)	-
Zm00001d002650	2	18172829	3472	yes	no	no	no	no	no	no	no	Zm00001eb428910	ARGONAUTE-1, ISOFORM A (PTHR22891:SF174)	translation initiation factor
Zm00001d002654	2	18320115	109	no	yes	no	no	no	no	no	no	Zm00001eb073830	OS04G0566400 PROTEIN (PTHR10593:SF127)	non-receptor serine/threonine protein kinase
Zm00001d002656	2	18449762	558	yes	no	no	no	no	no	no	yes	Zm00001eb073870	SWI/SNF-RELATED MATRIX-ASSOCIATED ACTIN-DEPENDENT REGULATOR OF CHROMATIN SUBFAMILY A CONTAINING DEAD/H BOX 1 (PTHR10799:SF964)	DNA helicase
Zm00001d002661	2	18646783	172	no	yes	no	no	no	no	no	no	Zm00001eb073910	-	-
Zm00001d002668	2	18796574	2020	yes	no	no	no	no	no	no	no	Zm00001eb073980	O-FUCOSYLTRANSFERASE 16 (PTHR31818:SF1)	protein modifying enzyme
Zm00001d002669	2	18830239	252	no	yes	no	no	no	no	no	no	Zm00001eb073990	OS04G0562800 PROTEIN (PTHR21450:SF38)	-
Zm00001d002673	2	18907217	106	no	yes	no	no	no	no	no	no	Zm00001eb074030	OS04G0562100 PROTEIN (PTHR48017:SF47)	-
Zm00001d002678	2	19078838	0	no	no	yes	no	no	yes	no	no	Zm00001eb297140	PROLYL ENDOPEPTIDASE (PTHR42881:SF1)	serine protease
Zm00001d002691	2	19367081	2724	yes	no	no	no	no	no	no	no	Zm00001eb074230	EXPRESSED PROTEIN (PTHR34280:SF1)	-
Zm00001d002695	2	19446245	1978	yes	no	no	no	no	no	no	no	Zm00001eb074270	OS04G0559200 PROTEIN (PTHR47857:SF1)	-
Zm00001d002704	2	19812771	84	no	yes	no	no	no	no	no	no	Zm00001eb429430	PHOSPHOLIPID HYDROPEROXIDE GLUTATHIONE PEROXIDASE 6, MITOCHONDRIAL-RELATED (PTHR11592:SF118)	peroxidase
Zm00001d002707	2	19852732	144	no	yes	no	no	no	no	no	no	Zm00001eb074370	GLYCOSYLTRANSFERASE (PTHR48044:SF25)	glycosyltransferase
Zm00001d002717	2	20386556	1244	yes	no	no	no	no	no	no	no	Zm00001eb209180	NUCLEAR VALOSIN-CONTAINING PROTEIN-LIKE (PTHR23077:SF171)	primary active transporter
Zm00001d002718	2	20402526	316	no	yes	no	no	no	no	no	no	Zm00001eb074460	OS04G0555000 PROTEIN (PTHR31636:SF139)	-
Zm00001d002725	2	20512230	163	no	yes	no	no	no	no	no	no	Zm00001eb429610	GLUCURONOSYLTRANSFERASE PGSIP8-RELATED (PTHR11183:SF114)	glycosyltransferase
Zm00001d002726	2	20519003	838	no	yes	no	no	no	no	no	no	Zm00001eb074530	PECTINESTERASE 68-RELATED (PTHR31321:SF19)	hydrolase
Zm00001d002733	2	20710792	436	yes	no	no	no	no	no	no	yes	Zm00001eb074600	CYCLIN-U2-1 (PTHR15615:SF15)	-
Zm00001d002743	2	21271033	284	no	yes	no	no	no	no	no	no	Zm00001eb074720	OS04G0551600 PROTEIN (PTHR33779:SF11)	-
Zm00001d002753	2	21683012	0	no	no	yes	no	no	yes	no	no	no_V5_gene	OS07G0241800 PROTEIN (PTHR11926:SF1425)	transferase
Zm00001d002754	2	21688529	1600	yes	no	no	no	no	no	no	no	Zm00001eb074830	HOMEOBOX-LEUCINE ZIPPER PROTEIN HAT4 (PTHR45714:SF16)	-
Zm00001d002759	2	21825304	83	no	yes	no	no	no	no	no	no	Zm00001eb074890	NUDIX HYDROLASE 8 (PTHR13994:SF13)	nucleotide phosphatase
Zm00001d002761	2	21897747	3356	yes	no	no	no	no	no	no	no	Zm00001eb074910	AP26 (PTHR31190:SF403)	-
Zm00001d002762	2	21958279	4430	yes	no	no	no	no	no	no	no	Zm00001eb074930	DEVELOPMENT RELATED ERF PROTEIN (PTHR31190:SF287)	-
Zm00001d002781	2	22573134	0	no	no	yes	no	no	yes	no	no	Zm00001eb427780	OS04G0543200 PROTEIN (PTHR21245:SF9)	RNA metabolism protein
Zm00001d002796	2	22831898	0	no	no	yes	yes	no	no	no	no	Zm00001eb427870	OS04G0545100 PROTEIN (PTHR12771:SF24)	scaffold/adaptor protein
Zm00001d002798	2	22944148	199	no	yes	no	no	no	no	no	no	Zm00001eb075210	OS10G0481000 PROTEIN (PTHR33083:SF114)	-
Zm00001d002801	2	23080672	2130	yes	no	no	no	no	no	no	no	Zm00001eb075250	GT-2-LIKE 1 (PTHR21654:SF24)	-
Zm00001d002802	2	23110152	3001	yes	no	no	no	no	no	no	no	Zm00001eb075270	SALT TOLERANCE RECEPTOR-LIKE CYTOPLASMIC KINASE 1 (PTHR27001:SF660)	-
Zm00001d002809	2	23211229	0	no	no	yes	no	yes	no	no	no	no_V5_gene	MITOGEN-ACTIVATED PROTEIN KINASE 16 (PTHR24055:SF211)	non-receptor serine/threonine protein kinase
Zm00001d002811	2	23365060	453	no	yes	no	no	no	no	no	no	Zm00001eb075320	OS04G0539500 PROTEIN (PTHR45658:SF131)	zinc finger transcription factor
Zm00001d002826	2	23921684	593	no	no	no	no	no	no	no	yes	Zm00001eb427500	OS04G0537100 PROTEIN (PTHR31374:SF210)	-
Zm00001d002827	2	23924781	539	yes	no	no	no	no	no	no	yes	Zm00001eb075500	SNF1-ACTIVATING KINASE 1 (PTHR24343:SF330)	non-receptor serine/threonine protein kinase
Zm00001d002828	2	23998038	4498	yes	no	no	no	no	no	no	no	Zm00001eb075510	OS04G0536500 PROTEIN (PTHR31989:SF426)	-
Zm00001d002830	2	24147825	0	no	no	yes	no	no	yes	no	no	Zm00001eb075530	ACID BETA-FRUCTOFURANOSIDASE (PTHR31953:SF84)	-
Zm00001d002833	2	24245555	637	no	no	no	no	no	no	no	yes	Zm00001eb075540	-	-
Zm00001d002842	2	24284609	1927	yes	no	no	no	no	no	no	no	Zm00001eb075630	REMORIN 1.4 (PTHR31775:SF5)	-
Zm00001d002843	2	24297415	1894	yes	no	no	no	no	no	no	no	Zm00001eb075640	P-TYPE R2R3 MYB PROTEIN (PTHR10641:SF592)	homeodomain transcription factor
Zm00001d002847	2	24482101	1933	yes	no	no	no	no	no	no	no	Zm00001eb075660	(+)-NEOMENTHOL DEHYDROGENASE (PTHR43490:SF65)	dehydrogenase
Zm00001d002851	2	24692734	182	yes	no	no	no	no	no	no	yes	Zm00001eb075710	GALACTURONOSYLTRANSFERASE-LIKE 3-RELATED (PTHR13778:SF13)	glycosyltransferase
Zm00001d002854	2	24776874	734	no	no	no	no	no	no	no	yes	Zm00001eb075740	THIOREDOXIN M2, CHLOROPLASTIC (PTHR45663:SF37)	oxidoreductase
Zm00001d002860	2	24852030	0	no	no	yes	no	no	yes	no	no	Zm00001eb075810	EXPANSIN-B17 (PTHR31692:SF82)	-
Zm00001d002865	2	25005471	503	no	yes	no	no	no	no	no	no	Zm00001eb427140	WD REPEAT-CONTAINING PROTEIN 44-LIKE (PTHR14221:SF67)	-
Zm00001d002866	2	25025918	3708	yes	no	no	no	no	no	no	no	Zm00001eb251420	CCHC-TYPE DOMAIN-CONTAINING PROTEIN (PTHR33170:SF23)	-
Zm00001d002888	2	25868710	202	no	yes	no	no	no	no	no	no	Zm00001eb076110	WAT1-RELATED PROTEIN (PTHR31218:SF232)	-
Zm00001d002925	2	26737726	216	no	no	no	no	no	no	no	yes	Zm00001eb076390	AP-4 COMPLEX SUBUNIT MU-1 (PTHR10529:SF270)	membrane traffic protein
Zm00001d002929	2	26789904	0	no	no	yes	no	no	yes	no	no	Zm00001eb076420	AUXIN RESPONSE FACTOR 13 (PTHR31384:SF172)	-
Zm00001d002939	2	27524611	661	no	no	no	no	no	no	no	yes	Zm00001eb076540	OS04G0691800 PROTEIN (PTHR31425:SF27)	transferase
Zm00001d002956	2	28088664	0	no	no	yes	no	no	yes	no	no	Zm00001eb076730	BRO1 DOMAIN-CONTAINING PROTEIN BROX (PTHR23032:SF13)	-
Zm00001d002959	2	28099555	590	no	yes	no	no	no	no	no	no	Zm00001eb076750	OS04G0526800 PROTEIN (PTHR31969:SF10)	-
Zm00001d002964	2	28241239	0	no	no	yes	yes	no	no	no	no	Zm00001eb076780	-	-
Zm00001d002965	2	28249075	348	no	yes	no	no	no	no	no	no	Zm00001eb076800	ISOCHORISMATASE DOMAIN-CONTAINING PROTEIN (PTHR43540:SF6)	hydrolase
Zm00001d002970	2	28353347	0	no	no	yes	no	no	yes	no	no	Zm00001eb076850	GLYCOSYLTRANSFERASE (PTHR48049:SF153)	glycosyltransferase
Zm00001d002974	2	28491222	3827	yes	no	no	no	no	no	no	no	Zm00001eb076900	METAL-NICOTIANAMINE TRANSPORTER YSL13-RELATED (PTHR31645:SF6)	transporter
Zm00001d002991	2	28958203	448	no	yes	no	no	no	no	no	no	Zm00001eb391340	OS10G0460800 PROTEIN (PTHR34395:SF3)	-
Zm00001d002992	2	28966192	4432	yes	no	no	no	no	no	no	no	Zm00001eb077010	OS04G0523100 PROTEIN (PTHR14000:SF7)	-
Zm00001d002999	2	29171892	3401	yes	no	no	no	no	no	no	no	Zm00001eb077080	GIBBERELLIN 2-BETA-DIOXYGENASE 6 (PTHR47990:SF24)	oxygenase
Zm00001d003009	2	29357653	2785	yes	no	no	no	no	no	no	no	Zm00001eb077160	DUF584 DOMAIN-CONTAINING PROTEIN (PTHR46525:SF4)	-
Zm00001d003039	2	30080553	0	no	no	yes	no	no	yes	no	no	Zm00001eb077440	ACTIN-RELATED PROTEIN 2/3 COMPLEX SUBUNIT 2B (PTHR12058:SF1)	-
Zm00001d003064	2	30987553	165	no	no	no	no	no	no	no	yes	no_V5_gene	TRANSCRIPTION FACTOR MYB4 (PTHR10641:SF541)	homeodomain transcription factor
Zm00001d003068	2	31083539	897	no	yes	no	no	no	no	no	no	Zm00001eb077720	PHOSPHOENOLPYRUVATE CARBOXYLASE KINASE 2 (PTHR24349:SF414)	non-receptor serine/threonine protein kinase
Zm00001d003072	2	31130625	1894	yes	no	no	no	no	no	no	no	Zm00001eb077770	RECEPTOR-LIKE SERINE/THREONINE-PROTEIN KINASE ALE2 (PTHR47989:SF34)	-
Zm00001d003089	2	31845837	2295	yes	no	no	no	no	no	no	no	Zm00001eb077920	M REDUCTASE II SUBUNIT GAMMA, PUTATIVE (DUF3741)-RELATED (PTHR46634:SF3)	reductase
Zm00001d003100	2	32059595	4348	yes	no	no	no	no	no	no	no	no_V5_gene	-	-
Zm00001d003104	2	32316583	212	no	yes	no	no	no	no	no	no	Zm00001eb078010	OSJNBA0014K14.21 PROTEIN (PTHR32093:SF148)	-
Zm00001d003106	2	32426994	69	no	yes	no	no	no	no	no	no	Zm00001eb426070	POLYADENYLATE-BINDING PROTEIN (PTHR24012:SF879)	RNA metabolism protein
Zm00001d003107	2	32461950	261	no	yes	no	no	no	no	no	no	Zm00001eb078060	OS04G0504200 PROTEIN (PTHR34287:SF4)	-
Zm00001d003108	2	32468261	0	no	no	yes	no	no	yes	no	no	Zm00001eb078070	OS04G0504000 PROTEIN (PTHR11776:SF11)	transferase
Zm00001d003114	2	32684815	123	no	yes	no	no	no	no	no	no	Zm00001eb426050	OS04G0502900 PROTEIN (PTHR12294:SF30)	calmodulin-related
Zm00001d003116	2	32739659	3751	yes	no	no	no	no	no	no	no	Zm00001eb078120	NODULIN-LIKE DOMAIN-CONTAINING PROTEIN (PTHR21576:SF154)	-
Zm00001d003127	2	33158093	1082	yes	no	no	no	no	no	no	no	Zm00001eb425920	RIBOSOMAL_L23EN DOMAIN-CONTAINING PROTEIN (PTHR11620:SF2)	ribosomal protein
Zm00001d003136	2	33391512	442	no	no	no	no	no	no	no	yes	Zm00001eb078250	-	-
Zm00001d003159	2	33992909	4724	yes	no	no	no	no	no	no	no	Zm00001eb078460	ATP SYNTHASE SUBUNIT E, MITOCHONDRIAL (PTHR36028:SF2)	-
Zm00001d003162	2	34081867	98	no	yes	no	no	no	no	no	no	Zm00001eb078490	OS04G0497700 PROTEIN (PTHR31319:SF105)	-
Zm00001d003180	2	34887726	99	no	no	no	no	no	no	no	yes	Zm00001eb078620	BZIP TRANSCRIPTION FACTOR (PTHR13690:SF79)	DNA-binding transcription factor
Zm00001d003181	2	34892958	543	no	yes	no	no	no	no	no	no	Zm00001eb078640	CYTOCHROME B561 AND DOMON DOMAIN-CONTAINING PROTEIN (PTHR23130:SF171)	-
Zm00001d003195	2	35304824	1571	yes	no	no	no	no	no	no	no	Zm00001eb078770	-	-
Zm00001d003197	2	35312324	967	yes	no	no	no	no	no	no	yes	Zm00001eb078790	CALCIUM-BINDING PROTEIN CML22-RELATED (PTHR10891:SF973)	calmodulin-related
Zm00001d003198	2	35342118	335	no	no	no	no	no	no	no	yes	Zm00001eb078800	EIF-2-ALPHA KINASE GCN2 (PTHR11042:SF136)	non-receptor serine/threonine protein kinase
Zm00001d003200	2	35422645	0	no	no	yes	no	no	yes	no	no	Zm00001eb078810	OS04G0492400 PROTEIN (PTHR14614:SF43)	protein modifying enzyme
Zm00001d003212	2	36105997	356	no	yes	no	no	no	no	no	no	Zm00001eb078880	PROTEIN KINASE DOMAIN-CONTAINING PROTEIN (PTHR47983:SF32)	-
Zm00001d003213	2	36135762	0	no	no	yes	no	no	yes	no	no	Zm00001eb078890	TRANSIENT RECEPTOR POTENTIAL CHANNEL PYREXIA (PTHR24161:SF85)	protein modifying enzyme
Zm00001d003228	2	36832932	3056	yes	no	no	no	no	no	no	no	Zm00001eb079000	AGC (CAMP-DEPENDENT, CGMP-DEPENDENT AND PROTEIN KINASE C) KINASE FAMILY PROTEIN-RELATED (PTHR45637:SF8)	-
Zm00001d003229	2	36850317	879	no	yes	no	no	no	no	no	no	Zm00001eb425310	RING-TYPE E3 UBIQUITIN TRANSFERASE (PTHR23315:SF242)	ubiquitin-protein ligase
Zm00001d003248	2	37829076	351	no	yes	no	no	no	no	no	no	Zm00001eb079180	OS04G0486900 PROTEIN (PTHR31446:SF8)	-
Zm00001d003254	2	38063981	0	no	no	yes	no	no	no	yes	no	Zm00001eb425170	PLANT UBX DOMAIN-CONTAINING PROTEIN 1 (PTHR47557:SF2)	-
Zm00001d003262	2	38274967	1684	yes	no	no	no	no	no	no	no	Zm00001eb079310	OS04G0483200 PROTEIN (PTHR31133:SF8)	-
Zm00001d003264	2	38335591	172	no	yes	no	no	no	no	no	no	Zm00001eb079320	BCL-2 BINDING ANTHANOGENE-1 (PTHR47376:SF15)	-
Zm00001d003266	2	38354567	1717	yes	no	no	no	no	no	no	no	Zm00001eb079340	PROTEIN STICHEL-LIKE 2 (PTHR11669:SF0)	DNA-directed DNA polymerase
Zm00001d003271	2	38437478	0	no	no	yes	no	yes	no	no	no	Zm00001eb079380	PEPTIDE METHIONINE SULFOXIDE REDUCTASE A2-2 (PTHR42799:SF8)	reductase
Zm00001d003272	2	38442440	3974	yes	no	no	no	no	no	no	no	Zm00001eb079390	F21J9.19 (PTHR22844:SF199)	-
Zm00001d003287	2	38810988	62	no	yes	no	no	no	no	no	no	Zm00001eb079530	HIGH-AFFINITY NITRATE TRANSPORTER-ACTIVATING PROTEIN 2.2-RELATED (PTHR34806:SF4)	transporter
Zm00001d003289	2	38817408	973	no	yes	no	no	no	no	no	yes	Zm00001eb367130	-	-
Zm00001d003304	2	39499114	0	no	no	yes	no	no	yes	no	no	Zm00001eb079730	BOWMAN-BIRK TYPE BRAN TRYPSIN INHIBITOR (PTHR33479:SF7)	-
Zm00001d003306	2	39644823	147	no	yes	no	no	no	no	no	no	Zm00001eb079740	BOWMAN-BIRK TYPE BRAN TRYPSIN INHIBITOR (PTHR33479:SF7)	-
Zm00001d003308	2	39667673	3840	yes	no	no	no	no	no	no	no	Zm00001eb079750	RIBONUCLEASE H2 SUBUNIT B (PTHR13383:SF11)	endoribonuclease
Zm00001d003309	2	39688261	4850	yes	no	no	no	no	no	no	no	Zm00001eb079760	AMINE OXIDASE (PTHR10638:SF75)	oxidase
Zm00001d003310	2	39702799	0	no	no	yes	yes	no	no	no	no	Zm00001eb086020	X8 DOMAIN-CONTAINING PROTEIN (PTHR31044:SF51)	-
Zm00001d003311	2	39752226	0	no	no	yes	yes	no	no	no	no	Zm00001eb079790	2-OXOGLUTARATE (2OG) AND FE(II)-DEPENDENT OXYGENASE SUPERFAMILY PROTEIN (PTHR47990:SF81)	oxygenase
Zm00001d003315	2	39890792	137	no	yes	no	no	no	no	no	no	Zm00001eb079830	OS04G0475250 PROTEIN (PTHR46058:SF4)	-
Zm00001d003317	2	39905865	169	no	yes	no	no	no	no	no	no	Zm00001eb079860	-	-
Zm00001d003331	2	40357786	3875	yes	no	no	no	no	no	no	no	Zm00001eb079950	OS04G0471700 PROTEIN (PTHR31221:SF298)	DNA-binding transcription factor
Zm00001d003333	2	40554586	261	no	yes	no	no	no	no	no	no	Zm00001eb079970	HAPLESS PROTEIN (PTHR35767:SF1)	-
Zm00001d003334	2	40564143	659	no	yes	no	no	no	no	no	no	Zm00001eb079980	OS04G0471300 PROTEIN (PTHR34562:SF7)	-
Zm00001d003349	2	41036136	4223	yes	no	no	no	no	no	no	no	Zm00001eb080110	CYTOCHROME P450 724B1 (PTHR24286:SF37)	oxygenase
Zm00001d003354	2	41370955	303	no	no	no	no	no	no	no	yes	Zm00001eb080140	ABC TRANSPORTER G FAMILY MEMBER 31 (PTHR19241:SF561)	ATP-binding cassette (ABC) transporter
Zm00001d003363	2	41639895	158	no	yes	no	no	no	no	no	no	Zm00001eb080210	OS04G0469000 PROTEIN (PTHR46371:SF3)	-
Zm00001d003373	2	42061094	324	yes	no	no	no	no	no	no	yes	Zm00001eb080320	-	-
Zm00001d003380	2	42238896	372	no	yes	no	no	no	no	no	no	Zm00001eb080410	GIBBERELLIN STIMULATED TRANSCRIPT RELATED PROTEIN 2 (PTHR23201:SF149)	-
Zm00001d003381	2	42342990	921	no	yes	no	no	no	no	no	no	no_V5_gene	PEROXIDASE (PTHR31517:SF14)	-
Zm00001d003400	2	43084023	807	no	yes	no	no	no	no	no	no	Zm00001eb080560	DYNEIN LIGHT CHAIN (PTHR11886:SF39)	microtubule or microtubule-binding cytoskeletal protein
Zm00001d003401	2	43092731	364	no	yes	no	no	no	no	no	no	Zm00001eb424290	14-3-3-LIKE PROTEIN GF14-B (PTHR18860:SF142)	scaffold/adaptor protein
Zm00001d003408	2	43547385	4084	yes	no	no	no	no	no	no	no	Zm00001eb080670	-	-
Zm00001d003412	2	43583293	415	no	yes	no	no	no	no	no	no	Zm00001eb080690	OS04G0461000 PROTEIN (PTHR10641:SF1369)	homeodomain transcription factor
Zm00001d003414	2	43708825	1880	yes	no	no	no	no	no	no	no	Zm00001eb080700	NAC DOMAIN-CONTAINING PROTEIN 100 (PTHR31744:SF104)	-
Zm00001d003457	2	44953692	0	no	no	yes	no	no	no	yes	no	Zm00001eb081030	PLAT DOMAIN-CONTAINING PROTEIN 2 (PTHR31718:SF0)	-
Zm00001d003462	2	45039554	342	no	yes	no	no	no	no	no	yes	Zm00001eb081090	LIPOYL SYNTHASE, MITOCHONDRIAL (PTHR10949:SF36)	-
Zm00001d003464	2	45203826	0	no	no	yes	no	no	yes	no	no	Zm00001eb081110	HEMATOLOGICAL/NEUROLOGICAL-LIKE PROTEIN (PTHR31132:SF2)	-
Zm00001d003468	2	45235584	0	no	no	yes	no	no	yes	no	no	Zm00001eb081120	OS04G0453400 PROTEIN (PTHR23500:SF2)	secondary carrier transporter
Zm00001d003477	2	45431534	1185	yes	no	no	no	no	no	no	no	Zm00001eb081200	CRYPTOCHROME-1 (PTHR11455:SF50)	DNA photolyase
Zm00001d003485	2	45614865	295	no	yes	no	no	no	no	no	no	Zm00001eb081220	-	-
Zm00001d003495	2	46048818	0	no	no	yes	no	no	yes	no	no	Zm00001eb081310	NUCLEIC ACID-BINDING PROTEIN-RELATED (PTHR38542:SF2)	-
Zm00001d003500	2	46119903	345	no	yes	no	no	no	no	no	yes	Zm00001eb081350	PENTATRICOPEPTIDE REPEAT-CONTAINING PROTEIN MITOCHONDRIAL (PTHR45717:SF4)	-
Zm00001d003505	2	46189863	650	no	yes	no	no	no	no	no	yes	Zm00001eb081390	OS02G0568600 PROTEIN (PTHR33779:SF14)	-
Zm00001d003508	2	46230147	4986	yes	no	no	no	no	no	no	no	Zm00001eb081420	MEMBRANE PROTEIN (PTHR31133:SF12)	-
Zm00001d003509	2	46242578	0	no	no	yes	yes	no	no	no	no	Zm00001eb423600	PROTEIN PHOSPHATASE 2C 40-RELATED (PTHR47992:SF177)	protein phosphatase
Zm00001d003512	2	46301715	704	no	yes	no	no	no	no	no	no	Zm00001eb081470	ZEAXANTHIN EPOXIDASE, CHLOROPLASTIC (PTHR46496:SF10)	-
Zm00001d003516	2	46383196	0	no	no	yes	yes	no	no	no	no	no_V5_gene	-	-
Zm00001d003530	2	46804142	269	no	yes	no	no	no	no	no	no	Zm00001eb081590	OS11G0460800 PROTEIN (PTHR11802:SF204)	serine protease
Zm00001d003533	2	47109708	336	no	yes	no	no	no	no	no	no	Zm00001eb081610	LIPOXYGENASE 4, CHLOROPLASTIC (PTHR11771:SF95)	oxygenase
Zm00001d003538	2	47328807	415	no	yes	no	no	no	no	no	no	Zm00001eb081640	OS04G0446401 PROTEIN (PTHR36721:SF1)	-
Zm00001d003569	2	48389348	1528	yes	no	no	no	no	no	no	no	Zm00001eb081900	MLO-LIKE PROTEIN (PTHR31942:SF68)	-
Zm00001d003575	2	48710026	443	no	no	no	no	no	no	no	yes	Zm00001eb081980	RING-H2 FINGER PROTEIN ATL3 (PTHR22765:SF152)	ubiquitin-protein ligase
Zm00001d003589	2	49078761	86	no	yes	no	no	no	no	no	yes	Zm00001eb082070	THIOREDOXIN FAMILY PROTEIN (PTHR45288:SF2)	oxidoreductase
Zm00001d003594	2	49247890	830	no	no	no	no	no	no	no	yes	Zm00001eb082120	-	-
Zm00001d003598	2	49333931	0	no	no	yes	no	no	yes	no	no	Zm00001eb423050	TWO-COMPONENT RESPONSE REGULATOR ORR1 (PTHR43874:SF28)	winged helix/forkhead transcription factor
Zm00001d003601	2	49481936	0	no	no	yes	yes	no	no	no	no	Zm00001eb082150	AUXIN RESPONSE FACTOR 9 (PTHR31384:SF146)	-
Zm00001d003602	2	49529662	900	no	no	no	no	no	no	no	yes	Zm00001eb422980	CLEFT LIP AND PALATE TRANSMEMBRANE PROTEIN 1-LIKE PROTEIN (PTHR21347:SF0)	-
Zm00001d003603	2	49591347	236	no	yes	no	no	no	no	no	no	Zm00001eb082170	OSJNBA0064D20.8 PROTEIN (PTHR11654:SF114)	transporter
Zm00001d003615	2	50420105	222	no	yes	no	no	no	no	no	no	Zm00001eb082280	LD23868P (PTHR12832:SF11)	microtubule or microtubule-binding cytoskeletal protein
Zm00001d003616	2	50476361	0	no	no	yes	no	no	yes	no	no	Zm00001eb422840	PROTEIN MUSCLEBLIND (PTHR12675:SF12)	RNA splicing factor
Zm00001d003624	2	50752679	805	no	yes	no	no	no	no	no	no	Zm00001eb082390	RING-TYPE E3 UBIQUITIN TRANSFERASE (PTHR22849:SF103)	-
Zm00001d003635	2	51170134	2641	yes	no	no	no	no	no	no	no	no_V5_gene	-	-
Zm00001d003643	2	51522745	231	no	no	no	no	no	no	no	yes	Zm00001eb082560	L-ASCORBATE PEROXIDASE 7, CHLOROPLASTIC-RELATED (PTHR31356:SF64)	-
Zm00001d003645	2	51730752	1540	yes	no	no	no	no	no	no	no	Zm00001eb082590	ZINC-FINGER HOMEODOMAIN PROTEIN 8 (PTHR31948:SF128)	-
Zm00001d003648	2	51940909	129	no	yes	no	no	no	no	no	no	Zm00001eb082620	INCREASED DNA METHYLATION 1 (PTHR47025:SF15)	-
Zm00001d003659	2	52842511	0	no	no	yes	yes	no	no	no	no	Zm00001eb082720	SERINE/THREONINE-PROTEIN KINASE SAPK7 (PTHR24343:SF464)	non-receptor serine/threonine protein kinase
Zm00001d003670	2	53329786	53	no	yes	no	no	no	no	no	no	Zm00001eb082830	PROTEIN KINASE SUPERFAMILY PROTEIN (PTHR27001:SF748)	-
Zm00001d003671	2	53371872	105	no	yes	no	no	no	no	no	no	Zm00001eb082840	PLC-LIKE PHOSPHODIESTERASES SUPERFAMILY PROTEIN (PTHR13593:SF89)	-
Zm00001d003673	2	53483882	719	no	yes	no	no	no	no	no	yes	Zm00001eb082860	PROTEIN KINASE SUPERFAMILY PROTEIN (PTHR47984:SF10)	-
Zm00001d003709	2	55723670	112	no	yes	no	no	no	no	no	no	Zm00001eb083160	C/VIF2 (PTHR31080:SF283)	-
Zm00001d003736	2	56952625	1408	yes	no	no	no	no	no	no	no	Zm00001eb083420	MANNOSYL-OLIGOSACCHARIDE ALPHA-1,2-MANNOSIDASE IA-RELATED (PTHR11742:SF6)	protein modifying enzyme
Zm00001d003741	2	56989781	1303	yes	no	no	no	no	no	no	no	Zm00001eb336520	CYTOCHROME P450 SUPERFAMILY PROTEIN-RELATED (PTHR47944:SF8)	oxygenase
Zm00001d003751	2	57533021	1232	yes	no	no	no	no	no	no	no	Zm00001eb422110	OS04G0416700 PROTEIN (PTHR31415:SF12)	-
Zm00001d003769	2	58221460	262	no	yes	no	no	no	no	no	no	no_V5_gene	F-BOX PROTEIN-RELATED (PTHR33736:SF4)	-
Zm00001d003775	2	58629054	333	no	yes	no	no	no	no	no	no	Zm00001eb083770	OS04G0413900 PROTEIN (PTHR33083:SF116)	-
Zm00001d003784	2	59230166	426	no	yes	no	no	no	no	no	no	Zm00001eb083870	GLUCAN ENDO-1,3-BETA-GLUCOSIDASE 14 (PTHR32227:SF236)	glucosidase
Zm00001d003800	2	59845067	0	no	no	yes	no	no	yes	no	no	Zm00001eb084020	ALPHA/BETA-HYDROLASES SUPERFAMILY PROTEIN (PTHR45763:SF14)	hydrolase
Zm00001d003817	2	60752593	0	no	no	yes	no	yes	no	no	no	Zm00001eb084160	1,4-ALPHA-GLUCAN-BRANCHING ENZYME (PTHR43651:SF3)	amylase
Zm00001d003829	2	61178690	1310	yes	no	no	no	no	no	no	no	Zm00001eb421830	DUF868 FAMILY PROTEIN (PTHR31972:SF48)	-
Zm00001d003830	2	61202611	988	no	no	no	no	no	no	no	yes	Zm00001eb084260	AROGENATE DEHYDRATASE/PREPHENATE DEHYDRATASE 6, CHLOROPLASTIC (PTHR21022:SF39)	dehydratase
Zm00001d003833	2	61457053	759	no	yes	no	no	no	no	no	no	Zm00001eb084290	SUBFAMILY NOT NAMED (PTHR33270:SF50)	-
Zm00001d003840	2	61890359	1815	yes	no	no	no	no	no	no	no	Zm00001eb084360	SUBFAMILY NOT NAMED (PTHR34460:SF2)	-
Zm00001d003848	2	62258634	0	no	no	yes	no	no	yes	no	no	Zm00001eb084430	LD22376P (PTHR31061:SF24)	-
Zm00001d003849	2	62442859	1897	yes	no	no	no	no	no	no	no	Zm00001eb024090	CELL WALL INTEGRITY/STRESS RESPONSE COMPONENT-LIKE PROTEIN (PTHR35310:SF1)	-
Zm00001d003850	2	62448000	255	no	yes	no	no	no	no	no	no	Zm00001eb084550	EF-HAND CALCIUM-BINDING DOMAIN-CONTAINING PROTEIN 4A (PTHR42647:SF72)	-
Zm00001d003851	2	62507370	0	no	no	yes	yes	no	no	no	no	Zm00001eb084540	ALPHA-AMYLASE 2-RELATED (PTHR43447:SF7)	amylase
Zm00001d003852	2	62769607	1030	yes	no	no	no	no	no	no	no	Zm00001eb084560	RING ZINC FINGER DOMAIN SUPERFAMILY PROTEIN-RELATED (PTHR42647:SF20)	-
Zm00001d003855	2	62860471	0	no	no	yes	yes	no	no	no	no	Zm00001eb423140	-	-
Zm00001d003861	2	63432256	0	no	no	yes	no	yes	no	no	no	Zm00001eb084630	POTASSIUM TRANSPORTER 1 (PTHR30540:SF102)	transporter
Zm00001d003864	2	63709416	0	no	no	yes	yes	no	no	no	no	Zm00001eb357500	AKINBETAGAMMA (PTHR13780:SF112)	kinase modulator
Zm00001d003879	2	64598592	8	no	yes	no	no	no	no	no	no	Zm00001eb084770	DIADENOSINE TETRAPHOSPHATE SYNTHETASE (PTHR10745:SF17)	aminoacyl-tRNA synthetase
Zm00001d003888	2	65281338	2821	yes	no	no	no	no	no	no	no	Zm00001eb084850	CENTROMERE PROTEIN S (PTHR22980:SF0)	neuropeptide
Zm00001d003897	2	65748077	0	no	no	yes	no	no	yes	no	no	Zm00001eb084940	RING FINGER PROTEIN (PTHR47290:SF4)	-
Zm00001d003903	2	66485818	0	no	no	yes	no	no	yes	no	no	Zm00001eb084980	PROTEIN TIFY 9 (PTHR33077:SF49)	-
Zm00001d003911	2	66814569	1119	yes	no	no	no	no	no	no	no	Zm00001eb421340	PROTEIN AUXIN SIGNALING F-BOX 3 (PTHR16134:SF45)	ubiquitin-protein ligase
Zm00001d003925	2	68592593	27	no	yes	no	no	no	no	no	no	Zm00001eb085170	OS04G0393900 PROTEIN (PTHR47985:SF86)	-
Zm00001d003930	2	69687519	227	no	no	no	no	no	no	no	yes	Zm00001eb421200	BETA-1,3-N-ACETYLGLUCOSAMINYLTRANSFERASE FAMILY PROTEIN (PTHR33184:SF72)	-
Zm00001d003941	2	70604788	200	no	yes	no	no	no	no	no	no	Zm00001eb085320	OLIGOPEPTIDE TRANSPORTER YGL114W-RELATED (PTHR31645:SF0)	transporter
Zm00001d003945	2	71041457	757	no	yes	no	no	no	no	no	no	Zm00001eb085330	OS04G0390100 PROTEIN (PTHR46195:SF32)	-
Zm00001d003961	2	72419710	519	no	yes	no	no	no	no	no	no	no_V5_gene	OS04G0387900 PROTEIN (PTHR33128:SF2)	-
Zm00001d003981	2	73517926	828	yes	no	no	no	no	no	no	yes	Zm00001eb085540	OS04G0385900 PROTEIN (PTHR34687:SF2)	chaperone
Zm00001d003993	2	74153872	203	no	yes	no	no	no	no	no	no	Zm00001eb085610	OS04G0385600 PROTEIN (PTHR46758:SF18)	scaffold/adaptor protein
Zm00001d003996	2	74412761	0	no	no	yes	yes	no	no	no	no	Zm00001eb085630	OS04G0382800 PROTEIN (PTHR31071:SF58)	-
Zm00001d003999	2	74634896	2624	yes	no	no	no	no	no	no	no	Zm00001eb085640	COTTON FIBER PROTEIN (PTHR33450:SF12)	-
Zm00001d004000	2	74644663	598	no	yes	no	no	no	no	no	no	no_V5_gene	-	-
Zm00001d004006	2	75023263	1882	yes	no	no	no	no	no	no	no	Zm00001eb085680	PROTEIN SDS23-RELATED (PTHR13780:SF36)	kinase modulator
Zm00001d004070	2	80075617	80	no	yes	no	no	no	no	no	no	Zm00001eb420600	OS04G0372800 PROTEIN (PTHR10693:SF82)	RNA metabolism protein
Zm00001d004125	2	84495568	319	no	yes	no	no	no	no	no	no	Zm00001eb419400	ACETYL-COA CARBOXYLASE 2 (PTHR45728:SF4)	-
Zm00001d004126	2	84729946	164	no	no	no	no	no	no	no	yes	Zm00001eb086570	TRANSCRIPTION FACTOR RAX1 (PTHR48000:SF8)	-
Zm00001d004138	2	85739180	1494	yes	no	no	no	no	no	no	no	Zm00001eb086700	HEAVY METAL-ASSOCIATED ISOPRENYLATED PLANT PROTEIN 27 (PTHR22814:SF294)	-
Zm00001d004167	2	88548443	0	no	no	yes	no	no	yes	no	no	Zm00001eb086840	OSJNBA0009K15.16 PROTEIN (PTHR31595:SF35)	acyltransferase
Zm00001d004197	2	90767829	0	no	no	yes	no	no	yes	no	no	Zm00001eb087040	LIPASE (PTHR11005:SF137)	lipase
Zm00001d004198	2	91037973	216	no	yes	no	no	no	no	no	no	Zm00001eb087050	CASP-LIKE PROTEIN 2A1 (PTHR33573:SF46)	-
Zm00001d004203	2	91200181	209	no	yes	no	no	no	no	no	no	Zm00001eb087080	FLOWERING-PROMOTING FACTOR 1-LIKE PROTEIN 4 (PTHR33433:SF4)	-
Zm00001d004249	2	96016245	475	no	yes	no	no	no	no	no	no	Zm00001eb087390	-	-
Zm00001d004357	2	105975612	78	no	yes	no	no	no	no	no	no	Zm00001eb088070	PROTEIN PHOSPHATASE 2C 75-RELATED (PTHR47992:SF141)	protein phosphatase
Zm00001d004448	2	112710059	0	no	no	yes	no	yes	no	no	no	Zm00001eb088830	PECTATE LYASE (PTHR31683:SF182)	lyase
Zm00001d004467	2	113710309	894	no	no	no	no	no	no	no	yes	Zm00001eb088950	INDOLE-3-PYRUVATE MONOOXYGENASE YUCCA8-RELATED (PTHR43539:SF11)	oxygenase
Zm00001d004472	2	114012502	278	no	yes	no	no	no	no	no	no	Zm00001eb089010	PHOSPHATIDYLCHOLINE TRANSFER PROTEIN (PTHR19308:SF39)	-
Zm00001d004478	2	114439415	0	no	no	yes	yes	no	no	no	no	Zm00001eb089070	IRON-SULFUR PROTEIN NUBPL (PTHR42961:SF2)	-
Zm00001d004512	2	115916680	636	no	yes	no	no	no	no	no	yes	Zm00001eb089380	OS04G0112200 PROTEIN (PTHR12081:SF89)	general transcription factor
Zm00001d004524	2	116605066	128	no	yes	no	no	no	no	no	no	Zm00001eb089470	OS04G0110100 PROTEIN (PTHR32401:SF43)	-
Zm00001d004543	2	117221435	0	no	no	yes	yes	no	no	no	no	Zm00001eb418910	OS04G0103300 PROTEIN (PTHR13377:SF5)	vesicle coat protein
Zm00001d004564	2	118187415	4409	yes	no	no	no	no	no	no	no	Zm00001eb419110	ACONITATE HYDRATASE 3 MITOCHONDRIAL (PTHR11670:SF55)	RNA metabolism protein
Zm00001d004635	2	124421669	0	no	no	yes	no	yes	no	no	no	Zm00001eb090350	LEUCINE RICH REPEAT FAMILY PROTEIN, EXPRESSED (PTHR27008:SF465)	-
Zm00001d004664	2	127649012	745	no	no	no	no	no	no	no	yes	Zm00001eb090620	CYTOCHROME P450 FAMILY PROTEIN, EXPRESSED (PTHR24296:SF231)	oxygenase
Zm00001d004672	2	129376450	89	no	yes	no	no	no	no	no	no	Zm00001eb090700	EXPRESSED PROTEIN (PTHR14241:SF21)	-
Zm00001d004698	2	132005291	107	no	no	no	no	no	no	no	yes	Zm00001eb090890	OS11G0222000 PROTEIN (PTHR46146:SF2)	non-receptor serine/threonine protein kinase
Zm00001d004707	2	132432480	574	no	no	no	no	no	no	no	yes	Zm00001eb090990	PROTEIN TRANSLOCASE SUBUNIT SECA2, CHLOROPLASTIC (PTHR30612:SF11)	transporter
Zm00001d004743	2	135499461	809	no	no	no	no	no	no	no	yes	Zm00001eb429510	EF-HAND CALCIUM-BINDING DOMAIN-CONTAINING PROTEIN 4A (PTHR42647:SF72)	-
Zm00001d004744	2	135506215	211	no	yes	no	no	no	no	no	no	Zm00001eb091300	TRANSCRIPTION REPRESSOR MYB6 (PTHR47999:SF105)	DNA-binding transcription factor
Zm00001d004746	2	135720216	4202	yes	no	no	no	no	no	no	no	no_V5_gene	-	-
Zm00001d004758	2	136751381	136	no	yes	no	no	no	no	no	no	Zm00001eb091400	DIRIGENT PROTEIN (PTHR21495:SF52)	transporter
Zm00001d004760	2	137106696	1738	yes	no	no	no	no	no	no	no	Zm00001eb350190	PROTEIN FAM207A (PTHR31109:SF2)	-
Zm00001d004765	2	137448930	1429	yes	no	no	no	no	no	no	no	no_V5_gene	-	-
Zm00001d004772	2	138161363	0	no	no	yes	no	no	yes	no	no	Zm00001eb091500	RX_N DOMAIN-CONTAINING PROTEIN (PTHR23155:SF1181)	antimicrobial response protein
Zm00001d004810	2	140749673	0	no	no	yes	no	yes	no	no	no	Zm00001eb091700	FHA DOMAIN-CONTAINING PROTEIN PS1 (PTHR22593:SF8)	-
Zm00001d004848	2	144416671	509	no	yes	no	no	no	no	no	no	Zm00001eb202440	EXPRESSED PROTEIN (PTHR31509:SF117)	-
Zm00001d004850	2	144427768	1300	yes	no	no	no	no	no	no	no	Zm00001eb092010	G PATCH DOMAIN-CONTAINING PROTEIN 11 (PTHR21032:SF0)	-
Zm00001d004856	2	145082846	587	no	yes	no	no	no	no	no	no	Zm00001eb092080	AUTOPHAGY-RELATED PROTEIN 13B (PTHR13430:SF15)	-
Zm00001d004894	2	147269605	156	no	yes	no	no	no	no	no	no	Zm00001eb197410	RIBULOSE BISPHOSPHATE CARBOXYLASE SMALL SUBUNIT 1B, CHLOROPLASTIC-RELATED (PTHR31262:SF10)	-
Zm00001d004895	2	147531140	671	no	yes	no	no	no	no	no	no	no_V5_gene	OS12G0156500 PROTEIN (PTHR33736:SF13)	-
Zm00001d004907	2	147970714	335	no	yes	no	no	no	no	no	no	Zm00001eb016430	-	-
Zm00001d004908	2	147971522	3	yes	no	no	no	no	no	no	yes	Zm00001eb092640	EXPRESSED PROTEIN (PTHR34120:SF23)	-
Zm00001d004912	2	148127566	0	no	no	yes	no	no	yes	no	no	no_V5_gene	-	-
Zm00001d004916	2	148559903	303	no	yes	no	no	no	no	no	no	Zm00001eb092720	IQ DOMAIN-CONTAINING PROTEIN IQM3 (PTHR31250:SF10)	-
Zm00001d004918	2	148587962	270	no	no	no	no	no	no	no	yes	Zm00001eb092750	-	-
Zm00001d004921	2	148711782	164	no	no	no	no	no	no	no	yes	Zm00001eb092770	BENZOXAZINONE SYNTHESIS10 (PTHR11746:SF154)	methyltransferase
Zm00001d004957	2	150616493	212	no	no	no	no	no	no	no	yes	Zm00001eb093140	CYTOCHROME P450 90A1 (PTHR24286:SF44)	oxygenase
Zm00001d005002	2	153238717	0	no	no	yes	yes	no	no	no	no	Zm00001eb093440	MFS DOMAIN-CONTAINING PROTEIN (PTHR23504:SF15)	secondary carrier transporter
Zm00001d005004	2	153294915	180	no	yes	no	no	no	no	no	no	Zm00001eb093460	PROTEIN KINASE SUPERFAMILY PROTEIN (PTHR35118:SF3)	-
Zm00001d005018	2	154107633	48	no	yes	no	no	no	no	no	no	Zm00001eb093580	PROTEIN DETOXIFICATION 20-RELATED (PTHR11206:SF102)	transporter
Zm00001d005028	2	154633343	2186	yes	no	no	no	no	no	no	no	Zm00001eb093650	NAC DOMAIN-CONTAINING PROTEIN 77 (PTHR31744:SF62)	-
Zm00001d005035	2	155228660	0	no	no	yes	no	no	yes	no	no	Zm00001eb093730	ETHANOLAMINE-PHOSPHATE CYTIDYLYLTRANSFERASE (PTHR45780:SF2)	nucleotidyltransferase
Zm00001d005038	2	155403507	0	no	no	yes	yes	no	no	no	no	Zm00001eb093780	PROTEIN LURP-ONE-RELATED 2 (PTHR31087:SF151)	-
Zm00001d005039	2	155435881	0	no	no	yes	no	no	no	yes	no	Zm00001eb093800	LATE EMBRYOGENESIS ABUNDANT (LEA) HYDROXYPROLINE-RICH GLYCOPROTEIN FAMILY (PTHR31852:SF3)	-
Zm00001d005051	2	156269507	596	no	yes	no	no	no	no	no	no	Zm00001eb093890	ROOT PHOTOTROPISM PROTEIN 2 (PTHR32370:SF17)	-
Zm00001d005059	2	156637485	4783	yes	no	no	no	no	no	no	no	Zm00001eb394250	IQ DOMAIN-CONTAINING PROTEIN IQM2 (PTHR31250:SF14)	-
Zm00001d005087	2	157734961	1046	yes	no	no	no	no	no	no	no	Zm00001eb094230	OS11G0106100 PROTEIN (PTHR31314:SF128)	DNA-binding transcription factor
Zm00001d005108	2	158564469	0	no	no	yes	yes	no	no	no	no	Zm00001eb094400	AMP-ACTIVATED PROTEIN KINASE ALPHA SUBUNIT, ISOFORM A (PTHR24343:SF466)	non-receptor serine/threonine protein kinase
Zm00001d005118	2	159222750	0	no	no	yes	no	no	yes	no	no	Zm00001eb094480	OS09G0258000 PROTEIN (PTHR46226:SF13)	-
Zm00001d005146	2	161023924	357	no	yes	no	no	no	no	no	no	Zm00001eb094610	LIPID-TRANSFER PROTEIN DIR1-RELATED (PTHR33122:SF60)	-
Zm00001d005177	2	162446728	94	no	yes	no	no	no	no	no	no	Zm00001eb094910	OS07G0240400 PROTEIN (PTHR33430:SF7)	-
Zm00001d005195	2	163095696	0	no	no	yes	yes	no	no	no	no	Zm00001eb415900	OS10G0445400 PROTEIN (PTHR15315:SF36)	-
Zm00001d005203	2	163457482	428	no	no	no	no	no	no	no	yes	Zm00001eb303690	ETHYLENE-RESPONSIVE TRANSCRIPTION FACTOR ERF118 (PTHR31194:SF67)	DNA-binding transcription factor
Zm00001d005229	2	164674023	2094	yes	no	no	no	no	no	no	no	Zm00001eb095200	OS07G0223700 PROTEIN (PTHR35471:SF1)	-
Zm00001d005241	2	165415726	187	no	yes	no	no	no	no	no	no	Zm00001eb095280	MEDIATOR OF RNA POLYMERASE II TRANSCRIPTION SUBUNIT 33A (PTHR33739:SF5)	-
Zm00001d005297	2	168256167	297	no	yes	no	no	no	no	no	no	Zm00001eb095640	LONGIFOLIA PROTEIN (PTHR31680:SF4)	-
Zm00001d005300	2	168527631	314	no	yes	no	no	no	no	no	no	Zm00001eb095690	TRANSCRIPTION FACTOR MYB44 (PTHR45614:SF190)	-
Zm00001d005315	2	169379975	194	no	yes	no	no	no	no	no	no	no_V5_gene	CALCIUM-DEPENDENT LIPID-BINDING (CALB DOMAIN) FAMILY PROTEIN (PTHR32246:SF20)	-
Zm00001d005343	2	170142279	18	no	yes	no	no	no	no	no	no	Zm00001eb096030	URIDINE NUCLEOSIDASE 2-RELATED (PTHR12304:SF21)	hydrolase
Zm00001d005374	2	171332060	394	no	no	no	no	no	no	no	yes	Zm00001eb096470	-	-
Zm00001d005392	2	172065217	0	no	no	yes	yes	no	no	no	no	Zm00001eb096490	OS02G0589700 PROTEIN (PTHR11440:SF52)	acyltransferase
Zm00001d005394	2	172200132	157	no	yes	no	no	no	no	no	no	Zm00001eb306650	OS07G0462200 PROTEIN (PTHR31769:SF7)	-
Zm00001d005402	2	172688181	144	no	yes	no	no	no	no	no	no	Zm00001eb096580	RNA-BINDING (RRM/RBD/RNP MOTIFS) FAMILY PROTEIN (PTHR10352:SF65)	translation initiation factor
Zm00001d005420	2	173377095	1991	yes	no	no	no	no	no	no	no	no_V5_gene	-	-
Zm00001d005421	2	173377776	966	no	yes	no	no	no	no	no	no	Zm00001eb096680	AQUAPORIN PIP2-1-RELATED (PTHR45687:SF94)	-
Zm00001d005439	2	174188334	639	no	yes	no	no	no	no	no	no	Zm00001eb096820	FLAVIN-CONTAINING MONOOXYGENASE (PTHR43539:SF20)	oxygenase
Zm00001d005458	2	174942952	364	no	yes	no	no	no	no	no	yes	Zm00001eb096960	FERREDOXIN--NADP REDUCTASE, LEAF ISOZYME 1, CHLOROPLASTIC (PTHR43314:SF27)	-
Zm00001d005462	2	175100330	136	no	yes	no	no	no	no	no	no	Zm00001eb097000	OS07G0246600 PROTEIN (PTHR31343:SF8)	-
Zm00001d005470	2	175269664	772	no	no	no	no	no	no	no	yes	Zm00001eb097050	OS07G0250501 PROTEIN (PTHR31415:SF78)	-
Zm00001d005478	2	175512165	376	no	no	no	no	no	no	no	yes	Zm00001eb304560	CELLULOSE SYNTHASE A CATALYTIC SUBUNIT 6 [UDP-FORMING]-RELATED (PTHR13301:SF222)	DNA-binding transcription factor
Zm00001d005497	2	175976719	76	no	yes	no	no	no	no	no	no	Zm00001eb322240	PHOSPHATIDYLINOSITOL N-ACETYLGLUCOSAMINYLTRANSFERASE SUBUNIT A (PTHR45871:SF1)	-
Zm00001d005506	2	176646489	0	no	no	yes	no	no	yes	no	no	Zm00001eb097340	OS09G0281800 PROTEIN (PTHR33984:SF1)	-
Zm00001d005609	2	180648425	427	no	yes	no	no	no	no	no	no	Zm00001eb098220	PROTEIN PHOSPHATASE 2C 68-RELATED (PTHR47992:SF227)	protein phosphatase
Zm00001d005622	2	180966432	0	no	no	yes	no	no	yes	no	no	Zm00001eb098330	WRKY DOMAIN-CONTAINING PROTEIN (PTHR31282:SF85)	DNA-binding transcription factor
Zm00001d005647	2	181872454	141	no	yes	no	no	no	no	no	no	Zm00001eb098540	RECEPTOR-LIKE PROTEIN KINASE-RELATED (PTHR45621:SF18)	-
Zm00001d005658	2	182513764	147	no	yes	no	no	no	no	no	no	Zm00001eb098650	TREHALOSE 6-PHOSPHATE PHOSPHATASE (PTHR43768:SF3)	phosphatase
Zm00001d005659	2	182564819	227	no	yes	no	no	no	no	no	no	Zm00001eb098660	SENESCENCE DOMAIN-CONTAINING PROTEIN (PTHR21068:SF49)	-
Zm00001d005663	2	182690077	520	no	yes	no	no	no	no	no	no	no_V5_gene	SUCCINATE DEHYDROGENASE [UBIQUINONE] IRON-SULFUR SUBUNIT 3, MITOCHONDRIAL (PTHR11921:SF40)	dehydrogenase
Zm00001d005664	2	182691297	445	no	yes	no	no	no	no	no	no	Zm00001eb098700	OS09G0370500 PROTEIN (PTHR33179:SF76)	-
Zm00001d005670	2	182830742	483	no	yes	no	no	no	no	no	no	Zm00001eb098720	-	-
Zm00001d005699	2	183810311	408	no	no	no	no	no	no	no	yes	Zm00001eb099030	RING-TYPE E3 UBIQUITIN TRANSFERASE (PTHR23315:SF79)	ubiquitin-protein ligase
Zm00001d005726	2	184845655	383	no	yes	no	no	no	no	no	no	Zm00001eb099240	PROTEIN TIFY 7 (PTHR33077:SF90)	-
Zm00001d005727	2	184928620	504	no	no	no	no	no	no	no	yes	Zm00001eb099250	PLANT UBX DOMAIN-CONTAINING PROTEIN 2 (PTHR47694:SF1)	-
Zm00001d005735	2	185222112	216	no	yes	no	no	no	no	no	no	Zm00001eb099320	PROTEIN KINASE SUPERFAMILY PROTEIN (PTHR47973:SF39)	transmembrane signal receptor
Zm00001d005750	2	186081976	0	no	no	yes	no	no	yes	no	no	Zm00001eb099470	TRANSCRIPTION FACTOR BHLH66 (PTHR16223:SF356)	basic helix-loop-helix transcription factor
Zm00001d005751	2	186193760	0	no	no	yes	no	no	no	yes	no	Zm00001eb312810	GOLGI SNAP RECEPTOR COMPLEX MEMBER 1-1 (PTHR21094:SF0)	SNARE protein
Zm00001d005752	2	186199860	357	no	yes	no	no	no	no	no	no	Zm00001eb099490	OS09G0416600 PROTEIN (PTHR31972:SF3)	-
Zm00001d005766	2	187317138	628	no	yes	no	no	no	no	no	no	Zm00001eb099610	CALMODULIN-LIKE PROTEIN 5 (PTHR10891:SF931)	calmodulin-related
Zm00001d005775	2	187818706	3950	yes	no	no	no	no	no	no	no	Zm00001eb099710	CELLULOSE SYNTHASE A CATALYTIC SUBUNIT 7 [UDP-FORMING] (PTHR13301:SF28)	DNA-binding transcription factor
Zm00001d005780	2	188120244	0	no	no	yes	no	no	yes	no	no	Zm00001eb099790	GAMMA-GLUTAMYL PEPTIDASE 2-RELATED (PTHR42695:SF9)	-
Zm00001d005785	2	188393795	592	no	no	no	no	no	no	no	yes	Zm00001eb099850	OS09G0431600 PROTEIN (PTHR47581:SF2)	-
Zm00001d005790	2	188714263	849	no	yes	no	no	no	no	no	no	Zm00001eb099920	HEXOSYLTRANSFERASE (PTHR11214:SF122)	glycosyltransferase
Zm00001d005798	2	189018777	4968	yes	no	no	no	no	no	no	no	Zm00001eb099980	ETHYLENE-RESPONSIVE TRANSCRIPTION FACTOR RAP2-12 (PTHR31190:SF376)	-
Zm00001d005799	2	189026867	2378	yes	no	no	no	no	no	no	no	Zm00001eb099990	LATE EMBRYOGENESIS ABUNDANT (LEA) HYDROXYPROLINE-RICH GLYCOPROTEIN FAMILY (PTHR31234:SF54)	-
Zm00001d005803	2	189213316	1180	yes	no	no	no	no	no	no	no	Zm00001eb100010	SAUR-LIKE AUXIN-RESPONSIVE PROTEIN FAMILY (PTHR31374:SF7)	-
Zm00001d005804	2	189267550	1622	yes	no	no	no	no	no	no	no	Zm00001eb100020	OS09G0437500 PROTEIN (PTHR33565:SF18)	-
Zm00001d005807	2	189388432	974	no	yes	no	no	no	no	no	no	Zm00001eb100050	TRANSMEMBRANE PROTEIN (PTHR36369:SF1)	-
Zm00001d005808	2	189439775	208	no	yes	no	no	no	no	no	no	Zm00001eb313980	ETHANOLAMINE KINASE (PTHR22603:SF66)	kinase
Zm00001d005822	2	189708026	338	no	yes	no	no	no	no	no	no	Zm00001eb100210	OS09G0264400 PROTEIN (PTHR47944:SF7)	oxygenase
Zm00001d005826	2	189990286	863	no	no	no	no	no	no	no	yes	Zm00001eb100250	GTP DIPHOSPHOKINASE RSH3, CHLOROPLASTIC-RELATED (PTHR21262:SF0)	pyrophosphatase
Zm00001d005833	2	190344480	128	no	yes	no	no	no	no	no	no	Zm00001eb314310	PROTEIN BREVIS RADIX-LIKE 3 (PTHR46058:SF2)	-
Zm00001d005842	2	190583540	1041	yes	no	no	no	no	no	no	no	Zm00001eb100400	OS12G0112200 PROTEIN (PTHR11480:SF90)	scaffold/adaptor protein
Zm00001d005848	2	190811121	410	no	yes	no	no	no	no	no	no	Zm00001eb100450	RHOMBOID-LIKE PROTEIN 10, CHLOROPLASTIC (PTHR43731:SF26)	serine protease
Zm00001d005849	2	190823778	140	no	yes	no	no	no	no	no	no	Zm00001eb100460	HISTONE H3 K4-SPECIFIC METHYLTRANSFERASE SET7/9 FAMILY PROTEIN (PTHR23084:SF176)	kinase
Zm00001d005856	2	190969107	0	no	no	yes	yes	no	no	no	no	Zm00001eb314700	NUCLEOPORIN P58/P45 (PTHR13437:SF2)	transporter
Zm00001d005865	2	191167500	229	no	yes	no	no	no	no	no	no	Zm00001eb100610	GLABROUS1 ENHANCER-BINDING PROTEIN-LIKE (PTHR31662:SF83)	-
Zm00001d005874	2	191436922	0	no	no	yes	no	no	yes	no	no	Zm00001eb100680	SUBFAMILY NOT NAMED (PTHR33385:SF14)	-
Zm00001d005875	2	191460922	188	no	yes	no	no	no	no	no	no	Zm00001eb100690	HOMEOBOX-LEUCINE ZIPPER PROTEIN HAT14 (PTHR45714:SF39)	-
Zm00001d005876	2	191463921	630	no	no	no	no	no	no	no	yes	no_V5_gene	-	-
Zm00001d005885	2	191769902	912	no	no	no	no	no	no	no	yes	no_V5_gene	OS09G0456700 PROTEIN (PTHR32011:SF4)	-
Zm00001d005888	2	191778272	577	no	yes	no	no	no	no	no	no	Zm00001eb100770	HEAT STRESS TRANSCRIPTION FACTOR B-1 (PTHR10015:SF439)	winged helix/forkhead transcription factor
Zm00001d005889	2	191792953	0	no	no	yes	no	no	yes	no	no	Zm00001eb100780	ABSCISIC ACID 8'-HYDROXYLASE 4 (PTHR24286:SF376)	oxygenase
Zm00001d005890	2	191847164	4882	yes	no	no	no	no	no	no	no	Zm00001eb100790	ALPHA-AMYLASE ISOZYME 3C (PTHR43447:SF48)	amylase
Zm00001d005892	2	191897548	291	no	yes	no	no	no	no	no	no	Zm00001eb100800	OS09G0457900 PROTEIN (PTHR31190:SF450)	-
Zm00001d005897	2	192117112	811	no	no	no	no	no	no	no	yes	Zm00001eb100860	OS09G0459200 PROTEIN (PTHR31722:SF28)	-
Zm00001d005898	2	192211013	287	no	yes	no	no	no	no	no	no	Zm00001eb100880	-	-
Zm00001d005922	2	192834584	0	no	no	yes	no	no	yes	no	no	no_V5_gene	-	-
Zm00001d005923	2	192921599	121	no	yes	no	no	no	no	no	no	Zm00001eb101060	AT-HOOK MOTIF NUCLEAR-LOCALIZED PROTEIN 17-RELATED (PTHR31100:SF69)	-
Zm00001d005925	2	192997059	88	no	yes	no	no	no	no	no	no	Zm00001eb101090	GLUCOSE-6-PHOSPHATE ISOMERASE (PTHR11469:SF1)	isomerase
Zm00001d005931	2	193257283	1969	yes	no	no	no	no	no	no	no	Zm00001eb101130	ZINC-FINGER HOMEODOMAIN PROTEIN 1 (PTHR31948:SF157)	-
Zm00001d005936	2	193409229	67	no	no	no	no	no	no	no	yes	Zm00001eb101180	E3 UBIQUITIN-PROTEIN LIGASE ATL6 (PTHR14155:SF263)	ubiquitin-protein ligase
Zm00001d005940	2	193448678	267	no	yes	no	no	no	no	no	no	Zm00001eb101200	RING-TYPE E3 UBIQUITIN TRANSFERASE (PTHR45676:SF10)	-
Zm00001d005945	2	193505623	942	no	no	no	no	no	no	no	yes	no_V5_gene	-	-
Zm00001d005950	2	193722451	176	no	no	no	no	no	no	no	yes	Zm00001eb101270	DICARBOXYLATE TRANSPORTER 2.1, CHLOROPLASTIC (PTHR42826:SF1)	primary active transporter
Zm00001d005951	2	193728316	0	no	no	yes	yes	no	no	no	no	Zm00001eb315750	HOMEOBOX-LEUCINE ZIPPER PROTEIN HOX4 (PTHR24326:SF612)	homeodomain transcription factor
Zm00001d005954	2	193771372	1705	yes	no	no	no	no	no	no	no	no_V5_gene	-	-
Zm00001d005965	2	194062522	3516	yes	no	no	no	no	no	no	no	Zm00001eb101370	OS09G0474600 PROTEIN (PTHR36313:SF6)	growth factor
Zm00001d005966	2	194068516	699	no	no	no	no	no	no	no	yes	Zm00001eb315900	PI3K/PI4K DOMAIN-CONTAINING PROTEIN (PTHR45800:SF11)	nucleotide kinase
Zm00001d005969	2	194253681	6	no	yes	no	no	no	no	no	no	Zm00001eb315910	BHLH TRANSCRIPTION FACTOR (PTHR46412:SF16)	basic helix-loop-helix transcription factor
Zm00001d005970	2	194261214	445	no	yes	no	no	no	no	no	no	Zm00001eb101420	OS08G0490100 PROTEIN (PTHR31992:SF204)	-
Zm00001d005975	2	194492474	2238	yes	no	no	no	no	no	no	no	Zm00001eb101470	OS09G0478400 PROTEIN (PTHR36008:SF1)	-
Zm00001d005978	2	194543273	664	no	no	no	no	no	no	no	yes	Zm00001eb316120	RING-H2 FINGER PROTEIN (PTHR47258:SF7)	-
Zm00001d005981	2	194597183	84	no	yes	no	no	no	no	no	no	Zm00001eb101530	OS09G0480400 PROTEIN (PTHR32116:SF21)	transferase
Zm00001d005984	2	194741288	95	no	no	no	no	no	no	no	yes	Zm00001eb101550	-	-
Zm00001d005989	2	194857756	326	no	yes	no	no	no	no	no	no	Zm00001eb101580	-	-
Zm00001d006010	2	195226533	2217	yes	no	no	no	no	no	no	no	Zm00001eb101770	-	-
Zm00001d006019	2	195362474	899	no	no	no	no	no	no	no	yes	Zm00001eb101860	-	-
Zm00001d006022	2	195428809	0	no	no	yes	no	no	no	yes	no	Zm00001eb101880	HELIX-LOOP-HELIX DNA-BINDING DOMAIN CONTAINING PROTEIN (PTHR16223:SF334)	basic helix-loop-helix transcription factor
Zm00001d006028	2	195583719	77	no	yes	no	no	no	no	no	no	Zm00001eb101920	SQUAMOSA PROMOTER-BINDING-LIKE PROTEIN 14 (PTHR31251:SF155)	-
Zm00001d006029	2	195681334	981	no	yes	no	no	no	no	no	no	Zm00001eb101930	EXPRESSED PROTEIN (PTHR34055:SF1)	-
Zm00001d006041	2	196149185	1877	yes	no	no	no	no	no	no	no	Zm00001eb102050	CALPONIN-LIKE DOMAIN PROTEIN (PTHR32219:SF3)	-
Zm00001d006046	2	196403367	0	no	no	yes	yes	no	no	no	no	Zm00001eb317100	METHYL-CPG BINDING DOMAIN PROTEIN-LIKE, ISOFORM C (PTHR12396:SF0)	chromatin/chromatin-binding, or -regulatory protein
Zm00001d006057	2	196700698	0	no	no	yes	yes	no	no	no	no	Zm00001eb102200	PROTEIN MANNAN SYNTHESIS-RELATED 1 (PTHR31288:SF5)	-
Zm00001d006065	2	197130348	924	no	no	no	no	no	no	no	yes	Zm00001eb317460	OS09G0501600 PROTEIN (PTHR12565:SF315)	-
Zm00001d006079	2	197543848	820	no	yes	no	no	no	no	no	yes	Zm00001eb102350	UBIQUITINYL HYDROLASE 1 (PTHR24006:SF781)	cysteine protease
Zm00001d006103	2	198179793	217	no	no	no	no	no	no	no	yes	Zm00001eb102530	DOUBLE-STRANDED RNA-BINDING PROTEIN 3 (PTHR46031:SF30)	-
Zm00001d006106	2	198197245	1310	yes	no	no	no	no	no	no	no	Zm00001eb102540	OS09G0509100 PROTEIN (PTHR31719:SF103)	DNA-binding transcription factor
Zm00001d006132	2	199483308	19	no	yes	no	no	no	no	no	no	Zm00001eb102840	FORMIN-LIKE PROTEIN 15 (PTHR23213:SF336)	-
Zm00001d006137	2	199602545	617	no	no	no	no	no	no	no	yes	Zm00001eb102880	GLYCOSYLTRANSFERASE (PTHR11926:SF1195)	transferase
Zm00001d006150	2	199789966	3197	yes	no	no	no	no	no	no	no	Zm00001eb102950	TRANSCRIPTION FACTOR BHLH14 (PTHR11514:SF40)	-
Zm00001d006158	2	200055226	350	no	yes	no	no	no	no	no	no	Zm00001eb103010	OS09G0520500 PROTEIN (PTHR33601:SF21)	-
Zm00001d006167	2	200304755	1256	yes	no	no	no	no	no	no	no	Zm00001eb318870	ATPASE GET3 (PTHR10803:SF3)	transporter
Zm00001d006168	2	200362783	832	no	no	no	no	no	no	no	yes	Zm00001eb318880	FLAP ENDONUCLEASE GEN HOMOLOG 1 (PTHR11081:SF59)	exodeoxyribonuclease
Zm00001d006170	2	200404116	221	no	yes	no	no	no	no	no	no	Zm00001eb103110	AP2-EREBP TRANSCRIPTION FACTOR (PTHR31839:SF82)	-
Zm00001d006171	2	200422164	439	no	yes	no	no	no	no	no	no	Zm00001eb103130	PROTEIN DETOXIFICATION (PTHR11206:SF141)	transporter
Zm00001d006172	2	200525652	2793	yes	no	no	no	no	no	no	no	Zm00001eb256840	SERINE/THREONINE-PROTEIN KINASE RIO1 (PTHR45723:SF2)	non-receptor serine/threonine protein kinase
Zm00001d006179	2	200786164	0	no	no	yes	yes	no	no	no	no	Zm00001eb103190	RHOMBOID-LIKE PROTEIN (PTHR22936:SF103)	-
Zm00001d006205	2	201772522	669	no	yes	no	no	no	no	no	no	Zm00001eb103410	SUBTILISIN-LIKE PROTEASE SBT3.9 ISOFORM X1 (PTHR10795:SF818)	serine protease
Zm00001d006206	2	201782438	4216	yes	no	no	no	no	no	no	no	no_V5_gene	-	-
Zm00001d006209	2	201898810	851	no	yes	no	no	no	no	no	no	Zm00001eb103460	PROTEIN SHI RELATED SEQUENCE 7 (PTHR31604:SF2)	-
Zm00001d006210	2	201906077	0	no	no	yes	no	no	no	yes	no	Zm00001eb319550	POLYGALACTURONATE 4-ALPHA-GALACTURONOSYLTRANSFERASE (PTHR32116:SF4)	transferase
Zm00001d006211	2	201913109	0	no	no	yes	no	no	no	yes	no	Zm00001eb103480	LP06106P (PTHR31750:SF4)	-
Zm00001d006212	2	201956686	957	no	no	no	no	no	no	no	yes	Zm00001eb103490	TWO-COMPONENT RESPONSE REGULATOR-LIKE APRR9 (PTHR43874:SF146)	winged helix/forkhead transcription factor
Zm00001d006217	2	202085944	33	no	yes	no	no	no	no	no	no	Zm00001eb103540	OS09G0533600 PROTEIN (PTHR45621:SF54)	-
Zm00001d006218	2	202090084	49	yes	no	no	no	no	no	no	yes	Zm00001eb103550	HVA22-LIKE PROTEIN (PTHR12300:SF100)	membrane traffic protein
Zm00001d006220	2	202187102	379	no	no	no	no	no	no	no	yes	Zm00001eb319760	CYCLIN FAMILY PROTEIN (PTHR11618:SF74)	general transcription factor
Zm00001d006236	2	202581667	0	no	no	yes	yes	no	no	no	no	Zm00001eb103740	MYB TRANSCRIPTION FACTOR (PTHR47999:SF23)	DNA-binding transcription factor
Zm00001d006238	2	202615439	289	no	no	no	no	no	no	no	yes	Zm00001eb103760	OS09G0538800 PROTEIN (PTHR10774:SF216)	membrane trafficking regulatory protein
Zm00001d006239	2	202623142	797	no	yes	no	no	no	no	no	yes	Zm00001eb344660	WD-REPEAT PROTEIN RBAP1 (PTHR12606:SF137)	protease
Zm00001d006246	2	202748908	1713	yes	no	no	no	no	no	no	no	Zm00001eb331850	-	-
Zm00001d006248	2	202812372	1606	yes	no	no	no	no	no	no	no	Zm00001eb367750	-	-
Zm00001d006254	2	202895033	877	no	no	no	no	no	no	no	yes	Zm00001eb103950	SERINE/THREONINE PROTEIN PHOSPHATASE 2A REGULATORY SUBUNIT (PTHR10257:SF28)	protein phosphatase
Zm00001d006263	2	203193745	790	no	yes	no	no	no	no	no	no	no_V5_gene	PUTRESCINE HYDROXYCINNAMOYLTRANSFERASE (PTHR31642:SF140)	acetyltransferase
Zm00001d006274	2	203396411	0	no	no	yes	yes	no	no	no	no	Zm00001eb104090	SAUR55-AUXIN-RESPONSIVE SAUR FAMILY MEMBER (PTHR31175:SF112)	-
Zm00001d006285	2	203556303	1850	yes	no	no	no	no	no	no	no	Zm00001eb104190	AUXIN INDUCED PROTEIN (PTHR31175:SF31)	-
Zm00001d006286	2	203633216	724	no	yes	no	no	no	no	no	no	Zm00001eb104210	RNA POLYMERASE SUBUNIT BETA, PUTATIVE (DUF630 AND DUF632)-RELATED (PTHR21450:SF41)	-
Zm00001d006308	2	204225476	0	no	no	yes	yes	no	no	no	no	Zm00001eb104380	PROTEIN KINASE DOMAIN-CONTAINING PROTEIN (PTHR45646:SF2)	non-receptor serine/threonine protein kinase
Zm00001d006327	2	204641202	107	no	yes	no	no	no	no	no	no	Zm00001eb104570	PURINE PERMEASE 5-RELATED (PTHR31376:SF10)	-
Zm00001d006328	2	204816046	106	no	yes	no	no	no	no	no	no	Zm00001eb320510	TRANSMEMBRANE 9 SUPERFAMILY MEMBER (PTHR10766:SF102)	transporter
Zm00001d006329	2	204890477	724	no	yes	no	no	no	no	no	yes	Zm00001eb104610	HYDROPHOBIC PROTEIN OSR8 (PTHR21659:SF115)	-
Zm00001d006330	2	204891213	263	no	yes	no	no	no	no	no	no	Zm00001eb104630	OS02G0314600 PROTEIN (PTHR13683:SF811)	aspartic protease
Zm00001d006343	2	205080165	124	no	yes	no	no	no	no	no	no	Zm00001eb104740	OS09G0560850 PROTEIN (PTHR31044:SF73)	-
Zm00001d006344	2	205087434	0	no	no	yes	no	no	yes	no	no	Zm00001eb104750	BUB3-INTERACTING AND GLEBS MOTIF-CONTAINING PROTEIN ZNF207 (PTHR23215:SF0)	DNA metabolism protein
Zm00001d006346	2	205248492	779	no	no	no	no	no	no	no	yes	Zm00001eb236240	-	-
Zm00001d006353	2	205432195	3539	yes	no	no	no	no	no	no	no	Zm00001eb104830	OS07G0471900 PROTEIN (PTHR16223:SF350)	basic helix-loop-helix transcription factor
Zm00001d006354	2	205444693	0	no	no	yes	yes	no	no	no	no	Zm00001eb104840	OS07G0472300 PROTEIN (PTHR33870:SF8)	-
Zm00001d006364	2	205730317	0	no	no	yes	no	no	no	yes	no	no_V5_gene	CYSTEINE PROTEASE RD19D-RELATED (PTHR12411:SF412)	cysteine protease
Zm00001d006368	2	205869933	125	no	yes	no	no	no	no	no	no	Zm00001eb104970	OS07G0479100 PROTEIN (PTHR46151:SF8)	-
Zm00001d006389	2	206397390	24	no	yes	no	no	no	no	no	no	Zm00001eb105130	OS07G0486500 PROTEIN (PTHR47367:SF1)	-
Zm00001d006397	2	206587445	233	no	yes	no	no	no	no	no	no	Zm00001eb105190	GLYCOSYLTRANSFERASE (PTHR48049:SF69)	glycosyltransferase
Zm00001d006409	2	206943490	27	no	yes	no	no	no	no	no	no	Zm00001eb321720	OS07G0490600 PROTEIN (PTHR23111:SF69)	-
Zm00001d006450	2	208541094	0	no	no	yes	no	yes	no	no	no	Zm00001eb105630	GLYCOSYLTRANSFERASE (PTHR48048:SF5)	glycosyltransferase
Zm00001d006451	2	208544848	0	no	no	yes	no	no	yes	no	no	Zm00001eb105640	-	-
Zm00001d006453	2	208705028	727	no	no	no	no	no	no	no	yes	Zm00001eb105660	ORGANIC SOLUTE TRANSPORTER OSTALPHA PROTEIN (DUF300) (PTHR23423:SF15)	transporter
Zm00001d006454	2	208724472	2251	yes	no	no	no	no	no	no	no	Zm00001eb322310	OS07G0506600 PROTEIN (PTHR31580:SF11)	-
Zm00001d006463	2	208993678	423	no	yes	no	no	no	no	no	no	Zm00001eb105770	DOF ZINC FINGER PROTEIN DOF1.4 (PTHR31992:SF141)	-
Zm00001d006464	2	208996440	2709	yes	no	no	no	no	no	no	no	Zm00001eb105780	RIBOSOMAL RNA SMALL SUBUNIT METHYLTRANSFERASE, MITOCHONDRIAL (PTHR11727:SF12)	RNA methyltransferase
Zm00001d006467	2	209135212	0	no	no	yes	no	no	yes	no	no	Zm00001eb322440	5'-ADENYLYLSULFATE REDUCTASE 1, CHLOROPLASTIC (PTHR46482:SF9)	reductase
Zm00001d006471	2	209240349	165	no	yes	no	no	no	no	no	no	Zm00001eb105820	RECEPTOR-LIKE SERINE/THREONINE-PROTEIN KINASE (PTHR47976:SF18)	transmembrane signal receptor
Zm00001d006472	2	209320024	3304	yes	no	no	no	no	no	no	no	Zm00001eb322530	DNA-BINDING BROMODOMAIN-CONTAINING PROTEIN (PTHR22881:SF42)	chromatin/chromatin-binding, or -regulatory protein
Zm00001d006480	2	209648577	0	no	no	yes	no	no	yes	no	no	Zm00001eb105900	OS01G0367300 PROTEIN (PTHR48027:SF11)	-
Zm00001d006488	2	209764461	0	no	no	yes	no	no	no	yes	no	Zm00001eb105960	-	-
Zm00001d006489	2	209779749	278	no	yes	no	no	no	no	no	no	Zm00001eb105970	OS07G0516300 PROTEIN (PTHR33083:SF93)	-
Zm00001d006493	2	209823118	0	no	no	yes	no	no	yes	no	no	Zm00001eb322690	PROTEIN DETOXIFICATION (PTHR11206:SF301)	transporter
Zm00001d006494	2	209827156	91	no	yes	no	no	no	no	no	no	Zm00001eb106020	PROTEIN DETOXIFICATION (PTHR11206:SF201)	transporter
Zm00001d006499	2	210027985	83	no	yes	no	no	no	no	no	no	Zm00001eb106060	CONDENSIN-2 COMPLEX SUBUNIT H2 (PTHR14324:SF3)	-
Zm00001d006509	2	210195693	161	no	yes	no	no	no	no	no	no	Zm00001eb322910	PROTEIN TEM1 (PTHR47978:SF24)	small GTPase
Zm00001d006538	2	210695626	978	no	yes	no	no	no	no	no	no	Zm00001eb106410	GLUCAN ENDO-1,3-BETA-D-GLUCOSIDASE (PTHR32227:SF235)	glucosidase
Zm00001d006551	2	210849894	0	no	no	yes	no	no	yes	no	no	Zm00001eb106490	CHITIN-INDUCIBLE GIBBERELLIN-RESPONSIVE PROTEIN 1 (PTHR31636:SF151)	-
Zm00001d006553	2	210886180	218	yes	no	no	no	no	no	no	yes	Zm00001eb106510	NPH3 DOMAIN-CONTAINING PROTEIN (PTHR32370:SF25)	-
Zm00001d006559	2	210942355	4488	yes	no	no	no	no	no	no	no	Zm00001eb412890	-	-
Zm00001d006577	2	211374009	2878	yes	no	no	no	no	no	no	no	no_V5_gene	-	-
Zm00001d006578	2	211378883	167	no	yes	no	no	no	no	no	no	Zm00001eb323880	BHLH DOMAIN-CONTAINING PROTEIN (PTHR16223:SF354)	basic helix-loop-helix transcription factor
Zm00001d006582	2	211516350	213	no	yes	no	no	no	no	no	no	Zm00001eb106770	OS07G0558000 PROTEIN (PTHR45890:SF7)	-
Zm00001d006590	2	211727163	2185	yes	no	no	no	no	no	no	no	Zm00001eb106840	ARM REPEAT SUPERFAMILY PROTEIN (PTHR46043:SF5)	-
Zm00001d006591	2	211747200	340	no	yes	no	no	no	no	no	no	Zm00001eb106850	F-BOX PROTEIN SKIP27 (PTHR34049:SF1)	-
Zm00001d006593	2	211779139	3065	yes	no	no	no	no	no	no	no	Zm00001eb324250	MYOSIN-2 (PTHR13140:SF706)	actin binding motor protein
Zm00001d006594	2	211782644	1119	yes	no	no	no	no	no	no	no	Zm00001eb106900	OS07G0562900 PROTEIN (PTHR36385:SF1)	-
Zm00001d006597	2	211802166	4019	yes	no	no	no	no	no	no	no	Zm00001eb324300	B3 DOMAIN-CONTAINING TRANSCRIPTION FACTOR VAL3 (PTHR46245:SF10)	-
Zm00001d006604	2	211885629	194	no	yes	no	no	no	no	no	no	Zm00001eb106990	SOSS COMPLEX SUBUNIT B HOMOLOG (PTHR13356:SF0)	damaged DNA-binding protein
Zm00001d006605	2	211891556	0	no	no	yes	yes	no	no	no	no	Zm00001eb107010	SECRETORY CARRIER-ASSOCIATED MEMBRANE PROTEIN 1 (PTHR10687:SF74)	transfer/carrier protein
Zm00001d006606	2	212300595	3065	yes	no	no	no	no	no	no	no	Zm00001eb107030	OS07G0565300 PROTEIN (PTHR37888:SF4)	-
Zm00001d006608	2	212464976	506	no	yes	no	no	no	no	no	no	Zm00001eb107050	SUBFAMILY NOT NAMED (PTHR33728:SF21)	-
Zm00001d006614	2	212643356	1162	yes	no	no	no	no	no	no	no	Zm00001eb107130	PROTEIN PHOSPHATASE 2C 52-RELATED (PTHR47992:SF87)	protein phosphatase
Zm00001d006616	2	212682551	2487	yes	no	no	no	no	no	no	no	Zm00001eb107140	-	-
Zm00001d006619	2	212746741	968	no	yes	no	no	no	no	no	no	Zm00001eb107170	ZINC FINGER CCCH DOMAIN-CONTAINING PROTEIN 50 (PTHR14493:SF125)	-
Zm00001d006621	2	212776458	2458	yes	no	no	no	no	no	no	no	Zm00001eb324690	CALCIUM-DEPENDENT PROTEIN KINASE 32 (PTHR24349:SF456)	non-receptor serine/threonine protein kinase
Zm00001d006623	2	212787263	165	no	no	no	no	no	no	no	yes	no_V5_gene	SERINE-THREONINE PROTEIN KINASE, PLANT-TYPE (PTHR48059:SF19)	-
Zm00001d006625	2	212799540	0	no	no	yes	no	no	no	yes	no	Zm00001eb107220	40S RIBOSOMAL PROTEIN S27 (PTHR37261:SF1)	ribosomal protein
Zm00001d006627	2	212881121	2613	yes	no	no	no	no	no	no	no	Zm00001eb107240	OS07G0569550 PROTEIN (PTHR27007:SF291)	-
Zm00001d006628	2	212883866	966	no	no	no	no	no	no	no	yes	Zm00001eb107250	PROTEIN TIME FOR COFFEE (PTHR34798:SF2)	-
Zm00001d006629	2	212952318	134	no	yes	no	no	no	no	no	no	Zm00001eb107280	OS06G0225100 PROTEIN (PTHR13068:SF84)	-
Zm00001d006636	2	213096113	1243	yes	no	no	no	no	no	no	no	Zm00001eb428860	OS02G0822400 PROTEIN (PTHR31989:SF126)	-
Zm00001d006639	2	213114117	708	no	yes	no	no	no	no	no	no	Zm00001eb107360	OS07G0572400 PROTEIN (PTHR33181:SF7)	-
Zm00001d006645	2	213336304	0	no	no	yes	yes	no	no	no	no	Zm00001eb325100	3'-PHOSPHOADENOSINE-5'-PHOSPHOSULFATE SYNTHASE (PTHR11055:SF1)	-
Zm00001d006650	2	213434603	764	no	yes	no	no	no	no	no	no	Zm00001eb325160	SUBFAMILY NOT NAMED (PTHR34114:SF7)	-
Zm00001d006651	2	213470460	3389	yes	no	no	no	no	no	no	no	Zm00001eb107490	TUBULIN ALPHA-5 CHAIN (PTHR11588:SF48)	tubulin
Zm00001d006657	2	213715174	184	no	no	no	no	no	no	no	yes	Zm00001eb107520	HOMOGENTISATE SOLANESYLTRANSFERASE, CHLOROPLASTIC (PTHR43009:SF10)	transferase
Zm00001d006673	2	214011422	406	no	yes	no	no	no	no	no	no	Zm00001eb107640	MAJOR FACILITATOR SUPERFAMILY DOMAIN-CONTAINING PROTEIN 12 (PTHR11328:SF28)	-
Zm00001d006676	2	214085093	330	no	no	no	no	no	no	no	yes	Zm00001eb107660	5-FORMYLTETRAHYDROFOLATE CYCLO-LIGASE (PTHR23407:SF1)	ligase
Zm00001d006677	2	214090243	1900	yes	no	no	no	no	no	no	no	Zm00001eb325550	BES1/BZR1 HOMOLOG PROTEIN 1 (PTHR31506:SF15)	-
Zm00001d006679	2	214118742	1271	yes	no	no	no	no	no	no	no	Zm00001eb107700	UDP-GALACTOSE TRANSPORTER 2 (PTHR11132:SF493)	secondary carrier transporter
Zm00001d006682	2	214235930	617	no	no	no	no	no	no	no	yes	Zm00001eb107730	PROTEIN INDETERMINATE-DOMAIN 11 (PTHR10593:SF29)	non-receptor serine/threonine protein kinase
Zm00001d006684	2	214245678	0	no	no	yes	no	no	yes	no	no	Zm00001eb107760	GLYCOSYLTRANSFERASE (PTHR48049:SF158)	glycosyltransferase
Zm00001d006688	2	214469022	3442	yes	no	no	no	no	no	no	no	Zm00001eb107810	POLYOL TRANSPORTER 1-RELATED (PTHR23500:SF152)	secondary carrier transporter
Zm00001d006700	2	214678516	846	no	no	no	no	no	no	no	yes	Zm00001eb107900	TRANSCRIPTION TERMINATION FACTOR MTERF9, CHLOROPLASTIC (PTHR13068:SF151)	-
Zm00001d006701	2	214678719	4810	yes	no	no	no	no	no	no	no	Zm00001eb107910	CHITIN-INDUCIBLE GIBBERELLIN-RESPONSIVE PROTEIN 2 (PTHR31636:SF303)	-
Zm00001d006702	2	214692002	151	no	yes	no	no	no	no	no	no	Zm00001eb325760	OS07G0583700 PROTEIN (PTHR31221:SF126)	DNA-binding transcription factor
Zm00001d006704	2	214784276	0	no	no	yes	yes	no	no	no	no	Zm00001eb107930	OS07G0584500 PROTEIN (PTHR48032:SF5)	-
Zm00001d006705	2	214794835	2688	yes	no	no	no	no	no	no	no	Zm00001eb325810	ARM REPEAT SUPERFAMILY PROTEIN (PTHR23315:SF129)	ubiquitin-protein ligase
Zm00001d006707	2	214890266	1393	yes	no	no	no	no	no	no	no	Zm00001eb132580	CLASS I PEPTIDE CHAIN RELEASE FACTOR (PTHR43804:SF6)	translation release factor
Zm00001d006708	2	214891707	879	no	yes	no	no	no	no	no	no	Zm00001eb107970	OS07G0585000 PROTEIN (PTHR31208:SF4)	-
Zm00001d006710	2	214987058	18	no	yes	no	no	no	no	no	no	Zm00001eb325830	OS07G0585100 PROTEIN (PTHR10182:SF12)	-
Zm00001d006721	2	215251648	445	no	yes	no	no	no	no	no	no	Zm00001eb108090	PROTEIN SHORT-ROOT (PTHR31636:SF9)	-
Zm00001d006726	2	215372785	255	no	yes	no	no	no	no	no	no	no_V5_gene	ARM REPEAT SUPERFAMILY PROTEIN (PTHR23315:SF64)	ubiquitin-protein ligase
Zm00001d006738	2	215641463	402	yes	no	no	no	no	no	no	yes	Zm00001eb108230	QUEUOSINE SALVAGE PROTEIN (PTHR21314:SF0)	-
Zm00001d006739	2	215645629	263	no	no	no	no	no	no	no	yes	Zm00001eb108240	OS07G0589000 PROTEIN (PTHR31304:SF69)	-
Zm00001d006745	2	215779903	2291	yes	no	no	no	no	no	no	no	Zm00001eb170890	-	-
Zm00001d006746	2	215780835	884	yes	no	no	no	no	no	no	yes	Zm00001eb108270	OS01G0888066 PROTEIN (PTHR33922:SF2)	-
Zm00001d006749	2	215838053	859	no	no	no	no	no	no	no	yes	Zm00001eb108290	OS07G0591100 PROTEIN (PTHR31300:SF5)	lipase
Zm00001d006750	2	215850132	1732	yes	no	no	no	no	no	no	no	Zm00001eb108300	OS07G0592000 PROTEIN (PTHR23201:SF99)	-
Zm00001d006751	2	215851772	931	no	yes	no	no	no	no	no	yes	Zm00001eb326360	EUKARYOTIC ASPARTYL PROTEASE FAMILY PROTEIN (PTHR13683:SF817)	aspartic protease
Zm00001d006753	2	215956468	667	no	no	no	no	no	no	no	yes	Zm00001eb326420	GH3 DOMAIN-CONTAINING PROTEIN (PTHR31901:SF9)	-
Zm00001d006756	2	215978245	232	no	yes	no	no	no	no	no	no	Zm00001eb108360	WPP DOMAIN-CONTAINING PROTEIN 2 (PTHR34362:SF9)	-
Zm00001d006757	2	216065852	4348	yes	no	no	no	no	no	no	no	Zm00001eb326590	S-ACYLTRANSFERASE (PTHR22883:SF434)	protein modifying enzyme
Zm00001d006758	2	216103329	2146	yes	no	no	no	no	no	no	no	Zm00001eb326610	FORMIN-LIKE PROTEIN 15A-RELATED (PTHR45733:SF10)	-
Zm00001d006759	2	216121711	190	no	yes	no	no	no	no	no	no	Zm00001eb108400	PROTEIN IMPAIRED IN BABA-INDUCED STERILITY 1 (PTHR24056:SF228)	non-receptor serine/threonine protein kinase
Zm00001d006761	2	216137874	819	no	yes	no	no	no	no	no	no	Zm00001eb108420	OS07G0598200 PROTEIN (PTHR31348:SF9)	-
Zm00001d006790	2	216755018	214	no	yes	no	no	no	no	no	no	Zm00001eb417810	MITOGEN-ACTIVATED PROTEIN KINASE 16 (PTHR24055:SF211)	non-receptor serine/threonine protein kinase
Zm00001d006791	2	216767617	450	no	yes	no	no	no	no	no	no	Zm00001eb108630	OS06G0173800 PROTEIN (PTHR44042:SF11)	-
Zm00001d006812	2	217190900	981	no	yes	no	no	no	no	no	no	no_V5_gene	-	-
Zm00001d006823	2	217343481	146	no	yes	no	no	no	no	no	no	Zm00001eb108840	OS07G0603800 PROTEIN (PTHR11654:SF441)	transporter
Zm00001d006828	2	217458730	0	no	no	yes	no	no	no	yes	no	Zm00001eb108890	PROTEIN LONGIFOLIA 2 (PTHR31680:SF7)	-
Zm00001d006848	2	217792838	0	no	no	yes	no	no	yes	no	no	Zm00001eb109070	MYB-LIKE DOMAIN-CONTAINING PROTEIN (PTHR45023:SF12)	-
Zm00001d006857	2	217995943	3463	yes	no	no	no	no	no	no	no	Zm00001eb358830	no_annotation
Zm00001d006858	2	217997680	2410	yes	no	no	no	no	no	no	no	no_V5_gene	-	-
Zm00001d006860	2	218018326	219	no	yes	no	no	no	no	no	no	Zm00001eb327450	PROTEIN TIFY 11A (PTHR33077:SF52)	-
Zm00001d006861	2	218049401	464	no	yes	no	no	no	no	no	no	Zm00001eb273310	-	-
Zm00001d006874	2	218322895	1056	yes	no	no	no	no	no	no	no	Zm00001eb109360	F-BOX ONLY PROTEIN 13-RELATED (PTHR46301:SF77)	-
Zm00001d006875	2	218329217	0	no	no	yes	no	no	yes	no	no	Zm00001eb109370	AT04676P (PTHR11751:SF29)	transaminase
Zm00001d006879	2	218404277	640	no	yes	no	no	no	no	no	no	Zm00001eb109400	OS10G0438800 PROTEIN (PTHR22765:SF375)	ubiquitin-protein ligase
Zm00001d006881	2	218473189	0	no	no	yes	no	no	yes	no	no	Zm00001eb109440	-	-
Zm00001d006884	2	218530063	854	no	no	no	no	no	no	no	yes	Zm00001eb109490	SAP DOMAIN-CONTAINING PROTEIN (PTHR35323:SF2)	-
Zm00001d006900	2	219017943	85	no	yes	no	no	no	no	no	no	Zm00001eb109620	PHOSPHO-2-DEHYDRO-3-DEOXYHEPTONATE ALDOLASE 2, CHLOROPLASTIC (PTHR21337:SF19)	aldolase
Zm00001d006910	2	219227699	174	no	yes	no	no	no	no	no	no	Zm00001eb109710	OS07G0623600 PROTEIN (PTHR31132:SF12)	-
Zm00001d006916	2	219339926	456	no	no	no	no	no	no	no	yes	Zm00001eb109770	UV RADIATION RESISTANCE-ASSOCIATED GENE PROTEIN (PTHR15157:SF5)	-
Zm00001d006917	2	219345981	1129	yes	no	no	no	no	no	no	no	Zm00001eb327990	OS07G0626500 PROTEIN (PTHR48003:SF5)	-
Zm00001d006918	2	219348377	405	yes	no	no	no	no	no	no	yes	Zm00001eb109790	HISTONE ACETYLTRANSFERASE OF THE MYST FAMILY 2 (PTHR10615:SF215)	histone modifying enzyme
Zm00001d006923	2	219455829	472	yes	no	no	no	no	no	no	yes	Zm00001eb109830	40S RIBOSOMAL PROTEIN S9 (PTHR11831:SF5)	ribosomal protein
Zm00001d006939	2	219895907	1274	yes	no	no	no	no	no	no	no	Zm00001eb109980	T-SNARE COILED-COIL HOMOLOGY DOMAIN-CONTAINING PROTEIN (PTHR21230:SF79)	SNARE protein
Zm00001d006944	2	219969023	0	no	no	yes	no	no	yes	no	no	Zm00001eb110020	CBL-INTERACTING PROTEIN KINASE 21 (PTHR43895:SF65)	-
Zm00001d006947	2	219991794	0	no	no	yes	yes	no	no	no	no	Zm00001eb110050	OS07G0635200 PROTEIN (PTHR24282:SF52)	oxygenase
Zm00001d006948	2	219997632	3500	yes	no	no	no	no	no	no	no	Zm00001eb110050	OS07G0635200 PROTEIN (PTHR24282:SF52)	oxygenase
Zm00001d007018	2	220220904	124	no	yes	no	no	no	no	no	no	Zm00001eb110160	-	-
Zm00001d007032	2	220446903	139	no	yes	no	no	no	no	no	no	Zm00001eb110280	OS07G0641800 PROTEIN (PTHR35312:SF1)	-
Zm00001d007034	2	220594680	0	no	no	yes	no	no	yes	no	no	Zm00001eb110300	SYNAPTOTAGMIN-5 (PTHR10774:SF203)	membrane trafficking regulatory protein
Zm00001d007035	2	220609592	2712	yes	no	no	no	no	no	no	no	Zm00001eb110320	-	-
Zm00001d007037	2	220619335	591	no	yes	no	no	no	no	no	no	Zm00001eb110330	OS07G0642600 PROTEIN (PTHR46554:SF3)	general transcription factor
Zm00001d007038	2	220640112	267	no	yes	no	no	no	no	no	no	Zm00001eb110340	PROTEASOME SUBUNIT ALPHA TYPE-3 (PTHR11599:SF10)	protease
Zm00001d007050	2	220886509	260	no	yes	no	no	no	no	no	no	Zm00001eb110450	PROTEIN PHOSPHATASE 2C 35-RELATED (PTHR13832:SF819)	protein phosphatase
Zm00001d007070	2	221400164	85	no	yes	no	no	no	no	no	no	Zm00001eb110610	PLASMA-MEMBRANE CHOLINE TRANSPORTER FAMILY PROTEIN (PTHR12385:SF93)	secondary carrier transporter
Zm00001d007071	2	221452344	1465	yes	no	no	no	no	no	no	no	Zm00001eb110620	-	-
Zm00001d007076	2	221757631	683	yes	no	no	no	no	no	no	yes	Zm00001eb110660	OS07G0657400 PROTEIN (PTHR20961:SF68)	glycosyltransferase
Zm00001d007079	2	221781850	4	no	yes	no	no	no	no	no	no	no_V5_gene	PHOSPHOLIPASE A2 FAMILY PROTEIN (PTHR37246:SF1)	-
Zm00001d007081	2	221845610	0	no	no	yes	yes	no	no	no	no	Zm00001eb329690	OS07G0658300 PROTEIN (PTHR46265:SF6)	GTPase-activating protein
Zm00001d007082	2	221860525	1027	yes	no	no	no	no	no	no	no	Zm00001eb110730	PHOSPHATIDYLINOSITOL 4-PHOSPHATE 5-KINASE (PTHR23086:SF108)	kinase
Zm00001d007100	2	222254699	810	yes	no	no	no	no	no	no	yes	Zm00001eb110890	OS11G0213500 PROTEIN (PTHR24015:SF1973)	-
Zm00001d007105	2	222368346	3416	yes	no	no	no	no	no	no	no	Zm00001eb110930	PROTEIN NETWORKED 3A-RELATED (PTHR32258:SF28)	-
Zm00001d007121	2	222781915	6	no	yes	no	no	no	no	no	no	Zm00001eb330260	CW-TYPE ZINC FINGER (PTHR46524:SF7)	-
Zm00001d007129	2	222881655	809	no	yes	no	no	no	no	no	no	Zm00001eb111150	OS07G0671200 PROTEIN (PTHR47934:SF2)	-
Zm00001d007130	2	222970575	0	no	no	yes	no	no	no	yes	no	Zm00001eb111160	OS07G0671400 PROTEIN (PTHR45868:SF10)	-
Zm00001d007139	2	223189355	227	no	yes	no	no	no	no	no	no	Zm00001eb111230	OS07G0672500 PROTEIN (PTHR45644:SF30)	-
Zm00001d007153	2	223379089	245	no	yes	no	no	no	no	no	no	Zm00001eb111350	F18C1.18 PROTEIN-RELATED (PTHR28018:SF2)	-
Zm00001d007161	2	223601625	277	no	yes	no	no	no	no	no	no	Zm00001eb111430	PEROXIDASE 2 (PTHR31388:SF13)	peroxidase
Zm00001d007169	2	223721827	0	no	no	yes	no	no	yes	no	no	Zm00001eb111550	NUCLEOTIDYLTRANSFERASE DOMAIN CONTAINING PROTEIN, EXPRESSED (PTHR45979:SF26)	-
Zm00001d007173	2	223823886	707	no	yes	no	no	no	no	no	no	Zm00001eb330690	B3 DOMAIN-CONTAINING TRANSCRIPTION REPRESSOR VAL2 (PTHR46245:SF2)	-
Zm00001d007175	2	223831969	335	no	yes	no	no	no	no	no	no	Zm00001eb111590	OS07G0680600 PROTEIN (PTHR31105:SF51)	-
Zm00001d007179	2	223879294	412	no	no	no	no	no	no	no	yes	Zm00001eb111600	EUKARYOTIC TRANSLATION INITIATION FACTOR 2 SUBUNIT 2 (PTHR23001:SF3)	translation initiation factor
Zm00001d007180	2	223921170	751	no	yes	no	no	no	no	no	no	Zm00001eb111610	CYTOCHROME P450 714A1-RELATED (PTHR24282:SF36)	oxygenase
Zm00001d007185	2	224110941	51	no	yes	no	no	no	no	no	no	Zm00001eb111650	OS07G0682700 PROTEIN (PTHR33971:SF4)	-
Zm00001d007186	2	224112038	904	no	yes	no	no	no	no	no	no	Zm00001eb111660	APYRASE 2-RELATED (PTHR11782:SF48)	nucleotide phosphatase
Zm00001d007199	2	224482811	192	no	yes	no	no	no	no	no	no	Zm00001eb111780	OS07G0686600 PROTEIN (PTHR33179:SF78)	-
Zm00001d007232	2	225330990	328	no	yes	no	no	no	no	no	no	Zm00001eb112020	OS07G0694500 PROTEIN (PTHR42851:SF7)	aldolase
Zm00001d007251	2	225690723	260	no	no	no	no	no	no	no	yes	Zm00001eb112150	ADENINE/GUANINE PERMEASE AZG2 (PTHR43337:SF13)	transporter
Zm00001d007254	2	225769607	1339	yes	no	no	no	no	no	no	no	Zm00001eb112170	LEUCINE RICH REPEAT FAMILY PROTEIN, EXPRESSED (PTHR48053:SF71)	-
Zm00001d007264	2	226078764	2456	yes	no	no	no	no	no	no	no	Zm00001eb112250	PROTEIN PHOSPHATASE 2C 74-RELATED (PTHR13832:SF327)	protein phosphatase
Zm00001d007312	2	227511878	145	no	yes	no	no	no	no	no	no	Zm00001eb112690	GDA1/CD39 FAMILY PROTEIN, EXPRESSED (PTHR11782:SF123)	nucleotide phosphatase
Zm00001d007313	2	227536646	774	no	yes	no	no	no	no	no	no	Zm00001eb112700	RECEPTOR-LIKE KINASE TMK4 (PTHR47986:SF10)	-
Zm00001d007339	2	229145549	0	no	no	yes	yes	no	no	no	no	Zm00001eb112900	ZINC FINGER PROTEIN 511 (PTHR21354:SF0)	-
Zm00001d007357	2	229613554	63	no	yes	no	no	no	no	no	no	Zm00001eb113030	TRANSPORT INHIBITOR RESPONSE 1-LIKE PROTEIN OS11G0515500 (PTHR16134:SF59)	ubiquitin-protein ligase
Zm00001d007360	2	229674285	779	no	no	no	no	no	no	no	yes	Zm00001eb113050	ARM REPEAT SUPERFAMILY PROTEIN (PTHR46043:SF13)	-
Zm00001d007364	2	229744811	2500	yes	no	no	no	no	no	no	no	no_V5_gene	BASIC-LEUCINE ZIPPER (BZIP) TRANSCRIPTION FACTOR FAMILY PROTEIN (PTHR13690:SF120)	DNA-binding transcription factor
Zm00001d007382	2	230341320	114	yes	no	no	no	no	no	no	yes	Zm00001eb113220	HELIX-LOOP-HELIX DNA-BINDING DOMAIN CONTAINING PROTEIN, EXPRESSED (PTHR31945:SF143)	DNA-binding transcription factor
Zm00001d007420	2	231239987	299	no	no	no	no	no	no	no	yes	Zm00001eb113580	F3H9.15 PROTEIN (PTHR33052:SF91)	-
Zm00001d007426	2	231454064	0	no	no	yes	no	no	no	yes	no	Zm00001eb113620	RESPIRATORY BURST OXIDASE HOMOLOG PROTEIN C (PTHR11972:SF152)	oxidase
Zm00001d007430	2	231535524	0	no	no	yes	no	yes	no	no	no	Zm00001eb113660	RESPIRATORY BURST OXIDASE HOMOLOG PROTEIN C (PTHR11972:SF152)	oxidase
Zm00001d007442	2	231792503	0	no	no	yes	yes	no	no	no	no	Zm00001eb113740	PATATIN-LIKE PHOSPHOLIPASE DOMAIN-CONTAINING PROTEIN 4 (PTHR12406:SF7)	phospholipase
Zm00001d007446	2	231921745	163	no	yes	no	no	no	no	no	no	Zm00001eb201570	14-3-3-LIKE PROTEIN GF14-D (PTHR18860:SF134)	scaffold/adaptor protein
Zm00001d007468	2	232363208	290	no	yes	no	no	no	no	no	no	Zm00001eb113970	EXPRESSED PROTEIN (PTHR31917:SF74)	-
Zm00001d007474	2	232520271	0	no	no	yes	yes	no	no	no	no	Zm00001eb114030	WALL-ASSOCIATED KINASE 2-LIKE PROTEIN (PTHR27005:SF305)	transmembrane signal receptor
Zm00001d007486	2	232827157	311	no	yes	no	no	no	no	no	no	Zm00001eb114130	GLYCOSYLTRANSFERASE (PTHR48047:SF157)	glycosyltransferase
Zm00001d007489	2	232847354	76	no	yes	no	no	no	no	no	no	Zm00001eb114140	OS03G0572250 PROTEIN (PTHR31169:SF23)	-
Zm00001d007517	2	233658345	0	no	no	yes	no	yes	no	no	no	Zm00001eb114370	OS02G0269600 PROTEIN (PTHR10795:SF740)	serine protease
Zm00001d007522	2	233721841	173	no	yes	no	no	no	no	no	no	Zm00001eb200590	ETO1-LIKE PROTEIN 1 (PTHR44203:SF11)	ubiquitin-protein ligase
Zm00001d007571	2	235052316	120	no	yes	no	no	no	no	no	no	Zm00001eb114770	GALACTURONOSYLTRANSFERASE 6-RELATED (PTHR32116:SF0)	transferase
Zm00001d007572	2	235053436	471	yes	no	no	no	no	no	no	yes	Zm00001eb114780	CRM-DOMAIN CONTAINING FACTOR CFM3A, CHLOROPLASTIC/MITOCHONDRIAL (PTHR31846:SF19)	-
Zm00001d007581	2	235124852	162	no	yes	no	no	no	no	no	no	Zm00001eb114860	PLASTID-LIPID-ASSOCIATED PROTEIN 6, CHLOROPLASTIC (PTHR31906:SF15)	-
Zm00001d007604	2	236083795	4348	yes	no	no	no	no	no	no	no	Zm00001eb115160	PATATIN (PTHR32176:SF27)	isomerase
Zm00001d007714	2	238010910	2172	yes	no	no	no	no	no	no	no	Zm00001eb115970	GLYCEROL-3-PHOSPHATE ACYLTRANSFERASE 2-RELATED (PTHR15486:SF62)	scaffold/adaptor protein
Zm00001d007765	2	239267563	0	no	no	yes	yes	no	no	no	no	Zm00001eb116380	PROCOLLAGEN-PROLINE 4-DIOXYGENASE (PTHR10869:SF62)	protein modifying enzyme
Zm00001d007766	2	239271469	47	no	no	no	no	no	no	no	yes	no_V5_gene	-	-
Zm00001d007775	2	239394013	79	no	yes	no	no	no	no	no	no	Zm00001eb116500	PLASMA MEMBRANE ATPASE (PTHR42861:SF126)	primary active transporter
Zm00001d007789	2	239780563	422	no	yes	no	no	no	no	no	no	Zm00001eb116650	RECEPTOR-LIKE SERINE/THREONINE-PROTEIN KINASE (PTHR47975:SF63)	-
Zm00001d007801	2	239872325	591	no	yes	no	no	no	no	no	yes	Zm00001eb116750	OS03G0653100 PROTEIN (PTHR34591:SF11)	-
Zm00001d007802	2	239896320	2503	yes	no	no	no	no	no	no	no	Zm00001eb116770	PROTEIN WVD2-LIKE 3 (PTHR46372:SF2)	-
Zm00001d007820	2	240281991	226	no	yes	no	no	no	no	no	no	Zm00001eb116880	PLANT-SPECIFIC DOMAIN TIGR01615 FAMILY PROTEIN (PTHR31579:SF38)	-
Zm00001d007828	2	240477163	1784	yes	no	no	no	no	no	no	no	Zm00001eb116970	FLAVIN-CONTAINING MONOOXYGENASE (PTHR23023:SF245)	oxygenase
Zm00001d007830	2	240480668	2118	yes	no	no	no	no	no	no	no	no_V5_gene	OS07G0176500 PROTEIN (PTHR32093:SF101)	-
Zm00001d007835	2	240560421	154	no	yes	no	no	no	no	no	no	Zm00001eb117030	FRIGIDA-LIKE PROTEIN 4A-RELATED (PTHR31791:SF2)	-
Zm00001d007839	2	240610426	440	no	no	no	no	no	no	no	yes	Zm00001eb117850	HETEROGENEOUS NUCLEAR RIBONUCLEOPROTEIN 87F-RELATED (PTHR48027:SF18)	-
Zm00001d007858	2	241034245	53	no	yes	no	no	no	no	no	no	Zm00001eb117640	OS07G0143000 PROTEIN (PTHR43625:SF88)	reductase
Zm00001d007862	2	241125965	300	no	yes	no	no	no	no	no	no	Zm00001eb117610	LRR RECEPTOR-LIKE SERINE/THREONINE-PROTEIN KINASE GHR1 (PTHR48003:SF4)	-
Zm00001d007865	2	241256512	0	no	no	yes	no	no	no	yes	no	Zm00001eb117590	CSC1-LIKE PROTEIN ERD4 (PTHR13018:SF100)	-
Zm00001d007867	2	241313121	690	no	yes	no	no	no	no	no	yes	no_V5_gene	no_annotation
Zm00001d007872	2	241408979	1115	yes	no	no	no	no	no	no	no	Zm00001eb117510	OS07G0154300 PROTEIN (PTHR33982:SF1)	-
Zm00001d007889	2	241880825	40	no	yes	no	no	no	no	no	no	Zm00001eb117070	OS07G0171300 PROTEIN (PTHR11909:SF397)	non-receptor serine/threonine protein kinase
Zm00001d007897	2	241928069	0	no	no	yes	yes	no	no	no	no	Zm00001eb300890	no_annotation
Zm00001d007915	2	242382254	854	no	no	no	no	no	no	no	yes	Zm00001eb117350	RING-TYPE DOMAIN-CONTAINING PROTEIN (PTHR22763:SF185)	ubiquitin-protein ligase
Zm00001d007930	2	243177161	10	no	yes	no	no	no	no	no	no	Zm00001eb118330	TOBAMOVIRUS MULTIPLICATION PROTEIN 1 (PTHR31142:SF1)	-
Zm00001d007962	2	244253475	688	no	no	no	no	no	no	no	yes	Zm00001eb118010	OS07G0119300 PROTEIN (PTHR31003:SF17)	DNA-binding transcription factor
Zm00001d007967	2	244317148	922	no	yes	no	no	no	no	no	yes	Zm00001eb117960	-	-
Zm00001d007973	2	244362479	2834	yes	no	no	no	no	no	no	no	Zm00001eb117920	FUCOSYLTRANSFERASE (PTHR31889:SF36)	transferase
Zm00001d007978	2	244407311	308	no	yes	no	no	no	no	no	yes	Zm00001eb117870	HELICASE, LYMPHOID-SPECIFIC (PTHR10799:SF923)	DNA helicase
Zm00001d039245	3	477329	343	no	yes	no	no	no	no	no	no	Zm00001eb118760	WRKY DOMAIN-CONTAINING PROTEIN (PTHR31429:SF106)	DNA-binding transcription factor
Zm00001d039252	3	563632	0	no	no	yes	yes	no	no	no	no	Zm00001eb118820	OS01G0249300 PROTEIN (PTHR10358:SF45)	-
Zm00001d039266	3	831723	0	no	no	yes	no	no	yes	no	no	Zm00001eb339390	PROTEIN NLP6 (PTHR32002:SF35)	-
Zm00001d039267	3	846177	3435	yes	no	no	no	no	no	no	no	Zm00001eb118970	AUXIN RESPONSE FACTOR 9 (PTHR31384:SF1)	-
Zm00001d039270	3	886397	2472	yes	no	no	no	no	no	no	no	Zm00001eb118990	F1N19.7 (PTHR45669:SF7)	oxidoreductase
Zm00001d039283	3	999500	435	no	yes	no	no	no	no	no	no	Zm00001eb119130	SALT STRESS ROOT PROTEIN RS1 (PTHR38522:SF1)	-
Zm00001d039297	3	1288428	514	no	yes	no	no	no	no	no	no	Zm00001eb119250	OS01G0231100 PROTEIN (PTHR33388:SF31)	-
Zm00001d039300	3	1301462	0	no	no	yes	yes	no	no	no	no	Zm00001eb119270	OS01G0230200 PROTEIN (PTHR16223:SF235)	basic helix-loop-helix transcription factor
Zm00001d039301	3	1322857	2289	yes	no	no	no	no	no	no	no	Zm00001eb119280	-	-
Zm00001d039304	3	1402994	46	no	yes	no	no	no	no	no	no	Zm00001eb119320	OS01G0229200 PROTEIN (PTHR45898:SF7)	transporter
Zm00001d039311	3	1456748	463	no	yes	no	no	no	no	no	no	Zm00001eb119400	OS01G0227200 PROTEIN (PTHR47982:SF2)	transmembrane signal receptor
Zm00001d039312	3	1466657	211	no	yes	no	no	no	no	no	no	Zm00001eb119410	CHLOROPHYLL(IDE) B REDUCTASE NYC1, CHLOROPLASTIC-RELATED (PTHR24314:SF21)	transfer/carrier protein
Zm00001d039317	3	1548248	983	yes	no	no	no	no	no	no	yes	no_V5_gene	OS01G0379800 PROTEIN (PTHR32166:SF74)	-
Zm00001d039319	3	1698380	0	no	no	yes	no	no	yes	no	no	Zm00001eb119500	GTP-BINDING PROTEIN ENGA (PTHR43834:SF6)	G-protein
Zm00001d039324	3	1877810	409	no	yes	no	no	no	no	no	no	Zm00001eb119540	ETHYLENE-RESPONSIVE TRANSCRIPTION FACTOR CRF2 (PTHR31194:SF140)	DNA-binding transcription factor
Zm00001d039328	3	1958219	0	no	no	yes	yes	no	no	no	no	no_V5_gene	HAT TRANSPOSON SUPERFAMILY (PTHR32166:SF67)	-
Zm00001d039339	3	2052508	872	no	yes	no	no	no	no	no	yes	Zm00001eb119670	OS01G0221400 PROTEIN (PTHR33513:SF4)	-
Zm00001d039348	3	2282112	1027	yes	no	no	no	no	no	no	no	Zm00001eb119770	28S RIBOSOMAL PROTEIN S6, MITOCHONDRIAL (PTHR21011:SF1)	ribosomal protein
Zm00001d039362	3	2568416	760	no	no	no	no	no	no	no	yes	Zm00001eb338590	TPR REPEAT-CONTAINING THIOREDOXIN TTL1 (PTHR46050:SF3)	scaffold/adaptor protein
Zm00001d039363	3	2613203	246	no	yes	no	no	no	no	no	no	Zm00001eb119910	OS01G0217800 PROTEIN (PTHR48094:SF8)	-
Zm00001d039371	3	2704363	4922	yes	no	no	no	no	no	no	no	Zm00001eb120010	TRANSCRIPTION FACTOR TCP4 (PTHR31072:SF225)	DNA-binding transcription factor
Zm00001d039372	3	2733463	4432	yes	no	no	no	no	no	no	no	Zm00001eb410720	SMALL NUCLEAR RIBONUCLEOPROTEIN FAMILY PROTEIN (PTHR11193:SF11)	RNA splicing factor
Zm00001d039378	3	2790515	668	no	yes	no	no	no	no	no	no	Zm00001eb120090	-	-
Zm00001d039384	3	3083556	3812	yes	no	no	no	no	no	no	no	no_V5_gene	CYTOCHROME P450 61 (PTHR24286:SF228)	oxygenase
Zm00001d039387	3	3144390	0	no	no	yes	no	no	yes	no	no	Zm00001eb120200	F3F9.4 (PTHR11220:SF25)	-
Zm00001d039391	3	3177127	4131	yes	no	no	no	no	no	no	no	Zm00001eb120230	-	-
Zm00001d039392	3	3178871	584	no	yes	no	no	no	no	no	no	Zm00001eb120240	CATIONIC AMINO ACID TRANSPORTER 5 (PTHR43243:SF22)	amino acid transporter
Zm00001d039394	3	3271300	3007	yes	no	no	no	no	no	no	no	Zm00001eb338340	OS01G0209700 PROTEIN (PTHR47990:SF25)	oxygenase
Zm00001d039400	3	3412901	610	no	yes	no	no	no	no	no	no	Zm00001eb120310	RNA BINDING (RRM/RBD/RNP MOTIFS) FAMILY PROTEIN (PTHR12603:SF4)	ubiquitin-protein ligase
Zm00001d039401	3	3433776	115	no	yes	no	no	no	no	no	no	Zm00001eb120320	OS01G0209400 PROTEIN (PTHR32343:SF67)	RNA splicing factor
Zm00001d039412	3	3803541	4985	yes	no	no	no	no	no	no	no	Zm00001eb120430	OS01G0198500 PROTEIN (PTHR33265:SF1)	-
Zm00001d039414	3	3810474	2564	yes	no	no	no	no	no	no	no	Zm00001eb120450	OS12G0529500 PROTEIN (PTHR33789:SF2)	-
Zm00001d039424	3	3936756	1980	yes	no	no	no	no	no	no	no	Zm00001eb120590	AP21 (PTHR31985:SF277)	DNA-binding transcription factor
Zm00001d039427	3	3984916	2	no	yes	no	no	no	no	no	no	Zm00001eb120630	SERINE/THREONINE/TYROSINE-PROTEIN KINASE HT1 (PTHR23257:SF793)	non-receptor serine/threonine protein kinase
Zm00001d039435	3	4175341	329	no	yes	no	no	no	no	no	no	Zm00001eb120730	OS01G0201800 PROTEIN (PTHR36892:SF1)	-
Zm00001d039437	3	4314904	1623	yes	no	no	no	no	no	no	no	Zm00001eb120740	B-BOX ZINC FINGER PROTEIN 22 (PTHR31832:SF67)	-
Zm00001d039439	3	4457251	590	no	no	no	no	no	no	no	yes	Zm00001eb120750	PROTEIN BZR1 HOMOLOG 2 (PTHR31506:SF30)	-
Zm00001d039441	3	4489448	4353	yes	no	no	no	no	no	no	no	Zm00001eb120760	OS01G0203300 PROTEIN (PTHR23111:SF24)	-
Zm00001d039444	3	4499472	229	no	yes	no	no	no	no	no	no	Zm00001eb120780	F28N24.3 PROTEIN (PTHR31161:SF7)	-
Zm00001d039452	3	4744570	626	no	no	no	no	no	no	no	yes	Zm00001eb120880	DEAD-BOX ATP-DEPENDENT RNA HELICASE 20 (PTHR47958:SF59)	RNA helicase
Zm00001d039453	3	4746990	0	no	no	yes	no	no	yes	no	no	Zm00001eb120890	3-EPI-6-DEOXOCATHASTERONE 23-MONOOXYGENASE CYP90D1 (PTHR24286:SF30)	oxygenase
Zm00001d039454	3	4762532	137	no	yes	no	no	no	no	no	no	Zm00001eb398910	ECTONUCLEOTIDE PYROPHOSPHATASE/PHOSPHODIESTERASE 1-RELATED (PTHR10151:SF120)	hydrolase
Zm00001d039455	3	4833848	0	no	no	yes	yes	no	no	no	no	Zm00001eb120910	PRA1 FAMILY PROTEIN F2 (PTHR19317:SF2)	membrane traffic protein
Zm00001d039460	3	4949572	1486	yes	no	no	no	no	no	no	no	Zm00001eb120970	DENSITY-REGULATED PROTEIN (PTHR12789:SF0)	translation initiation factor
Zm00001d039461	3	4955469	1025	yes	no	no	no	no	no	no	no	Zm00001eb120980	OS01G0195400 PROTEIN (PTHR31234:SF9)	-
Zm00001d039464	3	4993833	854	no	yes	no	no	no	no	no	no	Zm00001eb120990	OS01G0195300 PROTEIN (PTHR37265:SF5)	-
Zm00001d039465	3	5017415	3233	yes	no	no	no	no	no	no	no	Zm00001eb121000	-	-
Zm00001d039466	3	5053467	3382	yes	no	no	no	no	no	no	no	Zm00001eb288030	-	-
Zm00001d039468	3	5118308	641	no	no	no	no	no	no	no	yes	Zm00001eb121020	MONOTHIOL GLUTAREDOXIN-S2 (PTHR10168:SF114)	oxidoreductase
Zm00001d039469	3	5146944	0	no	no	yes	no	no	yes	no	no	Zm00001eb121040	REGULATORY PROTEIN NPR2 (PTHR46475:SF1)	-
Zm00001d039471	3	5157569	218	no	yes	no	no	no	no	no	no	Zm00001eb121060	PROTEIN IQ-DOMAIN 6 (PTHR32295:SF95)	-
Zm00001d039472	3	5165381	3385	yes	no	no	no	no	no	no	no	Zm00001eb121070	EEIG1/EHBP1 PROTEIN AMINO-TERMINAL DOMAIN PROTEIN (PTHR31182:SF17)	-
Zm00001d039488	3	5703109	3382	yes	no	no	no	no	no	no	no	Zm00001eb337390	GH09802P (PTHR11034:SF56)	serine protease
Zm00001d039491	3	5761599	4475	yes	no	no	no	no	no	no	no	Zm00001eb121230	HOMOGENTISATE GERANYLGERANYLTRANSFERASE, CHLOROPLASTIC (PTHR43009:SF7)	transferase
Zm00001d039492	3	5810031	113	no	yes	no	no	no	no	no	no	Zm00001eb121240	OS05G0195700 PROTEIN (PTHR12374:SF61)	DNA-binding transcription factor
Zm00001d039495	3	5848680	380	no	yes	no	no	no	no	no	no	Zm00001eb121270	RING FINGER PROTEIN UNKEMPT (PTHR14493:SF50)	-
Zm00001d039499	3	6014289	268	no	yes	no	no	no	no	no	no	Zm00001eb121310	ATP-DEPENDENT 6-PHOSPHOFRUCTOKINASE (PTHR45770:SF46)	-
Zm00001d039510	3	6143108	2050	yes	no	no	no	no	no	no	no	Zm00001eb121390	PROTEIN IQ-DOMAIN 26 (PTHR32295:SF10)	-
Zm00001d039512	3	6248350	15	no	yes	no	no	no	no	no	no	Zm00001eb121400	HEXOKINASE-8 (PTHR19443:SF17)	kinase
Zm00001d039513	3	6292251	2206	yes	no	no	no	no	no	no	no	Zm00001eb121410	AUXIN-RESPONSIVE PROTEIN IAA2 (PTHR31734:SF45)	-
Zm00001d039517	3	6383499	3845	yes	no	no	no	no	no	no	no	Zm00001eb121460	TAUD DOMAIN-CONTAINING PROTEIN (PTHR10696:SF21)	hydroxylase
Zm00001d039521	3	6773141	91	no	no	no	no	no	no	no	yes	Zm00001eb121510	ZINC FINGER CCCH DOMAIN-CONTAINING PROTEIN 59 (PTHR44489:SF8)	-
Zm00001d039524	3	7090197	3587	yes	no	no	no	no	no	no	no	no_V5_gene	OS01G0186900 PROTEIN (PTHR22930:SF243)	-
Zm00001d039526	3	7120536	0	no	no	yes	yes	no	no	no	no	Zm00001eb337250	OS01G0186700 PROTEIN (PTHR24356:SF408)	non-receptor serine/threonine protein kinase
Zm00001d039529	3	7307185	2243	yes	no	no	no	no	no	no	no	Zm00001eb121580	GDSL ESTERASE/LIPASE (PTHR46020:SF26)	-
Zm00001d039531	3	7390043	4621	yes	no	no	no	no	no	no	no	Zm00001eb121600	WRKY TRANSCRIPTION FACTOR 50-RELATED (PTHR31221:SF326)	DNA-binding transcription factor
Zm00001d039532	3	7402053	300	no	yes	no	no	no	no	no	no	Zm00001eb121610	OS01G0185900 PROTEIN (PTHR31429:SF65)	DNA-binding transcription factor
Zm00001d039534	3	7452196	0	no	no	yes	no	no	no	yes	no	Zm00001eb204740	WD_REPEATS_REGION DOMAIN-CONTAINING PROTEIN (PTHR22847:SF637)	-
Zm00001d039541	3	7734087	469	yes	no	no	no	no	no	no	yes	Zm00001eb121760	ZINC FINGER MATRIN-TYPE PROTEIN 2 (PTHR45986:SF1)	RNA processing factor
Zm00001d039542	3	7735415	331	no	yes	no	no	no	no	no	no	Zm00001eb121780	PHOSPHOLIPASE A1-IGAMMA1 CHLOROPLASTIC (PTHR31403:SF50)	phospholipase
Zm00001d039582	3	8333228	154	no	yes	no	no	no	no	no	no	Zm00001eb122060	OS01G0183300 PROTEIN (PTHR45666:SF14)	phosphatase
Zm00001d039584	3	8459204	0	no	no	yes	no	no	yes	no	no	no_V5_gene	OS01G0182700 PROTEIN (PTHR31221:SF17)	DNA-binding transcription factor
Zm00001d039589	3	8532630	0	no	no	yes	no	no	no	yes	no	Zm00001eb337600	PROTEIN GIGANTEA (PTHR36319:SF1)	-
Zm00001d039597	3	8664781	4462	yes	no	no	no	no	no	no	no	Zm00001eb122190	FCS-LIKE ZINC FINGER 11 (PTHR46868:SF3)	-
Zm00001d039607	3	8848561	443	no	yes	no	no	no	no	no	no	Zm00001eb122240	UDP-GLYCOSYLTRANSFERASE 75D1 (PTHR11926:SF870)	transferase
Zm00001d039615	3	9133397	661	no	yes	no	no	no	no	no	no	Zm00001eb122300	OS01G0179000 PROTEIN (PTHR31147:SF41)	transferase
Zm00001d039621	3	9289653	323	no	yes	no	no	no	no	no	no	Zm00001eb122380	OS01G0178850 PROTEIN (PTHR33102:SF91)	-
Zm00001d039624	3	9363624	3316	yes	no	no	no	no	no	no	no	Zm00001eb122410	AUXIN-RESPONSIVE PROTEIN IAA15 (PTHR31734:SF34)	-
Zm00001d039628	3	9467938	967	no	yes	no	no	no	no	no	no	Zm00001eb336900	AROMATIC AMINOTRANSFERASE ISS1 (PTHR43795:SF12)	transaminase
Zm00001d039631	3	9564696	2630	yes	no	no	no	no	no	no	no	Zm00001eb122470	ABC TRANSPORTER G FAMILY MEMBER 31 (PTHR19241:SF675)	ATP-binding cassette (ABC) transporter
Zm00001d039634	3	9746484	0	no	no	yes	no	no	yes	no	no	Zm00001eb122500	GIBBERELLIN 3-BETA-DIOXYGENASE 2 (PTHR47990:SF22)	oxygenase
Zm00001d039639	3	9882624	0	no	no	yes	no	no	yes	no	no	Zm00001eb128400	NON-PHOTOTROPIC HYPOCOTYL-LIKE PROTEIN (PTHR32370:SF16)	-
Zm00001d039640	3	9891530	4878	yes	no	no	no	no	no	no	no	Zm00001eb122590	-	-
Zm00001d039643	3	9985619	1010	yes	no	no	no	no	no	no	no	Zm00001eb122620	GLYCOSYLTRANSFERASE (PTHR48047:SF105)	glycosyltransferase
Zm00001d039647	3	10279346	83	no	yes	no	no	no	no	no	no	Zm00001eb122660	BORON TRANSPORTER 4-RELATED (PTHR11453:SF40)	secondary carrier transporter
Zm00001d039648	3	10362698	148	no	yes	no	no	no	no	no	no	Zm00001eb122670	OS01G0104300 PROTEIN (PTHR34198:SF1)	-
Zm00001d039654	3	10776683	314	no	no	no	no	no	no	no	yes	Zm00001eb122700	PROTEIN KINASE PINOID 2 (PTHR45637:SF12)	-
Zm00001d039660	3	10945197	54	no	yes	no	no	no	no	no	no	Zm00001eb122750	CELLULOSE SYNTHASE (PTHR13301:SF243)	DNA-binding transcription factor
Zm00001d039661	3	10956916	3481	yes	no	no	no	no	no	no	no	Zm00001eb122760	-	-
Zm00001d039677	3	11687065	0	no	no	yes	yes	no	no	no	no	Zm00001eb122910	OS01G0171800 PROTEIN (PTHR12242:SF9)	-
Zm00001d039678	3	11692938	3686	yes	no	no	no	no	no	no	no	Zm00001eb122920	PROTEIN NSP-INTERACTING KINASE 3 (PTHR47988:SF2)	transmembrane signal receptor
Zm00001d039682	3	11805582	3089	yes	no	no	no	no	no	no	no	Zm00001eb122960	OS01G0170500 PROTEIN (PTHR31589:SF228)	-
Zm00001d039683	3	11832658	1148	yes	no	no	no	no	no	no	no	Zm00001eb122970	D111/G-PATCH DOMAIN-CONTAINING PROTEIN (PTHR13948:SF38)	-
Zm00001d039691	3	11918574	95	no	yes	no	no	no	no	no	no	Zm00001eb123040	TRYPTOPHAN AMINOTRANSFERASE-RELATED PROTEIN 2 (PTHR43795:SF111)	transaminase
Zm00001d039702	3	12564857	448	no	yes	no	no	no	no	no	no	Zm00001eb123150	O-FUCOSYLTRANSFERASE FAMILY PROTEIN (PTHR31741:SF71)	-
Zm00001d039712	3	12780036	0	no	no	yes	yes	no	no	no	no	Zm00001eb123220	OS01G0167900 PROTEIN (PTHR32258:SF5)	-
Zm00001d039725	3	13011202	408	yes	no	no	no	no	no	no	yes	no_V5_gene	-	-
Zm00001d039732	3	13178459	0	no	no	yes	yes	no	no	no	no	Zm00001eb123360	-	-
Zm00001d039733	3	13212986	158	no	yes	no	no	no	no	no	no	Zm00001eb219060	HISTONE H4 (PTHR10484:SF0)	chromatin/chromatin-binding, or -regulatory protein
Zm00001d039768	3	14330583	466	yes	no	no	no	no	no	no	yes	Zm00001eb123620	OS01G0159400 PROTEIN (PTHR43188:SF11)	oxidase
Zm00001d039769	3	14332225	1771	yes	no	no	no	no	no	no	no	Zm00001eb123630	RING/U-BOX SUPERFAMILY PROTEIN (PTHR22937:SF174)	ubiquitin-protein ligase
Zm00001d039771	3	14421142	1914	yes	no	no	no	no	no	no	no	Zm00001eb123660	DOG1 DOMAIN-CONTAINING PROTEIN (PTHR46354:SF26)	-
Zm00001d039784	3	14599195	1598	yes	no	no	no	no	no	no	no	Zm00001eb390360	TUBBY-LIKE F-BOX PROTEIN 1 (PTHR16517:SF147)	scaffold/adaptor protein
Zm00001d039785	3	14612292	2143	yes	no	no	no	no	no	no	no	Zm00001eb123770	OS01G0156000 PROTEIN (PTHR12802:SF97)	chromatin/chromatin-binding, or -regulatory protein
Zm00001d039786	3	14618001	0	no	no	yes	no	no	no	yes	no	Zm00001eb123780	-	-
Zm00001d039795	3	15021754	1026	yes	no	no	no	no	no	no	no	Zm00001eb123910	CARBOXYLESTERASE 15-RELATED (PTHR23024:SF204)	deacetylase
Zm00001d039828	3	15995360	485	no	yes	no	no	no	no	no	no	Zm00001eb293140	DEAD-BOX ATP-DEPENDENT RNA HELICASE 6 (PTHR47960:SF16)	RNA helicase
Zm00001d039834	3	16216184	3986	yes	no	no	no	no	no	no	no	Zm00001eb373860	-	-
Zm00001d039842	3	16468147	129	no	yes	no	no	no	no	no	no	Zm00001eb124210	DIRIGENT PROTEIN (PTHR21495:SF217)	transporter
Zm00001d039881	3	17545568	296	no	yes	no	no	no	no	no	yes	Zm00001eb124530	PECTIN METHYLESTERASE CGR3-RELATED (PTHR34208:SF5)	methyltransferase
Zm00001d039893	3	18371447	96	no	yes	no	no	no	no	no	no	Zm00001eb124630	MYB TRANSCRIPTION FACTOR (PTHR44042:SF59)	-
Zm00001d039904	3	18871124	411	no	no	no	no	no	no	no	yes	Zm00001eb335640	PROTEIN SUPPRESSOR OF K(+) TRANSPORT GROWTH DEFECT 1 (PTHR23074:SF159)	non-motor microtubule binding protein
Zm00001d039907	3	18931545	2513	yes	no	no	no	no	no	no	no	Zm00001eb124740	AP2/ERF AND B3 DOMAIN-CONTAINING PROTEIN OS01G0141000 (PTHR31140:SF56)	DNA-binding transcription factor
Zm00001d039910	3	19167168	248	no	no	no	no	no	no	no	yes	no_V5_gene	EUKARYOTIC ASPARTYL PROTEASE FAMILY PROTEIN (PTHR13683:SF775)	aspartic protease
Zm00001d039911	3	19168251	4380	yes	no	no	no	no	no	no	no	Zm00001eb124780	POLLEN RECEPTOR-LIKE KINASE 5 (PTHR48007:SF19)	transmembrane signal receptor
Zm00001d039913	3	19194809	0	no	no	yes	yes	no	no	no	no	Zm00001eb124790	MADS-BOX TRANSCRIPTION FACTOR 56 (PTHR11945:SF434)	MADS box transcription factor
Zm00001d039914	3	19237947	0	no	no	yes	no	no	no	yes	no	Zm00001eb124800	METALLOTHIONEIN-LIKE PROTEIN 2B (PTHR33543:SF33)	-
Zm00001d039916	3	19340909	0	no	no	yes	no	no	yes	no	no	Zm00001eb124810	EXPRESSED PROTEIN (PTHR31066:SF27)	-
Zm00001d039918	3	19350968	0	no	no	yes	no	yes	no	no	no	Zm00001eb124820	O-SUCCINYLBENZOATE SYNTHASE (PTHR48073:SF2)	-
Zm00001d039929	3	19810655	141	yes	no	no	no	no	no	no	yes	Zm00001eb124920	EGF-LIKE DOMAIN-CONTAINING PROTEIN (PTHR33138:SF24)	-
Zm00001d039930	3	19814855	251	no	yes	no	no	no	no	no	no	Zm00001eb124920	GUB_WAK_BIND DOMAIN-CONTAINING PROTEIN (PTHR33138:SF81)	-
Zm00001d039941	3	20015517	465	no	yes	no	no	no	no	no	no	Zm00001eb125010	17.9 KDA HEAT SHOCK PROTEIN 2 (PTHR11527:SF370)	chaperone
Zm00001d039967	3	21007573	811	no	no	no	no	no	no	no	yes	Zm00001eb125150	PROTEIN KINASE DOMAIN-CONTAINING PROTEIN (PTHR48007:SF9)	transmembrane signal receptor
Zm00001d039971	3	21199496	0	no	no	yes	yes	no	no	no	no	Zm00001eb125200	ENDORIBONUCLEASE LACTB2 (PTHR23131:SF0)	endoribonuclease
Zm00001d039975	3	21327632	178	no	yes	no	no	no	no	no	no	Zm00001eb125230	VARLMGL DOMAIN-CONTAINING PROTEIN (PTHR21726:SF72)	transferase
Zm00001d039983	3	21762328	2507	yes	no	no	no	no	no	no	no	Zm00001eb125280	-	-
Zm00001d039988	3	21865131	164	no	yes	no	no	no	no	no	no	Zm00001eb125310	F1O19.11 PROTEIN (PTHR31722:SF34)	-
Zm00001d039989	3	21877051	727	no	no	no	no	no	no	no	yes	Zm00001eb125330	-	-
Zm00001d039990	3	22041725	499	no	no	no	no	no	no	no	yes	Zm00001eb151050	-	-
Zm00001d039991	3	22051435	372	no	yes	no	no	no	no	no	no	Zm00001eb125340	T6J4.11 PROTEIN (PTHR34539:SF19)	-
Zm00001d039993	3	22150227	3877	yes	no	no	no	no	no	no	no	Zm00001eb125350	-	-
Zm00001d040002	3	22476245	0	no	no	yes	no	no	yes	no	no	Zm00001eb125400	METAL TOLERANCE PROTEIN 9 (PTHR43840:SF2)	transporter
Zm00001d040019	3	23111070	208	no	no	no	no	no	no	no	yes	Zm00001eb125520	TRANSCRIPTION FACTOR MYB62 (PTHR45675:SF30)	DNA-binding transcription factor
Zm00001d040020	3	23259409	4587	yes	no	no	no	no	no	no	no	Zm00001eb335030	MANNOSE-6-PHOSPHATE ISOMERASE (PTHR10309:SF0)	isomerase
Zm00001d040023	3	23312956	0	no	no	yes	yes	no	no	no	no	Zm00001eb125540	-	-
Zm00001d040026	3	23369612	0	no	no	yes	no	no	no	yes	no	Zm00001eb125560	BOWMAN-BIRK TYPE BRAN TRYPSIN INHIBITOR (PTHR33479:SF22)	-
Zm00001d040027	3	23378470	236	no	yes	no	no	no	no	no	no	no_V5_gene	BOWMAN-BIRK TYPE WOUND-INDUCED PROTEINASE INHIBITOR WIP1 (PTHR37378:SF6)	-
Zm00001d040028	3	23433268	188	no	no	no	no	no	no	no	yes	no_V5_gene	BOWMAN-BIRK TYPE WOUND-INDUCED PROTEINASE INHIBITOR WIP1 (PTHR37378:SF6)	-
Zm00001d040034	3	23839890	0	no	no	yes	no	yes	no	no	no	Zm00001eb125630	MULTICOPPER OXIDASE LPR1 (PTHR11709:SF2)	oxidase
Zm00001d040040	3	24350221	2	no	yes	no	no	no	no	no	no	Zm00001eb125730	HEAVY METAL-ASSOCIATED ISOPRENYLATED PLANT PROTEIN 37 (PTHR45868:SF19)	-
Zm00001d040046	3	24647835	0	no	no	yes	no	no	yes	no	no	Zm00001eb125780	RING-TYPE E3 UBIQUITIN TRANSFERASE (PTHR10315:SF71)	ubiquitin-protein ligase
Zm00001d040056	3	25352665	401	no	yes	no	no	no	no	no	no	Zm00001eb125860	TRANSMEMBRANE PROTEIN (PTHR31414:SF16)	-
Zm00001d040059	3	25408190	3709	yes	no	no	no	no	no	no	no	Zm00001eb125880	OS01G0119100 PROTEIN (PTHR20961:SF144)	glycosyltransferase
Zm00001d040066	3	25591980	433	no	yes	no	no	no	no	no	no	Zm00001eb125920	OS01G0119000 PROTEIN (PTHR20961:SF13)	glycosyltransferase
Zm00001d040076	3	25959466	0	no	no	yes	yes	no	no	no	no	Zm00001eb125990	PHOSPHATIDYLSERINE SYNTHASE 2 (PTHR15362:SF7)	transferase
Zm00001d040082	3	26343444	0	no	no	yes	no	yes	no	no	no	Zm00001eb126070	DEXH-BOX ATP-DEPENDENT RNA HELICASE DEXH3 (PTHR18934:SF229)	RNA helicase
Zm00001d040089	3	27066544	0	no	no	yes	no	no	yes	no	no	Zm00001eb126130	WAT1-RELATED PROTEIN (PTHR31218:SF381)	-
Zm00001d040096	3	27390164	427	no	yes	no	no	no	no	no	yes	no_V5_gene	-	-
Zm00001d040107	3	27837655	2405	yes	no	no	no	no	no	no	no	Zm00001eb126230	ARM REPEAT SUPERFAMILY PROTEIN (PTHR23315:SF65)	ubiquitin-protein ligase
Zm00001d040110	3	27956935	807	no	no	no	no	no	no	no	yes	Zm00001eb126260	OS01G0112000 PROTEIN (PTHR37702:SF16)	-
Zm00001d040111	3	27972197	396	no	yes	no	no	no	no	no	no	Zm00001eb126270	-	-
Zm00001d040112	3	27974606	400	no	yes	no	no	no	no	no	no	Zm00001eb126290	-	-
Zm00001d040113	3	28018760	0	no	no	yes	no	yes	no	no	no	Zm00001eb334510	PROTEIN MOTHER OF FT AND TFL1 HOMOLOG 2 (PTHR11362:SF42)	protease inhibitor
Zm00001d040127	3	28623370	410	yes	no	no	no	no	no	no	yes	Zm00001eb126400	PROLINE-RICH RECEPTOR-LIKE PROTEIN KINASE PERK8 (PTHR27001:SF489)	-
Zm00001d040129	3	28668843	0	no	no	yes	no	no	no	yes	no	Zm00001eb126420	PHOSPHOENOLPYRUVATE CARBOXYLASE (PTHR30523:SF6)	lyase
Zm00001d040148	3	29231616	0	no	no	yes	no	no	yes	no	no	no_V5_gene	OS01G0108600 PROTEIN (PTHR13935:SF46)	basic helix-loop-helix transcription factor
Zm00001d040152	3	29275959	181	no	yes	no	no	no	no	no	no	Zm00001eb126610	OS01G0108400 PROTEIN (PTHR13935:SF52)	basic helix-loop-helix transcription factor
Zm00001d040158	3	29629650	3002	yes	no	no	no	no	no	no	no	Zm00001eb126660	RNA EXONUCLEASE 4 (PTHR12801:SF140)	exoribonuclease
Zm00001d040160	3	29671876	73	no	yes	no	no	no	no	no	no	Zm00001eb126670	PROTEIN KINASE DOMAIN-CONTAINING PROTEIN (PTHR23257:SF788)	non-receptor serine/threonine protein kinase
Zm00001d040190	3	31513342	282	no	yes	no	no	no	no	no	no	Zm00001eb126900	RICIN B-LIKE LECTIN EULS3 (PTHR31257:SF2)	-
Zm00001d040205	3	32011469	115	no	yes	no	no	no	no	no	no	Zm00001eb127030	NON-SPECIFIC PHOSPHOLIPASE C6 (PTHR31956:SF2)	phospholipase
Zm00001d040210	3	32097823	3627	yes	no	no	no	no	no	no	no	Zm00001eb127050	SUBFAMILY NOT NAMED (PTHR33128:SF1)	-
Zm00001d040212	3	32141454	301	no	yes	no	no	no	no	no	no	Zm00001eb127080	PROTEIN, PUTATIVE-RELATED (PTHR33128:SF9)	-
Zm00001d040244	3	33435238	668	no	yes	no	no	no	no	no	no	Zm00001eb127300	OS01G0248500 PROTEIN (PTHR31723:SF5)	-
Zm00001d040270	3	35212584	4797	yes	no	no	no	no	no	no	no	Zm00001eb127580	OS01G0253100 PROTEIN (PTHR27001:SF118)	-
Zm00001d040279	3	35520353	76	no	yes	no	no	no	no	no	no	Zm00001eb127680	TOPLESS-RELATED PROTEIN 3 (PTHR44083:SF2)	-
Zm00001d040281	3	35655228	376	no	yes	no	no	no	no	no	no	Zm00001eb127690	-	-
Zm00001d040292	3	36021583	315	no	yes	no	no	no	no	no	no	Zm00001eb127770	PROTEIN SENESCENCE-ASSOCIATED GENE 21, MITOCHONDRIAL (PTHR33509:SF5)	-
Zm00001d040297	3	36320491	322	no	yes	no	no	no	no	no	no	no_V5_gene	OS10G0328900 PROTEIN (PTHR33136:SF90)	-
Zm00001d040301	3	36563953	763	no	yes	no	no	no	no	no	no	Zm00001eb127840	ZINC FINGER CCCH DOMAIN-CONTAINING PROTEIN 58 (PTHR12506:SF41)	protein phosphatase
Zm00001d040303	3	36815650	1666	yes	no	no	no	no	no	no	no	Zm00001eb127860	OS01G0259200 PROTEIN (PTHR47985:SF62)	-
Zm00001d040305	3	36902091	61	no	yes	no	no	no	no	no	no	Zm00001eb333450	SERINE/THREONINE-PROTEIN KINASE ULK4 (PTHR46562:SF1)	-
Zm00001d040314	3	37618079	89	no	yes	no	no	no	no	no	no	Zm00001eb333400	PURINE-RICH BINDING PROTEIN-ALPHA, ISOFORM B (PTHR12611:SF0)	DNA-binding transcription factor
Zm00001d040317	3	37801799	280	no	yes	no	no	no	no	no	no	Zm00001eb127990	RING/U-BOX SUPERFAMILY PROTEIN (PTHR31150:SF32)	-
Zm00001d040323	3	38193388	3782	yes	no	no	no	no	no	no	no	Zm00001eb333100	CALMODULIN-3 (PTHR23050:SF480)	calmodulin-related
Zm00001d040357	3	39653572	0	no	no	yes	yes	no	no	no	no	Zm00001eb128260	PRE-MRNA-SPLICING FACTOR SPF27 (PTHR13296:SF0)	RNA splicing factor
Zm00001d040361	3	40036998	0	no	no	yes	no	no	no	yes	no	Zm00001eb128300	SUBFAMILY NOT NAMED (PTHR33474:SF35)	-
Zm00001d040362	3	40078906	1689	yes	no	no	no	no	no	no	no	Zm00001eb128310	DOF ZINC FINGER PROTEIN DOF1.3 (PTHR31089:SF71)	-
Zm00001d040369	3	40521070	2949	yes	no	no	no	no	no	no	no	Zm00001eb227590	NON-PHOTOTROPIC HYPOCOTYL-LIKE PROTEIN (PTHR32370:SF16)	-
Zm00001d040398	3	41308019	0	no	no	yes	no	no	no	yes	no	Zm00001eb128610	PHOSPHATIDYLINOSITOL 4-KINASE GAMMA 8 (PTHR45800:SF21)	nucleotide kinase
Zm00001d040399	3	41313450	693	yes	no	no	no	no	no	no	yes	Zm00001eb128620	PEROXIDASE (PTHR31235:SF172)	peroxidase
Zm00001d040422	3	42671969	312	no	yes	no	no	no	no	no	no	Zm00001eb128730	OS01G0268100 PROTEIN (PTHR23504:SF109)	secondary carrier transporter
Zm00001d040423	3	42819678	434	no	yes	no	no	no	no	no	no	no_V5_gene	TRANSCRIPTION FACTOR MYB56 (PTHR45614:SF259)	-
Zm00001d040426	3	42867058	216	no	no	no	no	no	no	no	yes	Zm00001eb128760	MYB DOMAIN PROTEIN 56 (PTHR45614:SF272)	-
Zm00001d040429	3	43117412	171	no	yes	no	no	no	no	no	no	Zm00001eb128780	PROTEIN ARGONAUTE 4A (PTHR22891:SF182)	translation initiation factor
Zm00001d040461	3	44590613	949	no	yes	no	no	no	no	no	no	Zm00001eb128970	CALMODULIN-BINDING PROTEIN 25 (PTHR33179:SF9)	-
Zm00001d040463	3	44746919	307	no	yes	no	no	no	no	no	no	Zm00001eb129000	MAGNESIUM-PROTOPORPHYRIN IX MONOMETHYL ESTER [OXIDATIVE] CYCLASE, CHLOROPLASTIC (PTHR31053:SF2)	cyclase
Zm00001d040468	3	45135610	741	no	yes	no	no	no	no	no	no	Zm00001eb129050	MAJOR FACILITATOR SUPERFAMILY ANTIPORTER (PTHR23504:SF88)	secondary carrier transporter
Zm00001d040470	3	45288485	0	no	no	yes	yes	no	no	no	no	Zm00001eb129080	3'-5' EXORIBONUCLEASE 1 (PTHR23044:SF61)	exoribonuclease
Zm00001d040497	3	46820983	4815	yes	no	no	no	no	no	no	no	Zm00001eb129240	TYPE III POLYKETIDE SYNTHASE B (PTHR11877:SF29)	transferase
Zm00001d040509	3	47523619	914	no	yes	no	no	no	no	no	no	Zm00001eb129360	-	-
Zm00001d040517	3	47811956	3657	yes	no	no	no	no	no	no	no	Zm00001eb129420	-	-
Zm00001d040519	3	47880306	0	no	no	yes	yes	no	no	no	no	Zm00001eb129440	GERMIN-LIKE PROTEIN 1-1 (PTHR31238:SF36)	-
Zm00001d040520	3	47880832	820	no	yes	no	no	no	no	no	yes	no_V5_gene	-	-
[truncated: 4,373 more rows]
