# Supplementary material for: Hybrid allele-specific ChIP-seq analysis identifies variation in brassinosteroid-responsive transcription factor binding linked to traits in maize
Source: Genome Biol. 2023 May 8;24:108. doi: 10.1186/s13059-023-02909-w (PMC10165856; doi:10.1186/s13059-023-02909-w)
Supplement: Supplementary file 5 — Additional file 5: Table S4. List of 2058 conserved BRZ1 target genes in Maize with orthologs in Arabidopsis. [file 13059_2023_2909_MOESM5_ESM.xlsx]

## Sheet: Table_S4
Table S4: List of 2058 conserved BRZ1 target genes in Maize with orthologs in Arabidopsis.
gene.ID	Arabidopsis_ortholog	V5_gene	Maize gene name	Maize protein function	Arabidopsis gene identifier	Arabidopsis gene name	Arabidopsis protein function
Zm00001d001769	AT2G35930.1	Zm00001eb065620	RING-TYPE E3 UBIQUITIN TRANSFERASE (PTHR22849:SF108)	-	AT2G35930	E3 UBIQUITIN-PROTEIN LIGASE PUB23 (PTHR22849:SF132)	-
Zm00001d001811	AT2G20740.1	Zm00001eb433890	TETRASPANIN-19 (PTHR19282:SF158)	scaffold/adaptor protein	AT2G20740	TETRASPANIN-19 (PTHR19282:SF158)	scaffold/adaptor protein
Zm00001d001812	AT3G04550.1	Zm00001eb066000	RUBISCO ACCUMULATION FACTOR 1.2, CHLOROPLASTIC (PTHR35299:SF3)	-	AT3G04550	RUBISCO ACCUMULATION FACTOR 1.2, CHLOROPLASTIC (PTHR35299:SF3)	-
Zm00001d001827	AT5G10630.2	Zm00001eb066140	OS04G0677800 PROTEIN (PTHR23115:SF244)	translation factor	no_annotation	no_annotation
Zm00001d001833	AT3G20015.1	Zm00001eb066220	PROTEIN ASPARTIC PROTEASE IN GUARD CELL 2 (PTHR13683:SF265)	aspartic protease	AT3G20015	PROTEIN ASPARTIC PROTEASE IN GUARD CELL 2 (PTHR13683:SF265)	aspartic protease
Zm00001d001838	AT3G24650.1	Zm00001eb066270	B3 DOMAIN-CONTAINING TRANSCRIPTION FACTOR LEC2 (PTHR31140:SF90)	DNA-binding transcription factor	AT3G24650	B3 DOMAIN-CONTAINING TRANSCRIPTION FACTOR ABI3 (PTHR31140:SF81)	DNA-binding transcription factor
Zm00001d001839		no_V5_gene	OS04G0676400 PROTEIN (PTHR33098:SF95)	-	no_annotation	no_annotation
Zm00001d001866	AT1G60670.2	Zm00001eb433490	OS04G0673000 PROTEIN (PTHR14000:SF9)	-	AT1G60670	OS02G0631200 PROTEIN (PTHR14000:SF6)	-
Zm00001d001879	AT1G30330.1	Zm00001eb433460	AUXIN RESPONSE FACTOR 6 (PTHR31384:SF150)	-	AT1G30330	AUXIN RESPONSE FACTOR 6 (PTHR31384:SF150)	-
Zm00001d001883	AT1G65840.1	Zm00001eb066680	POLYAMINE OXIDASE 4 (PTHR10742:SF264)	oxidase	AT1G65840	POLYAMINE OXIDASE 4-RELATED (PTHR10742:SF228)	oxidase
Zm00001d001899	AT3G44590.2	Zm00001eb066820	60S ACIDIC RIBOSOMAL PROTEIN P2A (PTHR21141:SF100)	ribosomal protein	AT3G44590	60S ACIDIC RIBOSOMAL PROTEIN P2-4 (PTHR21141:SF99)	ribosomal protein
Zm00001d001906	AT1G12020.1	Zm00001eb066880	OS04G0669300 PROTEIN (PTHR11216:SF145)	membrane traffic protein	AT1G12020	F12F1.11-RELATED (PTHR31903:SF6)	-
Zm00001d001953	AT1G19870.1	Zm00001eb067350	PROTEIN IQ-DOMAIN 32 (PTHR32295:SF154)	-	AT1G19870	PROTEIN IQ-DOMAIN 32 (PTHR32295:SF154)	-
Zm00001d001974	AT1G22100.1	Zm00001eb067500	INOSITOL-PENTAKISPHOSPHATE 2-KINASE (PTHR14456:SF2)	kinase	AT1G22100	INOSITOL-PENTAKISPHOSPHATE 2-KINASE (PTHR14456:SF5)	kinase
Zm00001d001980	AT1G11390.1	Zm00001eb067560	AARF DOMAIN CONTAINING KINASE 2 (PREDICTED) (PTHR45890:SF1)	-	AT1G11390	AARF DOMAIN CONTAINING KINASE 2 (PREDICTED) (PTHR45890:SF1)	-
Zm00001d002006	AT4G30190.1	Zm00001eb432500	ATPASE 2, PLASMA MEMBRANE-TYPE (PTHR42861:SF124)	primary active transporter	AT4G30190	ATPASE 2, PLASMA MEMBRANE-TYPE (PTHR42861:SF124)	primary active transporter
Zm00001d002007	AT5G05450.1	Zm00001eb067790	ATP-DEPENDENT RNA HELICASE DDX55 (PTHR24031:SF2)	RNA helicase	AT5G05450	ATP-DEPENDENT RNA HELICASE DDX55 (PTHR24031:SF2)	RNA helicase
Zm00001d002025	AT5G57390.1	Zm00001eb067980	OS04G0653600 PROTEIN (PTHR32467:SF210)	DNA-binding transcription factor	AT5G57390	AP2-LIKE ETHYLENE-RESPONSIVE TRANSCRIPTION FACTOR AIL5 (PTHR32467:SF99)	DNA-binding transcription factor
Zm00001d002026	AT2G18890.2	Zm00001eb068000	OS04G0654600 PROTEIN (PTHR47987:SF20)	-	AT2G18890	OS04G0654600 PROTEIN (PTHR47987:SF20)	-
Zm00001d002029	AT5G20900.1	Zm00001eb068050	PROTEIN TIFY 3A-RELATED (PTHR33077:SF61)	-	AT5G20900	PROTEIN TIFY 3A-RELATED (PTHR33077:SF61)	-
Zm00001d002052	AT3G16150.1	Zm00001eb068280	ISOASPARTYL PEPTIDASE/L-ASPARAGINASE 2-RELATED (PTHR10188:SF13)	protease	AT3G16150	ISOASPARTYL PEPTIDASE/L-ASPARAGINASE 2-RELATED (PTHR10188:SF13)	protease
Zm00001d002053	AT5G67240.1	Zm00001eb068290	FI18136P1-RELATED (PTHR12801:SF115)	exoribonuclease	AT5G67240	SMALL RNA DEGRADING NUCLEASE 1-RELATED (PTHR12801:SF145)	exoribonuclease
Zm00001d002063	AT1G73880.1	Zm00001eb068370	UDP-GLYCOSYLTRANSFERASE 89B1 (PTHR48047:SF52)	glycosyltransferase	AT1G73880	FLAVONOL 3-O-GLUCOSYLTRANSFERASE UGT89B1 (PTHR48047:SF8)	glycosyltransferase
Zm00001d002064	AT5G67230.1	Zm00001eb068390	GLUCURONOSYLTRANSFERASE OS04G0650300-RELATED (PTHR10896:SF24)	glycosyltransferase	AT5G67230	BETA-1,4-XYLOSYLTRANSFERASE IRX14H-RELATED (PTHR10896:SF17)	glycosyltransferase
Zm00001d002083		Zm00001eb068560	-	-	no_annotation	no_annotation
Zm00001d002087	AT4G32140.1	Zm00001eb432050	OS04G0645600 PROTEIN (PTHR23051:SF12)	secondary carrier transporter	AT4G32140	OS04G0645600 PROTEIN (PTHR23051:SF12)	secondary carrier transporter
Zm00001d002121	AT1G74500.1	Zm00001eb068900	TRANSCRIPTION FACTOR ILI2 (PTHR38546:SF1)	-	AT1G74500	TRANSCRIPTION FACTOR PRE3 (PTHR46446:SF3)	basic helix-loop-helix transcription factor
Zm00001d002126	AT5G64550.1	Zm00001eb068980	OS04G0640900 PROTEIN (PTHR31827:SF38)	-	AT5G64550	EMB|CAB89363.1 (PTHR31827:SF1)	-
Zm00001d002136	AT4G39610.1	Zm00001eb069080	OS04G0638800 PROTEIN (PTHR31696:SF59)	-	AT4G39610	BNAC03G76390D PROTEIN (PTHR31696:SF68)	-
Zm00001d002137		Zm00001eb069090	-	-	no_annotation	no_annotation
Zm00001d002175	AT3G51550.1	Zm00001eb069500	OS05G0318700 PROTEIN (PTHR27003:SF78)	-	AT3G51550	RECEPTOR-LIKE PROTEIN KINASE FERONIA (PTHR27003:SF460)	-
Zm00001d002186	AT4G05190.1	Zm00001eb069600	KINESIN-LIKE PROTEIN (PTHR24115:SF578)	microtubule binding motor protein	AT4G05190	KINESIN-LIKE PROTEIN KIN-14C-RELATED (PTHR24115:SF917)	microtubule binding motor protein
Zm00001d002192		Zm00001eb069640	XYLOGLUCAN ENDOTRANSGLUCOSYLASE/HYDROLASE PROTEIN 9 (PTHR31062:SF108)	hydrolase	no_annotation	no_annotation
Zm00001d002200	AT1G61660.1	Zm00001eb069700	OS04G0631600 PROTEIN (PTHR16223:SF185)	basic helix-loop-helix transcription factor	AT1G61660	TRANSCRIPTION FACTOR BHLH112 (PTHR16223:SF288)	basic helix-loop-helix transcription factor
Zm00001d002256	AT1G11720.2	Zm00001eb431240	OS04G0624600 PROTEIN (PTHR46083:SF7)	-	AT1G11720	STARCH SYNTHASE 3, CHLOROPLASTIC/AMYLOPLASTIC (PTHR46083:SF5)	-
Zm00001d002282	AT1G30570.1	Zm00001eb070450	OS04G0619600 PROTEIN (PTHR27003:SF454)	-	AT1G30570	OS04G0619600 PROTEIN (PTHR27003:SF454)	-
Zm00001d002283	AT1G16670.1	Zm00001eb070460	COLD-RESPONSIVE PROTEIN KINASE 1 (PTHR47973:SF51)	transmembrane signal receptor	AT1G16670	COLD-RESPONSIVE PROTEIN KINASE 1 (PTHR47973:SF51)	transmembrane signal receptor
Zm00001d002284	AT5G60570.1	Zm00001eb431120	F-BOX/KELCH-REPEAT PROTEIN (PTHR46122:SF6)	oxidase	AT5G60570	F-BOX DOMAIN-CONTAINING PROTEIN (PTHR46122:SF1)	oxidase
Zm00001d002285	AT3G12977.1	Zm00001eb070490	NAC DOMAIN-CONTAINING PROTEIN 21/22 (PTHR31744:SF101)	-	AT3G12977	NAC (NO APICAL MERISTEM) DOMAIN TRANSCRIPTIONAL REGULATOR SUPERFAMILY PROTEIN (PTHR31744:SF124)	-
Zm00001d002287	AT5G46330.1	Zm00001eb070510	LRR RECEPTOR-LIKE SERINE/THREONINE-PROTEIN KINASE FLS2 (PTHR27000:SF616)	transmembrane signal receptor	AT5G46330	LRR RECEPTOR-LIKE SERINE/THREONINE-PROTEIN KINASE FLS2 (PTHR27000:SF616)	transmembrane signal receptor
Zm00001d002288	AT2G20180.1	Zm00001eb070520	OS04G0618600 PROTEIN (PTHR45855:SF65)	DNA-binding transcription factor	AT2G20180	TRANSCRIPTION FACTOR PIF1 (PTHR45855:SF16)	DNA-binding transcription factor
Zm00001d002302	AT4G00880.1	Zm00001eb070630	AUXIN RESPONSIVE PROTEIN (PTHR31374:SF214)	-	AT4G00880	SAUR-LIKE AUXIN-RESPONSIVE FAMILY PROTEIN (PTHR31374:SF213)	-
Zm00001d002316	AT1G31280.1	Zm00001eb070760	PROTEIN ARGONAUTE 2-RELATED (PTHR22891:SF4)	translation initiation factor	AT1G31280	PROTEIN ARGONAUTE 2-RELATED (PTHR22891:SF4)	translation initiation factor
Zm00001d002342	AT4G20050.1	Zm00001eb070980	POLYGALACTURONASE QRT3 (PTHR33928:SF7)	-	AT4G20050	POLYGALACTURONASE QRT3 (PTHR33928:SF7)	-
Zm00001d002347	AT3G22142.1	Zm00001eb071050	OS04G0612500 PROTEIN (PTHR31731:SF62)	-	AT3G22142	BIFUNCTIONAL INHIBITOR/LIPID-TRANSFER PROTEIN/SEED STORAGE 2S ALBUMIN SUPERFAMILY PROTEIN (PTHR31731:SF16)	-
Zm00001d002351	AT1G79460.1	Zm00001eb071090	ENT-KAURENE SYNTHASE-LIKE 3 (PTHR31739:SF16)	-	AT1G79460	ENT-KAUR-16-ENE SYNTHASE, CHLOROPLASTIC (PTHR31739:SF3)	-
Zm00001d002364	AT3G20310.1	Zm00001eb071190	OS04G0610400 PROTEIN (PTHR31677:SF196)	DNA-binding transcription factor	AT3G20310	ETHYLENE-RESPONSIVE TRANSCRIPTION FACTOR 3-RELATED (PTHR31677:SF205)	DNA-binding transcription factor
Zm00001d002369	AT4G28400.1	Zm00001eb430620	PROTEIN PHOSPHATASE 2C 44-RELATED (PTHR13832:SF680)	protein phosphatase	AT4G28400	PROTEIN PHOSPHATASE 2C 58-RELATED (PTHR47992:SF25)	protein phosphatase
Zm00001d002377	AT3G10700.1	Zm00001eb071360	GALACTURONOKINASE (PTHR10457:SF6)	carbohydrate kinase	AT3G10700	GALACTURONOKINASE (PTHR10457:SF6)	carbohydrate kinase
Zm00001d002405	AT4G31550.1	Zm00001eb071590	OS04G0605100 PROTEIN (PTHR31282:SF139)	DNA-binding transcription factor	AT4G31550	WRKY TRANSCRIPTION FACTOR 11-RELATED (PTHR31282:SF213)	DNA-binding transcription factor
Zm00001d002406	AT3G44710.1	Zm00001eb071600	OS09G0255900 PROTEIN (PTHR31549:SF4)	-	AT3G44710	TRANSMEMBRANE PROTEIN (PTHR31549:SF117)	-
Zm00001d002423	AT5G17520.1	Zm00001eb071770	MALTOSE EXCESS PROTEIN 1, CHLOROPLASTIC-RELATED (PTHR34809:SF1)	-	AT5G17520	MALTOSE EXCESS PROTEIN 1, CHLOROPLASTIC-RELATED (PTHR34809:SF1)	-
Zm00001d002429	AT3G13960.1	Zm00001eb430300	NAD-DEPENDENT PROTEIN DEACYLASE SRT2 (PTHR31602:SF49)	-	AT3G13960	GROWTH-REGULATING FACTOR 5 (PTHR31602:SF60)	-
Zm00001d002430	AT4G27630.3	no_V5_gene	-	-	AT4G27630	GPCR-TYPE G PROTEIN 2 (PTHR15948:SF7)	G-protein coupled receptor
Zm00001d002434	AT3G22370.1	Zm00001eb071870	UBIQUINOL OXIDASE 1B, MITOCHONDRIAL (PTHR31803:SF8)	oxidase	AT3G22370	ALTERNATIVE OXIDASE (PTHR31803:SF3)	oxidase
Zm00001d002450	AT2G37190.1	Zm00001eb072000	60S RIBOSOMAL PROTEIN L12 (PTHR11661:SF40)	ribosomal protein	AT2G37190	60S RIBOSOMAL PROTEIN L12-1-RELATED (PTHR11661:SF43)	ribosomal protein
Zm00001d002451	AT3G03150.1	no_V5_gene	OS04G0598000 PROTEIN (PTHR35122:SF2)	-	AT3G03150	BNAA05G32390D PROTEIN (PTHR35122:SF4)	-
Zm00001d002494	AT3G23130.1	Zm00001eb072410	TRANSCRIPTIONAL REGULATOR SUPERMAN (PTHR45801:SF1)	-	AT3G23130	TRANSCRIPTIONAL REGULATOR SUPERMAN (PTHR45801:SF99)	-
Zm00001d002523	AT5G47060.1	Zm00001eb072680	OS04G0586000 PROTEIN (PTHR46057:SF5)	-	AT5G47060	FCS-LIKE ZINC FINGER 1 (PTHR46057:SF9)	-
Zm00001d002530	AT5G47060.1	Zm00001eb072700	OS04G0585700 PROTEIN (PTHR46057:SF8)	-	AT5G47060	FCS-LIKE ZINC FINGER 1 (PTHR46057:SF9)	-
Zm00001d002531	AT1G14590.1	Zm00001eb072710	GLYCOSYLTRANSFERASE (PTHR46038:SF16)	-	AT1G14590	GLYCOSYLTRANSFERASE-RELATED (PTHR46038:SF38)	-
Zm00001d002532	AT1G42540.1	Zm00001eb072720	GLUTAMATE RECEPTOR 1-RELATED (PTHR18966:SF422)	transmembrane signal receptor	AT1G42540	GLUTAMATE RECEPTOR 1-RELATED (PTHR18966:SF422)	transmembrane signal receptor
Zm00001d002540	AT4G35310.1	Zm00001eb072810	CALCIUM-DEPENDENT PROTEIN KINASE 6 (PTHR24349:SF81)	non-receptor serine/threonine protein kinase	AT4G35310	CALCIUM-DEPENDENT PROTEIN KINASE 5 (PTHR24349:SF340)	non-receptor serine/threonine protein kinase
Zm00001d002541	AT3G06880.2	Zm00001eb072830	OS04G0584500 PROTEIN (PTHR35549:SF1)	-	AT3G06880	TRANSDUCIN/WD40 REPEAT-LIKE SUPERFAMILY PROTEIN (PTHR35549:SF2)	-
Zm00001d002544	AT1G65920.1	Zm00001eb072860	F12P19.9 PROTEIN (PTHR22870:SF350)	guanyl-nucleotide exchange factor	AT1G65920	F12P19.9 PROTEIN (PTHR22870:SF350)	guanyl-nucleotide exchange factor
Zm00001d002545		Zm00001eb072870	OS04G0583900 PROTEIN (PTHR12802:SF171)	chromatin/chromatin-binding, or -regulatory protein	no_annotation	no_annotation
Zm00001d002549	AT5G56550.1	Zm00001eb072900	OS08G0458200 PROTEIN (PTHR33172:SF96)	-	AT5G56550	EMB|CAB83157.1 (PTHR33172:SF99)	-
Zm00001d002564	AT4G10500.1	Zm00001eb073030	PROTEIN DMR6-LIKE OXYGENASE 2 (PTHR10209:SF251)	oxidoreductase	AT4G10500	PROTEIN DMR6-LIKE OXYGENASE 1 (PTHR10209:SF698)	oxidoreductase
Zm00001d002568	AT3G61460.1	Zm00001eb073090	OS04G0580800 PROTEIN (PTHR45969:SF8)	-	AT3G61460	BRASSINOSTEROID-RESPONSIVE RING PROTEIN 1-RELATED (PTHR45969:SF10)	-
Zm00001d002576	AT3G61460.1	Zm00001eb073150	RING ZINC FINGER PROTEIN-RELATED (PTHR45969:SF33)	-	AT3G61460	BRASSINOSTEROID-RESPONSIVE RING PROTEIN 1-RELATED (PTHR45969:SF10)	-
Zm00001d002589	AT4G25700.1	Zm00001eb073250	ALDEHYDE OXYGENASE (DEFORMYLATING) (PTHR31899:SF18)	hydroxylase	AT4G25700	BETA-CAROTENE 3-HYDROXYLASE 1, CHLOROPLASTIC (PTHR31899:SF9)	hydroxylase
Zm00001d002591	AT2G46100.1	Zm00001eb073280	OS04G0578200 PROTEIN (PTHR34123:SF1)	-	AT2G46100	OS04G0578200 PROTEIN (PTHR34123:SF1)	-
Zm00001d002592	AT4G11280.1	Zm00001eb073290	1-AMINOCYCLOPROPANE-1-CARBOXYLATE SYNTHASE 6 (PTHR43795:SF6)	transaminase	AT4G11280	1-AMINOCYCLOPROPANE-1-CARBOXYLATE SYNTHASE 6 (PTHR43795:SF6)	transaminase
Zm00001d002594	AT2G36026.1	Zm00001eb073310	TRANSCRIPTION REPRESSOR (PTHR33057:SF6)	-	AT2G36026	TRANSCRIPTION REPRESSOR-RELATED (PTHR33057:SF70)	-
Zm00001d002597	AT2G46710.1	Zm00001eb073350	RHO GTPASE-ACTIVATING PROTEIN 3 (PTHR23177:SF74)	cytoskeletal protein	AT2G46710	RHO GTPASE-ACTIVATING PROTEIN 3 (PTHR23177:SF74)	cytoskeletal protein
Zm00001d002598	AT2G21270.2	Zm00001eb073360	OS04G0577000 PROTEIN (PTHR12555:SF16)	-	AT2G21270	UBIQUITIN RECOGNITION FACTOR IN ER-ASSOCIATED DEGRADATION PROTEIN 1 (PTHR12555:SF13)	-
Zm00001d002599	AT4G36180.1	Zm00001eb428530	INACTIVE LEUCINE-RICH REPEAT RECEPTOR KINASE XIAO-RELATED (PTHR27000:SF642)	transmembrane signal receptor	AT4G36180	RECEPTOR-LIKE PROTEIN KINASE (PTHR27000:SF680)	transmembrane signal receptor
Zm00001d002601	AT2G18050.1	Zm00001eb073400	HISTONE H1 (PTHR11467:SF36)	chromatin/chromatin-binding, or -regulatory protein	AT2G18050	HISTONE H1 (PTHR11467:SF36)	chromatin/chromatin-binding, or -regulatory protein
Zm00001d002615	AT4G11790.1	Zm00001eb073520	NUCLEAR PORE COMPLEX PROTEIN NUP50 (PTHR23138:SF141)	scaffold/adaptor protein	AT4G11790	NUCLEAR PORE COMPLEX PROTEIN NUP50 (PTHR23138:SF141)	scaffold/adaptor protein
Zm00001d002621	AT4G28890.1	Zm00001eb073580	OS04G0571800 PROTEIN (PTHR47035:SF6)	-	AT4G28890	E3 UBIQUITIN-PROTEIN LIGASE ATL42 (PTHR46539:SF1)	ubiquitin-protein ligase
Zm00001d002623	AT4G23030.1	Zm00001eb073590	PROTEIN DETOXIFICATION (PTHR11206:SF343)	transporter	AT4G23030	PROTEIN DETOXIFICATION 49 (PTHR11206:SF374)	transporter
Zm00001d002625	AT4G00750.1	Zm00001eb073630	METHYLTRANSFERASE (PTHR10108:SF1049)	methyltransferase	AT4G00750	METHYLTRANSFERASE PMT15-RELATED (PTHR10108:SF1059)	methyltransferase
Zm00001d002642	AT4G24060.1	Zm00001eb073750	DOF ZINC FINGER PROTEIN DOF4.6 (PTHR31992:SF285)	-	AT4G24060	DOF ZINC FINGER PROTEIN DOF4.6 (PTHR31992:SF285)	-
Zm00001d002654	AT2G02070.1	Zm00001eb073830	OS04G0566400 PROTEIN (PTHR10593:SF127)	non-receptor serine/threonine protein kinase	AT2G02070	PROTEIN INDETERMINATE-DOMAIN 5, CHLOROPLASTIC (PTHR10593:SF214)	non-receptor serine/threonine protein kinase
Zm00001d002668	AT1G20550.1	Zm00001eb073980	O-FUCOSYLTRANSFERASE 16 (PTHR31818:SF1)	protein modifying enzyme	AT1G20550	O-FUCOSYLTRANSFERASE 6 (PTHR31818:SF11)	protein modifying enzyme
Zm00001d002669	AT2G17110.1	Zm00001eb073990	OS04G0562800 PROTEIN (PTHR21450:SF38)	-	AT2G17110	RNA POLYMERASE SUBUNIT BETA, PUTATIVE (DUF630 AND DUF632)-RELATED (PTHR21450:SF45)	-
Zm00001d002673	AT1G47670.1	Zm00001eb074030	OS04G0562100 PROTEIN (PTHR48017:SF47)	-	AT1G47670	LYSINE HISTIDINE TRANSPORTER-LIKE 8 (PTHR48017:SF163)	-
Zm00001d002678	AT1G76140.1	Zm00001eb297140	PROLYL ENDOPEPTIDASE (PTHR42881:SF1)	serine protease	AT1G76140	PROLYL ENDOPEPTIDASE (PTHR42881:SF5)	serine protease
Zm00001d002725	AT2G35710.1	Zm00001eb429610	GLUCURONOSYLTRANSFERASE PGSIP8-RELATED (PTHR11183:SF114)	glycosyltransferase	AT2G35710	GLUCURONOSYLTRANSFERASE PGSIP8-RELATED (PTHR11183:SF114)	glycosyltransferase
Zm00001d002726	AT5G47500.1	Zm00001eb074530	PECTINESTERASE 68-RELATED (PTHR31321:SF19)	hydrolase	AT5G47500	PECTINESTERASE 68-RELATED (PTHR31321:SF19)	hydrolase
Zm00001d002743	AT3G60520.1	Zm00001eb074720	OS04G0551600 PROTEIN (PTHR33779:SF11)	-	AT3G60520	BNAA09G38550D PROTEIN (PTHR33779:SF10)	-
Zm00001d002753	AT5G59580.1	no_V5_gene	OS07G0241800 PROTEIN (PTHR11926:SF1425)	transferase	AT5G59580	UDP-GLYCOSYLTRANSFERASE 76E1-RELATED (PTHR11926:SF1034)	transferase
Zm00001d002759	AT5G47240.1	Zm00001eb074890	NUDIX HYDROLASE 8 (PTHR13994:SF13)	nucleotide phosphatase	AT5G47240	NUDIX HYDROLASE 8 (PTHR13994:SF13)	nucleotide phosphatase
Zm00001d002761	AT5G47230.1	Zm00001eb074910	AP26 (PTHR31190:SF403)	-	AT5G47230	ETHYLENE-RESPONSIVE TRANSCRIPTION FACTOR 5 (PTHR31677:SF127)	DNA-binding transcription factor
Zm00001d002781	AT2G44710.1	Zm00001eb427780	OS04G0543200 PROTEIN (PTHR21245:SF9)	RNA metabolism protein	AT2G44710	OS04G0543200 PROTEIN (PTHR21245:SF9)	RNA metabolism protein
Zm00001d002796	AT3G60260.1	Zm00001eb427870	OS04G0545100 PROTEIN (PTHR12771:SF24)	scaffold/adaptor protein	AT3G60260	ELMO/CED-12 FAMILY PROTEIN (PTHR12771:SF68)	scaffold/adaptor protein
Zm00001d002798	AT3G45210.1	Zm00001eb075210	OS10G0481000 PROTEIN (PTHR33083:SF114)	-	AT3G45210	EMB|CAB72159.1 (PTHR46525:SF2)	-
Zm00001d002801	AT1G76890.2	Zm00001eb075250	GT-2-LIKE 1 (PTHR21654:SF24)	-	AT1G76890	TRIHELIX TRANSCRIPTION FACTOR GT-2 (PTHR21654:SF73)	-
Zm00001d002828	AT1G12260.1	Zm00001eb075510	OS04G0536500 PROTEIN (PTHR31989:SF426)	-	AT1G12260	NAC DOMAIN-CONTAINING PROTEIN 26-RELATED (PTHR31989:SF464)	-
Zm00001d002842	AT3G61260.1	Zm00001eb075630	REMORIN 1.4 (PTHR31775:SF5)	-	AT3G61260	REMORIN_C DOMAIN-CONTAINING PROTEIN (PTHR31775:SF31)	-
Zm00001d002843	AT3G61250.1	Zm00001eb075640	P-TYPE R2R3 MYB PROTEIN (PTHR10641:SF592)	homeodomain transcription factor	AT3G61250	TRANSCRIPTION FACTOR MYB17 (PTHR10641:SF622)	homeodomain transcription factor
Zm00001d002847	AT3G61220.2	Zm00001eb075660	(+)-NEOMENTHOL DEHYDROGENASE (PTHR43490:SF65)	dehydrogenase	AT3G61220	(+)-NEOMENTHOL DEHYDROGENASE-RELATED (PTHR43490:SF126)	dehydrogenase
Zm00001d002854	AT3G15360.1	Zm00001eb075740	THIOREDOXIN M2, CHLOROPLASTIC (PTHR45663:SF37)	oxidoreductase	AT3G15360	THIOREDOXIN M4, CHLOROPLASTIC (PTHR45663:SF16)	oxidoreductase
Zm00001d002860		Zm00001eb075810	EXPANSIN-B17 (PTHR31692:SF82)	-	no_annotation	no_annotation
Zm00001d002865	AT3G15470.1	Zm00001eb427140	WD REPEAT-CONTAINING PROTEIN 44-LIKE (PTHR14221:SF67)	-	AT3G15470	WD REPEAT-CONTAINING PROTEIN 44-LIKE (PTHR14221:SF67)	-
Zm00001d002929	AT1G77850.1	Zm00001eb076420	AUXIN RESPONSE FACTOR 13 (PTHR31384:SF172)	-	AT1G77850	AUXIN RESPONSE FACTOR 17 (PTHR31384:SF94)	-
Zm00001d002939	AT1G22610.1	Zm00001eb076540	OS04G0691800 PROTEIN (PTHR31425:SF27)	transferase	AT1G22610	C2 CALCIUM/LIPID-BINDING PLANT PHOSPHORIBOSYLTRANSFERASE FAMILY PROTEIN (PTHR31425:SF22)	transferase
Zm00001d002956	AT5G23395.1	Zm00001eb076730	BRO1 DOMAIN-CONTAINING PROTEIN BROX (PTHR23032:SF13)	-	AT5G23395	AU015836 PROTEIN-RELATED (PTHR21622:SF0)	-
Zm00001d002970	AT3G22250.1	Zm00001eb076850	GLYCOSYLTRANSFERASE (PTHR48049:SF153)	glycosyltransferase	AT3G22250	UDP-GLYCOSYLTRANSFERASE 82A1 (PTHR48047:SF195)	glycosyltransferase
Zm00001d003009	AT5G03230.1	Zm00001eb077160	DUF584 DOMAIN-CONTAINING PROTEIN (PTHR46525:SF4)	-	AT5G03230	ARABIDOPSIS THALIANA GENOMIC DNA, CHROMOSOME 5, P1 CLONE:MOK16 (PTHR46525:SF6)	-
Zm00001d003068	AT1G08650.1	Zm00001eb077720	PHOSPHOENOLPYRUVATE CARBOXYLASE KINASE 2 (PTHR24349:SF414)	non-receptor serine/threonine protein kinase	AT1G08650	PHOSPHOENOLPYRUVATE CARBOXYLASE KINASE 1 (PTHR24349:SF452)	non-receptor serine/threonine protein kinase
Zm00001d003106	AT1G49760.2	Zm00001eb426070	POLYADENYLATE-BINDING PROTEIN (PTHR24012:SF879)	RNA metabolism protein	AT1G49760	POLYADENYLATE-BINDING PROTEIN 8 (PTHR24012:SF896)	RNA metabolism protein
Zm00001d003114	AT4G32060.1	Zm00001eb426050	OS04G0502900 PROTEIN (PTHR12294:SF30)	calmodulin-related	AT4G32060	CALCIUM UPTAKE PROTEIN, MITOCHONDRIAL (PTHR12294:SF23)	calmodulin-related
Zm00001d003127		Zm00001eb425920	RIBOSOMAL_L23EN DOMAIN-CONTAINING PROTEIN (PTHR11620:SF2)	ribosomal protein	no_annotation	no_annotation
Zm00001d003159	AT5G15320.1	Zm00001eb078460	ATP SYNTHASE SUBUNIT E, MITOCHONDRIAL (PTHR36028:SF2)	-	AT5G15320	ATP SYNTHASE E CHAIN (PTHR36028:SF9)	-
Zm00001d003180	AT2G31370.5	Zm00001eb078620	BZIP TRANSCRIPTION FACTOR (PTHR13690:SF79)	DNA-binding transcription factor	AT2G31370	TRANSCRIPTION FACTOR POSF21-RELATED (PTHR13690:SF148)	DNA-binding transcription factor
Zm00001d003181	AT3G07570.1	Zm00001eb078640	CYTOCHROME B561 AND DOMON DOMAIN-CONTAINING PROTEIN (PTHR23130:SF171)	-	AT3G07570	CYTOCHROME B561 AND DOMON DOMAIN-CONTAINING PROTEIN (PTHR23130:SF171)	-
Zm00001d003195	AT1G06040.1	Zm00001eb078770	-	-	AT1G06040	B-BOX ZINC FINGER PROTEIN 24 (PTHR31832:SF41)	-
Zm00001d003197	AT4G03290.1	Zm00001eb078790	CALCIUM-BINDING PROTEIN CML22-RELATED (PTHR10891:SF973)	calmodulin-related	AT4G03290	CALMODULIN-LIKE PROTEIN 6-RELATED (PTHR10891:SF866)	calmodulin-related
Zm00001d003213	AT5G14230.1	Zm00001eb078890	TRANSIENT RECEPTOR POTENTIAL CHANNEL PYREXIA (PTHR24161:SF85)	protein modifying enzyme	AT5G14230	ANKYRIN 2, ISOFORM U (PTHR24123:SF33)	scaffold/adaptor protein
Zm00001d003254	AT3G27310.1	Zm00001eb425170	PLANT UBX DOMAIN-CONTAINING PROTEIN 1 (PTHR47557:SF2)	-	AT3G27310	PLANT UBX DOMAIN-CONTAINING PROTEIN 1 (PTHR47557:SF2)	-
Zm00001d003262	AT5G40640.1	Zm00001eb079310	OS04G0483200 PROTEIN (PTHR31133:SF8)	-	AT5G40640	TRANSMEMBRANE PROTEIN (PTHR31133:SF3)	-
Zm00001d003264	AT5G14360.1	Zm00001eb079320	BCL-2 BINDING ANTHANOGENE-1 (PTHR47376:SF15)	-	AT5G14360	OS02G0597700 PROTEIN (PTHR47376:SF2)	-
Zm00001d003266	AT4G24790.1	Zm00001eb079340	PROTEIN STICHEL-LIKE 2 (PTHR11669:SF0)	DNA-directed DNA polymerase	AT4G24790	PROTEIN STICHEL-LIKE 2 (PTHR11669:SF0)	DNA-directed DNA polymerase
Zm00001d003287	AT5G50200.3	Zm00001eb079530	HIGH-AFFINITY NITRATE TRANSPORTER-ACTIVATING PROTEIN 2.2-RELATED (PTHR34806:SF4)	transporter	AT5G50200	HIGH-AFFINITY NITRATE TRANSPORTER 3.1 (PTHR34806:SF1)	transporter
Zm00001d003304		Zm00001eb079730	BOWMAN-BIRK TYPE BRAN TRYPSIN INHIBITOR (PTHR33479:SF7)	-	no_annotation	no_annotation
Zm00001d003308	AT4G20325.1	Zm00001eb079750	RIBONUCLEASE H2 SUBUNIT B (PTHR13383:SF11)	endoribonuclease	AT4G20325	RIBONUCLEASE H2 SUBUNIT B (PTHR13383:SF11)	endoribonuclease
Zm00001d003311	AT1G14130.1	Zm00001eb079790	2-OXOGLUTARATE (2OG) AND FE(II)-DEPENDENT OXYGENASE SUPERFAMILY PROTEIN (PTHR47990:SF81)	oxygenase	AT1G14130	2-OXOGLUTARATE (2OG) AND FE(II)-DEPENDENT OXYGENASE SUPERFAMILY PROTEIN (PTHR47990:SF81)	oxygenase
Zm00001d003315	AT3G14000.2	Zm00001eb079830	OS04G0475250 PROTEIN (PTHR46058:SF4)	-	AT3G14000	PROTEIN BREVIS RADIX-LIKE 2 (PTHR46058:SF35)	-
Zm00001d003317	AT5G06860.1	Zm00001eb079860	-	-	AT5G06860	POLYGALACTURONASE INHIBITOR 1 (PTHR48059:SF4)	-
Zm00001d003373	AT3G02450.1	Zm00001eb080320	-	-	AT3G02450	INACTIVE ATP-DEPENDENT ZINC METALLOPROTEASE FTSHI 3, CHLOROPLASTIC-RELATED (PTHR23076:SF110)	metalloprotease
Zm00001d003414	AT5G61430.1	Zm00001eb080700	NAC DOMAIN-CONTAINING PROTEIN 100 (PTHR31744:SF104)	-	AT5G61430	NAC DOMAIN-CONTAINING PROTEIN 100 (PTHR31744:SF104)	-
Zm00001d003457	AT4G39730.1	Zm00001eb081030	PLAT DOMAIN-CONTAINING PROTEIN 2 (PTHR31718:SF0)	-	AT4G39730	PLAT DOMAIN-CONTAINING PROTEIN 1 (PTHR31718:SF61)	-
Zm00001d003462	AT2G20860.1	Zm00001eb081090	LIPOYL SYNTHASE, MITOCHONDRIAL (PTHR10949:SF36)	-	AT2G20860	LIPOYL SYNTHASE, MITOCHONDRIAL (PTHR10949:SF36)	-
Zm00001d003464	AT4G39860.1	Zm00001eb081110	HEMATOLOGICAL/NEUROLOGICAL-LIKE PROTEIN (PTHR31132:SF2)	-	AT4G39860	HEMATOLOGICAL/NEUROLOGICAL-LIKE PROTEIN (PTHR31132:SF2)	-
Zm00001d003477	AT4G08920.1	Zm00001eb081200	CRYPTOCHROME-1 (PTHR11455:SF50)	DNA photolyase	AT4G08920	CRYPTOCHROME-1 (PTHR11455:SF50)	DNA photolyase
Zm00001d003500	AT5G09450.1	Zm00001eb081350	PENTATRICOPEPTIDE REPEAT-CONTAINING PROTEIN MITOCHONDRIAL (PTHR45717:SF4)	-	AT5G09450	PENTATRICOPEPTIDE REPEAT-CONTAINING PROTEIN MITOCHONDRIAL (PTHR45717:SF4)	-
Zm00001d003505	AT3G60520.1	Zm00001eb081390	OS02G0568600 PROTEIN (PTHR33779:SF14)	-	AT3G60520	BNAA09G38550D PROTEIN (PTHR33779:SF10)	-
Zm00001d003508	AT4G37030.1	Zm00001eb081420	MEMBRANE PROTEIN (PTHR31133:SF12)	-	AT4G37030	MEMBRANE PROTEIN (PTHR31133:SF12)	-
Zm00001d003509	AT1G47380.1	Zm00001eb423600	PROTEIN PHOSPHATASE 2C 40-RELATED (PTHR47992:SF177)	protein phosphatase	AT1G47380	PROTEIN PHOSPHATASE 2C 12-RELATED (PTHR47992:SF191)	protein phosphatase
Zm00001d003516		no_V5_gene	-	-	no_annotation	no_annotation
Zm00001d003533	AT1G17420.1	Zm00001eb081610	LIPOXYGENASE 4, CHLOROPLASTIC (PTHR11771:SF95)	oxygenase	AT1G17420	LIPOXYGENASE 3, CHLOROPLASTIC (PTHR11771:SF181)	oxygenase
Zm00001d003589	AT4G10000.2	Zm00001eb082070	THIOREDOXIN FAMILY PROTEIN (PTHR45288:SF2)	oxidoreductase	AT4G10000	THIOREDOXIN FAMILY PROTEIN (PTHR45288:SF2)	oxidoreductase
Zm00001d003594	AT5G49890.1	Zm00001eb082120	-	-	AT5G49890	CHLORIDE CHANNEL PROTEIN CLC-C (PTHR11689:SF144)	ion channel
Zm00001d003598	AT1G59940.1	Zm00001eb423050	TWO-COMPONENT RESPONSE REGULATOR ORR1 (PTHR43874:SF28)	winged helix/forkhead transcription factor	AT1G59940	TWO-COMPONENT RESPONSE REGULATOR ARR3-RELATED (PTHR43874:SF50)	winged helix/forkhead transcription factor
Zm00001d003601	AT1G59750.3	Zm00001eb082150	AUXIN RESPONSE FACTOR 9 (PTHR31384:SF146)	-	AT1G59750	AUXIN RESPONSE FACTOR 1 (PTHR31384:SF96)	-
Zm00001d003602	AT5G08500.1	Zm00001eb422980	CLEFT LIP AND PALATE TRANSMEMBRANE PROTEIN 1-LIKE PROTEIN (PTHR21347:SF0)	-	AT5G08500	CLEFT LIP AND PALATE TRANSMEMBRANE PROTEIN 1-LIKE PROTEIN (PTHR21347:SF0)	-
Zm00001d003603	AT1G59740.1	Zm00001eb082170	OSJNBA0064D20.8 PROTEIN (PTHR11654:SF114)	transporter	AT1G59740	PROTEIN NRT1/ PTR FAMILY 4.3 (PTHR11654:SF551)	transporter
Zm00001d003616		Zm00001eb422840	PROTEIN MUSCLEBLIND (PTHR12675:SF12)	RNA splicing factor	no_annotation	no_annotation
Zm00001d003635		no_V5_gene	-	-	no_annotation	no_annotation
Zm00001d003645	AT4G24660.1	Zm00001eb082590	ZINC-FINGER HOMEODOMAIN PROTEIN 8 (PTHR31948:SF128)	-	AT4G24660	ZINC-FINGER HOMEODOMAIN PROTEIN 2 (PTHR31948:SF140)	-
Zm00001d003648	AT3G14980.1	Zm00001eb082620	INCREASED DNA METHYLATION 1 (PTHR47025:SF15)	-	AT3G14980	INCREASED DNA METHYLATION 1 (PTHR46508:SF2)	-
Zm00001d003659	AT1G10940.1	Zm00001eb082720	SERINE/THREONINE-PROTEIN KINASE SAPK7 (PTHR24343:SF464)	non-receptor serine/threonine protein kinase	AT1G10940	SERINE/THREONINE-PROTEIN KINASE SRK2A-RELATED (PTHR24343:SF376)	non-receptor serine/threonine protein kinase
Zm00001d003670	AT3G19300.1	Zm00001eb082830	PROTEIN KINASE SUPERFAMILY PROTEIN (PTHR27001:SF748)	-	AT3G19300	OS04G0689400 PROTEIN (PTHR27001:SF594)	-
Zm00001d003671	AT1G49740.1	Zm00001eb082840	PLC-LIKE PHOSPHODIESTERASES SUPERFAMILY PROTEIN (PTHR13593:SF89)	-	AT1G49740	F14J22.5 PROTEIN (PTHR13593:SF134)	-
Zm00001d003741	AT5G07990.1	Zm00001eb336520	CYTOCHROME P450 SUPERFAMILY PROTEIN-RELATED (PTHR47944:SF8)	oxygenase	AT5G07990	FLAVONOID 3'-MONOOXYGENASE (PTHR24298:SF45)	oxygenase
Zm00001d003751	AT3G44220.1	Zm00001eb422110	OS04G0416700 PROTEIN (PTHR31415:SF12)	-	AT3G44220	LEA_2 DOMAIN-CONTAINING PROTEIN (PTHR31415:SF121)	-
Zm00001d003769	AT2G27310.1	no_V5_gene	F-BOX PROTEIN-RELATED (PTHR33736:SF4)	-	AT2G27310	F-BOX PLANT-LIKE PROTEIN (PTHR33736:SF18)	-
Zm00001d003784	AT2G27500.2	Zm00001eb083870	GLUCAN ENDO-1,3-BETA-GLUCOSIDASE 14 (PTHR32227:SF236)	glucosidase	AT2G27500	GLUCAN ENDO-1,3-BETA-GLUCOSIDASE 14 (PTHR32227:SF236)	glucosidase
Zm00001d003800	AT2G36290.1	Zm00001eb084020	ALPHA/BETA-HYDROLASES SUPERFAMILY PROTEIN (PTHR45763:SF14)	hydrolase	AT2G36290	ALPHA/BETA-HYDROLASES SUPERFAMILY PROTEIN (PTHR45763:SF19)	hydrolase
Zm00001d003817	AT5G03650.1	Zm00001eb084160	1,4-ALPHA-GLUCAN-BRANCHING ENZYME (PTHR43651:SF3)	amylase	AT5G03650	1,4-ALPHA-GLUCAN-BRANCHING ENZYME (PTHR43651:SF3)	amylase
Zm00001d003833	AT2G27830.1	Zm00001eb084290	SUBFAMILY NOT NAMED (PTHR33270:SF50)	-	AT2G27830	EXPRESSED PROTEIN (PTHR33270:SF24)	-
Zm00001d003850	AT1G79110.2	Zm00001eb084550	EF-HAND CALCIUM-BINDING DOMAIN-CONTAINING PROTEIN 4A (PTHR42647:SF72)	-	AT1G79110	BOI-RELATED E3 UBIQUITIN-PROTEIN LIGASE 2-RELATED (PTHR42647:SF12)	-
Zm00001d003851	AT1G76130.1	Zm00001eb084540	ALPHA-AMYLASE 2-RELATED (PTHR43447:SF7)	amylase	AT1G76130	ALPHA-AMYLASE 2-RELATED (PTHR43447:SF7)	amylase
Zm00001d003852	AT3G12920.1	Zm00001eb084560	RING ZINC FINGER DOMAIN SUPERFAMILY PROTEIN-RELATED (PTHR42647:SF20)	-	AT3G12920	BOI-RELATED E3 UBIQUITIN-PROTEIN LIGASE 3-RELATED (PTHR42647:SF32)	-
Zm00001d003855	AT3G02070.1	Zm00001eb423140	-	-	AT3G02070	OVARIAN TUMOR DOMAIN-CONTAINING DEUBIQUITINATING ENZYME 12 (PTHR12419:SF3)	cysteine protease
Zm00001d003864	AT1G09020.1	Zm00001eb357500	AKINBETAGAMMA (PTHR13780:SF112)	kinase modulator	AT1G09020	LD22662P (PTHR13780:SF35)	kinase modulator
Zm00001d003925	AT5G13160.1	Zm00001eb085170	OS04G0393900 PROTEIN (PTHR47985:SF86)	-	AT5G13160	SERINE/THREONINE-PROTEIN KINASE PBS1 (PTHR47985:SF44)	-
Zm00001d003945	AT5G50740.3	Zm00001eb085330	OS04G0390100 PROTEIN (PTHR46195:SF32)	-	AT5G50740	HEAVY METAL TRANSPORT/DETOXIFICATION SUPERFAMILY PROTEIN (PTHR46195:SF15)	-
Zm00001d003981	AT5G43260.1	Zm00001eb085540	OS04G0385900 PROTEIN (PTHR34687:SF2)	chaperone	AT5G43260	CHAPERONE PROTEIN DNAJ-LIKE PROTEIN (PTHR34687:SF1)	chaperone
Zm00001d003996	AT3G11590.1	Zm00001eb085630	OS04G0382800 PROTEIN (PTHR31071:SF58)	-	AT3G11590	PLANT/F24K9-26 PROTEIN (PTHR31071:SF7)	-
Zm00001d004070	AT3G25150.2	Zm00001eb420600	OS04G0372800 PROTEIN (PTHR10693:SF82)	RNA metabolism protein	AT3G25150	AT27578P (PTHR10693:SF20)	RNA metabolism protein
Zm00001d004167	AT4G37320.1	Zm00001eb086840	OSJNBA0009K15.16 PROTEIN (PTHR31595:SF35)	acyltransferase	AT4G37320	CYTOCHROME P450, FAMILY 81, SUBFAMILY D, POLYPEPTIDE 5 (PTHR47947:SF40)	oxygenase
Zm00001d004198	AT1G17200.1	Zm00001eb087050	CASP-LIKE PROTEIN 2A1 (PTHR33573:SF46)	-	AT1G17200	CASP-LIKE PROTEIN 2A1 (PTHR11615:SF212)	dehydrogenase
Zm00001d004203	AT5G24860.1	Zm00001eb087080	FLOWERING-PROMOTING FACTOR 1-LIKE PROTEIN 4 (PTHR33433:SF4)	-	AT5G24860	FLOWERING-PROMOTING FACTOR 1 (PTHR33433:SF14)	-
Zm00001d004357	AT5G51760.1	Zm00001eb088070	PROTEIN PHOSPHATASE 2C 75-RELATED (PTHR47992:SF141)	protein phosphatase	AT5G51760	PROTEIN PHOSPHATASE 2C 75-RELATED (PTHR47992:SF141)	protein phosphatase
Zm00001d004478	AT3G24430.1	Zm00001eb089070	IRON-SULFUR PROTEIN NUBPL (PTHR42961:SF2)	-	AT3G24430	IRON-SULFUR PROTEIN NUBPL (PTHR42961:SF2)	-
Zm00001d004524		Zm00001eb089470	OS04G0110100 PROTEIN (PTHR32401:SF43)	-	no_annotation	no_annotation
Zm00001d004564	AT2G05710.1	Zm00001eb419110	ACONITATE HYDRATASE 3 MITOCHONDRIAL (PTHR11670:SF55)	RNA metabolism protein	AT2G05710	CITRATE HYDRO-LYASE (PTHR11670:SF54)	RNA metabolism protein
Zm00001d004664	AT3G48520.1	Zm00001eb090620	CYTOCHROME P450 FAMILY PROTEIN, EXPRESSED (PTHR24296:SF231)	oxygenase	AT3G48520	CYTOCHROME P450 94B3 (PTHR24296:SF5)	oxygenase
Zm00001d004707	AT1G21650.2	Zm00001eb090990	PROTEIN TRANSLOCASE SUBUNIT SECA2, CHLOROPLASTIC (PTHR30612:SF11)	transporter	AT1G21650	PROTEIN TRANSLOCASE SUBUNIT SECA2, CHLOROPLASTIC (PTHR30612:SF11)	transporter
Zm00001d004744	AT4G38620.1	Zm00001eb091300	TRANSCRIPTION REPRESSOR MYB6 (PTHR47999:SF105)	DNA-binding transcription factor	AT4G38620	TRANSCRIPTION REPRESSOR MYB4 (PTHR47999:SF102)	DNA-binding transcription factor
Zm00001d004758	AT1G65870.1	Zm00001eb091400	DIRIGENT PROTEIN (PTHR21495:SF52)	transporter	AT1G65870	DIRIGENT PROTEIN 17-RELATED (PTHR21495:SF249)	transporter
Zm00001d004848	AT1G18740.1	Zm00001eb202440	EXPRESSED PROTEIN (PTHR31509:SF117)	-	AT1G18740	OS04G0688000 PROTEIN (PTHR31509:SF0)	-
Zm00001d004894	AT5G38410.3	Zm00001eb197410	RIBULOSE BISPHOSPHATE CARBOXYLASE SMALL SUBUNIT 1B, CHLOROPLASTIC-RELATED (PTHR31262:SF10)	-	AT5G38410	RIBULOSE BISPHOSPHATE CARBOXYLASE SMALL SUBUNIT 1B, CHLOROPLASTIC-RELATED (PTHR31262:SF10)	-
Zm00001d004895	AT2G27310.1	no_V5_gene	OS12G0156500 PROTEIN (PTHR33736:SF13)	-	AT2G27310	F-BOX PLANT-LIKE PROTEIN (PTHR33736:SF18)	-
Zm00001d004918		Zm00001eb092750	-	-	no_annotation	no_annotation
Zm00001d004957	AT5G05690.1	Zm00001eb093140	CYTOCHROME P450 90A1 (PTHR24286:SF44)	oxygenase	AT5G05690	CYTOCHROME P450 90A1 (PTHR24286:SF44)	oxygenase
Zm00001d005018	AT1G33110.1	Zm00001eb093580	PROTEIN DETOXIFICATION 20-RELATED (PTHR11206:SF102)	transporter	AT1G33110	PROTEIN DETOXIFICATION 20-RELATED (PTHR11206:SF102)	transporter
Zm00001d005028	AT5G18270.2	Zm00001eb093650	NAC DOMAIN-CONTAINING PROTEIN 77 (PTHR31744:SF62)	-	AT5G18270	NAC DOMAIN-CONTAINING PROTEIN 87 (PTHR31744:SF92)	-
Zm00001d005035	AT2G38670.1	Zm00001eb093730	ETHANOLAMINE-PHOSPHATE CYTIDYLYLTRANSFERASE (PTHR45780:SF2)	nucleotidyltransferase	AT2G38670	ETHANOLAMINE-PHOSPHATE CYTIDYLYLTRANSFERASE (PTHR45780:SF2)	nucleotidyltransferase
Zm00001d005051	AT2G30520.1	Zm00001eb093890	ROOT PHOTOTROPISM PROTEIN 2 (PTHR32370:SF17)	-	AT2G30520	ROOT PHOTOTROPISM PROTEIN 2 (PTHR32370:SF17)	-
Zm00001d005108	AT3G01090.2	Zm00001eb094400	AMP-ACTIVATED PROTEIN KINASE ALPHA SUBUNIT, ISOFORM A (PTHR24343:SF466)	non-receptor serine/threonine protein kinase	AT3G01090	AMP-ACTIVATED PROTEIN KINASE ALPHA SUBUNIT, ISOFORM A (PTHR24343:SF466)	non-receptor serine/threonine protein kinase
Zm00001d005118	AT1G55840.1	Zm00001eb094480	OS09G0258000 PROTEIN (PTHR46226:SF13)	-	AT1G55840	CRAL-TRIO DOMAIN-CONTAINING PROTEIN (PTHR46226:SF5)	-
Zm00001d005146	AT5G48485.1	Zm00001eb094610	LIPID-TRANSFER PROTEIN DIR1-RELATED (PTHR33122:SF60)	-	AT5G48485	LIPID-TRANSFER PROTEIN DIR1-RELATED (PTHR33122:SF60)	-
Zm00001d005177	AT5G05950.1	Zm00001eb094910	OS07G0240400 PROTEIN (PTHR33430:SF7)	-	AT5G05950	OS07G0240400 PROTEIN (PTHR33430:SF7)	-
Zm00001d005229		Zm00001eb095200	OS07G0223700 PROTEIN (PTHR35471:SF1)	-	no_annotation	no_annotation
Zm00001d005241	AT3G23590.1	Zm00001eb095280	MEDIATOR OF RNA POLYMERASE II TRANSCRIPTION SUBUNIT 33A (PTHR33739:SF5)	-	AT3G23590	MEDIATOR OF RNA POLYMERASE II TRANSCRIPTION SUBUNIT 33A (PTHR33739:SF5)	-
Zm00001d005297	AT1G74160.1	Zm00001eb095640	LONGIFOLIA PROTEIN (PTHR31680:SF4)	-	AT1G74160	LONGIFOLIA PROTEIN (PTHR31680:SF4)	-
Zm00001d005300	AT2G23290.1	Zm00001eb095690	TRANSCRIPTION FACTOR MYB44 (PTHR45614:SF190)	-	AT2G23290	TRANSCRIPTION FACTOR MYB73 (PTHR45614:SF124)	-
Zm00001d005315	AT5G23950.1	no_V5_gene	CALCIUM-DEPENDENT LIPID-BINDING (CALB DOMAIN) FAMILY PROTEIN (PTHR32246:SF20)	-	AT5G23950	CALCIUM-DEPENDENT LIPID-BINDING (CALB DOMAIN) FAMILY PROTEIN (PTHR32246:SF20)	-
Zm00001d005343	AT2G36310.1	Zm00001eb096030	URIDINE NUCLEOSIDASE 2-RELATED (PTHR12304:SF21)	hydrolase	AT2G36310	URIDINE NUCLEOSIDASE 1 (PTHR12304:SF1)	hydrolase
Zm00001d005374	AT1G33055.1	Zm00001eb096470	-	-	AT1G33055	-	-
Zm00001d005392	AT1G27480.1	Zm00001eb096490	OS02G0589700 PROTEIN (PTHR11440:SF52)	acyltransferase	AT1G27480	BCDNA.GH02384 (PTHR11440:SF97)	acyltransferase
Zm00001d005421	AT2G37170.1	Zm00001eb096680	AQUAPORIN PIP2-1-RELATED (PTHR45687:SF94)	-	AT2G37170	AQUAPORIN PIP2-2-RELATED (PTHR45687:SF75)	-
Zm00001d005462	AT1G15030.1	Zm00001eb097000	OS07G0246600 PROTEIN (PTHR31343:SF8)	-	AT1G15030	T15D22.8 (PTHR31343:SF42)	-
Zm00001d005470	AT2G35980.1	Zm00001eb097050	OS07G0250501 PROTEIN (PTHR31415:SF78)	-	AT2G35980	NDR1/HIN1-LIKE PROTEIN 10 (PTHR31415:SF174)	-
Zm00001d005478	AT5G64740.1	Zm00001eb304560	CELLULOSE SYNTHASE A CATALYTIC SUBUNIT 6 [UDP-FORMING]-RELATED (PTHR13301:SF222)	DNA-binding transcription factor	AT5G64740	CELLULOSE SYNTHASE A CATALYTIC SUBUNIT 6 [UDP-FORMING] (PTHR13301:SF159)	DNA-binding transcription factor
Zm00001d005609	AT2G29380.1	Zm00001eb098220	PROTEIN PHOSPHATASE 2C 68-RELATED (PTHR47992:SF227)	protein phosphatase	AT2G29380	PROTEIN PHOSPHATASE 2C 24-RELATED (PTHR47992:SF40)	protein phosphatase
Zm00001d005622	AT4G23810.1	Zm00001eb098330	WRKY DOMAIN-CONTAINING PROTEIN (PTHR31282:SF85)	DNA-binding transcription factor	AT4G23810	WRKY TRANSCRIPTION FACTOR 53-RELATED (PTHR32096:SF94)	DNA-binding transcription factor
Zm00001d005670		Zm00001eb098720	-	-	no_annotation	no_annotation
Zm00001d005726	AT1G74950.1	Zm00001eb099240	PROTEIN TIFY 7 (PTHR33077:SF90)	-	AT1G74950	PROTEIN TIFY 10B (PTHR33077:SF54)	-
Zm00001d005766	AT3G29000.1	Zm00001eb099610	CALMODULIN-LIKE PROTEIN 5 (PTHR10891:SF931)	calmodulin-related	no_annotation	no_annotation
Zm00001d005775	AT5G17420.1	Zm00001eb099710	CELLULOSE SYNTHASE A CATALYTIC SUBUNIT 7 [UDP-FORMING] (PTHR13301:SF28)	DNA-binding transcription factor	AT5G17420	CELLULOSE SYNTHASE A CATALYTIC SUBUNIT 7 [UDP-FORMING] (PTHR13301:SF28)	DNA-binding transcription factor
Zm00001d005785	AT5G10690.1	Zm00001eb099850	OS09G0431600 PROTEIN (PTHR47581:SF2)	-	AT5G10690	OS09G0431600 PROTEIN (PTHR47581:SF2)	-
Zm00001d005798	AT1G72360.2	Zm00001eb099980	ETHYLENE-RESPONSIVE TRANSCRIPTION FACTOR RAP2-12 (PTHR31190:SF376)	-	AT1G72360	ETHYLENE-RESPONSIVE TRANSCRIPTION FACTOR ERF073 (PTHR31190:SF264)	-
Zm00001d005822	AT5G07990.1	Zm00001eb100210	OS09G0264400 PROTEIN (PTHR47944:SF7)	oxygenase	AT5G07990	FLAVONOID 3'-MONOOXYGENASE (PTHR24298:SF45)	oxygenase
Zm00001d005833	AT3G14000.2	Zm00001eb314310	PROTEIN BREVIS RADIX-LIKE 3 (PTHR46058:SF2)	-	AT3G14000	PROTEIN BREVIS RADIX-LIKE 2 (PTHR46058:SF35)	-
Zm00001d005849	AT1G21920.1	Zm00001eb100460	HISTONE H3 K4-SPECIFIC METHYLTRANSFERASE SET7/9 FAMILY PROTEIN (PTHR23084:SF176)	kinase	AT1G21920	HISTONE H3 K4-SPECIFIC METHYLTRANSFERASE SET7/9 FAMILY PROTEIN (PTHR23084:SF253)	kinase
Zm00001d005874	AT1G14630.1	Zm00001eb100680	SUBFAMILY NOT NAMED (PTHR33385:SF14)	-	no_annotation	no_annotation
Zm00001d005885	AT5G67020.1	no_V5_gene	OS09G0456700 PROTEIN (PTHR32011:SF4)	-	AT5G67020	BNAC07G16360D PROTEIN (PTHR32011:SF7)	-
Zm00001d005888	AT4G36990.1	Zm00001eb100770	HEAT STRESS TRANSCRIPTION FACTOR B-1 (PTHR10015:SF439)	winged helix/forkhead transcription factor	AT4G36990	HEAT STRESS TRANSCRIPTION FACTOR B-1 (PTHR10015:SF329)	winged helix/forkhead transcription factor
Zm00001d005889	AT3G19270.1	Zm00001eb100780	ABSCISIC ACID 8'-HYDROXYLASE 4 (PTHR24286:SF376)	oxygenase	AT3G19270	ABSCISIC ACID 8'-HYDROXYLASE 4 (PTHR24286:SF376)	oxygenase
Zm00001d005897	AT5G66800.1	Zm00001eb100860	OS09G0459200 PROTEIN (PTHR31722:SF28)	-	AT5G66800	EMB|CAB62433.1| (PTHR31722:SF62)	-
Zm00001d005925	AT4G24620.1	Zm00001eb101090	GLUCOSE-6-PHOSPHATE ISOMERASE (PTHR11469:SF1)	isomerase	AT4G24620	GLUCOSE-6-PHOSPHATE ISOMERASE (PTHR11469:SF1)	isomerase
Zm00001d005936	AT3G05200.1	Zm00001eb101180	E3 UBIQUITIN-PROTEIN LIGASE ATL6 (PTHR14155:SF263)	ubiquitin-protein ligase	AT3G05200	E3 UBIQUITIN-PROTEIN LIGASE ATL6 (PTHR14155:SF263)	ubiquitin-protein ligase
Zm00001d005940	AT1G72220.1	Zm00001eb101200	RING-TYPE E3 UBIQUITIN TRANSFERASE (PTHR45676:SF10)	-	AT1G72220	RING-H2 FINGER PROTEIN ATL54 (PTHR45676:SF126)	-
Zm00001d005945		no_V5_gene	-	-	no_annotation	no_annotation
Zm00001d005951	AT4G40060.1	Zm00001eb315750	HOMEOBOX-LEUCINE ZIPPER PROTEIN HOX4 (PTHR24326:SF612)	homeodomain transcription factor	AT4G40060	HOMEOBOX-LEUCINE ZIPPER PROTEIN ATHB-16 (PTHR24326:SF559)	homeodomain transcription factor
Zm00001d005954		no_V5_gene	-	-	no_annotation	no_annotation
Zm00001d005969	AT1G69010.1	Zm00001eb315910	BHLH TRANSCRIPTION FACTOR (PTHR46412:SF16)	basic helix-loop-helix transcription factor	AT1G69010	TRANSCRIPTION FACTOR BIM2 (PTHR46412:SF6)	basic helix-loop-helix transcription factor
Zm00001d005970	AT1G51700.1	Zm00001eb101420	OS08G0490100 PROTEIN (PTHR31992:SF204)	-	AT1G51700	DOF ZINC FINGER PROTEIN DOF1.7 (PTHR31992:SF232)	-
Zm00001d005975	AT2G04340.1	Zm00001eb101470	OS09G0478400 PROTEIN (PTHR36008:SF1)	-	AT2G04340	OS09G0478400 PROTEIN (PTHR36008:SF1)	-
Zm00001d005978	AT2G04240.2	Zm00001eb316120	RING-H2 FINGER PROTEIN (PTHR47258:SF7)	-	AT2G04240	E3 UBIQUITIN-PROTEIN LIGASE XERICO-RELATED (PTHR47258:SF1)	-
Zm00001d005984		Zm00001eb101550	-	-	no_annotation	no_annotation
Zm00001d006010		Zm00001eb101770	-	-	no_annotation	no_annotation
Zm00001d006019	AT3G57810.3	Zm00001eb101860	-	-	AT3G57810	OVARIAN TUMOR DOMAIN-CONTAINING DEUBIQUITINATING ENZYME 4 (PTHR12419:SF8)	cysteine protease
Zm00001d006057	AT3G21190.1	Zm00001eb102200	PROTEIN MANNAN SYNTHESIS-RELATED 1 (PTHR31288:SF5)	-	AT3G21190	PROTEIN MANNAN SYNTHESIS-RELATED 1 (PTHR31288:SF5)	-
Zm00001d006065	AT3G07340.1	Zm00001eb317460	OS09G0501600 PROTEIN (PTHR12565:SF315)	-	AT3G07340	TRANSCRIPTION FACTOR BHLH62 (PTHR12565:SF443)	-
Zm00001d006079	AT1G04860.1	Zm00001eb102350	UBIQUITINYL HYDROLASE 1 (PTHR24006:SF781)	cysteine protease	AT1G04860	UBIQUITIN CARBOXYL-TERMINAL HYDROLASE 2 (PTHR24006:SF891)	cysteine protease
Zm00001d006103	AT2G28380.1	Zm00001eb102530	DOUBLE-STRANDED RNA-BINDING PROTEIN 3 (PTHR46031:SF30)	-	AT2G28380	DOUBLE-STRANDED RNA-BINDING PROTEIN 2 (PTHR46031:SF26)	-
Zm00001d006106	AT2G33480.1	Zm00001eb102540	OS09G0509100 PROTEIN (PTHR31719:SF103)	DNA-binding transcription factor	AT2G33480	NAC DOMAIN-CONTAINING PROTEIN 41 (PTHR31989:SF386)	-
Zm00001d006132	AT3G25500.1	Zm00001eb102840	FORMIN-LIKE PROTEIN 15 (PTHR23213:SF336)	-	AT3G25500	FORMIN-LIKE PROTEIN 1 (PTHR23213:SF276)	-
Zm00001d006170	AT4G25480.1	Zm00001eb103110	AP2-EREBP TRANSCRIPTION FACTOR (PTHR31839:SF82)	-	AT4G25480	DEHYDRATION-RESPONSIVE ELEMENT-BINDING PROTEIN 1A-RELATED (PTHR31839:SF23)	-
Zm00001d006171	AT5G19700.1	Zm00001eb103130	PROTEIN DETOXIFICATION (PTHR11206:SF141)	transporter	AT5G19700	PROTEIN DETOXIFICATION 52 (PTHR11206:SF311)	transporter
Zm00001d006205	AT4G10550.3	Zm00001eb103410	SUBTILISIN-LIKE PROTEASE SBT3.9 ISOFORM X1 (PTHR10795:SF818)	serine protease	AT4G10550	SUBTILISIN-LIKE PROTEASE SBT3.1-RELATED (PTHR43806:SF50)	serine protease
Zm00001d006206	AT2G21385.4	no_V5_gene	-	-	AT2G21385	EXPRESSED PROTEIN (PTHR36348:SF1)	-
Zm00001d006209	AT3G51060.1	Zm00001eb103460	PROTEIN SHI RELATED SEQUENCE 7 (PTHR31604:SF2)	-	AT3G51060	PROTEIN SHI RELATED SEQUENCE 1-RELATED (PTHR31604:SF36)	-
Zm00001d006217	AT5G47070.1	Zm00001eb103540	OS09G0533600 PROTEIN (PTHR45621:SF54)	-	AT5G47070	SERINE/THREONINE-PROTEIN KINASE PBL19-RELATED (PTHR45621:SF193)	-
Zm00001d006220	AT3G10330.1	Zm00001eb319760	CYCLIN FAMILY PROTEIN (PTHR11618:SF74)	general transcription factor	AT3G10330	TRANSCRIPTION INITIATION FACTOR IIB-2 (PTHR11618:SF78)	general transcription factor
Zm00001d006236	AT4G38620.1	Zm00001eb103740	MYB TRANSCRIPTION FACTOR (PTHR47999:SF23)	DNA-binding transcription factor	AT4G38620	TRANSCRIPTION REPRESSOR MYB4 (PTHR47999:SF102)	DNA-binding transcription factor
Zm00001d006238	AT2G20990.1	Zm00001eb103760	OS09G0538800 PROTEIN (PTHR10774:SF216)	membrane trafficking regulatory protein	AT2G20990	CALCIUM-DEPENDENT LIPID-BINDING (CALB DOMAIN) FAMILY PROTEIN-RELATED (PTHR10774:SF214)	membrane trafficking regulatory protein
Zm00001d006246	AT5G66100.1	Zm00001eb331850	-	-	AT5G66100	LA-RELATED PROTEIN 1B-RELATED (PTHR22792:SF159)	RNA metabolism protein
Zm00001d006254	AT5G03470.1	Zm00001eb103950	SERINE/THREONINE PROTEIN PHOSPHATASE 2A REGULATORY SUBUNIT (PTHR10257:SF28)	protein phosphatase	AT5G03470	SERINE/THREONINE PROTEIN PHOSPHATASE 2A 57 KDA REGULATORY SUBUNIT B' ALPHA ISOFORM (PTHR10257:SF71)	protein phosphatase
Zm00001d006285	AT1G29500.1	Zm00001eb104190	AUXIN INDUCED PROTEIN (PTHR31175:SF31)	-	AT1G29500	AUXIN-RESPONSIVE PROTEIN SAUR61-RELATED (PTHR31175:SF99)	-
Zm00001d006286	AT4G35240.2	Zm00001eb104210	RNA POLYMERASE SUBUNIT BETA, PUTATIVE (DUF630 AND DUF632)-RELATED (PTHR21450:SF41)	-	AT4G35240	RNA POLYMERASE SUBUNIT BETA, PUTATIVE (DUF630 AND DUF632)-RELATED (PTHR21450:SF41)	-
Zm00001d006308	AT4G35500.1	Zm00001eb104380	PROTEIN KINASE DOMAIN-CONTAINING PROTEIN (PTHR45646:SF2)	non-receptor serine/threonine protein kinase	AT4G35500	PROTEIN KINASE SUPERFAMILY PROTEIN (PTHR47634:SF16)	-
Zm00001d006329	AT4G28088.1	Zm00001eb104610	HYDROPHOBIC PROTEIN OSR8 (PTHR21659:SF115)	-	AT4G28088	LOW TEMPERATURE AND SALT RESPONSIVE PROTEIN FAMILY (PTHR21659:SF106)	-
Zm00001d006330	AT3G59080.1	Zm00001eb104630	OS02G0314600 PROTEIN (PTHR13683:SF811)	aspartic protease	AT3G59080	OS02G0314600 PROTEIN (PTHR13683:SF811)	aspartic protease
Zm00001d006343	AT1G79480.1	Zm00001eb104740	OS09G0560850 PROTEIN (PTHR31044:SF73)	-	AT1G79480	CARBOHYDRATE-BINDING X8 DOMAIN SUPERFAMILY PROTEIN (PTHR31044:SF28)	-
Zm00001d006344	AT1G30970.1	Zm00001eb104750	BUB3-INTERACTING AND GLEBS MOTIF-CONTAINING PROTEIN ZNF207 (PTHR23215:SF0)	DNA metabolism protein	AT1G30970	BUB3-INTERACTING AND GLEBS MOTIF-CONTAINING PROTEIN ZNF207 (PTHR23215:SF0)	DNA metabolism protein
Zm00001d006354	AT5G17910.2	Zm00001eb104840	OS07G0472300 PROTEIN (PTHR33870:SF8)	-	AT5G17910	CARDIOMYOPATHY-ASSOCIATED PROTEIN (PTHR33870:SF4)	-
Zm00001d006368	AT2G17730.1	Zm00001eb104970	OS07G0479100 PROTEIN (PTHR46151:SF8)	-	AT2G17730	NEP1-INTERACTING PROTEIN 2 (PTHR46151:SF30)	-
Zm00001d006397	AT1G22360.1	Zm00001eb105190	GLYCOSYLTRANSFERASE (PTHR48049:SF69)	glycosyltransferase	AT1G22360	UDP-GLYCOSYLTRANSFERASE 85A2-RELATED (PTHR11926:SF1470)	transferase
Zm00001d006451	AT3G15270.1	Zm00001eb105640	-	-	AT3G15270	SQUAMOSA PROMOTER-BINDING-LIKE PROTEIN 5 (PTHR31251:SF182)	-
Zm00001d006454	AT3G05270.2	Zm00001eb322310	OS07G0506600 PROTEIN (PTHR31580:SF11)	-	AT3G05270	FILAMENT-LIKE PLANT PROTEIN 3 (PTHR31580:SF49)	-
Zm00001d006463	AT5G60200.1	Zm00001eb105770	DOF ZINC FINGER PROTEIN DOF1.4 (PTHR31992:SF141)	-	AT5G60200	DOF ZINC FINGER PROTEIN DOF5.3 (PTHR31992:SF159)	-
Zm00001d006464	AT5G66360.2	Zm00001eb105780	RIBOSOMAL RNA SMALL SUBUNIT METHYLTRANSFERASE, MITOCHONDRIAL (PTHR11727:SF12)	RNA methyltransferase	AT5G66360	RIBOSOMAL RNA SMALL SUBUNIT METHYLTRANSFERASE, MITOCHONDRIAL (PTHR11727:SF12)	RNA methyltransferase
Zm00001d006467	AT4G21990.1	Zm00001eb322440	5'-ADENYLYLSULFATE REDUCTASE 1, CHLOROPLASTIC (PTHR46482:SF9)	reductase	AT4G21990	5'-ADENYLYLSULFATE REDUCTASE 3, CHLOROPLASTIC (PTHR46482:SF14)	reductase
Zm00001d006480	AT1G07350.1	Zm00001eb105900	OS01G0367300 PROTEIN (PTHR48027:SF11)	-	AT1G07350	SERINE/ARGININE-RICH SPLICING FACTOR SR45A (PTHR48034:SF24)	RNA metabolism protein
Zm00001d006488	AT5G57700.3	Zm00001eb105960	-	-	AT5G57700	BNR/ASP-BOX REPEAT FAMILY PROTEIN (PTHR43752:SF2)	-
Zm00001d006578	AT2G42280.1	Zm00001eb323880	BHLH DOMAIN-CONTAINING PROTEIN (PTHR16223:SF354)	basic helix-loop-helix transcription factor	AT2G42280	TRANSCRIPTION FACTOR BHLH130 (PTHR16223:SF351)	basic helix-loop-helix transcription factor
Zm00001d006582		Zm00001eb106770	OS07G0558000 PROTEIN (PTHR45890:SF7)	-	no_annotation	no_annotation
Zm00001d006591	AT4G21510.1	Zm00001eb106850	F-BOX PROTEIN SKIP27 (PTHR34049:SF1)	-	AT4G21510	F-BOX PROTEIN SKIP27 (PTHR34049:SF1)	-
Zm00001d006608	AT1G11120.1	Zm00001eb107050	SUBFAMILY NOT NAMED (PTHR33728:SF21)	-	AT1G11120	CTTNBP 2 AMINO-TERMINAL-LIKE PROTEIN (PTHR33728:SF13)	-
Zm00001d006614	AT4G03415.1	Zm00001eb107130	PROTEIN PHOSPHATASE 2C 52-RELATED (PTHR47992:SF87)	protein phosphatase	AT4G03415	PROTEIN PHOSPHATASE 2C 52-RELATED (PTHR47992:SF87)	protein phosphatase
Zm00001d006645	AT3G03900.1	Zm00001eb325100	3'-PHOSPHOADENOSINE-5'-PHOSPHOSULFATE SYNTHASE (PTHR11055:SF1)	-	AT3G03900	3'-PHOSPHOADENOSINE-5'-PHOSPHOSULFATE SYNTHASE (PTHR11055:SF1)	-
Zm00001d006657	AT3G11945.1	Zm00001eb107520	HOMOGENTISATE SOLANESYLTRANSFERASE, CHLOROPLASTIC (PTHR43009:SF10)	transferase	AT3G11945	HOMOGENTISATE SOLANESYLTRANSFERASE, CHLOROPLASTIC (PTHR43009:SF10)	transferase
Zm00001d006673	AT2G44280.1	Zm00001eb107640	MAJOR FACILITATOR SUPERFAMILY DOMAIN-CONTAINING PROTEIN 12 (PTHR11328:SF28)	-	AT2G44280	MAJOR FACILITATOR SUPERFAMILY DOMAIN-CONTAINING PROTEIN 12 (PTHR11328:SF28)	-
Zm00001d006676	AT5G13050.1	Zm00001eb107660	5-FORMYLTETRAHYDROFOLATE CYCLO-LIGASE (PTHR23407:SF1)	ligase	AT5G13050	5-FORMYLTETRAHYDROFOLATE CYCLO-LIGASE (PTHR23407:SF1)	ligase
Zm00001d006700	AT5G55580.1	Zm00001eb107900	TRANSCRIPTION TERMINATION FACTOR MTERF9, CHLOROPLASTIC (PTHR13068:SF151)	-	AT5G55580	TRANSCRIPTION TERMINATION FACTOR MTERF9, CHLOROPLASTIC (PTHR13068:SF151)	-
Zm00001d006702	AT4G26640.2	Zm00001eb325760	OS07G0583700 PROTEIN (PTHR31221:SF126)	DNA-binding transcription factor	AT4G26640	WRKY TRANSCRIPTION FACTOR 20-RELATED (PTHR31221:SF235)	DNA-binding transcription factor
Zm00001d006704	AT3G07810.1	Zm00001eb107930	OS07G0584500 PROTEIN (PTHR48032:SF5)	-	AT3G07810	RNA-BINDING PROTEIN MUSASHI HOMOLOG RBP6 (PTHR48032:SF6)	-
Zm00001d006705	AT4G16490.1	Zm00001eb325810	ARM REPEAT SUPERFAMILY PROTEIN (PTHR23315:SF129)	ubiquitin-protein ligase	AT4G16490	ARM REPEAT SUPERFAMILY PROTEIN (PTHR23315:SF129)	ubiquitin-protein ligase
Zm00001d006710	AT5G47540.1	Zm00001eb325830	OS07G0585100 PROTEIN (PTHR10182:SF12)	-	AT5G47540	OS07G0585100 PROTEIN (PTHR10182:SF12)	-
Zm00001d006721	AT4G37650.1	Zm00001eb108090	PROTEIN SHORT-ROOT (PTHR31636:SF9)	-	AT4G37650	PROTEIN SHORT-ROOT (PTHR31636:SF9)	-
Zm00001d006726	AT3G01400.1	no_V5_gene	ARM REPEAT SUPERFAMILY PROTEIN (PTHR23315:SF64)	ubiquitin-protein ligase	AT3G01400	ARM REPEAT SUPERFAMILY PROTEIN (PTHR23315:SF64)	ubiquitin-protein ligase
Zm00001d006739	AT3G49940.1	Zm00001eb108240	OS07G0589000 PROTEIN (PTHR31304:SF69)	-	AT3G49940	LOB DOMAIN-CONTAINING PROTEIN 38 (PTHR31304:SF68)	-
Zm00001d006750	AT5G59845.1	Zm00001eb108300	OS07G0592000 PROTEIN (PTHR23201:SF99)	-	AT5G59845	GIBBERELLIN-REGULATED PROTEIN 10 (PTHR23201:SF141)	-
Zm00001d006759	AT1G18670.1	Zm00001eb108400	PROTEIN IMPAIRED IN BABA-INDUCED STERILITY 1 (PTHR24056:SF228)	non-receptor serine/threonine protein kinase	AT1G18670	PROTEIN IMPAIRED IN BABA-INDUCED STERILITY 1 (PTHR24056:SF228)	non-receptor serine/threonine protein kinase
Zm00001d006790	AT5G19010.1	Zm00001eb417810	MITOGEN-ACTIVATED PROTEIN KINASE 16 (PTHR24055:SF211)	non-receptor serine/threonine protein kinase	AT5G19010	MITOGEN-ACTIVATED PROTEIN KINASE 16 (PTHR24055:SF211)	non-receptor serine/threonine protein kinase
Zm00001d006812		no_V5_gene	-	-	no_annotation	no_annotation
Zm00001d006879	AT1G72310.1	Zm00001eb109400	OS10G0438800 PROTEIN (PTHR22765:SF375)	ubiquitin-protein ligase	AT1G72310	RING-H2 FINGER PROTEIN ATL3-RELATED (PTHR45676:SF166)	-
Zm00001d006910	AT1G78150.2	Zm00001eb109710	OS07G0623600 PROTEIN (PTHR31132:SF12)	-	AT1G78150	N-LYSINE METHYLTRANSFERASE (PTHR31132:SF13)	-
Zm00001d006916	AT4G08540.1	Zm00001eb109770	UV RADIATION RESISTANCE-ASSOCIATED GENE PROTEIN (PTHR15157:SF5)	-	AT4G08540	UV RADIATION RESISTANCE-ASSOCIATED GENE PROTEIN (PTHR15157:SF5)	-
Zm00001d006917	AT5G10020.1	Zm00001eb327990	OS07G0626500 PROTEIN (PTHR48003:SF5)	-	AT5G10020	OS07G0626500 PROTEIN (PTHR48003:SF5)	-
Zm00001d006944	AT3G17510.1	Zm00001eb110020	CBL-INTERACTING PROTEIN KINASE 21 (PTHR43895:SF65)	-	AT3G17510	CBL-INTERACTING SERINE/THREONINE-PROTEIN KINASE 1 (PTHR24343:SF368)	non-receptor serine/threonine protein kinase
Zm00001d006947	AT2G46950.1	Zm00001eb110050	OS07G0635200 PROTEIN (PTHR24282:SF52)	oxygenase	AT2G46950	CYTOCHROME P450 709B2 (PTHR24282:SF135)	oxygenase
Zm00001d006948	AT2G46950.1	Zm00001eb110050	OS07G0635200 PROTEIN (PTHR24282:SF52)	oxygenase	AT2G46950	CYTOCHROME P450 709B2 (PTHR24282:SF135)	oxygenase
Zm00001d007018		Zm00001eb110160	-	-	no_annotation	no_annotation
Zm00001d007034	AT1G05500.1	Zm00001eb110300	SYNAPTOTAGMIN-5 (PTHR10774:SF203)	membrane trafficking regulatory protein	AT1G05500	SYNAPTOTAGMIN-5 (PTHR10774:SF149)	membrane trafficking regulatory protein
Zm00001d007038	AT2G27020.1	Zm00001eb110340	PROTEASOME SUBUNIT ALPHA TYPE-3 (PTHR11599:SF10)	protease	AT2G27020	PROTEASOME SUBUNIT ALPHA TYPE-3 (PTHR11599:SF10)	protease
Zm00001d007050	AT3G06270.1	Zm00001eb110450	PROTEIN PHOSPHATASE 2C 35-RELATED (PTHR13832:SF819)	protein phosphatase	AT3G06270	PROTEIN PHOSPHATASE 2C 35-RELATED (PTHR13832:SF819)	protein phosphatase
Zm00001d007070	AT5G13760.1	Zm00001eb110610	PLASMA-MEMBRANE CHOLINE TRANSPORTER FAMILY PROTEIN (PTHR12385:SF93)	secondary carrier transporter	AT5G13760	PLASMA-MEMBRANE CHOLINE TRANSPORTER FAMILY PROTEIN (PTHR12385:SF93)	secondary carrier transporter
Zm00001d007076	AT3G10320.1	Zm00001eb110660	OS07G0657400 PROTEIN (PTHR20961:SF68)	glycosyltransferase	AT3G10320	XYLAN GLYCOSYLTRANSFERASE MUCI21 (PTHR20961:SF65)	glycosyltransferase
Zm00001d007082	AT3G56960.1	Zm00001eb110730	PHOSPHATIDYLINOSITOL 4-PHOSPHATE 5-KINASE (PTHR23086:SF108)	kinase	AT3G56960	PHOSPHATIDYLINOSITOL 4-PHOSPHATE 5-KINASE 4 (PTHR23086:SF29)	kinase
Zm00001d007129	AT2G32630.1	Zm00001eb111150	OS07G0671200 PROTEIN (PTHR47934:SF2)	-	AT2G32630	OS07G0671200 PROTEIN (PTHR47934:SF2)	-
Zm00001d007130		Zm00001eb111160	OS07G0671400 PROTEIN (PTHR45868:SF10)	-	no_annotation	no_annotation
Zm00001d007153	AT5G27760.1	Zm00001eb111350	F18C1.18 PROTEIN-RELATED (PTHR28018:SF2)	-	AT5G27760	F18C1.18 PROTEIN-RELATED (PTHR28018:SF2)	-
Zm00001d007161	AT5G05340.1	Zm00001eb111430	PEROXIDASE 2 (PTHR31388:SF13)	peroxidase	AT5G05340	PEROXIDASE 52 (PTHR31388:SF24)	peroxidase
Zm00001d007169	AT3G51620.2	Zm00001eb111550	NUCLEOTIDYLTRANSFERASE DOMAIN CONTAINING PROTEIN, EXPRESSED (PTHR45979:SF26)	-	AT3G51620	PAP/OAS1 SUBSTRATE-BINDING DOMAIN SUPERFAMILY (PTHR45979:SF2)	-
Zm00001d007185	AT1G11440.1	Zm00001eb111650	OS07G0682700 PROTEIN (PTHR33971:SF4)	-	AT1G11440	BNAC08G14940D PROTEIN (PTHR33971:SF3)	-
Zm00001d007186	AT5G18280.1	Zm00001eb111660	APYRASE 2-RELATED (PTHR11782:SF48)	nucleotide phosphatase	AT5G18280	APYRASE 2 (PTHR11782:SF89)	nucleotide phosphatase
Zm00001d007251	AT5G50300.1	Zm00001eb112150	ADENINE/GUANINE PERMEASE AZG2 (PTHR43337:SF13)	transporter	AT5G50300	ADENINE/GUANINE PERMEASE AZG2 (PTHR43337:SF13)	transporter
Zm00001d007312	AT3G04080.1	Zm00001eb112690	GDA1/CD39 FAMILY PROTEIN, EXPRESSED (PTHR11782:SF123)	nucleotide phosphatase	AT3G04080	APYRASE 1 (PTHR11782:SF83)	nucleotide phosphatase
Zm00001d007313	AT1G66150.1	Zm00001eb112700	RECEPTOR-LIKE KINASE TMK4 (PTHR47986:SF10)	-	AT1G66150	RECEPTOR PROTEIN KINASE TMK1-RELATED (PTHR47986:SF1)	-
Zm00001d007339	AT5G14140.1	Zm00001eb112900	ZINC FINGER PROTEIN 511 (PTHR21354:SF0)	-	AT5G14140	ZINC FINGER PROTEIN 511 (PTHR21354:SF0)	-
Zm00001d007357	AT1G12820.1	Zm00001eb113030	TRANSPORT INHIBITOR RESPONSE 1-LIKE PROTEIN OS11G0515500 (PTHR16134:SF59)	ubiquitin-protein ligase	AT1G12820	PROTEIN AUXIN SIGNALING F-BOX 3 (PTHR16134:SF45)	ubiquitin-protein ligase
Zm00001d007360	AT5G50900.1	Zm00001eb113050	ARM REPEAT SUPERFAMILY PROTEIN (PTHR46043:SF13)	-	AT5G50900	ARM REPEAT SUPERFAMILY PROTEIN (PTHR46043:SF13)	-
Zm00001d007426	AT5G47910.1	Zm00001eb113620	RESPIRATORY BURST OXIDASE HOMOLOG PROTEIN C (PTHR11972:SF152)	oxidase	AT5G47910	RESPIRATORY BURST OXIDASE HOMOLOG PROTEIN D (PTHR11972:SF197)	oxidase
Zm00001d007474	AT1G11300.1	Zm00001eb114030	WALL-ASSOCIATED KINASE 2-LIKE PROTEIN (PTHR27005:SF305)	transmembrane signal receptor	AT1G11300	RECEPTOR-LIKE SERINE/THREONINE-PROTEIN KINASE (PTHR27002:SF982)	transmembrane signal receptor
Zm00001d007517	AT4G10520.1	Zm00001eb114370	OS02G0269600 PROTEIN (PTHR10795:SF740)	serine protease	AT4G10520	SUBTILISIN-LIKE PROTEASE SBT3.1-RELATED (PTHR43806:SF50)	serine protease
Zm00001d007522	AT4G02680.1	Zm00001eb200590	ETO1-LIKE PROTEIN 1 (PTHR44203:SF11)	ubiquitin-protein ligase	AT4G02680	ETO1-LIKE PROTEIN 1 (PTHR44203:SF2)	ubiquitin-protein ligase
Zm00001d007581	AT3G23400.1	Zm00001eb114860	PLASTID-LIPID-ASSOCIATED PROTEIN 6, CHLOROPLASTIC (PTHR31906:SF15)	-	AT3G23400	PLASTID-LIPID-ASSOCIATED PROTEIN 6, CHLOROPLASTIC (PTHR31906:SF15)	-
Zm00001d007714	AT4G01950.1	Zm00001eb115970	GLYCEROL-3-PHOSPHATE ACYLTRANSFERASE 2-RELATED (PTHR15486:SF62)	scaffold/adaptor protein	AT4G01950	GLYCEROL-3-PHOSPHATE ACYLTRANSFERASE 3-RELATED (PTHR15486:SF56)	scaffold/adaptor protein
Zm00001d007765		Zm00001eb116380	PROCOLLAGEN-PROLINE 4-DIOXYGENASE (PTHR10869:SF62)	protein modifying enzyme	no_annotation	no_annotation
Zm00001d007801	AT3G16210.1	Zm00001eb116750	OS03G0653100 PROTEIN (PTHR34591:SF11)	-	AT3G16210	OS12G0618150 PROTEIN (PTHR31790:SF527)	-
Zm00001d007802	AT1G54460.1	Zm00001eb116770	PROTEIN WVD2-LIKE 3 (PTHR46372:SF2)	-	AT1G54460	PROTEIN WVD2-LIKE 2 (PTHR46372:SF10)	-
Zm00001d007820	AT2G38820.2	Zm00001eb116880	PLANT-SPECIFIC DOMAIN TIGR01615 FAMILY PROTEIN (PTHR31579:SF38)	-	AT2G38820	RNA POLYMERASE SUBUNIT BETA-BETA PROTEIN, PUTATIVE (DUF506)-RELATED (PTHR31579:SF14)	-
Zm00001d007828	AT1G19250.1	Zm00001eb116970	FLAVIN-CONTAINING MONOOXYGENASE (PTHR23023:SF245)	oxygenase	AT1G19250	FLAVIN-CONTAINING MONOOXYGENASE 1-RELATED (PTHR23023:SF143)	oxygenase
Zm00001d007830	AT4G18670.1	no_V5_gene	OS07G0176500 PROTEIN (PTHR32093:SF101)	-	AT4G18670	LEUCINE-RICH REPEAT EXTENSIN-LIKE PROTEIN 5 (PTHR32093:SF111)	-
Zm00001d007858	AT1G06690.1	Zm00001eb117640	OS07G0143000 PROTEIN (PTHR43625:SF88)	reductase	AT1G06690	OS07G0143000 PROTEIN (PTHR43625:SF88)	reductase
Zm00001d007967		Zm00001eb117960	-	-	no_annotation	no_annotation
Zm00001d007978	AT5G66750.1	Zm00001eb117870	HELICASE, LYMPHOID-SPECIFIC (PTHR10799:SF923)	DNA helicase	AT5G66750	HELICASE, LYMPHOID-SPECIFIC (PTHR10799:SF923)	DNA helicase
Zm00001d008171	AT3G62260.2	Zm00001eb332150	PROTEIN PHOSPHATASE 2C 2-RELATED (PTHR13832:SF826)	protein phosphatase	AT3G62260	PROTEIN PHOSPHATASE 2C 49-RELATED (PTHR13832:SF165)	protein phosphatase
Zm00001d008187	AT3G62130.1	Zm00001eb332260	L-CYSTEINE DESULFHYDRASE 2-RELATED (PTHR43092:SF5)	lyase	AT3G62130	L-CYSTEINE DESULFHYDRASE (PTHR43092:SF7)	lyase
Zm00001d008190	AT1G62300.1	Zm00001eb332300	WRKY TRANSCRIPTION FACTOR 47-RELATED (PTHR31429:SF59)	DNA-binding transcription factor	AT1G62300	WRKY TRANSCRIPTION FACTOR 6 (PTHR31429:SF77)	DNA-binding transcription factor
Zm00001d008195		no_V5_gene	-	-	no_annotation	no_annotation
Zm00001d008208	AT2G46940.1	Zm00001eb332430	FOLD PROTEIN (PTHR31865:SF2)	-	AT2G46940	FOLD PROTEIN (PTHR31865:SF2)	-
Zm00001d008248		Zm00001eb332810	SUBFAMILY NOT NAMED (PTHR36893:SF1)	-	no_annotation	no_annotation
Zm00001d008250	AT1G27600.1	Zm00001eb332820	GALACTOSYLGALACTOSYLXYLOSYLPROTEIN 3-BETA-GLUCURONOSYLTRANSFERASE 3 (PTHR10896:SF65)	glycosyltransferase	AT1G27600	GALACTOSYLGALACTOSYLXYLOSYLPROTEIN 3-BETA-GLUCURONOSYLTRANSFERASE 3 (PTHR10896:SF65)	glycosyltransferase
Zm00001d008251	AT1G69560.1	Zm00001eb332860	TRANSCRIPTION FACTOR MYB56 (PTHR45614:SF259)	-	AT1G69560	TRANSCRIPTION FACTOR MYB105 (PTHR45614:SF260)	-
Zm00001d008285	AT2G41050.1	Zm00001eb333170	TRANSMEMBRANE PROTEIN 44 (PTHR16201:SF44)	-	AT2G41050	TRANSMEMBRANE PROTEIN 44 (PTHR16201:SF44)	-
Zm00001d008295	AT5G14670.1	Zm00001eb333250	OS01G0265100 PROTEIN (PTHR11711:SF430)	G-protein	AT5G14670	ADP-RIBOSYLATION FACTOR A1B-RELATED (PTHR11711:SF431)	G-protein
Zm00001d008296	AT5G04190.1	Zm00001eb333260	PROTEIN PHYTOCHROME KINASE SUBSTRATE 4 (PTHR33781:SF1)	-	AT5G04190	PROTEIN PHYTOCHROME KINASE SUBSTRATE 4 (PTHR33781:SF1)	-
Zm00001d008314	AT2G32080.1	Zm00001eb333400	-	-	AT2G32080	PURINE-RICH BINDING PROTEIN-ALPHA, ISOFORM B (PTHR12611:SF0)	DNA-binding transcription factor
Zm00001d008399	AT3G04070.1	Zm00001eb334160	NAC TRANSCRIPTION FACTOR 47 (PTHR31719:SF201)	DNA-binding transcription factor	AT3G04070	NAC TRANSCRIPTION FACTOR 47 (PTHR31719:SF201)	DNA-binding transcription factor
Zm00001d008403	AT5G18270.2	Zm00001eb334180	NAC DOMAIN-CONTAINING PROTEIN (PTHR31744:SF197)	-	AT5G18270	NAC DOMAIN-CONTAINING PROTEIN 87 (PTHR31744:SF92)	-
Zm00001d008409	AT5G02950.1	Zm00001eb334240	OS12G0638500-LIKE PROTEIN (PTHR35491:SF12)	-	AT5G02950	TUDOR/PWWP/MBT SUPERFAMILY PROTEIN (PTHR42851:SF19)	aldolase
Zm00001d008446	AT1G18100.1	Zm00001eb334510	PROTEIN MOTHER OF FT AND TFL1 HOMOLOG 2 (PTHR11362:SF42)	protease inhibitor	AT1G18100	PHOSPHATIDYLETHANOLAMINE-BINDING PROTEIN 4 (PTHR11362:SF82)	protease inhibitor
Zm00001d008515	AT1G23000.1	Zm00001eb334940	HEAVY METAL-ASSOCIATED ISOPRENYLATED PLANT PROTEIN 37 (PTHR45868:SF19)	-	AT1G23000	HEAVY METAL-ASSOCIATED ISOPRENYLATED PLANT PROTEIN 37 (PTHR45868:SF19)	-
Zm00001d008529	AT4G21585.1	Zm00001eb335070	ASPERGILLUS NUCLEASE S(1) (PTHR33146:SF21)	-	AT4G21585	ENDONUCLEASE 4 (PTHR33146:SF26)	-
Zm00001d008564	AT1G16430.1	Zm00001eb335330	MEDIATOR OF RNA POLYMERASE II TRANSCRIPTION SUBUNIT 22 (PTHR12434:SF6)	general transcription factor	AT1G16430	MEDIATOR OF RNA POLYMERASE II TRANSCRIPTION SUBUNIT 22 (PTHR12434:SF6)	general transcription factor
Zm00001d008579		Zm00001eb335460	OS01G0136300 PROTEIN (PTHR34542:SF2)	-	no_annotation	no_annotation
Zm00001d008602	AT2G38090.1	Zm00001eb335690	MYB TRANSCRIPTION FACTOR (PTHR44042:SF59)	-	AT2G38090	DUPLICATED HOMEODOMAIN-LIKE SUPERFAMILY PROTEIN (PTHR44042:SF58)	-
Zm00001d008604	AT3G54140.1	Zm00001eb335710	SOLUTE CARRIER FAMILY 15 MEMBER 4 (PTHR11654:SF509)	transporter	AT3G54140	PROTEIN NRT1/ PTR FAMILY 8.1 (PTHR11654:SF624)	transporter
Zm00001d008715	AT5G56040.2	Zm00001eb336650	PROTEIN KINASE DOMAIN-CONTAINING PROTEIN (PTHR48005:SF24)	-	AT5G56040	LEUCINE-RICH REPEAT RECEPTOR-LIKE SERINE/THREONINE-PROTEIN KINASE RGI4 (PTHR27000:SF656)	transmembrane signal receptor
Zm00001d008737	AT5G20060.3	Zm00001eb336850	ALPHA/BETA-HYDROLASES SUPERFAMILY PROTEIN (PTHR46234:SF3)	hydrolase	AT5G20060	ALPHA/BETA-HYDROLASES SUPERFAMILY PROTEIN (PTHR46234:SF9)	hydrolase
Zm00001d008764	AT4G15550.1	Zm00001eb337060	UDP-GLYCOSYLTRANSFERASE 75D1 (PTHR11926:SF870)	transferase	AT4G15550	UDP-GLYCOSYLTRANSFERASE 75D1 (PTHR11926:SF870)	transferase
Zm00001d008772	AT3G24460.1	Zm00001eb337110	TMS1, ISOFORM F (PTHR10383:SF9)	protein-binding activity modulator	AT3G24460	TMS1, ISOFORM F (PTHR10383:SF9)	protein-binding activity modulator
Zm00001d008794	AT5G15130.1	Zm00001eb337290	OS01G0185900 PROTEIN (PTHR31429:SF65)	DNA-binding transcription factor	AT5G15130	WRKY TRANSCRIPTION FACTOR 72-RELATED (PTHR31429:SF24)	DNA-binding transcription factor
Zm00001d008808	AT5G56840.1	Zm00001eb337410	MYB DNA-BINDING DOMAIN SUPERFAMILY PROTEIN-RELATED (PTHR44191:SF71)	DNA-binding transcription factor	AT5G56840	MYB DOMAIN PROTEIN (PTHR44191:SF62)	DNA-binding transcription factor
Zm00001d008816	AT4G26270.1	Zm00001eb337520	ATP-DEPENDENT 6-PHOSPHOFRUCTOKINASE (PTHR45770:SF46)	-	AT4G26270	ATP-DEPENDENT 6-PHOSPHOFRUCTOKINASE 3 (PTHR45770:SF26)	-
Zm00001d008827	AT1G74320.1	Zm00001eb337610	OS01G0183000 PROTEIN (PTHR22603:SF74)	kinase	AT1G74320	CHOLINE KINASE 2-RELATED (PTHR22603:SF81)	kinase
Zm00001d008902	AT5G44070.1	Zm00001eb338260	GLUTATHIONE GAMMA-GLUTAMYLCYSTEINYLTRANSFERASE (PTHR33447:SF2)	-	AT5G44070	GLUTATHIONE GAMMA-GLUTAMYLCYSTEINYLTRANSFERASE 1 (PTHR33447:SF16)	-
Zm00001d008909	AT1G78440.1	Zm00001eb338340	OS01G0209700 PROTEIN (PTHR47990:SF25)	oxygenase	AT1G78440	GIBBERELLIN 2-BETA-DIOXYGENASE 1 (PTHR47990:SF150)	oxygenase
Zm00001d008923	AT2G31090.1	Zm00001eb338460	SIGNALING PEPTIDE TAXIMIN 1 (PTHR33834:SF2)	-	AT2G31090	SIGNALING PEPTIDE TAXIMIN 1 (PTHR33834:SF2)	-
Zm00001d008925	AT1G28590.1	Zm00001eb338520	GDSL ESTERASE/LIPASE (PTHR22835:SF572)	-	AT1G28590	BNAA09G27150D PROTEIN (PTHR22835:SF653)	-
Zm00001d008929	AT5G45910.1	Zm00001eb338570	OS01G0215700 PROTEIN (PTHR22835:SF667)	-	AT5G45910	OS01G0216300 PROTEIN (PTHR22835:SF659)	-
Zm00001d008930	AT2G42580.1	Zm00001eb422420	TPR REPEAT-CONTAINING THIOREDOXIN TTL1 (PTHR46050:SF3)	scaffold/adaptor protein	AT2G42580	INACTIVE TPR REPEAT-CONTAINING THIOREDOXIN TTL3 (PTHR46050:SF23)	scaffold/adaptor protein
Zm00001d008954	AT3G61700.2	Zm00001eb338770	HELICASE WITH ZINC FINGER PROTEIN (PTHR31871:SF9)	-	AT3G61700	HELICASE WITH ZINC FINGER PROTEIN (PTHR31871:SF9)	-
Zm00001d008957	AT2G46370.4	Zm00001eb338800	JASMONOYL--L-AMINO ACID SYNTHETASE GH3.3 (PTHR31901:SF56)	-	AT2G46370	JASMONOYL--L-AMINO ACID SYNTHETASE JAR1 (PTHR31901:SF5)	-
Zm00001d008962	AT2G46220.1	Zm00001eb338880	(BREAD WHEAT) HYPOTHETICAL PROTEIN (PTHR31094:SF5)	-	AT2G46220	RIKEN CDNA 2310061I04 GENE (PTHR31094:SF2)	-
Zm00001d008977	AT3G22270.1	Zm00001eb339010	TOPOISOMERASE II-ASSOCIATED PROTEIN PAT1 (PTHR21551:SF15)	RNA processing factor	AT3G22270	PROTEIN PAT1 HOMOLOG 1 (PTHR21551:SF11)	RNA processing factor
Zm00001d009013	AT1G01260.2	Zm00001eb339360	TRANSCRIPTION FACTOR BHLH13 (PTHR11514:SF47)	-	AT1G01260	TRANSCRIPTION FACTOR BHLH13 (PTHR11514:SF47)	-
Zm00001d009028	AT5G46110.4	Zm00001eb339490	TRIOSE PHOSPHATE/PHOSPHATE TRANSLOCATOR TPT, CHLOROPLASTIC (PTHR11132:SF495)	secondary carrier transporter	AT5G46110	TRIOSE PHOSPHATE/PHOSPHATE TRANSLOCATOR TPT, CHLOROPLASTIC (PTHR11132:SF269)	secondary carrier transporter
Zm00001d009071	AT4G15920.1	Zm00001eb339850	BIDIRECTIONAL SUGAR TRANSPORTER SWEET17 (PTHR10791:SF120)	-	AT4G15920	BIDIRECTIONAL SUGAR TRANSPORTER SWEET17 (PTHR10791:SF120)	-
Zm00001d009138	AT5G66390.1	Zm00001eb340430	PEROXIDASE (PTHR31235:SF87)	peroxidase	AT5G66390	PEROXIDASE 72 (PTHR31388:SF3)	peroxidase
Zm00001d009171	AT5G15640.1	Zm00001eb340650	OS01G0329400 PROTEIN (PTHR46080:SF5)	secondary carrier transporter	AT5G15640	MITOCHONDRIAL SUBSTRATE CARRIER FAMILY PROTEIN (PTHR46080:SF3)	secondary carrier transporter
Zm00001d009243	AT3G62700.1	Zm00001eb341220	ABC TRANSPORTER C FAMILY MEMBER 4 (PTHR24223:SF362)	ATP-binding cassette (ABC) transporter	AT3G62700	ABC TRANSPORTER C FAMILY MEMBER 14 (PTHR24223:SF383)	ATP-binding cassette (ABC) transporter
Zm00001d009247	AT4G15800.1	Zm00001eb341250	OS01G0357900 PROTEIN (PTHR33136:SF13)	-	AT4G15800	PROTEIN RALF-LIKE 33-RELATED (PTHR33136:SF95)	-
Zm00001d009309	AT5G57560.1	Zm00001eb341630	XYLOGLUCAN ENDOTRANSGLUCOSYLASE/HYDROLASE (PTHR31062:SF149)	hydrolase	AT5G57560	XYLOGLUCAN ENDOTRANSGLUCOSYLASE/HYDROLASE PROTEIN 22 (PTHR31062:SF188)	hydrolase
Zm00001d009418	AT5G53050.3	Zm00001eb342430	AB HYDROLASE-1 DOMAIN-CONTAINING PROTEIN (PTHR43329:SF1)	hydrolase	AT5G53050	AB HYDROLASE-1 DOMAIN-CONTAINING PROTEIN (PTHR43329:SF1)	hydrolase
Zm00001d009424	AT2G45100.1	Zm00001eb342490	TRANSCRIPTION FACTOR IIIB 90 KDA SUBUNIT (PTHR11618:SF4)	general transcription factor	AT2G45100	TRANSCRIPTION FACTOR IIIB 90 KDA SUBUNIT (PTHR11618:SF4)	general transcription factor
Zm00001d009445	AT1G29850.1	Zm00001eb342640	PROGRAMMED CELL DEATH PROTEIN 5 (PTHR10840:SF0)	protein-binding activity modulator	AT1G29850	PROGRAMMED CELL DEATH PROTEIN 5 (PTHR10840:SF0)	protein-binding activity modulator
Zm00001d009500	AT5G25510.1	Zm00001eb343160	SERINE/THREONINE PROTEIN PHOSPHATASE 2A 57 KDA REGULATORY SUBUNIT B' KAPPA ISOFORM (PTHR10257:SF31)	protein phosphatase	AT5G25510	SERINE/THREONINE PROTEIN PHOSPHATASE 2A 57 KDA REGULATORY SUBUNIT B' KAPPA ISOFORM (PTHR10257:SF59)	protein phosphatase
Zm00001d009508	AT4G20300.2	Zm00001eb343240	DUF1639 FAMILY PROTEIN (PTHR33130:SF35)	-	AT4G20300	PUTATIVE (DUF1639)-RELATED (PTHR33130:SF33)	-
Zm00001d009510	AT3G12700.1	Zm00001eb343260	OS05G0557100 PROTEIN (PTHR47967:SF44)	-	AT3G12700	ASPARTIC PROTEINASE NANA, CHLOROPLAST (PTHR47967:SF69)	-
Zm00001d009532	AT2G22670.4	Zm00001eb343460	AUXIN-RESPONSIVE PROTEIN IAA19 (PTHR31734:SF173)	-	AT2G22670	AUXIN-RESPONSIVE PROTEIN IAA8 (PTHR31734:SF251)	-
Zm00001d009567	AT2G20520.1	Zm00001eb343680	OS05G0563600 PROTEIN (PTHR32077:SF12)	cell adhesion molecule	AT2G20520	FASCICLIN-LIKE ARABINOGALACTAN PROTEIN 13-RELATED (PTHR32077:SF54)	cell adhesion molecule
Zm00001d009619	AT4G23810.1	Zm00001eb344160	WRKY DNA-BINDING DOMAIN SUPERFAMILY PROTEIN-RELATED (PTHR31282:SF112)	DNA-binding transcription factor	AT4G23810	WRKY TRANSCRIPTION FACTOR 53-RELATED (PTHR32096:SF94)	DNA-binding transcription factor
Zm00001d009627	AT1G64385.1	Zm00001eb344230	DENTIN SIALOPHOSPHOPROTEIN-LIKE ISOFORM X1 (PTHR34200:SF8)	-	AT1G64385	DENTIN SIALOPHOSPHOPROTEIN-LIKE ISOFORM X1 (PTHR34200:SF8)	-
Zm00001d009631	AT1G30820.1	Zm00001eb344260	CTP SYNTHASE (PTHR11550:SF25)	ligase	AT1G30820	CTP SYNTHASE (PTHR11550:SF34)	ligase
Zm00001d009660	AT3G01490.1	Zm00001eb344490	PROTEIN KINASE DOMAIN-CONTAINING PROTEIN (PTHR23257:SF788)	non-receptor serine/threonine protein kinase	AT3G01490	PROTEIN KINASE DOMAIN-CONTAINING PROTEIN (PTHR44329:SF160)	non-receptor serine/threonine protein kinase
Zm00001d009700	AT2G46140.1	Zm00001eb344820	LEA5 (PTHR31459:SF29)	-	AT2G46140	BNAC04G00870D PROTEIN (PTHR31459:SF18)	-
Zm00001d009701	AT5G52870.1	Zm00001eb344830	OS01G0623900 PROTEIN (PTHR33929:SF6)	kinase modulator	AT5G52870	MEMBRANE-ASSOCIATED KINASE REGULATOR 5 (PTHR33929:SF4)	kinase modulator
Zm00001d009716	AT3G61670.1	Zm00001eb344970	OS05G0586400 PROTEIN (PTHR31105:SF8)	-	AT3G61670	G-LIKE PROTEIN, PUTATIVE (DUF3133)-RELATED (PTHR31105:SF42)	-
Zm00001d009723	AT4G20130.1	Zm00001eb345040	PROTEIN PLASTID TRANSCRIPTIONALLY ACTIVE 14 (PTHR13271:SF54)	methyltransferase	AT4G20130	PROTEIN PLASTID TRANSCRIPTIONALLY ACTIVE 14 (PTHR13271:SF54)	methyltransferase
Zm00001d009746	AT5G12010.1	no_V5_gene	OS05G0593000 PROTEIN (PTHR22930:SF244)	-	AT5G12010	OS05G0593000 PROTEIN (PTHR22930:SF244)	-
Zm00001d009772	AT4G31470.1	Zm00001eb345530	OS05G0595000 PROTEIN (PTHR10334:SF247)	defense/immunity protein	AT4G31470	VENOM-ALLERGEN-LIKE PROTEIN (PTHR10334:SF498)	defense/immunity protein
Zm00001d009795	AT4G32410.1	Zm00001eb345740	CELLULOSE SYNTHASE A CATALYTIC SUBUNIT 1 [UDP-FORMING] (PTHR13301:SF33)	DNA-binding transcription factor	AT4G32410	CELLULOSE SYNTHASE A CATALYTIC SUBUNIT 1 [UDP-FORMING] (PTHR13301:SF33)	DNA-binding transcription factor
Zm00001d009797	AT1G80160.1	Zm00001eb345750	-	-	AT1G80160	F18B13.24 PROTEIN (PTHR46142:SF3)	-
Zm00001d009952	AT4G13340.1	Zm00001eb346980	LEUCINE-RICH REPEAT EXTENSIN-LIKE PROTEIN 3-RELATED (PTHR32093:SF120)	-	AT4G13340	LEUCINE-RICH REPEAT EXTENSIN-LIKE PROTEIN 3-RELATED (PTHR32093:SF120)	-
Zm00001d009990	AT3G10920.1	Zm00001eb347200	SUPEROXIDE DISMUTASE [MN], MITOCHONDRIAL (PTHR11404:SF6)	oxidoreductase	AT3G10920	SUPEROXIDE DISMUTASE [MN], MITOCHONDRIAL (PTHR11404:SF6)	oxidoreductase
Zm00001d010007	AT4G32870.1	Zm00001eb347310	OS05G0202300 PROTEIN (PTHR33789:SF11)	-	AT4G32870	OS05G0202300 PROTEIN (PTHR33789:SF11)	-
Zm00001d010008	AT5G45700.1	Zm00001eb347320	OS05G0205100 PROTEIN (PTHR12210:SF29)	protein phosphatase	AT5G45700	HALOACID DEHALOGENASE-LIKE HYDROLASE (HAD) SUPERFAMILY PROTEIN (PTHR12210:SF141)	protein phosphatase
Zm00001d010033	AT3G55990.1	Zm00001eb347490	OS05G0354400 PROTEIN (PTHR32285:SF37)	-	AT3G55990	PROTEIN ESKIMO 1 (PTHR32285:SF10)	-
Zm00001d010055	AT5G05987.1	Zm00001eb347670	PRA1 FAMILY PROTEIN (PTHR12859:SF6)	amino acid transporter	AT5G05987	PRA1 FAMILY PROTEIN A2 (PTHR12859:SF4)	amino acid transporter
Zm00001d010060	AT5G02030.1	Zm00001eb347710	BEL1-LIKE HOMEODOMAIN PROTEIN 8-RELATED (PTHR11850:SF82)	homeodomain transcription factor	AT5G02030	BEL1-LIKE HOMEODOMAIN PROTEIN 8-RELATED (PTHR11850:SF82)	homeodomain transcription factor
Zm00001d010075	AT1G07280.3	Zm00001eb347800	OS05G0447700 PROTEIN (PTHR26312:SF190)	-	AT1G07280	TPR_REGION DOMAIN-CONTAINING PROTEIN (PTHR26312:SF136)	-
Zm00001d010129	AT2G27610.1	Zm00001eb348250	OS05G0455900 PROTEIN (PTHR24015:SF1856)	-	AT2G27610	OS05G0455900 PROTEIN (PTHR24015:SF1856)	-
Zm00001d010172	AT1G43670.1	Zm00001eb348530	D-FRUCTOSE-1,6-BISPHOSPHATE 1-PHOSPHOHYDROLASE (PTHR11556:SF43)	carbohydrate phosphatase	AT1G43670	FRUCTOSE-BISPHOSPHATASE (PTHR11556:SF41)	carbohydrate phosphatase
Zm00001d010175	AT5G61890.1	Zm00001eb348560	ETHYLENE-RESPONSIVE TRANSCRIPTION FACTOR ABR1 (PTHR31190:SF324)	-	AT5G61890	ETHYLENE-RESPONSIVE TRANSCRIPTION FACTOR ERF114 (PTHR31190:SF441)	-
Zm00001d010193	AT1G75750.1	Zm00001eb348690	OS05G0432200 PROTEIN (PTHR23201:SF12)	-	AT1G75750	GIBBERELLIN-REGULATED PROTEIN 1-RELATED (PTHR23201:SF2)	-
Zm00001d010217		Zm00001eb348940	OS05G0426900 PROTEIN (PTHR38386:SF6)	-	no_annotation	no_annotation
Zm00001d010230	AT1G71900.1	Zm00001eb349040	MAGNESIUM TRANSPORTER-RELATED (PTHR12570:SF91)	secondary carrier transporter	AT1G71900	MAGNESIUM TRANSPORTER NIPA4-RELATED (PTHR12570:SF84)	secondary carrier transporter
Zm00001d010231	AT5G09220.1	Zm00001eb349050	AMINO ACID PERMEASE 2 (PTHR48017:SF93)	-	AT5G09220	AMINO ACID PERMEASE 2 (PTHR48017:SF93)	-
Zm00001d010234	AT1G11050.1	Zm00001eb349080	RECEPTOR-LIKE PROTEIN KINASE-RELATED (PTHR27001:SF581)	-	AT1G11050	PROTEIN KINASE DOMAIN-CONTAINING PROTEIN (PTHR47989:SF58)	-
Zm00001d010243	AT5G49820.1	Zm00001eb349160	PROTEIN ROOT UVB SENSITIVE 6 (PTHR12770:SF20)	-	AT5G49820	PROTEIN ROOT UVB SENSITIVE 6 (PTHR12770:SF20)	-
Zm00001d010284	AT5G16080.1	Zm00001eb349490	CELL DEATH ASSOCIATED PROTEIN (PTHR23024:SF135)	deacetylase	AT5G16080	CARBOXYLESTERASE 17-RELATED (PTHR23024:SF589)	deacetylase
Zm00001d010308	AT5G27320.1	Zm00001eb349710	GIBBERELLIN RECEPTOR GID1C (PTHR23024:SF492)	deacetylase	AT5G27320	GIBBERELLIN RECEPTOR GID1C (PTHR23024:SF492)	deacetylase
Zm00001d010315	AT1G54710.1	Zm00001eb349780	BCAS3 MICROTUBULE ASSOCIATED CELL MIGRATION FACTOR (PTHR13268:SF0)	-	AT1G54710	AUTOPHAGY-RELATED PROTEIN 18H (PTHR13268:SF12)	-
Zm00001d010325	AT3G04090.1	Zm00001eb349840	AQUAPORIN SIP1-1 (PTHR46739:SF3)	-	AT3G04090	AQUAPORIN SIP1-1 (PTHR46739:SF3)	-
Zm00001d010399	AT2G38470.1	Zm00001eb350280	OS05G0343400 PROTEIN (PTHR31221:SF96)	DNA-binding transcription factor	AT2G38470	WRKY TRANSCRIPTION FACTOR 33-RELATED (PTHR31221:SF342)	DNA-binding transcription factor
Zm00001d010402	AT1G64450.1	Zm00001eb350300	GLYCINE-RICH PROTEIN FAMILY (PTHR31234:SF40)	-	AT1G64450	OS05G0238400 PROTEIN (PTHR31852:SF22)	-
Zm00001d010416	AT2G20100.1	Zm00001eb350430	TRANSCRIPTION FACTOR BHLH133 (PTHR16223:SF357)	basic helix-loop-helix transcription factor	AT2G20100	TRANSCRIPTION FACTOR BHLH133-RELATED (PTHR16223:SF321)	basic helix-loop-helix transcription factor
Zm00001d010440	AT5G53190.1	Zm00001eb350590	BIDIRECTIONAL SUGAR TRANSPORTER SWEET3A (PTHR10791:SF58)	-	AT5G53190	BIDIRECTIONAL SUGAR TRANSPORTER SWEET3 (PTHR10791:SF28)	-
Zm00001d010445	AT4G27920.1	Zm00001eb350630	ABSCISIC ACID RECEPTOR PYL8 (PTHR31213:SF4)	-	AT4G27920	ABSCISIC ACID RECEPTOR PYL10 (PTHR31213:SF61)	-
Zm00001d010451	AT5G45910.1	Zm00001eb350690	OS05G0209600 PROTEIN (PTHR22835:SF260)	-	AT5G45910	OS01G0216300 PROTEIN (PTHR22835:SF659)	-
Zm00001d010488	AT5G25590.1	Zm00001eb350970	DNA LIGASE (DUF630 AND DUF632) (PTHR21450:SF7)	-	AT5G25590	DNA LIGASE (DUF630 AND DUF632) (PTHR21450:SF7)	-
Zm00001d010494		Zm00001eb351050	-	-	no_annotation	no_annotation
Zm00001d010504	AT5G58590.1	Zm00001eb351120	OS05G0350600 PROTEIN (PTHR23138:SF167)	scaffold/adaptor protein	AT5G58590	RAN-SPECIFIC GTPASE-ACTIVATING PROTEIN 1-RELATED (PTHR23138:SF87)	scaffold/adaptor protein
Zm00001d010540		Zm00001eb351430	SUBFAMILY NOT NAMED (PTHR38527:SF3)	-	no_annotation	no_annotation
Zm00001d010603	AT2G38360.1	Zm00001eb351940	PRA1 FAMILY PROTEIN (PTHR19317:SF89)	membrane traffic protein	AT2G38360	PRA1 FAMILY PROTEIN B4 (PTHR19317:SF34)	membrane traffic protein
Zm00001d010610	AT2G38370.1	Zm00001eb351980	OS05G0476100 PROTEIN (PTHR32054:SF39)	-	AT2G38370	EXPRESSED PROTEIN (PTHR32054:SF4)	-
Zm00001d010631	AT2G36620.1	Zm00001eb352180	OS05G0486700 PROTEIN (PTHR10792:SF48)	ribosomal protein	AT2G36620	60S RIBOSOMAL PROTEIN L24-1-RELATED (PTHR10792:SF51)	ribosomal protein
Zm00001d010632		Zm00001eb352190	OS11G0600600 PROTEIN (PTHR33474:SF16)	-	no_annotation	no_annotation
Zm00001d010639	AT1G36050.2	Zm00001eb352250	OS05G0490200 PROTEIN (PTHR10984:SF58)	-	AT1G36050	ENDOPLASMIC RETICULUM VESICLE TRANSPORTER PROTEIN (PTHR10984:SF82)	-
Zm00001d010651		Zm00001eb352360	-	-	no_annotation	no_annotation
Zm00001d010652	AT3G63060.1	Zm00001eb352370	OS05G0494600 PROTEIN (PTHR31348:SF12)	-	AT3G63060	EID1-LIKE F-BOX PROTEIN 3 (PTHR31348:SF3)	-
Zm00001d010662	AT5G21170.1	Zm00001eb352470	SNF1-RELATED PROTEIN KINASE REGULATORY SUBUNIT BETA-1 (PTHR46316:SF9)	kinase modulator	AT5G21170	SNF1-RELATED PROTEIN KINASE REGULATORY SUBUNIT BETA-1 (PTHR46316:SF9)	kinase modulator
Zm00001d010676	AT1G28360.1	Zm00001eb352570	OS05G0497200 PROTEIN (PTHR31677:SF77)	DNA-binding transcription factor	AT1G28360	ETHYLENE-RESPONSIVE TRANSCRIPTION FACTOR 12 (PTHR31677:SF105)	DNA-binding transcription factor
Zm00001d010728	AT1G69295.1	no_V5_gene	OS05G0512600 PROTEIN (PTHR31044:SF30)	-	AT1G69295	PLASMODESMATA CALLOSE-BINDING PROTEIN 4 (PTHR31044:SF133)	-
Zm00001d010751	AT3G02550.1	Zm00001eb353230	LOB DOMAIN-CONTAINING PROTEIN 40 (PTHR31304:SF9)	-	AT3G02550	LOB DOMAIN-CONTAINING PROTEIN 41 (PTHR31304:SF67)	-
Zm00001d010752	AT1G65480.1	Zm00001eb353250	PHOSPHATIDYLETHANOLAMINE-BINDING PROTEIN8 (PTHR11362:SF79)	protease inhibitor	AT1G65480	PROTEIN FLOWERING LOCUS T-RELATED (PTHR11362:SF9)	protease inhibitor
Zm00001d010759	AT1G28280.1	Zm00001eb353330	OS05G0519000 PROTEIN (PTHR33402:SF15)	-	AT1G28280	VQ MOTIF-CONTAINING PROTEIN 13-RELATED (PTHR33402:SF16)	-
Zm00001d010784	AT4G32900.2	Zm00001eb353460	AMINOACYL-TRNA HYDROLASE (PTHR12649:SF28)	-	AT4G32900	AMINOACYL-TRNA HYDROLASE (PTHR12649:SF28)	-
Zm00001d010803	AT1G16740.1	Zm00001eb353650	39S RIBOSOMAL PROTEIN L20, MITOCHONDRIAL (PTHR10986:SF16)	ribosomal protein	AT1G16740	39S RIBOSOMAL PROTEIN L20, MITOCHONDRIAL (PTHR10986:SF16)	ribosomal protein
Zm00001d010816	AT1G28240.1	Zm00001eb353780	HEXOSYLTRANSFERASE MUCI70-RELATED (PTHR12956:SF38)	-	AT1G28240	HEXOSYLTRANSFERASE MUCI70-RELATED (PTHR12956:SF38)	-
Zm00001d010856	AT2G47770.1	Zm00001eb354150	TRANSLOCATOR PROTEIN (PTHR10057:SF0)	-	AT2G47770	TRANSLOCATOR PROTEIN (PTHR10057:SF0)	-
Zm00001d010912	AT3G17580.1	Zm00001eb354550	SUBFAMILY NOT NAMED (PTHR33181:SF42)	-	AT3G17580	SSRA-BINDING PROTEIN (PTHR33181:SF10)	-
Zm00001d010950	AT4G23100.1	Zm00001eb354890	GLUTAMATE--CYSTEINE LIGASE, CHLOROPLASTIC (PTHR34378:SF1)	ligase	AT4G23100	GLUTAMATE--CYSTEINE LIGASE, CHLOROPLASTIC (PTHR34378:SF1)	ligase
Zm00001d010967	AT3G52250.1	Zm00001eb355010	DUPLICATED HOMEODOMAIN-LIKE SUPERFAMILY PROTEIN (PTHR47340:SF1)	-	AT3G52250	DUPLICATED HOMEODOMAIN-LIKE SUPERFAMILY PROTEIN (PTHR47340:SF1)	-
Zm00001d010968	AT3G51010.1	Zm00001eb355020	OS05G0126200 PROTEIN (PTHR36767:SF1)	-	AT3G51010	OS05G0126200 PROTEIN (PTHR36767:SF1)	-
Zm00001d010971	AT3G53380.1	Zm00001eb355080	L-TYPE LECTIN-DOMAIN CONTAINING RECEPTOR KINASE VIII.1 (PTHR27007:SF265)	-	AT3G53380	L-TYPE LECTIN-DOMAIN CONTAINING RECEPTOR KINASE VIII.1 (PTHR27007:SF265)	-
Zm00001d011051	AT2G36840.1	Zm00001eb355670	ACT DOMAIN-CONTAINING PROTEIN ACR9 (PTHR31096:SF65)	-	AT2G36840	ACT DOMAIN-CONTAINING PROTEIN ACR10 (PTHR31096:SF23)	-
Zm00001d011145	AT4G10925.2	Zm00001eb356530	F-BOX PROTEIN SKIP8 (PTHR47124:SF1)	-	AT4G10925	F-BOX PROTEIN SKIP8 (PTHR47124:SF1)	-
Zm00001d011154	AT1G10370.1	Zm00001eb356600	GLUTATHIONE S-TRANSFERASE GST 27 (PTHR11260:SF776)	transferase	AT1G10370	GLUTATHIONE S-TRANSFERASE U17 (PTHR11260:SF615)	transferase
Zm00001d011183	AT5G54770.1	Zm00001eb356910	THIAMINE THIAZOLE SYNTHASE 1, CHLOROPLASTIC (PTHR43422:SF16)	oxidoreductase	AT5G54770	THIAMINE THIAZOLE SYNTHASE (PTHR43422:SF3)	oxidoreductase
Zm00001d011188	AT2G25910.1	Zm00001eb356940	EGALITARIAN, ISOFORM B (PTHR46814:SF1)	-	AT2G25910	EGALITARIAN, ISOFORM B (PTHR46814:SF1)	-
Zm00001d011208	AT2G19590.1	Zm00001eb357070	OS08G0426200 PROTEIN (PTHR47991:SF81)	oxygenase	AT2G19590	1-AMINOCYCLOPROPANE-1-CARBOXYLATE OXIDASE 1 (PTHR47991:SF93)	oxygenase
Zm00001d011211	AT2G45340.1	Zm00001eb357110	OS08G0117700 PROTEIN (PTHR48010:SF72)	-	AT2G45340	LEUCINE-RICH REPEAT PROTEIN KINASE FAMILY PROTEIN (PTHR48006:SF28)	-
Zm00001d011222	AT5G08580.1	Zm00001eb357210	CALCIUM-BINDING EF HAND FAMILY PROTEIN (PTHR10827:SF53)	calmodulin-related	AT5G08580	45 KDA CALCIUM-BINDING PROTEIN (PTHR10827:SF51)	calmodulin-related
Zm00001d011242	AT3G01280.1	Zm00001eb357390	MITOCHONDRIAL OUTER MEMBRANE PROTEIN PORIN 3 (PTHR11743:SF62)	voltage-gated ion channel	AT3G01280	MITOCHONDRIAL OUTER MEMBRANE PROTEIN PORIN 1 (PTHR11743:SF60)	voltage-gated ion channel
Zm00001d011266	AT1G79990.2	Zm00001eb357580	PROTEIN SYS1 HOMOLOG (PTHR12952:SF0)	membrane traffic protein	AT1G79990	COATOMER SUBUNIT BETA'-1 (PTHR19876:SF54)	vesicle coat protein
Zm00001d011312	AT2G26730.1	Zm00001eb357920	OS01G0607900 PROTEIN (PTHR48010:SF55)	-	AT2G26730	OS01G0607900 PROTEIN (PTHR48010:SF55)	-
Zm00001d011377	AT2G46370.4	Zm00001eb358430	JASMONIC ACID-AMIDO SYNTHETASE JAR1 (PTHR31901:SF50)	-	AT2G46370	JASMONOYL--L-AMINO ACID SYNTHETASE JAR1 (PTHR31901:SF5)	-
Zm00001d011393	AT5G24030.1	Zm00001eb358580	S-TYPE ANION CHANNEL SLAH3 (PTHR31269:SF2)	-	AT5G24030	S-TYPE ANION CHANNEL SLAH3 (PTHR31269:SF2)	-
Zm00001d011396	AT3G17980.1	Zm00001eb358600	PROTEIN C2-DOMAIN ABA-RELATED 4 (PTHR45933:SF5)	-	AT3G17980	PROTEIN C2-DOMAIN ABA-RELATED 4 (PTHR45933:SF5)	-
Zm00001d011406	AT3G24520.1	Zm00001eb358700	HEAT STRESS TRANSCRIPTION FACTOR C-1 (PTHR10015:SF332)	winged helix/forkhead transcription factor	AT3G24520	HEAT STRESS TRANSCRIPTION FACTOR C-1 (PTHR10015:SF332)	winged helix/forkhead transcription factor
Zm00001d011424	AT5G46410.2	Zm00001eb358870	SCP1-LIKE SMALL PHOSPHATASE 4-RELATED (PTHR12210:SF146)	protein phosphatase	AT5G46410	SCP1-LIKE SMALL PHOSPHATASE 4-RELATED (PTHR12210:SF146)	protein phosphatase
Zm00001d011430	AT1G06520.1	Zm00001eb358940	GLYCEROL-3-PHOSPHATE ACYLTRANSFERASE 1 (PTHR15486:SF0)	scaffold/adaptor protein	AT1G06520	GLYCEROL-3-PHOSPHATE ACYLTRANSFERASE 1 (PTHR15486:SF0)	scaffold/adaptor protein
Zm00001d011433	AT3G59110.1	Zm00001eb358970	OS01G0631700 PROTEIN (PTHR47984:SF4)	-	AT3G59110	PROTEIN KINASE SUPERFAMILY PROTEIN (PTHR47984:SF34)	-
Zm00001d011444	AT1G60590.1	Zm00001eb359080	PECTIN LYASE-LIKE SUPERFAMILY PROTEIN (PTHR31375:SF91)	-	AT1G60590	PECTIN LYASE-LIKE SUPERFAMILY PROTEIN (PTHR31375:SF153)	-
Zm00001d011445	AT5G14660.1	Zm00001eb359100	PEPTIDE DEFORMYLASE (PTHR10458:SF22)	hydrolase	AT5G14660	PEPTIDE DEFORMYLASE (PTHR10458:SF22)	hydrolase
Zm00001d011451	AT5G62770.1	Zm00001eb359160	OS01G0639600 PROTEIN (PTHR33095:SF23)	-	AT5G62770	OS01G0639600 PROTEIN (PTHR33095:SF23)	-
Zm00001d011471	AT1G80300.1	Zm00001eb359310	ADP,ATP CARRIER PROTEIN 1, CHLOROPLASTIC (PTHR31187:SF13)	-	AT1G80300	ADP,ATP CARRIER PROTEIN 1, CHLOROPLASTIC (PTHR31187:SF13)	-
Zm00001d011490	AT4G27910.1	Zm00001eb359430	HISTONE-LYSINE N-METHYLTRANSFERASE ATX3 (PTHR13793:SF159)	zinc finger transcription factor	AT4G27910	HISTONE-LYSINE N-METHYLTRANSFERASE ATX4 (PTHR13793:SF152)	zinc finger transcription factor
Zm00001d011527	AT1G29860.1	Zm00001eb359740	WRKY TRANSCRIPTION FACTOR 71-RELATED (PTHR31221:SF127)	DNA-binding transcription factor	AT1G29860	WRKY TRANSCRIPTION FACTOR 71 (PTHR31221:SF186)	DNA-binding transcription factor
Zm00001d011543	AT1G28480.1	Zm00001eb359850	MONOTHIOL GLUTAREDOXIN-S5 (PTHR10168:SF221)	oxidoreductase	AT1G28480	GLUTAREDOXIN-C9 (PTHR10168:SF219)	oxidoreductase
Zm00001d011561	AT3G05700.1	Zm00001eb360010	PROTEIN DEHYDRATION-INDUCED 19 HOMOLOG 3 (PTHR31875:SF4)	-	AT3G05700	PROTEIN DEHYDRATION-INDUCED 19-RELATED (PTHR31875:SF26)	-
Zm00001d011562	AT4G28300.2	Zm00001eb360020	HYDROXYPROLINE-RICH GLYCOPROTEIN FAMILY PROTEIN (PTHR31805:SF5)	-	AT4G28300	FORMIN-LIKE PROTEIN (DUF1421) (PTHR31805:SF16)	-
Zm00001d011571	AT3G14180.1	Zm00001eb360120	OS01G0674000 PROTEIN (PTHR31307:SF38)	DNA-binding transcription factor	AT3G14180	TRIHELIX TRANSCRIPTION FACTOR ASIL2 (PTHR31307:SF4)	DNA-binding transcription factor
Zm00001d011603	AT1G30840.2	Zm00001eb360400	PURINE PERMEASE 4-RELATED (PTHR31376:SF3)	-	AT1G30840	PURINE PERMEASE 4-RELATED (PTHR31376:SF3)	-
Zm00001d011610	AT5G53460.2	Zm00001eb360480	GLUTAMINE AMIDOTRANSFERASE TYPE-2 DOMAIN-CONTAINING PROTEIN (PTHR11938:SF133)	oxidoreductase	AT5G53460	GLUTAMINE AMIDOTRANSFERASE TYPE-2 DOMAIN-CONTAINING PROTEIN (PTHR11938:SF133)	oxidoreductase
Zm00001d011611	AT1G80350.1	Zm00001eb360490	KATANIN P60 ATPASE-CONTAINING SUBUNIT A1 (PTHR23074:SF19)	non-motor microtubule binding protein	AT1G80350	KATANIN P60 ATPASE-CONTAINING SUBUNIT A1 (PTHR23074:SF19)	non-motor microtubule binding protein
Zm00001d011638	AT1G15080.1	Zm00001eb360740	ACID PHOSPHATASE ACP2 (PTHR10165:SF99)	phosphatase	AT1G15080	LIPID PHOSPHATE PHOSPHATASE 2 (PTHR10165:SF183)	phosphatase
Zm00001d011639	AT1G68840.1	Zm00001eb360750	AP2/ERF AND B3 DOMAIN-CONTAINING TRANSCRIPTION REPRESSOR RAV2 (PTHR31140:SF1)	DNA-binding transcription factor	AT1G68840	AP2/ERF AND B3 DOMAIN-CONTAINING TRANSCRIPTION REPRESSOR RAV2 (PTHR31140:SF1)	DNA-binding transcription factor
Zm00001d011649	AT3G16520.3	Zm00001eb360890	GLYCOSYLTRANSFERASE (PTHR48048:SF13)	glycosyltransferase	AT3G16520	UDP-GLYCOSYLTRANSFERASE 88A1 (PTHR48049:SF132)	glycosyltransferase
Zm00001d011650		Zm00001eb360900	-	-	no_annotation	no_annotation
Zm00001d011669	AT5G26660.1	Zm00001eb361040	OS01G0702700 PROTEIN (PTHR47997:SF1)	-	AT5G26660	TRANSCRIPTION FACTOR MYB86 (PTHR47997:SF38)	-
Zm00001d011685	AT1G73020.1	Zm00001eb361150	INCREASED SODIUM TOLERANCE PROTEIN 2 (PTHR12308:SF73)	ion channel	AT1G73020	INCREASED SODIUM TOLERANCE PROTEIN 2 (PTHR12308:SF73)	ion channel
Zm00001d011687	AT1G51760.1	Zm00001eb361170	IAA-AMINO ACID HYDROLASE ILR1-LIKE 2 (PTHR11014:SF100)	metalloprotease	AT1G51760	IAA-AMINO ACID HYDROLASE ILR1-LIKE 4-RELATED (PTHR11014:SF55)	metalloprotease
Zm00001d011717	AT4G09720.1	Zm00001eb361460	RAS-RELATED PROTEIN RABG3B (PTHR47981:SF2)	small GTPase	AT4G09720	RAS-RELATED PROTEIN RABG1-RELATED (PTHR47981:SF36)	small GTPase
Zm00001d011731	AT3G24450.1	Zm00001eb361600	HEAVY METAL TRANSPORT/DETOXIFICATION SUPERFAMILY PROTEIN (PTHR46119:SF11)	-	AT3G24450	HEAVY METAL TRANSPORT/DETOXIFICATION SUPERFAMILY PROTEIN (PTHR46119:SF11)	-
Zm00001d011735	AT5G56760.1	Zm00001eb361640	SERINE ACETYLTRANSFERASE 1-RELATED (PTHR42811:SF23)	acetyltransferase	AT5G56760	SERINE ACETYLTRANSFERASE-RELATED (PTHR42811:SF5)	acetyltransferase
Zm00001d011762	AT4G18820.1	Zm00001eb361980	PROTEIN STICHEL-LIKE 3 (PTHR11669:SF46)	DNA-directed DNA polymerase	AT4G18820	PROTEIN STICHEL-LIKE 3 (PTHR11669:SF46)	DNA-directed DNA polymerase
Zm00001d011763	AT2G37950.1	Zm00001eb361990	RING/FYVE/PHD ZINC FINGER SUPERFAMILY PROTEIN (PTHR46214:SF8)	-	AT2G37950	RING-CH-TYPE DOMAIN-CONTAINING PROTEIN (PTHR46214:SF24)	-
Zm00001d011850		Zm00001eb362830	PROTEIN MEMO1 (PTHR11060:SF0)	-	no_annotation	no_annotation
Zm00001d011855	AT3G54470.1	Zm00001eb362870	URIDINE 5'-MONOPHOSPHATE SYNTHASE (PTHR19278:SF9)	transferase	AT3G54470	URIDINE 5'-MONOPHOSPHATE SYNTHASE (PTHR19278:SF9)	transferase
Zm00001d011878	AT2G41370.1	Zm00001eb363100	REGULATORY PROTEIN NPR5 (PTHR46668:SF1)	-	AT2G41370	REGULATORY PROTEIN NPR5 (PTHR46668:SF1)	-
Zm00001d011881	AT1G50420.1	Zm00001eb363140	SCARECROW-LIKE PROTEIN 3 (PTHR31636:SF13)	-	AT1G50420	SCARECROW-LIKE PROTEIN 3 (PTHR31636:SF13)	-
Zm00001d011889	AT1G50460.1	Zm00001eb363200	HEXOKINASE-4 (PTHR19443:SF6)	kinase	AT1G50460	HEXOKINASE-3 (PTHR19443:SF73)	kinase
Zm00001d011898		Zm00001eb363280	HYDROXYPROLINE-RICH GLYCOPROTEIN FAMILY PROTEIN (PTHR33826:SF2)	-	no_annotation	no_annotation
Zm00001d011928	AT4G15830.1	Zm00001eb363590	ARM REPEAT SUPERFAMILY PROTEIN (PTHR21567:SF65)	non-motor microtubule binding protein	AT4G15830	ARM REPEAT SUPERFAMILY PROTEIN (PTHR21567:SF65)	non-motor microtubule binding protein
Zm00001d011938		Zm00001eb363700	OS01G0930200 PROTEIN (PTHR33384:SF47)	-	no_annotation	no_annotation
Zm00001d011944	AT5G13250.1	Zm00001eb363740	OS01G0928400 PROTEIN (PTHR47290:SF2)	-	AT5G13250	RING FINGER PROTEIN (PTHR47290:SF4)	-
Zm00001d011945	AT1G03760.1	Zm00001eb363750	UNCONVENTIONAL PREFOLDIN RPB5 INTERACTOR 1 (PTHR15111:SF0)	chromatin/chromatin-binding, or -regulatory protein	AT1G03760	UNCONVENTIONAL PREFOLDIN RPB5 INTERACTOR 1 (PTHR15111:SF0)	chromatin/chromatin-binding, or -regulatory protein
Zm00001d011972	AT1G50180.1	Zm00001eb363970	SUBFAMILY NOT NAMED (PTHR23155:SF1129)	antimicrobial response protein	AT1G50180	DISEASE RESISTANCE RPP8-LIKE PROTEIN 3-RELATED (PTHR23155:SF1185)	antimicrobial response protein
Zm00001d012005	AT1G27320.1	Zm00001eb364280	HISTIDINE KINASE 3-RELATED (PTHR43719:SF73)	histidine kinase receptor of two-component system	AT1G27320	HISTIDINE KINASE 3 (PTHR43719:SF68)	histidine kinase receptor of two-component system
Zm00001d012016	AT1G67340.1	Zm00001eb364370	OJ1485_B09.11 PROTEIN (PTHR46758:SF2)	scaffold/adaptor protein	AT1G67340	OJ1485_B09.11 PROTEIN (PTHR46758:SF2)	scaffold/adaptor protein
Zm00001d012022	AT1G14590.1	Zm00001eb364420	-	-	AT1G14590	GLYCOSYLTRANSFERASE-RELATED (PTHR46038:SF38)	-
Zm00001d012033	AT2G43710.1	Zm00001eb364580	STEAROYL-[ACYL-CARRIER-PROTEIN] 9-DESATURASE 7, CHLOROPLASTIC (PTHR31155:SF9)	-	AT2G43710	STEAROYL-[ACYL-CARRIER-PROTEIN] 9-DESATURASE 7, CHLOROPLASTIC (PTHR31155:SF9)	-
Zm00001d012044	AT4G26840.1	Zm00001eb364680	no_annotation	AT4G26840	SMALL UBIQUITIN-RELATED MODIFIER 1 (PTHR10562:SF14)	-
Zm00001d012045	AT3G25030.2	Zm00001eb364690	OS01G0917900 PROTEIN (PTHR46629:SF13)	-	AT3G25030	RING/U-BOX SUPERFAMILY PROTEIN (PTHR46629:SF29)	-
Zm00001d012047	AT4G28556.1	Zm00001eb364700	CRIB DOMAIN-CONTAINING PROTEIN RIC2 (PTHR46931:SF14)	-	AT4G28556	CRIB DOMAIN-CONTAINING PROTEIN RIC6-RELATED (PTHR46325:SF9)	-
Zm00001d012102	AT3G19640.1	Zm00001eb365190	MAGNESIUM TRANSPORTER MRS2-F (PTHR13890:SF29)	RNA splicing factor	AT3G19640	MAGNESIUM TRANSPORTER MRS2-3 (PTHR13890:SF35)	RNA splicing factor
Zm00001d012103	AT2G36460.1	Zm00001eb365200	FRUCTOSE-BISPHOSPHATE ALDOLASE 8, CYTOSOLIC (PTHR11627:SF42)	aldolase	AT2G36460	FRUCTOSE-BISPHOSPHATE ALDOLASE 6, CYTOSOLIC (PTHR11627:SF79)	aldolase
Zm00001d012152	AT1G05800.1	no_V5_gene	PHOSPHOLIPASE A1 EG1, CHLOROPLASTIC/MITOCHONDRIAL (PTHR31403:SF58)	phospholipase	AT1G05800	GALACTOLIPASE DONGLE, CHLOROPLASTIC (PTHR31403:SF56)	phospholipase
Zm00001d012156	AT5G16270.1	Zm00001eb365670	FI11703P (PTHR12585:SF69)	-	AT5G16270	FI11703P (PTHR12585:SF69)	-
Zm00001d012173	AT2G31390.1	Zm00001eb365810	FRUCTOKINASE-4-RELATED (PTHR43085:SF24)	carbohydrate kinase	AT2G31390	FRUCTOKINASE-1-RELATED (PTHR43085:SF21)	carbohydrate kinase
Zm00001d012211	AT5G64030.1	Zm00001eb366080	OS01G0883900 PROTEIN (PTHR10108:SF1164)	methyltransferase	AT5G64030	METHYLTRANSFERASE PMT26-RELATED (PTHR10108:SF1130)	methyltransferase
Zm00001d012212	AT4G25420.1	Zm00001eb366090	GIBBERELLIN 20 OXIDASE 2 (PTHR47990:SF114)	oxygenase	AT4G25420	GIBBERELLIN 20 OXIDASE 1 (PTHR47990:SF53)	oxygenase
Zm00001d012216	AT1G11050.1	Zm00001eb366140	OS01G0883000 PROTEIN (PTHR47989:SF63)	-	AT1G11050	PROTEIN KINASE DOMAIN-CONTAINING PROTEIN (PTHR47989:SF58)	-
Zm00001d012219	AT5G15710.1	Zm00001eb366180	OS01G0519100 PROTEIN (PTHR46301:SF55)	-	AT5G15710	F-BOX ONLY PROTEIN 13-RELATED (PTHR46301:SF77)	-
Zm00001d012221	AT1G43800.1	Zm00001eb366200	STEAROYL-[ACYL-CARRIER-PROTEIN] 9-DESATURASE 6, CHLOROPLASTIC (PTHR31155:SF31)	-	AT1G43800	STEAROYL-[ACYL-CARRIER-PROTEIN] 9-DESATURASE 6, CHLOROPLASTIC (PTHR31155:SF31)	-
Zm00001d012224	AT3G18660.2	Zm00001eb366250	HEXOSYLTRANSFERASE (PTHR11183:SF115)	glycosyltransferase	AT3G18660	UDP-GLUCURONATE:XYLAN ALPHA-GLUCURONOSYLTRANSFERASE 1 (PTHR11183:SF152)	glycosyltransferase
Zm00001d012226	AT3G56570.1	Zm00001eb366280	SET DOMAIN-CONTAINING PROTEIN (PTHR13271:SF34)	methyltransferase	AT3G56570	SET DOMAIN-CONTAINING PROTEIN (PTHR13271:SF34)	methyltransferase
Zm00001d012228	AT4G15093.1	Zm00001eb366290	4,5-DOPA DIOXYGENASE EXTRADIOL-LIKE PROTEIN (PTHR30096:SF0)	-	AT4G15093	4,5-DOPA DIOXYGENASE EXTRADIOL-LIKE PROTEIN (PTHR30096:SF0)	-
Zm00001d012241	AT5G07610.1	Zm00001eb366400	OS01G0876300 PROTEIN (PTHR35546:SF25)	-	AT5G07610	F-BOX DOMAIN-CONTAINING PROTEIN (PTHR47993:SF64)	-
Zm00001d012245	AT1G44760.1	Zm00001eb366440	ADENINE NUCLEOTIDE ALPHA HYDROLASE-LIKE SUPERFAMILY PROTEIN (PTHR47125:SF7)	hydrolase	AT1G44760	ADENINE NUCLEOTIDE ALPHA HYDROLASES-LIKE SUPERFAMILY PROTEIN (PTHR47125:SF2)	hydrolase
Zm00001d012259	AT1G22540.1	Zm00001eb366570	PROTEIN NRT1/ PTR FAMILY 5.10 (PTHR11654:SF108)	transporter	AT1G22540	PROTEIN NRT1/ PTR FAMILY 5.10 (PTHR11654:SF94)	transporter
Zm00001d012260	AT1G34370.2	Zm00001eb366580	PROTEIN SENSITIVE TO PROTON RHIZOTOXICITY 1 (PTHR46352:SF1)	-	AT1G34370	PROTEIN SENSITIVE TO PROTON RHIZOTOXICITY 1 (PTHR46352:SF1)	-
Zm00001d012269	AT1G43130.1	Zm00001eb366660	PROTEIN LIKE COV 2 (PTHR31876:SF26)	-	AT1G43130	PROTEIN LIKE COV 2 (PTHR31876:SF26)	-
Zm00001d012280	AT1G21340.1	Zm00001eb366750	DOF ZINC FINGER PROTEIN DOF1.2 (PTHR31992:SF284)	-	AT1G21340	DOF ZINC FINGER PROTEIN DOF1.2 (PTHR31992:SF284)	-
Zm00001d012292	AT2G27500.2	Zm00001eb366860	OS01G0860800 PROTEIN (PTHR32227:SF71)	glucosidase	AT2G27500	GLUCAN ENDO-1,3-BETA-GLUCOSIDASE 14 (PTHR32227:SF236)	glucosidase
Zm00001d012302	AT1G08280.1	Zm00001eb366950	BETA-1,6-GALACTOSYLTRANSFERASE GALT29A (PTHR46779:SF1)	transferase	AT1G08280	BETA-1,6-GALACTOSYLTRANSFERASE GALT29A (PTHR46779:SF1)	transferase
Zm00001d012321	AT2G40000.1	Zm00001eb367110	NEMATODE RESISTANCE PROTEIN-LIKE HSPRO1 (PTHR34795:SF1)	-	AT2G40000	NEMATODE RESISTANCE PROTEIN-LIKE HSPRO2 (PTHR34795:SF4)	-
Zm00001d012322	AT4G37370.1	Zm00001eb367120	CYTOCHROME P450 CYP81A1 (PTHR47947:SF4)	oxygenase	AT4G37370	CYTOCHROME P450, FAMILY 81, SUBFAMILY D, POLYPEPTIDE 2-RELATED (PTHR24298:SF901)	oxygenase
Zm00001d012419		Zm00001eb367990	WUSCHEL-RELATED HOMEOBOX 5 (PTHR45940:SF39)	homeodomain transcription factor	no_annotation	no_annotation
Zm00001d012427	AT2G37430.1	Zm00001eb368050	OS01G0839100 PROTEIN (PTHR26374:SF443)	-	AT2G37430	ZINC FINGER PROTEIN ZAT11 (PTHR26374:SF385)	-
Zm00001d012443		Zm00001eb368220	-	-	no_annotation	no_annotation
Zm00001d012446	AT2G28520.1	Zm00001eb368270	V-TYPE PROTON ATPASE SUBUNIT A1 (PTHR11629:SF72)	ATP synthase	AT2G28520	V-TYPE PROTON ATPASE SUBUNIT A1 (PTHR11629:SF72)	ATP synthase
Zm00001d012447	AT2G37080.1	Zm00001eb368280	INTERACTOR OF CONSTITUTIVE ACTIVE ROPS 3 (PTHR34224:SF10)	-	AT2G37080	INTERACTOR OF CONSTITUTIVE ACTIVE ROPS 2, CHLOROPLASTIC (PTHR34224:SF4)	-
Zm00001d012452	AT2G40120.1	Zm00001eb368340	HYPOTHETICAL SER-THR PROTEIN KINASE (PTHR24058:SF113)	protein modifying enzyme	AT2G40120	HYPOTHETICAL SER-THR PROTEIN KINASE (PTHR24058:SF113)	protein modifying enzyme
Zm00001d012492	AT2G30370.1	Zm00001eb368720	-	-	AT2G30370	EPIDERMAL PATTERNING FACTOR-LIKE PROTEIN 6 (PTHR33109:SF4)	-
Zm00001d012494	AT5G01830.1	Zm00001eb368740	U-BOX DOMAIN-CONTAINING PROTEIN 16 (PTHR23315:SF63)	ubiquitin-protein ligase	AT5G01830	U-BOX DOMAIN-CONTAINING PROTEIN 16 (PTHR23315:SF63)	ubiquitin-protein ligase
Zm00001d012514	AT5G58300.1	Zm00001eb368950	PROTEIN KINASE DOMAIN-CONTAINING PROTEIN (PTHR48010:SF59)	-	AT5G58300	PROTEIN KINASE DOMAIN-CONTAINING PROTEIN (PTHR48010:SF59)	-
Zm00001d012516	AT4G35550.1	Zm00001eb368970	WUSCHEL-RELATED HOMEOBOX 13 (PTHR46777:SF5)	homeodomain transcription factor	AT4G35550	WUSCHEL-RELATED HOMEOBOX 13 (PTHR46777:SF5)	homeodomain transcription factor
Zm00001d012518	AT3G08590.2	Zm00001eb368990	2,3-BISPHOSPHOGLYCERATE-INDEPENDENT PHOSPHOGLYCERATE MUTASE 1 (PTHR31637:SF7)	mutase	AT3G08590	2,3-BISPHOSPHOGLYCERATE-INDEPENDENT PHOSPHOGLYCERATE MUTASE 2-RELATED (PTHR31637:SF13)	mutase
Zm00001d012525	AT2G35630.1	Zm00001eb369050	CYTOSKELETON-ASSOCIATED PROTEIN 5 (PTHR12609:SF0)	non-motor microtubule binding protein	AT2G35630	CYTOSKELETON-ASSOCIATED PROTEIN 5 (PTHR12609:SF0)	non-motor microtubule binding protein
Zm00001d012527	AT5G08790.1	Zm00001eb369060	NAC DOMAIN-CONTAINING PROTEIN 68 (PTHR31719:SF186)	DNA-binding transcription factor	AT5G08790	PROTEIN ATAF2 (PTHR31719:SF224)	DNA-binding transcription factor
Zm00001d012539	AT3G08640.1	Zm00001eb369170	PROTEIN RETICULATA-RELATED 2, CHLOROPLASTIC-RELATED (PTHR31620:SF15)	-	AT3G08640	PROTEIN RETICULATA-RELATED 2, CHLOROPLASTIC-RELATED (PTHR31620:SF15)	-
Zm00001d012550	AT5G21090.1	Zm00001eb369250	LEUCINE-RICH REPEAT PROTEIN 1-RELATED (PTHR48054:SF26)	transmembrane signal receptor	AT5G21090	LEUCINE-RICH REPEAT PROTEIN 1-RELATED (PTHR48054:SF26)	transmembrane signal receptor
Zm00001d012561	AT3G12490.2	Zm00001eb369350	CYSTEINE PROTEINASE INHIBITOR 6 (PTHR11413:SF110)	protease inhibitor	AT3G12490	CYSTEINE PROTEINASE INHIBITOR 6 (PTHR11413:SF110)	protease inhibitor
Zm00001d012564	AT2G40830.3	no_V5_gene	RING-H2 FINGER PROTEIN ATL3 (PTHR22765:SF399)	ubiquitin-protein ligase	AT2G40830	E3 UBIQUITIN-PROTEIN LIGASE RHC1A-RELATED (PTHR15710:SF34)	ubiquitin-protein ligase
Zm00001d012567	AT2G41540.3	Zm00001eb369390	GLYCEROL-3-PHOSPHATE DEHYDROGENASE [NAD(+)] 2, CYTOSOLIC-RELATED (PTHR11728:SF38)	dehydrogenase	AT2G41540	GLYCEROL-3-PHOSPHATE DEHYDROGENASE [NAD(+)] GPDHC1, CYTOSOLIC (PTHR11728:SF30)	dehydrogenase
Zm00001d012642	AT5G43650.1	Zm00001eb370010	OS01G0773800 PROTEIN (PTHR46665:SF7)	basic helix-loop-helix transcription factor	AT5G43650	TRANSCRIPTION FACTOR BHLH92 (PTHR46665:SF6)	basic helix-loop-helix transcription factor
Zm00001d012677	AT5G08030.1	Zm00001eb370370	GLYCEROPHOSPHODIESTER PHOSPHODIESTERASE (PTHR43620:SF42)	phosphodiesterase	AT5G08030	GLYCEROPHOSPHODIESTER PHOSPHODIESTERASE GDPD6 (PTHR43620:SF43)	phosphodiesterase
Zm00001d012690	AT2G46225.2	Zm00001eb370490	PROTEIN ABIL5-RELATED (PTHR10460:SF11)	scaffold/adaptor protein	AT2G46225	ABELSON INTERACTING PROTEIN, ISOFORM D (PTHR10460:SF0)	scaffold/adaptor protein
Zm00001d012691	AT3G24620.1	Zm00001eb370510	OS01G0760300 PROTEIN (PTHR33101:SF26)	guanyl-nucleotide exchange factor	AT3G24620	RHO GUANINE NUCLEOTIDE EXCHANGE FACTOR 8-RELATED (PTHR33101:SF55)	guanyl-nucleotide exchange factor
Zm00001d012703	AT2G34140.1	Zm00001eb370600	DOF ZINC FINGER PROTEIN 5 (PTHR31089:SF61)	-	AT2G34140	CYCLIC DOF FACTOR 4 (PTHR31089:SF22)	-
Zm00001d012708	AT4G21190.1	Zm00001eb370620	OS01G0757700 PROTEIN (PTHR46782:SF1)	-	AT4G21190	OS01G0757700 PROTEIN (PTHR46782:SF1)	-
Zm00001d012718	AT1G29980.1	Zm00001eb370700	OS01G0756600 PROTEIN (PTHR31265:SF1)	-	AT1G29980	OS01G0756600 PROTEIN (PTHR31265:SF1)	-
Zm00001d012734	AT1G28520.2	Zm00001eb370850	TRANSCRIPTION FACTOR VOZ1 (PTHR33873:SF1)	DNA-binding transcription factor	AT1G28520	TRANSCRIPTION FACTOR VOZ1 (PTHR33873:SF1)	DNA-binding transcription factor
Zm00001d012746	AT1G29280.1	Zm00001eb370960	OS01G0750100 PROTEIN (PTHR32096:SF19)	DNA-binding transcription factor	AT1G29280	WRKY TRANSCRIPTION FACTOR 65-RELATED (PTHR31282:SF155)	DNA-binding transcription factor
Zm00001d012747	AT1G06470.2	Zm00001eb370980	SOLUTE CARRIER FAMILY 35 MEMBER C2 (PTHR11132:SF238)	secondary carrier transporter	AT1G06470	OS06G0153200 PROTEIN (PTHR11132:SF497)	secondary carrier transporter
Zm00001d012789	AT5G41570.1	Zm00001eb371340	WRKY DNA-BINDING DOMAIN SUPERFAMILY PROTEIN-RELATED (PTHR31221:SF346)	DNA-binding transcription factor	AT5G41570	WRKY TRANSCRIPTION FACTOR 24-RELATED (PTHR31221:SF124)	DNA-binding transcription factor
Zm00001d012883	AT1G71870.1	Zm00001eb211050	PROTEIN DETOXIFICATION 54 (PTHR11206:SF468)	transporter	AT1G71870	PROTEIN DETOXIFICATION 54 (PTHR11206:SF468)	transporter
Zm00001d012931	AT5G59010.1	Zm00001eb211460	OS03G0825300 PROTEIN (PTHR45863:SF9)	non-receptor serine/threonine protein kinase	AT5G59010	SERINE/THREONINE-PROTEIN KINASE BSK5 (PTHR45863:SF7)	non-receptor serine/threonine protein kinase
Zm00001d012935	AT5G62890.3	Zm00001eb211490	OS03G0823800 PROTEIN (PTHR11119:SF84)	transporter	AT5G62890	NUCLEOBASE-ASCORBATE TRANSPORTER 6 (PTHR11119:SF112)	transporter
Zm00001d012966	AT5G59890.1	Zm00001eb211740	ACTIN-DEPOLYMERIZING FACTOR 4 (PTHR11913:SF50)	non-motor actin binding protein	AT5G59890	ACTIN-DEPOLYMERIZING FACTOR 1-RELATED (PTHR11913:SF112)	non-motor actin binding protein
Zm00001d012968	AT2G28200.1	Zm00001eb275290	C2H2 TRANSCRIPTION FACTOR (PTHR26374:SF418)	-	AT2G28200	ZINC FINGER PROTEIN ZAT5 (PTHR26374:SF421)	-
Zm00001d012969	AT2G32410.1	Zm00001eb211770	NEDD8-ACTIVATING ENZYME E1 REGULATORY SUBUNIT (PTHR10953:SF29)	ubiquitin-protein ligase	AT2G32410	NEDD8-ACTIVATING ENZYME E1 REGULATORY SUBUNIT AXL (PTHR10953:SF232)	ubiquitin-protein ligase
Zm00001d012973	AT2G37390.2	Zm00001eb211860	METAL ION BINDING PROTEIN (PTHR46119:SF24)	-	AT2G37390	PROTEIN SODIUM POTASSIUM ROOT DEFECTIVE 2 (PTHR46119:SF25)	-
Zm00001d012979		Zm00001eb211940	PHD FINGER PROTEIN ALFIN-LIKE 3 (PTHR12321:SF167)	DNA metabolism protein	no_annotation	no_annotation
Zm00001d012988	AT2G38480.1	Zm00001eb212010	CASP-LIKE PROTEIN 4B3 (PTHR33573:SF60)	-	AT2G38480	CASP-LIKE PROTEIN 4B1 (PTHR33573:SF57)	-
Zm00001d012991	AT3G14160.1	Zm00001eb212020	NUCLEIC ACID DIOXYGENASE ALKBH1 (PTHR16557:SF2)	DNA metabolism protein	AT3G14160	NUCLEIC ACID DIOXYGENASE ALKBH1 (PTHR16557:SF2)	DNA metabolism protein
Zm00001d013003	AT5G08790.1	Zm00001eb212120	NAC DOMAIN-CONTAINING PROTEIN 2 (PTHR31719:SF179)	DNA-binding transcription factor	AT5G08790	PROTEIN ATAF2 (PTHR31719:SF224)	DNA-binding transcription factor
Zm00001d013025	AT3G05250.1	Zm00001eb212380	RING-TYPE DOMAIN-CONTAINING PROTEIN (PTHR47692:SF2)	-	AT3G05250	RING-TYPE DOMAIN-CONTAINING PROTEIN (PTHR47692:SF2)	-
Zm00001d013035	AT5G13710.1	Zm00001eb212500	OS11G0296900 PROTEIN (PTHR44068:SF2)	-	AT5G13710	ZGC:194242 (PTHR44068:SF1)	-
Zm00001d013043	AT3G03860.1	Zm00001eb212580	5'-ADENYLYLSULFATE REDUCTASE-LIKE 7 (PTHR47126:SF3)	reductase	AT3G03860	5'-ADENYLYLSULFATE REDUCTASE-LIKE 5 (PTHR47126:SF5)	reductase
Zm00001d013050	AT1G20890.1	Zm00001eb212650	CAVEOLIN-1 PROTEIN (PTHR35465:SF1)	-	AT1G20890	CAVEOLIN-1 PROTEIN (PTHR35465:SF1)	-
Zm00001d013063	AT2G27880.1	Zm00001eb212800	PROTEIN ARGONAUTE MEL1 (PTHR22891:SF147)	translation initiation factor	AT2G27880	PROTEIN ARGONAUTE 5 (PTHR22891:SF24)	translation initiation factor
Zm00001d013065	AT3G04630.1	Zm00001eb257220	OS03G0799100 PROTEIN (PTHR46372:SF24)	-	AT3G04630	PROTEIN WVD2-LIKE 1 (PTHR46372:SF6)	-
Zm00001d013071	AT1G04240.1	Zm00001eb212890	AUXIN-RESPONSIVE PROTEIN IAA14 (PTHR31734:SF14)	-	AT1G04240	AUXIN-RESPONSIVE PROTEIN IAA3 (PTHR31734:SF8)	-
Zm00001d013097	AT2G19440.1	Zm00001eb213180	GLUCAN ENDO-1,3-BETA-D-GLUCOSIDASE (PTHR32227:SF240)	glucosidase	AT2G19440	GLUCAN ENDO-1,3-BETA-D-GLUCOSIDASE-RELATED (PTHR32227:SF95)	glucosidase
Zm00001d013107	AT5G22000.3	Zm00001eb265170	E3 UBIQUITIN-PROTEIN LIGASE RHF2A (PTHR46463:SF59)	-	AT5G22000	E3 UBIQUITIN-PROTEIN LIGASE RHF2A (PTHR46463:SF27)	-
Zm00001d013109	AT5G04870.1	Zm00001eb213280	CALCIUM-DEPENDENT PROTEIN KINASE 1 (PTHR24349:SF404)	non-receptor serine/threonine protein kinase	AT5G04870	CALCIUM-DEPENDENT PROTEIN KINASE 1 (PTHR24349:SF404)	non-receptor serine/threonine protein kinase
Zm00001d013118	AT5G48890.1	Zm00001eb213420	DROUGHT AND SALT TOLERANCE PROTEIN (PTHR45730:SF120)	-	AT5G48890	PROTEIN LATE FLOWERING-RELATED (PTHR45730:SF106)	-
Zm00001d013119	AT4G18390.2	Zm00001eb213430	TRANSCRIPTION FACTOR PCF6 (PTHR31072:SF114)	DNA-binding transcription factor	AT4G18390	TRANSCRIPTION FACTOR TCP2 (PTHR31072:SF162)	DNA-binding transcription factor
Zm00001d013141	AT2G31200.1	Zm00001eb213630	ACTIN-DEPOLYMERIZING FACTOR 6 (PTHR11913:SF100)	non-motor actin binding protein	AT2G31200	ACTIN-DEPOLYMERIZING FACTOR 6 (PTHR11913:SF100)	non-motor actin binding protein
Zm00001d013168	AT4G07960.1	Zm00001eb213830	XYLOGLUCAN GLYCOSYLTRANSFERASE 9-RELATED (PTHR32044:SF51)	-	AT4G07960	XYLOGLUCAN GLYCOSYLTRANSFERASE 12-RELATED (PTHR32044:SF44)	-
Zm00001d013170	AT4G37750.1	Zm00001eb213870	AP2-LIKE ETHYLENE-RESPONSIVE TRANSCRIPTION FACTOR ANT (PTHR32467:SF132)	DNA-binding transcription factor	AT4G37750	AP2-LIKE ETHYLENE-RESPONSIVE TRANSCRIPTION FACTOR ANT (PTHR32467:SF157)	DNA-binding transcription factor
Zm00001d013193	AT2G15890.1	Zm00001eb214110	CCG-BINDING PROTEIN 1 (PTHR36345:SF1)	-	AT2G15890	CCG-BINDING PROTEIN 1 (PTHR36345:SF1)	-
Zm00001d013221		Zm00001eb214330	OS03G0761000 PROTEIN (PTHR13844:SF69)	chromatin/chromatin-binding, or -regulatory protein	no_annotation	no_annotation
Zm00001d013247	AT5G07980.1	Zm00001eb214580	OS03G0756700 PROTEIN (PTHR31267:SF3)	-	AT5G07980	DENTIN SIALOPHOSPHOPROTEIN-LIKE PROTEIN (PTHR31267:SF7)	-
Zm00001d013254	AT5G39040.1	Zm00001eb214670	ABC TRANSPORTER B FAMILY MEMBER 27 (PTHR24221:SF547)	ATP-binding cassette (ABC) transporter	AT5G39040	ABC TRANSPORTER B FAMILY MEMBER 27 (PTHR24221:SF547)	ATP-binding cassette (ABC) transporter
Zm00001d013256	AT5G60920.1	Zm00001eb214720	COBRA-LIKE PROTEIN 4 (PTHR31673:SF3)	-	AT5G60920	PROTEIN COBRA (PTHR31673:SF61)	-
Zm00001d013257	AT1G26340.1	Zm00001eb214730	CYTOCHROME B5 HEME-BINDING DOMAIN-CONTAINING PROTEIN (PTHR19359:SF25)	oxidoreductase	AT1G26340	CYTOCHROME B5 HEME-BINDING DOMAIN-CONTAINING PROTEIN (PTHR19359:SF25)	oxidoreductase
Zm00001d013259	AT1G69120.1	Zm00001eb214750	AGAMOUS-LIKE MADS-BOX PROTEIN AGL8 (PTHR11945:SF663)	MADS box transcription factor	AT1G69120	FLORAL HOMEOTIC PROTEIN APETALA 1 (PTHR11945:SF456)	MADS box transcription factor
Zm00001d013261	AT5G45890.1	Zm00001eb214780	OS04G0208200 PROTEIN (PTHR12411:SF944)	cysteine protease	AT5G45890	SENESCENCE-SPECIFIC CYSTEINE PROTEASE SAG12 (PTHR12411:SF705)	cysteine protease
Zm00001d013262	AT5G35840.1	Zm00001eb214800	PHYTOCHROME C (PTHR43719:SF4)	histidine kinase receptor of two-component system	AT5G35840	PHYTOCHROME C (PTHR43719:SF4)	histidine kinase receptor of two-component system
Zm00001d013263	AT5G03380.1	Zm00001eb214820	HEAVY METAL TRANSPORT/DETOXIFICATION SUPERFAMILY PROTEIN (PTHR47488:SF7)	-	AT5G03380	HEAVY METAL-ASSOCIATED ISOPRENYLATED PLANT PROTEIN 6 (PTHR46413:SF1)	-
Zm00001d013265	AT4G17240.1	Zm00001eb214850	TRANSCRIPTIONAL ADAPTER 2-ALPHA (PTHR12374:SF20)	DNA-binding transcription factor	AT4G17240	STRUCTURAL MAINTENANCE OF CHROMOSOMES PROTEIN (PTHR35493:SF1)	-
Zm00001d013276	AT2G31900.1	Zm00001eb214950	MYOSIN-12 (PTHR13140:SF270)	actin binding motor protein	AT2G31900	MYOSIN-12 (PTHR13140:SF270)	actin binding motor protein
Zm00001d013287	AT5G11460.1	Zm00001eb215010	EXPRESSED PROTEIN (PTHR46443:SF7)	-	AT5G11460	FCS-LIKE ZINC FINGER 10 (PTHR46868:SF5)	-
Zm00001d013301	AT5G43670.1	Zm00001eb215130	PROTEIN TRANSPORT PROTEIN SEC23 (PTHR11141:SF22)	vesicle coat protein	AT5G43670	PROTEIN TRANSPORT PROTEIN SEC23 (PTHR11141:SF22)	vesicle coat protein
Zm00001d013302	AT3G04730.1	Zm00001eb215120	AUXIN-RESPONSIVE PROTEIN IAA13 (PTHR31734:SF28)	-	AT3G04730	AUXIN-RESPONSIVE PROTEIN IAA16 (PTHR31734:SF103)	-
Zm00001d013310	AT5G05920.1	Zm00001eb215220	DEOXYHYPUSINE SYNTHASE (PTHR11703:SF0)	-	AT5G05920	DEOXYHYPUSINE SYNTHASE (PTHR11703:SF0)	-
Zm00001d013319	AT5G49720.1	Zm00001eb215310	ENDOGLUCANASE 10 (PTHR22298:SF171)	-	AT5G49720	ENDOGLUCANASE 25 (PTHR22298:SF185)	-
Zm00001d013320	AT3G28460.1	Zm00001eb215320	METHYLTRANSFERASE (PTHR43542:SF1)	RNA methyltransferase	AT3G28460	METHYLTRANSFERASE (PTHR43542:SF1)	RNA methyltransferase
Zm00001d013331	AT1G51600.1	Zm00001eb215440	GATA TRANSCRIPTION FACTOR 19 (PTHR46125:SF13)	DNA-binding transcription factor	AT1G51600	GATA TRANSCRIPTION FACTOR 28 (PTHR46125:SF25)	DNA-binding transcription factor
Zm00001d013332	AT1G70190.1	Zm00001eb215450	OS03G0734400 PROTEIN (PTHR45987:SF22)	ribosomal protein	AT1G70190	50S RIBOSOMAL PROTEIN L7/L12-RELATED (PTHR45987:SF1)	ribosomal protein
Zm00001d013343	AT5G65890.1	Zm00001eb215550	ACT DOMAIN-CONTAINING PROTEIN ACR1 (PTHR31096:SF7)	-	AT5G65890	ACT DOMAIN-CONTAINING PROTEIN ACR1 (PTHR31096:SF7)	-
Zm00001d013367	AT4G14960.2	Zm00001eb215710	TUBULIN ALPHA-2 CHAIN (PTHR11588:SF452)	tubulin	AT4G14960	TUBULIN ALPHA-6 CHAIN (PTHR11588:SF443)	tubulin
Zm00001d013376	AT2G16250.1	Zm00001eb324340	LRR RECEPTOR-LIKE SERINE/THREONINE-PROTEIN KINASE-RELATED (PTHR48005:SF84)	-	AT2G16250	PROTEIN KINASE DOMAIN-CONTAINING PROTEIN (PTHR45974:SF49)	transmembrane signal receptor
Zm00001d013398	AT3G04350.1	Zm00001eb215990	SUBFAMILY NOT NAMED (PTHR48203:SF2)	-	AT3G04350	VACUOLAR PROTEIN SORTING-ASSOCIATED PROTEIN 62-RELATED (PTHR48219:SF2)	membrane traffic protein
Zm00001d013402	AT1G09570.1	Zm00001eb216020	PHYTOCHROME A (PTHR43719:SF46)	histidine kinase receptor of two-component system	AT1G09570	PHYTOCHROME A (PTHR43719:SF46)	histidine kinase receptor of two-component system
Zm00001d013406	AT1G73480.1	Zm00001eb216000	ALPHA/BETA-HYDROLASES SUPERFAMILY PROTEIN (PTHR11614:SF175)	phospholipase	AT1G73480	ALPHA/BETA-HYDROLASES SUPERFAMILY PROTEIN (PTHR11614:SF175)	phospholipase
Zm00001d013409	AT1G75240.1	Zm00001eb216060	ZINC-FINGER HOMEODOMAIN PROTEIN 11 (PTHR31948:SF16)	-	AT1G75240	ZINC-FINGER HOMEODOMAIN PROTEIN 5 (PTHR31948:SF60)	-
Zm00001d013410	AT3G12110.1	Zm00001eb216070	ACTIN-11 (PTHR11937:SF549)	actin and actin related protein	AT3G12110	ACTIN-11 (PTHR11937:SF549)	actin and actin related protein
Zm00001d013412	AT2G01830.2	Zm00001eb216090	HISTIDINE KINASE 4 (PTHR43719:SF51)	histidine kinase receptor of two-component system	AT2G01830	HISTIDINE KINASE 4 (PTHR43719:SF51)	histidine kinase receptor of two-component system
Zm00001d013440	AT1G48620.1	Zm00001eb216380	OS03G0711600 PROTEIN (PTHR11467:SF29)	chromatin/chromatin-binding, or -regulatory protein	AT1G48620	OS03G0711600 PROTEIN (PTHR11467:SF29)	chromatin/chromatin-binding, or -regulatory protein
Zm00001d013468	AT5G22090.1	Zm00001eb216640	PROTEIN FAF-LIKE, CHLOROPLASTIC (PTHR33155:SF3)	-	AT5G22090	PROTEIN FAF-LIKE, CHLOROPLASTIC (PTHR33155:SF3)	-
Zm00001d013471	AT2G17900.1	Zm00001eb216690	HISTONE-LYSINE N-METHYLTRANSFERASE ASHR1 (PTHR12197:SF285)	histone modifying enzyme	AT2G17900	HISTONE-LYSINE N-METHYLTRANSFERASE ASHR1 (PTHR12197:SF285)	histone modifying enzyme
Zm00001d013477	AT4G08500.1	Zm00001eb278860	PROTEIN KINASE 1, PUTATIVE, EXPRESSED-RELATED (PTHR48016:SF19)	non-receptor serine/threonine protein kinase	AT4G08500	MITOGEN-ACTIVATED PROTEIN KINASE KINASE KINASE 1-RELATED (PTHR48016:SF29)	non-receptor serine/threonine protein kinase
Zm00001d013498	AT2G40110.1	Zm00001eb216920	PROTEIN YIPPEE-LIKE (PTHR13848:SF15)	ubiquitin-protein ligase	AT2G40110	PROTEIN YIPPEE-LIKE (PTHR13848:SF15)	ubiquitin-protein ligase
Zm00001d013527	AT1G74740.1	Zm00001eb217170	CALCIUM-DEPENDENT PROTEIN KINASE 30 (PTHR24349:SF167)	non-receptor serine/threonine protein kinase	AT1G74740	CALCIUM-DEPENDENT PROTEIN KINASE 30 (PTHR24349:SF167)	non-receptor serine/threonine protein kinase
Zm00001d013529	AT5G62680.1	Zm00001eb217190	OS03G0687000 PROTEIN (PTHR11654:SF589)	transporter	AT5G62680	PROTEIN NRT1/ PTR FAMILY 2.11 (PTHR11654:SF570)	transporter
Zm00001d013530	AT1G27070.1	Zm00001eb217200	PROTEIN PTST HOMOLOG 2, CHLOROPLASTIC (PTHR47434:SF1)	-	AT1G27070	PROTEIN PTST HOMOLOG 2, CHLOROPLASTIC (PTHR47434:SF1)	-
Zm00001d013540	AT3G53090.1	Zm00001eb217270	UBIQUITIN-PROTEIN LIGASE E3C (PTHR45700:SF2)	ubiquitin-protein ligase	AT3G53090	UBIQUITIN-PROTEIN LIGASE E3C (PTHR45700:SF2)	ubiquitin-protein ligase
Zm00001d013542	AT1G48410.3	Zm00001eb217290	ARGONAUTE108 (PTHR22891:SF133)	translation initiation factor	AT1G48410	ARGONAUTE-1, ISOFORM A (PTHR22891:SF174)	translation initiation factor
Zm00001d013611	AT4G20880.1	Zm00001eb217990	ETHYLENE-REGULATED TRANSCRIPT 2 (ERT2) (PTHR36381:SF1)	-	AT4G20880	ETHYLENE-REGULATED TRANSCRIPT 2 (ERT2) (PTHR36381:SF1)	-
Zm00001d013612	AT5G23860.2	Zm00001eb218000	TUBULIN BETA-8 CHAIN (PTHR11588:SF334)	tubulin	AT5G23860	TUBULIN BETA-8 CHAIN (PTHR11588:SF306)	tubulin
Zm00001d013625	AT2G30130.1	Zm00001eb218120	LOB DOMAIN-CONTAINING PROTEIN 3 (PTHR31301:SF58)	-	AT2G30130	LOB DOMAIN-CONTAINING PROTEIN 12 (PTHR31301:SF195)	-
Zm00001d013635	AT1G64760.2	Zm00001eb218220	GLUCAN ENDO-1,3-BETA-D-GLUCOSIDASE-RELATED (PTHR32227:SF95)	glucosidase	AT1G64760	GLUCAN ENDO-1,3-BETA-D-GLUCOSIDASE-RELATED (PTHR32227:SF95)	glucosidase
Zm00001d013636	AT5G05620.1	Zm00001eb265950	TUBULIN GAMMA CHAIN (PTHR11588:SF7)	tubulin	AT5G05620	TUBULIN GAMMA CHAIN (PTHR11588:SF7)	tubulin
Zm00001d013654	AT3G03680.1	Zm00001eb218420	C2 CALCIUM/LIPID-BINDING PLANT PHOSPHORIBOSYLTRANSFERASE FAMILY PROTEIN (PTHR31425:SF43)	transferase	AT3G03680	C2 CALCIUM/LIPID-BINDING PLANT PHOSPHORIBOSYLTRANSFERASE FAMILY PROTEIN (PTHR31425:SF43)	transferase
Zm00001d013658	AT5G06560.1	Zm00001eb218460	EXPRESSED PROTEIN (PTHR31422:SF51)	-	AT5G06560	MYOSIN-BINDING PROTEIN 7 (PTHR31422:SF0)	-
Zm00001d013659	AT5G51330.1	Zm00001eb218470	PROTEIN DYAD (PTHR46740:SF2)	-	AT5G51330	PROTEIN DYAD (PTHR46740:SF2)	-
Zm00001d013664	AT2G38680.1	Zm00001eb218510	7-METHYLGUANOSINE PHOSPHATE-SPECIFIC 5'-NUCLEOTIDASE (PTHR13045:SF0)	esterase	AT2G38680	7-METHYLGUANOSINE PHOSPHATE-SPECIFIC 5'-NUCLEOTIDASE (PTHR13045:SF0)	esterase
Zm00001d013672	AT3G52060.1	Zm00001eb218590	EXPRESSED PROTEIN (PTHR31042:SF87)	transferase	AT3G52060	CORE-2/I-BRANCHING ENZYME (PTHR31042:SF108)	transferase
Zm00001d013689	AT1G78390.1	Zm00001eb218680	9-CIS-EPOXYCAROTENOID DIOXYGENASE NCED3, CHLOROPLASTIC (PTHR10543:SF134)	oxygenase	AT1G78390	9-CIS-EPOXYCAROTENOID DIOXYGENASE NCED9, CHLOROPLASTIC (PTHR10543:SF95)	oxygenase
Zm00001d013707	AT1G04240.1	Zm00001eb218860	AUXIN-RESPONSIVE PROTEIN IAA12 (PTHR31734:SF25)	-	AT1G04240	AUXIN-RESPONSIVE PROTEIN IAA3 (PTHR31734:SF8)	-
Zm00001d013709		Zm00001eb218880	WRKY DOMAIN-CONTAINING PROTEIN (PTHR31282:SF80)	DNA-binding transcription factor	no_annotation	no_annotation
Zm00001d013746	AT3G19540.1	Zm00001eb219240	OS03G0606100 PROTEIN (PTHR31300:SF23)	lipase	AT3G19540	LIPASE (PTHR31300:SF2)	lipase
Zm00001d013755	AT5G38900.1	Zm00001eb219300	THIOREDOXIN SUPERFAMILY PROTEIN (PTHR13887:SF41)	transferase	AT5G38900	THIOREDOXIN SUPERFAMILY PROTEIN (PTHR13887:SF41)	transferase
Zm00001d013759	AT1G13110.1	Zm00001eb219330	CYTOCHROME P450 FAMILY PROTEIN, EXPRESSED (PTHR47956:SF35)	oxygenase	AT1G13110	CYTOCHROME P450 71B7 (PTHR47956:SF45)	oxygenase
Zm00001d013786	AT2G20830.1	Zm00001eb219580	PUTATIVE, EXPRESSED-RELATED (PTHR12234:SF5)	-	AT2G20830	FORMIMINOTRANSFERASE N-TERMINAL SUBDOMAIN-CONTAINING PROTEIN (PTHR12234:SF1)	-
Zm00001d013794		Zm00001eb219670	OS03G0582800 PROTEIN (PTHR33871:SF8)	-	no_annotation	no_annotation
Zm00001d013804	AT1G05170.1	Zm00001eb219750	HEXOSYLTRANSFERASE (PTHR11214:SF5)	glycosyltransferase	AT1G05170	BETA-1,3-GALACTOSYLTRANSFERASE 2-RELATED (PTHR11214:SF367)	glycosyltransferase
Zm00001d013838	AT5G41950.1	Zm00001eb220100	PROTEIN HLB1 (PTHR45005:SF2)	-	AT5G41950	PROTEIN HLB1 (PTHR45005:SF2)	-
Zm00001d013845	AT4G31290.1	Zm00001eb240870	GAMMA-GLUTAMYLCYCLOTRANSFERASE 2-2 (PTHR12192:SF19)	-	AT4G31290	GAMMA-GLUTAMYLCYCLOTRANSFERASE 2-2 (PTHR12192:SF19)	-
Zm00001d013865	AT4G36195.1	Zm00001eb220420	OS10G0511600 PROTEIN (PTHR11010:SF75)	serine protease	AT4G36195	THYMUS-SPECIFIC SERINE PROTEASE (PTHR11010:SF11)	serine protease
Zm00001d013896	AT3G60680.1	Zm00001eb220670	EXPRESSED PROTEIN (PTHR31161:SF3)	-	AT3G60680	EXPRESSED PROTEIN (PTHR31161:SF3)	-
Zm00001d013908	AT5G41140.2	Zm00001eb220750	MYOSIN HEAVY CHAIN-RELATED PROTEIN (PTHR34452:SF7)	actin or actin-binding cytoskeletal protein	AT5G41140	MYOSIN HEAVY CHAIN-RELATED PROTEIN (PTHR34452:SF15)	actin or actin-binding cytoskeletal protein
Zm00001d013927	AT4G04950.1	Zm00001eb220880	GLUTAREDOXIN-3 (PTHR10293:SF73)	reductase	AT4G04950	GLUTAREDOXIN-3 (PTHR10293:SF73)	reductase
Zm00001d014063	AT1G35710.1	Zm00001eb222050	LEUCINE RICH REPEAT FAMILY PROTEIN, EXPRESSED (PTHR48053:SF32)	-	AT1G35710	RECEPTOR PROTEIN KINASE (PTHR48053:SF139)	-
Zm00001d014065	AT5G35620.1	Zm00001eb222060	EUKARYOTIC TRANSLATION INITIATION FACTOR ISOFORM 4E-2 (PTHR11960:SF60)	translation initiation factor	AT5G35620	EUKARYOTIC TRANSLATION INITIATION FACTOR ISOFORM 4E (PTHR11960:SF67)	translation initiation factor
Zm00001d014097	AT5G03530.1	Zm00001eb222340	OS10G0456600 PROTEIN (PTHR24073:SF1212)	small GTPase	AT5G03530	RAS-RELATED PROTEIN RABC2A (PTHR24073:SF1159)	small GTPase
Zm00001d014128	AT5G60800.1	Zm00001eb222610	HEAVY METAL-ASSOCIATED ISOPRENYLATED PLANT PROTEIN 6 (PTHR46413:SF1)	-	AT5G60800	HEAVY METAL-ASSOCIATED ISOPRENYLATED PLANT PROTEIN 3 (PTHR46413:SF2)	-
Zm00001d014200	AT5G64850.1	Zm00001eb223290	EXPRESSED PROTEIN (PTHR33882:SF2)	-	AT5G64850	BNAA06G23800D PROTEIN (PTHR33882:SF5)	-
Zm00001d014226	AT3G13980.1	Zm00001eb223460	PROTEIN BIG GRAIN 1-LIKE (PTHR33541:SF9)	-	AT3G13980	PROTEIN BIG GRAIN 1-LIKE A (PTHR33541:SF28)	-
Zm00001d014344	AT5G38630.1	Zm00001eb224450	P-LOOP CONTAINING NUCLEOSIDE TRIPHOSPHATE HYDROLASES SUPERFAMILY PROTEIN (PTHR10887:SF525)	RNA helicase	AT5G38630	LD36721P (PTHR10106:SF0)	reductase
Zm00001d014367	AT2G34630.2	Zm00001eb224620	ALL TRANS-POLYPRENYL-DIPHOSPHATE SYNTHASE PDSS1 (PTHR12001:SF69)	-	AT2G34630	ALL TRANS-POLYPRENYL-DIPHOSPHATE SYNTHASE PDSS1 (PTHR12001:SF69)	-
Zm00001d014422	AT5G46910.1	Zm00001eb224940	LYSINE-SPECIFIC DEMETHYLASE JMJ706 (PTHR10694:SF107)	histone modifying enzyme	AT5G46910	LYSINE-SPECIFIC DEMETHYLASE LID (PTHR10694:SF33)	histone modifying enzyme
Zm00001d014459	AT1G11600.1	Zm00001eb225160	CYTOCHROME P450 LIKE PROTEIN (PTHR24298:SF54)	oxygenase	AT1G11600	CYTOCHROME P450 LIKE PROTEIN (PTHR24298:SF54)	oxygenase
Zm00001d014491	AT2G46600.1	Zm00001eb225410	OS06G0683400 PROTEIN (PTHR47319:SF6)	-	AT2G46600	CALCIUM-BINDING PROTEIN KIC (PTHR47319:SF4)	-
Zm00001d014507	AT4G30080.1	Zm00001eb225570	AUXIN RESPONSE FACTOR 10 (PTHR31384:SF160)	-	AT4G30080	AUXIN RESPONSE FACTOR 16 (PTHR31384:SF178)	-
Zm00001d014509	AT5G44480.1	no_V5_gene	UDP-ARABINOSE 4-EPIMERASE 3-RELATED (PTHR43725:SF38)	epimerase/racemase	AT5G44480	UDP-ARABINOSE 4-EPIMERASE 4-RELATED (PTHR43725:SF36)	epimerase/racemase
Zm00001d014525	AT5G67230.1	Zm00001eb225770	BETA-1,4-XYLOSYLTRANSFERASE IRX14H-RELATED (PTHR10896:SF17)	glycosyltransferase	AT5G67230	BETA-1,4-XYLOSYLTRANSFERASE IRX14H-RELATED (PTHR10896:SF17)	glycosyltransferase
Zm00001d014526	AT3G20290.2	Zm00001eb225790	AT21416P (PTHR11216:SF31)	membrane traffic protein	AT3G20290	AT21416P (PTHR11216:SF31)	membrane traffic protein
Zm00001d014532	AT3G50220.1	Zm00001eb225830	PROTEIN IRREGULAR XYLEM 15 (PTHR31444:SF8)	-	AT3G50220	PROTEIN IRREGULAR XYLEM 15 (PTHR31444:SF8)	-
Zm00001d014564	AT5G66570.1	Zm00001eb226060	OXYGEN-EVOLVING ENHANCER PROTEIN 1-1, CHLOROPLASTIC (PTHR34058:SF2)	-	AT5G66570	OXYGEN-EVOLVING ENHANCER PROTEIN 1-1, CHLOROPLASTIC (PTHR34058:SF2)	-
Zm00001d014569	AT4G37270.1	Zm00001eb226120	CADMIUM/ZINC-TRANSPORTING ATPASE HMA1, CHLOROPLASTIC-RELATED (PTHR43079:SF1)	primary active transporter	AT4G37270	CADMIUM/ZINC-TRANSPORTING ATPASE HMA1, CHLOROPLASTIC-RELATED (PTHR43079:SF1)	primary active transporter
Zm00001d014608	AT2G18980.1	Zm00001eb226380	PEROXIDASE (PTHR31517:SF34)	-	AT2G18980	PEROXIDASE 16-RELATED (PTHR31517:SF48)	-
Zm00001d014614	AT4G25810.1	Zm00001eb226470	XYLOGLUCAN ENDOTRANSGLUCOSYLASE/HYDROLASE PROTEIN 23-RELATED (PTHR31062:SF282)	hydrolase	AT4G25810	XYLOGLUCAN ENDOTRANSGLUCOSYLASE/HYDROLASE PROTEIN 23-RELATED (PTHR31062:SF282)	hydrolase
Zm00001d014619		no_V5_gene	-	-	no_annotation	no_annotation
Zm00001d014690	AT5G20730.2	Zm00001eb227100	AUXIN RESPONSE FACTOR 19 (PTHR31384:SF9)	-	AT5G20730	AUXIN RESPONSE FACTOR 7 (PTHR31384:SF93)	-
Zm00001d014748	AT5G17540.1	Zm00001eb227640	OS06G0710700 PROTEIN (PTHR31642:SF49)	acetyltransferase	AT5G17540	BENZYL ALCOHOL O-BENZOYLTRANSFERASE (PTHR31642:SF9)	acetyltransferase
Zm00001d014788	AT2G21120.1	Zm00001eb228080	MAGNESIUM TRANSPORTER NIPA6-RELATED (PTHR12570:SF11)	secondary carrier transporter	AT2G21120	MAGNESIUM TRANSPORTER NIPA6-RELATED (PTHR12570:SF11)	secondary carrier transporter
Zm00001d014789		Zm00001eb228090	OS06G0716000 PROTEIN (PTHR31730:SF37)	-	no_annotation	no_annotation
Zm00001d014793	AT1G75820.1	Zm00001eb228140	RECEPTOR PROTEIN KINASE CLAVATA1 (PTHR48056:SF44)	transmembrane signal receptor	AT1G75820	RECEPTOR PROTEIN KINASE CLAVATA1 (PTHR48056:SF44)	transmembrane signal receptor
Zm00001d014819	AT1G74460.1	Zm00001eb228360	GDSL ESTERASE/LIPASE (PTHR45648:SF133)	lipase	AT1G74460	OS06G0229400 PROTEIN (PTHR45648:SF8)	lipase
Zm00001d014834	AT1G76240.1	no_V5_gene	-	-	AT1G76240	OS06G0725500 PROTEIN (PTHR33070:SF49)	-
Zm00001d014839	AT4G10200.1	no_V5_gene	AC-LIKE TRANSPOSASE-RELATED (PTHR45749:SF13)	-	AT4G10200	AC-LIKE TRANSPOSASE-RELATED (PTHR45749:SF13)	-
Zm00001d014844	AT5G03650.1	Zm00001eb272020	1,4-ALPHA-GLUCAN-BRANCHING ENZYME, CHLOROPLASTIC/AMYLOPLASTIC (PTHR43651:SF2)	amylase	AT5G03650	1,4-ALPHA-GLUCAN-BRANCHING ENZYME (PTHR43651:SF3)	amylase
Zm00001d014947	AT1G62660.1	Zm00001eb229460	OS02G0106100 PROTEIN (PTHR31953:SF42)	-	AT1G62660	ACID BETA-FRUCTOFURANOSIDASE 3, VACUOLAR (PTHR31953:SF41)	-
Zm00001d014954	AT3G16640.1	Zm00001eb229550	TRANSLATIONALLY-CONTROLLED TUMOR PROTEIN (PTHR11991:SF0)	non-motor microtubule binding protein	AT3G16640	TRANSLATIONALLY-CONTROLLED TUMOR PROTEIN (PTHR11991:SF0)	non-motor microtubule binding protein
Zm00001d014986	AT3G61350.1	Zm00001eb229830	F-BOX/KELCH-REPEAT PROTEIN SKIP4 (PTHR24414:SF98)	non-motor actin binding protein	AT3G61350	F-BOX/KELCH-REPEAT PROTEIN SKIP4 (PTHR24414:SF98)	non-motor actin binding protein
Zm00001d015012	AT2G17220.1	Zm00001eb230110	SERINE/THREONINE-PROTEIN KINASE CST-RELATED (PTHR45621:SF55)	-	AT2G17220	SERINE/THREONINE-PROTEIN KINASE PIX13-RELATED (PTHR45621:SF40)	-
Zm00001d015017		no_V5_gene	-	-	no_annotation	no_annotation
Zm00001d015036		Zm00001eb230300	RAS-RELATED PROTEIN RAC1-RELATED (PTHR24072:SF359)	small GTPase	no_annotation	no_annotation
Zm00001d015054	AT1G61680.1	Zm00001eb230440	S-(+)-LINALOOL SYNTHASE, CHLOROPLASTIC (PTHR31225:SF0)	-	AT1G61680	S-(+)-LINALOOL SYNTHASE, CHLOROPLASTIC (PTHR31225:SF0)	-
Zm00001d015060	AT2G21340.1	Zm00001eb230490	PROTEIN DETOXIFICATION 46, CHLOROPLASTIC (PTHR42893:SF9)	transporter	AT2G21340	PROTEIN DETOXIFICATION 46, CHLOROPLASTIC (PTHR42893:SF9)	transporter
Zm00001d015116	AT4G17960.1	Zm00001eb231030	PHOSPHOLIPID HYDROPEROXIDE GLUTATHIONE PEROXIDASE (PTHR35750:SF1)	peroxidase	AT4G17960	PHOSPHOLIPID HYDROPEROXIDE GLUTATHIONE PEROXIDASE (PTHR35750:SF1)	peroxidase
Zm00001d015124	AT4G02750.1	Zm00001eb231080	OS04G0432800 PROTEIN (PTHR47929:SF11)	-	AT4G02750	OS09G0327200 PROTEIN (PTHR24015:SF424)	-
Zm00001d015125	AT4G27540.1	Zm00001eb231100	PRA1 FAMILY PROTEIN H (PTHR19317:SF1)	membrane traffic protein	AT4G27540	PRA1 FAMILY PROTEIN H (PTHR19317:SF1)	membrane traffic protein
Zm00001d015129	AT1G23460.1	Zm00001eb231160	PECTIN LYASE-LIKE SUPERFAMILY PROTEIN (PTHR31375:SF29)	-	AT1G23460	PECTIN LYASE-LIKE SUPERFAMILY PROTEIN (PTHR31375:SF29)	-
Zm00001d015164	AT5G45190.1	Zm00001eb231420	CYCLIN-T1-1 (PTHR10026:SF76)	kinase activator	AT5G45190	CYCLIN-T1-5 (PTHR10026:SF127)	kinase activator
Zm00001d015172	AT3G27110.2	Zm00001eb174780	-	-	AT3G27110	STE24 ENDOPEPTIDASE (PTHR10120:SF26)	metalloprotease
Zm00001d015186	AT3G18180.1	Zm00001eb231570	OS02G0135500 PROTEIN (PTHR20961:SF14)	glycosyltransferase	AT3G18180	GLYCOSYLTRANSFERASE-RELATED (PTHR20961:SF5)	glycosyltransferase
Zm00001d015200	AT5G39790.1	Zm00001eb231700	PROTEIN PTST, CHLOROPLASTIC (PTHR47342:SF1)	-	no_annotation	no_annotation
Zm00001d015213	AT1G12040.1	Zm00001eb231880	LEUCINE-RICH REPEAT EXTENSIN-LIKE PROTEIN 2 (PTHR32093:SF115)	-	AT1G12040	LEUCINE-RICH REPEAT EXTENSIN-LIKE PROTEIN 1 (PTHR32093:SF116)	-
Zm00001d015227	AT5G58110.1	Zm00001eb232010	OS02G0139100 PROTEIN (PTHR13009:SF31)	chaperone	AT5G58110	LD43819P (PTHR13009:SF22)	chaperone
Zm00001d015306	AT3G54690.1	Zm00001eb232580	ARABINOSE 5-PHOSPHATE ISOMERASE KDSD (PTHR42745:SF1)	-	AT3G54690	ARABINOSE 5-PHOSPHATE ISOMERASE-RELATED (PTHR47476:SF2)	-
Zm00001d015354	AT3G12830.1	Zm00001eb232940	AUXIN-RESPONSIVE PROTEIN SAUR72 (PTHR31374:SF198)	-	AT3G12830	AUXIN-RESPONSIVE PROTEIN SAUR72 (PTHR31374:SF198)	-
Zm00001d015356	AT1G06570.1	Zm00001eb232960	4-HYDROXYPHENYLPYRUVATE DIOXYGENASE (PTHR11959:SF1)	oxygenase	AT1G06570	4-HYDROXYPHENYLPYRUVATE DIOXYGENASE (PTHR11959:SF1)	oxygenase
Zm00001d015361	AT3G06880.1	Zm00001eb232970	E3 UBIQUITIN-PROTEIN LIGASE LIN-RELATED (PTHR35549:SF3)	-	AT3G06880	TRANSDUCIN/WD40 REPEAT-LIKE SUPERFAMILY PROTEIN (PTHR35549:SF2)	-
Zm00001d015383	AT1G79530.1	Zm00001eb233140	GLYCERALDEHYDE-3-PHOSPHATE DEHYDROGENASE (PTHR10836:SF119)	dehydrogenase	AT1G79530	GLYCERALDEHYDE-3-PHOSPHATE DEHYDROGENASE GAPCP1, CHLOROPLASTIC (PTHR10836:SF92)	dehydrogenase
Zm00001d015395	AT2G35035.1	Zm00001eb233240	UREASE ACCESSORY PROTEIN D (PTHR33643:SF1)	-	AT2G35035	UREASE ACCESSORY PROTEIN D (PTHR33643:SF1)	-
Zm00001d015397	AT4G39720.1	Zm00001eb233250	OS02G0173200 PROTEIN (PTHR33179:SF57)	-	AT4G39720	VQ MOTIF-CONTAINING PROTEIN (PTHR33179:SF4)	-
Zm00001d015398	AT4G34960.1	Zm00001eb332060	PEPTIDYL-PROLYL CIS-TRANS ISOMERASE CYP21-1 (PTHR11071:SF449)	chaperone	AT4G34960	PEPTIDYL-PROLYL CIS-TRANS ISOMERASE CYP21-1 (PTHR11071:SF449)	chaperone
Zm00001d015451	AT1G02065.1	Zm00001eb233670	SQUAMOSA PROMOTER-BINDING-LIKE PROTEIN 5 (PTHR31251:SF105)	-	AT1G02065	SQUAMOSA PROMOTER-BINDING-LIKE PROTEIN 8 (PTHR31251:SF75)	-
Zm00001d015459	AT3G21240.1	Zm00001eb233720	4-COUMARATE--COA LIGASE 3 (PTHR24096:SF300)	ligase	AT3G21240	4-COUMARATE--COA LIGASE 2 (PTHR24096:SF406)	ligase
Zm00001d015464	AT5G57580.1	Zm00001eb233770	OS02G0177800 PROTEIN (PTHR31713:SF18)	-	AT5G57580	CALMODULIN-BINDING PROTEIN 60 B (PTHR31713:SF90)	-
Zm00001d015468	AT5G57660.1	Zm00001eb233790	ZINC FINGER PROTEIN CONSTANS-LIKE 5 (PTHR31319:SF61)	-	AT5G57660	ZINC FINGER PROTEIN CONSTANS-LIKE 5 (PTHR31319:SF53)	-
Zm00001d015477	AT5G57800.1	Zm00001eb233880	VERY-LONG-CHAIN ALDEHYDE DECARBONYLASE GL1-2 (PTHR11863:SF158)	oxidase	AT5G57800	VERY-LONG-CHAIN ALDEHYDE DECARBONYLASE CER3 (PTHR11863:SF66)	oxidase
Zm00001d015484	AT2G23820.2	Zm00001eb233910	5'-DEOXYNUCLEOTIDASE HDDC2 (PTHR11845:SF13)	-	AT2G23820	5'-DEOXYNUCLEOTIDASE HDDC2 (PTHR11845:SF13)	-
Zm00001d015495	AT5G10800.1	Zm00001eb234030	U2 SNRNP-ASSOCIATED SURP MOTIF-CONTAINING PROTEIN (PTHR23140:SF0)	RNA processing factor	AT5G10800	U2 SNRNP-ASSOCIATED SURP MOTIF-CONTAINING PROTEIN (PTHR23140:SF0)	RNA processing factor
Zm00001d015550	AT5G35090.1	Zm00001eb234280	OS02G0182850 PROTEIN (PTHR33168:SF98)	-	AT5G35090	OS01G0751400 PROTEIN (PTHR33168:SF31)	-
Zm00001d015560	AT2G12646.1	Zm00001eb234360	PROTEIN RGF1 INDUCIBLE TRANSCRIPTION FACTOR 1 (PTHR31065:SF11)	DNA-binding transcription factor	AT2G12646	PROTEIN RGF1 INDUCIBLE TRANSCRIPTION FACTOR 1 (PTHR31065:SF11)	DNA-binding transcription factor
Zm00001d015570	AT5G20280.1	Zm00001eb234400	SUCROSE-PHOSPHATE SYNTHASE 2-RELATED (PTHR46039:SF3)	-	AT5G20280	SUCROSE-PHOSPHATE SYNTHASE 1 (PTHR46039:SF2)	-
Zm00001d015638		Zm00001eb234860	OS06G0636100 PROTEIN (PTHR33159:SF89)	-	no_annotation	no_annotation
Zm00001d015767	AT3G15760.1	Zm00001eb235710	SUBFAMILY NOT NAMED (PTHR33564:SF26)	-	AT3G15760	BNAC05G37530D PROTEIN (PTHR33564:SF13)	-
Zm00001d015769		no_V5_gene	-	-	no_annotation	no_annotation
Zm00001d015778	AT2G25490.1	Zm00001eb205780	EIN3-BINDING F-BOX PROTEIN 1 (PTHR13318:SF88)	-	AT2G25490	EIN3-BINDING F-BOX PROTEIN 1 (PTHR13318:SF88)	-
Zm00001d015785	AT1G55840.1	Zm00001eb235860	OS02G0200000 PROTEIN (PTHR46226:SF3)	-	AT1G55840	CRAL-TRIO DOMAIN-CONTAINING PROTEIN (PTHR46226:SF5)	-
Zm00001d015852	AT3G45140.1	Zm00001eb236430	LIPOXYGENASE 2, CHLOROPLASTIC (PTHR11771:SF89)	oxygenase	AT3G45140	LIPOXYGENASE 2, CHLOROPLASTIC (PTHR11771:SF89)	oxygenase
Zm00001d015921	AT4G20260.3	Zm00001eb236850	PLASMA MEMBRANE-ASSOCIATED CATION-BINDING PROTEIN 1 (PTHR38522:SF2)	-	AT4G20260	PLASMA MEMBRANE-ASSOCIATED CATION-BINDING PROTEIN 1 (PTHR38522:SF2)	-
Zm00001d015952	AT4G27880.1	Zm00001eb237020	E3 UBIQUITIN-PROTEIN LIGASE SINAT3 (PTHR10315:SF80)	ubiquitin-protein ligase	AT4G27880	E3 UBIQUITIN-PROTEIN LIGASE SINAT4 (PTHR10315:SF145)	ubiquitin-protein ligase
Zm00001d016076	AT5G41761.1	Zm00001eb238010	OS02G0258800 PROTEIN (PTHR33513:SF19)	-	AT5G41761	OS01G0221400 PROTEIN (PTHR33513:SF4)	-
Zm00001d016077	AT3G24315.1	Zm00001eb238020	VESICLE TRANSPORT PROTEIN SEC20 (PTHR12825:SF0)	-	AT3G24315	VESICLE TRANSPORT PROTEIN SEC20 (PTHR12825:SF0)	-
Zm00001d016087		no_V5_gene	-	-	no_annotation	no_annotation
Zm00001d016103	AT1G68390.1	Zm00001eb238210	CORE-2/I-BRANCHING BETA-1,6-N-ACETYLGLUCOSAMINYLTRANSFERASE FAMILY PROTEIN (PTHR31042:SF111)	transferase	AT1G68390	CORE-2/I-BRANCHING BETA-1,6-N-ACETYLGLUCOSAMINYLTRANSFERASE FAMILY PROTEIN (PTHR31042:SF131)	transferase
Zm00001d016119	AT1G79580.3	Zm00001eb238270	PROTEIN SOMBRERO (PTHR31989:SF16)	-	AT1G79580	PROTEIN SOMBRERO (PTHR31989:SF16)	-
Zm00001d016130	AT5G45910.1	Zm00001eb238330	GDSL ESTERASE/LIPASE (PTHR22835:SF213)	-	AT5G45910	OS01G0216300 PROTEIN (PTHR22835:SF659)	-
Zm00001d016160	AT5G46240.1	Zm00001eb238620	POTASSIUM CHANNEL KAT1 (PTHR45743:SF52)	ion channel	AT5G46240	POTASSIUM CHANNEL KAT1 (PTHR45743:SF6)	ion channel
Zm00001d016166	AT3G14940.1	Zm00001eb238670	PHOSPHOENOLPYRUVATE CARBOXYLASE 2 (PTHR30523:SF47)	lyase	AT3G14940	PHOSPHOENOLPYRUVATE CARBOXYLASE 3 (PTHR30523:SF33)	lyase
Zm00001d016242	AT3G14840.2	Zm00001eb239210	NON-SPECIFIC SERINE/THREONINE PROTEIN KINASE (PTHR48006:SF36)	-	AT3G14840	NON-SPECIFIC SERINE/THREONINE PROTEIN KINASE (PTHR48006:SF81)	-
Zm00001d016274	AT4G35300.4	Zm00001eb239520	MONOSACCHARIDE-SENSING PROTEIN 2 (PTHR48021:SF85)	-	AT4G35300	MONOSACCHARIDE-SENSING PROTEIN 2 (PTHR48021:SF85)	-
Zm00001d016363	AT5G54980.1	Zm00001eb240120	CASP-LIKE PROTEIN 2B1-RELATED (PTHR33573:SF30)	-	AT5G54980	CASP-LIKE PROTEIN 2B1-RELATED (PTHR33573:SF30)	-
Zm00001d016364	AT2G19580.1	no_V5_gene	OS02G0219800 PROTEIN (PTHR32191:SF23)	scaffold/adaptor protein	AT2G19580	TETRASPANIN-2 (PTHR32191:SF0)	scaffold/adaptor protein
Zm00001d016365	AT1G54220.1	Zm00001eb240130	DIHYDROLIPOYLLYSINE-RESIDUE ACETYLTRANSFERASE COMPONENT OF PYRUVATE DEHYDROGENASE COMPLEX, MITOCHONDRIAL (PTHR23151:SF90)	acetyltransferase	AT1G54220	DIHYDROLIPOYLLYSINE-RESIDUE ACETYLTRANSFERASE COMPONENT 3 OF PYRUVATE DEHYDROGENASE COMPLEX, MITOCHONDRIAL (PTHR43178:SF1)	acetyltransferase
Zm00001d016438	AT2G26640.1	Zm00001eb240620	3-KETOACYL-COA SYNTHASE 15 (PTHR31561:SF8)	-	AT2G26640	3-KETOACYL-COA SYNTHASE 11 (PTHR31561:SF103)	-
Zm00001d016469	AT4G31290.1	Zm00001eb351560	GAMMA-GLUTAMYLCYCLOTRANSFERASE 2-2 (PTHR12192:SF19)	-	AT4G31290	GAMMA-GLUTAMYLCYCLOTRANSFERASE 2-2 (PTHR12192:SF19)	-
Zm00001d016475	AT3G47390.2	Zm00001eb240960	RIBOFLAVIN BIOSYNTHESIS PROTEIN PYRR, CHLOROPLASTIC (PTHR11079:SF168)	deaminase	AT3G47390	RIBOFLAVIN BIOSYNTHESIS PROTEIN PYRR, CHLOROPLASTIC (PTHR11079:SF168)	deaminase
Zm00001d016501	AT3G07360.1	Zm00001eb241150	U-BOX DOMAIN-CONTAINING PROTEIN 9 (PTHR23315:SF253)	ubiquitin-protein ligase	AT3G07360	U-BOX DOMAIN-CONTAINING PROTEIN 9 (PTHR23315:SF253)	ubiquitin-protein ligase
Zm00001d016516	AT5G04560.1	Zm00001eb241240	PROTEIN ROS1 (PTHR46213:SF12)	DNA-binding transcription factor	AT5G04560	DEMETER-LIKE PROTEIN 3-RELATED (PTHR46213:SF24)	DNA-binding transcription factor
Zm00001d016567	AT3G48660.1	Zm00001eb241780	PROTEIN, PUTATIVE (DUF 3339)-RELATED (PTHR33128:SF46)	-	AT3G48660	PROTEIN, PUTATIVE (DUF 3339)-RELATED (PTHR33128:SF46)	-
Zm00001d016586	AT2G33490.1	Zm00001eb241900	OS02G0515200 PROTEIN (PTHR34119:SF1)	-	AT2G33490	OS02G0515200 PROTEIN (PTHR34119:SF1)	-
Zm00001d016588	AT3G02040.1	Zm00001eb241920	GLYCEROPHOSPHOCHOLINE PHOSPHODIESTERASE GPCPD1 (PTHR22958:SF1)	phosphodiesterase	AT3G02040	GLYCEROPHOSPHOCHOLINE PHOSPHODIESTERASE GPCPD1 (PTHR22958:SF1)	phosphodiesterase
Zm00001d016616	AT5G61890.1	Zm00001eb242090	OS07G0227600 PROTEIN (PTHR31190:SF110)	-	AT5G61890	ETHYLENE-RESPONSIVE TRANSCRIPTION FACTOR ERF114 (PTHR31190:SF441)	-
Zm00001d016655	AT3G56500.1	Zm00001eb242360	OS02G0525600 PROTEIN (PTHR33132:SF134)	-	AT3G56500	SERINE-RICH PROTEIN-LIKE PROTEIN (PTHR33132:SF110)	-
Zm00001d016691	AT3G56240.1	Zm00001eb242690	OS02G0530100 PROTEIN (PTHR22814:SF315)	-	AT3G56240	COPPER TRANSPORT PROTEIN CCH (PTHR22814:SF310)	-
Zm00001d016704	AT2G27450.1	Zm00001eb242790	BETA-UREIDOPROPIONASE (PTHR43674:SF2)	hydrolase	AT2G27450	BETA-UREIDOPROPIONASE (PTHR43674:SF2)	hydrolase
Zm00001d016720	AT1G43710.1	Zm00001eb243180	SERINE DECARBOXYLASE (PTHR46101:SF2)	-	AT1G43710	SERINE DECARBOXYLASE (PTHR46101:SF2)	-
Zm00001d016721	AT1G49230.1	Zm00001eb243170	RING-H2 FINGER PROTEIN ATL79 (PTHR46905:SF20)	-	AT1G49230	RING-H2 FINGER PROTEIN ATL78 (PTHR46905:SF7)	-
Zm00001d016733	AT3G44220.1	Zm00001eb243040	OS02G0538700 PROTEIN (PTHR31415:SF15)	-	AT3G44220	LEA_2 DOMAIN-CONTAINING PROTEIN (PTHR31415:SF121)	-
Zm00001d016758		Zm00001eb243290	PHYTOCYANIN DOMAIN-CONTAINING PROTEIN (PTHR34662:SF3)	-	no_annotation	no_annotation
Zm00001d016762	AT1G43580.1	Zm00001eb243320	OS02G0543100 PROTEIN (PTHR21290:SF48)	-	AT1G43580	SPHINGOMYELIN SYNTHASE-RELATED PROTEIN 1 (PTHR21290:SF25)	-
Zm00001d016764	AT1G49780.1	Zm00001eb243330	U-BOX DOMAIN-CONTAINING PROTEIN 26 (PTHR22849:SF112)	-	AT1G49780	U-BOX DOMAIN-CONTAINING PROTEIN 26 (PTHR22849:SF112)	-
Zm00001d016804	AT1G77300.1	Zm00001eb243610	HISTONE-LYSINE N-METHYLTRANSFERASE CG1716-RELATED (PTHR22884:SF413)	-	AT1G77300	HISTONE-LYSINE N-METHYLTRANSFERASE CG1716-RELATED (PTHR22884:SF413)	-
Zm00001d016807	AT1G53570.1	Zm00001eb243650	OS02G0555900 PROTEIN (PTHR48016:SF6)	non-receptor serine/threonine protein kinase	AT1G53570	MITOGEN-ACTIVATED PROTEIN KINASE KINASE KINASE 3 (PTHR48016:SF8)	non-receptor serine/threonine protein kinase
Zm00001d016836		Zm00001eb243910	ZINC FINGER CCCH-TYPE, RNA BINDING MOTIF AND SERINE/ARGININE RICH 2 (PTHR12620:SF4)	RNA splicing factor	no_annotation	no_annotation
Zm00001d016841	AT4G15760.1	Zm00001eb243970	MONOOXYGENASE 1 (PTHR45934:SF2)	oxidoreductase	AT4G15760	MONOOXYGENASE 1 (PTHR45934:SF2)	oxidoreductase
Zm00001d016855	AT5G49890.1	Zm00001eb244120	OS02G0558100 PROTEIN (PTHR11689:SF145)	ion channel	AT5G49890	CHLORIDE CHANNEL PROTEIN CLC-C (PTHR11689:SF144)	ion channel
Zm00001d016938	AT2G02860.1	Zm00001eb244930	SUCROSE TRANSPORT PROTEIN SUT5 (PTHR19432:SF43)	secondary carrier transporter	AT2G02860	ZGC:77158 (PTHR19432:SF35)	secondary carrier transporter
Zm00001d016952	AT3G01140.1	Zm00001eb245040	DNA BINDING PROTEIN (PTHR10641:SF961)	homeodomain transcription factor	AT3G01140	TRANSCRIPTION FACTOR MYB106 (PTHR10641:SF586)	homeodomain transcription factor
Zm00001d016982	AT3G21670.1	Zm00001eb245250	PROTEIN NRT1/ PTR FAMILY 6.4 (PTHR11654:SF451)	transporter	AT3G21670	PROTEIN NRT1/ PTR FAMILY 6.4 (PTHR11654:SF451)	transporter
Zm00001d017009	AT4G05030.1	Zm00001eb245480	COPPER TRANSPORT PROTEIN FAMILY (PTHR46932:SF9)	-	AT4G05030	HEAVY METAL TRANSPORT/DETOXIFICATION PROTEIN (PTHR46371:SF6)	-
Zm00001d017036	AT4G26690.1	Zm00001eb245640	GLYCEROPHOSPHODIESTER PHOSPHODIESTERASE (PTHR43620:SF40)	phosphodiesterase	AT4G26690	GLYCEROPHOSPHODIESTER PHOSPHODIESTERASE GDPDL1-RELATED (PTHR43620:SF32)	phosphodiesterase
Zm00001d017072	AT4G24690.1	Zm00001eb245950	PROTEIN ILRUN (PTHR20930:SF0)	-	AT4G24690	PROTEIN ILRUN (PTHR20930:SF0)	-
Zm00001d017085	AT3G27540.1	Zm00001eb246020	OS02G0594900 PROTEIN (PTHR12224:SF6)	glycosyltransferase	AT3G27540	BETA-1,4-N-ACETYLGLUCOSAMINYLTRANSFERASE FAMILY PROTEIN (PTHR12224:SF9)	glycosyltransferase
Zm00001d017096	AT4G24740.1	Zm00001eb246150	SERINE/THREONINE-PROTEIN KINASE AFC2-LIKE ISOFORM X1 (PTHR45646:SF19)	non-receptor serine/threonine protein kinase	AT4G24740	SERINE/THREONINE-PROTEIN KINASE AFC2 (PTHR45646:SF7)	non-receptor serine/threonine protein kinase
Zm00001d017101	AT3G48360.1	Zm00001eb246190	OS02G0596700 PROTEIN (PTHR46287:SF5)	-	AT3G48360	BTB/POZ AND TAZ DOMAIN-CONTAINING PROTEIN 2 (PTHR46287:SF4)	-
Zm00001d017175	AT4G32720.1	Zm00001eb246770	OS02G0610400 PROTEIN (PTHR22792:SF79)	RNA metabolism protein	AT4G32720	LA PROTEIN 1 (PTHR22792:SF140)	RNA metabolism protein
Zm00001d017176	AT5G24930.1	no_V5_gene	OS02G0610500 PROTEIN (PTHR31319:SF108)	-	AT5G24930	ZINC FINGER PROTEIN CONSTANS-LIKE 4 (PTHR31319:SF77)	-
Zm00001d017204	AT1G80050.1	Zm00001eb247050	ADENINE PHOSPHORIBOSYLTRANSFERASE 5 (PTHR11776:SF22)	transferase	AT1G80050	ADENINE PHOSPHORIBOSYLTRANSFERASE 2 (PTHR11776:SF23)	transferase
Zm00001d017205	AT4G32272.1	Zm00001eb247060	UDP-SUGAR TRANSPORTER UST74C (PTHR11132:SF240)	secondary carrier transporter	AT4G32272	UDP-SUGAR TRANSPORTER UST74C (PTHR11132:SF240)	secondary carrier transporter
Zm00001d017213	AT4G28760.2	Zm00001eb247160	PHOSPHATIDYLINOSITOL N-ACETYGLUCOSAMINLYTRANSFERASE SUBUNIT P-RELATED (PTHR46634:SF7)	reductase	AT4G28760	M REDUCTASE II SUBUNIT GAMMA, PUTATIVE (DUF3741)-RELATED (PTHR46634:SF3)	reductase
Zm00001d017241	AT5G61380.1	Zm00001eb247330	TWO-COMPONENT RESPONSE REGULATOR-LIKE APRR1 (PTHR43874:SF1)	winged helix/forkhead transcription factor	AT5G61380	TWO-COMPONENT RESPONSE REGULATOR-LIKE APRR1 (PTHR43874:SF1)	winged helix/forkhead transcription factor
Zm00001d017251	AT1G02205.2	Zm00001eb247450	VERY-LONG-CHAIN ALDEHYDE DECARBONYLASE GL1-4 (PTHR11863:SF140)	oxidase	AT1G02205	VERY-LONG-CHAIN ALDEHYDE DECARBONYLASE CER1 (PTHR11863:SF193)	oxidase
Zm00001d017271	AT5G03300.1	Zm00001eb247590	ADENOSINE KINASE (PTHR45769:SF1)	-	AT5G03300	ADENOSINE KINASE 2 (PTHR45769:SF8)	-
Zm00001d017274	AT2G37040.1	Zm00001eb185240	PHENYLALANINE AMMONIA-LYASE (PTHR10362:SF11)	lyase	AT2G37040	HISTIDINE AMMONIA-LYASE (PTHR10362:SF7)	lyase
Zm00001d017285		Zm00001eb247730	-	-	no_annotation	no_annotation
Zm00001d017288	AT3G53420.1	Zm00001eb247760	AQUAPORIN PIP2-2-RELATED (PTHR45687:SF102)	-	AT3G53420	AQUAPORIN PIP2-1 (PTHR45687:SF73)	-
Zm00001d017291	AT2G02220.1	Zm00001eb247800	PHYTOSULFOKINE RECEPTOR 1 (PTHR27000:SF711)	transmembrane signal receptor	AT2G02220	PHYTOSULFOKINE RECEPTOR 1 (PTHR45974:SF183)	transmembrane signal receptor
Zm00001d017292	AT2G02100.1	Zm00001eb247810	DEFENSIN-LIKE PROTEIN CAL1 (PTHR33147:SF8)	antimicrobial response protein	AT2G02100	DEFENSIN-LIKE PROTEIN 2-RELATED (PTHR33147:SF129)	antimicrobial response protein
Zm00001d017293	AT2G02100.1	Zm00001eb247820	-	-	AT2G02100	DEFENSIN-LIKE PROTEIN 2-RELATED (PTHR33147:SF129)	antimicrobial response protein
Zm00001d017294	AT4G21200.1	Zm00001eb247830	OS02G0630300 PROTEIN (PTHR47990:SF242)	oxygenase	AT4G21200	GIBBERELLIN 2-BETA-DIOXYGENASE 8 (PTHR47990:SF231)	oxygenase
Zm00001d017303	AT2G39260.1	Zm00001eb247890	REGULATOR OF NONSENSE TRANSCRIPTS UPF2 (PTHR12839:SF9)	RNA metabolism protein	AT2G39260	REGULATOR OF NONSENSE TRANSCRIPTS 2 (PTHR12839:SF7)	RNA metabolism protein
Zm00001d017325	AT4G16580.1	Zm00001eb248100	PROTEIN PHOSPHATASE PTC7 HOMOLOG (PTHR12320:SF81)	protein phosphatase	AT4G16580	PROTEIN PHOSPHATASE 2C 55-RELATED (PTHR12320:SF83)	protein phosphatase
Zm00001d017350	AT5G23280.1	Zm00001eb248270	OS02G0635800 PROTEIN (PTHR31072:SF31)	DNA-binding transcription factor	AT5G23280	TRANSCRIPTION FACTOR TCP7 (PTHR31072:SF239)	DNA-binding transcription factor
Zm00001d017351	AT5G08320.1	Zm00001eb248280	E2F-ASSOCIATED PHOSPHOPROTEIN (PTHR15967:SF0)	-	AT5G08320	E2F-ASSOCIATED PHOSPHOPROTEIN (PTHR15967:SF0)	-
Zm00001d017353		Zm00001eb248300	OS02G0636700 PROTEIN (PTHR31969:SF34)	-	no_annotation	no_annotation
Zm00001d017357		Zm00001eb248310	OS02G0637200 PROTEIN (PTHR34538:SF13)	-	no_annotation	no_annotation
Zm00001d017371	AT3G15470.1	Zm00001eb248440	SIGNAL TRANSDUCER (PTHR14221:SF37)	-	AT3G15470	WD REPEAT-CONTAINING PROTEIN 44-LIKE (PTHR14221:SF67)	-
Zm00001d017395	AT1G12250.2	Zm00001eb248670	THYLAKOID LUMENAL PROTEIN TL20.3, CHLOROPLASTIC (PTHR47121:SF2)	-	AT1G12250	THYLAKOID LUMENAL PROTEIN TL20.3, CHLOROPLASTIC (PTHR47121:SF2)	-
Zm00001d017412	AT4G39070.1	Zm00001eb248800	-	-	AT4G39070	B-BOX ZINC FINGER PROTEIN 20 (PTHR31832:SF52)	-
Zm00001d017462	AT4G17500.1	Zm00001eb249290	OS02G0654700 PROTEIN (PTHR31190:SF146)	-	AT4G17500	ETHYLENE-RESPONSIVE TRANSCRIPTION FACTOR 1A (PTHR31190:SF415)	-
Zm00001d017493	AT2G45110.1	Zm00001eb249580	EXPANSIN-B14-RELATED (PTHR31692:SF132)	-	AT2G45110	EXPANSIN-B4-RELATED (PTHR31692:SF106)	-
Zm00001d017503	AT4G22600.1	Zm00001eb249700	PROTEIN INAPERTURATE POLLEN1 (PTHR46354:SF9)	-	AT4G22600	PROTEIN INAPERTURATE POLLEN1 (PTHR46354:SF9)	-
Zm00001d017524	AT1G04110.1	Zm00001eb249930	OS02G0665300 PROTEIN (PTHR10795:SF455)	serine protease	AT1G04110	SUBTILISIN-LIKE PROTEASE SBT1.2 (PTHR10795:SF350)	serine protease
Zm00001d017525	AT1G63700.1	Zm00001eb249950	OS02G0666300 PROTEIN (PTHR48016:SF25)	non-receptor serine/threonine protein kinase	AT1G63700	MITOGEN-ACTIVATED PROTEIN KINASE KINASE KINASE YODA (PTHR48016:SF17)	non-receptor serine/threonine protein kinase
Zm00001d017526	AT4G00430.1	Zm00001eb249940	AQUAPORIN PIP1-3/PIP1-4 (PTHR45687:SF85)	-	AT4G00430	AQUAPORIN PIP1-4-RELATED (PTHR45687:SF51)	-
Zm00001d017545	AT4G35750.1	Zm00001eb250110	OS04G0561200 PROTEIN (PTHR11106:SF118)	-	AT4G35750	CRAL-TRIO DOMAIN-CONTAINING PROTEIN (PTHR11106:SF103)	-
Zm00001d017552		Zm00001eb250170	MAGNESIUM TRANSPORTER MRS2-4-RELATED (PTHR13890:SF2)	RNA splicing factor	no_annotation	no_annotation
Zm00001d017553	AT4G35240.1	Zm00001eb250180	BZIP TRANSCRIPTION FACTOR (PTHR21450:SF16)	-	AT4G35240	RNA POLYMERASE SUBUNIT BETA, PUTATIVE (DUF630 AND DUF632)-RELATED (PTHR21450:SF41)	-
Zm00001d017557	AT2G42005.1	Zm00001eb250210	AMINO ACID TRANSPORT PROTEIN (PTHR22950:SF259)	amino acid transporter	AT2G42005	AMINO ACID TRANSPORTER AVT3B (PTHR22950:SF529)	amino acid transporter
Zm00001d017559	AT1G31050.1	Zm00001eb250230	TRANSCRIPTION FACTOR BHLH111 (PTHR16223:SF171)	basic helix-loop-helix transcription factor	AT1G31050	TRANSCRIPTION FACTOR BHLH111 (PTHR16223:SF171)	basic helix-loop-helix transcription factor
Zm00001d017560	AT3G50700.1	Zm00001eb250240	INDETERMINATE DOMAIN P10 (PTHR10593:SF116)	non-receptor serine/threonine protein kinase	AT3G50700	ZINC FINGER PROTEIN GAI-ASSOCIATED FACTOR 1 (PTHR10593:SF226)	non-receptor serine/threonine protein kinase
Zm00001d017571	AT4G00910.1	Zm00001eb250350	ALUMINUM-ACTIVATED MALATE TRANSPORTER 10 (PTHR31086:SF81)	transporter	no_annotation	no_annotation
Zm00001d017589		no_V5_gene	OS08G0163600 PROTEIN (PTHR31852:SF162)	-	no_annotation	no_annotation
Zm00001d017601	AT1G63000.1	Zm00001eb250610	BIFUNCTIONAL DTDP-4-DEHYDRORHAMNOSE 3,5-EPIMERASE/DTDP-4-DEHYDRORHAMNOSE REDUCTASE (PTHR43245:SF56)	-	AT1G63000	BIFUNCTIONAL DTDP-4-DEHYDRORHAMNOSE 3,5-EPIMERASE/DTDP-4-DEHYDRORHAMNOSE REDUCTASE (PTHR43245:SF56)	-
Zm00001d017606	AT2G36026.1	Zm00001eb250650	TRANSCRIPTION REPRESSOR (PTHR33057:SF79)	-	AT2G36026	TRANSCRIPTION REPRESSOR-RELATED (PTHR33057:SF70)	-
Zm00001d017611	AT5G41460.1	Zm00001eb250680	OS02G0681100 PROTEIN (PTHR10811:SF55)	glycosyltransferase	AT5G41460	BNAC06G42370D PROTEIN (PTHR10811:SF60)	glycosyltransferase
Zm00001d017612	AT3G61460.1	no_V5_gene	OS02G0681200 PROTEIN (PTHR45969:SF51)	-	AT3G61460	BRASSINOSTEROID-RESPONSIVE RING PROTEIN 1-RELATED (PTHR45969:SF10)	-
Zm00001d017619	AT1G33055.1	Zm00001eb250770	SUBFAMILY NOT NAMED (PTHR48175:SF2)	-	AT1G33055	-	-
Zm00001d017677	AT1G22490.1	Zm00001eb251200	OS02G0691500 PROTEIN (PTHR11969:SF78)	basic helix-loop-helix transcription factor	AT1G22490	TRANSCRIPTION FACTOR BHLH94 (PTHR11969:SF69)	basic helix-loop-helix transcription factor
Zm00001d017699	AT1G32170.1	Zm00001eb251370	XYLOGLUCAN ENDOTRANSGLUCOSYLASE/HYDROLASE (PTHR31062:SF280)	hydrolase	AT1G32170	XYLOGLUCAN ENDOTRANSGLUCOSYLASE/HYDROLASE PROTEIN 30-RELATED (PTHR31062:SF288)	hydrolase
Zm00001d017700	AT5G46910.1	Zm00001eb251380	LYSINE-SPECIFIC DEMETHYLASE LID (PTHR10694:SF33)	histone modifying enzyme	AT5G46910	LYSINE-SPECIFIC DEMETHYLASE LID (PTHR10694:SF33)	histone modifying enzyme
Zm00001d017706	AT1G31920.1	Zm00001eb251420	DYW_DEAMINASE DOMAIN-CONTAINING PROTEIN (PTHR47928:SF106)	-	AT1G31920	DYW_DEAMINASE DOMAIN-CONTAINING PROTEIN (PTHR47928:SF106)	-
Zm00001d017713	AT2G02040.1	Zm00001eb251540	OS02G0699000 PROTEIN (PTHR11654:SF163)	transporter	AT2G02040	PROTEIN NRT1/ PTR FAMILY 8.3 (PTHR11654:SF64)	transporter
Zm00001d017730	AT1G31880.1	Zm00001eb251710	BREVIS RADIX-LIKE PROTEIN-RELATED (PTHR46058:SF26)	-	AT1G31880	BREVIS RADIX-LIKE PROTEIN-RELATED (PTHR46058:SF26)	-
Zm00001d017755	AT1G31650.1	Zm00001eb251920	ROP GUANINE NUCLEOTIDE EXCHANGE FACTOR 14 (PTHR33101:SF2)	guanyl-nucleotide exchange factor	AT1G31650	ROP GUANINE NUCLEOTIDE EXCHANGE FACTOR 14 (PTHR33101:SF2)	guanyl-nucleotide exchange factor
Zm00001d017761	AT1G31720.1	Zm00001eb251950	PROTEIN MODIFYING WALL LIGNIN-1 (PTHR31769:SF6)	-	AT1G31720	PROTEIN MODIFYING WALL LIGNIN-1 (PTHR31769:SF6)	-
Zm00001d017762	AT4G19230.2	Zm00001eb251960	ABSCISIC ACID 8'-HYDROXYLASE 1 (PTHR24286:SF10)	oxygenase	AT4G19230	ABSCISIC ACID 8'-HYDROXYLASE 1 (PTHR24286:SF10)	oxygenase
Zm00001d017785	AT2G18360.1	Zm00001eb252190	OS02G0706900 PROTEIN (PTHR43139:SF6)	serine protease	AT2G18360	ALPHA/BETA-HYDROLASES SUPERFAMILY PROTEIN (PTHR43139:SF53)	serine protease
Zm00001d017806	AT4G23180.1	Zm00001eb252380	OS02G0710500 PROTEIN (PTHR27002:SF869)	transmembrane signal receptor	AT4G23180	CYSTEINE-RICH RECEPTOR-LIKE PROTEIN KINASE 10-RELATED (PTHR27002:SF1001)	transmembrane signal receptor
Zm00001d017807	AT3G18050.1	Zm00001eb252390	OS02G0710700 PROTEIN (PTHR34056:SF4)	-	AT3G18050	GPI-ANCHORED PROTEIN (PTHR34056:SF1)	-
Zm00001d017821	AT5G55830.1	Zm00001eb252540	OS02G0712700 PROTEIN (PTHR27007:SF51)	-	AT5G55830	L-TYPE LECTIN-DOMAIN CONTAINING RECEPTOR KINASE S.7-RELATED (PTHR27007:SF21)	-
Zm00001d017822		Zm00001eb252550	OS02G0713250 PROTEIN (PTHR34996:SF5)	-	no_annotation	no_annotation
Zm00001d017852		Zm00001eb252850	-	-	no_annotation	no_annotation
Zm00001d017867	AT5G10770.1	Zm00001eb253000	PEPTIDASE A1 DOMAIN-CONTAINING PROTEIN (PTHR47967:SF60)	-	AT5G10770	ASPARTYL PROTEASE AED1 (PTHR13683:SF750)	aspartic protease
Zm00001d017869	AT5G10770.1	Zm00001eb253030	ASPARTIC PROTEINASE 3-RELATED (PTHR47965:SF12)	protease	AT5G10770	ASPARTYL PROTEASE AED1 (PTHR13683:SF750)	aspartic protease
Zm00001d017876	AT3G24840.1	Zm00001eb253080	PHOSPHATIDYLINOSITOL/PHOSPHATIDYLCHOLINE TRANSFER PROTEIN SFH13 (PTHR45657:SF8)	-	AT3G24840	PHOSPHATIDYLINOSITOL/PHOSPHATIDYLCHOLINE TRANSFER PROTEIN SFH9 (PTHR45657:SF43)	-
Zm00001d017885	AT5G48250.1	Zm00001eb253150	CONSTANS-LIKE PROTEIN DAYS TO HEADING ON CHROMOSOME 2 (PTHR31717:SF138)	-	AT5G48250	ZINC FINGER PROTEIN CONSTANS-LIKE 10 (PTHR31717:SF140)	-
Zm00001d017887	AT4G26600.1	Zm00001eb253180	28S RRNA (CYTOSINE(4447)-C(5))-METHYLTRANSFERASE-RELATED (PTHR22807:SF30)	RNA methyltransferase	AT4G26600	28S RRNA (CYTOSINE(4447)-C(5))-METHYLTRANSFERASE-RELATED (PTHR22807:SF30)	RNA methyltransferase
Zm00001d017908	AT5G08130.1	Zm00001eb253350	OS02G0726700 PROTEIN (PTHR46412:SF4)	basic helix-loop-helix transcription factor	AT5G08130	TRANSCRIPTION FACTOR BIM1 (PTHR46412:SF3)	basic helix-loop-helix transcription factor
Zm00001d017911	AT3G30530.1	Zm00001eb253370	BZIP PROTEIN (ATBZIP48) (PTHR46324:SF26)	basic leucine zipper transcription factor	AT3G30530	BASIC LEUCINE ZIPPER 43-RELATED (PTHR46324:SF3)	basic leucine zipper transcription factor
Zm00001d017913	AT5G16000.1	Zm00001eb253390	PROTEIN NSP-INTERACTING KINASE 1 (PTHR47988:SF64)	transmembrane signal receptor	AT5G16000	PROTEIN NSP-INTERACTING KINASE 1 (PTHR47988:SF79)	transmembrane signal receptor
Zm00001d017937	AT4G39460.2	Zm00001eb253620	S-ADENOSYLMETHIONINE MITOCHONDRIAL CARRIER PROTEIN (PTHR45667:SF9)	mitochondrial carrier protein	AT4G39460	S-ADENOSYLMETHIONINE MITOCHONDRIAL CARRIER PROTEIN (PTHR45667:SF9)	mitochondrial carrier protein
Zm00001d017951	AT1G14860.1	Zm00001eb253740	NUDIX HYDROLASE 17, MITOCHONDRIAL (PTHR12629:SF62)	phosphatase	AT1G14860	NUDIX HYDROLASE 18, MITOCHONDRIAL (PTHR12629:SF68)	phosphatase
Zm00001d017960	AT1G68070.1	Zm00001eb253840	RING-TYPE DOMAIN-CONTAINING PROTEIN (PTHR45977:SF11)	-	AT1G68070	RING-TYPE DOMAIN-CONTAINING PROTEIN (PTHR45977:SF11)	-
Zm00001d017965	AT1G14780.1	Zm00001eb253880	OS02G0736300 PROTEIN (PTHR33199:SF4)	-	AT1G14780	OS02G0736300 PROTEIN (PTHR33199:SF4)	-
Zm00001d017983	AT1G70140.1	Zm00001eb254040	FORMIN-LIKE PROTEIN 4 (PTHR23213:SF354)	-	AT1G70140	FORMIN-LIKE PROTEIN 8 (PTHR23213:SF364)	-
Zm00001d017984	AT1G70090.1	Zm00001eb254050	GALACTURONOSYLTRANSFERASE-LIKE 9-RELATED (PTHR13778:SF40)	glycosyltransferase	AT1G70090	GALACTURONOSYLTRANSFERASE-LIKE 9-RELATED (PTHR13778:SF40)	glycosyltransferase
Zm00001d017994	AT1G24130.1	Zm00001eb254150	WD_REPEATS_REGION DOMAIN-CONTAINING PROTEIN (PTHR22844:SF387)	-	AT1G24130	WD_REPEATS_REGION DOMAIN-CONTAINING PROTEIN (PTHR22844:SF387)	-
Zm00001d017999	AT1G30620.3	no_V5_gene	UDP-ARABINOSE 4-EPIMERASE 2-RELATED (PTHR43725:SF34)	epimerase/racemase	AT1G30620	UDP-ARABINOSE 4-EPIMERASE 1 (PTHR43725:SF37)	epimerase/racemase
Zm00001d018005	AT5G40200.1	Zm00001eb391220	PROTEASE DO-LIKE 9 (PTHR45980:SF18)	-	AT5G40200	PROTEASE DO-LIKE 9 (PTHR45980:SF18)	-
Zm00001d018017	AT3G01430.1	Zm00001eb254350	OS02G0743200 PROTEIN (PTHR47076:SF13)	-	AT3G01430	NHL DOMAIN PROTEIN (PTHR47076:SF1)	-
Zm00001d018024	AT1G73590.1	Zm00001eb254390	AUXIN EFFLUX CARRIER COMPONENT 1A (PTHR31752:SF48)	secondary carrier transporter	AT1G73590	AUXIN EFFLUX CARRIER COMPONENT 1 (PTHR31752:SF59)	secondary carrier transporter
Zm00001d018045	AT3G47620.1	Zm00001eb254600	OS02G0747400 PROTEIN (PTHR31072:SF218)	DNA-binding transcription factor	AT3G47620	TRANSCRIPTION FACTOR TCP14-RELATED (PTHR31072:SF255)	DNA-binding transcription factor
Zm00001d018064	AT5G09360.1	Zm00001eb254960	LACCASE-14 (PTHR11709:SF262)	oxidase	AT5G09360	LACCASE-14 (PTHR11709:SF262)	oxidase
Zm00001d018065	AT5G07900.1	no_V5_gene	SUBFAMILY NOT NAMED (PTHR13068:SF116)	-	AT5G07900	MITOCHONDRIAL TRANSCRIPTION TERMINATION FACTOR FAMILY PROTEIN (PTHR13068:SF133)	-
Zm00001d018072	AT1G22050.1	Zm00001eb255050	UBIQUITIN-LIKE PROTEIN 3 (PTHR13169:SF0)	ubiquitin-protein ligase	AT1G22050	UBIQUITIN-LIKE PROTEIN 3 (PTHR13169:SF0)	ubiquitin-protein ligase
Zm00001d018085	AT5G64160.1	Zm00001eb255190	OS02G0753200 PROTEIN (PTHR35321:SF1)	-	AT5G64160	OS02G0753200 PROTEIN (PTHR35321:SF1)	-
Zm00001d018088	AT5G65160.1	Zm00001eb255210	TETRATRICOPEPTIDE REPEAT (TPR)-LIKE SUPERFAMILY PROTEIN (PTHR46050:SF7)	scaffold/adaptor protein	AT5G65160	TPR_REGION DOMAIN-CONTAINING PROTEIN (PTHR46050:SF24)	scaffold/adaptor protein
Zm00001d018093	AT5G64170.2	Zm00001eb255270	SUBFAMILY NOT NAMED (PTHR33334:SF3)	-	AT5G64170	PROTEIN LNK1 (PTHR33334:SF8)	-
Zm00001d018097	AT1G34670.1	Zm00001eb255300	OS06G0221000 PROTEIN (PTHR10641:SF1359)	homeodomain transcription factor	AT1G34670	TRANSCRIPTION FACTOR MYB104-RELATED (PTHR10641:SF1287)	homeodomain transcription factor
Zm00001d018098	AT5G09420.1	Zm00001eb255310	OUTER ENVELOPE PROTEIN 64, MITOCHONDRIAL (PTHR46310:SF4)	-	AT5G09420	OUTER ENVELOPE PROTEIN 64, MITOCHONDRIAL (PTHR46310:SF4)	-
Zm00001d018105	AT4G08950.1	Zm00001eb255390	OS02G0756600 PROTEIN (PTHR31279:SF11)	-	AT4G08950	PROTEIN EXORDIUM-RELATED (PTHR31279:SF54)	-
Zm00001d018107	AT4G08950.1	no_V5_gene	PROTEIN EXORDIUM-RELATED (PTHR31279:SF54)	-	AT4G08950	PROTEIN EXORDIUM-RELATED (PTHR31279:SF54)	-
Zm00001d018110	AT4G11810.1	no_V5_gene	-	-	AT4G11810	SPX DOMAIN-CONTAINING PROTEIN (PTHR23510:SF75)	-
Zm00001d018117		Zm00001eb255470	OS02G0758200 PROTEIN (PTHR34046:SF13)	-	no_annotation	no_annotation
Zm00001d018122	AT5G27420.1	Zm00001eb255510	OS02G0759400 PROTEIN (PTHR14155:SF568)	ubiquitin-protein ligase	AT5G27420	E3 UBIQUITIN-PROTEIN LIGASE ATL31 (PTHR14155:SF578)	ubiquitin-protein ligase
Zm00001d018133	AT4G24610.1	Zm00001eb255590	PESTICIDAL CRYSTAL CRY8BA PROTEIN (PTHR31110:SF2)	-	AT4G24610	PESTICIDAL CRYSTAL CRY8BA PROTEIN (PTHR31110:SF2)	-
Zm00001d018135	AT1G09740.1	Zm00001eb255610	OS02G0760500 PROTEIN (PTHR31964:SF122)	hydrolase	no_annotation	no_annotation
Zm00001d018177	AT4G33985.1	Zm00001eb255960	-	-	no_annotation	no_annotation
Zm00001d018179	AT1G45207.2	Zm00001eb255980	REMORIN FAMILY PROTEIN (PTHR31471:SF91)	-	AT1G45207	REMORIN FAMILY PROTEIN (PTHR31471:SF13)	-
Zm00001d018191	AT1G21910.1	Zm00001eb256070	ETHYLENE-RESPONSIVE TRANSCRIPTION FACTOR ERF014 (PTHR31985:SF231)	DNA-binding transcription factor	AT1G21910	ETHYLENE-RESPONSIVE TRANSCRIPTION FACTOR ERF012 (PTHR31985:SF204)	DNA-binding transcription factor
Zm00001d018195	AT2G37460.1	Zm00001eb256120	WAT1-RELATED PROTEIN (PTHR31218:SF21)	-	AT2G37460	WAT1-RELATED PROTEIN (PTHR31218:SF29)	-
Zm00001d018200	AT2G46690.1	Zm00001eb256180	OS02G0769100 PROTEIN (PTHR31374:SF228)	-	AT2G46690	AUXIN-RESPONSIVE PROTEIN SAUR32 (PTHR31374:SF414)	-
Zm00001d018206	AT1G77760.1	Zm00001eb256260	-	-	AT1G77760	NADH-CYTOCHROME B5 REDUCTASE (PTHR19370:SF185)	reductase
Zm00001d018207	AT2G32950.1	Zm00001eb256270	E3 UBIQUITIN-PROTEIN LIGASE COP1 (PTHR44080:SF1)	ubiquitin-protein ligase	AT2G32950	E3 UBIQUITIN-PROTEIN LIGASE COP1 (PTHR44080:SF7)	ubiquitin-protein ligase
Zm00001d018210		Zm00001eb256310	-	-	no_annotation	no_annotation
Zm00001d018277	AT5G26667.3	Zm00001eb256910	UMP-CMP KINASE 3 (PTHR23359:SF237)	nucleotide kinase	AT5G26667	UMP-CMP KINASE (PTHR23359:SF206)	nucleotide kinase
Zm00001d018279	AT3G43860.1	Zm00001eb256940	ENDOGLUCANASE 11 (PTHR22298:SF23)	-	AT3G43860	ENDOGLUCANASE 16 (PTHR22298:SF104)	-
Zm00001d018282	AT3G14067.1	Zm00001eb256970	OS02G0779200 PROTEIN (PTHR10795:SF442)	serine protease	AT3G14067	SUBTILISIN-LIKE PROTEASE SBT1.4 (PTHR10795:SF785)	serine protease
Zm00001d018291	AT3G54190.1	Zm00001eb257070	TRANSDUCIN/WD40 REPEAT-LIKE SUPERFAMILY PROTEIN (PTHR31789:SF6)	-	AT3G54190	TRANSDUCIN/WD40 REPEAT-LIKE SUPERFAMILY PROTEIN (PTHR31789:SF10)	-
Zm00001d018292		Zm00001eb257080	OS02G0781900 PROTEIN (PTHR31008:SF26)	-	no_annotation	no_annotation
Zm00001d018305	AT1G53910.1	Zm00001eb257170	-	-	AT1G53910	ETHYLENE-RESPONSIVE TRANSCRIPTION FACTOR RAP2-12 (PTHR31190:SF376)	-
Zm00001d018307	AT4G33150.3	Zm00001eb257190	LYSINE KETOGLUTARATE REDUCTASE (PTHR11133:SF22)	dehydrogenase	AT4G33150	LYSINE KETOGLUTARATE REDUCTASE (PTHR11133:SF22)	dehydrogenase
Zm00001d018323	AT4G25780.1	Zm00001eb257310	OS02G0786900 PROTEIN (PTHR10334:SF439)	defense/immunity protein	AT4G25780	CAP (CYSTEINE-RICH SECRETORY PROTEINS, ANTIGEN 5, AND PATHOGENESIS-RELATED 1 PROTEIN) SUPERFAMILY PROTEIN (PTHR10334:SF417)	defense/immunity protein
Zm00001d018326	AT1G51660.1	no_V5_gene	MITOGEN-ACTIVATED PROTEIN KINASE KINASE 5 (PTHR24348:SF59)	non-receptor serine/threonine protein kinase	AT1G51660	MITOGEN-ACTIVATED PROTEIN KINASE KINASE 4 (PTHR24361:SF762)	non-receptor serine/threonine protein kinase
Zm00001d018328	AT4G32600.1	Zm00001eb257360	RING-TYPE DOMAIN-CONTAINING PROTEIN (PTHR46225:SF19)	-	AT4G32600	C3H4 TYPE ZINC FINGER PROTEIN (PTHR46225:SF2)	-
Zm00001d018333	AT4G30340.1	Zm00001eb257410	DIACYLGLYCEROL KINASE 3 (PTHR11255:SF80)	kinase	AT4G30340	DIACYLGLYCEROL KINASE 7 (PTHR11255:SF115)	kinase
Zm00001d018336	AT2G41190.1	Zm00001eb257440	AMINO ACID TRANSPORTER AVT1A (PTHR48017:SF111)	-	AT2G41190	AMINO ACID TRANSPORTER AVT1A (PTHR48017:SF111)	-
Zm00001d018341	AT4G31580.2	Zm00001eb257500	SERINE/ARGININE-RICH SPLICING FACTOR RSZ21 (PTHR23147:SF70)	RNA splicing factor	AT4G31580	SERINE/ARGININE-RICH SPLICING FACTOR RSZ22-RELATED (PTHR23147:SF269)	RNA splicing factor
Zm00001d018342	AT2G18700.1	Zm00001eb257510	ALPHA,ALPHA-TREHALOSE-PHOSPHATE SYNTHASE [UDP-FORMING] 11-RELATED (PTHR10788:SF46)	-	AT2G18700	ALPHA,ALPHA-TREHALOSE-PHOSPHATE SYNTHASE [UDP-FORMING] 11-RELATED (PTHR10788:SF46)	-
Zm00001d018350	AT4G30440.1	Zm00001eb257590	UDP-GLUCURONATE 4-EPIMERASE 1 (PTHR43574:SF3)	epimerase/racemase	AT4G30440	UDP-GLUCURONATE 4-EPIMERASE 1 (PTHR43574:SF3)	epimerase/racemase
Zm00001d018358	AT2G24820.1	Zm00001eb257630	PROTEIN TIC 55, CHLOROPLASTIC (PTHR21266:SF29)	oxygenase	AT2G24820	PROTEIN TIC 55, CHLOROPLASTIC (PTHR21266:SF29)	oxygenase
Zm00001d018362	AT4G28080.1	Zm00001eb257660	PROTEIN TSS (PTHR12601:SF39)	translation initiation factor	AT4G28080	PROTEIN TSS (PTHR12601:SF39)	translation initiation factor
Zm00001d018365	AT4G30710.1	Zm00001eb401000	AUGMIN SUBUNIT 8 (PTHR31807:SF44)	-	AT4G30710	HAUS AUGMIN-LIKE COMPLEX SUBUNIT 8 (PTHR31807:SF37)	-
Zm00001d018369	AT4G30610.1	Zm00001eb257750	SERINE CARBOXYPEPTIDASE 24 (PTHR11802:SF25)	serine protease	AT4G30610	SERINE CARBOXYPEPTIDASE 24 (PTHR11802:SF25)	serine protease
Zm00001d018386	AT4G31990.1	Zm00001eb257910	ASPARTATE AMINOTRANSFERASE, CYTOPLASMIC (PTHR11879:SF46)	transaminase	AT4G31990	ASPARTATE AMINOTRANSFERASE, CYTOPLASMIC (PTHR11879:SF46)	transaminase
Zm00001d018394	AT2G25620.1	Zm00001eb258010	PROTEIN PHOSPHATASE 2C 27-RELATED (PTHR13832:SF684)	protein phosphatase	AT2G25620	PROTEIN PHOSPHATASE 2C 22-RELATED (PTHR13832:SF790)	protein phosphatase
Zm00001d018399	AT2G12400.1	Zm00001eb258050	PLASMA MEMBRANE FUSION PROTEIN (PTHR31414:SF15)	-	AT2G12400	PLASMA MEMBRANE FUSION PROTEIN (PTHR31414:SF15)	-
Zm00001d018401	AT1G80480.1	Zm00001eb258070	OS02G0800000 PROTEIN (PTHR13748:SF62)	-	AT1G80480	OS02G0800000 PROTEIN (PTHR13748:SF62)	-
Zm00001d018404	AT5G34940.2	Zm00001eb258100	OS02G0802200 PROTEIN (PTHR14363:SF17)	-	AT5G34940	HEPARANASE-LIKE PROTEIN 3 (PTHR14363:SF42)	-
Zm00001d018406	AT5G20410.1	Zm00001eb258130	MONOGALACTOSYLDIACYLGLYCEROL SYNTHASE 2, CHLOROPLASTIC (PTHR43025:SF1)	glycosyltransferase	AT5G20410	MONOGALACTOSYLDIACYLGLYCEROL SYNTHASE 2, CHLOROPLASTIC (PTHR43025:SF1)	glycosyltransferase
Zm00001d018421	AT5G25830.1	Zm00001eb258290	GATA TRANSCRIPTION FACTOR 8 (PTHR45658:SF57)	zinc finger transcription factor	AT5G25830	PROTEIN GAT2 (PTHR45658:SF18)	zinc finger transcription factor
Zm00001d018428	AT5G60710.1	Zm00001eb258330	OS02G0806700 PROTEIN (PTHR10579:SF109)	ion channel	AT5G60710	RETROELEMENT POL POLYPROTEIN-LIKE (PTHR10579:SF158)	ion channel
Zm00001d018429	AT3G04530.1	Zm00001eb258360	OS02G0807000 PROTEIN (PTHR24349:SF509)	non-receptor serine/threonine protein kinase	AT3G04530	PHOSPHOENOLPYRUVATE CARBOXYLASE KINASE 2 (PTHR24349:SF414)	non-receptor serine/threonine protein kinase
Zm00001d018460	AT2G32700.6	Zm00001eb258660	TRANSCRIPTIONAL COREPRESSOR LEUNIG_HOMOLOG (PTHR44376:SF9)	DNA-binding transcription factor	AT2G32700	TRANSCRIPTIONAL COREPRESSOR LEUNIG_HOMOLOG (PTHR44376:SF9)	DNA-binding transcription factor
Zm00001d018461	AT3G07090.1	Zm00001eb258670	OS02G0814000 PROTEIN (PTHR12378:SF81)	cysteine protease	AT3G07090	DESUMOYLATING ISOPEPTIDASE 1 (PTHR12378:SF7)	cysteine protease
Zm00001d018475	AT2G20190.1	Zm00001eb258850	OS02G0816300 PROTEIN (PTHR21567:SF64)	non-motor microtubule binding protein	AT2G20190	CLIP-ASSOCIATING PROTEIN (PTHR21567:SF9)	non-motor microtubule binding protein
Zm00001d018485	AT1G04690.1	Zm00001eb258940	HYPERKINETIC, ISOFORM M (PTHR43150:SF2)	-	AT1G04690	HYPERKINETIC, ISOFORM M (PTHR43150:SF2)	-
Zm00001d018629	AT5G42510.1	Zm00001eb298320	DIRIGENT PROTEIN (PTHR21495:SF142)	transporter	AT5G42510	DIRIGENT PROTEIN 1-RELATED (PTHR21495:SF161)	transporter
Zm00001d018677	AT2G23060.1	Zm00001eb298780	OS07G0116600 PROTEIN (PTHR43072:SF53)	acetyltransferase	AT2G23060	N-ACETYLTRANSFERASE HLS1-LIKE-RELATED (PTHR47370:SF7)	acyltransferase
Zm00001d018705		Zm00001eb299080	F-BOX DOMAIN-CONTAINING PROTEIN (PTHR32133:SF285)	-	no_annotation	no_annotation
Zm00001d018712	AT2G45360.1	Zm00001eb299130	ANKYRIN REPEAT/KH DOMAIN PROTEIN (DUF1442) (PTHR33593:SF2)	-	AT2G45360	ANKYRIN REPEAT/KH DOMAIN PROTEIN (DUF1442) (PTHR33593:SF28)	-
Zm00001d018749	AT1G10020.1	Zm00001eb299480	OS07G0133500 PROTEIN (PTHR31317:SF3)	-	AT1G10020	OS07G0133500 PROTEIN (PTHR31317:SF3)	-
Zm00001d018753	AT2G28840.1	no_V5_gene	-	-	AT2G28840	E3 UBIQUITIN-PROTEIN LIGASE XBAT31-RELATED (PTHR24128:SF14)	homeodomain transcription factor
Zm00001d018775	AT1G07090.1	Zm00001eb299740	PROTEIN G1 (PTHR31165:SF71)	-	AT1G07090	PROTEIN LIGHT-DEPENDENT SHORT HYPOCOTYLS 6 (PTHR31165:SF59)	-
Zm00001d018787	AT3G22330.1	Zm00001eb299860	DEAD-BOX ATP-DEPENDENT RNA HELICASE 53, MITOCHONDRIAL (PTHR24031:SF326)	RNA helicase	AT3G22330	DEAD-BOX ATP-DEPENDENT RNA HELICASE 53, MITOCHONDRIAL (PTHR24031:SF326)	RNA helicase
Zm00001d018795	AT2G34680.1	Zm00001eb299970	187-KDA MICROTUBULE-ASSOCIATED PROTEIN AIR9 (PTHR31149:SF11)	-	AT2G34680	187-KDA MICROTUBULE-ASSOCIATED PROTEIN AIR9 (PTHR31149:SF11)	-
Zm00001d018796	AT5G02120.1	Zm00001eb299980	OS05G0292800 PROTEIN (PTHR14154:SF51)	-	AT5G02120	LIGHT-HARVESTING COMPLEX-LIKE PROTEIN OHP1, CHLOROPLASTIC (PTHR14154:SF128)	-
Zm00001d018799	AT1G30270.1	Zm00001eb300010	SERINE/THREONINE PROTEIN KINASE OSK3 (PTHR43895:SF123)	-	AT1G30270	CBL-INTERACTING SERINE/THREONINE-PROTEIN KINASE 23 (PTHR24343:SF101)	non-receptor serine/threonine protein kinase
Zm00001d018812	AT1G30130.1	Zm00001eb300160	OS07G0153300 PROTEIN (PTHR33973:SF4)	-	AT1G30130	OS07G0153300 PROTEIN (PTHR33973:SF4)	-
Zm00001d018831		Zm00001eb300410	OS07G0160300 PROTEIN (PTHR37807:SF3)	-	no_annotation	no_annotation
Zm00001d018859	AT5G06600.1	Zm00001eb300680	UBIQUITINYL HYDROLASE 1 (PTHR24006:SF901)	cysteine protease	AT5G06600	UBIQUITIN CARBOXYL-TERMINAL HYDROLASE K02C4.3-RELATED (PTHR24006:SF644)	cysteine protease
Zm00001d018884	AT2G02760.1	Zm00001eb300890	UBIQUITIN-CONJUGATING ENZYME E2 3 (PTHR24067:SF340)	ubiquitin-protein ligase	AT2G02760	UBIQUITIN-CONJUGATING ENZYME E2 2 (PTHR24067:SF274)	ubiquitin-protein ligase
Zm00001d018887	AT3G03740.1	Zm00001eb300900	BTB/POZ AND MATH DOMAIN-CONTAINING PROTEIN 5-RELATED (PTHR26379:SF229)	-	AT3G03740	BTB/POZ AND MATH DOMAIN-CONTAINING PROTEIN 4 (PTHR26379:SF466)	-
Zm00001d018911	AT3G22440.1	Zm00001eb301060	FRIGIDA-LIKE PROTEIN 4A-RELATED (PTHR31791:SF2)	-	AT3G22440	FRIGIDA-LIKE PROTEIN 4A-RELATED (PTHR31791:SF2)	-
Zm00001d018930	AT4G14770.1	Zm00001eb301170	PROTEIN TESMIN/TSO1-LIKE CXC 2-RELATED (PTHR46159:SF12)	-	AT4G14770	PROTEIN TESMIN/TSO1-LIKE CXC 2-RELATED (PTHR46159:SF12)	-
Zm00001d018954	AT1G02335.1	Zm00001eb301380	GERMIN-LIKE PROTEIN SUBFAMILY 2 MEMBER 1 (PTHR31238:SF144)	-	AT1G02335	GERMIN-LIKE PROTEIN SUBFAMILY 2 MEMBER 2 (PTHR31238:SF173)	-
Zm00001d018966	AT5G24090.1	Zm00001eb301500	XYLANASE INHIBITOR PROTEIN 1 (PTHR45708:SF9)	-	AT5G24090	ACIDIC ENDOCHITINASE (PTHR45708:SF21)	-
Zm00001d018967	AT4G02590.1	Zm00001eb301520	BHLH DOMAIN-CONTAINING PROTEIN (PTHR16223:SF198)	basic helix-loop-helix transcription factor	AT4G02590	TRANSCRIPTION FACTOR UNE12 (PTHR16223:SF200)	basic helix-loop-helix transcription factor
Zm00001d018969	AT4G02610.1	Zm00001eb301540	TRYPTOPHAN SYNTHASE ALPHA CHAIN, CHLOROPLASTIC (PTHR43406:SF1)	lyase	AT4G02610	TRYPTOPHAN SYNTHASE ALPHA CHAIN (PTHR43406:SF6)	lyase
Zm00001d018986	AT1G54460.1	Zm00001eb301750	PROTEIN WVD2-LIKE 3 (PTHR46372:SF2)	-	AT1G54460	PROTEIN WVD2-LIKE 2 (PTHR46372:SF10)	-
Zm00001d019165	AT5G66680.1	Zm00001eb303210	OLIGOSACCHARIDE TRANSFERASE1 (PTHR23505:SF70)	transporter	AT5G66680	DOLICHYL-DIPHOSPHOOLIGOSACCHARIDE--PROTEIN GLYCOSYLTRANSFERASE 48 KDA SUBUNIT (PTHR10830:SF5)	glycosyltransferase
Zm00001d019207	AT5G08790.1	Zm00001eb303620	NAC DOMAIN-CONTAINING PROTEIN 67 (PTHR31719:SF80)	DNA-binding transcription factor	AT5G08790	PROTEIN ATAF2 (PTHR31719:SF224)	DNA-binding transcription factor
Zm00001d019228	AT1G05300.1	Zm00001eb303800	ZINC TRANSPORTER 5 (PTHR11040:SF35)	secondary carrier transporter	AT1G05300	ZINC TRANSPORTER 5 (PTHR11040:SF35)	secondary carrier transporter
Zm00001d019279	AT5G28050.1	Zm00001eb304250	CMP/DCMP-TYPE DEAMINASE DOMAIN-CONTAINING PROTEIN (PTHR11079:SF161)	deaminase	AT5G28050	CMP/DCMP-TYPE DEAMINASE DOMAIN-CONTAINING PROTEIN (PTHR11079:SF161)	deaminase
Zm00001d019311	AT3G02875.1	Zm00001eb304530	METALLOPEPTIDASE, PUTATIVE (AFU_ORTHOLOGUE AFUA_6G09600)-RELATED (PTHR11014:SF63)	metalloprotease	AT3G02875	IAA-AMINO ACID HYDROLASE ILR1 (PTHR11014:SF108)	metalloprotease
Zm00001d019317	AT5G64740.1	Zm00001eb304560	CELLULOSE SYNTHASE A CATALYTIC SUBUNIT 6 [UDP-FORMING]-RELATED (PTHR13301:SF222)	DNA-binding transcription factor	AT5G64740	CELLULOSE SYNTHASE A CATALYTIC SUBUNIT 6 [UDP-FORMING] (PTHR13301:SF159)	DNA-binding transcription factor
Zm00001d019337	AT2G13690.1	Zm00001eb304710	OS07G0259700 PROTEIN (PTHR31060:SF27)	-	AT2G13690	OS04G0278000 PROTEIN (PTHR31060:SF33)	-
Zm00001d019409		Zm00001eb305290	OSJNBB0004G23.8-LIKE PROTEIN (PTHR33377:SF99)	-	no_annotation	no_annotation
Zm00001d019472	AT3G61050.1	Zm00001eb305750	C2 CALCIUM/LIPID-BINDING ENDONUCLEASE/EXONUCLEASE/PHOSPHATASE-RELATED (PTHR10774:SF190)	membrane trafficking regulatory protein	AT3G61050	C2 CALCIUM/LIPID-BINDING ENDONUCLEASE/EXONUCLEASE/PHOSPHATASE-RELATED (PTHR10774:SF190)	membrane trafficking regulatory protein
Zm00001d019479	AT1G32900.1	Zm00001eb305810	STARCH SYNTHASE, CHLOROPLASTIC/AMYLOPLASTIC (PTHR45825:SF17)	-	AT1G32900	GRANULE-BOUND STARCH SYNTHASE 1, CHLOROPLASTIC/AMYLOPLASTIC (PTHR45825:SF3)	-
Zm00001d019504	AT1G04560.1	Zm00001eb306010	AWPM-19-LIKE FAMILY PROTEIN (PTHR33294:SF5)	-	AT1G04560	AWPM-19-LIKE FAMILY PROTEIN (PTHR33294:SF5)	-
Zm00001d019541		no_V5_gene	-	-	no_annotation	no_annotation
Zm00001d019563	AT2G37170.1	Zm00001eb306380	AQUAPORIN PIP2-1-RELATED (PTHR45687:SF94)	-	AT2G37170	AQUAPORIN PIP2-2-RELATED (PTHR45687:SF75)	-
Zm00001d019593	AT4G34215.2	Zm00001eb306610	CARBOHYDRATE ESTERASE-RELATED (PTHR31988:SF23)	esterase	AT4G34215	9-O-ACETYL-N-ACETYLNEURAMINIC ACID DEACETYLASE-RELATED (PTHR31988:SF19)	esterase
Zm00001d019944	AT5G47800.1	Zm00001eb308690	NPH3 DOMAIN-CONTAINING PROTEIN (PTHR32370:SF106)	-	AT5G47800	NPH3 DOMAIN-CONTAINING PROTEIN (PTHR32370:SF106)	-
Zm00001d019976	AT1G70820.1	Zm00001eb308980	OS06G0476200 PROTEIN (PTHR42946:SF2)	mutase	AT1G70820	OS06G0476200 PROTEIN (PTHR42946:SF2)	mutase
Zm00001d020037	AT1G13290.1	Zm00001eb309530	OS09G0307400 PROTEIN (PTHR45878:SF15)	-	AT1G13290	ZINC FINGER PROTEIN WIP6 (PTHR45878:SF45)	-
Zm00001d020101	AT1G28440.1	Zm00001eb309940	OS09G0326100 PROTEIN (PTHR27000:SF559)	transmembrane signal receptor	AT1G28440	RECEPTOR-LIKE PROTEIN KINASE HSL1 (PTHR27000:SF215)	transmembrane signal receptor
Zm00001d020170	AT2G25737.1	Zm00001eb310450	SULFITE EXPORTER TAUE/SAFE FAMILY PROTEIN 3 (PTHR14255:SF1)	ubiquitin-protein ligase	AT2G25737	SULFITE EXPORTER TAUE/SAFE FAMILY PROTEIN 3 (PTHR14255:SF1)	ubiquitin-protein ligase
Zm00001d020251	AT5G56980.1	Zm00001eb311060	OS09G0364400 PROTEIN (PTHR33098:SF9)	-	AT5G56980	PATHOGEN-ASSOCIATED MOLECULAR PATTERNS-INDUCED PROTEIN A70 (PTHR33098:SF50)	-
Zm00001d020332	AT1G10560.1	Zm00001eb311590	U-BOX DOMAIN-CONTAINING PROTEIN 19 (PTHR23315:SF307)	ubiquitin-protein ligase	AT1G10560	U-BOX DOMAIN-CONTAINING PROTEIN 18 (PTHR23315:SF318)	ubiquitin-protein ligase
Zm00001d020367	AT1G11950.1	Zm00001eb311870	TRANSCRIPTION FACTOR JUMONJI (JMJC) DOMAIN-CONTAINING PROTEIN (PTHR12549:SF53)	histone modifying enzyme	AT1G11950	LYSINE-SPECIFIC DEMETHYLASE JMJ25-LIKE (PTHR12549:SF37)	histone modifying enzyme
Zm00001d020371	AT2G32990.1	Zm00001eb311900	ENDOGLUCANASE 22 (PTHR22298:SF43)	-	AT2G32990	ENDOGLUCANASE 11 (PTHR22298:SF23)	-
Zm00001d020392	AT1G14720.1	Zm00001eb312000	XYLOGLUCAN ENDOTRANSGLUCOSYLASE/HYDROLASE (PTHR31062:SF103)	hydrolase	AT1G14720	XYLOGLUCAN ENDOTRANSGLUCOSYLASE/HYDROLASE PROTEIN 28-RELATED (PTHR31062:SF291)	hydrolase
Zm00001d020395	AT2G01770.1	Zm00001eb312010	PROTEIN CCC1 (PTHR31851:SF52)	transporter	AT2G01770	PROTEIN CCC1 (PTHR31851:SF52)	transporter
Zm00001d020396	AT1G68020.2	Zm00001eb312020	ALPHA,ALPHA-TREHALOSE-PHOSPHATE SYNTHASE [UDP-FORMING] 6 (PTHR10788:SF48)	-	AT1G68020	ALPHA,ALPHA-TREHALOSE-PHOSPHATE SYNTHASE [UDP-FORMING] 6 (PTHR10788:SF48)	-
Zm00001d020416	AT4G25160.1	Zm00001eb312220	E3 UBIQUITIN LIGASE (PTHR45647:SF114)	-	AT4G25160	U-BOX DOMAIN-CONTAINING PROTEIN 35 (PTHR45647:SF15)	-
Zm00001d020417	AT5G37840.1	Zm00001eb312230	OS09G0403000 PROTEIN (PTHR33148:SF32)	-	AT5G37840	SUBFAMILY NOT NAMED (PTHR33148:SF39)	-
Zm00001d020486	AT2G32070.1	Zm00001eb312820	POLY(A)-SPECIFIC RIBONUCLEASE (PTHR10797:SF62)	mRNA polyadenylation factor	AT2G32070	CCR4-ASSOCIATED FACTOR 1 HOMOLOG 2-RELATED (PTHR10797:SF55)	mRNA polyadenylation factor
Zm00001d020496	AT5G10930.1	Zm00001eb312900	CBL-INTERACTING SERINE/THREONINE-PROTEIN KINASE 25 (PTHR43895:SF32)	-	AT5G10930	CBL-INTERACTING SERINE/THREONINE-PROTEIN KINASE 5 (PTHR43895:SF146)	-
Zm00001d020530	AT5G48930.1	no_V5_gene	OS09G0422000 PROTEIN (PTHR31642:SF33)	acetyltransferase	AT5G48930	SHIKIMATE O-HYDROXYCINNAMOYLTRANSFERASE (PTHR31642:SF11)	acetyltransferase
Zm00001d020532	AT4G30710.1	Zm00001eb313260	HAUS AUGMIN-LIKE COMPLEX SUBUNIT 8 (PTHR31807:SF37)	-	AT4G30710	HAUS AUGMIN-LIKE COMPLEX SUBUNIT 8 (PTHR31807:SF37)	-
Zm00001d020536		Zm00001eb313300	OS09G0423500 PROTEIN (PTHR47965:SF26)	protease	no_annotation	no_annotation
Zm00001d020541		Zm00001eb313370	QUEUINE TRNA-RIBOSYLTRANSFERASE CATALYTIC SUBUNIT 1 (PTHR43530:SF1)	RNA processing factor	no_annotation	no_annotation
Zm00001d020544	AT3G02470.3	Zm00001eb313410	S-ADENOSYLMETHIONINE DECARBOXYLASE PROENZYME (PTHR35727:SF10)	-	AT3G02470	S-ADENOSYLMETHIONINE DECARBOXYLASE PROENZYME 1 (PTHR11570:SF34)	decarboxylase
Zm00001d020556	AT4G30420.1	Zm00001eb313500	WAT1-RELATED PROTEIN (PTHR31218:SF60)	-	AT4G30420	WAT1-RELATED PROTEIN (PTHR31218:SF60)	-
Zm00001d020557	AT5G57800.1	Zm00001eb313510	VERY-LONG-CHAIN ALDEHYDE DECARBONYLASE CER3 (PTHR11863:SF66)	oxidase	AT5G57800	VERY-LONG-CHAIN ALDEHYDE DECARBONYLASE CER3 (PTHR11863:SF66)	oxidase
Zm00001d020578	AT4G25835.1	Zm00001eb313660	AAA DOMAIN-CONTAINING PROTEIN (PTHR23070:SF110)	-	AT4G25835	AAA DOMAIN-CONTAINING PROTEIN (PTHR23070:SF220)	-
Zm00001d020622	AT2G26270.1	Zm00001eb314080	BRCT DOMAIN DNA REPAIR PROTEIN-RELATED (PTHR47576:SF2)	-	AT2G26270	BRCT DOMAIN DNA REPAIR PROTEIN-RELATED (PTHR47576:SF2)	-
Zm00001d020623	AT5G20650.1	Zm00001eb314090	COPPER TRANSPORT PROTEIN CTR1 (PTHR12483:SF27)	secondary carrier transporter	AT5G20650	COPPER TRANSPORT PROTEIN CTR1 (PTHR12483:SF27)	secondary carrier transporter
Zm00001d020639	AT1G54130.1	Zm00001eb314240	GTP DIPHOSPHOKINASE RSH3, CHLOROPLASTIC-RELATED (PTHR21262:SF0)	pyrophosphatase	AT1G54130	GTP DIPHOSPHOKINASE RSH3, CHLOROPLASTIC-RELATED (PTHR21262:SF0)	pyrophosphatase
Zm00001d020675	AT2G01990.1	Zm00001eb314530	SUBFAMILY NOT NAMED (PTHR33385:SF14)	-	AT2G01990	XRI1-LIKE PROTEIN (PTHR33385:SF18)	-
Zm00001d020685	AT2G01910.1	Zm00001eb314600	65-KDA MICROTUBULE-ASSOCIATED PROTEIN 6 (PTHR19321:SF0)	non-motor microtubule binding protein	AT2G01910	65-KDA MICROTUBULE-ASSOCIATED PROTEIN 6 (PTHR19321:SF0)	non-motor microtubule binding protein
Zm00001d020688	AT4G00390.1	Zm00001eb314630	GLABROUS1 ENHANCER-BINDING PROTEIN-LIKE (PTHR31662:SF83)	-	AT4G00390	DNA-BINDING STOREKEEPER PROTEIN TRANSCRIPTIONAL REGULATOR-LIKE PROTEIN-RELATED (PTHR31662:SF68)	-
Zm00001d020693	AT5G49410.2	Zm00001eb314680	OS08G0360000 PROTEIN (PTHR35110:SF3)	-	AT5G49410	OS08G0360000 PROTEIN (PTHR35110:SF3)	-
Zm00001d020696	AT1G77670.1	Zm00001eb314710	FI04487P (PTHR43807:SF20)	transaminase	AT1G77670	FI04487P (PTHR43807:SF20)	transaminase
Zm00001d020697		Zm00001eb314720	HISTONE H3 K4-SPECIFIC METHYLTRANSFERASE SET7/9 FAMILY PROTEIN (PTHR23084:SF176)	kinase	no_annotation	no_annotation
Zm00001d020708	AT1G45207.2	Zm00001eb314840	REMORIN FAMILY PROTEIN (PTHR31471:SF13)	-	AT1G45207	REMORIN FAMILY PROTEIN (PTHR31471:SF13)	-
Zm00001d020717	AT3G19270.1	Zm00001eb314900	ABSCISIC ACID 8'-HYDROXYLASE 4 (PTHR24286:SF376)	oxygenase	AT3G19270	ABSCISIC ACID 8'-HYDROXYLASE 4 (PTHR24286:SF376)	oxygenase
Zm00001d020736	AT1G47480.1	Zm00001eb315100	OS09G0461500 PROTEIN (PTHR23024:SF165)	deacetylase	AT1G47480	CARBOXYLESTERASE 2-RELATED (PTHR23024:SF577)	deacetylase
Zm00001d020754	AT3G63470.1	Zm00001eb315280	CARBOXYPEPTIDASE (PTHR11802:SF328)	serine protease	AT3G63470	SERINE CARBOXYPEPTIDASE-LIKE 36-RELATED (PTHR11802:SF132)	serine protease
Zm00001d020755	AT4G37080.2	Zm00001eb315290	-	-	AT4G37080	TERNARY COMPLEX FACTOR MIP1, LEUCINE-ZIPPER-RELATED (PTHR46248:SF12)	-
Zm00001d020757	AT5G42680.2	Zm00001eb315310	OS09G0463600 PROTEIN (PTHR31696:SF3)	-	AT5G42680	OS09G0463600 PROTEIN (PTHR31696:SF3)	-
Zm00001d020808	AT2G22420.1	Zm00001eb315770	PEROXIDASE 17 (PTHR31388:SF2)	peroxidase	AT2G22420	PEROXIDASE 17 (PTHR31388:SF2)	peroxidase
Zm00001d020820	AT5G38790.1	Zm00001eb315830	OS09G0473600 PROTEIN (PTHR33347:SF58)	-	AT5G38790	PROTEIN SOB FIVE-LIKE 3-RELATED (PTHR33347:SF27)	-
Zm00001d020823	AT3G30530.1	Zm00001eb315850	BASIC LEUCINE-ZIPPER 58 (PTHR46324:SF1)	basic leucine zipper transcription factor	AT3G30530	BASIC LEUCINE ZIPPER 43-RELATED (PTHR46324:SF3)	basic leucine zipper transcription factor
Zm00001d020828	AT2G03890.2	Zm00001eb315900	PI3K/PI4K DOMAIN-CONTAINING PROTEIN (PTHR45800:SF11)	nucleotide kinase	AT2G03890	PI3K/PI4K DOMAIN-CONTAINING PROTEIN (PTHR45800:SF11)	nucleotide kinase
Zm00001d020834	AT5G08130.2	Zm00001eb315910	DYW_DEAMINASE DOMAIN-CONTAINING PROTEIN (PTHR47928:SF31)	-	AT5G08130	TRANSCRIPTION FACTOR BIM1 (PTHR46412:SF3)	basic helix-loop-helix transcription factor
Zm00001d020835	AT1G69020.1	Zm00001eb315940	PROLYL ENDOPEPTIDASE (PTHR11757:SF12)	serine protease	AT1G69020	PROLYL ENDOPEPTIDASE (PTHR11757:SF12)	serine protease
Zm00001d020837	AT1G51700.1	Zm00001eb315950	OS08G0490100 PROTEIN (PTHR31992:SF204)	-	AT1G51700	DOF ZINC FINGER PROTEIN DOF1.7 (PTHR31992:SF232)	-
Zm00001d020852	AT1G55850.1	Zm00001eb316070	CELLULOSE SYNTHASE-LIKE PROTEIN E1 (PTHR13301:SF240)	DNA-binding transcription factor	AT1G55850	CELLULOSE SYNTHASE-LIKE PROTEIN E1 (PTHR13301:SF138)	DNA-binding transcription factor
Zm00001d020858	AT5G47750.1	Zm00001eb316100	OS09G0478500 PROTEIN (PTHR45637:SF79)	-	AT5G47750	SERINE/THREONINE-PROTEIN KINASE D6PKL2 (PTHR45637:SF70)	-
Zm00001d020863	AT1G55790.1	Zm00001eb316150	FERREDOXIN-FOLD ANTICODON-BINDING DOMAIN-CONTAINING PROTEIN 1 (PTHR11538:SF26)	aminoacyl-tRNA synthetase	AT1G55790	FERREDOXIN-FOLD ANTICODON-BINDING DOMAIN-CONTAINING PROTEIN 1 (PTHR11538:SF26)	aminoacyl-tRNA synthetase
Zm00001d020872		Zm00001eb316240	-	-	no_annotation	no_annotation
Zm00001d020887	AT5G10770.1	Zm00001eb316350	OS09G0482200 PROTEIN (PTHR13683:SF852)	aspartic protease	AT5G10770	ASPARTYL PROTEASE AED1 (PTHR13683:SF750)	aspartic protease
Zm00001d020908	AT1G09795.1	Zm00001eb316500	ATP PHOSPHORIBOSYLTRANSFERASE (PTHR21403:SF8)	glycosyltransferase	AT1G09795	ATP PHOSPHORIBOSYLTRANSFERASE (PTHR21403:SF8)	glycosyltransferase
Zm00001d020910		Zm00001eb316520	-	-	no_annotation	no_annotation
Zm00001d020921	AT5G47560.1	Zm00001eb316570	TONOPLAST DICARBOXYLATE TRANSPORTER (PTHR10283:SF129)	secondary carrier transporter	AT5G47560	SOLUTE CARRIER FAMILY 13 MEMBER 2 (PTHR10283:SF82)	secondary carrier transporter
Zm00001d020925	AT5G13070.1	Zm00001eb316590	OS09G0486000 PROTEIN (PTHR11158:SF28)	transfer/carrier protein	AT5G13070	PROTEIN SLOWMO (PTHR11158:SF17)	transfer/carrier protein
Zm00001d020926	AT3G12630.1	Zm00001eb101840	ZINC FINGER A20 AND AN1 DOMAIN-CONTAINING STRESS-ASSOCIATED PROTEIN 5 (PTHR10634:SF22)	-	AT3G12630	ZINC FINGER A20 AND AN1 DOMAIN-CONTAINING STRESS-ASSOCIATED PROTEIN 5 (PTHR10634:SF22)	-
Zm00001d020927	AT3G20830.1	Zm00001eb316610	SERINE/THREONINE-PROTEIN KINASE UCNL (PTHR45637:SF3)	-	AT3G20830	SERINE/THREONINE-PROTEIN KINASE UCNL (PTHR45637:SF3)	-
Zm00001d020961	AT2G33590.1	Zm00001eb316940	OS09G0491820 PROTEIN (PTHR10366:SF786)	dehydratase	AT2G33590	EPIMERASE DOMAIN-CONTAINING PROTEIN (PTHR10366:SF776)	dehydratase
Zm00001d020968	AT5G66580.1	Zm00001eb317020	TMV RESPONSE-RELATED PROTEIN (PTHR33052:SF102)	-	AT5G66580	BNAA09G07830D PROTEIN (PTHR33052:SF166)	-
Zm00001d021006	AT5G21940.1	Zm00001eb317350	OS09G0499000 PROTEIN (PTHR33172:SF34)	-	AT5G21940	BNAC09G36670D PROTEIN (PTHR33172:SF48)	-
Zm00001d021010		Zm00001eb317380	OS09G0499300 PROTEIN (PTHR35162:SF2)	-	no_annotation	no_annotation
Zm00001d021023		Zm00001eb317490	FK506-BINDING PROTEIN 2-1 (PTHR35746:SF4)	-	no_annotation	no_annotation
Zm00001d021140	AT1G05950.1	Zm00001eb318340	ALEURONE LAYER MORPHOGENESIS PROTEIN (PTHR33913:SF1)	-	AT1G05950	ALEURONE LAYER MORPHOGENESIS PROTEIN (PTHR33913:SF1)	-
Zm00001d021153	AT4G13030.1	Zm00001eb318450	VWFA DOMAIN-CONTAINING PROTEIN-RELATED (PTHR14241:SF32)	-	AT4G13030	VWFA DOMAIN-CONTAINING PROTEIN-RELATED (PTHR14241:SF32)	-
Zm00001d021181	AT1G08760.1	Zm00001eb318630	DUF936 FAMILY PROTEIN (PTHR31928:SF4)	-	AT1G08760	DUF936 FAMILY PROTEIN (PTHR31928:SF4)	-
Zm00001d021197	AT2G28100.1	Zm00001eb318780	ALPHA-L-FUCOSIDASE-RELATED (PTHR10030:SF37)	glycosidase	AT2G28100	ALPHA-L-FUCOSIDASE 1 (PTHR10030:SF27)	glycosidase
Zm00001d021205	AT5G51990.1	Zm00001eb318890	DEHYDRATION-RESPONSIVE ELEMENT-BINDING PROTEIN 1H (PTHR31839:SF31)	-	AT5G51990	DEHYDRATION-RESPONSIVE ELEMENT-BINDING PROTEIN 1D (PTHR31839:SF2)	-
Zm00001d021207	AT4G25470.1	Zm00001eb318900	DEHYDRATION-RESPONSIVE ELEMENT-BINDING PROTEIN 1A (PTHR31839:SF10)	-	AT4G25470	DEHYDRATION-RESPONSIVE ELEMENT-BINDING PROTEIN 1A-RELATED (PTHR31839:SF23)	-
Zm00001d021208	AT4G25470.1	Zm00001eb318910	DEHYDRATION-RESPONSIVE ELEMENT-BINDING PROTEIN 1A (PTHR31839:SF10)	-	AT4G25470	DEHYDRATION-RESPONSIVE ELEMENT-BINDING PROTEIN 1A-RELATED (PTHR31839:SF23)	-
Zm00001d021221	AT5G52060.1	Zm00001eb318990	BAG FAMILY MOLECULAR CHAPERONE REGULATOR 3 (PTHR12329:SF11)	chaperone	AT5G52060	BAG FAMILY MOLECULAR CHAPERONE REGULATOR 1 (PTHR12329:SF47)	chaperone
Zm00001d021224	AT3G61060.1	Zm00001eb319000	OS09G0525300 PROTEIN (PTHR31960:SF20)	-	AT3G61060	F-BOX PROTEIN PP2-A13 (PTHR31960:SF3)	-
Zm00001d021268	AT2G46680.1	Zm00001eb319390	HOMEOBOX-LEUCINE ZIPPER PROTEIN HOX6 (PTHR24326:SF122)	homeodomain transcription factor	AT2G46680	HOMEOBOX-LEUCINE ZIPPER PROTEIN ATHB-7 (PTHR24326:SF604)	homeodomain transcription factor
Zm00001d021291	AT5G24470.1	Zm00001eb319590	TWO-COMPONENT RESPONSE REGULATOR-LIKE APRR9 (PTHR43874:SF146)	winged helix/forkhead transcription factor	AT5G24470	TWO-COMPONENT RESPONSE REGULATOR-LIKE APRR5 (PTHR43874:SF95)	winged helix/forkhead transcription factor
Zm00001d021296	AT4G12350.1	Zm00001eb319620	OS09G0532900 PROTEIN (PTHR47998:SF80)	DNA-binding transcription factor	AT4G12350	MYB TRANSCRIPTION FACTOR-RELATED (PTHR47998:SF33)	DNA-binding transcription factor
Zm00001d021301	AT5G47040.1	Zm00001eb319680	LON PROTEASE HOMOLOG 2, PEROXISOMAL (PTHR10046:SF24)	serine protease	AT5G47040	LON PROTEASE HOMOLOG 2, PEROXISOMAL (PTHR10046:SF24)	serine protease
Zm00001d021303	AT5G47070.1	Zm00001eb319700	OS09G0533600 PROTEIN (PTHR45621:SF54)	-	AT5G47070	SERINE/THREONINE-PROTEIN KINASE PBL19-RELATED (PTHR45621:SF193)	-
Zm00001d021344	AT1G31050.1	Zm00001eb320070	OS07G0471900 PROTEIN (PTHR16223:SF350)	basic helix-loop-helix transcription factor	AT1G31050	TRANSCRIPTION FACTOR BHLH111 (PTHR16223:SF171)	basic helix-loop-helix transcription factor
Zm00001d021372	AT5G60870.1	Zm00001eb320310	RCC1 REPEAT-CONTAINING PROTEIN DDB_G0284033 (PTHR22870:SF408)	guanyl-nucleotide exchange factor	AT5G60870	RCC1 DOMAIN-CONTAINING PROTEIN RUG3, MITOCHONDRIAL (PTHR45622:SF66)	ubiquitin-protein ligase
Zm00001d021400	AT2G25290.1	Zm00001eb320580	PROTEIN PHOX4 (PTHR46183:SF4)	-	AT2G25290	PROTEIN PHOX1 (PTHR46183:SF18)	-
Zm00001d021401	AT5G27430.1	Zm00001eb320590	SIGNAL PEPTIDASE COMPLEX SUBUNIT 3 (PTHR12804:SF0)	protease	AT5G27430	SIGNAL PEPTIDASE COMPLEX SUBUNIT 3B (PTHR12804:SF13)	protease
Zm00001d021422	AT5G59970.1	Zm00001eb320810	HISTONE H4 (PTHR10484:SF183)	chromatin/chromatin-binding, or -regulatory protein	no_annotation	no_annotation
Zm00001d021423	AT3G17730.1	Zm00001eb320820	OS01G0339500 PROTEIN (PTHR31989:SF148)	-	AT3G17730	NAC DOMAIN CONTAINING PROTEIN 57 (PTHR31989:SF150)	-
Zm00001d021450	AT2G37210.2	Zm00001eb321030	CYTOKININ RIBOSIDE 5'-MONOPHOSPHATE PHOSPHORIBOHYDROLASE LOG5 (PTHR31223:SF14)	-	AT2G37210	CYTOKININ RIBOSIDE 5'-MONOPHOSPHATE PHOSPHORIBOHYDROLASE LOG3 (PTHR31223:SF69)	-
Zm00001d021452	AT4G35240.2	Zm00001eb321050	RNA POLYMERASE SUBUNIT BETA, PUTATIVE (DUF630 AND DUF632)-RELATED (PTHR21450:SF41)	-	AT4G35240	RNA POLYMERASE SUBUNIT BETA, PUTATIVE (DUF630 AND DUF632)-RELATED (PTHR21450:SF41)	-
Zm00001d021453	AT4G35730.1	Zm00001eb321060	REGULATOR OF VPS4 ACTIVITY IN THE MVB PATHWAY PROTEIN (PTHR12161:SF55)	-	AT4G35730	REGULATOR OF VPS4 ACTIVITY IN THE MVB PATHWAY PROTEIN (PTHR12161:SF55)	-
Zm00001d021456	AT1G29500.1	Zm00001eb321100	SAUR55-AUXIN-RESPONSIVE SAUR FAMILY MEMBER (PTHR31175:SF112)	-	AT1G29500	AUXIN-RESPONSIVE PROTEIN SAUR61-RELATED (PTHR31175:SF99)	-
Zm00001d021485	AT5G22950.1	Zm00001eb321340	VACUOLAR PROTEIN SORTING-ASSOCIATED PROTEIN 24 HOMOLOG 1 (PTHR10476:SF68)	membrane traffic protein	AT5G22950	CHARGED MULTIVESICULAR BODY PROTEIN 3 (PTHR10476:SF1)	membrane traffic protein
Zm00001d021495		no_V5_gene	-	-	no_annotation	no_annotation
Zm00001d021519	AT4G38050.1	Zm00001eb418780	NUCLEOBASE-ASCORBATE TRANSPORTER 11 (PTHR11119:SF54)	transporter	AT4G38050	NUCLEOBASE-ASCORBATE TRANSPORTER 11 (PTHR11119:SF54)	transporter
Zm00001d021534	AT2G14530.1	Zm00001eb321890	PROTEIN TRICHOME BIREFRINGENCE-LIKE 13 (PTHR32285:SF12)	-	AT2G14530	PROTEIN TRICHOME BIREFRINGENCE-LIKE 13 (PTHR32285:SF12)	-
Zm00001d021571	AT3G16520.3	Zm00001eb322260	GLYCOSYLTRANSFERASE (PTHR48048:SF45)	glycosyltransferase	AT3G16520	UDP-GLYCOSYLTRANSFERASE 88A1 (PTHR48049:SF132)	glycosyltransferase
Zm00001d021572	AT3G21800.1	Zm00001eb322270	UDP-GLYCOSYLTRANSFERASE 71B1 (PTHR48048:SF18)	glycosyltransferase	AT3G21800	UDP-GLYCOSYLTRANSFERASE 71B7-RELATED (PTHR48049:SF48)	glycosyltransferase
Zm00001d021599	AT1G76160.1	Zm00001eb322470	L-ASCORBATE OXIDASE HOMOLOG (PTHR11709:SF90)	oxidase	AT1G76160	OS04G0561900 PROTEIN (PTHR11709:SF387)	oxidase
Zm00001d021607	AT1G05120.1	Zm00001eb322510	DNA REPAIR PROTEIN RAD16 (PTHR45626:SF12)	-	AT1G05120	DNA REPAIR PROTEIN RAD16 (PTHR45626:SF12)	-
Zm00001d021616	AT4G04630.1	Zm00001eb322590	OS07G0512250 PROTEIN (PTHR33083:SF55)	-	AT4G04630	EXPRESSED PROTEIN (PTHR33083:SF103)	-
Zm00001d021623	AT4G21940.2	Zm00001eb322620	CALCIUM-DEPENDENT PROTEIN KINASE 33-RELATED (PTHR24349:SF350)	non-receptor serine/threonine protein kinase	AT4G21940	CALCIUM-DEPENDENT PROTEIN KINASE 15 (PTHR24349:SF536)	non-receptor serine/threonine protein kinase
Zm00001d021627	AT1G11700.1	Zm00001eb322660	OS07G0516300 PROTEIN (PTHR33083:SF93)	-	AT1G11700	BNACNNG18100D PROTEIN (PTHR33083:SF58)	-
Zm00001d021629	AT3G21690.1	Zm00001eb322690	PROTEIN DETOXIFICATION (PTHR11206:SF301)	transporter	AT3G21690	PROTEIN DETOXIFICATION 40 (PTHR11206:SF272)	transporter
Zm00001d021649	AT5G54840.1	Zm00001eb322910	PROTEIN TEM1 (PTHR47978:SF24)	small GTPase	AT5G54840	PROTEIN TEM1 (PTHR47978:SF24)	small GTPase
Zm00001d021653	AT1G61800.1	Zm00001eb322950	OS07G0523400 PROTEIN (PTHR11132:SF486)	secondary carrier transporter	AT1G61800	GLUCOSE-6-PHOSPHATE/PHOSPHATE TRANSLOCATOR 2, CHLOROPLASTIC-RELATED (PTHR11132:SF501)	secondary carrier transporter
Zm00001d021654	AT3G21710.2	Zm00001eb322970	SMALL PHOSPHATASE-LIKE PROTEIN 2, PUTATIVE-RELATED (PTHR33974:SF25)	-	AT3G21710	VASCULAR-RELATED UNKNOWN PROTEIN 1 (PTHR33974:SF2)	-
Zm00001d021668	AT1G54290.1	Zm00001eb323110	EUKARYOTIC TRANSLATION INITIATION FACTOR EIF1 (PTHR10388:SF4)	translation initiation factor	AT1G54290	PROTEIN TRANSLATION FACTOR SUI1 HOMOLOG 2 (PTHR10388:SF57)	translation initiation factor
Zm00001d021669	AT5G15170.1	Zm00001eb323120	TYROSYL-DNA PHOSPHODIESTERASE 1 (PTHR12415:SF0)	phosphodiesterase	AT5G15170	TYROSYL-DNA PHOSPHODIESTERASE 1 (PTHR12415:SF0)	phosphodiesterase
Zm00001d021690	AT5G55180.1	Zm00001eb323330	GLUCAN ENDO-1,3-BETA-GLUCOSIDASE, ACIDIC-LIKE (PTHR32227:SF440)	glucosidase	AT5G55180	GLUCAN ENDO-1,3-BETA-D-GLUCOSIDASE (PTHR32227:SF299)	glucosidase
Zm00001d021698	AT4G23180.1	Zm00001eb323410	OS04G0316200 PROTEIN (PTHR32099:SF61)	-	AT4G23180	CYSTEINE-RICH RECEPTOR-LIKE PROTEIN KINASE 10-RELATED (PTHR27002:SF1001)	transmembrane signal receptor
Zm00001d021720	AT3G09280.1	Zm00001eb323610	OS07G0549100 PROTEIN (PTHR34558:SF17)	-	AT3G09280	F3L24.15 PROTEIN (PTHR34558:SF9)	-
Zm00001d021727	AT4G21390.1	Zm00001eb323660	RECEPTOR-LIKE SERINE/THREONINE-PROTEIN KINASE (PTHR27002:SF68)	transmembrane signal receptor	AT4G21390	G-TYPE LECTIN S-RECEPTOR-LIKE SERINE/THREONINE-PROTEIN KINASE B120 (PTHR27002:SF1022)	transmembrane signal receptor
Zm00001d021731	AT5G16910.1	Zm00001eb323710	MIXED-LINKED GLUCAN SYNTHASE 8-RELATED (PTHR13301:SF47)	DNA-binding transcription factor	AT5G16910	CELLULOSE SYNTHASE-LIKE PROTEIN D2 (PTHR13301:SF215)	DNA-binding transcription factor
Zm00001d021733	AT4G18975.1	Zm00001eb323740	OS07G0545900 PROTEIN (PTHR46782:SF2)	-	AT4G18975	OS07G0545900 PROTEIN (PTHR46782:SF2)	-
Zm00001d021739	AT1G11380.1	Zm00001eb323790	PLAC8 FAMILY PROTEIN (PTHR15907:SF118)	-	AT1G11380	PLAC8 FAMILY PROTEIN (PTHR15907:SF118)	-
Zm00001d021752	AT4G05120.1	Zm00001eb323920	OS07G0557100 PROTEIN (PTHR10332:SF84)	transporter	AT4G05120	EQUILIBRATIVE NUCLEOTIDE TRANSPORTER 3-RELATED (PTHR10332:SF38)	transporter
Zm00001d021775		Zm00001eb324180	SUGAR TRANSPORT PROTEIN MST6 (PTHR23500:SF556)	secondary carrier transporter	no_annotation	no_annotation
Zm00001d021778		Zm00001eb324210	TRANSMEMBRANE PROTEIN (PTHR37746:SF1)	-	no_annotation	no_annotation
Zm00001d021790	AT4G32010.1	Zm00001eb324300	B3 DOMAIN-CONTAINING TRANSCRIPTION FACTOR VAL3 (PTHR46245:SF10)	-	AT4G32010	B3 DOMAIN-CONTAINING TRANSCRIPTION REPRESSOR VAL2 (PTHR46245:SF2)	-
Zm00001d021791	AT1G61260.1	Zm00001eb324310	COTTON FIBER (DUF761) (PTHR33098:SF109)	-	AT1G61260	COTTON FIBER (DUF761) (PTHR33098:SF109)	-
Zm00001d021805	AT1G61250.1	Zm00001eb324430	SECRETORY CARRIER-ASSOCIATED MEMBRANE PROTEIN 1 (PTHR10687:SF74)	transfer/carrier protein	AT1G61250	SECRETORY CARRIER-ASSOCIATED MEMBRANE PROTEIN 3 (PTHR10687:SF77)	transfer/carrier protein
Zm00001d021813	AT2G20870.1	Zm00001eb324500	CELL WALL PROTEIN-RELATED (PTHR36733:SF1)	-	AT2G20870	CELL WALL PROTEIN-RELATED (PTHR36733:SF1)	-
Zm00001d021831	AT2G41900.1	Zm00001eb324660	ZINC FINGER CCCH DOMAIN-CONTAINING PROTEIN 50 (PTHR14493:SF125)	-	AT2G41900	ZINC FINGER CCCH DOMAIN-CONTAINING PROTEIN 30 (PTHR14493:SF118)	-
Zm00001d021835	AT5G12480.1	Zm00001eb361020	CALCIUM-DEPENDENT PROTEIN KINASE 32 (PTHR24349:SF456)	non-receptor serine/threonine protein kinase	AT5G12480	CALCIUM-DEPENDENT PROTEIN KINASE 7 (PTHR24349:SF335)	non-receptor serine/threonine protein kinase
Zm00001d021839	AT3G57540.1	Zm00001eb324720	REMORIN 4.2 (PTHR31471:SF87)	-	AT3G57540	REMORIN 4.1 (PTHR31471:SF47)	-
Zm00001d021840	AT5G49560.1	Zm00001eb324730	METHYLTRANSFERASE FAMILY PROTEIN-RELATED (PTHR14614:SF132)	protein modifying enzyme	AT5G49560	METHYLTRANSFERASE FAMILY PROTEIN-RELATED (PTHR14614:SF132)	protein modifying enzyme
Zm00001d021841	AT5G19855.1	Zm00001eb324740	OS07G0569600 PROTEIN (PTHR33791:SF2)	-	AT5G19855	CHAPERONIN-LIKE RBCX PROTEIN 2, CHLOROPLASTIC (PTHR33791:SF16)	-
Zm00001d021842	AT2G41835.1	Zm00001eb324750	ZINC FINGER AN1 AND C2H2 DOMAIN-CONTAINING STRESS-ASSOCIATED PROTEIN 11 (PTHR14677:SF27)	RNA metabolism protein	AT2G41835	ZINC FINGER AN1 AND C2H2 DOMAIN-CONTAINING STRESS-ASSOCIATED PROTEIN 11 (PTHR14677:SF27)	RNA metabolism protein
Zm00001d021851		no_V5_gene	-	-	no_annotation	no_annotation
Zm00001d021877	AT3G03900.1	Zm00001eb325100	3'-PHOSPHOADENOSINE-5'-PHOSPHOSULFATE SYNTHASE (PTHR11055:SF1)	-	AT3G03900	3'-PHOSPHOADENOSINE-5'-PHOSPHOSULFATE SYNTHASE (PTHR11055:SF1)	-
Zm00001d021879	AT3G13510.1	Zm00001eb325120	OS07G0573400 PROTEIN (PTHR31589:SF210)	-	AT3G13510	BNAA05G37050D PROTEIN (PTHR31589:SF63)	-
Zm00001d021881	AT3G03890.1	Zm00001eb325150	OS07G0573800 PROTEIN (PTHR13343:SF24)	-	AT3G03890	OS07G0573800 PROTEIN (PTHR13343:SF24)	-
Zm00001d021893	AT5G19820.1	Zm00001eb325270	KARYOPHERIN (IMPORTIN) BETA 3 (PTHR10527:SF5)	transporter	AT5G19820	KARYOPHERIN (IMPORTIN) BETA 3 (PTHR10527:SF5)	transporter
Zm00001d021915	AT2G44280.1	Zm00001eb325500	MAJOR FACILITATOR SUPERFAMILY DOMAIN-CONTAINING PROTEIN 12 (PTHR11328:SF28)	-	AT2G44280	MAJOR FACILITATOR SUPERFAMILY DOMAIN-CONTAINING PROTEIN 12 (PTHR11328:SF28)	-
Zm00001d021945	AT2G05160.1	Zm00001eb325740	ZINC FINGER (CCCH-TYPE) FAMILY PROTEIN / RNA RECOGNITION MOTIF (RRM)-CONTAINING PROTEIN-RELATED (PTHR24009:SF0)	RNA metabolism protein	AT2G05160	ZINC FINGER (CCCH-TYPE) FAMILY PROTEIN / RNA RECOGNITION MOTIF (RRM)-CONTAINING PROTEIN-RELATED (PTHR24009:SF0)	RNA metabolism protein
Zm00001d021951	AT4G16490.1	Zm00001eb325810	ARM REPEAT SUPERFAMILY PROTEIN (PTHR23315:SF129)	ubiquitin-protein ligase	AT4G16490	ARM REPEAT SUPERFAMILY PROTEIN (PTHR23315:SF129)	ubiquitin-protein ligase
Zm00001d021952	AT5G55530.1	Zm00001eb325820	OS07G0585000 PROTEIN (PTHR31208:SF4)	-	AT5G55530	DOMAIN-CONTAINING PROTEIN, PUTATIVE, EXPRESSED-RELATED (PTHR31208:SF2)	-
Zm00001d021970		Zm00001eb325990	-	-	no_annotation	no_annotation
Zm00001d021976	AT3G49900.1	Zm00001eb326040	NPH3 DOMAIN-CONTAINING PROTEIN (PTHR32370:SF119)	-	AT3G49900	NPH3 DOMAIN-CONTAINING PROTEIN (PTHR32370:SF119)	-
Zm00001d021977		Zm00001eb326050	BETA-1,4-XYLOSIDASE (PTHR38370:SF1)	-	no_annotation	no_annotation
Zm00001d021978	AT3G01400.1	Zm00001eb326060	ARM REPEAT SUPERFAMILY PROTEIN (PTHR23315:SF64)	ubiquitin-protein ligase	AT3G01400	ARM REPEAT SUPERFAMILY PROTEIN (PTHR23315:SF64)	ubiquitin-protein ligase
Zm00001d022005		Zm00001eb326330	SUBFAMILY NOT NAMED (PTHR37209:SF11)	-	no_annotation	no_annotation
Zm00001d022006	AT3G19540.1	Zm00001eb326340	OS07G0591100 PROTEIN (PTHR31300:SF5)	lipase	AT3G19540	LIPASE (PTHR31300:SF2)	lipase
Zm00001d022044	AT1G74360.1	Zm00001eb326660	OS07G0597200 PROTEIN (PTHR27000:SF54)	transmembrane signal receptor	AT1G74360	OS07G0597200 PROTEIN (PTHR27000:SF54)	transmembrane signal receptor
Zm00001d022045	AT5G15390.1	Zm00001eb326680	SPOU_METHYLASE DOMAIN-CONTAINING PROTEIN (PTHR43453:SF1)	RNA methyltransferase	AT5G15390	SPOU_METHYLASE DOMAIN-CONTAINING PROTEIN (PTHR43453:SF1)	RNA methyltransferase
Zm00001d022046	AT5G07810.1	Zm00001eb326710	DNA ANNEALING HELICASE AND ENDONUCLEASE ZRANB3 (PTHR45766:SF5)	DNA metabolism protein	AT5G07810	DNA ANNEALING HELICASE AND ENDONUCLEASE ZRANB3 (PTHR45766:SF5)	DNA metabolism protein
Zm00001d022069	AT3G29575.1	Zm00001eb326900	NINJA-FAMILY PROTEIN OS07G0602900 (PTHR31413:SF22)	-	AT3G29575	NINJA-FAMILY PROTEIN AFP3 (PTHR31413:SF31)	-
Zm00001d022071	AT3G25150.1	Zm00001eb326920	OS07G0603100 PROTEIN (PTHR10693:SF55)	RNA metabolism protein	AT3G25150	AT27578P (PTHR10693:SF20)	RNA metabolism protein
Zm00001d022084	AT3G29970.1	Zm00001eb327020	OS07G0604600 PROTEIN (PTHR33417:SF22)	-	AT3G29970	B12D PROTEIN (PTHR33417:SF1)	-
Zm00001d022097	AT5G08110.1	Zm00001eb327130	ATP-DEPENDENT HELICASE HRQ1 (PTHR47957:SF3)	-	AT5G08110	ATP-DEPENDENT HELICASE HRQ1 (PTHR47957:SF3)	-
Zm00001d022106	AT3G50690.1	Zm00001eb327200	ACIDIC LEUCINE-RICH NUCLEAR PHOSPHOPROTEIN 32 FAMILY MEMBER A (PTHR11375:SF0)	chromatin/chromatin-binding, or -regulatory protein	AT3G50690	ACIDIC LEUCINE-RICH NUCLEAR PHOSPHOPROTEIN 32 FAMILY MEMBER A (PTHR11375:SF0)	chromatin/chromatin-binding, or -regulatory protein
Zm00001d022107	AT2G04039.1	Zm00001eb327210	DUF2996 FAMILY PROTEIN (PTHR36341:SF3)	-	AT2G04039	DUF2996 FAMILY PROTEIN (PTHR36341:SF3)	-
Zm00001d022131	AT2G05840.1	Zm00001eb327410	PROTEASOME SUBUNIT ALPHA TYPE 6 (PTHR11599:SF223)	protease	AT2G05840	PROTEASOME SUBUNIT ALPHA TYPE-6 (PTHR11599:SF11)	protease
Zm00001d022132	AT1G19110.1	Zm00001eb327420	INTER-ALPHA-TRYPSIN INHIBITOR HEAVY CHAIN-RELATED (PTHR46503:SF6)	-	AT1G19110	INTER-ALPHA-TRYPSIN INHIBITOR HEAVY CHAIN-LIKE PROTEIN (PTHR46503:SF1)	-
Zm00001d022139	AT1G74950.1	Zm00001eb327450	PROTEIN TIFY 11A (PTHR33077:SF52)	-	AT1G74950	PROTEIN TIFY 10B (PTHR33077:SF54)	-
Zm00001d022142	AT4G38180.1	no_V5_gene	PROTEIN FAR1-RELATED SEQUENCE (PTHR31669:SF273)	-	AT4G38180	PROTEIN FAR1-RELATED SEQUENCE 5 (PTHR31669:SF179)	-
Zm00001d022155	AT1G53730.1	Zm00001eb327580	LEUCINE-RICH REPEAT TRANSMEMBRANE PROTEIN KINASE 1-LIKE PROTEIN (PTHR48005:SF82)	-	AT1G53730	PROTEIN STRUBBELIG-RECEPTOR FAMILY 6 (PTHR27001:SF510)	-
Zm00001d022163	AT2G15760.1	Zm00001eb327670	OS07G0619500 PROTEIN (PTHR33095:SF81)	-	AT2G15760	OS07G0619500 PROTEIN (PTHR33095:SF81)	-
Zm00001d022166	AT3G50530.1	Zm00001eb327690	CDPK-RELATED KINASE 2 (PTHR24349:SF249)	non-receptor serine/threonine protein kinase	AT3G50530	CDPK-RELATED KINASE 5 (PTHR24349:SF115)	non-receptor serine/threonine protein kinase
Zm00001d022167		Zm00001eb327700	OS07G0620100 PROTEIN (PTHR32054:SF70)	-	no_annotation	no_annotation
Zm00001d022182	AT4G39955.1	Zm00001eb327810	OS07G0622700 PROTEIN (PTHR43139:SF64)	serine protease	AT4G39955	ALPHA/BETA-HYDROLASES SUPERFAMILY PROTEIN (PTHR43139:SF25)	serine protease
Zm00001d022184	AT1G19290.1	Zm00001eb327830	OS05G0275100 PROTEIN (PTHR47942:SF21)	-	AT1G19290	SUBFAMILY NOT NAMED (PTHR47932:SF14)	-
Zm00001d022225		Zm00001eb328250	TRANSCRIPTION FACTOR BHLH062 (PTHR47075:SF6)	basic helix-loop-helix transcription factor	no_annotation	no_annotation
Zm00001d022230	AT5G03760.1	Zm00001eb328320	GLUCOMANNAN 4-BETA-MANNOSYLTRANSFERASE 7-RELATED (PTHR32044:SF12)	-	AT5G03760	GLUCOMANNAN 4-BETA-MANNOSYLTRANSFERASE 9 (PTHR32044:SF77)	-
Zm00001d022234	AT5G39670.1	Zm00001eb328350	OS07G0631700 PROTEIN (PTHR10891:SF951)	calmodulin-related	AT5G39670	CALCIUM-BINDING PROTEIN CML46-RELATED (PTHR10891:SF745)	calmodulin-related
Zm00001d022240	AT3G04820.1	Zm00001eb328420	PSEUDOURIDINE SYNTHASE FAMILY PROTEIN (PTHR13326:SF8)	-	AT3G04820	PSEUDOURIDYLATE SYNTHASE 7 HOMOLOG (PTHR13326:SF21)	-
Zm00001d022244	AT3G01740.1	Zm00001eb328460	39S RIBOSOMAL PROTEIN L54, MITOCHONDRIAL (PTHR28595:SF1)	ribosomal protein	AT3G01740	39S RIBOSOMAL PROTEIN L54, MITOCHONDRIAL (PTHR28595:SF1)	ribosomal protein
Zm00001d022245	AT3G13600.1	Zm00001eb328470	OS07G0633400 PROTEIN (PTHR31250:SF16)	-	AT3G13600	IQ DOMAIN-CONTAINING PROTEIN IQM2 (PTHR31250:SF14)	-
Zm00001d022263	AT3G57430.1	Zm00001eb328630	PENTATRICOPEPTIDE REPEAT-CONTAINING PROTEIN (PTHR47929:SF135)	-	AT3G57430	OS04G0118700 PROTEIN (PTHR24015:SF1892)	-
Zm00001d022314	AT5G05140.1	Zm00001eb329070	OS07G0642600 PROTEIN (PTHR46554:SF3)	general transcription factor	AT5G05140	MEDIATOR OF RNA POLYMERASE II TRANSCRIPTION SUBUNIT 26B-RELATED (PTHR46554:SF7)	general transcription factor
Zm00001d022315	AT2G26770.2	Zm00001eb329080	OS07G0642800 PROTEIN (PTHR31172:SF6)	-	AT2G26770	STOMATAL CLOSURE-RELATED ACTIN-BINDING PROTEIN 1 (PTHR31172:SF3)	-
Zm00001d022349	AT3G06260.1	Zm00001eb329370	HEXOSYLTRANSFERASE (PTHR13778:SF5)	glycosyltransferase	AT3G06260	GALACTURONOSYLTRANSFERASE-LIKE 4-RELATED (PTHR13778:SF54)	glycosyltransferase
Zm00001d022353	AT4G13110.1	Zm00001eb329400	BSD DOMAIN-CONTAINING PROTEIN 1 (PTHR16019:SF5)	-	AT4G13110	BSD DOMAIN-CONTAINING PROTEIN (PTHR16019:SF24)	-
Zm00001d022428	AT5G47780.1	Zm00001eb330820	HEXOSYLTRANSFERASE (PTHR32116:SF60)	transferase	AT5G47780	GALACTURONOSYLTRANSFERASE 4-RELATED (PTHR32116:SF7)	transferase
Zm00001d022432	AT5G58300.2	Zm00001eb330760	OS07G0681100 PROTEIN (PTHR48010:SF21)	-	AT5G58300	PROTEIN KINASE DOMAIN-CONTAINING PROTEIN (PTHR48010:SF59)	-
Zm00001d022434	AT3G08720.1	Zm00001eb330740	RIBOSOMAL PROTEIN S6 KINASE (PTHR24351:SF227)	protein modifying enzyme	AT3G08720	SERINE/THREONINE-PROTEIN KINASE ATPK2/ATPK19 (PTHR24351:SF217)	protein modifying enzyme
Zm00001d022448	AT2G30395.1	Zm00001eb330630	TRANSCRIPTION REPRESSOR OFP17 (PTHR34042:SF1)	-	AT2G30395	TRANSCRIPTION REPRESSOR OFP17 (PTHR34042:SF1)	-
Zm00001d022451	AT2G30360.1	Zm00001eb330590	SERINE/THREONINE-PROTEIN KINASE CHK1 (PTHR43895:SF155)	-	AT2G30360	CBL-INTERACTING SERINE/THREONINE-PROTEIN KINASE 11 (PTHR43895:SF151)	-
Zm00001d022474	AT5G27690.1	Zm00001eb330340	OS07G0671400 PROTEIN (PTHR45868:SF10)	-	AT5G27690	F15K9.8-RELATED (PTHR45868:SF69)	-
Zm00001d022487	AT5G18540.1	Zm00001eb330210	OS07G0669600 PROTEIN (PTHR37255:SF1)	-	AT5G18540	OS07G0669600 PROTEIN (PTHR37255:SF1)	-
Zm00001d022494	AT5G07500.1	Zm00001eb330140	ZINC FINGER CCCH DOMAIN-CONTAINING PROTEIN 2 (PTHR14493:SF90)	-	AT5G07500	ZINC FINGER CCCH DOMAIN-CONTAINING PROTEIN 54 (PTHR14493:SF109)	-
Zm00001d022517	AT5G18270.2	Zm00001eb330910	NAC TRANSCRIPTION FACTOR 15 (PTHR31744:SF54)	-	AT5G18270	NAC DOMAIN-CONTAINING PROTEIN 87 (PTHR31744:SF92)	-
Zm00001d022525	AT3G47500.1	Zm00001eb331000	AOBP-LIKE PROTEIN (PTHR31089:SF6)	-	AT3G47500	CYCLIC DOF FACTOR 3 (PTHR31089:SF29)	-
Zm00001d022529	AT5G17780.2	Zm00001eb331070	OS07G0685500 PROTEIN (PTHR43689:SF59)	serine protease	AT5G17780	LYSOPHOSPHOLIPASE BODYGUARD 4-RELATED (PTHR43689:SF14)	serine protease
Zm00001d022551	AT2G47300.2	Zm00001eb331260	RIBONUCLEASES P/MRP PROTEIN SUBUNIT POP1 (PTHR22731:SF3)	endoribonuclease	AT2G47300	RIBONUCLEASES P/MRP PROTEIN SUBUNIT POP1 (PTHR22731:SF3)	endoribonuclease
Zm00001d022563	AT4G02100.1	Zm00001eb331390	HEAT SHOCK PROTEIN DNAJ WITH TETRATRICOPEPTIDE REPEAT-CONTAINING PROTEIN (PTHR45181:SF4)	chaperone	AT4G02100	T14P4.7 PROTEIN (PTHR46816:SF3)	-
Zm00001d022636	AT4G34950.1	Zm00001eb332090	OS09G0536700 PROTEIN (PTHR21576:SF78)	-	AT4G34950	MAJOR FACILITATOR SUPERFAMILY PROTEIN (PTHR21576:SF106)	-
Zm00001d022647	AT4G34940.1	Zm00001eb332130	ARMADILLO REPEAT ONLY 2 (PTHR46168:SF9)	-	AT4G34940	ARMADILLO REPEAT ONLY 1 (PTHR46168:SF8)	-
Zm00001d023208	AT2G29970.1	Zm00001eb404750	-	-	AT2G29970	PROTEIN SMAX1-LIKE 7 (PTHR43572:SF54)	chaperone
Zm00001d023243	AT1G74040.1	Zm00001eb405040	2-ISOPROPYLMALATE SYNTHASE (PTHR10277:SF64)	transferase	AT1G74040	2-ISOPROPYLMALATE SYNTHASE 1, CHLOROPLASTIC-RELATED (PTHR10277:SF9)	transferase
Zm00001d023265	AT1G58602.1	Zm00001eb405270	OS11G0550500 PROTEIN (PTHR23155:SF1225)	antimicrobial response protein	AT1G58602	DISEASE RESISTANCE RPP8-LIKE PROTEIN 3-RELATED (PTHR23155:SF1185)	antimicrobial response protein
Zm00001d023277	AT1G33110.1	Zm00001eb405390	PROTEIN DETOXIFICATION 20-RELATED (PTHR11206:SF102)	transporter	AT1G33110	PROTEIN DETOXIFICATION 20-RELATED (PTHR11206:SF102)	transporter
Zm00001d023281	AT4G18230.1	Zm00001eb405440	UDP-N-ACETYLGLUCOSAMINE TRANSFERASE SUBUNIT ALG14 HOMOLOG (PTHR12154:SF4)	transferase	AT4G18230	UDP-N-ACETYLGLUCOSAMINE TRANSFERASE SUBUNIT ALG14 HOMOLOG (PTHR12154:SF4)	transferase
Zm00001d023311		Zm00001eb405770	OS02G0262800 PROTEIN (PTHR23155:SF1180)	antimicrobial response protein	no_annotation	no_annotation
Zm00001d023411	AT1G68670.1	Zm00001eb406660	TRANSCRIPTION FACTOR HHO2 (PTHR31003:SF16)	DNA-binding transcription factor	AT1G68670	TRANSCRIPTION FACTOR HHO2 (PTHR31003:SF16)	DNA-binding transcription factor
Zm00001d023413	AT2G27690.1	Zm00001eb406670	CYTOCHROME P450 FAMILY PROTEIN, EXPRESSED (PTHR24296:SF232)	oxygenase	AT2G27690	CYTOCHROME P450 94C1 (PTHR24296:SF208)	oxygenase
Zm00001d023429	AT5G11880.1	Zm00001eb406820	DIAMINOPIMELATE DECARBOXYLASE 1, CHLOROPLASTIC-RELATED (PTHR43727:SF2)	decarboxylase	AT5G11880	DIAMINOPIMELATE DECARBOXYLASE 1, CHLOROPLASTIC-RELATED (PTHR43727:SF2)	decarboxylase
Zm00001d023434	AT5G22400.1	Zm00001eb406860	RHO GTPASE-ACTIVATING PROTEIN 1 (PTHR23177:SF64)	cytoskeletal protein	AT5G22400	RHO GTPASE-ACTIVATING PROTEIN 1 (PTHR23177:SF64)	cytoskeletal protein
Zm00001d023446	AT5G06250.2	Zm00001eb406950	B3 DOMAIN-CONTAINING PROTEIN (PTHR31140:SF136)	DNA-binding transcription factor	AT5G06250	TF-B3 DOMAIN-CONTAINING PROTEIN (PTHR31140:SF45)	DNA-binding transcription factor
Zm00001d023450	AT3G10600.1	Zm00001eb406990	CATIONIC AMINO ACID TRANSPORTER 7, CHLOROPLASTIC (PTHR43243:SF41)	amino acid transporter	AT3G10600	CATIONIC AMINO ACID TRANSPORTER 7, CHLOROPLASTIC (PTHR43243:SF41)	amino acid transporter
Zm00001d023459	AT5G42560.1	Zm00001eb407080	HVA22-LIKE PROTEIN (PTHR12300:SF178)	membrane traffic protein	AT5G42560	LP05237P-RELATED (PTHR12300:SF117)	membrane traffic protein
Zm00001d023468	AT3G44220.1	Zm00001eb407150	LATE EMBRYOGENESIS ABUNDANT (LEA) HYDROXYPROLINE-RICH GLYCOPROTEIN FAMILY (PTHR31415:SF166)	-	AT3G44220	LEA_2 DOMAIN-CONTAINING PROTEIN (PTHR31415:SF121)	-
Zm00001d023510	AT2G17700.1	Zm00001eb407550	MITOGEN-ACTIVATED PROTEIN KINASE KINASE KINASE (PTHR23257:SF728)	non-receptor serine/threonine protein kinase	AT2G17700	SERINE/THREONINE-PROTEIN KINASE STY8 (PTHR44329:SF101)	non-receptor serine/threonine protein kinase
Zm00001d023535	AT2G33710.2	Zm00001eb407760	ETHYLENE-RESPONSIVE TRANSCRIPTION FACTOR ABR1 (PTHR31190:SF324)	-	AT2G33710	ETHYLENE-RESPONSIVE TRANSCRIPTION FACTOR ERF112 (PTHR31190:SF167)	-
Zm00001d023544	AT1G77580.2	Zm00001eb407890	OS12G0169100 PROTEIN (PTHR31580:SF44)	-	AT1G77580	FILAMENT-LIKE PLANT PROTEIN 1-RELATED (PTHR31580:SF5)	-
Zm00001d023575	AT1G58170.1	Zm00001eb408210	DIRIGENT PROTEIN (PTHR21495:SF253)	transporter	AT1G58170	DIRIGENT PROTEIN 19 (PTHR21495:SF231)	transporter
Zm00001d023627	AT4G33140.1	Zm00001eb045610	-	-	AT4G33140	NUCLEOTIDASE YQFW-RELATED (PTHR35134:SF2)	-
Zm00001d023658	AT3G19340.1	Zm00001eb408790	AMINOPEPTIDASE (DUF3754) (PTHR33645:SF11)	protease	AT3G19340	AMINOPEPTIDASE (DUF3754) (PTHR33645:SF11)	protease
Zm00001d023694	AT5G09300.1	Zm00001eb409040	2-OXOISOVALERATE DEHYDROGENASE SUBUNIT ALPHA, MITOCHONDRIAL (PTHR43380:SF1)	dehydrogenase	AT5G09300	2-OXOISOVALERATE DEHYDROGENASE SUBUNIT ALPHA 2, MITOCHONDRIAL (PTHR43380:SF11)	dehydrogenase
Zm00001d023698	AT5G63980.1	Zm00001eb409080	3'(2'),5'-BISPHOSPHATE NUCLEOTIDASE (PTHR43200:SF6)	phosphatase	AT5G63980	3'(2'),5'-BISPHOSPHATE NUCLEOTIDASE (PTHR43200:SF6)	phosphatase
Zm00001d023700	AT4G33467.2	Zm00001eb409100	EXPRESSED PROTEIN (PTHR34808:SF2)	-	AT4G33467	EXPRESSED PROTEIN (PTHR34808:SF2)	-
Zm00001d023713	AT5G64040.1	Zm00001eb409220	PHOTOSYSTEM I REACTION CENTER SUBUNIT N, CHLOROPLASTIC (PTHR36814:SF1)	-	AT5G64040	PHOTOSYSTEM I REACTION CENTER SUBUNIT N, CHLOROPLASTIC (PTHR36814:SF1)	-
Zm00001d023718	AT1G21430.1	Zm00001eb409250	INDOLE-3-PYRUVATE MONOOXYGENASE YUCCA11-RELATED (PTHR43539:SF9)	oxygenase	AT1G21430	INDOLE-3-PYRUVATE MONOOXYGENASE YUCCA11-RELATED (PTHR43539:SF9)	oxygenase
Zm00001d023804	AT5G50335.1	Zm00001eb409980	EXPRESSED PROTEIN (PTHR38398:SF1)	-	AT5G50335	EXPRESSED PROTEIN (PTHR38398:SF1)	-
Zm00001d023839	AT4G15890.1	Zm00001eb410230	CONDENSIN-2 COMPLEX SUBUNIT D3 (PTHR14222:SF1)	chromatin/chromatin-binding, or -regulatory protein	AT4G15890	CONDENSIN-2 COMPLEX SUBUNIT D3 (PTHR14222:SF1)	chromatin/chromatin-binding, or -regulatory protein
Zm00001d023856	AT4G15800.1	Zm00001eb410350	OS12G0541700 PROTEIN (PTHR33136:SF34)	-	AT4G15800	PROTEIN RALF-LIKE 33-RELATED (PTHR33136:SF95)	-
Zm00001d023918	AT2G16430.2	Zm00001eb410860	PURPLE ACID PHOSPHATASE (PTHR22953:SF143)	phosphatase	AT2G16430	PURPLE ACID PHOSPHATASE 10 (PTHR22953:SF86)	phosphatase
Zm00001d023994	AT2G44450.1	Zm00001eb411380	4-HYDROXY-7-METHOXY-3-OXO-3,4-DIHYDRO-2H-1,4-BENZOXAZIN-2-YL GLUCOSIDE BETA-D-GLUCOSIDASE 1, CHLOROPLASTIC (PTHR10353:SF326)	glycosidase	AT2G44450	BETA-GLUCOSIDASE 15 (PTHR10353:SF224)	glycosidase
Zm00001d024000	AT5G44640.1	Zm00001eb411430	4-HYDROXY-7-METHOXY-3-OXO-3,4-DIHYDRO-2H-1,4-BENZOXAZIN-2-YL GLUCOSIDE BETA-D-GLUCOSIDASE 1, CHLOROPLASTIC (PTHR10353:SF326)	glycosidase	AT5G44640	BETA-GLUCOSIDASE 12-RELATED (PTHR10353:SF285)	glycosidase
Zm00001d024047	AT1G67510.1	Zm00001eb411730	LEUCINE-RICH REPEAT PROTEIN KINASE FAMILY PROTEIN (PTHR27008:SF11)	-	AT1G67510	LEUCINE-RICH REPEAT PROTEIN KINASE FAMILY PROTEIN (PTHR27008:SF11)	-
Zm00001d024200	AT5G24930.1	no_V5_gene	CONSTANS-LIKE PROTEIN CO8 (PTHR31319:SF94)	-	AT5G24930	ZINC FINGER PROTEIN CONSTANS-LIKE 4 (PTHR31319:SF77)	-
Zm00001d024324	AT3G20310.1	Zm00001eb413930	ETHYLENE RESPONSE FACTOR 2 (PTHR31190:SF96)	-	AT3G20310	ETHYLENE-RESPONSIVE TRANSCRIPTION FACTOR 3-RELATED (PTHR31677:SF205)	DNA-binding transcription factor
Zm00001d024325	AT4G28400.1	Zm00001eb413940	PROTEIN-SERINE/THREONINE PHOSPHATASE (PTHR13832:SF746)	protein phosphatase	AT4G28400	PROTEIN PHOSPHATASE 2C 58-RELATED (PTHR47992:SF25)	protein phosphatase
Zm00001d024343		Zm00001eb414050	CTP:PHOSPHOETHANOLAMINE CYTIDYLYLTRANSFERASE (PTHR45780:SF5)	nucleotidyltransferase	no_annotation	no_annotation
Zm00001d024371	AT4G29905.1	no_V5_gene	OS08G0230600 PROTEIN (PTHR33320:SF4)	aminoacyl-tRNA synthetase	AT4G29905	BNAA01G07090D PROTEIN (PTHR33320:SF27)	aminoacyl-tRNA synthetase
Zm00001d024376	AT4G31550.1	no_V5_gene	WRKY DNA-BINDING DOMAIN SUPERFAMILY PROTEIN-RELATED (PTHR31282:SF32)	DNA-binding transcription factor	AT4G31550	WRKY TRANSCRIPTION FACTOR 11-RELATED (PTHR31282:SF213)	DNA-binding transcription factor
Zm00001d024394	AT2G04900.1	Zm00001eb414470	OS05G0196200 PROTEIN (PTHR11034:SF43)	serine protease	AT2G04900	TRANSMEMBRANE PROTEIN 256 (PTHR43461:SF1)	-
Zm00001d024415		no_V5_gene	-	-	no_annotation	no_annotation
Zm00001d024420	AT2G18850.1	Zm00001eb414720	SET DOMAIN-CONTAINING PROTEIN (PTHR13271:SF103)	methyltransferase	AT2G18850	SET DOMAIN-CONTAINING PROTEIN (PTHR13271:SF103)	methyltransferase
Zm00001d024432	AT3G29670.1	Zm00001eb414810	OS08G0174100 PROTEIN (PTHR31625:SF9)	-	AT3G29670	PHENOLIC GLUCOSIDE MALONYLTRANSFERASE 2 (PTHR31625:SF48)	-
Zm00001d024477	AT3G29410.1	Zm00001eb415070	INACTIVE SESQUITHUJENE SYNTHASE (PTHR31225:SF168)	-	AT3G29410	TERPENOID SYNTHASE 17-RELATED (PTHR31045:SF4)	-
Zm00001d024486	AT3G29410.1	Zm00001eb415160	(E)-BETA-FARNESENE SYNTHASE (PTHR31225:SF118)	-	AT3G29410	TERPENOID SYNTHASE 17-RELATED (PTHR31045:SF4)	-
Zm00001d024499	AT5G17640.1	Zm00001eb415270	OS08G0163500 PROTEIN (PTHR31317:SF4)	-	AT5G17640	OS08G0163500 PROTEIN (PTHR31317:SF4)	-
Zm00001d024525	AT2G01970.1	Zm00001eb415580	TRANSMEMBRANE 9 SUPERFAMILY MEMBER (PTHR10766:SF168)	transporter	AT2G01970	TRANSMEMBRANE 9 SUPERFAMILY MEMBER 3 (PTHR10766:SF123)	transporter
Zm00001d024530	AT1G32190.1	Zm00001eb415620	ALPHA/BETA-HYDROLASES SUPERFAMILY PROTEIN (PTHR12277:SF139)	serine protease	AT1G32190	ALPHA/BETA-HYDROLASES SUPERFAMILY PROTEIN (PTHR12277:SF139)	serine protease
Zm00001d024531	AT5G16910.1	Zm00001eb415630	MIXED-LINKED GLUCAN SYNTHASE 6-RELATED (PTHR13301:SF75)	DNA-binding transcription factor	AT5G16910	CELLULOSE SYNTHASE-LIKE PROTEIN D2 (PTHR13301:SF215)	DNA-binding transcription factor
Zm00001d024532		Zm00001eb415640	TRANSCRIPTION REPRESSOR KAN1 (PTHR31496:SF3)	DNA-binding transcription factor	no_annotation	no_annotation
Zm00001d024587	AT1G12110.1	Zm00001eb416090	PROTEIN NRT1/ PTR FAMILY 6.3 (PTHR11654:SF612)	transporter	AT1G12110	PROTEIN NRT1/ PTR FAMILY 6.3 (PTHR11654:SF507)	transporter
Zm00001d024621	AT2G02250.1	Zm00001eb416330	OS08G0150700 PROTEIN (PTHR32278:SF12)	-	AT2G02250	F-BOX PROTEIN PP2-B2-RELATED (PTHR32278:SF56)	-
Zm00001d024669	AT4G16740.1	Zm00001eb416720	ALPHA-HUMULENE/(-)-(E)-BETA-CARYOPHYLLENE SYNTHASE (PTHR31225:SF238)	-	AT4G16740	TRICYCLENE SYNTHASE, CHLOROPLASTIC (PTHR31225:SF9)	-
Zm00001d024732	AT3G62260.2	Zm00001eb417220	PROTEIN PHOSPHATASE 2C 49-RELATED (PTHR13832:SF165)	protein phosphatase	AT3G62260	PROTEIN PHOSPHATASE 2C 49-RELATED (PTHR13832:SF165)	protein phosphatase
Zm00001d024733		Zm00001eb417230	RNA POLYMERASE II SUBUNIT B1 CTD PHOSPHATASE RPAP2-RELATED (PTHR14732:SF0)	-	no_annotation	no_annotation
Zm00001d024754	AT3G17390.1	Zm00001eb417370	S-ADENOSYLMETHIONINE SYNTHASE 1 (PTHR11964:SF42)	nucleotidyltransferase	AT3G17390	S-ADENOSYLMETHIONINE SYNTHASE 4 (PTHR11964:SF70)	nucleotidyltransferase
Zm00001d024767	AT1G11910.1	Zm00001eb417480	ASPARTIC PROTEINASE (PTHR47966:SF9)	aspartic protease	AT1G11910	ASPARTIC PROTEINASE A1 (PTHR47966:SF76)	aspartic protease
Zm00001d024771	AT1G48320.1	Zm00001eb417510	14-DIHYDROXY-2-NAPHTHOYL-COA THIOESTERASE 1 (PTHR43240:SF25)	esterase	AT1G48320	1,4-DIHYDROXY-2-NAPHTHOYL-COA THIOESTERASE 1 (PTHR43240:SF5)	esterase
Zm00001d024772	AT1G48330.1	Zm00001eb417520	SUBFAMILY NOT NAMED (PTHR33181:SF42)	-	AT1G48330	BNAC06G40830D PROTEIN (PTHR33181:SF56)	-
Zm00001d024831	AT3G05340.1	Zm00001eb418010	DYW_DEAMINASE DOMAIN-CONTAINING PROTEIN (PTHR24015:SF563)	-	AT3G05340	DYW_DEAMINASE DOMAIN-CONTAINING PROTEIN (PTHR24015:SF563)	-
Zm00001d024866	AT2G28200.1	Zm00001eb418240	C2H2-TYPE ZINC FINGER FAMILY PROTEIN (PTHR26374:SF436)	-	AT2G28200	ZINC FINGER PROTEIN ZAT5 (PTHR26374:SF421)	-
Zm00001d025011	AT1G64720.1	Zm00001eb419490	PHOSPHATIDYLCHOLINE TRANSFER PROTEIN (PTHR19308:SF39)	-	AT1G64720	PHOSPHATIDYLCHOLINE TRANSFER PROTEIN (PTHR19308:SF39)	-
Zm00001d025031	AT2G37010.1	Zm00001eb419670	OS04G0194500 PROTEIN (PTHR48041:SF77)	ATP-binding cassette (ABC) transporter	AT2G37010	WHITE-BROWN COMPLEX HOMOLOG PROTEIN 30-RELATED (PTHR48041:SF107)	ATP-binding cassette (ABC) transporter
Zm00001d025035	AT5G60900.1	Zm00001eb419700	G-TYPE LECTIN S-RECEPTOR-LIKE SERINE/THREONINE-PROTEIN KINASE RLK1 (PTHR47976:SF15)	transmembrane signal receptor	AT5G60900	G-TYPE LECTIN S-RECEPTOR-LIKE SERINE/THREONINE-PROTEIN KINASE RLK1 (PTHR47976:SF15)	transmembrane signal receptor
Zm00001d025055	AT5G51760.1	Zm00001eb419870	PROTEIN PHOSPHATASE 2C 75-RELATED (PTHR47992:SF141)	protein phosphatase	AT5G51760	PROTEIN PHOSPHATASE 2C 75-RELATED (PTHR47992:SF141)	protein phosphatase
Zm00001d025099	AT5G24860.1	Zm00001eb420160	FLOWERING-PROMOTING FACTOR 1-LIKE PROTEIN 4 (PTHR33433:SF4)	-	AT5G24860	FLOWERING-PROMOTING FACTOR 1 (PTHR33433:SF14)	-
Zm00001d025148		no_V5_gene	SUBFAMILY NOT NAMED (PTHR33347:SF48)	-	no_annotation	no_annotation
Zm00001d025278	AT5G61960.1	Zm00001eb421400	PROTEIN MEI2-LIKE 1 (PTHR23189:SF99)	RNA metabolism protein	AT5G61960	PROTEIN MEI2-LIKE 1 (PTHR23189:SF111)	RNA metabolism protein
Zm00001d025279	AT3G14075.2	Zm00001eb421410	OS02G0780700 PROTEIN (PTHR46023:SF5)	lipase	AT3G14075	OS02G0780700 PROTEIN (PTHR46023:SF5)	lipase
Zm00001d025282		no_V5_gene	-	-	no_annotation	no_annotation
Zm00001d025303	AT4G13420.1	Zm00001eb421580	POTASSIUM TRANSPORTER (PTHR30540:SF27)	transporter	AT4G13420	POTASSIUM TRANSPORTER 5 (PTHR30540:SF94)	transporter
Zm00001d025342	AT3G52890.1	Zm00001eb421870	PROTEIN KINASE DOMAIN-CONTAINING PROTEIN (PTHR45637:SF62)	-	AT3G52890	SERINE/THREONINE-PROTEIN KINASE KIPK1 (PTHR45637:SF40)	-
Zm00001d025345	AT3G52770.1	Zm00001eb421890	PROTEIN LITTLE ZIPPER 4 (PTHR33601:SF1)	-	AT3G52770	PROTEIN LITTLE ZIPPER 3 (PTHR33601:SF33)	-
Zm00001d025360	AT2G36090.1	Zm00001eb421990	F-BOX PROTEIN-RELATED (PTHR33736:SF4)	-	AT2G36090	OS12G0156500 PROTEIN (PTHR33736:SF13)	-
Zm00001d025371	AT3G44220.1	Zm00001eb422110	OS04G0416700 PROTEIN (PTHR31415:SF12)	-	AT3G44220	LEA_2 DOMAIN-CONTAINING PROTEIN (PTHR31415:SF121)	-
Zm00001d025374	AT1G68450.1	no_V5_gene	VQ MOTIF FAMILY PROTEIN (PTHR33143:SF1)	-	AT1G68450	VQ MOTIF-CONTAINING PROTEIN 8, CHLOROPLASTIC (PTHR33143:SF72)	-
Zm00001d025400	AT4G38540.1	Zm00001eb422370	OS04G0423100 PROTEIN (PTHR45934:SF1)	oxidoreductase	AT4G38540	MONOOXYGENASE 2-RELATED (PTHR45934:SF20)	oxidoreductase
Zm00001d025414	AT5G42860.1	Zm00001eb422500	OS04G0430600 PROTEIN (PTHR31852:SF267)	-	AT5G42860	EMB|CAB53482.1 (PTHR31852:SF188)	-
Zm00001d025431	AT1G34320.1	Zm00001eb422670	OS04G0433600 PROTEIN (PTHR31730:SF3)	-	AT1G34320	PROTEIN PSK SIMULATOR 1 (PTHR31730:SF32)	-
Zm00001d025451	AT5G42380.1	Zm00001eb422850	CALCIUM-BINDING PROTEIN CML25/26-RELATED (PTHR10891:SF908)	calmodulin-related	AT5G42380	CALCIUM-BINDING PROTEIN CML37 (PTHR23050:SF502)	calmodulin-related
Zm00001d025477	AT2G36450.1	Zm00001eb423100	ETHYLENE-RESPONSIVE TRANSCRIPTION FACTOR ERF021 (PTHR31985:SF111)	DNA-binding transcription factor	AT2G36450	ETHYLENE-RESPONSIVE TRANSCRIPTION FACTOR ERF024 (PTHR31985:SF121)	DNA-binding transcription factor
Zm00001d025567		Zm00001eb423840	-	-	no_annotation	no_annotation
Zm00001d025581	AT5G09670.1	Zm00001eb423980	EMB|CAB89363.1 (PTHR31827:SF1)	-	AT5G09670	EMB|CAB89363.1 (PTHR31827:SF1)	-
Zm00001d025617	AT3G02520.1	Zm00001eb424290	14-3-3-LIKE PROTEIN GF14-B (PTHR18860:SF142)	scaffold/adaptor protein	AT3G02520	14-3-3 PROTEIN ZETA (PTHR18860:SF17)	scaffold/adaptor protein
Zm00001d025673	AT3G12640.1	Zm00001eb424740	RNA BINDING (RRM/RBD/RNP MOTIFS) FAMILY PROTEIN (PTHR14738:SF36)	-	AT3G12640	RNA BINDING (RRM/RBD/RNP MOTIFS) FAMILY PROTEIN (PTHR14738:SF32)	-
Zm00001d025709		Zm00001eb425110	-	-	no_annotation	no_annotation
Zm00001d025747	AT5G36700.2	Zm00001eb425540	HALOACID DEHALOGENASE-LIKE HYDROLASE DOMAIN-CONTAINING PROTEIN 2 (PTHR19288:SF46)	phosphatase	AT5G36700	HALOACID DEHALOGENASE-LIKE HYDROLASE DOMAIN-CONTAINING PROTEIN 2 (PTHR19288:SF46)	phosphatase
Zm00001d025757	AT3G59580.1	Zm00001eb425660	PROTEIN NLP8 (PTHR32002:SF41)	-	AT3G59580	PROTEIN NLP9 (PTHR32002:SF47)	-
Zm00001d025762	AT5G16250.1	Zm00001eb425710	OS04G0496300 PROTEIN (PTHR34124:SF18)	-	AT5G16250	F16B3.27 PROTEIN-RELATED (PTHR34124:SF2)	-
Zm00001d025784	AT3G55280.2	Zm00001eb425920	RIBOSOMAL_L23EN DOMAIN-CONTAINING PROTEIN (PTHR11620:SF2)	ribosomal protein	AT3G55280	RIBOSOMAL_L23EN DOMAIN-CONTAINING PROTEIN (PTHR11620:SF2)	ribosomal protein
Zm00001d025798	AT4G32060.1	Zm00001eb426050	OS04G0502900 PROTEIN (PTHR12294:SF30)	calmodulin-related	AT4G32060	CALCIUM UPTAKE PROTEIN, MITOCHONDRIAL (PTHR12294:SF23)	calmodulin-related
Zm00001d025807	AT3G50120.1	Zm00001eb426130	PROTEIN, PUTATIVE (DUF247)-RELATED (PTHR31549:SF25)	-	AT3G50120	PROTEIN, PUTATIVE (DUF247)-RELATED (PTHR31549:SF25)	-
Zm00001d025864	AT3G23250.1	Zm00001eb426670	TRANSCRIPTION FACTOR MYB4 (PTHR10641:SF541)	homeodomain transcription factor	AT3G23250	TRANSCRIPTION FACTOR MYB15 (PTHR10641:SF1321)	homeodomain transcription factor
Zm00001d025894	AT5G64500.1	Zm00001eb427000	SPHINGOLIPID TRANSPORTER SPINSTER HOMOLOG 3-RELATED (PTHR23505:SF79)	transporter	AT5G64500	SPHINGOLIPID TRANSPORTER SPINSTER HOMOLOG 2-RELATED (PTHR23505:SF83)	transporter
Zm00001d025896	AT5G23280.1	Zm00001eb427020	OS04G0526000 PROTEIN (PTHR31072:SF120)	DNA-binding transcription factor	AT5G23280	TRANSCRIPTION FACTOR TCP7 (PTHR31072:SF239)	DNA-binding transcription factor
Zm00001d025947	AT3G60690.1	Zm00001eb427500	OS04G0537100 PROTEIN (PTHR31374:SF210)	-	AT3G60690	SUBFAMILY NOT NAMED (PTHR31374:SF370)	-
Zm00001d025948	AT1G62750.1	Zm00001eb427510	RIBOSOME-RELEASING FACTOR 2, MITOCHONDRIAL (PTHR43261:SF1)	translation elongation factor	AT1G62750	RIBOSOME-RELEASING FACTOR 2, MITOCHONDRIAL (PTHR43261:SF1)	translation elongation factor
Zm00001d025950	AT3G49590.2	Zm00001eb427540	AUTOPHAGY-RELATED PROTEIN 13 (PTHR13430:SF4)	-	AT3G49590	AUTOPHAGY-RELATED PROTEIN 13 (PTHR13430:SF4)	-
Zm00001d025959	AT1G49730.1	Zm00001eb427620	SALT TOLERANCE RECEPTOR-LIKE CYTOPLASMIC KINASE 1 (PTHR27001:SF660)	-	AT1G49730	PROTEIN KINASE DOMAIN-CONTAINING PROTEIN (PTHR27001:SF703)	-
Zm00001d025967	AT3G15040.1	Zm00001eb427680	OS10G0481000 PROTEIN (PTHR33083:SF114)	-	AT3G15040	BNACNNG59690D PROTEIN (PTHR33083:SF50)	-
Zm00001d025997	AT2G44830.1	Zm00001eb427910	PROTEIN KINASE SUPERFAMILY PROTEIN (PTHR45637:SF10)	-	AT2G44830	PROTEIN KINASE SUPERFAMILY PROTEIN (PTHR45637:SF10)	-
Zm00001d026002	AT3G61460.1	Zm00001eb427950	OS04G0580800 PROTEIN (PTHR45969:SF8)	-	AT3G61460	BRASSINOSTEROID-RESPONSIVE RING PROTEIN 1-RELATED (PTHR45969:SF10)	-
Zm00001d026006	AT4G21110.1	no_V5_gene	PROTEIN BUD31 HOMOLOG 1 (PTHR19411:SF7)	RNA splicing factor	AT4G21110	PROTEIN BUD31 HOMOLOG (PTHR19411:SF0)	RNA splicing factor
Zm00001d026010	AT1G65810.1	Zm00001eb428010	P-LOOP CONTAINING NUCLEOSIDE TRIPHOSPHATE HYDROLASES SUPERFAMILY PROTEIN (PTHR10887:SF515)	RNA helicase	AT1G65810	P-LOOP CONTAINING NUCLEOSIDE TRIPHOSPHATE HYDROLASES SUPERFAMILY PROTEIN (PTHR10887:SF515)	RNA helicase
Zm00001d026012	AT5G56550.1	Zm00001eb428020	OS04G0583200 PROTEIN (PTHR33172:SF29)	-	AT5G56550	EMB|CAB83157.1 (PTHR33172:SF99)	-
Zm00001d026017	AT5G17300.1	Zm00001eb428070	OS04G0583900 PROTEIN (PTHR12802:SF171)	chromatin/chromatin-binding, or -regulatory protein	AT5G17300	PROTEIN REVEILLE 1 (PTHR12802:SF158)	chromatin/chromatin-binding, or -regulatory protein
Zm00001d026018	AT4G35310.1	Zm00001eb428080	CALCIUM-DEPENDENT PROTEIN KINASE 6 (PTHR24349:SF81)	non-receptor serine/threonine protein kinase	AT4G35310	CALCIUM-DEPENDENT PROTEIN KINASE 5 (PTHR24349:SF340)	non-receptor serine/threonine protein kinase
Zm00001d026028	AT5G47060.1	no_V5_gene	OSJNBA0013K16.16-LIKE PROTEIN (PTHR46057:SF55)	-	AT5G47060	FCS-LIKE ZINC FINGER 1 (PTHR46057:SF9)	-
Zm00001d026034	AT2G37740.1	Zm00001eb428390	TRANSCRIPTIONAL REGULATOR SUPERMAN (PTHR45801:SF1)	-	AT2G37740	ZINC FINGER PROTEIN 10 (PTHR45801:SF94)	-
Zm00001d026036	AT5G46640.1	Zm00001eb428370	AT-HOOK MOTIF NUCLEAR-LOCALIZED PROTEIN (PTHR31500:SF46)	-	AT5G46640	AT-HOOK MOTIF NUCLEAR-LOCALIZED PROTEIN 8 (PTHR31500:SF51)	-
Zm00001d026046	AT3G24140.1	Zm00001eb428400	TRANSCRIPTION FACTOR BHLH71 (PTHR11969:SF94)	basic helix-loop-helix transcription factor	AT3G24140	TRANSCRIPTION FACTOR FAMA (PTHR46684:SF6)	DNA-binding transcription factor
Zm00001d026047	AT1G32700.1	Zm00001eb428410	OS04G0591100 PROTEIN (PTHR31065:SF80)	DNA-binding transcription factor	AT1G32700	PLATZ TRANSCRIPTION FACTOR FAMILY PROTEIN (PTHR31065:SF48)	DNA-binding transcription factor
Zm00001d026051	AT1G63850.1	Zm00001eb428440	OS04G0579700 PROTEIN (PTHR31060:SF3)	-	AT1G63850	OS04G0579700 PROTEIN (PTHR31060:SF3)	-
Zm00001d026056	AT4G25700.1	Zm00001eb428470	ALDEHYDE OXYGENASE (DEFORMYLATING) (PTHR31899:SF18)	hydroxylase	AT4G25700	BETA-CAROTENE 3-HYDROXYLASE 1, CHLOROPLASTIC (PTHR31899:SF9)	hydroxylase
Zm00001d026057		Zm00001eb123480	-	-	no_annotation	no_annotation
Zm00001d026063	AT4G36180.1	Zm00001eb428530	INACTIVE LEUCINE-RICH REPEAT RECEPTOR KINASE XIAO-RELATED (PTHR27000:SF642)	transmembrane signal receptor	AT4G36180	RECEPTOR-LIKE PROTEIN KINASE (PTHR27000:SF680)	transmembrane signal receptor
Zm00001d026079	AT4G00750.1	Zm00001eb428660	METHYLTRANSFERASE (PTHR10108:SF1049)	methyltransferase	AT4G00750	METHYLTRANSFERASE PMT15-RELATED (PTHR10108:SF1059)	methyltransferase
Zm00001d026083	AT1G12740.1	Zm00001eb428670	CYTOCHROME P450 87A3 (PTHR24286:SF372)	oxygenase	AT1G12740	CYTOCHROME P450, FAMILY 87, SUBFAMILY A, POLYPEPTIDE 2 (PTHR24286:SF11)	oxygenase
Zm00001d026095	AT5G52190.1	Zm00001eb428810	3-HEXULOSE-6-PHOSPHATE ISOMERASE (PTHR43443:SF1)	isomerase	AT5G52190	3-HEXULOSE-6-PHOSPHATE ISOMERASE (PTHR43443:SF1)	isomerase
Zm00001d026096	AT4G24060.1	Zm00001eb428830	DOF ZINC FINGER PROTEIN DOF4.6 (PTHR31992:SF285)	-	AT4G24060	DOF ZINC FINGER PROTEIN DOF4.6 (PTHR31992:SF285)	-
Zm00001d026097	AT2G27230.1	Zm00001eb428840	TRANSCRIPTION FACTOR BHLH157 (PTHR46196:SF8)	basic helix-loop-helix transcription factor	AT2G27230	TRANSCRIPTION FACTOR LHW (PTHR46196:SF4)	basic helix-loop-helix transcription factor
Zm00001d026111	AT1G48410.1	Zm00001eb428910	ARGONAUTE-1, ISOFORM A (PTHR22891:SF174)	translation initiation factor	AT1G48410	ARGONAUTE-1, ISOFORM A (PTHR22891:SF174)	translation initiation factor
Zm00001d026113	AT2G02070.1	Zm00001eb428940	OS04G0566400 PROTEIN (PTHR10593:SF127)	non-receptor serine/threonine protein kinase	AT2G02070	PROTEIN INDETERMINATE-DOMAIN 5, CHLOROPLASTIC (PTHR10593:SF214)	non-receptor serine/threonine protein kinase
Zm00001d026116	AT2G40475.1	no_V5_gene	OS01G0824900 PROTEIN (PTHR33257:SF55)	-	AT2G40475	EXPRESSED PROTEIN (PTHR33257:SF4)	-
Zm00001d026120	AT1G31050.1	Zm00001eb429090	HLH DNA-BINDING DOMAIN SUPERFAMILY PROTEIN-RELATED (PTHR16223:SF139)	basic helix-loop-helix transcription factor	AT1G31050	TRANSCRIPTION FACTOR BHLH111 (PTHR16223:SF171)	basic helix-loop-helix transcription factor
Zm00001d026121	AT4G38250.1	Zm00001eb429100	AMINO ACID TRANSPORTER AVT3A (PTHR22950:SF674)	amino acid transporter	AT4G38250	AMINO ACID TRANSPORTER AVT3C (PTHR22950:SF635)	amino acid transporter
Zm00001d026126	AT2G17220.1	Zm00001eb429130	OS04G0563900 PROTEIN (PTHR45621:SF214)	-	AT2G17220	SERINE/THREONINE-PROTEIN KINASE PIX13-RELATED (PTHR45621:SF40)	-
Zm00001d026127	AT4G38350.1	Zm00001eb429140	NPC INTRACELLULAR CHOLESTEROL TRANSPORTER 1 (PTHR45727:SF2)	-	AT4G38350	PATCHED FAMILY PROTEIN (PTHR45727:SF8)	-
Zm00001d026154	AT4G11600.1	Zm00001eb429430	PHOSPHOLIPID HYDROPEROXIDE GLUTATHIONE PEROXIDASE 6, MITOCHONDRIAL-RELATED (PTHR11592:SF118)	peroxidase	AT4G11600	PHOSPHOLIPID HYDROPEROXIDE GLUTATHIONE PEROXIDASE 6, MITOCHONDRIAL-RELATED (PTHR11592:SF118)	peroxidase
Zm00001d026175	AT1G27370.1	Zm00001eb429720	SQUAMOSA PROMOTER-BINDING-LIKE PROTEIN 6 (PTHR31251:SF180)	-	AT1G27370	SQUAMOSA PROMOTER-BINDING-LIKE PROTEIN 10 (PTHR31251:SF95)	-
Zm00001d026223	AT5G17165.1	Zm00001eb430170	OS04G0598000 PROTEIN (PTHR35122:SF2)	-	AT5G17165	OS04G0598000 PROTEIN (PTHR35122:SF2)	-
Zm00001d026239	AT1G64990.1	Zm00001eb430290	GOLGI PH REGULATOR A-RELATED (PTHR15948:SF0)	G-protein coupled receptor	AT1G64990	GOLGI PH REGULATOR A-RELATED (PTHR15948:SF0)	G-protein coupled receptor
Zm00001d026240	AT3G13960.1	Zm00001eb430300	NAD-DEPENDENT PROTEIN DEACYLASE SRT2 (PTHR31602:SF49)	-	AT3G13960	GROWTH-REGULATING FACTOR 5 (PTHR31602:SF60)	-
Zm00001d026252	AT4G31550.1	no_V5_gene	OS04G0605100 PROTEIN (PTHR31282:SF139)	DNA-binding transcription factor	AT4G31550	WRKY TRANSCRIPTION FACTOR 11-RELATED (PTHR31282:SF213)	DNA-binding transcription factor
Zm00001d026267	AT4G31170.2	Zm00001eb430600	SERINE/THREONINE-PROTEIN KINASE WNK4 (PTHR23257:SF936)	non-receptor serine/threonine protein kinase	AT4G31170	PROTEIN KINASE DOMAIN-CONTAINING PROTEIN (PTHR23257:SF829)	non-receptor serine/threonine protein kinase
Zm00001d026269	AT4G28400.1	Zm00001eb430620	PROTEIN PHOSPHATASE 2C 44-RELATED (PTHR13832:SF680)	protein phosphatase	AT4G28400	PROTEIN PHOSPHATASE 2C 58-RELATED (PTHR47992:SF25)	protein phosphatase
Zm00001d026287	AT2G35020.1	Zm00001eb430780	LD24639P (PTHR11952:SF2)	-	AT2G35020	LD24639P (PTHR11952:SF2)	-
Zm00001d026295	AT2G32240.1	Zm00001eb430870	EARLY ENDOSOME ANTIGEN (PTHR43049:SF1)	-	AT2G32240	EARLY ENDOSOME ANTIGEN (PTHR43049:SF1)	-
Zm00001d026300	AT1G31280.1	Zm00001eb430920	PROTEIN ARGONAUTE 2-RELATED (PTHR22891:SF4)	translation initiation factor	AT1G31280	PROTEIN ARGONAUTE 2-RELATED (PTHR22891:SF4)	translation initiation factor
Zm00001d026308	AT1G56150.1	Zm00001eb431010	AUXIN-RESPONSIVE PROTEIN SAUR71 (PTHR31374:SF234)	-	AT1G56150	AUXIN-RESPONSIVE PROTEIN SAUR71 (PTHR31374:SF421)	-
Zm00001d026337	AT1G11720.2	Zm00001eb431240	OS04G0624600 PROTEIN (PTHR46083:SF7)	-	AT1G11720	STARCH SYNTHASE 3, CHLOROPLASTIC/AMYLOPLASTIC (PTHR46083:SF5)	-
Zm00001d026344	AT1G50660.1	Zm00001eb431290	OS04G0625000 PROTEIN (PTHR31071:SF48)	-	AT1G50660	ACTIN CYTOSKELETON-REGULATORY COMPLEX PAN-LIKE PROTEIN (PTHR31071:SF2)	-
Zm00001d026354		Zm00001eb431370	OS04G0627300 PROTEIN (PTHR33974:SF23)	-	no_annotation	no_annotation
Zm00001d026359	AT3G20720.2	Zm00001eb431410	CHOREIN_N DOMAIN-CONTAINING PROTEIN (PTHR22774:SF11)	-	AT3G20720	CHOREIN_N DOMAIN-CONTAINING PROTEIN (PTHR22774:SF11)	-
Zm00001d026363	AT1G34750.1	Zm00001eb431460	PROTEIN PHOSPHATASE 1L (PTHR13832:SF814)	protein phosphatase	AT1G34750	PROTEIN PHOSPHATASE 2C 10-RELATED (PTHR13832:SF723)	protein phosphatase
Zm00001d026379		Zm00001eb431580	OS04G0631600 PROTEIN (PTHR16223:SF185)	basic helix-loop-helix transcription factor	no_annotation	no_annotation
Zm00001d026405		Zm00001eb431800	GLUTAMYL-TRNA REDUCTASE (PTHR43120:SF18)	-	no_annotation	no_annotation
Zm00001d026435	AT1G72270.2	no_V5_gene	LOW PROTEIN: NUCLEASE-LIKE PROTEIN (PTHR22930:SF242)	-	AT1G72270	NUCLEOLAR PRE-RIBOSOMAL-ASSOCIATED PROTEIN 1 (PTHR13500:SF0)	-
Zm00001d026438	AT1G30630.1	Zm00001eb432010	COATOMER SUBUNIT EPSILON-2 (PTHR10805:SF2)	vesicle coat protein	AT1G30630	COATOMER SUBUNIT EPSILON-1 (PTHR10805:SF3)	vesicle coat protein
Zm00001d026439	AT4G28080.1	Zm00001eb432020	TETRATRICOPEPTIDE REPEAT (TPR)-LIKE SUPERFAMILY PROTEIN (PTHR12601:SF45)	translation initiation factor	AT4G28080	PROTEIN TSS (PTHR12601:SF39)	translation initiation factor
Zm00001d026447	AT2G23340.1	Zm00001eb432090	OS04G0648900 PROTEIN (PTHR31729:SF16)	DNA-binding transcription factor	AT2G23340	ETHYLENE-RESPONSIVE TRANSCRIPTION FACTOR ERF008 (PTHR31729:SF7)	DNA-binding transcription factor
Zm00001d026448	AT4G36920.1	Zm00001eb432100	FLORAL HOMEOTIC PROTEIN APETALA 2 (PTHR32467:SF142)	DNA-binding transcription factor	AT4G36920	FLORAL HOMEOTIC PROTEIN APETALA 2 (PTHR32467:SF142)	DNA-binding transcription factor
Zm00001d026458	AT1G47128.1	Zm00001eb432170	ORYZAIN ALPHA CHAIN (PTHR12411:SF854)	cysteine protease	AT1G47128	CYSTEINE PROTEINASE RD21A-RELATED (PTHR12411:SF937)	cysteine protease
Zm00001d026501		Zm00001eb432590	BIFUNCTIONAL LYSINE-SPECIFIC DEMETHYLASE AND HISTIDYL-HYDROXYLASE (PTHR13096:SF9)	-	no_annotation	no_annotation
Zm00001d026514	AT5G42810.1	Zm00001eb432760	INOSITOL-PENTAKISPHOSPHATE 2-KINASE (PTHR14456:SF2)	kinase	AT5G42810	INOSITOL-PENTAKISPHOSPHATE 2-KINASE (PTHR14456:SF2)	kinase
Zm00001d026533	AT3G47680.1	no_V5_gene	GLYCINE-RICH PROTEIN (PTHR45023:SF4)	-	AT3G47680	GLUTATHIONE S-TRANSFERASE T3-LIKE PROTEIN (PTHR45023:SF11)	-
Zm00001d026541	AT4G22360.1	Zm00001eb433030	OS04G0665500 PROTEIN (PTHR13844:SF19)	chromatin/chromatin-binding, or -regulatory protein	AT4G22360	SWIB COMPLEX BAF60B DOMAIN-CONTAINING PROTEIN (PTHR13844:SF82)	chromatin/chromatin-binding, or -regulatory protein
Zm00001d026548	AT5G65930.2	Zm00001eb433100	KINESIN-LIKE PROTEIN (PTHR24115:SF162)	microtubule binding motor protein	AT5G65930	KINESIN-LIKE PROTEIN (PTHR24115:SF162)	microtubule binding motor protein
Zm00001d026582	AT1G14570.2	Zm00001eb433390	UBX DOMAIN-CONTAINING PROTEIN 7 (PTHR23322:SF6)	scaffold/adaptor protein	AT1G14570	UBX DOMAIN-CONTAINING PROTEIN 7 (PTHR23322:SF6)	scaffold/adaptor protein
Zm00001d026586	AT1G65840.1	Zm00001eb433420	POLYAMINE OXIDASE 4-RELATED (PTHR10742:SF228)	oxidase	AT1G65840	POLYAMINE OXIDASE 4-RELATED (PTHR10742:SF228)	oxidase
Zm00001d026591		Zm00001eb433470	OS04G0672300 PROTEIN (PTHR34064:SF3)	-	no_annotation	no_annotation
Zm00001d026593	AT1G60670.2	Zm00001eb433490	OS04G0673000 PROTEIN (PTHR14000:SF9)	-	AT1G60670	OS02G0631200 PROTEIN (PTHR14000:SF6)	-
Zm00001d026595	AT3G18590.1	Zm00001eb433510	EARLY NODULIN-LIKE PROTEIN 5-RELATED (PTHR33021:SF289)	-	AT3G18590	EARLY NODULIN-LIKE PROTEIN 5-RELATED (PTHR33021:SF289)	-
Zm00001d026599	AT1G15820.1	Zm00001eb433540	CHLOROPHYLL A-B BINDING PROTEIN, CHLOROPLASTIC (PTHR21649:SF2)	-	AT1G15820	CHLOROPHYLL A-B BINDING PROTEIN, CHLOROPLASTIC (PTHR21649:SF2)	-
Zm00001d026603	AT5G13630.1	Zm00001eb433610	MAGNESIUM-CHELATASE SUBUNIT CHLH, CHLOROPLASTIC (PTHR44119:SF1)	-	AT5G13630	MAGNESIUM-CHELATASE SUBUNIT CHLH, CHLOROPLASTIC (PTHR44119:SF1)	-
Zm00001d026604	AT1G65730.1	Zm00001eb433620	METAL-NICOTIANAMINE TRANSPORTER YSL7-RELATED (PTHR31645:SF22)	transporter	AT1G65730	METAL-NICOTIANAMINE TRANSPORTER YSL7-RELATED (PTHR31645:SF22)	transporter
Zm00001d026619	AT5G08570.1	Zm00001eb433750	PYRUVATE KINASE (PTHR11817:SF126)	kinase	AT5G08570	PYRUVATE KINASE (PTHR11817:SF84)	kinase
Zm00001d026627	AT5G54200.1	Zm00001eb433820	OS04G0678300 PROTEIN (PTHR14221:SF11)	-	AT5G54200	SIMILARITY TO WD-CONTAINING PROTEIN (PTHR14221:SF36)	-
Zm00001d026628	AT5G66940.1	Zm00001eb433840	OS04G0678400 PROTEIN (PTHR31992:SF327)	-	AT5G66940	DOF ZINC FINGER PROTEIN DOF5.8 (PTHR31992:SF155)	-
Zm00001d026632	AT4G27450.1	Zm00001eb433870	OS04G0679400 PROTEIN (PTHR45952:SF2)	-	AT4G27450	OS04G0679400 PROTEIN (PTHR45952:SF2)	-
Zm00001d026634	AT2G20740.1	Zm00001eb433890	TETRASPANIN-19 (PTHR19282:SF158)	scaffold/adaptor protein	AT2G20740	TETRASPANIN-19 (PTHR19282:SF158)	scaffold/adaptor protein
Zm00001d026652	AT2G45850.2	Zm00001eb434070	AT-HOOK MOTIF NUCLEAR-LOCALIZED PROTEIN 12-RELATED (PTHR31500:SF64)	-	AT2G45850	AT-HOOK MOTIF NUCLEAR-LOCALIZED PROTEIN 9 (PTHR31500:SF9)	-
Zm00001d026680	AT2G46860.1	Zm00001eb434320	SOLUBLE INORGANIC PYROPHOSPHATASE (PTHR10286:SF80)	pyrophosphatase	AT2G46860	SOLUBLE INORGANIC PYROPHOSPHATASE 3 (PTHR10286:SF65)	pyrophosphatase
Zm00001d026695	AT1G22550.1	Zm00001eb434430	OS08G0527700 PROTEIN (PTHR11654:SF172)	transporter	AT1G22550	PROTEIN NRT1/ PTR FAMILY 5.16 (PTHR11654:SF385)	transporter
Zm00001d027335	AT1G76890.2	Zm00001eb000880	TRIHELIX TRANSCRIPTION FACTOR GT-2 (PTHR21654:SF65)	-	AT1G76890	TRIHELIX TRANSCRIPTION FACTOR GT-2 (PTHR21654:SF73)	-
Zm00001d027337	AT2G22610.2	Zm00001eb000890	KINESIN-LIKE PROTEIN KIN-14R (PTHR47972:SF18)	microtubule binding motor protein	AT2G22610	KINESIN-LIKE PROTEIN KIN-14R (PTHR47972:SF18)	microtubule binding motor protein
Zm00001d027340	AT4G10730.1	Zm00001eb000920	PROTEIN KINASE SUPERFAMILY PROTEIN (PTHR48014:SF21)	non-receptor serine/threonine protein kinase	AT4G10730	PROTEIN KINASE SUPERFAMILY PROTEIN (PTHR48014:SF21)	non-receptor serine/threonine protein kinase
Zm00001d027345	AT1G72750.1	Zm00001eb000980	MITOCHONDRIAL IMPORT INNER MEMBRANE TRANSLOCASE SUBUNIT TIM23 (PTHR15371:SF0)	amino acid transporter	AT1G72750	MITOCHONDRIAL IMPORT INNER MEMBRANE TRANSLOCASE SUBUNIT TIM23 (PTHR15371:SF0)	amino acid transporter
Zm00001d027361	AT3G61060.2	Zm00001eb001120	F-BOX PROTEIN PP2-A13 (PTHR31960:SF32)	-	AT3G61060	F-BOX PROTEIN PP2-A13 (PTHR31960:SF3)	-
Zm00001d027374	AT1G16560.3	Zm00001eb354300	POST-GPI ATTACHMENT TO PROTEINS FACTOR 3 (PTHR13148:SF1)	-	AT1G16560	POST-GPI ATTACHMENT TO PROTEINS FACTOR 3 (PTHR13148:SF16)	-
Zm00001d027375	AT5G62150.1	Zm00001eb001280	LYSM DOMAIN CONTAINING PROTEIN (PTHR33648:SF26)	-	AT5G62150	BNAA02G33200D PROTEIN (PTHR33648:SF37)	-
Zm00001d027383	AT4G11820.2	Zm00001eb001340	3-HYDROXY-3-METHYLGLUTARYL COENZYME A SYNTHASE (PTHR43323:SF6)	-	AT4G11820	3-HYDROXY-3-METHYLGLUTARYL COENZYME A SYNTHASE (PTHR43323:SF2)	-
Zm00001d027386	AT2G42010.1	Zm00001eb001370	PHOSPHOLIPASE D (PTHR18896:SF61)	phospholipase	AT2G42010	PHOSPHOLIPASE D BETA 1 (PTHR18896:SF65)	phospholipase
Zm00001d027387	AT1G04110.1	no_V5_gene	OS03G0119300 PROTEIN (PTHR10795:SF463)	serine protease	AT1G04110	SUBTILISIN-LIKE PROTEASE SBT1.2 (PTHR10795:SF350)	serine protease
Zm00001d027409	AT1G01030.1	Zm00001eb001550	B3 DOMAIN-CONTAINING PROTEIN OS03G0120900 (PTHR31140:SF139)	DNA-binding transcription factor	AT1G01030	B3 DOMAIN-CONTAINING TRANSCRIPTION FACTOR NGA3 (PTHR31140:SF134)	DNA-binding transcription factor
Zm00001d027436	AT5G24010.1	Zm00001eb001780	OS03G0124200 PROTEIN (PTHR27003:SF318)	-	AT5G24010	OS03G0124200 PROTEIN (PTHR27003:SF318)	-
Zm00001d027443	AT4G25700.1	no_V5_gene	BETA-CAROTENE 3-HYDROXYLASE 1, CHLOROPLASTIC (PTHR31899:SF9)	hydroxylase	AT4G25700	BETA-CAROTENE 3-HYDROXYLASE 1, CHLOROPLASTIC (PTHR31899:SF9)	hydroxylase
Zm00001d027446	AT1G01540.2	Zm00001eb001880	OS03G0125600 PROTEIN (PTHR47984:SF22)	-	AT1G01540	OS03G0125600 PROTEIN (PTHR47984:SF22)	-
Zm00001d027456	AT4G01150.1	Zm00001eb001950	PROTEIN CURVATURE THYLAKOID 1A, CHLOROPLASTIC (PTHR33222:SF4)	-	AT4G01150	PROTEIN CURVATURE THYLAKOID 1A, CHLOROPLASTIC (PTHR33222:SF4)	-
Zm00001d027471	AT3G60900.1	Zm00001eb002090	ARABINOGALACTAN PROTEIN 8, PUTATIVE, EXPRESSED-RELATED (PTHR32382:SF7)	cell adhesion molecule	AT3G60900	FASCICLIN-LIKE ARABINOGALACTAN PROTEIN 10 (PTHR32382:SF71)	cell adhesion molecule
Zm00001d027483	AT1G76410.1	Zm00001eb002200	RING-TYPE DOMAIN-CONTAINING PROTEIN (PTHR45798:SF9)	-	AT1G76410	RING-H2 FINGER PROTEIN ATL8-RELATED (PTHR45798:SF94)	-
Zm00001d027492		Zm00001eb002310	MYB FAMILY TRANSCRIPTION FACTOR-RELATED (PTHR31314:SF160)	DNA-binding transcription factor	no_annotation	no_annotation
Zm00001d027504	AT2G17550.1	Zm00001eb002440	RB1-INDUCIBLE COILED-COIL PROTEIN (PTHR40836:SF4)	-	AT2G17550	RB1-INDUCIBLE COILED-COIL PROTEIN (PTHR40836:SF4)	-
Zm00001d027508	AT1G20650.1	Zm00001eb002470	SERINE/THREONINE-PROTEIN KINASE PBL21-RELATED (PTHR47985:SF3)	-	AT1G20650	SERINE/THREONINE-PROTEIN KINASE PBL21-RELATED (PTHR47985:SF3)	-
Zm00001d027510	AT4G35270.1	Zm00001eb002490	PROTEIN NLP2 (PTHR32002:SF46)	-	AT4G35270	PROTEIN NLP2 (PTHR32002:SF46)	-
Zm00001d027532	AT1G42430.1	Zm00001eb002680	-	-	AT1G42430	INACTIVE PURPLE ACID PHOSPHATASE-LIKE PROTEIN (PTHR34113:SF3)	-
Zm00001d027535	AT1G20560.1	Zm00001eb002720	ISOVALERATE--COA LIGASE AAE2 (PTHR43859:SF5)	ligase	AT1G20560	BUTANOATE--COA LIGASE AAE1-RELATED (PTHR43859:SF4)	ligase
Zm00001d027548	AT1G20330.1	Zm00001eb002850	24-METHYLENESTEROL C-METHYLTRANSFERASE 2 (PTHR44742:SF2)	-	AT1G20330	24-METHYLENESTEROL C-METHYLTRANSFERASE 2 (PTHR44742:SF2)	-
Zm00001d027558	AT2G05710.1	Zm00001eb002960	ACONITATE HYDRATASE 1 (PTHR11670:SF62)	RNA metabolism protein	AT2G05710	CITRATE HYDRO-LYASE (PTHR11670:SF54)	RNA metabolism protein
Zm00001d027571	AT3G51370.1	Zm00001eb003020	PROTEIN PHOSPHATASE 2C 64-RELATED (PTHR47992:SF128)	protein phosphatase	AT3G51370	PROTEIN PHOSPHATASE 2C 46-RELATED (PTHR47992:SF53)	protein phosphatase
Zm00001d027581	AT2G36885.1	Zm00001eb003080	EXPRESSED PROTEIN (PTHR36738:SF1)	-	AT2G36885	EXPRESSED PROTEIN (PTHR36738:SF1)	-
Zm00001d027619	AT3G23920.1	Zm00001eb003440	BETA-AMYLASE 2, CHLOROPLASTIC (PTHR31352:SF54)	-	AT3G23920	BETA-AMYLASE 1, CHLOROPLASTIC (PTHR31352:SF31)	-
Zm00001d027621	AT5G60710.1	Zm00001eb003450	ZINC FINGER (C3HC4-TYPE RING FINGER) FAMILY PROTEIN (PTHR10579:SF164)	ion channel	AT5G60710	RETROELEMENT POL POLYPROTEIN-LIKE (PTHR10579:SF158)	ion channel
Zm00001d027649	AT5G22920.1	Zm00001eb003700	E3 UBIQUITIN-PROTEIN LIGASE RZFP34 (PTHR21319:SF58)	ubiquitin-protein ligase	AT5G22920	E3 UBIQUITIN-PROTEIN LIGASE RZFP34 (PTHR21319:SF58)	ubiquitin-protein ligase
Zm00001d027699	AT5G55510.1	Zm00001eb004090	-	-	AT5G55510	CHLOROPLASTIC IMPORT INNER MEMBRANE TRANSLOCASE SUBUNIT TIM22-2-RELATED (PTHR14110:SF1)	transporter
Zm00001d027731	AT3G13460.1	Zm00001eb004420	OS03G0158500 PROTEIN (PTHR12357:SF30)	RNA metabolism protein	AT3G13460	YTH DOMAIN-CONTAINING PROTEIN ECT2-RELATED (PTHR12357:SF99)	RNA metabolism protein
Zm00001d027749	AT3G51895.1	Zm00001eb004550	SULFATE TRANSPORTER 3.1 (PTHR11814:SF60)	transporter	AT3G51895	SULFATE TRANSPORTER 3.1 (PTHR11814:SF60)	transporter
Zm00001d027807	AT3G47890.1	Zm00001eb403430	ECHINUS SPLICE FORM 3 (PTHR22975:SF9)	cysteine protease	AT3G47890	ECHINUS SPLICE FORM 3 (PTHR22975:SF9)	cysteine protease
Zm00001d027809	AT5G48850.1	Zm00001eb403450	PROTEIN SULFUR DEFICIENCY-INDUCED 1 (PTHR36326:SF14)	-	AT5G48850	PROTEIN SULFUR DEFICIENCY-INDUCED 1 (PTHR36326:SF14)	-
Zm00001d027810	AT2G38110.1	Zm00001eb005110	GLYCEROL-3-PHOSPHATE ACYLTRANSFERASE 5 (PTHR15486:SF76)	scaffold/adaptor protein	AT2G38110	GLYCEROL-3-PHOSPHATE 2-O-ACYLTRANSFERASE 6 (PTHR15486:SF49)	scaffold/adaptor protein
Zm00001d027851	AT5G64850.1	Zm00001eb005430	AVRRPT-CLEAVAGE DOMAIN-CONTAINING PROTEIN (PTHR33882:SF22)	-	AT5G64850	BNAA06G23800D PROTEIN (PTHR33882:SF5)	-
Zm00001d027874	AT1G72830.1	Zm00001eb005690	NUCLEAR TRANSCRIPTION FACTOR Y SUBUNIT (PTHR12632:SF102)	DNA-binding transcription factor	AT1G72830	NUCLEAR TRANSCRIPTION FACTOR Y SUBUNIT A-3-RELATED (PTHR12632:SF104)	DNA-binding transcription factor
Zm00001d027875	AT1G72820.1	Zm00001eb005700	MITOCHONDRIAL SUBSTRATE CARRIER FAMILY PROTEIN (PTHR46080:SF19)	secondary carrier transporter	AT1G72820	SOLUTE CARRIER FAMILY 25 MEMBER 44-LIKE (PTHR46080:SF8)	secondary carrier transporter
Zm00001d027877	AT3G13980.1	no_V5_gene	PROTEIN BIG GRAIN 1 (PTHR33541:SF2)	-	AT3G13980	PROTEIN BIG GRAIN 1-LIKE A (PTHR33541:SF28)	-
Zm00001d027886	AT2G26300.1	Zm00001eb005840	GUANINE NUCLEOTIDE-BINDING PROTEIN SUBUNIT ALPHA HOMOLOG (PTHR10218:SF302)	heterotrimeric G-protein	AT2G26300	GUANINE NUCLEOTIDE-BINDING PROTEIN SUBUNIT ALPHA HOMOLOG (PTHR10218:SF302)	heterotrimeric G-protein
Zm00001d027887	AT5G21950.1	Zm00001eb005850	HYDROLASE, ALPHA/BETA FOLD FAMILY PROTEIN, EXPRESSED (PTHR43139:SF4)	serine protease	AT5G21950	ALPHA/BETA-HYDROLASES SUPERFAMILY PROTEIN (PTHR43139:SF28)	serine protease
Zm00001d027888	AT4G39955.1	Zm00001eb005860	ALPHA/BETA-HYDROLASES SUPERFAMILY PROTEIN (PTHR43139:SF37)	serine protease	AT4G39955	ALPHA/BETA-HYDROLASES SUPERFAMILY PROTEIN (PTHR43139:SF25)	serine protease
Zm00001d027895	AT2G26280.1	Zm00001eb005950	ATAXIN-2 C-TERMINAL REGION FAMILY PROTEIN, EXPRESSED (PTHR46651:SF2)	-	AT2G26280	POLYADENYLATE-BINDING PROTEIN-INTERACTING PROTEIN 7 (PTHR46651:SF1)	-
Zm00001d027900	AT1G19180.1	Zm00001eb005990	PROTEIN TIFY 10B (PTHR33077:SF117)	-	AT1G19180	PROTEIN TIFY 10A (PTHR33077:SF140)	-
Zm00001d027907	AT1G08760.1	Zm00001eb365230	EXPRESSED PROTEIN (PTHR31928:SF2)	-	AT1G08760	DUF936 FAMILY PROTEIN (PTHR31928:SF4)	-
Zm00001d027924	AT1G72360.1	Zm00001eb006160	AP2-EREBP TRANSCRIPTION FACTOR (PTHR31190:SF326)	-	AT1G72360	ETHYLENE-RESPONSIVE TRANSCRIPTION FACTOR ERF073 (PTHR31190:SF264)	-
Zm00001d027928	AT1G72360.3	Zm00001eb006200	AP2/ERF DOMAIN-CONTAINING PROTEIN (PTHR31190:SF155)	-	AT1G72360	ETHYLENE-RESPONSIVE TRANSCRIPTION FACTOR ERF073 (PTHR31190:SF264)	-
Zm00001d027929	AT1G72360.2	no_V5_gene	OS07G0410300 PROTEIN (PTHR31190:SF118)	-	AT1G72360	ETHYLENE-RESPONSIVE TRANSCRIPTION FACTOR ERF073 (PTHR31190:SF264)	-
Zm00001d027934	AT3G14350.1	Zm00001eb401630	PROTEIN KINASE DOMAIN-CONTAINING PROTEIN (PTHR48005:SF39)	-	AT3G14350	PROTEIN STRUBBELIG-RECEPTOR FAMILY 7 (PTHR27001:SF861)	-
Zm00001d027938	AT4G33330.2	Zm00001eb006350	UDP-GLUCURONATE:XYLAN ALPHA-GLUCURONOSYLTRANSFERASE 2 (PTHR11183:SF44)	glycosyltransferase	AT4G33330	UDP-GLUCURONATE:XYLAN ALPHA-GLUCURONOSYLTRANSFERASE 2 (PTHR11183:SF44)	glycosyltransferase
Zm00001d027949	AT2G20340.1	Zm00001eb006440	TYROSINE DECARBOXYLASE (PTHR11999:SF168)	decarboxylase	AT2G20340	MIP05841P (PTHR11999:SF70)	decarboxylase
Zm00001d027992	AT3G25590.1	Zm00001eb006720	AVR9/CF-9 RAPIDLY ELICITED PROTEIN 75 (PTHR34046:SF7)	-	AT3G25590	BNAA06G33530D PROTEIN (PTHR34197:SF3)	-
Zm00001d027998	AT1G78310.1	no_V5_gene	VQ MOTIF-CONTAINING PROTEIN 9 (PTHR33783:SF4)	-	AT1G78310	VQ MOTIF-CONTAINING PROTEIN 9 (PTHR33783:SF4)	-
Zm00001d028035	AT5G06370.1	Zm00001eb007100	-	-	AT5G06370	PROTEIN LEAD-SENSITIVE 1 (PTHR46137:SF4)	-
Zm00001d028062	AT2G28370.1	Zm00001eb007310	CASP-LIKE PROTEIN 5A1 (PTHR32021:SF1)	-	AT2G28370	CASP-LIKE PROTEIN 5A2 (PTHR32021:SF16)	-
Zm00001d028064	AT5G43150.1	Zm00001eb007320	EXPRESSED PROTEIN (PTHR33181:SF55)	-	AT5G43150	BNAA06G36850D PROTEIN (PTHR33181:SF4)	-
Zm00001d028071	AT1G49880.1	Zm00001eb007440	FAD-LINKED SULFHYDRYL OXIDASE ALR (PTHR12645:SF0)	oxidase	AT1G49880	FAD-LINKED SULFHYDRYL OXIDASE ALR (PTHR12645:SF0)	oxidase
Zm00001d028073	AT3G19570.2	Zm00001eb400630	PROTEIN SNOWY COTYLEDON 3 (PTHR31807:SF2)	-	AT3G19570	PROTEIN SNOWY COTYLEDON 3 (PTHR31807:SF2)	-
Zm00001d028074	AT2G23060.1	Zm00001eb007490	L-2,4-DIAMINOBUTYRIC ACID ACETYLTRANSFERASE (PTHR43072:SF60)	acetyltransferase	AT2G23060	N-ACETYLTRANSFERASE HLS1-LIKE-RELATED (PTHR47370:SF7)	acyltransferase
Zm00001d028075	AT4G14965.1	Zm00001eb400640	OS03G0205700 PROTEIN (PTHR32370:SF74)	-	AT4G14965	NEUFERRICIN (PTHR10281:SF4)	transmembrane signal receptor
Zm00001d028094	AT3G03990.1	Zm00001eb400720	STRIGOLACTONE ESTERASE D14 (PTHR43039:SF4)	serine protease	AT3G03990	STRIGOLACTONE ESTERASE D14 (PTHR43039:SF4)	serine protease
Zm00001d028140	AT3G55510.1	Zm00001eb217460	NOC2P FAMILY (PTHR12687:SF8)	-	AT3G55510	NOC2P FAMILY (PTHR12687:SF8)	-
Zm00001d028154	AT1G55920.1	no_V5_gene	SERINE ACETYLTRANSFERASE 1, CHLOROPLASTIC (PTHR42811:SF11)	acetyltransferase	AT1G55920	SERINE ACETYLTRANSFERASE 1, CHLOROPLASTIC (PTHR42811:SF11)	acetyltransferase
Zm00001d028171	AT5G55530.1	Zm00001eb008270	DOMAIN-CONTAINING PROTEIN, PUTATIVE, EXPRESSED-RELATED (PTHR31208:SF2)	-	AT5G55530	DOMAIN-CONTAINING PROTEIN, PUTATIVE, EXPRESSED-RELATED (PTHR31208:SF2)	-
Zm00001d028172	AT5G13700.1	Zm00001eb008300	AMINO_OXIDASE DOMAIN-CONTAINING PROTEIN (PTHR10742:SF357)	oxidase	AT5G13700	POLYAMINE OXIDASE 1 (PTHR10742:SF368)	oxidase
Zm00001d028180	AT2G22240.1	Zm00001eb401220	INOSITOL-3-PHOSPHATE SYNTHASE 1 (PTHR11510:SF5)	isomerase	AT2G22240	INOSITOL-3-PHOSPHATE SYNTHASE 1 (PTHR11510:SF5)	isomerase
Zm00001d028182	AT3G46110.1	Zm00001eb008380	PROTEIN SOSEKI 2 (PTHR31083:SF18)	-	AT3G46110	PROTEIN SOSEKI 4-RELATED (PTHR31083:SF4)	-
Zm00001d028199	AT1G26560.1	Zm00001eb008530	BETA-GLUCOSIDASE 6 (PTHR10353:SF313)	glycosidase	AT1G26560	BETA-GLUCOSIDASE 40 (PTHR10353:SF302)	glycosidase
Zm00001d028228	AT1G51340.2	Zm00001eb008790	PROTEIN DETOXIFICATION 42 (PTHR42893:SF4)	transporter	AT1G51340	PROTEIN DETOXIFICATION 42 (PTHR42893:SF4)	transporter
Zm00001d028229	AT1G51405.1	Zm00001eb008800	MYOSIN-LIKE PROTEIN (PTHR35468:SF1)	actin or actin-binding cytoskeletal protein	AT1G51405	MYOSIN-LIKE PROTEIN (PTHR35468:SF1)	actin or actin-binding cytoskeletal protein
Zm00001d028243	AT2G01630.1	Zm00001eb008930	GLUCAN ENDO-1,3-BETA-D-GLUCOSIDASE (PTHR32227:SF366)	glucosidase	AT2G01630	GLUCAN ENDO-1,3-BETA-GLUCOSIDASE 3 (PTHR32227:SF403)	glucosidase
Zm00001d028282	AT5G42650.1	Zm00001eb009340	ALLENE OXIDE SYNTHASE 2 (PTHR24286:SF240)	oxygenase	AT5G42650	ALLENE OXIDE SYNTHASE, CHLOROPLASTIC (PTHR24286:SF255)	oxygenase
Zm00001d028287	AT2G23790.1	Zm00001eb009400	CALCIUM UNIPORTER PROTEIN (PTHR13462:SF38)	-	AT2G23790	CALCIUM UNIPORTER PROTEIN 2, MITOCHONDRIAL (PTHR13462:SF34)	-
Zm00001d028295	AT1G73060.1	no_V5_gene	PROTEIN LPA3 (PTHR34051:SF2)	-	AT1G73060	PROTEIN LPA3 (PTHR34051:SF2)	-
Zm00001d028299	AT1G58440.1	Zm00001eb009510	SQUALENE MONOOXYGENASE (PTHR10835:SF0)	oxygenase	AT1G58440	SQUALENE MONOOXYGENASE (PTHR10835:SF0)	oxygenase
Zm00001d028303	AT3G49680.1	Zm00001eb009540	BRANCHED-CHAIN-AMINO-ACID AMINOTRANSFERASE 1, MITOCHONDRIAL (PTHR42825:SF29)	transaminase	AT3G49680	BRANCHED-CHAIN-AMINO-ACID AMINOTRANSFERASE 3, CHLOROPLASTIC-RELATED (PTHR42825:SF2)	transaminase
Zm00001d028325	AT3G50660.1	Zm00001eb009730	CYTOCHROME P450 90B1 (PTHR24286:SF194)	oxygenase	AT3G50660	CYTOCHROME P450 90B1 (PTHR24286:SF194)	oxygenase
Zm00001d028361	AT2G01940.1	Zm00001eb010050	OS03G0237250 PROTEIN (PTHR10593:SF176)	non-receptor serine/threonine protein kinase	AT2G01940	ZINC FINGER PROTEIN SHOOT GRAVITROPISM 5 (PTHR34946:SF8)	-
Zm00001d028366	AT2G01900.1	Zm00001eb399140	TYPE IV INOSITOL POLYPHOSPHATE 5-PHOSPHATASE 9 (PTHR45666:SF18)	phosphatase	AT2G01900	TYPE IV INOSITOL POLYPHOSPHATE 5-PHOSPHATASE 9 (PTHR45666:SF18)	phosphatase
Zm00001d028369	AT1G14710.1	Zm00001eb010150	HYDROXYPROLINE-RICH GLYCOPROTEIN FAMILY PROTEIN (PTHR31447:SF0)	-	AT1G14710	HYDROXYPROLINE-RICH GLYCOPROTEIN FAMILY PROTEIN (PTHR31447:SF0)	-
Zm00001d028370	AT1G14740.1	Zm00001eb399110	PROTEIN OBERON 3 (PTHR21736:SF38)	-	AT1G14740	PROTEIN OBERON 3 (PTHR21736:SF38)	-
Zm00001d028392	AT2G16700.1	Zm00001eb398870	ACTIN-DEPOLYMERIZING FACTOR 5 (PTHR11913:SF16)	non-motor actin binding protein	AT2G16700	ACTIN-DEPOLYMERIZING FACTOR 5 (PTHR11913:SF16)	non-motor actin binding protein
Zm00001d028399	AT4G38660.1	no_V5_gene	OS03G0243900 PROTEIN (PTHR31048:SF157)	-	AT4G38660	PATHOGENESIS-RELATED THAUMATIN SUPERFAMILY PROTEIN (PTHR31048:SF129)	-
Zm00001d028415	AT3G60850.1	Zm00001eb398630	EXPRESSED PROTEIN (PTHR37745:SF1)	-	AT3G60850	EXPRESSED PROTEIN (PTHR37745:SF1)	-
Zm00001d028432	AT5G63470.2	Zm00001eb010770	NUCLEAR TRANSCRIPTION FACTOR Y SUBUNIT C-6 (PTHR10252:SF39)	DNA-binding transcription factor	AT5G63470	NUCLEAR TRANSCRIPTION FACTOR Y SUBUNIT C-4 (PTHR10252:SF134)	DNA-binding transcription factor
Zm00001d028452	AT1G75620.1	Zm00001eb011270	OXIDASE, PUTATIVE, EXPRESSED-RELATED (PTHR32208:SF62)	-	AT1G75620	F10A5.18 (PTHR32208:SF61)	-
Zm00001d028510	AT5G22090.2	Zm00001eb398180	EXPRESSED PROTEIN (PTHR33155:SF62)	-	AT5G22090	PROTEIN FAF-LIKE, CHLOROPLASTIC (PTHR33155:SF3)	-
Zm00001d028512	AT1G77740.1	Zm00001eb011460	1-PHOSPHATIDYLINOSITOL-4-PHOSPHATE 5-KINASE (PTHR23086:SF89)	kinase	AT1G77740	PHOSPHATIDYLINOSITOL 4-PHOSPHATE 5-KINASE 2 (PTHR23086:SF140)	kinase
Zm00001d028522	AT2G01080.1	Zm00001eb011530	EXPRESSED PROTEIN (PTHR31234:SF8)	-	AT2G01080	EXPRESSED PROTEIN (PTHR31234:SF8)	-
Zm00001d028572	AT2G39770.2	Zm00001eb012020	MANNOSE-1-PHOSPHATE GUANYLTRANSFERASE BETA (PTHR22572:SF15)	transferase	AT2G39770	MANNOSE-1-PHOSPHATE GUANYLTRANSFERASE BETA (PTHR22572:SF15)	transferase
Zm00001d028576	AT2G37730.1	Zm00001eb012070	GLYCOSYLTRANSFERASE (PTHR10811:SF13)	glycosyltransferase	AT2G37730	GLYCOSYLTRANSFERASE (PTHR10811:SF13)	glycosyltransferase
Zm00001d028591	AT2G39710.1	Zm00001eb012190	ASPARTIC PROTEINASE PCS1 (PTHR47965:SF77)	protease	AT2G39710	EUKARYOTIC ASPARTYL PROTEASE FAMILY PROTEIN (PTHR47965:SF87)	protease
Zm00001d028597	AT5G15810.1	Zm00001eb012220	TRNA (GUANINE(26)-N(2))-DIMETHYLTRANSFERASE (PTHR10631:SF3)	RNA methyltransferase	AT5G15810	TRNA (GUANINE(26)-N(2))-DIMETHYLTRANSFERASE 1-RELATED (PTHR10631:SF12)	RNA methyltransferase
Zm00001d028598	AT2G39705.1	no_V5_gene	EXPRESSED PROTEIN (PTHR33102:SF96)	-	AT2G39705	SMALL POLYPEPTIDE DEVIL 11 (PTHR33102:SF37)	-
Zm00001d028601	AT5G02230.1	Zm00001eb012270	HALOACID DEHALOGENASE-LIKE HYDROLASE (HAD) SUPERFAMILY PROTEIN (PTHR12725:SF82)	hydrolase	AT5G02230	HALOACID DEHALOGENASE-LIKE HYDROLASE (HAD) SUPERFAMILY PROTEIN (PTHR12725:SF82)	hydrolase
Zm00001d028603	AT2G37650.1	Zm00001eb012280	-	-	AT2G37650	SCARECROW-LIKE PROTEIN 9 (PTHR31636:SF258)	-
Zm00001d028620	AT4G32285.2	Zm00001eb012390	ASSEMBLY PROTEIN, PUTATIVE, EXPRESSED-RELATED (PTHR22951:SF13)	vesicle coat protein	AT4G32285	ENTH DOMAIN-CONTAINING PROTEIN (PTHR22951:SF84)	vesicle coat protein
Zm00001d028625	AT3G55370.3	Zm00001eb012440	DOF30 TRANSCRIPTION FACTOR (PTHR31992:SF123)	-	AT3G55370	DOF ZINC FINGER PROTEIN DOF3.6 (PTHR31992:SF267)	-
Zm00001d028675	AT3G55240.1	no_V5_gene	OS03G0280400 PROTEIN (PTHR31871:SF38)	-	AT3G55240	OS05G0462000 PROTEIN (PTHR31871:SF2)	-
Zm00001d028690		Zm00001eb012890	LD12265P (PTHR20939:SF11)	scaffold/adaptor protein	no_annotation	no_annotation
Zm00001d028725	AT2G37090.1	Zm00001eb013180	GLUCURONOSYLTRANSFERASE OS03G0287800-RELATED (PTHR10896:SF25)	glycosyltransferase	AT2G37090	BETA-1,4-XYLOSYLTRANSFERASE IRX9 (PTHR10896:SF59)	glycosyltransferase
Zm00001d028742	AT5G05580.1	Zm00001eb013340	FATTY ACID DESATURASE7 (PTHR32100:SF74)	-	AT5G05580	TEMPERATURE-SENSITIVE SN-2 ACYL-LIPID OMEGA-3 DESATURASE (FERREDOXIN), CHLOROPLASTIC (PTHR32100:SF52)	-
Zm00001d028744	AT3G11180.1	Zm00001eb013360	JASMONATE-INDUCED OXYGENASE 4 (PTHR47990:SF176)	oxygenase	AT3G11180	JASMONATE-INDUCED OXYGENASE 1 (PTHR47990:SF1)	oxygenase
Zm00001d028752	AT2G30020.1	Zm00001eb013450	PROTEIN PHOSPHATASE 2C-LIKE DOMAIN-CONTAINING PROTEIN 1 (PTHR13832:SF827)	protein phosphatase	AT2G30020	PROTEIN PHOSPHATASE 2C-LIKE DOMAIN-CONTAINING PROTEIN 1 (PTHR13832:SF827)	protein phosphatase
Zm00001d028753	AT5G01340.1	Zm00001eb013460	SUCCINATE/FUMARATE MITOCHONDRIAL TRANSPORTER (PTHR45788:SF2)	transporter	AT5G01340	SUCCINATE/FUMARATE MITOCHONDRIAL TRANSPORTER (PTHR45788:SF2)	transporter
Zm00001d028759	AT4G33070.1	Zm00001eb013520	PYRUVATE DECARBOXYLASE C186.09-RELATED (PTHR43452:SF6)	decarboxylase	AT4G33070	PYRUVATE DECARBOXYLASE 1 (PTHR43452:SF18)	decarboxylase
Zm00001d028783	AT2G40316.1	Zm00001eb013720	MANNOSE 6-PHOSPHATE RECEPTOR-LIKE PROTEIN 1 (PTHR15071:SF0)	membrane traffic protein	AT2G40316	MANNOSE 6-PHOSPHATE RECEPTOR-LIKE PROTEIN 1 (PTHR15071:SF0)	membrane traffic protein
Zm00001d028796	AT3G51740.1	Zm00001eb013800	LEUCINE-RICH REPEAT RECEPTOR-LIKE PROTEIN KINASE IMK3-RELATED (PTHR48008:SF6)	transmembrane signal receptor	AT3G51740	PROBABLY INACTIVE LEUCINE-RICH REPEAT RECEPTOR-LIKE PROTEIN KINASE IMK2 (PTHR48008:SF2)	transmembrane signal receptor
Zm00001d028804	AT2G30260.1	Zm00001eb396670	U2 SMALL NUCLEAR RIBONUCLEOPROTEIN B''-RELATED (PTHR10501:SF71)	RNA splicing factor	AT2G30260	U2 SMALL NUCLEAR RIBONUCLEOPROTEIN B''-RELATED (PTHR10501:SF71)	RNA splicing factor
Zm00001d028808	AT5G01740.1	Zm00001eb013910	SENESCENCE ASSOCIATED GENE 20 (PTHR33703:SF13)	-	AT5G01740	WOUND-INDUCED PROTEIN 1 (PTHR33703:SF16)	-
Zm00001d028810	AT4G33680.1	Zm00001eb013940	LL-DIAMINOPIMELATE AMINOTRANSFERASE, CHLOROPLASTIC (PTHR43144:SF1)	transaminase	AT4G33680	LL-DIAMINOPIMELATE AMINOTRANSFERASE, CHLOROPLASTIC (PTHR43144:SF1)	transaminase
Zm00001d028811	AT3G62720.2	Zm00001eb396610	XYLOGLUCAN 6-XYLOSYLTRANSFERASE 2 (PTHR31311:SF5)	transferase	AT3G62720	XYLOGLUCAN 6-XYLOSYLTRANSFERASE 1 (PTHR31311:SF19)	transferase
Zm00001d028812	AT4G02220.1	Zm00001eb306860	PROGRAMMED CELL DEATH PROTEIN 2 (PTHR12298:SF4)	-	AT4G02220	PROGRAMMED CELL DEATH PROTEIN 2 (PTHR12298:SF4)	-
Zm00001d028824	AT3G62660.1	Zm00001eb396510	GALACTURONOSYLTRANSFERASE-LIKE 7-RELATED (PTHR13778:SF48)	glycosyltransferase	AT3G62660	GALACTURONOSYLTRANSFERASE-LIKE 7-RELATED (PTHR13778:SF48)	glycosyltransferase
Zm00001d028841	AT3G62630.1	Zm00001eb396400	STRESS RESPONSE NST1-LIKE PROTEIN (DUF1645) (PTHR33095:SF107)	-	AT3G62630	STRESS RESPONSE NST1-LIKE PROTEIN (DUF1645) (PTHR33095:SF107)	-
Zm00001d028867	AT4G16146.1	Zm00001eb014490	CAMP-REGULATED PHOSPHOPROTEIN 19-RELATED PROTEIN (PTHR34804:SF5)	-	AT4G16146	CAMP-REGULATED PHOSPHOPROTEIN 19-RELATED PROTEIN (PTHR34804:SF5)	-
Zm00001d028868	AT3G16910.1	Zm00001eb014500	AMP-BINDING ENZYME FAMILY PROTEIN, EXPRESSED (PTHR43859:SF10)	ligase	AT3G16910	ACETATE/BUTYRATE--COA LIGASE AAE7, PEROXISOMAL (PTHR43859:SF7)	ligase
Zm00001d028889	AT2G16760.1	Zm00001eb014720	CALCIUM-DEPENDENT PHOSPHOTRIESTERASE SUPERFAMILY PROTEIN-RELATED (PTHR31460:SF0)	-	AT2G16760	CALCIUM-DEPENDENT PHOSPHOTRIESTERASE SUPERFAMILY PROTEIN-RELATED (PTHR31460:SF0)	-
Zm00001d028896	AT5G26850.3	Zm00001eb014760	PROTEIN SEMI-ROLLED LEAF 2 (PTHR46087:SF11)	-	AT5G26850	PROTEIN SEMI-ROLLED LEAF 2 (PTHR46087:SF11)	-
Zm00001d028919	AT5G57390.1	Zm00001eb015020	OS03G0313100 PROTEIN (PTHR32467:SF96)	DNA-binding transcription factor	AT5G57390	AP2-LIKE ETHYLENE-RESPONSIVE TRANSCRIPTION FACTOR AIL5 (PTHR32467:SF99)	DNA-binding transcription factor
Zm00001d028941		Zm00001eb015160	OS07G0687400 PROTEIN (PTHR33624:SF14)	-	no_annotation	no_annotation
Zm00001d028946	AT5G21170.1	Zm00001eb015170	BETA SUBUNIT 1 OF SNRK1 (PTHR46316:SF4)	kinase modulator	AT5G21170	SNF1-RELATED PROTEIN KINASE REGULATORY SUBUNIT BETA-1 (PTHR46316:SF9)	kinase modulator
Zm00001d028947		Zm00001eb015190	OS03G0319200 PROTEIN (PTHR37234:SF1)	-	no_annotation	no_annotation
Zm00001d028948	AT2G27030.3	Zm00001eb015200	CALMODULIN-7 (PTHR23050:SF385)	calmodulin-related	AT2G27030	CALMODULIN-2-RELATED (PTHR23050:SF481)	calmodulin-related
Zm00001d028960	AT2G27090.1	Zm00001eb015310	EXPRESSED PROTEIN (PTHR21450:SF6)	-	AT2G27090	EXPRESSED PROTEIN (PTHR21450:SF6)	-
Zm00001d028998	AT2G39050.1	Zm00001eb015620	RICIN B-LIKE LECTIN R40C1 (PTHR31257:SF3)	-	AT2G39050	RICIN B-LIKE LECTIN EULS3 (PTHR31257:SF2)	-
Zm00001d028999	AT3G04070.1	Zm00001eb015630	DOMAIN TRANSCRIPTION FACTOR, PUTATIVE, EXPRESSED-RELATED (PTHR31719:SF106)	DNA-binding transcription factor	AT3G04070	NAC TRANSCRIPTION FACTOR 47 (PTHR31719:SF201)	DNA-binding transcription factor
Zm00001d029010	AT3G51950.1	Zm00001eb395300	RNA-BINDING ZINC FINGER FAMILY PROTEIN-RELATED (PTHR24009:SF27)	RNA metabolism protein	AT3G51950	RNA-BINDING (RRM/RBD/RNP MOTIFS) FAMILY PROTEIN-RELATED (PTHR24009:SF3)	RNA metabolism protein
Zm00001d029025	AT1G09780.1	Zm00001eb015770	2,3-BISPHOSPHOGLYCERATE-INDEPENDENT PHOSPHOGLYCERATE MUTASE (PTHR31637:SF0)	mutase	AT1G09780	2,3-BISPHOSPHOGLYCERATE-INDEPENDENT PHOSPHOGLYCERATE MUTASE 1 (PTHR31637:SF7)	mutase
Zm00001d029051	AT5G05190.1	Zm00001eb015970	-	-	AT5G05190	PROTEIN ENHANCED DISEASE RESISTANCE 4 (PTHR31105:SF38)	-
Zm00001d029052	AT5G05220.1	Zm00001eb015980	OS03G0334300 PROTEIN (PTHR37758:SF1)	-	AT5G05220	OS03G0334300 PROTEIN (PTHR37758:SF1)	-
Zm00001d029065	AT2G40600.1	Zm00001eb016110	MACRO DOMAIN-CONTAINING PROTEIN (PTHR11106:SF27)	-	AT2G40600	MACRO DOMAIN-CONTAINING PROTEIN (PTHR11106:SF27)	-
Zm00001d029066	AT3G56320.1	Zm00001eb016120	EXPRESSED PROTEIN (PTHR45979:SF3)	-	AT3G56320	NTP_TRANSF_2 DOMAIN-CONTAINING PROTEIN (PTHR45979:SF6)	-
Zm00001d029067	AT2G30400.1	Zm00001eb016140	TRANSCRIPTION REPRESSOR (PTHR33057:SF23)	-	AT2G30400	TRANSCRIPTION REPRESSOR OFP2 (PTHR33057:SF212)	-
Zm00001d029093	AT3G16760.1	Zm00001eb016320	OS03G0340700 PROTEIN (PTHR47697:SF1)	-	AT3G16760	OS03G0340700 PROTEIN (PTHR47697:SF1)	-
Zm00001d029099	AT3G16670.1	Zm00001eb016390	POLLEN OLE E 1 ALLERGEN AND EXTENSIN FAMILY PROTEIN (PTHR34458:SF5)	-	AT3G16670	POLLEN OLE E 1 ALLERGEN AND EXTENSIN FAMILY PROTEIN (PTHR34458:SF5)	-
Zm00001d029102	AT1G56220.3	Zm00001eb394970	DORMANCY-ASSOCIATED PROTEIN HOMOLOG 3 (PTHR33565:SF1)	-	AT1G56220	DORMANCY-ASSOCIATED PROTEIN HOMOLOG 3 (PTHR33565:SF1)	-
Zm00001d029107	AT3G06890.1	Zm00001eb016470	EXPRESSED PROTEIN (PTHR33306:SF1)	-	AT3G06890	EXPRESSED PROTEIN (PTHR33306:SF1)	-
Zm00001d029150	AT5G18660.1	Zm00001eb016830	DIVINYL CHLOROPHYLLIDE A 8-VINYL-REDUCTASE, CHLOROPLASTIC (PTHR47378:SF1)	reductase	AT5G18660	DIVINYL CHLOROPHYLLIDE A 8-VINYL-REDUCTASE, CHLOROPLASTIC (PTHR47378:SF1)	reductase
Zm00001d029164	AT5G18670.1	Zm00001eb016920	BETA-AMYLASE (PTHR31352:SF32)	-	AT5G18670	INACTIVE BETA-AMYLASE 9 (PTHR31352:SF3)	-
Zm00001d029172		Zm00001eb016950	-	-	no_annotation	no_annotation
Zm00001d029208	AT2G41250.1	Zm00001eb017260	HALOACID DEHALOGENASE-LIKE HYDROLASE (HAD) SUPERFAMILY PROTEIN (PTHR46649:SF7)	-	AT2G41250	HALOACID DEHALOGENASE-LIKE HYDROLASE (HAD) SUPERFAMILY PROTEIN (PTHR46649:SF4)	-
Zm00001d029218	AT3G21420.1	Zm00001eb017350	2-OXOGLUTARATE-DEPENDENT DIOXYGENASE 11 (PTHR47991:SF197)	oxygenase	AT3G21420	2-OXOGLUTARATE (2OG) AND FE(II)-DEPENDENT OXYGENASE SUPERFAMILY PROTEIN (PTHR47990:SF31)	oxygenase
Zm00001d029223	AT2G48160.1	Zm00001eb394410	PROTEIN HUA2-LIKE 2-RELATED (PTHR12550:SF49)	transcription cofactor	no_annotation	no_annotation
Zm00001d029263	AT1G14980.1	Zm00001eb017830	10 KDA HEAT SHOCK PROTEIN, MITOCHONDRIAL (PTHR10772:SF0)	chaperonin	AT1G14980	10 KDA HEAT SHOCK PROTEIN, MITOCHONDRIAL (PTHR10772:SF0)	chaperonin
Zm00001d029270	AT1G46264.1	Zm00001eb017880	HEAT STRESS TRANSCRIPTION FACTOR B-4D (PTHR10015:SF309)	winged helix/forkhead transcription factor	AT1G46264	HEAT STRESS TRANSCRIPTION FACTOR B-4 (PTHR10015:SF400)	winged helix/forkhead transcription factor
Zm00001d029272	AT3G54010.1	Zm00001eb394230	PEPTIDASE C15 PYROGLUTAMYL PEPTIDASE I-LIKE (PTHR23402:SF22)	cysteine protease	AT3G54010	PEPTIDYL-PROLYL CIS-TRANS ISOMERASE PASTICCINO1 (PTHR10516:SF268)	chaperone
Zm00001d029313	AT3G13560.1	Zm00001eb018180	GLUCAN ENDO-1,3-BETA-D-GLUCOSIDASE (PTHR32227:SF237)	glucosidase	AT3G13560	GLUCAN ENDO-1,3-BETA-GLUCOSIDASE 4 (PTHR32227:SF274)	glucosidase
Zm00001d029339	AT3G47640.1	Zm00001eb018460	PROTEIN IRON-RELATED TRANSCRIPTION FACTOR 3 (PTHR47075:SF3)	basic helix-loop-helix transcription factor	AT3G47640	TRANSCRIPTION FACTOR BHLH47 (PTHR47075:SF9)	basic helix-loop-helix transcription factor
Zm00001d029365	AT2G13820.1	Zm00001eb018690	NON-SPECIFIC LIPID TRANSFER PROTEIN-LIKE 1 (PTHR33044:SF22)	-	AT2G13820	NON-SPECIFIC LIPID TRANSFER PROTEIN GPI-ANCHORED 11 (PTHR33044:SF208)	-
Zm00001d029366	AT1G36070.1	Zm00001eb018700	WD REPEAT PROTEIN (AFU_ORTHOLOGUE AFUA_8G05640) (PTHR43991:SF12)	-	AT1G36070	WD REPEAT PROTEIN (AFU_ORTHOLOGUE AFUA_8G05640) (PTHR43991:SF12)	-
Zm00001d029420	AT2G26570.1	Zm00001eb019250	OS03G0395300 PROTEIN (PTHR32054:SF74)	-	AT2G26570	PROTEIN WEAK CHLOROPLAST MOVEMENT UNDER BLUE LIGHT 1 (PTHR32054:SF31)	-
Zm00001d029426	AT4G36980.4	Zm00001eb019290	CLK4-ASSOCIATING SERINE/ARGININE RICH PROTEIN (PTHR13161:SF4)	RNA splicing factor	AT4G36980	CLK4-ASSOCIATING SERINE/ARGININE RICH PROTEIN (PTHR13161:SF4)	RNA splicing factor
Zm00001d029488		Zm00001eb019780	-	-	no_annotation	no_annotation
Zm00001d029506	AT3G02550.1	Zm00001eb019930	LOB DOMAIN-CONTAINING PROTEIN 40 (PTHR31304:SF9)	-	AT3G02550	LOB DOMAIN-CONTAINING PROTEIN 41 (PTHR31304:SF67)	-
Zm00001d029525	AT1G13700.1	Zm00001eb020090	6-PHOSPHOGLUCONOLACTONASE 1-RELATED (PTHR11054:SF17)	hydrolase	AT1G13700	6-PHOSPHOGLUCONOLACTONASE 1-RELATED (PTHR11054:SF17)	hydrolase
Zm00001d029529	AT3G29575.4	Zm00001eb020120	NINJA-FAMILY PROTEIN OS03G0419100 (PTHR31413:SF9)	-	AT3G29575	NINJA-FAMILY PROTEIN AFP3 (PTHR31413:SF31)	-
Zm00001d029550	AT5G07920.1	Zm00001eb020260	DIACYLGLYCEROL KINASE EPSILON (PTHR11255:SF54)	kinase	AT5G07920	DIACYLGLYCEROL KINASE EPSILON (PTHR11255:SF54)	kinase
Zm00001d029594	AT3G25780.1	Zm00001eb020680	ALLENE OXIDE CYCLASE 4, CHLOROPLASTIC (PTHR31843:SF11)	cyclase	AT3G25780	ALLENE OXIDE CYCLASE 3, CHLOROPLASTIC (PTHR31843:SF19)	cyclase
Zm00001d029599	AT5G67390.1	Zm00001eb020730	EXPRESSED PROTEIN (PTHR33167:SF1)	-	AT5G67390	EXPRESSED PROTEIN (PTHR33167:SF26)	-
Zm00001d029601	AT5G67420.1	Zm00001eb020740	LOB DOMAIN-CONTAINING PROTEIN 38 (PTHR31304:SF58)	-	AT5G67420	LOB DOMAIN-CONTAINING PROTEIN 37 (PTHR31304:SF35)	-
Zm00001d029604	AT5G05340.1	Zm00001eb020790	PEROXIDASE (PTHR31388:SF202)	peroxidase	AT5G05340	PEROXIDASE 52 (PTHR31388:SF24)	peroxidase
Zm00001d029613	AT3G26330.1	Zm00001eb020890	OS02G0217300 PROTEIN (PTHR47954:SF1)	-	AT3G26330	CYTOCHROME P450 71B36-RELATED (PTHR24298:SF619)	oxygenase
Zm00001d029627	AT5G67610.2	Zm00001eb021030	TRANSMEMBRANE PROTEIN (DUF2215) (PTHR31587:SF4)	-	AT5G67610	TRANSMEMBRANE PROTEIN (DUF2215) (PTHR31587:SF4)	-
Zm00001d029628	AT5G47550.1	Zm00001eb021040	CYSTEINE PROTEINASE INHIBITOR 8 (PTHR47116:SF3)	-	AT5G47550	CYSTEINE PROTEINASE INHIBITOR 5 (PTHR47364:SF2)	-
Zm00001d029651	AT4G27750.1	Zm00001eb021230	OS10G0520900 PROTEIN (PTHR34065:SF2)	-	AT4G27750	CELL DIVISION CONTROL PROTEIN 14 (PTHR34065:SF1)	-
Zm00001d029654	AT4G24040.1	Zm00001eb021270	TREHALASE (PTHR23403:SF1)	-	AT4G24040	TREHALASE (PTHR23403:SF1)	-
Zm00001d029675	AT2G45720.1	Zm00001eb021400	ARM REPEAT SUPERFAMILY PROTEIN (PTHR46043:SF9)	-	AT2G45720	ARM REPEAT SUPERFAMILY PROTEIN (PTHR46043:SF9)	-
Zm00001d029680		Zm00001eb021450	OS10G0524000 PROTEIN (PTHR33623:SF14)	-	no_annotation	no_annotation
Zm00001d029711	AT4G38900.2	Zm00001eb021750	BZIP TRANSCRIPTION FACTOR FAMILY PROTEIN, EXPRESSED (PTHR13690:SF78)	DNA-binding transcription factor	AT4G38900	BZIP TRANSCRIPTION FACTOR FAMILY PROTEIN-RELATED (PTHR13690:SF117)	DNA-binding transcription factor
Zm00001d029736	AT5G41410.1	Zm00001eb021970	ASSOCIATED WITH HOX FAMILY PROTEIN, EXPRESSED (PTHR11850:SF96)	homeodomain transcription factor	AT5G41410	MATING-TYPE PROTEIN ALPHA2-RELATED (PTHR11850:SF329)	homeodomain transcription factor
Zm00001d029818	AT2G27900.1	Zm00001eb022740	SYNDETIN (PTHR13258:SF0)	-	AT2G27900	SYNDETIN (PTHR13258:SF0)	-
Zm00001d029850	AT4G00460.2	Zm00001eb022950	ROP GUANINE NUCLEOTIDE EXCHANGE FACTOR 2-RELATED (PTHR33101:SF47)	guanyl-nucleotide exchange factor	AT4G00460	ROP GUANINE NUCLEOTIDE EXCHANGE FACTOR 2-RELATED (PTHR33101:SF47)	guanyl-nucleotide exchange factor
Zm00001d029869	AT1G62520.1	Zm00001eb023130	EXPRESSED PROTEIN (PTHR31681:SF112)	C2H2 zinc finger transcription factor	AT1G62520	SULFATED SURFACE-LIKE GLYCOPROTEIN (PTHR31681:SF47)	C2H2 zinc finger transcription factor
Zm00001d029872	AT4G22540.1	Zm00001eb391540	OXYSTEROL-BINDING PROTEIN-RELATED PROTEIN 2A (PTHR10972:SF211)	transfer/carrier protein	AT4G22540	OXYSTEROL-BINDING PROTEIN-RELATED PROTEIN 2A (PTHR10972:SF155)	transfer/carrier protein
Zm00001d029886	AT4G17350.1	Zm00001eb023230	EXPRESSED PROTEIN (PTHR31351:SF39)	-	AT4G17350	VAN3-BINDING PROTEIN (PTHR31351:SF24)	-
Zm00001d029887	AT1G08845.2	Zm00001eb023240	RIBOSOMAL L18P/L5E FAMILY PROTEIN (PTHR12899:SF5)	ribosomal protein	AT1G08845	RIBOSOMAL L18P/L5E FAMILY PROTEIN (PTHR12899:SF5)	ribosomal protein
Zm00001d029896	AT2G45050.1	Zm00001eb023330	GATA TRANSCRIPTION FACTOR 4 (PTHR45658:SF46)	zinc finger transcription factor	AT2G45050	GATA TRANSCRIPTION FACTOR 2 (PTHR45658:SF113)	zinc finger transcription factor
Zm00001d029899	AT1G65680.1	no_V5_gene	EXPANSIN-B4 (PTHR31692:SF9)	-	AT1G65680	EXPANSIN-B2-RELATED (PTHR31692:SF56)	-
Zm00001d029919	AT1G12244.1	Zm00001eb023510	POLYNUCLEOTIDYL TRANSFERASE, RIBONUCLEASE H-LIKE SUPERFAMILY PROTEIN (PTHR33317:SF4)	RNA processing factor	AT1G12244	POLYNUCLEOTIDYL TRANSFERASE, RIBONUCLEASE H-LIKE SUPERFAMILY PROTEIN (PTHR33317:SF4)	RNA processing factor
Zm00001d029946	AT3G60320.1	Zm00001eb390970	BZIP DOMAIN CLASS TRANSCRIPTION FACTOR (DUF630 AND DUF632)-RELATED (PTHR21450:SF9)	-	AT3G60320	BZIP DOMAIN CLASS TRANSCRIPTION FACTOR (DUF630 AND DUF632)-RELATED (PTHR21450:SF9)	-
Zm00001d029963	AT5G61620.1	Zm00001eb023780	MYB-LIKE PROTEIN J (PTHR12374:SF28)	DNA-binding transcription factor	AT5G61620	HTH MYB-TYPE DOMAIN-CONTAINING PROTEIN (PTHR44191:SF32)	DNA-binding transcription factor
Zm00001d029983	AT4G17090.1	Zm00001eb023950	BETA-AMYLASE 3, CHLOROPLASTIC (PTHR31352:SF1)	-	AT4G17090	BETA-AMYLASE 3, CHLOROPLASTIC (PTHR31352:SF1)	-
Zm00001d029988	AT4G17680.1	Zm00001eb023970	SBP (S-RIBONUCLEASE BINDING PROTEIN) FAMILY PROTEIN (PTHR42647:SF5)	-	AT4G17680	SBP (S-RIBONUCLEASE BINDING PROTEIN) FAMILY PROTEIN (PTHR42647:SF18)	-
Zm00001d030007	AT4G17350.1	Zm00001eb024150	SUBFAMILY NOT NAMED (PTHR31351:SF42)	-	AT4G17350	VAN3-BINDING PROTEIN (PTHR31351:SF24)	-
Zm00001d030023	AT4G17980.1	Zm00001eb024300	NAC DOMAIN-CONTAINING PROTEIN 71 (PTHR31989:SF51)	-	AT4G17980	NAC DOMAIN-CONTAINING PROTEIN 71 (PTHR31989:SF51)	-
Zm00001d030028	AT1G32640.1	Zm00001eb390330	TRANSCRIPTION FACTOR MYC4 (PTHR11514:SF43)	-	AT1G32640	TRANSCRIPTION FACTOR MYC2 (PTHR11514:SF109)	-
Zm00001d030053	AT2G33620.1	Zm00001eb390500	AT-HOOK MOTIF NUCLEAR-LOCALIZED PROTEIN 8 (PTHR31500:SF51)	-	AT2G33620	AT-HOOK MOTIF NUCLEAR-LOCALIZED PROTEIN 10 (PTHR31500:SF57)	-
Zm00001d030069	AT5G46880.1	Zm00001eb024680	HOMEOBOX-LEUCINE ZIPPER PROTEIN HDG5 (PTHR45654:SF11)	homeodomain transcription factor	AT5G46880	HOMEOBOX-LEUCINE ZIPPER PROTEIN HDG5 (PTHR45654:SF11)	homeodomain transcription factor
Zm00001d030086		Zm00001eb024820	TETRATRICOPEPTIDE REPEAT (TPR)-LIKE SUPERFAMILY PROTEIN (PTHR26312:SF123)	-	no_annotation	no_annotation
Zm00001d030090	AT2G23910.1	Zm00001eb024870	NAD DEPENDENT EPIMERASE/DEHYDRATASE FAMILY PROTEIN, EXPRESSED (PTHR10366:SF623)	dehydratase	AT2G23910	NAD(P)-BD_DOM DOMAIN-CONTAINING PROTEIN (PTHR10366:SF692)	dehydratase
Zm00001d030133	AT1G32090.1	Zm00001eb025190	TO DEHYDRATION PROTEIN, PUTATIVE, EXPRESSED-RELATED (PTHR13018:SF98)	-	AT1G32090	TO DEHYDRATION PROTEIN, PUTATIVE, EXPRESSED-RELATED (PTHR13018:SF98)	-
Zm00001d030157	AT5G17060.1	Zm00001eb025390	ADP-RIBOSYLATION FACTOR B1C (PTHR11711:SF344)	G-protein	AT5G17060	ADP-RIBOSYLATION FACTOR B1B (PTHR11711:SF335)	G-protein
Zm00001d030159	AT2G02040.1	Zm00001eb025420	OS10G0579600 PROTEIN (PTHR11654:SF322)	transporter	AT2G02040	PROTEIN NRT1/ PTR FAMILY 8.3 (PTHR11654:SF64)	transporter
Zm00001d030194	AT4G08170.2	Zm00001eb025670	INOSITOL-TETRAKISPHOSPHATE 1-KINASE 3 (PTHR14217:SF39)	kinase	AT4G08170	INOSITOL-TETRAKISPHOSPHATE 1-KINASE 3 (PTHR14217:SF39)	kinase
Zm00001d030285	AT5G66150.1	Zm00001eb026330	ALPHA-MANNOSIDASE (PTHR11607:SF61)	glycosidase	AT5G66150	ALPHA-MANNOSIDASE (PTHR11607:SF61)	glycosidase
Zm00001d030303		Zm00001eb026430	THAUMATIN-LIKE PROTEIN 1 (PTHR31048:SF49)	-	no_annotation	no_annotation
Zm00001d030310	AT2G21050.1	Zm00001eb026490	AUXIN TRANSPORTER-LIKE PROTEIN 3 (PTHR48017:SF127)	-	AT2G21050	AUXIN TRANSPORTER-LIKE PROTEIN 2 (PTHR48017:SF65)	-
Zm00001d030496	AT5G55510.1	Zm00001eb027670	PROTEIN TRANSLOCASE/ PROTEIN TRANSPORTER (PTHR14110:SF16)	transporter	AT5G55510	CHLOROPLASTIC IMPORT INNER MEMBRANE TRANSLOCASE SUBUNIT TIM22-2-RELATED (PTHR14110:SF1)	transporter
Zm00001d030509	AT4G08685.1	Zm00001eb027760	ALLERGEN-LIKE PROTEIN BRSN20 (PTHR31614:SF5)	-	AT4G08685	ALLERGEN-LIKE PROTEIN BRSN20 (PTHR31614:SF5)	-
Zm00001d030526	AT1G78230.1	Zm00001eb027820	LEUCINE RICH REPEAT FAMILY PROTEIN, EXPRESSED (PTHR15454:SF43)	scaffold/adaptor protein	AT1G78230	OUTER ARM DYNEIN LIGHT CHAIN 1 PROTEIN (PTHR15454:SF37)	scaffold/adaptor protein
Zm00001d030661	AT3G22810.1	Zm00001eb028720	AUXIN_CANALIS DOMAIN-CONTAINING PROTEIN (PTHR31351:SF18)	-	AT3G22810	AUXIN CANALIZATION PROTEIN (DUF828) (PTHR31351:SF32)	-
Zm00001d030739	AT3G13570.1	Zm00001eb029330	SERINE/ARGININE-RICH SC35-LIKE SPLICING FACTOR SCL30 (PTHR23147:SF183)	RNA splicing factor	AT3G13570	SERINE/ARGININE-RICH SC35-LIKE SPLICING FACTOR SCL30A (PTHR23147:SF149)	RNA splicing factor
Zm00001d030744	AT2G29065.1	Zm00001eb029390	GRAS FAMILY TRANSCRIPTION FACTOR CONTAINING PROTEIN (PTHR31636:SF41)	-	AT2G29065	SCARECROW-LIKE PROTEIN 34 (PTHR31636:SF166)	-
Zm00001d030750	AT3G55515.1	no_V5_gene	OS12G0573600 PROTEIN (PTHR33102:SF49)	-	AT3G55515	SMALL POLYPEPTIDE DEVIL 8 (PTHR33102:SF59)	-
Zm00001d030848	AT1G12060.1	Zm00001eb030080	BAG DOMAIN CONTAINING PROTEIN, EXPRESSED (PTHR33322:SF4)	-	AT1G12060	BAG FAMILY MOLECULAR CHAPERONE REGULATOR 5, MITOCHONDRIAL (PTHR33322:SF8)	-
Zm00001d030849	AT1G47230.1	Zm00001eb030090	CYCLIN-A3-2 (PTHR10177:SF552)	kinase activator	AT1G47230	CYCLIN-A3-4 (PTHR10177:SF387)	kinase activator
Zm00001d030891	AT2G03500.1	Zm00001eb030400	MYB-LIKE DNA-BINDING DOMAIN, SHAQKYF CLASS FAMILY PROTEIN, EXPRESSED (PTHR31003:SF45)	DNA-binding transcription factor	AT2G03500	MYB FAMILY TRANSCRIPTION FACTOR EFM (PTHR31003:SF19)	DNA-binding transcription factor
Zm00001d030893	AT4G37640.1	Zm00001eb030420	CALCIUM-TRANSPORTING ATPASE 2, PLASMA MEMBRANE-TYPE (PTHR24093:SF474)	primary active transporter	AT4G37640	CALCIUM-TRANSPORTING ATPASE 2, PLASMA MEMBRANE-TYPE (PTHR24093:SF474)	primary active transporter
Zm00001d030945	AT3G18930.1	Zm00001eb030780	RING ZINC FINGER DOMAIN SUPERFAMILY PROTEIN-RELATED (PTHR22765:SF446)	ubiquitin-protein ligase	AT3G18930	RING-H2 FINGER PROTEIN ATL65 (PTHR45768:SF7)	ubiquitin-protein ligase
Zm00001d030955		Zm00001eb135370	CALCINEURIN B-LIKE PROTEIN 2 (PTHR23056:SF106)	-	no_annotation	no_annotation
Zm00001d030967	AT5G43600.1	Zm00001eb030970	ALLANTOATE DEIMINASE-RELATED (PTHR32494:SF19)	-	AT5G43600	ALLANTOATE DEIMINASE-RELATED (PTHR32494:SF19)	-
Zm00001d030968	AT3G04610.1	Zm00001eb030980	FLOWERING LOCUS K HOMOLOGY DOMAIN (PTHR10288:SF336)	RNA metabolism protein	AT3G04610	HETEROGENEOUS NUCLEAR RIBONUCLEOPROTEIN K (PTHR10288:SF179)	RNA metabolism protein
Zm00001d030993	AT1G04240.1	Zm00001eb031190	AUXIN-RESPONSIVE PROTEIN IAA31 (PTHR31734:SF193)	-	AT1G04240	AUXIN-RESPONSIVE PROTEIN IAA3 (PTHR31734:SF8)	-
Zm00001d030995	AT5G24800.1	Zm00001eb031210	OS12G0601800 PROTEIN (PTHR46408:SF2)	basic leucine zipper transcription factor	AT5G24800	BASIC LEUCINE ZIPPER 9 (PTHR46408:SF8)	basic leucine zipper transcription factor
Zm00001d031064	AT1G30330.2	Zm00001eb136130	AUXIN RESPONSE FACTOR 25 (PTHR31384:SF177)	-	AT1G30330	AUXIN RESPONSE FACTOR 6 (PTHR31384:SF150)	-
Zm00001d031072	AT1G30300.1	Zm00001eb031800	HYDROLASE C777.06C-RELATED (PTHR42663:SF6)	hydrolase	AT1G30300	HYDROLASE C777.06C-RELATED (PTHR42663:SF6)	hydrolase
Zm00001d031161		Zm00001eb032630	-	-	no_annotation	no_annotation
Zm00001d031163	AT5G45170.1	Zm00001eb032640	PROTEIN, PUTATIVE, EXPRESSED-RELATED (PTHR42896:SF3)	phosphatase	AT5G45170	PROTEIN, PUTATIVE, EXPRESSED-RELATED (PTHR42896:SF3)	phosphatase
Zm00001d031277	AT4G35280.1	Zm00001eb033660	ZINC FINGER PROTEIN ZAT2-RELATED (PTHR47591:SF1)	-	AT4G35280	ZINC FINGER PROTEIN ZAT2-RELATED (PTHR47591:SF1)	-
Zm00001d031287	AT4G26590.1	Zm00001eb033760	OS08G0492000 PROTEIN (PTHR22601:SF69)	-	AT4G26590	OLIGOPEPTIDE TRANSPORTER 5 (PTHR22601:SF61)	-
Zm00001d031289	AT1G03370.1	Zm00001eb033780	C2 AND GRAM DOMAIN-CONTAINING PROTEIN (PTHR46296:SF2)	-	AT1G03370	C2 CALCIUM/LIPID-BINDING AND GRAM DOMAIN CONTAINING PROTEIN (PTHR46296:SF8)	-
Zm00001d031303	AT1G55740.1	Zm00001eb033880	GALACTINOL--SUCROSE GALACTOSYLTRANSFERASE 1-RELATED (PTHR31268:SF29)	-	AT1G55740	GALACTINOL--SUCROSE GALACTOSYLTRANSFERASE 1-RELATED (PTHR31268:SF29)	-
Zm00001d031316	AT4G39170.1	Zm00001eb199460	OS08G0497300 PROTEIN (PTHR45657:SF9)	-	AT4G39170	PHOSPHATIDYLINOSITOL/PHOSPHATIDYLCHOLINE TRANSFER PROTEIN SFH6 (PTHR45657:SF5)	-
Zm00001d031317	AT4G12650.1	Zm00001eb034000	TRANSMEMBRANE 9 SUPERFAMILY MEMBER 12 (PTHR10766:SF163)	transporter	AT4G12650	TRANSMEMBRANE 9 SUPERFAMILY MEMBER 12 (PTHR10766:SF163)	transporter
Zm00001d031318	AT1G55620.2	Zm00001eb034010	CHLORIDE CHANNEL PROTEIN (PTHR43427:SF13)	ion channel	AT1G55620	CHLORIDE CHANNEL PROTEIN CLC-F (PTHR43427:SF3)	ion channel
Zm00001d031426	AT1G51170.1	Zm00001eb034780	OS08G0504800 PROTEIN (PTHR45637:SF51)	-	AT1G51170	SERINE/THREONINE-PROTEIN KINASE UCN (PTHR45637:SF31)	-
Zm00001d031434	AT3G12610.1	Zm00001eb034870	OS01G0515300 PROTEIN (PTHR48004:SF59)	-	AT3G12610	DNA DAMAGE-REPAIR/TOLERATION PROTEIN DRT100 (PTHR48060:SF7)	DNA metabolism protein
Zm00001d031441	AT2G42280.1	Zm00001eb034940	OS09G0487900 PROTEIN (PTHR16223:SF125)	basic helix-loop-helix transcription factor	AT2G42280	TRANSCRIPTION FACTOR BHLH130 (PTHR16223:SF351)	basic helix-loop-helix transcription factor
Zm00001d031444	AT5G12900.1	Zm00001eb034970	IRK-INTERACTING PROTEIN (PTHR31029:SF3)	-	AT5G12900	IRK-INTERACTING PROTEIN (PTHR31029:SF3)	-
Zm00001d031447	AT3G59140.1	Zm00001eb034990	ABC TRANSPORTER C FAMILY MEMBER 10 (PTHR24223:SF369)	ATP-binding cassette (ABC) transporter	AT3G59140	ABC TRANSPORTER C FAMILY MEMBER 10 (PTHR24223:SF369)	ATP-binding cassette (ABC) transporter
Zm00001d031451	AT2G42200.1	Zm00001eb035030	SBP-DOMAIN PROTEIN 5 (PTHR31251:SF195)	-	AT2G42200	SQUAMOSA PROMOTER-BINDING-LIKE PROTEIN 9 (PTHR31251:SF140)	-
Zm00001d031465		Zm00001eb035200	-	-	no_annotation	no_annotation
Zm00001d031527	AT3G20240.1	Zm00001eb035680	MITOCHONDRIAL ADENINE NUCLEOTIDE TRANSPORTER BTL1-RELATED (PTHR24089:SF681)	mitochondrial carrier protein	AT3G20240	MITOCHONDRIAL ADENINE NUCLEOTIDE TRANSPORTER BTL1-RELATED (PTHR24089:SF681)	mitochondrial carrier protein
Zm00001d031536	AT5G57240.2	Zm00001eb174710	OXYSTEROL-BINDING PROTEIN-RELATED PROTEIN 5 (PTHR10972:SF102)	transfer/carrier protein	AT5G57240	OXYSTEROL-BINDING PROTEIN-RELATED PROTEIN 4C (PTHR10972:SF204)	transfer/carrier protein
Zm00001d031561	AT5G48560.1	Zm00001eb036040	OS08G0524800 PROTEIN (PTHR12565:SF169)	-	AT5G48560	TRANSCRIPTION FACTOR BHLH78 (PTHR12565:SF325)	-
Zm00001d031568		no_V5_gene	-	-	no_annotation	no_annotation
Zm00001d031581	AT3G26560.1	Zm00001eb128390	OS06G0343100 PROTEIN (PTHR18934:SF120)	RNA helicase	AT3G26560	ATP-DEPENDENT RNA HELICASE DHX8 (PTHR18934:SF85)	RNA helicase
Zm00001d031593	AT3G07220.1	Zm00001eb036370	PRE-RRNA-PROCESSING PROTEIN FHL1 (PTHR21712:SF29)	-	AT3G07220	PRE-RRNA-PROCESSING PROTEIN FHL1 (PTHR21712:SF29)	-
Zm00001d031634	AT3G01930.2	Zm00001eb036710	F1C9.29 PROTEIN-RELATED (PTHR21576:SF73)	-	AT3G01930	F1C9.29 PROTEIN-RELATED (PTHR21576:SF73)	-
Zm00001d031637	AT3G07680.1	Zm00001eb175280	RE49489P (PTHR22811:SF50)	vesicle coat protein	AT3G07680	TRANSMEMBRANE EMP24 DOMAIN-CONTAINING PROTEIN P24BETA2 (PTHR22811:SF140)	vesicle coat protein
Zm00001d031638	AT1G69040.2	Zm00001eb036770	OS08G0533300 PROTEIN (PTHR31096:SF15)	-	AT1G69040	ACT DOMAIN-CONTAINING PROTEIN ACR4 (PTHR31096:SF22)	-
Zm00001d031662	AT1G28050.1	Zm00001eb036970	ZINC FINGER PROTEIN CONSTANS-LIKE 14-RELATED (PTHR31717:SF45)	-	AT1G28050	ZINC FINGER PROTEIN CONSTANS-LIKE 14-RELATED (PTHR31717:SF45)	-
Zm00001d031676	AT3G21630.1	Zm00001eb037080	CHITIN ELICITOR RECEPTOR KINASE 1 (PTHR46204:SF2)	-	AT3G21630	CHITIN ELICITOR RECEPTOR KINASE 1 (PTHR46204:SF2)	-
Zm00001d031683	AT5G47920.1	Zm00001eb037160	OS08G0539200 PROTEIN (PTHR33450:SF1)	-	AT5G47920	EMB|CAB67623.1 (PTHR33450:SF31)	-
Zm00001d031688	AT3G02520.1	Zm00001eb292300	14-3-3-LIKE PROTEIN (PTHR18860:SF89)	scaffold/adaptor protein	AT3G02520	14-3-3 PROTEIN ZETA (PTHR18860:SF17)	scaffold/adaptor protein
Zm00001d031700	AT1G08760.1	Zm00001eb037300	OS08G0541500 PROTEIN (PTHR31928:SF25)	-	AT1G08760	DUF936 FAMILY PROTEIN (PTHR31928:SF4)	-
Zm00001d031712	AT5G53620.3	Zm00001eb037420	OS08G0543600 PROTEIN (PTHR35766:SF1)	-	AT5G53620	OS08G0543600 PROTEIN (PTHR35766:SF1)	-
Zm00001d031728	AT5G51990.1	Zm00001eb037530	DEHYDRATION-RESPONSIVE ELEMENT-BINDING PROTEIN 1D (PTHR31839:SF11)	-	AT5G51990	DEHYDRATION-RESPONSIVE ELEMENT-BINDING PROTEIN 1D (PTHR31839:SF2)	-
Zm00001d031732	AT5G07220.1	Zm00001eb037570	OS08G0546100 PROTEIN (PTHR12329:SF32)	chaperone	AT5G07220	BAG FAMILY MOLECULAR CHAPERONE REGULATOR 3 (PTHR12329:SF11)	chaperone
Zm00001d031736	AT4G11660.1	Zm00001eb037600	HEAT STRESS TRANSCRIPTION FACTOR B-2B (PTHR10015:SF431)	winged helix/forkhead transcription factor	AT4G11660	HEAT STRESS TRANSCRIPTION FACTOR B-2B (PTHR10015:SF169)	winged helix/forkhead transcription factor
Zm00001d031745	AT5G06710.1	Zm00001eb037670	HOMEOBOX-LEUCINE ZIPPER PROTEIN HOX27 (PTHR45714:SF22)	-	AT5G06710	HOMEOBOX-LEUCINE ZIPPER PROTEIN HAT14 (PTHR45714:SF39)	-
Zm00001d031749	AT5G17330.1	Zm00001eb037690	GLUTAMATE DECARBOXYLASE (PTHR43321:SF37)	decarboxylase	AT5G17330	GLUTAMATE DECARBOXYLASE 1 (PTHR43321:SF34)	decarboxylase
Zm00001d031778	AT1G08080.1	Zm00001eb037940	CARBONIC ANHYDRASE (PTHR18952:SF241)	dehydratase	AT1G08080	ALPHA CARBONIC ANHYDRASE 7 (PTHR18952:SF208)	dehydratase
Zm00001d031804	AT3G48700.1	Zm00001eb038180	CARBOXYLESTERASE 2-RELATED (PTHR23024:SF178)	deacetylase	AT3G48700	CARBOXYLESTERASE 13-RELATED (PTHR23024:SF467)	deacetylase
Zm00001d031813	AT2G26560.1	Zm00001eb038270	PATATIN (PTHR32176:SF84)	isomerase	AT2G26560	PATATIN-LIKE PROTEIN 2 (PTHR32176:SF109)	isomerase
Zm00001d031826	AT5G49700.1	Zm00001eb038380	OS08G0478466 PROTEIN (PTHR31100:SF89)	-	AT5G49700	AT-HOOK MOTIF NUCLEAR-LOCALIZED PROTEIN 17-RELATED (PTHR31100:SF69)	-
Zm00001d031836	AT5G17520.1	no_V5_gene	-	-	AT5G17520	MALTOSE EXCESS PROTEIN 1, CHLOROPLASTIC-RELATED (PTHR34809:SF1)	-
Zm00001d031871	AT2G36910.1	Zm00001eb038710	BRACHYTIC2 (PTHR24222:SF70)	ATP-binding cassette (ABC) transporter	AT2G36910	ABC TRANSPORTER B FAMILY MEMBER 1 (PTHR24221:SF489)	ATP-binding cassette (ABC) transporter
Zm00001d031878		Zm00001eb038780	OS05G0225800 PROTEIN (PTHR34403:SF14)	-	no_annotation	no_annotation
Zm00001d031899	AT5G58330.1	Zm00001eb038930	MALATE DEHYDROGENASE [NADP], CHLOROPLASTIC (PTHR23382:SF20)	dehydrogenase	AT5G58330	MALATE DEHYDROGENASE 2, MITOCHONDRIAL-RELATED (PTHR23382:SF0)	dehydrogenase
Zm00001d031911	AT2G28150.1	Zm00001eb039020	PROTEIN SOSEKI 3 (PTHR31083:SF6)	-	AT2G28150	PROTEIN SOSEKI 3 (PTHR31083:SF6)	-
Zm00001d031992	AT3G50700.1	Zm00001eb039810	OS09G0555700 PROTEIN (PTHR10593:SF113)	non-receptor serine/threonine protein kinase	AT3G50700	ZINC FINGER PROTEIN GAI-ASSOCIATED FACTOR 1 (PTHR10593:SF226)	non-receptor serine/threonine protein kinase
Zm00001d032019		Zm00001eb040040	ACYL CARRIER PROTEIN (PTHR46153:SF14)	transfer/carrier protein	no_annotation	no_annotation
Zm00001d032035	AT4G12320.1	Zm00001eb040180	CYTOCHROME P450, FAMILY 706, SUBFAMILY A, POLYPEPTIDE 3-RELATED (PTHR47951:SF3)	-	AT4G12320	CYTOCHROME P450, FAMILY 706, SUBFAMILY A, POLYPEPTIDE 4 (PTHR47951:SF9)	-
Zm00001d032036	AT2G45600.1	Zm00001eb040190	OS08G0547800 PROTEIN (PTHR23024:SF393)	deacetylase	AT2G45600	CARBOXYLESTERASE 8-RELATED (PTHR23024:SF113)	deacetylase
Zm00001d032042	AT3G61880.2	Zm00001eb040240	CYTOCHROME P450 78A3 (PTHR47946:SF1)	oxygenase	AT3G61880	CYTOCHROME P450 78A9 (PTHR47946:SF2)	oxygenase
Zm00001d032046	AT5G21482.1	Zm00001eb040280	CYTOKININ DEHYDROGENASE 7 (PTHR13878:SF112)	oxidase	AT5G21482	CYTOKININ DEHYDROGENASE 7 (PTHR13878:SF112)	oxidase
Zm00001d032049	AT2G06050.1	Zm00001eb040310	12-OXOPHYTODIENOATE REDUCTASE 3 (PTHR22893:SF112)	oxidoreductase	AT2G06050	12-OXOPHYTODIENOATE REDUCTASE 3 (PTHR22893:SF112)	oxidoreductase
Zm00001d032060	AT1G54130.1	Zm00001eb040400	GTP DIPHOSPHOKINASE RSH2, CHLOROPLASTIC-RELATED (PTHR21262:SF34)	pyrophosphatase	AT1G54130	GTP DIPHOSPHOKINASE RSH3, CHLOROPLASTIC-RELATED (PTHR21262:SF0)	pyrophosphatase
Zm00001d032088	AT5G20820.1	Zm00001eb040610	OS08G0452500 PROTEIN (PTHR31374:SF52)	-	AT5G20820	AUXIN-RESPONSIVE PROTEIN SAUR76 (PTHR31374:SF339)	-
Zm00001d032098	AT1G22160.1	Zm00001eb040730	OS08G0451200 PROTEIN (PTHR46057:SF52)	-	AT1G22160	FCS-LIKE ZINC FINGER 5 (PTHR33059:SF76)	-
Zm00001d032102	AT5G57510.1	no_V5_gene	COTTON FIBER PROTEIN (PTHR33098:SF112)	-	AT5G57510	COTTON FIBER PROTEIN (PTHR33098:SF112)	-
Zm00001d032114	AT4G34200.1	Zm00001eb040890	D-3-PHOSPHOGLYCERATE DEHYDROGENASE (PTHR42938:SF20)	dehydrogenase	AT4G34200	D-3-PHOSPHOGLYCERATE DEHYDROGENASE 1, CHLOROPLASTIC (PTHR42938:SF42)	dehydrogenase
Zm00001d032142	AT4G30520.1	Zm00001eb041050	OS08G0442700 PROTEIN (PTHR47988:SF73)	transmembrane signal receptor	AT4G30520	PROTEIN KINASE DOMAIN-CONTAINING PROTEIN (PTHR47988:SF74)	transmembrane signal receptor
Zm00001d032184	AT2G02970.1	Zm00001eb041370	-	-	AT2G02970	NTPASE, ISOFORM F (PTHR11782:SF3)	nucleotide phosphatase
Zm00001d032229	AT5G16040.1	Zm00001eb179510	REGULATOR OF CHROMOSOME CONDENSATION (RCC1) FAMILY PROTEIN (PTHR45622:SF44)	ubiquitin-protein ligase	AT5G16040	REGULATOR OF CHROMOSOME CONDENSATION (RCC1) FAMILY PROTEIN (PTHR45622:SF44)	ubiquitin-protein ligase
Zm00001d032230	AT5G23960.2	Zm00001eb041770	TAU-CADINOL SYNTHASE (PTHR31225:SF186)	-	AT5G23960	ALPHA-HUMULENE/(-)-(E)-BETA-CARYOPHYLLENE SYNTHASE (PTHR31225:SF213)	-
Zm00001d032287	AT5G54300.1	Zm00001eb042190	SUBFAMILY NOT NAMED (PTHR33098:SF100)	-	AT5G54300	COTTON FIBER EXPRESSED PROTEIN 1-LIKE PROTEIN (PTHR33098:SF117)	-
Zm00001d032292	AT1G78020.1	Zm00001eb042220	OS08G0407600 PROTEIN (PTHR33059:SF87)	-	AT1G78020	FCS-LIKE ZINC FINGER 6 (PTHR33059:SF90)	-
Zm00001d032298	AT4G39770.1	Zm00001eb042260	TREHALOSE-PHOSPHATE PHOSPHATASE 6-RELATED (PTHR43768:SF19)	phosphatase	AT4G39770	TREHALOSE-PHOSPHATE PHOSPHATASE H-RELATED (PTHR43768:SF29)	phosphatase
Zm00001d032343	AT2G35160.1	Zm00001eb042640	HISTONE-LYSINE N-METHYLTRANSFERASE H3 LYSINE-9 SPECIFIC SUVH5 (PTHR45660:SF41)	histone modifying enzyme	AT2G35160	HISTONE-LYSINE N-METHYLTRANSFERASE, H3 LYSINE-9 SPECIFIC SUVH5 (PTHR45660:SF53)	histone modifying enzyme
Zm00001d032373	AT5G16180.1	Zm00001eb042860	CHLOROPLASTIC GROUP IIA INTRON SPLICING FACILITATOR CRS1, CHLOROPLASTIC (PTHR31846:SF10)	-	AT5G16180	CHLOROPLASTIC GROUP IIA INTRON SPLICING FACILITATOR CRS1, CHLOROPLASTIC (PTHR31846:SF10)	-
Zm00001d032407	AT2G46760.1	Zm00001eb043120	L-GULONOLACTONE OXIDASE 1-RELATED (PTHR13878:SF67)	oxidase	AT2G46760	L-GULONOLACTONE OXIDASE 6-RELATED (PTHR13878:SF160)	oxidase
Zm00001d032408	AT4G21380.1	Zm00001eb043140	RECEPTOR-LIKE SERINE/THREONINE-PROTEIN KINASE (PTHR27002:SF1048)	transmembrane signal receptor	AT4G21380	RECEPTOR-LIKE SERINE/THREONINE-PROTEIN KINASE SD1-8 (PTHR27002:SF150)	transmembrane signal receptor
Zm00001d032453		Zm00001eb043580	SI:DKEY-66I24.7 (PTHR21654:SF84)	-	no_annotation	no_annotation
Zm00001d032454		no_V5_gene	-	-	no_annotation	no_annotation
Zm00001d032457	AT1G33260.2	Zm00001eb043610	OS10G0516200 PROTEIN (PTHR27001:SF543)	-	AT1G33260	OS02G0648100 PROTEIN (PTHR27001:SF585)	-
Zm00001d032458	AT1G64940.1	Zm00001eb043620	OS10G0515200 PROTEIN (PTHR24298:SF692)	oxygenase	AT1G64940	CYTOCHROME P450 89A2-RELATED (PTHR24298:SF800)	oxygenase
Zm00001d032461	AT4G10380.1	Zm00001eb043650	AQUAPORIN NIP5-1-RELATED (PTHR45724:SF11)	-	AT4G10380	AQUAPORIN NIP5-1-RELATED (PTHR45724:SF11)	-
Zm00001d032471	AT2G16485.1	Zm00001eb043720	ZINC FINGER CCCH DOMAIN-CONTAINING PROTEIN 19 (PTHR13115:SF12)	-	AT2G16485	ZINC FINGER CCCH DOMAIN-CONTAINING PROTEIN 19 (PTHR13115:SF14)	-
Zm00001d032476	AT1G33170.1	Zm00001eb043770	METHYLTRANSFERASE (PTHR10108:SF1170)	methyltransferase	AT1G33170	METHYLTRANSFERASE PMT18-RELATED (PTHR10108:SF1058)	methyltransferase
Zm00001d032485	AT3G49550.1	Zm00001eb043850	EXPRESSED PROTEIN (PTHR36372:SF2)	-	AT3G49550	SUBFAMILY NOT NAMED (PTHR36372:SF3)	-
Zm00001d032511		no_V5_gene	-	-	no_annotation	no_annotation
Zm00001d032527	AT5G17540.1	no_V5_gene	BENZYL ALCOHOL O-BENZOYLTRANSFERASE (PTHR31642:SF9)	acetyltransferase	AT5G17540	BENZYL ALCOHOL O-BENZOYLTRANSFERASE (PTHR31642:SF9)	acetyltransferase
Zm00001d032531	AT3G48890.1	Zm00001eb044200	MEMBRANE STEROID-BINDING PROTEIN 2 (PTHR10281:SF45)	transmembrane signal receptor	AT3G48890	MEMBRANE STEROID-BINDING PROTEIN 2 (PTHR10281:SF45)	transmembrane signal receptor
Zm00001d032532	AT1G58290.1	Zm00001eb220800	GLUTAMYL-TRNA REDUCTASE 1, CHLOROPLASTIC (PTHR43120:SF1)	-	AT1G58290	GLUTAMYL-TRNA REDUCTASE 1, CHLOROPLASTIC (PTHR43120:SF1)	-
Zm00001d032560	AT5G53750.1	Zm00001eb044500	CBS DOMAIN-CONTAINING PROTEIN (PTHR13780:SF128)	kinase modulator	AT5G53750	CBS DOMAIN-CONTAINING PROTEIN (PTHR13780:SF128)	kinase modulator
Zm00001d032578	AT5G60200.1	Zm00001eb044660	DOF DOMAIN, ZINC FINGER FAMILY PROTEIN, EXPRESSED (PTHR31992:SF241)	-	AT5G60200	DOF ZINC FINGER PROTEIN DOF5.3 (PTHR31992:SF159)	-
Zm00001d032605	AT5G08380.1	Zm00001eb044840	ALPHA-GALACTOSIDASE 2 (PTHR11452:SF33)	galactosidase	AT5G08380	ALPHA-GALACTOSIDASE 1 (PTHR11452:SF80)	galactosidase
Zm00001d032637	AT3G19960.1	Zm00001eb221190	MYOSIN-1 (PTHR13140:SF780)	actin binding motor protein	AT3G19960	MYOSIN-1 (PTHR13140:SF780)	actin binding motor protein
Zm00001d032688	AT2G37210.1	Zm00001eb045690	-	-	AT2G37210	CYTOKININ RIBOSIDE 5'-MONOPHOSPHATE PHOSPHORIBOHYDROLASE LOG3 (PTHR31223:SF69)	-
Zm00001d032724	AT3G14470.1	Zm00001eb046020	DISEASE RESISTANCE RPP13-LIKE PROTEIN 4 (PTHR23155:SF917)	antimicrobial response protein	AT3G14470	DISEASE RESISTANCE RPP13-LIKE PROTEIN 1-RELATED (PTHR23155:SF1202)	antimicrobial response protein
Zm00001d032781	AT1G07040.1	Zm00001eb046510	OS10G0463800 PROTEIN (PTHR31136:SF5)	-	AT1G07040	OS10G0463800 PROTEIN (PTHR31136:SF5)	-
Zm00001d032811	AT5G03530.1	Zm00001eb046750	OS10G0456600 PROTEIN (PTHR24073:SF1212)	small GTPase	AT5G03530	RAS-RELATED PROTEIN RABC2A (PTHR24073:SF1159)	small GTPase
Zm00001d032828	AT1G02260.1	Zm00001eb222400	OS10G0447900 PROTEIN (PTHR43302:SF3)	primary active transporter	AT1G02260	TRANSPORTER ARSB-RELATED (PTHR43302:SF5)	primary active transporter
Zm00001d032837		Zm00001eb047020	WRC DOMAIN-CONTAINING PROTEIN (PTHR34680:SF5)	-	no_annotation	no_annotation
Zm00001d032838	AT3G52910.1	Zm00001eb047030	-	-	AT3G52910	GROWTH-REGULATING FACTOR 4 (PTHR31602:SF56)	-
Zm00001d032849	AT3G47160.1	Zm00001eb047060	OS10G0445400 PROTEIN (PTHR15315:SF36)	-	AT3G47160	RING/U-BOX SUPERFAMILY PROTEIN (PTHR15315:SF99)	-
Zm00001d032858	AT1G79460.1	Zm00001eb047160	ENT-SANDARACOPIMARA-8(14),15-DIENE SYNTHASE, CHLOROPLASTIC (PTHR31739:SF17)	-	AT1G79460	ENT-KAUR-16-ENE SYNTHASE, CHLOROPLASTIC (PTHR31739:SF3)	-
Zm00001d032873	AT5G60800.1	Zm00001eb047280	HEAVY METAL-ASSOCIATED ISOPRENYLATED PLANT PROTEIN 6 (PTHR46413:SF1)	-	AT5G60800	HEAVY METAL-ASSOCIATED ISOPRENYLATED PLANT PROTEIN 3 (PTHR46413:SF2)	-
Zm00001d032950	AT5G28840.2	Zm00001eb047980	GDP-MANNOSE 3,5-EPIMERASE 1 (PTHR43574:SF30)	epimerase/racemase	AT5G28840	GDP-MANNOSE 3,5-EPIMERASE (PTHR43574:SF18)	epimerase/racemase
Zm00001d033044	AT1G28640.1	Zm00001eb048710	OS10G0393700 PROTEIN (PTHR22835:SF544)	-	AT1G28640	BNACNNG44680D PROTEIN (PTHR22835:SF522)	-
Zm00001d033155	AT1G55930.1	Zm00001eb049810	UPF0053 PROTEIN SLL0260 (PTHR22777:SF17)	-	AT1G55930	UPF0053 PROTEIN SLL0260 (PTHR22777:SF17)	-
Zm00001d033159		Zm00001eb049840	PROTEIN DEK (PTHR13468:SF1)	chromatin/chromatin-binding, or -regulatory protein	no_annotation	no_annotation
Zm00001d033168	AT1G69070.1	Zm00001eb049910	NUCLEOLAR PROTEIN 14 (PTHR23183:SF0)	RNA metabolism protein	AT1G69070	NUCLEOLAR PROTEIN 14 (PTHR23183:SF0)	RNA metabolism protein
Zm00001d033174	AT5G15650.1	Zm00001eb219270	UDP-ARABINOPYRANOSE MUTASE 1 (PTHR31682:SF46)	mutase	AT5G15650	UDP-ARABINOPYRANOSE MUTASE 2 (PTHR31682:SF24)	mutase
Zm00001d033222	AT1G78390.1	no_V5_gene	9-CIS-EPOXYCAROTENOID DIOXYGENASE NCED3, CHLOROPLASTIC (PTHR10543:SF134)	oxygenase	AT1G78390	9-CIS-EPOXYCAROTENOID DIOXYGENASE NCED9, CHLOROPLASTIC (PTHR10543:SF95)	oxygenase
Zm00001d033228	AT5G46180.1	Zm00001eb050460	ORNITHINE AMINOTRANSFERASE, MITOCHONDRIAL (PTHR11986:SF18)	transaminase	AT5G46180	ORNITHINE AMINOTRANSFERASE, MITOCHONDRIAL (PTHR11986:SF18)	transaminase
Zm00001d033254	AT3G54950.1	Zm00001eb050700	PATATIN (PTHR32241:SF27)	-	AT3G54950	PATATIN-LIKE PROTEIN 7 (PTHR32241:SF14)	-
Zm00001d033267	AT2G20180.3	Zm00001eb050790	TRANSCRIPTION FACTOR PIF4 (PTHR45855:SF36)	DNA-binding transcription factor	AT2G20180	TRANSCRIPTION FACTOR PIF1 (PTHR45855:SF16)	DNA-binding transcription factor
Zm00001d033273	AT3G13050.1	Zm00001eb050850	3-(3-HYDROXY-PHENYL)PROPIONATE TRANSPORTER-RELATED (PTHR23511:SF5)	-	AT3G13050	SYNAPTIC VESICLE 2-RELATED PROTEIN (PTHR24064:SF445)	secondary carrier transporter
Zm00001d033275	AT3G22750.1	Zm00001eb050870	PROTEIN KINASE DOMAIN-CONTAINING PROTEIN (PTHR23257:SF788)	non-receptor serine/threonine protein kinase	AT3G22750	KINASE-LIKE PROTEIN (PTHR44329:SF228)	non-receptor serine/threonine protein kinase
Zm00001d033278	AT3G22790.1	Zm00001eb050880	PROTEIN NETWORKED 1A (PTHR32258:SF8)	-	AT3G22790	PROTEIN NETWORKED 1A (PTHR32258:SF6)	-
Zm00001d033291	AT2G30590.1	Zm00001eb051120	WRKY DOMAIN-CONTAINING PROTEIN (PTHR31282:SF80)	DNA-binding transcription factor	AT2G30590	WRKY TRANSCRIPTION FACTOR 21-RELATED (PTHR31282:SF128)	DNA-binding transcription factor
Zm00001d033296	AT3G26590.1	Zm00001eb051160	PROTEIN DETOXIFICATION (PTHR11206:SF181)	transporter	AT3G26590	PROTEIN DETOXIFICATION 29-RELATED (PTHR11206:SF275)	transporter
Zm00001d033339	AT4G33950.1	Zm00001eb051510	SERINE/THREONINE-PROTEIN KINASE SRK2I (PTHR24343:SF509)	non-receptor serine/threonine protein kinase	AT4G33950	SERINE/THREONINE-PROTEIN KINASE SRK2E (PTHR24343:SF523)	non-receptor serine/threonine protein kinase
Zm00001d033363	AT1G24625.1	Zm00001eb051750	EXPRESSED PROTEIN (PTHR45730:SF81)	-	AT1G24625	ZINC FINGER PROTEIN 7 (PTHR45730:SF104)	-
Zm00001d033378	AT4G34610.1	Zm00001eb051900	ASSOCIATED WITH HOX FAMILY PROTEIN, EXPRESSED (PTHR11850:SF375)	homeodomain transcription factor	AT4G34610	BEL1-LIKE HOMEODOMAIN PROTEIN 6 (PTHR11850:SF57)	homeodomain transcription factor
Zm00001d033382		Zm00001eb051940	CYSTEINE-RICH RECEPTOR-LIKE PROTEIN KINASE 29 (PTHR47851:SF4)	-	no_annotation	no_annotation
Zm00001d033385	AT3G50760.1	no_V5_gene	HEXOSYLTRANSFERASE (PTHR13778:SF59)	glycosyltransferase	AT3G50760	GALACTURONOSYLTRANSFERASE-LIKE 2-RELATED (PTHR13778:SF72)	glycosyltransferase
Zm00001d033391		Zm00001eb052020	EXPRESSED PROTEIN (PTHR36885:SF2)	-	no_annotation	no_annotation
Zm00001d033396	AT4G37740.1	Zm00001eb052070	GROWTH-REGULATING FACTOR 9 (PTHR31602:SF92)	-	AT4G37740	GROWTH-REGULATING FACTOR 2 (PTHR31602:SF42)	-
Zm00001d033423	AT4G34480.1	Zm00001eb052300	-	-	AT4G34480	GLUCAN ENDO-1,3-BETA-GLUCOSIDASE 7 (PTHR32227:SF427)	glucosidase
Zm00001d033468	AT2G32090.1	Zm00001eb052640	GLYOXALASE FAMILY PROTEIN, EXPRESSED (PTHR47802:SF1)	-	AT2G32090	GLYOXALASE FAMILY PROTEIN, EXPRESSED (PTHR47802:SF1)	-
Zm00001d033528	AT5G62680.1	Zm00001eb053220	OS03G0687000 PROTEIN (PTHR11654:SF589)	transporter	AT5G62680	PROTEIN NRT1/ PTR FAMILY 2.11 (PTHR11654:SF570)	transporter
Zm00001d033539	AT2G23970.1	Zm00001eb053340	GLUTAMINE AMIDOTRANSFERASE CLASS-I FAMILY PROTEIN, EXPRESSED (PTHR42695:SF13)	-	AT2G23970	GAMMA-GLUTAMYL PEPTIDASE 2-RELATED (PTHR42695:SF9)	-
Zm00001d033558	AT1G27150.1	Zm00001eb053520	TETRATRICOPEPTIDE REPEAT PROTEIN 38 (PTHR16263:SF4)	-	AT1G27150	TETRATRICOPEPTIDE REPEAT PROTEIN 38 (PTHR16263:SF11)	-
Zm00001d033578	AT3G47850.1	Zm00001eb053670	TRNA (ILE)-LYSIDINE SYNTHASE (PTHR36764:SF1)	-	AT3G47850	TRNA (ILE)-LYSIDINE SYNTHASE (PTHR36764:SF1)	-
Zm00001d033610	AT2G41900.1	Zm00001eb053870	ZINC FINGER CCCH DOMAIN-CONTAINING PROTEIN 30 (PTHR14493:SF118)	-	AT2G41900	ZINC FINGER CCCH DOMAIN-CONTAINING PROTEIN 30 (PTHR14493:SF118)	-
Zm00001d033623	AT1G55020.1	Zm00001eb054040	LINOLEATE 9S-LIPOXYGENASE 3-RELATED (PTHR11771:SF49)	oxygenase	AT1G55020	LINOLEATE 9S-LIPOXYGENASE 1 (PTHR11771:SF126)	oxygenase
Zm00001d033645	AT1G60890.2	Zm00001eb054190	PHOSPHATIDYLINOSITOL 4-PHOSPHATE 5-KINASE 8 (PTHR23086:SF25)	kinase	AT1G60890	PHOSPHATIDYLINOSITOL 4-PHOSPHATE 5-KINASE 8 (PTHR23086:SF25)	kinase
Zm00001d033652	AT5G10290.1	Zm00001eb054260	LEUCINE-RICH REPEAT SERINE/THREONINE-PROTEIN KINASE 1 (PTHR48055:SF38)	transmembrane signal receptor	AT5G10290	LRR RECEPTOR KINASE SERK2 (PTHR47988:SF4)	transmembrane signal receptor
Zm00001d033654		Zm00001eb054280	TRANSGELIN (PTHR46756:SF18)	cytoskeletal protein	no_annotation	no_annotation
Zm00001d033683	AT2G06925.1	Zm00001eb054510	PHOSPHOLIPASE A2 (PTHR11716:SF47)	phospholipase	AT2G06925	PHOSPHOLIPASE A2 (PTHR11716:SF47)	phospholipase
Zm00001d033705	AT5G16720.1	Zm00001eb054660	MYOSIN-BINDING PROTEIN 3 (PTHR31448:SF23)	-	AT5G16720	MYOSIN-BINDING PROTEIN 3 (PTHR31448:SF34)	-
Zm00001d033730	AT1G14900.1	Zm00001eb054880	OS03G0711600 PROTEIN (PTHR11467:SF29)	chromatin/chromatin-binding, or -regulatory protein	AT1G14900	HMG-Y-RELATED PROTEIN A (PTHR11467:SF103)	chromatin/chromatin-binding, or -regulatory protein
Zm00001d033750	AT3G10050.1	Zm00001eb055020	THREONINE DEHYDRATASE, MITOCHONDRIAL (PTHR48078:SF11)	dehydratase	AT3G10050	THREONINE DEHYDRATASE, MITOCHONDRIAL (PTHR48078:SF11)	dehydratase
Zm00001d033782	AT2G21820.1	Zm00001eb055260	OS08G0385000 PROTEIN (PTHR36012:SF4)	-	AT2G21820	OS01G0654400 PROTEIN (PTHR36012:SF2)	-
Zm00001d033805	AT5G17330.1	Zm00001eb055490	GLUTAMATE DECARBOXYLASE (PTHR43321:SF3)	decarboxylase	AT5G17330	GLUTAMATE DECARBOXYLASE 1 (PTHR43321:SF34)	decarboxylase
Zm00001d033850	AT4G14960.2	Zm00001eb215710	TUBULIN ALPHA-4 CHAIN (PTHR11588:SF239)	tubulin	AT4G14960	TUBULIN ALPHA-6 CHAIN (PTHR11588:SF443)	tubulin
Zm00001d033856	AT4G33090.1	Zm00001eb148170	ALPHA-1,6-MANNOSYL-GLYCOPROTEIN 2-BETA-N-ACETYLGLUCOSAMINYLTRANSFERASE (PTHR37193:SF1)	protein modifying enzyme	AT4G33090	ALANINE/ARGININE AMINOPEPTIDASE-RELATED (PTHR11533:SF174)	metalloprotease
Zm00001d033869	AT3G49730.1	Zm00001eb055980	OS03G0728200 PROTEIN (PTHR45613:SF247)	-	AT3G49730	SUBFAMILY NOT NAMED (PTHR47933:SF4)	-
Zm00001d033876	AT2G22840.1	Zm00001eb056050	GROWTH-REGULATING FACTOR 6 (PTHR31602:SF51)	-	AT2G22840	GROWTH-REGULATING FACTOR 1 (PTHR31602:SF64)	-
Zm00001d033892	AT5G11730.1	Zm00001eb056200	CORE-2/I-BRANCHING BETA-16-N-ACETYLGLUCOSAMINYLTRANSFERASE FAMILY PROTEIN (PTHR31042:SF76)	transferase	AT5G11730	SUBFAMILY NOT NAMED (PTHR31042:SF84)	transferase
Zm00001d033896	AT4G34350.1	Zm00001eb056240	4-HYDROXY-3-METHYLBUT-2-ENYL DIPHOSPHATE REDUCTASE, CHLOROPLASTIC (PTHR31619:SF5)	reductase	AT4G34350	4-HYDROXY-3-METHYLBUT-2-ENYL DIPHOSPHATE REDUCTASE, CHLOROPLASTIC (PTHR31619:SF5)	reductase
Zm00001d033927	AT2G39810.1	Zm00001eb215300	INOSITOL 3-KINASE (PTHR43085:SF13)	carbohydrate kinase	AT2G39810	E3 UBIQUITIN-PROTEIN LIGASE HOS1 (PTHR47358:SF2)	ubiquitin-protein ligase
Zm00001d033955	AT3G23100.1	Zm00001eb056730	DNA REPAIR PROTEIN XRCC4 (PTHR28559:SF1)	DNA metabolism protein	AT3G23100	DNA REPAIR PROTEIN XRCC4 (PTHR28559:SF1)	DNA metabolism protein
Zm00001d033957	AT5G43650.1	Zm00001eb331050	TRANSCRIPTION FACTOR BHLH92 (PTHR46665:SF6)	basic helix-loop-helix transcription factor	AT5G43650	TRANSCRIPTION FACTOR BHLH92 (PTHR46665:SF6)	basic helix-loop-helix transcription factor
Zm00001d033965	AT3G04670.1	Zm00001eb056780	PROTEIN WRKY1 (PTHR31282:SF106)	DNA-binding transcription factor	AT3G04670	WRKY TRANSCRIPTION FACTOR 39-RELATED (PTHR31282:SF189)	DNA-binding transcription factor
Zm00001d033977	AT3G04750.1	Zm00001eb056880	METHYLTRANSFERASE SMALL DOMAIN (PTHR47928:SF129)	-	AT3G04750	METHYLTRANSFERASE SMALL DOMAIN (PTHR47928:SF129)	-
Zm00001d033987		Zm00001eb056980	HEAT STRESS TRANSCRIPTION FACTOR A-2A (PTHR10015:SF279)	winged helix/forkhead transcription factor	no_annotation	no_annotation
Zm00001d034011	AT5G37480.1	Zm00001eb057190	MALTASE-GLUCOAMYLASE, INTESTINAL PROTEIN (PTHR36396:SF1)	amylase	AT5G37480	MALTASE-GLUCOAMYLASE, INTESTINAL PROTEIN (PTHR36396:SF1)	amylase
Zm00001d034030	AT3G44050.1	Zm00001eb057370	KINESIN-LIKE PROTEIN KIN-12E (PTHR37739:SF14)	-	AT3G44050	KINESIN-LIKE PROTEIN KIN-12E (PTHR37739:SF14)	-
Zm00001d034032	AT5G22020.1	Zm00001eb057400	PROTEIN STRICTOSIDINE SYNTHASE-LIKE 3 (PTHR10426:SF106)	-	AT5G22020	STR_SYNTH DOMAIN-CONTAINING PROTEIN (PTHR10426:SF131)	-
Zm00001d034035	AT4G16370.1	Zm00001eb057440	OLIGOPEPTIDE TRANSPORTER 3 (PTHR22601:SF47)	-	no_annotation	no_annotation
Zm00001d034049	AT5G60920.1	Zm00001eb057580	COBRA-LIKE PROTEIN 4 (PTHR31673:SF3)	-	AT5G60920	PROTEIN COBRA (PTHR31673:SF61)	-
Zm00001d034050	AT5G15640.1	Zm00001eb057590	MITOCHONDRIAL SUBSTRATE CARRIER FAMILY PROTEIN (PTHR46080:SF3)	secondary carrier transporter	AT5G15640	MITOCHONDRIAL SUBSTRATE CARRIER FAMILY PROTEIN (PTHR46080:SF3)	secondary carrier transporter
Zm00001d034076	AT5G15410.2	Zm00001eb057860	CYCLIC NUCLEOTIDE-GATED ION CHANNEL 2 (PTHR45651:SF50)	ligand-gated ion channel	AT5G15410	CYCLIC NUCLEOTIDE-GATED ION CHANNEL 2 (PTHR45651:SF50)	ligand-gated ion channel
Zm00001d034108	AT5G37340.1	Zm00001eb058120	ZINC FINGER PROTEIN ZPR1 (PTHR10876:SF0)	-	AT5G37340	ZPR1 ZINC-FINGER DOMAIN PROTEIN (PTHR10876:SF5)	-
Zm00001d034109	AT4G33920.1	Zm00001eb058130	PROTEIN PHOSPHATASE 2C 34-RELATED (PTHR47992:SF58)	protein phosphatase	AT4G33920	PROTEIN PHOSPHATASE 2C 63-RELATED (PTHR47992:SF221)	protein phosphatase
Zm00001d034112	AT5G67360.1	Zm00001eb058150	SUBTILISIN-LIKE PROTEASE SBT1.7 (PTHR10795:SF469)	serine protease	AT5G67360	SUBTILISIN-LIKE PROTEASE SBT1.7 (PTHR10795:SF469)	serine protease
Zm00001d034133	AT1G49890.1	Zm00001eb058300	EXPRESSED PROTEIN (PTHR31807:SF43)	-	AT1G49890	QWRF MOTIF-CONTAINING PROTEIN 2 (PTHR31807:SF32)	-
Zm00001d034137	AT2G23070.1	Zm00001eb058320	CASEIN KINASE II SUBUNIT ALPHA (PTHR24054:SF0)	-	AT2G23070	CASEIN KINASE II SUBUNIT ALPHA (PTHR24054:SF0)	-
Zm00001d034160	AT4G37180.1	Zm00001eb058460	HOMEODOMAIN-LIKE SUPERFAMILY PROTEIN-RELATED (PTHR31003:SF3)	DNA-binding transcription factor	AT4G37180	TRANSCRIPTION FACTOR HHO5 (PTHR31003:SF22)	DNA-binding transcription factor
Zm00001d034174		no_V5_gene	-	-	no_annotation	no_annotation
Zm00001d034179	AT2G26500.1	Zm00001eb058590	B6F COMPLEX SUBUNIT, PUTATIVE, EXPRESSED-RELATED (PTHR34951:SF1)	-	AT2G26500	B6F COMPLEX SUBUNIT, PUTATIVE, EXPRESSED-RELATED (PTHR34951:SF1)	-
Zm00001d034180	AT1G47640.1	Zm00001eb214040	TRANSMEMBRANE PROTEIN 147 (PTHR12869:SF0)	-	AT1G47640	TRANSMEMBRANE PROTEIN 147 (PTHR12869:SF0)	-
Zm00001d034182		Zm00001eb058620	-	-	no_annotation	no_annotation
Zm00001d034187	AT4G37200.1	Zm00001eb058690	THIOREDOXIN-LIKE PROTEIN HCF164, CHLOROPLASTIC (PTHR47353:SF1)	oxidoreductase	AT4G37200	THIOREDOXIN-LIKE PROTEIN HCF164, CHLOROPLASTIC (PTHR47353:SF1)	oxidoreductase
Zm00001d034190	AT2G23690.1	no_V5_gene	OS03G0768900 PROTEIN (PTHR33052:SF155)	-	AT2G23690	HTH-TYPE TRANSCRIPTIONAL REGULATOR (PTHR33052:SF15)	-
Zm00001d034191	AT5G66600.4	Zm00001eb058740	ELECTRON TRANSPORTER (PTHR23054:SF18)	-	AT5G66600	ELECTRON TRANSPORTER (PTHR23054:SF18)	-
Zm00001d034199	AT1G13600.1	Zm00001eb058820	OCS ELEMENT-BINDING FACTOR 1 (PTHR45764:SF73)	DNA-binding transcription factor	AT1G13600	BASIC LEUCINE-ZIPPER 58 (PTHR46324:SF21)	basic leucine zipper transcription factor
Zm00001d034245	AT1G75210.1	Zm00001eb059100	CYTOSOLIC PURINE 5'-NUCLEOTIDASE (PTHR12103:SF15)	nucleotide phosphatase	AT1G75210	CYTOSOLIC PURINE 5'-NUCLEOTIDASE (PTHR12103:SF15)	nucleotide phosphatase
Zm00001d034249	AT5G42760.2	Zm00001eb059150	LEUCINE CARBOXYL METHYLTRANSFERASE (PTHR43619:SF8)	methyltransferase	AT5G42760	LEUCINE CARBOXYL METHYLTRANSFERASE (PTHR43619:SF8)	methyltransferase
Zm00001d034255	AT1G19400.1	Zm00001eb059220	ERYTHRONATE-4-PHOSPHATE DEHYDROGENASE FAMILY PROTEIN (PTHR42938:SF11)	dehydrogenase	AT1G19400	ERYTHRONATE-4-PHOSPHATE DEHYDROGENASE FAMILY PROTEIN (PTHR42938:SF11)	dehydrogenase
Zm00001d034283	AT1G31330.1	Zm00001eb213670	PHOTOSYSTEM I REACTION CENTER SUBUNIT III, CHLOROPLASTIC (PTHR34939:SF1)	-	AT1G31330	PHOTOSYSTEM I REACTION CENTER SUBUNIT III, CHLOROPLASTIC (PTHR34939:SF1)	-
Zm00001d034313	AT3G10260.3	Zm00001eb059560	RETICULON-LIKE PROTEIN B8 (PTHR10994:SF62)	membrane traffic protein	AT3G10260	RETICULON-LIKE PROTEIN B8 (PTHR10994:SF62)	membrane traffic protein
Zm00001d034324	AT5G18980.1	Zm00001eb059680	EXPRESSED PROTEIN (PTHR33115:SF41)	-	AT5G18980	ARM REPEAT SUPERFAMILY PROTEIN (PTHR33115:SF50)	-
Zm00001d034359	AT1G80730.1	Zm00001eb059970	DROUGHT AND SALT TOLERANCE PROTEIN (PTHR45730:SF120)	-	AT1G80730	ZINC FINGER PROTEIN 1 (PTHR45730:SF59)	-
Zm00001d034360	AT3G42860.1	Zm00001eb059980	OS05G0489500 PROTEIN (PTHR33680:SF1)	-	AT3G42860	OS05G0489500 PROTEIN (PTHR33680:SF1)	-
Zm00001d034444	AT2G38820.1	Zm00001eb060780	OS03G0796600 PROTEIN (PTHR31579:SF1)	-	AT2G38820	RNA POLYMERASE SUBUNIT BETA-BETA PROTEIN, PUTATIVE (DUF506)-RELATED (PTHR31579:SF14)	-
Zm00001d034446	AT2G38840.1	Zm00001eb060900	GUANYLATE-BINDING FAMILY PROTEIN (PTHR10751:SF81)	heterotrimeric G-protein	AT2G38840	GUANYLATE-BINDING FAMILY PROTEIN (PTHR10751:SF81)	heterotrimeric G-protein
Zm00001d034453	AT4G02610.1	Zm00001eb060840	TRYPTOPHAN SYNTHASE (PTHR43406:SF3)	lyase	AT4G02610	TRYPTOPHAN SYNTHASE ALPHA CHAIN (PTHR43406:SF6)	lyase
Zm00001d034463	AT4G29080.1	Zm00001eb060950	AUXIN-RESPONSIVE PROTEIN IAA14 (PTHR31734:SF14)	-	AT4G29080	AUXIN-RESPONSIVE PROTEIN IAA27 (PTHR31734:SF157)	-
Zm00001d034480	AT3G23090.1	Zm00001eb212810	OS03G0799100 PROTEIN (PTHR46372:SF24)	-	AT3G23090	PROTEIN WVD2-LIKE 3 (PTHR46372:SF2)	-
Zm00001d034494	AT1G59710.1	Zm00001eb061210	CROSS-LINKING PROTEIN, PUTATIVE (DUF569)-RELATED (PTHR31205:SF2)	-	AT1G59710	ACTIN CROSS-LINKING PROTEIN (DUF569) (PTHR31205:SF69)	-
Zm00001d034495	AT1G69910.1	no_V5_gene	LEAF RUST 10 DISEASE-RESISTANCE LOCUS RECEPTOR-LIKE PROTEIN KINASE-LIKE 1.5 (PTHR46008:SF18)	transmembrane signal receptor	AT1G69910	LEAF RUST 10 DISEASE-RESISTANCE LOCUS RECEPTOR-LIKE PROTEIN KINASE-LIKE 1.5 (PTHR27005:SF245)	transmembrane signal receptor
Zm00001d034509	AT2G20060.1	Zm00001eb061360	39S RIBOSOMAL PROTEIN L4, MITOCHONDRIAL (PTHR10746:SF6)	ribosomal protein	AT2G20060	39S RIBOSOMAL PROTEIN L4, MITOCHONDRIAL (PTHR10746:SF6)	ribosomal protein
Zm00001d034533	AT3G13510.1	Zm00001eb061630	PEPTIDASE, PUTATIVE, EXPRESSED-RELATED (PTHR31589:SF16)	-	AT3G13510	BNAA05G37050D PROTEIN (PTHR31589:SF63)	-
Zm00001d034547	AT3G08030.1	Zm00001eb061750	F17A17.37 PROTEIN (PTHR31265:SF2)	-	AT3G08030	F17A17.37 PROTEIN (PTHR31265:SF2)	-
Zm00001d034564	AT3G57520.1	Zm00001eb061880	GALACTINOL--SUCROSE GALACTOSYLTRANSFERASE 2-RELATED (PTHR31268:SF40)	-	AT3G57520	GALACTINOL--SUCROSE GALACTOSYLTRANSFERASE 2-RELATED (PTHR31268:SF32)	-
Zm00001d034565	AT5G15810.1	Zm00001eb061890	TRNA (GUANINE(26)-N(2))-DIMETHYLTRANSFERASE (PTHR10631:SF3)	RNA methyltransferase	AT5G15810	TRNA (GUANINE(26)-N(2))-DIMETHYLTRANSFERASE 1-RELATED (PTHR10631:SF12)	RNA methyltransferase
Zm00001d034601	AT5G08790.1	Zm00001eb062170	NAC DOMAIN-CONTAINING PROTEIN 2 (PTHR31719:SF179)	DNA-binding transcription factor	AT5G08790	PROTEIN ATAF2 (PTHR31719:SF224)	DNA-binding transcription factor
Zm00001d034608	AT5G01850.1	Zm00001eb095170	-	-	AT5G01850	LEUCINE-RICH REPEAT SERINE/THREONINE-PROTEIN KINASE 1 (PTHR23257:SF779)	non-receptor serine/threonine protein kinase
Zm00001d034615	AT5G01750.2	Zm00001eb062300	EXPRESSED PROTEIN (PTHR31087:SF24)	-	AT5G01750	PROTEIN LURP-ONE-RELATED 1-RELATED (PTHR31087:SF58)	-
Zm00001d034620	AT2G40320.1	Zm00001eb062360	PROTEIN TRICHOME BIREFRINGENCE-LIKE 33 (PTHR32285:SF62)	-	AT2G40320	PROTEIN TRICHOME BIREFRINGENCE-LIKE 33 (PTHR32285:SF62)	-
Zm00001d034624	AT4G39420.1	Zm00001eb062420	SPATACSIN (PTHR13650:SF0)	-	AT4G39420	SPATACSIN (PTHR13650:SF0)	-
Zm00001d034628	AT5G02960.1	Zm00001eb062450	40S RIBOSOMAL PROTEIN S23-2 (PTHR11652:SF70)	ribosomal protein	AT5G02960	40S RIBOSOMAL PROTEIN S23-2 (PTHR11652:SF70)	ribosomal protein
Zm00001d034633	AT3G49400.1	Zm00001eb211870	GENERAL TRANSCRIPTION FACTOR 3C POLYPEPTIDE 4 (PTHR15496:SF2)	general transcription factor	AT3G49400	GENERAL TRANSCRIPTION FACTOR 3C POLYPEPTIDE 4 (PTHR15496:SF2)	general transcription factor
Zm00001d034634	AT2G37390.1	Zm00001eb062500	HEAVY METAL-ASSOCIATED DOMAIN CONTAINING PROTEIN, EXPRESSED (PTHR46119:SF22)	-	AT2G37390	PROTEIN SODIUM POTASSIUM ROOT DEFECTIVE 2 (PTHR46119:SF25)	-
Zm00001d034635	AT3G55120.1	Zm00001eb062510	CHALCONE--FLAVANONE ISOMERASE 1-RELATED (PTHR28039:SF8)	isomerase	AT3G55120	CHALCONE--FLAVANONE ISOMERASE 1-RELATED (PTHR28039:SF8)	isomerase
Zm00001d034650	AT3G46450.1	Zm00001eb211720	SEC14 CYTOSOLIC FACTOR FAMILY PROTEIN / PHOSPHOGLYCERIDE TRANSFER FAMILY PROTEIN (PTHR47041:SF2)	-	AT3G46450	SEC14 CYTOSOLIC FACTOR FAMILY PROTEIN / PHOSPHOGLYCERIDE TRANSFER FAMILY PROTEIN (PTHR47041:SF2)	-
Zm00001d034651	AT3G55370.2	Zm00001eb062640	DOF ZINC FINGER PROTEIN DOF3.6 (PTHR31992:SF322)	-	AT3G55370	DOF ZINC FINGER PROTEIN DOF3.6 (PTHR31992:SF267)	-
Zm00001d034671	AT2G37710.1	Zm00001eb062850	LECTIN-LIKE RECEPTOR KINASE 7 (PTHR27007:SF400)	-	AT2G37710	L-TYPE LECTIN-DOMAIN CONTAINING RECEPTOR KINASE IV.1 (PTHR27007:SF325)	-
Zm00001d034672	AT4G02410.1	Zm00001eb062860	L-TYPE LECTIN-DOMAIN CONTAINING RECEPTOR KINASE I.8 (PTHR27007:SF393)	-	AT4G02410	L-TYPE LECTIN-DOMAIN CONTAINING RECEPTOR KINASE IV.3-RELATED (PTHR27007:SF334)	-
Zm00001d034705	AT3G47070.1	Zm00001eb063160	SUBFAMILY NOT NAMED (PTHR36370:SF2)	-	AT3G47070	THYLAKOID SOLUBLE PHOSPHOPROTEIN (PTHR36370:SF1)	-
Zm00001d034713	AT5G05730.1	Zm00001eb063220	ANTHRANILATE SYNTHASE COMPONENT 1 (PTHR11236:SF9)	-	AT5G05730	ANTHRANILATE SYNTHASE-RELATED (PTHR11236:SF33)	-
Zm00001d034730	AT3G60030.1	Zm00001eb211350	SQUAMOSA PROMOTER-BINDING-LIKE PROTEIN 1-RELATED (PTHR31251:SF132)	-	AT3G60030	SQUAMOSA PROMOTER-BINDING-LIKE PROTEIN 1-RELATED (PTHR31251:SF132)	-
Zm00001d034751	AT3G16870.1	Zm00001eb063610	EXPRESSED PROTEIN (PTHR47172:SF28)	-	AT3G16870	GATA TRANSCRIPTION FACTOR 17 (PTHR47172:SF11)	-
Zm00001d034759	AT2G36360.1	Zm00001eb063700	MULTIPLE EPIDERMAL GROWTH FACTOR-LIKE DOMAINS PROTEIN 8 (PTHR23244:SF456)	-	AT2G36360	MULTIPLE EPIDERMAL GROWTH FACTOR-LIKE DOMAINS PROTEIN 8 (PTHR23244:SF456)	-
Zm00001d034770	AT5G64740.1	Zm00001eb063800	CELLULOSE SYNTHASE (PTHR13301:SF236)	DNA-binding transcription factor	AT5G64740	CELLULOSE SYNTHASE A CATALYTIC SUBUNIT 6 [UDP-FORMING] (PTHR13301:SF159)	DNA-binding transcription factor
Zm00001d034781	AT1G34300.1	Zm00001eb063900	RECEPTOR-LIKE SERINE/THREONINE-PROTEIN KINASE (PTHR47974:SF9)	-	AT1G34300	RECEPTOR-LIKE SERINE/THREONINE-PROTEIN KINASE (PTHR47974:SF9)	-
Zm00001d034807	AT2G44060.2	Zm00001eb064120	OS03G0843300 PROTEIN (PTHR31459:SF2)	-	AT2G44060	OS03G0843300 PROTEIN (PTHR31459:SF2)	-
Zm00001d034834	AT4G13020.4	Zm00001eb064400	SERINE/THREONINE-PROTEIN KINASE MHK (PTHR24055:SF72)	non-receptor serine/threonine protein kinase	AT4G13020	SERINE/THREONINE-PROTEIN KINASE MHK (PTHR24055:SF72)	non-receptor serine/threonine protein kinase
Zm00001d034836	AT5G16490.1	Zm00001eb064420	OS03G0847900 PROTEIN (PTHR46931:SF17)	-	AT5G16490	CRIB DOMAIN-CONTAINING PROTEIN RIC4 (PTHR46931:SF6)	-
Zm00001d034837	AT3G08947.1	Zm00001eb390570	ARM REPEAT SUPERFAMILY PROTEIN (PTHR10527:SF96)	transporter	AT3G08947	IMPORTIN SUBUNIT BETA-1 (PTHR10527:SF1)	transporter
Zm00001d034876	AT1G61010.1	Zm00001eb064770	CLEAVAGE AND POLYADENYLATION SPECIFICITY FACTOR SUBUNIT 3 (PTHR11203:SF11)	RNA processing factor	AT1G61010	CLEAVAGE AND POLYADENYLATION SPECIFICITY FACTOR SUBUNIT 3 (PTHR11203:SF11)	RNA processing factor
Zm00001d034977	AT3G44220.1	Zm00001eb259950	OS08G0102700 PROTEIN (PTHR31415:SF7)	-	AT3G44220	LEA_2 DOMAIN-CONTAINING PROTEIN (PTHR31415:SF121)	-
Zm00001d035029	AT5G63640.1	Zm00001eb260360	TOM1-LIKE PROTEIN 5 (PTHR45898:SF3)	transporter	AT5G63640	TOM1-LIKE PROTEIN 5 (PTHR45898:SF3)	transporter
Zm00001d035079		Zm00001eb260800	OS08G0113700 PROTEIN (PTHR36023:SF2)	-	no_annotation	no_annotation
Zm00001d035156	AT3G04120.1	Zm00001eb261430	GLYCERALDEHYDE-3-PHOSPHATE DEHYDROGENASE-RELATED (PTHR10836:SF76)	dehydrogenase	AT3G04120	GLYCERALDEHYDE-3-PHOSPHATE DEHYDROGENASE GAPC1, CYTOSOLIC (PTHR10836:SF126)	dehydrogenase
Zm00001d035438	AT1G74930.1	Zm00001eb264900	ETHYLENE-RESPONSIVE TRANSCRIPTION FACTOR ERF017 (PTHR31985:SF273)	DNA-binding transcription factor	AT1G74930	ETHYLENE-RESPONSIVE TRANSCRIPTION FACTOR ERF018 (PTHR31985:SF283)	DNA-binding transcription factor
Zm00001d035445	AT4G23100.3	Zm00001eb264980	GLUTAMATE--CYSTEINE LIGASE, CHLOROPLASTIC (PTHR34378:SF1)	ligase	AT4G23100	GLUTAMATE--CYSTEINE LIGASE, CHLOROPLASTIC (PTHR34378:SF1)	ligase
Zm00001d035457	AT5G01380.1	no_V5_gene	TRIHELIX TRANSCRIPTION FACTOR GT-3B (PTHR21654:SF66)	-	AT5G01380	TRIHELIX TRANSCRIPTION FACTOR GT-3A (PTHR21654:SF96)	-
Zm00001d035543		Zm00001eb265760	DOMAIN PROTEIN, PUTATIVE (AFU_ORTHOLOGUE AFUA_5G04290)-RELATED (PTHR31248:SF2)	-	no_annotation	no_annotation
Zm00001d035588	AT2G19130.1	Zm00001eb266160	RECEPTOR-LIKE SERINE/THREONINE-PROTEIN KINASE (PTHR47975:SF64)	-	AT2G19130	RECEPTOR-LIKE SERINE/THREONINE-PROTEIN KINASE (PTHR47975:SF33)	-
Zm00001d035601	AT3G46180.1	Zm00001eb266330	ADENOSINE 3'-PHOSPHO 5'-PHOSPHOSULFATE TRANSPORTER 1 (PTHR10778:SF13)	secondary carrier transporter	AT3G46180	ADENOSINE 3'-PHOSPHO 5'-PHOSPHOSULFATE TRANSPORTER 1 (PTHR10778:SF13)	secondary carrier transporter
Zm00001d035634	AT2G39570.1	Zm00001eb266620	ACT DOMAIN-CONTAINING PROTEIN ACR9 (PTHR31096:SF65)	-	AT2G39570	ACT DOMAIN-CONTAINING PROTEIN ACR9 (PTHR31096:SF65)	-
Zm00001d035669	AT5G59410.1	Zm00001eb266910	RESPIRASOME COMPLEX ASSEMBLY FACTOR 1 (PTHR12906:SF0)	-	AT5G59410	RESPIRASOME COMPLEX ASSEMBLY FACTOR 1 (PTHR12906:SF0)	-
Zm00001d035677	AT3G46620.1	Zm00001eb266970	RING-H2 FINGER PROTEIN ATL3 (PTHR22765:SF399)	ubiquitin-protein ligase	AT3G46620	E3 UBIQUITIN-PROTEIN LIGASE RDUF1 (PTHR15710:SF225)	ubiquitin-protein ligase
Zm00001d035844	AT1G19270.1	Zm00001eb268250	PROTEIN DA1-RELATED 1 (PTHR24209:SF25)	actin or actin-binding cytoskeletal protein	AT1G19270	PROTEIN DA1 (PTHR24209:SF29)	actin or actin-binding cytoskeletal protein
Zm00001d035865	AT5G42830.1	Zm00001eb268400	HXXXD-TYPE ACYL-TRANSFERASE FAMILY PROTEIN (PTHR31896:SF12)	-	AT5G42830	HXXXD-TYPE ACYL-TRANSFERASE FAMILY PROTEIN (PTHR31896:SF12)	-
Zm00001d035875	AT4G27870.1	Zm00001eb268500	MEMBRANE PROTEIN OF ER BODY-LIKE PROTEIN (PTHR31851:SF47)	transporter	AT4G27870	MEMBRANE PROTEIN OF ER BODY-LIKE PROTEIN (PTHR31851:SF47)	transporter
Zm00001d036001	AT1G01820.1	Zm00001eb269400	PEROXISOMAL MEMBRANE PROTEIN 11C-RELATED (PTHR12652:SF10)	-	AT1G01820	PEROXISOMAL MEMBRANE PROTEIN 11C-RELATED (PTHR12652:SF10)	-
Zm00001d036004	AT1G01920.1	Zm00001eb269430	SET DOMAIN-CONTAINING PROTEIN (PTHR13271:SF55)	methyltransferase	AT1G01920	SET DOMAIN-CONTAINING PROTEIN (PTHR13271:SF55)	methyltransferase
Zm00001d036008	AT1G12580.1	Zm00001eb269440	PROTEIN KINASE DOMAIN-CONTAINING PROTEIN (PTHR24349:SF343)	non-receptor serine/threonine protein kinase	AT1G12580	PROTEIN KINASE DOMAIN-CONTAINING PROTEIN (PTHR24349:SF343)	non-receptor serine/threonine protein kinase
Zm00001d036014	AT5G07270.1	Zm00001eb269490	E3 UBIQUITIN-PROTEIN LIGASE XBOS36-RELATED (PTHR24128:SF18)	homeodomain transcription factor	AT5G07270	E3 UBIQUITIN-PROTEIN LIGASE XBAT33 (PTHR24128:SF35)	homeodomain transcription factor
Zm00001d036118	AT4G16780.1	Zm00001eb270270	HOMEOBOX-LEUCINE ZIPPER PROTEIN HOX28 (PTHR45714:SF18)	-	AT4G16780	HOMEOBOX-LEUCINE ZIPPER PROTEIN HAT4 (PTHR45714:SF16)	-
Zm00001d036214	AT1G78600.2	Zm00001eb270930	B-BOX ZINC FINGER PROTEIN 22 (PTHR31832:SF68)	-	AT1G78600	B-BOX ZINC FINGER PROTEIN 22 (PTHR31832:SF68)	-
Zm00001d036241	AT5G45910.1	Zm00001eb271160	OS06G0157000 PROTEIN (PTHR22835:SF490)	-	AT5G45910	OS01G0216300 PROTEIN (PTHR22835:SF659)	-
Zm00001d036293	AT4G34050.1	Zm00001eb271480	CAFFEOYL-COA O-METHYLTRANSFERASE 1 (PTHR10509:SF81)	methyltransferase	AT4G34050	CAFFEOYL-COA O-METHYLTRANSFERASE 1 (PTHR10509:SF84)	methyltransferase
Zm00001d036305	AT1G60070.1	Zm00001eb375520	AP-1 COMPLEX SUBUNIT GAMMA (PTHR22780:SF5)	membrane traffic protein	AT1G60070	AP-1 COMPLEX SUBUNIT GAMMA (PTHR22780:SF5)	membrane traffic protein
Zm00001d036402	AT1G30755.1	Zm00001eb272300	OS06G0716000 PROTEIN (PTHR31730:SF37)	-	AT1G30755	PROTEIN PSK SIMULATOR 2 (PTHR31730:SF18)	-
Zm00001d036404	AT1G14290.1	Zm00001eb272320	OS11G0514700 PROTEIN (PTHR47988:SF43)	transmembrane signal receptor	AT1G14290	SPHINGANINE C4-MONOOXYGENASE 2 (PTHR11863:SF129)	oxidase
Zm00001d036455	AT1G12040.1	Zm00001eb272780	LEUCINE-RICH REPEAT (LRR) FAMILY PROTEIN (PTHR32093:SF108)	-	AT1G12040	LEUCINE-RICH REPEAT EXTENSIN-LIKE PROTEIN 1 (PTHR32093:SF116)	-
Zm00001d036541	AT5G43060.1	Zm00001eb273440	INSECT RESISTANCE2 (PTHR12411:SF633)	cysteine protease	AT5G43060	CYSTEINE PROTEINASE RD21A-RELATED (PTHR12411:SF937)	cysteine protease
Zm00001d036543	AT5G67230.1	Zm00001eb273460	BETA-1,4-XYLOSYLTRANSFERASE IRX14H-RELATED (PTHR10896:SF17)	glycosyltransferase	AT5G67230	BETA-1,4-XYLOSYLTRANSFERASE IRX14H-RELATED (PTHR10896:SF17)	glycosyltransferase
Zm00001d036593	AT5G37020.2	Zm00001eb273840	AUXIN RESPONSE FACTOR 17 (PTHR31384:SF22)	-	AT5G37020	AUXIN RESPONSE FACTOR 8 (PTHR31384:SF3)	-
Zm00001d036616		no_V5_gene	-	-	no_annotation	no_annotation
Zm00001d036623	AT1G79130.1	Zm00001eb274080	SAUR25-AUXIN-RESPONSIVE SAUR FAMILY MEMBER (PTHR31374:SF380)	-	AT1G79130	AUXIN-RESPONSIVE PROTEIN SAUR40 (PTHR31374:SF155)	-
Zm00001d036624	AT1G30680.1	Zm00001eb274090	TWINKLE PROTEIN, MITOCHONDRIAL (PTHR12873:SF0)	DNA helicase	AT1G30680	TWINKLE PROTEIN, MITOCHONDRIAL (PTHR12873:SF0)	DNA helicase
Zm00001d036650	AT4G39720.1	Zm00001eb274360	OS06G0666400 PROTEIN (PTHR33179:SF29)	-	AT4G39720	VQ MOTIF-CONTAINING PROTEIN (PTHR33179:SF4)	-
Zm00001d036676	AT3G21150.1	no_V5_gene	OS06G0661200 PROTEIN (PTHR31717:SF81)	-	AT3G21150	B-BOX ZINC FINGER PROTEIN 32 (PTHR31717:SF115)	-
Zm00001d036683		Zm00001eb274740	OS06G0659800 PROTEIN (PTHR35162:SF10)	-	no_annotation	no_annotation
Zm00001d036689	AT5G04050.1	Zm00001eb274760	COX1/OXI3 INTRON 1 PROTEIN-RELATED (PTHR33642:SF4)	-	no_annotation	no_annotation
Zm00001d036700	AT2G35760.1	Zm00001eb274850	CASP-LIKE PROTEIN 2C2 (PTHR11615:SF241)	dehydrogenase	AT2G35760	CASP-LIKE PROTEIN 2B2 (PTHR11615:SF100)	dehydrogenase
Zm00001d036711	AT2G19380.1	Zm00001eb274980	OS06G0651300 PROTEIN (PTHR47487:SF8)	-	AT2G19380	UBP1-ASSOCIATED PROTEINS 1A-RELATED (PTHR48024:SF9)	-
Zm00001d036726	AT1G80840.1	Zm00001eb275080	WRKY TRANSCRIPTION FACTOR WRKY28 (PTHR31429:SF33)	DNA-binding transcription factor	AT1G80840	WRKY TRANSCRIPTION FACTOR 40-RELATED (PTHR31429:SF3)	DNA-binding transcription factor
Zm00001d036740	AT1G15760.1	Zm00001eb275180	OS06G0645500 PROTEIN (PTHR33915:SF12)	-	AT1G15760	SAM DOMAIN-CONTAINING PROTEIN (PTHR33915:SF1)	-
Zm00001d036768	AT2G23290.1	Zm00001eb275490	MYB TRANSCRIPTION FACTOR TAMYB1 (PTHR45614:SF102)	-	AT2G23290	TRANSCRIPTION FACTOR MYB73 (PTHR45614:SF124)	-
Zm00001d036787	AT1G76600.1	Zm00001eb275650	OS02G0193100 PROTEIN (PTHR33052:SF150)	-	AT1G76600	POLY POLYMERASE (PTHR33052:SF87)	-
Zm00001d036790		Zm00001eb388060	PROTEIN DEAD RINGER (PTHR15348:SF0)	DNA-binding transcription factor	no_annotation	no_annotation
Zm00001d036807	AT2G42300.1	Zm00001eb275820	TRANSCRIPTION FACTOR BHLH48-RELATED (PTHR12565:SF112)	-	AT2G42300	TRANSCRIPTION FACTOR BHLH48-RELATED (PTHR12565:SF112)	-
Zm00001d036818	AT4G18180.1	Zm00001eb275910	EXOPOLYGALACTURONASE CLONE GBGA483-RELATED (PTHR31375:SF275)	-	AT4G18180	PECTIN LYASE-LIKE SUPERFAMILY PROTEIN (PTHR31375:SF11)	-
Zm00001d036829	AT4G17150.1	Zm00001eb276160	ALPHA/BETA-HYDROLASES SUPERFAMILY PROTEIN (PTHR43358:SF1)	hydrolase	AT4G17150	ALPHA/BETA-HYDROLASES SUPERFAMILY PROTEIN (PTHR43358:SF1)	hydrolase
Zm00001d036830	AT4G21160.1	Zm00001eb276170	CALCIUM-DEPENDENT LIPID-BINDING (CALB DOMAIN) FAMILY PROTEIN-RELATED (PTHR46220:SF9)	GTPase-activating protein	AT4G21160	ADP-RIBOSYLATION FACTOR GTPASE-ACTIVATING PROTEIN AGD12 (PTHR46220:SF1)	GTPase-activating protein
Zm00001d036875	AT5G45275.1	Zm00001eb276540	MAJOR FACILITATOR SUPERFAMILY PROTEIN (PTHR21576:SF7)	-	AT5G45275	MAJOR FACILITATOR SUPERFAMILY PROTEIN (PTHR21576:SF107)	-
Zm00001d036877	AT3G15820.1	no_V5_gene	PHOSPHATIDYLCHOLINE:DIACYLGLYCEROL CHOLINEPHOSPHOTRANSFERASE 1-RELATED (PTHR34674:SF1)	transferase	AT3G15820	PHOSPHATIDYLCHOLINE:DIACYLGLYCEROL CHOLINEPHOSPHOTRANSFERASE 1-RELATED (PTHR34674:SF1)	transferase
Zm00001d036897	AT2G42520.1	Zm00001eb276780	DEAD-BOX ATP-DEPENDENT RNA HELICASE 52A (PTHR47958:SF164)	RNA helicase	AT2G42520	DEAD-BOX ATP-DEPENDENT RNA HELICASE 37 (PTHR47958:SF165)	RNA helicase
Zm00001d036917	AT5G43810.2	Zm00001eb385810	PROTEIN ARGONAUTE PNH1 (PTHR22891:SF183)	translation initiation factor	AT5G43810	PROTEIN ARGONAUTE 10 (PTHR22891:SF122)	translation initiation factor
Zm00001d036918	AT3G23050.1	Zm00001eb276990	AUXIN-RESPONSIVE PROTEIN IAA23 (PTHR31734:SF92)	-	AT3G23050	AUXIN-RESPONSIVE PROTEIN IAA7 (PTHR31734:SF254)	-
Zm00001d036966	AT3G13224.2	Zm00001eb383950	RNA-BINDING (RRM/RBD/RNP MOTIFS) FAMILY PROTEIN (PTHR48033:SF15)	RNA metabolism protein	AT3G13224	RNA-BINDING (RRM/RBD/RNP MOTIFS) FAMILY PROTEIN (PTHR48033:SF6)	RNA metabolism protein
Zm00001d036972	AT5G25930.1	Zm00001eb277420	OS06G0557100 PROTEIN (PTHR27000:SF282)	transmembrane signal receptor	AT5G25930	KINASE FAMILY WITH LEUCINE-RICH REPEAT DOMAIN-CONTAINING PROTEIN (PTHR48054:SF21)	transmembrane signal receptor
Zm00001d036989	AT2G22795.1	Zm00001eb277560	OS06G0554300 PROTEIN (PTHR33700:SF3)	-	AT2G22795	BNAA09G42300D PROTEIN (PTHR33700:SF18)	-
Zm00001d037001	AT2G02590.1	Zm00001eb277680	-	-	AT2G02590	TRANSPORT PROTEIN-RELATED (PTHR36007:SF2)	-
Zm00001d037113	AT3G43850.1	Zm00001eb278630	SUBFAMILY NOT NAMED (PTHR33172:SF89)	-	AT3G43850	MYOSIN LIGHT CHAIN KINASE DDB_G0279831 ISOFORM X1-RELATED (PTHR33172:SF37)	-
Zm00001d037114	AT2G26330.1	Zm00001eb278640	LRR RECEPTOR-LIKE SERINE/THREONINE-PROTEIN KINASE ERECTA (PTHR48056:SF6)	transmembrane signal receptor	AT2G26330	LRR RECEPTOR-LIKE SERINE/THREONINE-PROTEIN KINASE ERECTA (PTHR48056:SF6)	transmembrane signal receptor
Zm00001d037204	AT5G64260.1	Zm00001eb279360	OS06G0219900 PROTEIN (PTHR31279:SF19)	-	AT5G64260	PROTEIN EXORDIUM-LIKE 2 (PTHR31279:SF3)	-
Zm00001d037214	AT2G22125.1	Zm00001eb372570	PROTEIN CELLULOSE SYNTHASE INTERACTIVE 1 (PTHR46369:SF2)	-	AT2G22125	PROTEIN CELLULOSE SYNTHASE INTERACTIVE 1 (PTHR46369:SF2)	-
Zm00001d037234	AT3G01180.1	Zm00001eb279740	SOLUBLE STARCH SYNTHASE 2-3, CHLOROPLASTIC/AMYLOPLASTIC (PTHR45825:SF4)	-	AT3G01180	STARCH SYNTHASE 2, CHLOROPLASTIC/AMYLOPLASTIC (PTHR45825:SF2)	-
Zm00001d037235	AT5G03760.1	Zm00001eb279750	GLUCOMANNAN 4-BETA-MANNOSYLTRANSFERASE 3-RELATED (PTHR32044:SF98)	-	AT5G03760	GLUCOMANNAN 4-BETA-MANNOSYLTRANSFERASE 9 (PTHR32044:SF77)	-
Zm00001d037252	AT1G10200.1	Zm00001eb279900	OS06G0237300 PROTEIN (PTHR24206:SF108)	actin or actin-binding cytoskeletal protein	AT1G10200	LIM DOMAIN-CONTAINING PROTEIN WLIM1 (PTHR24206:SF92)	actin or actin-binding cytoskeletal protein
Zm00001d037280		Zm00001eb280140	SUBFAMILY NOT NAMED (PTHR35547:SF19)	-	no_annotation	no_annotation
Zm00001d037281		Zm00001eb280150	OS06G0249350 PROTEIN (PTHR35547:SF2)	-	no_annotation	no_annotation
Zm00001d037297	AT5G16000.1	Zm00001eb280280	PROTEIN NSP-INTERACTING KINASE 1 (PTHR47988:SF79)	transmembrane signal receptor	AT5G16000	PROTEIN NSP-INTERACTING KINASE 1 (PTHR47988:SF79)	transmembrane signal receptor
Zm00001d037338	AT1G70710.1	Zm00001eb280690	ENDOGLUCANASE 17 (PTHR22298:SF184)	-	AT1G70710	ENDOGLUCANASE 8 (PTHR22298:SF28)	-
Zm00001d037340	AT3G17950.1	Zm00001eb280700	DDE TNP4 DOMAIN-CONTAINING PROTEIN (PTHR33544:SF15)	-	AT3G17950	DDE TNP4 DOMAIN-CONTAINING PROTEIN (PTHR33544:SF15)	-
Zm00001d037381		Zm00001eb280910	OS06G0286375 PROTEIN (PTHR33159:SF35)	-	no_annotation	no_annotation
Zm00001d037382	AT4G01070.1	Zm00001eb280920	UDP-GLYCOSYLTRANSFERASE CGT (PTHR48044:SF42)	glycosyltransferase	AT4G01070	UDP-GLYCOSYLTRANSFERASE 72B1 (PTHR48045:SF11)	glycosyltransferase
Zm00001d037477	AT2G43290.1	Zm00001eb281700	CALCIUM-BINDING PROTEIN CML30-RELATED (PTHR10891:SF796)	calmodulin-related	AT2G43290	CALMODULIN-LIKE PROTEIN 5 (PTHR10891:SF931)	calmodulin-related
Zm00001d037556	AT1G56670.1	Zm00001eb282510	ALPHA-L-FUCOSIDASE 2 (PTHR22835:SF492)	-	AT1G56670	GDSL ESTERASE/LIPASE LIP-4 (PTHR22835:SF593)	-
Zm00001d037630	AT2G36800.1	Zm00001eb283060	F11M15.8 PROTEIN (PTHR48047:SF28)	glycosyltransferase	AT2G36800	UDP-GLYCOSYLTRANSFERASE 73C5-RELATED (PTHR48047:SF66)	glycosyltransferase
Zm00001d037688	AT3G16490.1	Zm00001eb283520	OS05G0187500 PROTEIN (PTHR32295:SF262)	-	AT3G16490	PROTEIN IQ-DOMAIN 26 (PTHR32295:SF10)	-
Zm00001d037693	AT5G25880.1	Zm00001eb283570	MALIC ENZYME (PTHR23406:SF66)	oxidoreductase	AT5G25880	NADP-DEPENDENT MALIC ENZYME 3 (PTHR23406:SF64)	oxidoreductase
Zm00001d037714	AT5G25570.2	Zm00001eb283780	POLYAMINE-MODULATED FACTOR 1-BINDING PROTEIN (PTHR36800:SF1)	-	AT5G25570	POLYAMINE-MODULATED FACTOR 1-BINDING PROTEIN (PTHR36800:SF1)	-
Zm00001d037727	AT5G19760.1	Zm00001eb347410	MITOCHONDRIAL DICARBOXYLATE/TRICARBOXYLATE TRANSPORTER DTC (PTHR45618:SF31)	secondary carrier transporter	AT5G19760	MITOCHONDRIAL DICARBOXYLATE/TRICARBOXYLATE TRANSPORTER DTC (PTHR45618:SF9)	secondary carrier transporter
Zm00001d037730		Zm00001eb283900	-	-	no_annotation	no_annotation
Zm00001d037756	AT1G10970.1	Zm00001eb284160	ZINC TRANSPORTER 7 (PTHR11040:SF52)	secondary carrier transporter	AT1G10970	PROTEIN ZNTC (PTHR11040:SF44)	secondary carrier transporter
Zm00001d037757	AT5G11930.1	Zm00001eb284170	GLUTAREDOXIN-C6 (PTHR10168:SF56)	oxidoreductase	AT5G11930	GLUTAREDOXIN-C10 (PTHR10168:SF223)	oxidoreductase
Zm00001d037768	AT4G29840.1	Zm00001eb284240	THREONINE SYNTHASE (PTHR10314:SF239)	lyase	AT4G29840	THREONINE SYNTHASE 1, CHLOROPLASTIC (PTHR10314:SF5)	lyase
Zm00001d037769	AT4G29190.1	Zm00001eb284250	ZINC FINGER CCCH DOMAIN-CONTAINING PROTEIN 35 (PTHR14493:SF108)	-	AT4G29190	RING FINGER PROTEIN UNKEMPT (PTHR14493:SF50)	-
Zm00001d037829	AT1G56720.2	Zm00001eb284840	OS12G0108100 PROTEIN (PTHR47984:SF5)	-	AT1G56720	OS01G0323000 PROTEIN (PTHR47984:SF14)	-
Zm00001d037872	AT1G08860.1	Zm00001eb285200	PROTEIN BONZAI 3 (PTHR10857:SF120)	calcium-binding protein	AT1G08860	PROTEIN BONZAI 3 (PTHR10857:SF120)	calcium-binding protein
Zm00001d037899		Zm00001eb285390	SUCCINATE DEHYDROGENASE SUBUNIT 4, MITOCHONDRIAL (PTHR36358:SF1)	dehydrogenase	no_annotation	no_annotation
Zm00001d037909		Zm00001eb285460	NRR REPRESSOR HOMOLOG 3 (PTHR33669:SF4)	-	no_annotation	no_annotation
Zm00001d037915	AT4G01410.1	Zm00001eb285480	OS05G0367900 PROTEIN (PTHR31415:SF9)	-	AT4G01410	OS05G0367900 PROTEIN (PTHR31415:SF9)	-
Zm00001d037947		Zm00001eb285820	-	-	no_annotation	no_annotation
Zm00001d037966	AT5G49230.1	Zm00001eb285900	PROTEIN DEHYDRATION-INDUCED 19-RELATED (PTHR31875:SF26)	-	AT5G49230	PROTEIN DEHYDRATION-INDUCED 19 HOMOLOG 7 (PTHR31875:SF27)	-
Zm00001d038023	AT2G38470.1	Zm00001eb286490	OS05G0343400 PROTEIN (PTHR31221:SF96)	DNA-binding transcription factor	AT2G38470	WRKY TRANSCRIPTION FACTOR 33-RELATED (PTHR31221:SF342)	DNA-binding transcription factor
Zm00001d038056		no_V5_gene	GIBBERELLIN-REGULATED PROTEIN 13 (PTHR23201:SF52)	-	no_annotation	no_annotation
Zm00001d038062	AT2G38800.1	Zm00001eb286890	PLANT CALMODULIN-BINDING PROTEIN-RELATED (PTHR33923:SF13)	-	AT2G38800	CALMODULIN-BINDING PROTEIN-RELATED (PTHR33923:SF2)	-
Zm00001d038063	AT3G07940.1	Zm00001eb286900	OS05G0382000 PROTEIN (PTHR46220:SF7)	GTPase-activating protein	AT3G07940	ADP-RIBOSYLATION FACTOR GTPASE-ACTIVATING PROTEIN AGD11-RELATED (PTHR46220:SF2)	GTPase-activating protein
Zm00001d038075		Zm00001eb287000	ARGOS8 (PTHR36023:SF12)	-	no_annotation	no_annotation
Zm00001d038125	AT3G06150.1	Zm00001eb287440	CYTOCHROME P450 FAMILY PROTEIN (PTHR35124:SF1)	oxygenase	AT3G06150	CYTOCHROME P450 FAMILY PROTEIN (PTHR35124:SF2)	oxygenase
Zm00001d038126	AT3G06070.1	Zm00001eb287450	OS05G0397300 PROTEIN (PTHR34956:SF2)	-	AT3G06070	BNAC03G34540D PROTEIN (PTHR34956:SF4)	-
Zm00001d038135	AT1G54820.1	Zm00001eb287540	PROTEIN KINASE SUPERFAMILY PROTEIN (PTHR47985:SF1)	-	AT1G54820	PROTEIN KINASE SUPERFAMILY PROTEIN (PTHR47985:SF1)	-
Zm00001d038143	AT1G54790.3	Zm00001eb287590	OS05G0401000 PROTEIN (PTHR22835:SF536)	-	AT1G54790	OS05G0401000 PROTEIN (PTHR22835:SF536)	-
Zm00001d038153	AT1G03440.1	no_V5_gene	LEUCINE-RICH REPEAT (LRR) FAMILY PROTEIN (PTHR48009:SF4)	-	AT1G03440	LEUCINE-RICH REPEAT (LRR) FAMILY PROTEIN (PTHR48009:SF4)	-
Zm00001d038156	AT1G03380.1	Zm00001eb349780	BCAS3 MICROTUBULE ASSOCIATED CELL MIGRATION FACTOR (PTHR13268:SF0)	-	AT1G03380	BCAS3 MICROTUBULE ASSOCIATED CELL MIGRATION FACTOR (PTHR13268:SF0)	-
Zm00001d038167	AT1G10740.4	Zm00001eb287830	ALPHA/BETA-HYDROLASES SUPERFAMILY PROTEIN (PTHR34043:SF3)	hydrolase	AT1G10740	ALPHA/BETA-HYDROLASES SUPERFAMILY PROTEIN (PTHR34043:SF3)	hydrolase
Zm00001d038195	AT5G48380.1	Zm00001eb288130	OS05G0414700 PROTEIN (PTHR45974:SF127)	transmembrane signal receptor	AT5G48380	OS05G0414700 PROTEIN (PTHR45974:SF127)	transmembrane signal receptor
Zm00001d038196	AT1G65590.1	Zm00001eb288150	BETA-HEXOSAMINIDASE (PTHR22600:SF55)	glycosidase	AT1G65590	BETA-HEXOSAMINIDASE A (PTHR22600:SF21)	glycosidase
Zm00001d038209	AT5G49820.1	Zm00001eb349160	PROTEIN ROOT UVB SENSITIVE 6 (PTHR12770:SF20)	-	AT5G49820	PROTEIN ROOT UVB SENSITIVE 6 (PTHR12770:SF20)	-
Zm00001d038218	AT1G22840.1	Zm00001eb288340	CYTOCHROME C (PTHR11961:SF32)	-	AT1G22840	CYTOCHROME C-1 (PTHR11961:SF48)	-
Zm00001d038221	AT1G01720.1	Zm00001eb288360	NAC DOMAIN-CONTAINING PROTEIN 2 (PTHR31719:SF183)	DNA-binding transcription factor	AT1G01720	NAC DOMAIN-CONTAINING PROTEIN 2 (PTHR31719:SF183)	DNA-binding transcription factor
Zm00001d038223	AT1G21740.1	Zm00001eb288380	FAMILY PROTEIN, PUTATIVE (DUF630 AND DUF632)-RELATED (PTHR21450:SF2)	-	AT1G21740	FAMILY PROTEIN, PUTATIVE (DUF630 AND DUF632)-RELATED (PTHR21450:SF2)	-
Zm00001d038224	AT1G21410.1	Zm00001eb288390	F-BOX PROTEIN SKP2A (PTHR13318:SF258)	-	AT1G21410	F-BOX PROTEIN SKP2A (PTHR13318:SF258)	-
Zm00001d038225	AT1G21450.1	Zm00001eb288400	GRAS DOMAIN-CONTAINING PROTEIN (PTHR31636:SF144)	-	AT1G21450	SCARECROW-LIKE PROTEIN 1 (PTHR31636:SF4)	-
Zm00001d038226	AT1G21460.1	Zm00001eb288410	BIDIRECTIONAL SUGAR TRANSPORTER SWEET1B (PTHR10791:SF129)	-	AT1G21460	BIDIRECTIONAL SUGAR TRANSPORTER SWEET1 (PTHR10791:SF44)	-
Zm00001d038250	AT5G25530.1	Zm00001eb288550	DNAJ PROTEIN (PTHR24078:SF539)	chaperone	AT5G25530	DNAJ HEAT SHOCK FAMILY PROTEIN (PTHR24078:SF538)	chaperone
Zm00001d038263	AT2G37980.1	Zm00001eb288680	O-FUCOSYLTRANSFERASE FAMILY PROTEIN (PTHR31741:SF20)	-	AT2G37980	O-FUCOSYLTRANSFERASE 19 (PTHR31741:SF53)	-
Zm00001d038270	AT2G38090.1	Zm00001eb288730	DUPLICATED HOMEODOMAIN-LIKE SUPERFAMILY PROTEIN-RELATED (PTHR44042:SF41)	-	AT2G38090	DUPLICATED HOMEODOMAIN-LIKE SUPERFAMILY PROTEIN (PTHR44042:SF58)	-
Zm00001d038273	AT2G39940.1	Zm00001eb347860	CORONATINE-INSENSITIVE PROTEIN HOMOLOG 1B (PTHR16134:SF120)	ubiquitin-protein ligase	AT2G39940	CORONATINE-INSENSITIVE PROTEIN 1 (PTHR16134:SF43)	ubiquitin-protein ligase
Zm00001d038274	AT1G07280.2	Zm00001eb288790	OS05G0447700 PROTEIN (PTHR26312:SF190)	-	AT1G07280	TPR_REGION DOMAIN-CONTAINING PROTEIN (PTHR26312:SF136)	-
Zm00001d038275	AT5G01240.1	Zm00001eb288800	AUXIN TRANSPORTER PROTEIN 1 (PTHR48017:SF13)	-	AT5G01240	AUXIN TRANSPORTER-LIKE PROTEIN 1 (PTHR48017:SF227)	-
Zm00001d038280	AT3G18710.1	Zm00001eb288830	OS05G0439400 PROTEIN (PTHR22849:SF163)	-	AT3G18710	U-BOX DOMAIN-CONTAINING PROTEIN 29 (PTHR22849:SF113)	-
Zm00001d038288	AT5G04760.1	Zm00001eb288890	OS05G0442400 PROTEIN (PTHR44042:SF37)	-	AT5G04760	DUPLICATED HOMEODOMAIN-LIKE SUPERFAMILY PROTEIN (PTHR44191:SF13)	DNA-binding transcription factor
Zm00001d038326	AT1G10940.1	Zm00001eb289200	SERINE/THREONINE-PROTEIN KINASE SRK2A (PTHR24343:SF431)	non-receptor serine/threonine protein kinase	AT1G10940	SERINE/THREONINE-PROTEIN KINASE SRK2A-RELATED (PTHR24343:SF376)	non-receptor serine/threonine protein kinase
Zm00001d038343	AT3G54020.1	Zm00001eb289400	OS05G0452900 PROTEIN (PTHR21290:SF49)	-	AT3G54020	PHOSPHATIDYLINOSITOL:CERAMIDE INOSITOLPHOSPHOTRANSFERASE 1-RELATED (PTHR21290:SF62)	-
Zm00001d038348	AT5G05930.1	Zm00001eb412440	PROTEIN GUCD1 (PTHR31400:SF1)	guanylate cyclase	AT5G05930	PROTEIN GUCD1 (PTHR31400:SF1)	guanylate cyclase
Zm00001d038351	AT3G53990.1	Zm00001eb289460	OS05G0453700 PROTEIN (PTHR46100:SF2)	-	AT3G53990	OS05G0453700 PROTEIN (PTHR46100:SF2)	-
Zm00001d038373	AT2G01480.1	Zm00001eb338140	O-FUCOSYLTRANSFERASE FAMILY PROTEIN (PTHR31288:SF25)	-	AT2G01480	PROTEIN ESMERALDA 1 (PTHR31288:SF10)	-
Zm00001d038401		Zm00001eb289900	-	-	no_annotation	no_annotation
Zm00001d038408	AT4G08330.1	Zm00001eb289950	PEPTIDE METHIONINE SULFOXIDE REDUCTASE MRSB-RELATED (PTHR33674:SF8)	reductase	AT4G08330	PEPTIDE METHIONINE SULFOXIDE REDUCTASE MRSB-RELATED (PTHR33674:SF8)	reductase
Zm00001d038409	AT3G51850.1	Zm00001eb351740	CALCIUM-DEPENDENT PROTEIN KINASE 13 (PTHR24349:SF194)	non-receptor serine/threonine protein kinase	AT3G51850	CALCIUM-DEPENDENT PROTEIN KINASE 13 (PTHR24349:SF194)	non-receptor serine/threonine protein kinase
Zm00001d038420	AT3G11110.1	Zm00001eb290050	RING-TYPE E3 UBIQUITIN TRANSFERASE (PTHR22765:SF180)	ubiquitin-protein ligase	AT3G11110	RING-H2 FINGER PROTEIN ATL66 (PTHR45676:SF41)	-
Zm00001d038445	AT5G58530.1	Zm00001eb290270	OS05G0471350 PROTEIN (PTHR45669:SF61)	oxidoreductase	AT5G58530	GLUTAREDOXIN DOMAIN-CONTAINING PROTEIN (PTHR45669:SF26)	oxidoreductase
Zm00001d038487	AT5G58300.1	Zm00001eb290750	OS05G0480400 PROTEIN (PTHR48010:SF88)	-	AT5G58300	PROTEIN KINASE DOMAIN-CONTAINING PROTEIN (PTHR48010:SF59)	-
Zm00001d038508	AT3G08610.1	Zm00001eb290920	NADH DEHYDROGENASE [UBIQUINONE] 1 ALPHA SUBCOMPLEX SUBUNIT 1 (PTHR17098:SF2)	oxidoreductase	AT3G08610	NADH DEHYDROGENASE [UBIQUINONE] 1 ALPHA SUBCOMPLEX SUBUNIT 1 (PTHR17098:SF2)	oxidoreductase
Zm00001d038523		Zm00001eb291130	OS11G0600600 PROTEIN (PTHR33474:SF16)	-	no_annotation	no_annotation
Zm00001d038530	AT5G04980.2	Zm00001eb291170	OS05G0489000 PROTEIN (PTHR45666:SF10)	phosphatase	AT5G04980	TYPE I INOSITOL POLYPHOSPHATE 5-PHOSPHATASE 10 (PTHR45666:SF20)	phosphatase
Zm00001d038577	AT3G57260.1	Zm00001eb352540	OS05G0495900 PROTEIN (PTHR32227:SF416)	glucosidase	AT3G57260	GLUCAN ENDO-1,3-BETA-GLUCOSIDASE, ACIDIC ISOFORM (PTHR32227:SF232)	glucosidase
Zm00001d038584	AT1G28360.1	Zm00001eb291720	OS05G0497200 PROTEIN (PTHR31677:SF77)	DNA-binding transcription factor	AT1G28360	ETHYLENE-RESPONSIVE TRANSCRIPTION FACTOR 12 (PTHR31677:SF105)	DNA-binding transcription factor
Zm00001d038585	AT3G15210.1	Zm00001eb291730	ETHYLENE-RESPONSIVE TRANSCRIPTION FACTOR 10-RELATED (PTHR31677:SF228)	DNA-binding transcription factor	AT3G15210	ETHYLENE-RESPONSIVE TRANSCRIPTION FACTOR 4 (PTHR31677:SF82)	DNA-binding transcription factor
Zm00001d038595	AT1G50660.1	Zm00001eb291820	ACTIN CYTOSKELETON-REGULATORY COMPLEX PAN-LIKE PROTEIN (PTHR31071:SF2)	-	AT1G50660	ACTIN CYTOSKELETON-REGULATORY COMPLEX PAN-LIKE PROTEIN (PTHR31071:SF2)	-
Zm00001d038599	AT1G05260.1	Zm00001eb291860	PEROXIDASE (PTHR31235:SF38)	peroxidase	AT1G05260	PEROXIDASE 3 (PTHR31235:SF236)	peroxidase
Zm00001d038620	AT3G18850.1	Zm00001eb292040	1-ACYLGLYCEROL-3-PHOSPHATE O-ACYLTRANSFERASE (PTHR10983:SF28)	acyltransferase	AT3G18850	1-ACYL-SN-GLYCEROL-3-PHOSPHATE ACYLTRANSFERASE 5-RELATED (PTHR10983:SF74)	acyltransferase
Zm00001d038625	AT5G04590.1	Zm00001eb292100	SULFITE REDUCTASE [NADPH] SUBUNIT BETA (PTHR11493:SF47)	reductase	AT5G04590	SULFITE REDUCTASE [NADPH] SUBUNIT BETA (PTHR11493:SF47)	reductase
Zm00001d038665	AT2G20340.1	Zm00001eb292480	OS05G0510600 PROTEIN (PTHR11999:SF96)	decarboxylase	AT2G20340	MIP05841P (PTHR11999:SF70)	decarboxylase
Zm00001d038676	AT4G07960.1	Zm00001eb292590	XYLOGLUCAN GLYCOSYLTRANSFERASE 7-RELATED (PTHR32044:SF16)	-	AT4G07960	XYLOGLUCAN GLYCOSYLTRANSFERASE 12-RELATED (PTHR32044:SF44)	-
Zm00001d038703	AT4G35160.1	Zm00001eb292890	O-METHYLTRANSFERASE ZRP4 (PTHR11746:SF304)	methyltransferase	AT4G35160	ACETYLSEROTONIN O-METHYLTRANSFERASE-RELATED (PTHR11746:SF98)	methyltransferase
Zm00001d038714	AT2G30400.1	Zm00001eb292970	TRANSCRIPTION REPRESSOR (PTHR33057:SF66)	-	AT2G30400	TRANSCRIPTION REPRESSOR OFP2 (PTHR33057:SF212)	-
Zm00001d038728	AT1G78580.1	Zm00001eb353280	BCDNA.GH08860 (PTHR10788:SF106)	-	AT1G78580	BCDNA.GH08860 (PTHR10788:SF106)	-
Zm00001d038739	AT1G28240.1	Zm00001eb353780	HEXOSYLTRANSFERASE MUCI70-RELATED (PTHR12956:SF38)	-	AT1G28240	HEXOSYLTRANSFERASE MUCI70-RELATED (PTHR12956:SF38)	-
Zm00001d038745	AT3G01090.2	Zm00001eb353700	NON-SPECIFIC SERINE/THREONINE PROTEIN KINASE (PTHR24346:SF82)	non-receptor serine/threonine protein kinase	AT3G01090	AMP-ACTIVATED PROTEIN KINASE ALPHA SUBUNIT, ISOFORM A (PTHR24343:SF466)	non-receptor serine/threonine protein kinase
Zm00001d038746	AT5G45710.1	Zm00001eb293250	HEAT STRESS TRANSCRIPTION FACTOR A-4D (PTHR10015:SF390)	winged helix/forkhead transcription factor	AT5G45710	HEAT STRESS TRANSCRIPTION FACTOR A-4C (PTHR10015:SF408)	winged helix/forkhead transcription factor
Zm00001d038764	AT3G16520.3	Zm00001eb293450	UDP-GLYCOSYLTRANSFERASE 88A1 (PTHR48048:SF66)	glycosyltransferase	AT3G16520	UDP-GLYCOSYLTRANSFERASE 88A1 (PTHR48049:SF132)	glycosyltransferase
Zm00001d038784	AT3G16500.1	Zm00001eb293610	AUXIN-RESPONSIVE PROTEIN IAA18 (PTHR31734:SF237)	-	AT3G16500	AUXIN-RESPONSIVE PROTEIN IAA26 (PTHR31734:SF256)	-
Zm00001d038796	AT2G25740.1	Zm00001eb293710	PROTEIN CEREBLON (PTHR14255:SF4)	ubiquitin-protein ligase	AT2G25740	PROTEIN CEREBLON (PTHR14255:SF4)	ubiquitin-protein ligase
Zm00001d038835	AT1G71720.1	Zm00001eb294080	OS05G0535800 PROTEIN (PTHR15838:SF2)	-	AT1G71720	PROTEIN PIGMENT DEFECTIVE 338, CHLOROPLASTIC (PTHR15838:SF3)	-
Zm00001d038841	AT5G62530.1	Zm00001eb294160	DELTA-1-PYRROLINE-5-CARBOXYLATE DEHYDROGENASE 12A1, MITOCHONDRIAL (PTHR43521:SF7)	dehydrogenase	AT5G62530	DELTA-1-PYRROLINE-5-CARBOXYLATE DEHYDROGENASE 12A1, MITOCHONDRIAL (PTHR43521:SF7)	dehydrogenase
Zm00001d038842	AT4G09720.1	Zm00001eb294170	OS05G0536900 PROTEIN (PTHR47981:SF7)	small GTPase	AT4G09720	RAS-RELATED PROTEIN RABG1-RELATED (PTHR47981:SF36)	small GTPase
Zm00001d038846	AT1G72770.1	Zm00001eb294200	PROTEIN PHOSPHATASE 2C 50 (PTHR47992:SF84)	protein phosphatase	AT1G72770	PROTEIN PHOSPHATASE 2C 16 (PTHR47992:SF19)	protein phosphatase
Zm00001d038862	AT5G11950.2	Zm00001eb294370	CYTOKININ RIBOSIDE 5'-MONOPHOSPHATE PHOSPHORIBOHYDROLASE LOGL7-RELATED (PTHR31223:SF16)	-	AT5G11950	CYTOKININ RIBOSIDE 5'-MONOPHOSPHATE PHOSPHORIBOHYDROLASE LOG8-RELATED (PTHR31223:SF11)	-
Zm00001d038866	AT5G53050.2	Zm00001eb294430	AB HYDROLASE-1 DOMAIN-CONTAINING PROTEIN (PTHR43329:SF1)	hydrolase	AT5G53050	AB HYDROLASE-1 DOMAIN-CONTAINING PROTEIN (PTHR43329:SF1)	hydrolase
Zm00001d038892	AT2G01600.1	Zm00001eb342730	OS05G0549000 PROTEIN (PTHR22951:SF89)	vesicle coat protein	AT2G01600	OS05G0549000 PROTEIN (PTHR22951:SF89)	vesicle coat protein
Zm00001d038894	AT1G68830.1	Zm00001eb294720	SERINE/THREONINE-PROTEIN KINASE STN7, CHLOROPLASTIC (PTHR46699:SF4)	non-receptor serine/threonine protein kinase	AT1G68830	SERINE/THREONINE-PROTEIN KINASE STN7, CHLOROPLASTIC (PTHR46699:SF4)	non-receptor serine/threonine protein kinase
Zm00001d038915	AT1G18390.2	Zm00001eb294910	WAK RECEPTOR-LIKE PROTEIN KINASE FAMILY PROTEIN-RELATED (PTHR27005:SF164)	transmembrane signal receptor	AT1G18390	LEAF RUST 10 DISEASE-RESISTANCE LOCUS RECEPTOR-LIKE PROTEIN KINASE-LIKE 1.2 (PTHR46008:SF4)	transmembrane signal receptor
Zm00001d038918		Zm00001eb294940	DUF1639 FAMILY PROTEIN (PTHR33130:SF84)	-	no_annotation	no_annotation
Zm00001d038925	AT4G34550.1	Zm00001eb295010	OS05G0552100 PROTEIN (PTHR36062:SF1)	-	AT4G34550	OS05G0552100 PROTEIN (PTHR36062:SF1)	-
Zm00001d038929	AT5G08680.1	Zm00001eb295050	ATP SYNTHASE SUBUNIT BETA, MITOCHONDRIAL (PTHR15184:SF82)	ATP synthase	AT5G08680	ATP SYNTHASE SUBUNIT BETA-1, MITOCHONDRIAL-RELATED (PTHR15184:SF80)	ATP synthase
Zm00001d038944	AT5G25510.1	Zm00001eb295170	SERINE/THREONINE PROTEIN PHOSPHATASE 2A 57 KDA REGULATORY SUBUNIT B' KAPPA ISOFORM (PTHR10257:SF31)	protein phosphatase	AT5G25510	SERINE/THREONINE PROTEIN PHOSPHATASE 2A 57 KDA REGULATORY SUBUNIT B' KAPPA ISOFORM (PTHR10257:SF59)	protein phosphatase
Zm00001d038954	AT4G13400.1	Zm00001eb295310	SI:DKEY-10O6.2 (PTHR10209:SF847)	oxidoreductase	AT4G13400	SI:DKEY-10O6.2 (PTHR10209:SF847)	oxidoreductase
Zm00001d038965	AT1G30840.1	Zm00001eb295400	PURINE PERMEASE-RELATED (PTHR31376:SF7)	-	AT1G30840	PURINE PERMEASE 4-RELATED (PTHR31376:SF3)	-
Zm00001d038988	AT1G76660.1	Zm00001eb295630	OS01G0103800 PROTEIN (PTHR31798:SF3)	-	AT1G76660	OS01G0103800 PROTEIN (PTHR31798:SF3)	-
Zm00001d038993		Zm00001eb295690	-	-	no_annotation	no_annotation
Zm00001d038994	AT5G05550.1	Zm00001eb295700	OS05G0560600 PROTEIN (PTHR31307:SF16)	DNA-binding transcription factor	AT5G05550	SEQUENCE-SPECIFIC DNA BINDING TRANSCRIPTION FACTOR (PTHR31307:SF40)	DNA-binding transcription factor
Zm00001d038996	AT1G78440.1	Zm00001eb295720	OS05G0560900 PROTEIN (PTHR47990:SF55)	oxygenase	AT1G78440	GIBBERELLIN 2-BETA-DIOXYGENASE 1 (PTHR47990:SF150)	oxygenase
Zm00001d039010	AT2G20520.1	no_V5_gene	OS05G0563600 PROTEIN (PTHR32077:SF12)	cell adhesion molecule	AT2G20520	FASCICLIN-LIKE ARABINOGALACTAN PROTEIN 13-RELATED (PTHR32077:SF54)	cell adhesion molecule
Zm00001d039011	AT1G28480.1	Zm00001eb295860	MONOTHIOL GLUTAREDOXIN-S9 (PTHR10168:SF311)	oxidoreductase	AT1G28480	GLUTAREDOXIN-C9 (PTHR10168:SF219)	oxidoreductase
Zm00001d039012	AT5G44150.1	Zm00001eb378780	PHOSPHORELAY PROTEIN (PTHR37260:SF2)	-	AT5G44150	PHOSPHORELAY PROTEIN (PTHR37260:SF2)	-
Zm00001d039014	AT1G27650.1	Zm00001eb295890	SPLICING FACTOR U2AF SMALL SUBUNIT B (PTHR12620:SF40)	RNA splicing factor	AT1G27650	SPLICING FACTOR U2AF SMALL SUBUNIT A (PTHR12620:SF35)	RNA splicing factor
Zm00001d039015	AT5G42940.1	Zm00001eb295900	OS05G0564300 PROTEIN (PTHR22937:SF104)	ubiquitin-protein ligase	AT5G42940	E3 UBIQUITIN-PROTEIN LIGASE RHG1A-RELATED (PTHR22937:SF168)	ubiquitin-protein ligase
Zm00001d039016	AT5G60860.1	Zm00001eb343780	OS05G0564400 PROTEIN (PTHR47979:SF84)	small GTPase	AT5G60860	RAS-RELATED PROTEIN RABA1F (PTHR47979:SF97)	small GTPase
Zm00001d039051	AT1G19450.1	Zm00001eb296200	SUGAR TRANSPORTER ERD6-LIKE 6 (PTHR48021:SF20)	-	AT1G19450	SUGAR TRANSPORTER ERD6-LIKE 4 (PTHR48021:SF67)	-
Zm00001d039052	AT1G75220.1	Zm00001eb296220	RETROVIRUS-RELATED POL POLYPROTEIN LINE-1 (PTHR48021:SF60)	-	AT1G75220	SUGAR TRANSPORTER ERD6-LIKE 6 (PTHR48021:SF23)	-
Zm00001d039056	AT3G01516.1	Zm00001eb296260	SUBFAMILY NOT NAMED (PTHR33264:SF6)	-	AT3G01516	BNAA05G33790D PROTEIN (PTHR33264:SF42)	-
Zm00001d039058	AT3G27880.1	Zm00001eb296280	OS05G0568600 PROTEIN (PTHR33095:SF9)	-	AT3G27880	DUF1645 FAMILY PROTEIN (PTHR33095:SF101)	-
Zm00001d039065	AT2G46270.1	Zm00001eb296340	G-BOX-BINDING FACTOR 2 (PTHR45967:SF38)	-	AT2G46270	G-BOX-BINDING FACTOR 3 (PTHR45967:SF1)	-
Zm00001d039086	AT4G18570.1	Zm00001eb296520	TETRATRICOPEPTIDE REPEAT (TPR)-LIKE SUPERFAMILY PROTEIN (PTHR31342:SF37)	non-motor actin binding protein	AT4G18570	OS01G0651932 PROTEIN (PTHR31342:SF18)	non-motor actin binding protein
Zm00001d039088	AT4G18550.1	Zm00001eb296540	PHOSPHOLIPASE A1-IIGAMMA (PTHR31828:SF1)	phospholipase	AT4G18550	PHOSPHOLIPASE A1-IIGAMMA (PTHR31828:SF1)	phospholipase
Zm00001d039101	AT1G66810.1	Zm00001eb346950	ZINC FINGER CCCH DOMAIN-CONTAINING PROTEIN 15 (PTHR12547:SF162)	RNA metabolism protein	AT1G66810	ZINC FINGER CCCH DOMAIN-CONTAINING PROTEIN 14 (PTHR12547:SF161)	RNA metabolism protein
Zm00001d039139	AT2G30933.1	no_V5_gene	OS05G0581900 PROTEIN (PTHR31044:SF85)	-	AT2G30933	CARBOHYDRATE-BINDING X8 DOMAIN SUPERFAMILY PROTEIN (PTHR31044:SF52)	-
Zm00001d039150	AT4G27970.1	Zm00001eb297200	S-TYPE ANION CHANNEL SLAH3 (PTHR31269:SF6)	-	AT4G27970	S-TYPE ANION CHANNEL SLAH2 (PTHR31269:SF33)	-
Zm00001d039166	AT5G39890.1	Zm00001eb297330	PLANT CYSTEINE OXIDASE 1 (PTHR22966:SF1)	-	AT5G39890	PLANT CYSTEINE OXIDASE 2 (PTHR22966:SF65)	-
Zm00001d039174	AT5G06300.1	Zm00001eb297400	CYTOKININ RIBOSIDE 5'-MONOPHOSPHATE PHOSPHORIBOHYDROLASE LOGL8-RELATED (PTHR31223:SF55)	-	AT5G06300	CYTOKININ RIBOSIDE 5'-MONOPHOSPHATE PHOSPHORIBOHYDROLASE LOG7 (PTHR31223:SF72)	-
Zm00001d039182	AT3G02420.1	Zm00001eb297500	TRANSMEMBRANE PROTEIN 33 HOMOLOG (PTHR30603:SF66)	winged helix/forkhead transcription factor	AT3G02420	TRANSMEMBRANE PROTEIN 33 HOMOLOG (PTHR30603:SF66)	winged helix/forkhead transcription factor
Zm00001d039189	AT2G27170.2	Zm00001eb297550	STRUCTURAL MAINTENANCE OF CHROMOSOMES PROTEIN 3 (PTHR43977:SF1)	-	AT2G27170	STRUCTURAL MAINTENANCE OF CHROMOSOMES PROTEIN 3 (PTHR43977:SF1)	-
Zm00001d039200	AT4G01100.1	Zm00001eb297640	-	-	AT4G01100	MITOCHONDRIAL ADENINE NUCLEOTIDE TRANSPORTER ADNT1 (PTHR24089:SF698)	mitochondrial carrier protein
Zm00001d039252	AT5G64130.1	Zm00001eb118820	OS01G0249300 PROTEIN (PTHR10358:SF45)	-	AT5G64130	ENDOSULPHINE-RELATED (PTHR10358:SF28)	-
Zm00001d039270	AT1G64500.1	Zm00001eb118990	F1N19.7 (PTHR45669:SF7)	oxidoreductase	AT1G64500	F1N19.7 (PTHR45669:SF7)	oxidoreductase
Zm00001d039283	AT4G20260.1	Zm00001eb119130	SALT STRESS ROOT PROTEIN RS1 (PTHR38522:SF1)	-	AT4G20260	PLASMA MEMBRANE-ASSOCIATED CATION-BINDING PROTEIN 1 (PTHR38522:SF2)	-
Zm00001d039297	AT2G20080.1	Zm00001eb119250	OS01G0231100 PROTEIN (PTHR33388:SF31)	-	AT2G20080	PROTEIN SPEAR1 (PTHR33388:SF18)	-
Zm00001d039300	AT4G29100.1	Zm00001eb119270	OS01G0230200 PROTEIN (PTHR16223:SF235)	basic helix-loop-helix transcription factor	AT4G29100	TRANSCRIPTION FACTOR BHLH133-RELATED (PTHR16223:SF321)	basic helix-loop-helix transcription factor
Zm00001d039304	AT3G16175.1	Zm00001eb119320	OS01G0229200 PROTEIN (PTHR45898:SF7)	transporter	AT3G16175	4HBT DOMAIN-CONTAINING PROTEIN (PTHR21660:SF53)	esterase
Zm00001d039324	AT4G27950.1	Zm00001eb119540	ETHYLENE-RESPONSIVE TRANSCRIPTION FACTOR CRF2 (PTHR31194:SF140)	DNA-binding transcription factor	AT4G27950	ETHYLENE-RESPONSIVE TRANSCRIPTION FACTOR CRF3-RELATED (PTHR31194:SF117)	DNA-binding transcription factor
Zm00001d039339	AT5G41761.1	Zm00001eb119670	OS01G0221400 PROTEIN (PTHR33513:SF4)	-	AT5G41761	OS01G0221400 PROTEIN (PTHR33513:SF4)	-
Zm00001d039348	AT3G18760.1	Zm00001eb119770	28S RIBOSOMAL PROTEIN S6, MITOCHONDRIAL (PTHR21011:SF1)	ribosomal protein	AT3G18760	28S RIBOSOMAL PROTEIN S6, MITOCHONDRIAL (PTHR21011:SF1)	ribosomal protein
Zm00001d039384	AT2G34500.1	no_V5_gene	CYTOCHROME P450 61 (PTHR24286:SF228)	oxygenase	AT2G34500	CYTOCHROME P450 61 (PTHR24286:SF228)	oxygenase
Zm00001d039387	AT1G17100.1	Zm00001eb120200	F3F9.4 (PTHR11220:SF25)	-	AT1G17100	F3F9.4 (PTHR11220:SF25)	-
Zm00001d039400	AT2G28540.1	Zm00001eb120310	RNA BINDING (RRM/RBD/RNP MOTIFS) FAMILY PROTEIN (PTHR12603:SF4)	ubiquitin-protein ligase	AT2G28540	RNA BINDING (RRM/RBD/RNP MOTIFS) FAMILY PROTEIN (PTHR12603:SF24)	ubiquitin-protein ligase
Zm00001d039435		Zm00001eb120730	OS01G0201800 PROTEIN (PTHR36892:SF1)	-	no_annotation	no_annotation
Zm00001d039437	AT1G78600.1	Zm00001eb120740	B-BOX ZINC FINGER PROTEIN 22 (PTHR31832:SF67)	-	AT1G78600	B-BOX ZINC FINGER PROTEIN 22 (PTHR31832:SF68)	-
Zm00001d039441	AT1G53460.1	Zm00001eb120760	OS01G0203300 PROTEIN (PTHR23111:SF24)	-	AT1G53460	OS01G0203300 PROTEIN (PTHR23111:SF24)	-
Zm00001d039444	AT1G53380.1	Zm00001eb120780	F28N24.3 PROTEIN (PTHR31161:SF7)	-	AT1G53380	DUF641 DOMAIN-CONTAINING PROTEIN (PTHR31161:SF13)	-
Zm00001d039460	AT5G11900.1	Zm00001eb120970	DENSITY-REGULATED PROTEIN (PTHR12789:SF0)	translation initiation factor	AT5G11900	TRANSLATION MACHINERY-ASSOCIATED PROTEIN 22 (PTHR12789:SF5)	translation initiation factor
Zm00001d039461	AT1G17620.1	Zm00001eb120980	OS01G0195400 PROTEIN (PTHR31234:SF9)	-	AT1G17620	OS05G0199100 PROTEIN (PTHR31234:SF2)	-
Zm00001d039469	AT1G64280.1	Zm00001eb121040	REGULATORY PROTEIN NPR2 (PTHR46475:SF1)	-	AT1G64280	REGULATORY PROTEIN NPR1 (PTHR46475:SF11)	-
Zm00001d039471	AT2G26180.1	Zm00001eb121060	PROTEIN IQ-DOMAIN 6 (PTHR32295:SF95)	-	AT2G26180	PROTEIN IQ-DOMAIN 6 (PTHR32295:SF95)	-
Zm00001d039521	AT5G51980.1	Zm00001eb121510	ZINC FINGER CCCH DOMAIN-CONTAINING PROTEIN 59 (PTHR44489:SF8)	-	AT5G51980	ZINC FINGER CCCH DOMAIN-CONTAINING PROTEIN 63 (PTHR44489:SF1)	-
Zm00001d039524	AT5G12010.1	no_V5_gene	OS01G0186900 PROTEIN (PTHR22930:SF243)	-	AT5G12010	OS05G0593000 PROTEIN (PTHR22930:SF244)	-
Zm00001d039526	AT4G33080.1	Zm00001eb337250	OS01G0186700 PROTEIN (PTHR24356:SF408)	non-receptor serine/threonine protein kinase	AT4G33080	AGC (CAMP-DEPENDENT, CGMP-DEPENDENT AND PROTEIN KINASE C) KINASE FAMILY PROTEIN (PTHR24356:SF332)	non-receptor serine/threonine protein kinase
Zm00001d039532	AT5G15130.1	Zm00001eb121610	OS01G0185900 PROTEIN (PTHR31429:SF65)	DNA-binding transcription factor	AT5G15130	WRKY TRANSCRIPTION FACTOR 72-RELATED (PTHR31429:SF24)	DNA-binding transcription factor
Zm00001d039534	AT2G16780.1	Zm00001eb204740	WD_REPEATS_REGION DOMAIN-CONTAINING PROTEIN (PTHR22847:SF637)	-	AT2G16780	WD-40 REPEAT-CONTAINING PROTEIN MSI2-RELATED (PTHR22850:SF196)	-
Zm00001d039542	AT2G30550.2	Zm00001eb121780	PHOSPHOLIPASE A1-IGAMMA1 CHLOROPLASTIC (PTHR31403:SF50)	phospholipase	AT2G30550	PHOSPHOLIPASE A1-IGAMMA2, CHLOROPLASTIC (PTHR31403:SF51)	phospholipase
Zm00001d039582	AT1G71710.1	Zm00001eb122060	OS01G0183300 PROTEIN (PTHR45666:SF14)	phosphatase	AT1G71710	TYPE IV INOSITOL POLYPHOSPHATE 5-PHOSPHATASE 3 (PTHR45666:SF5)	phosphatase
Zm00001d039589	AT1G22770.1	Zm00001eb337600	PROTEIN GIGANTEA (PTHR36319:SF1)	-	AT1G22770	PROTEIN GIGANTEA (PTHR36319:SF1)	-
Zm00001d039678	AT1G60800.1	Zm00001eb122920	PROTEIN NSP-INTERACTING KINASE 3 (PTHR47988:SF2)	transmembrane signal receptor	AT1G60800	PROTEIN NSP-INTERACTING KINASE 3 (PTHR47988:SF2)	transmembrane signal receptor
Zm00001d039691	AT4G24670.2	Zm00001eb123040	TRYPTOPHAN AMINOTRANSFERASE-RELATED PROTEIN 2 (PTHR43795:SF111)	transaminase	AT4G24670	TRYPTOPHAN AMINOTRANSFERASE-RELATED PROTEIN 2 (PTHR43795:SF22)	transaminase
Zm00001d039702	AT1G14020.1	Zm00001eb123150	O-FUCOSYLTRANSFERASE FAMILY PROTEIN (PTHR31741:SF71)	-	AT1G14020	RHAMNOGALACTURONAN I RHAMNOSYLTRANSFERASE 1 (PTHR31741:SF51)	-
Zm00001d039712	AT5G58320.2	Zm00001eb123220	OS01G0167900 PROTEIN (PTHR32258:SF5)	-	AT5G58320	PROTEIN NETWORKED 4A (PTHR32258:SF3)	-
Zm00001d039733	AT3G53730.1	Zm00001eb219060	HISTONE H4 (PTHR10484:SF0)	chromatin/chromatin-binding, or -regulatory protein	no_annotation	no_annotation
Zm00001d039769	AT2G15530.2	Zm00001eb123630	RING/U-BOX SUPERFAMILY PROTEIN (PTHR22937:SF174)	ubiquitin-protein ligase	AT2G15530	E3 UBIQUITIN-PROTEIN LIGASE RNF165 (PTHR22937:SF65)	ubiquitin-protein ligase
Zm00001d039771	AT4G18690.1	Zm00001eb123660	DOG1 DOMAIN-CONTAINING PROTEIN (PTHR46354:SF26)	-	AT4G18690	PROTEIN DOG1-LIKE 2-RELATED (PTHR46354:SF11)	-
Zm00001d039842	AT5G42510.1	Zm00001eb124210	DIRIGENT PROTEIN (PTHR21495:SF217)	transporter	AT5G42510	DIRIGENT PROTEIN 1-RELATED (PTHR21495:SF161)	transporter
Zm00001d039893	AT2G38090.1	Zm00001eb124630	MYB TRANSCRIPTION FACTOR (PTHR44042:SF59)	-	AT2G38090	DUPLICATED HOMEODOMAIN-LIKE SUPERFAMILY PROTEIN (PTHR44042:SF58)	-
Zm00001d039904	AT2G27600.1	Zm00001eb335640	PROTEIN SUPPRESSOR OF K(+) TRANSPORT GROWTH DEFECT 1 (PTHR23074:SF159)	non-motor microtubule binding protein	AT2G27600	PROTEIN SUPPRESSOR OF K(+) TRANSPORT GROWTH DEFECT 1 (PTHR23074:SF159)	non-motor microtubule binding protein
Zm00001d039910	AT1G25510.1	no_V5_gene	EUKARYOTIC ASPARTYL PROTEASE FAMILY PROTEIN (PTHR13683:SF775)	aspartic protease	AT1G25510	EUKARYOTIC ASPARTYL PROTEASE FAMILY PROTEIN (PTHR13683:SF775)	aspartic protease
Zm00001d039913	AT2G45660.1	Zm00001eb124790	MADS-BOX TRANSCRIPTION FACTOR 56 (PTHR11945:SF434)	MADS box transcription factor	AT2G45660	MADS-BOX PROTEIN SOC1 (PTHR11945:SF341)	MADS box transcription factor
Zm00001d039914	AT3G09390.1	Zm00001eb124800	METALLOTHIONEIN-LIKE PROTEIN 2B (PTHR33543:SF33)	-	AT3G09390	METALLOTHIONEIN-LIKE PROTEIN 2A (PTHR33543:SF36)	-
Zm00001d039989	AT1G68550.1	Zm00001eb125330	-	-	AT1G68550	ETHYLENE-RESPONSIVE TRANSCRIPTION FACTOR ERF118-RELATED (PTHR31194:SF62)	DNA-binding transcription factor
Zm00001d040002	AT1G16310.1	Zm00001eb125400	METAL TOLERANCE PROTEIN 9 (PTHR43840:SF2)	transporter	AT1G16310	METAL TOLERANCE PROTEIN 10 (PTHR43840:SF35)	transporter
Zm00001d040019	AT1G68320.1	Zm00001eb125520	TRANSCRIPTION FACTOR MYB62 (PTHR45675:SF30)	DNA-binding transcription factor	AT1G68320	TRANSCRIPTION FACTOR MYB62 (PTHR45675:SF30)	DNA-binding transcription factor
Zm00001d040020	AT3G02570.1	Zm00001eb335030	MANNOSE-6-PHOSPHATE ISOMERASE (PTHR10309:SF0)	isomerase	AT3G02570	MANNOSE-6-PHOSPHATE ISOMERASE 1 (PTHR10309:SF9)	isomerase
Zm00001d040026		Zm00001eb125560	BOWMAN-BIRK TYPE BRAN TRYPSIN INHIBITOR (PTHR33479:SF22)	-	no_annotation	no_annotation
Zm00001d040056	AT1G71110.1	Zm00001eb125860	TRANSMEMBRANE PROTEIN (PTHR31414:SF16)	-	AT1G71110	TRANSMEMBRANE PROTEIN (PTHR31414:SF16)	-
Zm00001d040059	AT3G18180.1	Zm00001eb125880	OS01G0119100 PROTEIN (PTHR20961:SF144)	glycosyltransferase	AT3G18180	GLYCOSYLTRANSFERASE-RELATED (PTHR20961:SF5)	glycosyltransferase
Zm00001d040076	AT1G15110.1	Zm00001eb125990	PHOSPHATIDYLSERINE SYNTHASE 2 (PTHR15362:SF7)	transferase	AT1G15110	PHOSPHATIDYLSERINE SYNTHASE 2 (PTHR15362:SF7)	transferase
Zm00001d040096		no_V5_gene	-	-	no_annotation	no_annotation
Zm00001d040107	AT3G03440.1	Zm00001eb126230	ARM REPEAT SUPERFAMILY PROTEIN (PTHR23315:SF65)	ubiquitin-protein ligase	AT3G03440	ARM REPEAT SUPERFAMILY PROTEIN (PTHR23315:SF65)	ubiquitin-protein ligase
Zm00001d040111		Zm00001eb126270	-	-	no_annotation	no_annotation
Zm00001d040127	AT5G38560.1	Zm00001eb126400	PROLINE-RICH RECEPTOR-LIKE PROTEIN KINASE PERK8 (PTHR27001:SF489)	-	AT5G38560	PROLINE-RICH RECEPTOR-LIKE PROTEIN KINASE PERK8 (PTHR27001:SF489)	-
Zm00001d040129	AT1G68750.1	Zm00001eb126420	PHOSPHOENOLPYRUVATE CARBOXYLASE (PTHR30523:SF6)	lyase	AT1G68750	PHOSPHOENOLPYRUVATE CARBOXYLASE (PTHR30523:SF6)	lyase
Zm00001d040148	AT1G10585.1	no_V5_gene	OS01G0108600 PROTEIN (PTHR13935:SF46)	basic helix-loop-helix transcription factor	AT1G10585	TRANSCRIPTION FACTOR BHLH167-RELATED (PTHR13935:SF159)	basic helix-loop-helix transcription factor
Zm00001d040158	AT5G40310.1	Zm00001eb126660	RNA EXONUCLEASE 4 (PTHR12801:SF140)	exoribonuclease	AT5G40310	RNA EXONUCLEASE 4 (PTHR12801:SF122)	exoribonuclease
Zm00001d040205	AT3G48610.1	Zm00001eb127030	NON-SPECIFIC PHOSPHOLIPASE C6 (PTHR31956:SF2)	phospholipase	AT3G48610	NON-SPECIFIC PHOSPHOLIPASE C6 (PTHR31956:SF2)	phospholipase
Zm00001d040244	AT1G78780.2	Zm00001eb127300	OS01G0248500 PROTEIN (PTHR31723:SF5)	-	AT1G78780	PATHOGENESIS-RELATED FAMILY PROTEIN (PTHR31723:SF4)	-
Zm00001d040270	AT4G02010.1	Zm00001eb127580	OS01G0253100 PROTEIN (PTHR27001:SF118)	-	AT4G02010	OS01G0253100 PROTEIN (PTHR27001:SF118)	-
Zm00001d040279	AT3G16830.1	Zm00001eb127680	TOPLESS-RELATED PROTEIN 3 (PTHR44083:SF2)	-	AT3G16830	TOPLESS-RELATED PROTEIN 2 (PTHR44083:SF24)	-
Zm00001d040301	AT2G47850.3	Zm00001eb127840	ZINC FINGER CCCH DOMAIN-CONTAINING PROTEIN 58 (PTHR12506:SF41)	protein phosphatase	AT2G47850	ZINC FINGER CCCH DOMAIN-CONTAINING PROTEIN 32 (PTHR12506:SF43)	protein phosphatase
Zm00001d040303	AT5G18610.1	Zm00001eb127860	OS01G0259200 PROTEIN (PTHR47985:SF62)	-	AT5G18610	SERINE/THREONINE-PROTEIN KINASE PBL27 (PTHR47985:SF4)	-
Zm00001d040314	AT2G32080.1	Zm00001eb333400	PURINE-RICH BINDING PROTEIN-ALPHA, ISOFORM B (PTHR12611:SF0)	DNA-binding transcription factor	AT2G32080	PURINE-RICH BINDING PROTEIN-ALPHA, ISOFORM B (PTHR12611:SF0)	DNA-binding transcription factor
Zm00001d040317	AT1G75400.1	Zm00001eb127990	RING/U-BOX SUPERFAMILY PROTEIN (PTHR31150:SF32)	-	AT1G75400	RING/U-BOX SUPERFAMILY PROTEIN (PTHR31150:SF32)	-
Zm00001d040323	AT2G27030.3	Zm00001eb333100	CALMODULIN-3 (PTHR23050:SF480)	calmodulin-related	AT2G27030	CALMODULIN-2-RELATED (PTHR23050:SF481)	calmodulin-related
Zm00001d040361		Zm00001eb128300	SUBFAMILY NOT NAMED (PTHR33474:SF35)	-	no_annotation	no_annotation
Zm00001d040362	AT5G39660.1	Zm00001eb128310	DOF ZINC FINGER PROTEIN DOF1.3 (PTHR31089:SF71)	-	AT5G39660	CYCLIC DOF FACTOR 2 (PTHR31089:SF1)	-
Zm00001d040423	AT1G69560.1	no_V5_gene	TRANSCRIPTION FACTOR MYB56 (PTHR45614:SF259)	-	AT1G69560	TRANSCRIPTION FACTOR MYB105 (PTHR45614:SF260)	-
Zm00001d040426	AT1G69560.1	Zm00001eb128760	MYB DOMAIN PROTEIN 56 (PTHR45614:SF272)	-	AT1G69560	TRANSCRIPTION FACTOR MYB105 (PTHR45614:SF260)	-
Zm00001d040497	AT5G13930.1	Zm00001eb129240	TYPE III POLYKETIDE SYNTHASE B (PTHR11877:SF29)	transferase	AT5G13930	CHALCONE SYNTHASE (PTHR11877:SF14)	transferase
Zm00001d040517		Zm00001eb129420	-	-	no_annotation	no_annotation
Zm00001d040526	AT2G46940.1	Zm00001eb129480	FOLD PROTEIN (PTHR31865:SF2)	-	AT2G46940	FOLD PROTEIN (PTHR31865:SF2)	-
Zm00001d040527	AT1G09540.1	Zm00001eb129490	-	-	AT1G09540	TRANSCRIPTION FACTOR MYB61 (PTHR47997:SF88)	-
Zm00001d040541	AT3G17600.1	Zm00001eb129570	AUXIN-RESPONSIVE PROTEIN IAA30 (PTHR31734:SF94)	-	AT3G17600	AUXIN-RESPONSIVE PROTEIN IAA31 (PTHR31734:SF216)	-
[truncated: 619 more rows]
