# Supplementary material for: Hybrid allele-specific ChIP-seq analysis identifies variation in brassinosteroid-responsive transcription factor binding linked to traits in maize
Source: Genome Biol. 2023 May 8;24:108. doi: 10.1186/s13059-023-02909-w (PMC10165856; doi:10.1186/s13059-023-02909-w)
Supplement: Supplementary file 6 — Additional file 6: Table S5. List of GO-slim plant terms found enriched in Maize only BZR1 target genes, Arabidopsis only BZR1 target genes or both. Significantly over-enriched terms in the respective category are marked by a green background, non-enriched ones in either Arabidopsis only or maize only are marked in red, under-enriched terms are marked by red font color of the p-values. For comparison, p-values and enrichment of shared BZR1 target genes are displayed for the same categories. [file 13059_2023_2909_MOESM6_ESM.xlsx]

## Sheet: Table S5
Table S5: List of GO-slim plant terms found enriched in Maize only BZR1 target genes, Arabidopsis only BZR1 target genes or both. Significantly over-enriched terms in the respective category are marked by a green background, non-enriched ones in either Arabidopsis only or maize only are marked in red, under-enriched terms are marked by red font color of the p-values. For comparison, p-values and …
	Categories with significant enrichment in maize but no enrichment in Arabidopsis
GO-term	Adjusted p-value Maize	# of total genes	# of genes in category	# of submitted genes Maize	# of genes in category in Maize	Enrichment Maize	Adjusted p-value Arabidopsis	# of submitted genes Arabidopsis	# of genes in category in Arabidopsis	Enrichment Arabidopsis	Adjusted p-value Overlap	# of submitted genes Overlap	# of genes in category in Overlap	Enrichment Overlap
cell	1.7936e-06	27594	11708	1516	740	1.15044	0.037411	3633	1609	1.04381	1.8229e-08	518	287	1.30582
intracellular	2.8374e-08	27594	7208	1516	498	1.25756	0.28249	3633	982	1.03478	4.2015e-07	518	191	1.41157
binding	0.0002483	27594	9513	1516	594	1.13654	0.29516	3633	1287	1.02757	5.1146e-06	518	232	1.29914
response to stress	2.4557e-07	27594	1853	1516	158	1.55202	0.074899	3633	274	1.12312	0.00016823	518	60	1.72489
response to external stimulus	0.00014037	27594	229	1516	29	2.30504	0.030319	3633	44	1.45937	0.00018098	518	15	3.48932
catalytic activity	1.3858e-07	27594	7553	1516	513	1.23627	0.49761	3633	1015	1.02069	0.001215	518	178	1.25541
response to biotic stimulus	4.5184e-05	27594	550	1516	56	1.85328	0.021371	3633	95	1.31193	0.0014733	518	23	2.22767
protein modification process	0.00056289	27594	1241	1516	99	1.45204	1	3633	161	0.985379	0.0015067	518	41	1.75994
carbohydrate metabolic process	1.0161e-05	27594	782	1516	76	1.76898	0.30803	3633	115	1.11697	0.0017733	518	29	1.9755
membrane	1.0161e-05	27594	3727	1516	269	1.31374	0.83498	3633	497	1.01285	0.0018346	518	97	1.38643
reproduction	0.0070915	27594	931	1516	72	1.40766	0.08073	3633	144	1.17479	0.0095824	518	30	1.71655
kinase activity	1.3881e-05	27594	1188	1516	104	1.59343	0.053201	3633	183	1.16999	0.01744	518	35	1.56941
transferase activity	2.8374e-08	27594	2429	1516	202	1.5137	0.17895	3633	346	1.08193	0.045925	518	60	1.31586
cellular process	0.0079096	27594	7393	1516	454	1.11777	1	3633	924	0.949294	0.051289	518	160	1.15288
lipid metabolic process	0.0005055	27594	578	1516	54	1.70052	0.1335	3633	91	1.19581	0.18098	518	16	1.47461
cytoplasm	1.656e-07	27594	4745	1516	344	1.31959	1	3633	601	0.962028	0.33999	518	97	1.08898
response to extracellular stimulus	0.0010082	27594	140	1516	19	2.47025	0.21862	3633	25	1.35632	0.43438	518	4	1.52201
cellular amino acid and derivative metabolic process	0.0025411	27594	483	1516	44	1.65814	0.42957	3633	71	1.1165	0.45984	518	11	1.21319
	Categories with significant enrichment in maize but underenrichment in Arabidopsis.
GO-term	Adjusted p-value Maize	# of total genes	# of genes in category	# of submitted genes Maize	# of genes in category in Maize	Enrichment Maize	Adjusted p-value Arabidopsis	# of submitted genes Arabidopsis	# of genes in category in Arabidopsis	Enrichment Arabidopsis	Adjusted p-value Overlap	# of submitted genes Overlap	# of genes in category in Overlap	Enrichment Overlap
protein binding	0.0011712	27594	2416	1516	171	1.28829	0.90638	3633	311	0.977716	0.0029314	518	67	1.47728
Golgi apparatus	5.0398e-05	27594	194	1516	27	2.53325	0.032924	3633	13	0.508968	0.30775	518	6	1.64753
transport	0.0041046	27594	1502	1516	110	1.33302	0.89462	3633	191	0.965857	0.34302	518	33	1.17039
	Categories with significant enrichment in both maize and Arabidopsis
GO-term	Adjusted p-value Maize	# of total genes	# of genes in category	# of submitted genes Maize	# of genes in category in Maize	Enrichment Maize	Adjusted p-value Arabidopsis	# of submitted genes Arabidopsis	# of genes in category in Arabidopsis	Enrichment Arabidopsis	Adjusted p-value Overlap	# of submitted genes Overlap	# of genes in category in Overlap	Enrichment Overlap
transcription regulator activity	1.4943e-05	27594	1756	1516	142	1.4719	2.3437e-24	3633	386	1.6696	2.4042e-22	518	101	3.06395
transcription factor activity	3.8091e-05	27594	1547	1516	126	1.4825	8.1084e-24	3633	348	1.70859	5.0222e-22	518	93	3.20241
response to endogenous stimulus	0.0011591	27594	835	1516	70	1.5259	3.6509e-25	3633	225	2.04666	3.0804e-16	518	58	3.70021
DNA binding	0.0010082	27594	2207	1516	159	1.31132	2.3786e-11	3633	403	1.38692	6.5709e-15	518	99	2.38956
nucleus	0.0010181	27594	2308	1516	165	1.30126	7.4329e-06	3633	383	1.26041	6.5575e-13	518	97	2.23883
response to abiotic stimulus	9.9297e-09	27594	1168	1516	117	1.8233	2.386e-05	3633	209	1.3591	8.972e-11	518	59	2.69088
plasma membrane	3.8562e-09	27594	1574	1516	149	1.72305	0.0080087	3633	249	1.20156	7.1675e-07	518	61	2.06448
multicellular organismal development	1.2673e-05	27594	1655	1516	136	1.49574	3.3621e-07	3633	295	1.35386	7.3336e-07	518	63	2.02781
post-embryonic development	0.001248	27594	884	1516	73	1.50309	0.00040309	3633	158	1.35754	1.729e-05	518	38	2.2899
anatomical structure morphogenesis	0.00036796	27594	515	1516	50	1.76717	0.00067697	3633	99	1.46008	0.00026463	518	24	2.4825
	Categories with significant enrichment in Arabidopsis but not in maize
GO-term	Adjusted p-value Maize	# of total genes	# of genes in category	# of submitted genes Maize	# of genes in category in Maize	Enrichment Maize	Adjusted p-value Arabidopsis	# of submitted genes Arabidopsis	# of genes in category in Arabidopsis	Enrichment Arabidopsis	Adjusted p-value Overlap	# of submitted genes Overlap	# of genes in category in Overlap	Enrichment Overlap
flower development	0.060608	27594	228	1516	20	1.59665	0.0032527	3633	49	1.63234	4.8031e-05	518	16	3.73826
cell growth	0.1411	27594	240	1516	19	1.44098	0.0055061	3633	50	1.58237	0.0024262	518	13	2.88547
