# Supplementary material for: Hybrid allele-specific ChIP-seq analysis identifies variation in brassinosteroid-responsive transcription factor binding linked to traits in maize
Source: Genome Biol. 2023 May 8;24:108. doi: 10.1186/s13059-023-02909-w (PMC10165856; doi:10.1186/s13059-023-02909-w)
Supplement: Supplementary file 7 — Additional file 7: Table S6. List of 52765 ZmBZR1 binding sites reproducible in all 6 replicas of B73xMo17 F1 hybrids and genes annotated to these regions. Genes with significant BZR1 binding sites from 5 kb upstream to 1 kb downstream of the TSS and TTS, respectively, were considered target genes. [file 13059_2023_2909_MOESM7_ESM.txt]

seqnames	start	end	id	val	center	promoter_5kb	promoter_1kb	gene	five_prime_UTR	exon	intron	three_prime_UTR	post_gene_1kb	non_genic	gene.ID	distance_to_gene	strand	gene.ID.additional_downstream	distance_to_gene.additional_downstream	strand.additional_downstream
B73-chr1	46049	46249	1-B73:46149	120	46149	no	no	yes	yes	no	no	no	no	no	Zm00001eb000020	0	-	NA	NA	NA
B73-chr1	123196	123396	1-B73:123296	79	123296	no	no	no	no	no	no	no	no	yes	NA	NA	NA	NA	NA	NA
B73-chr1	189460	189660	1-B73:189560	373.9	189560	no	no	yes	yes	no	no	no	no	no	Zm00001eb000060	0	-	NA	NA	NA
B73-chr1	200101	200301	1-B73:200201	178.5	200201	yes	no	no	no	no	no	no	yes	no	Zm00001eb000070	1369	-	Zm00001eb000080	61	-
B73-chr1	206382	206582	1-B73:206482	248	206482	yes	no	no	no	no	no	no	yes	no	Zm00001eb000080	3089	-	Zm00001eb000100	137	-
B73-chr1	460590	460790	1-B73:460690	297	460690	no	no	no	no	no	no	no	no	yes	NA	NA	NA	NA	NA	NA
B73-chr1	495159	495359	1-B73:495259	179.4	495259	no	no	no	no	no	no	no	no	yes	NA	NA	NA	NA	NA	NA
B73-chr1	1018072	1018272	1-B73:1018172	142	1018172	no	no	yes	yes	no	no	no	no	no	Zm00001eb000220	0	+	NA	NA	NA
B73-chr1	1602371	1602571	1-B73:1602471	148	1602471	no	yes	no	no	no	no	no	no	no	Zm00001eb000370	48	-	NA	NA	NA
B73-chr1	1706437	1706637	1-B73:1706537	144	1706537	no	yes	no	no	no	no	no	no	no	Zm00001eb000380	40	+	NA	NA	NA
B73-chr1	1708209	1708409	1-B73:1708309	271.6	1708309	no	no	no	no	no	no	no	yes	no	Zm00001eb000380	310	+	NA	NA	NA
B73-chr1	1801892	1802092	1-B73:1801992	229	1801992	no	no	no	no	no	no	no	no	yes	NA	NA	NA	NA	NA	NA
B73-chr1	1808418	1808618	1-B73:1808518	167	1808518	no	no	yes	no	no	yes	no	no	no	Zm00001eb000390	0	+	NA	NA	NA
B73-chr1	1931090	1931290	1-B73:1931190	994.6	1931190	yes	no	no	no	no	no	no	yes	no	Zm00001eb000430	1047	-	Zm00001eb000440	871	+
B73-chr1	2553250	2553450	1-B73:2553350	1417.7	2553350	no	no	no	no	no	no	no	yes	no	Zm00001eb000600	74	-	NA	NA	NA
B73-chr1	2556471	2556671	1-B73:2556571	160.7	2556571	no	yes	no	no	no	no	no	no	no	Zm00001eb000600	75	-	NA	NA	NA
B73-chr1	2556769	2556969	1-B73:2556869	112.3	2556869	no	yes	no	no	no	no	no	no	no	Zm00001eb000600	373	-	NA	NA	NA
B73-chr1	2775743	2775943	1-B73:2775843	245	2775843	yes	no	no	no	no	no	no	no	no	Zm00001eb000660	2270	-	NA	NA	NA
B73-chr1	2807166	2807366	1-B73:2807266	654.4	2807266	yes	no	no	no	no	no	no	no	no	Zm00001eb000680	2497	-	NA	NA	NA
B73-chr1	2809264	2809464	1-B73:2809364	136.2	2809364	no	yes	no	no	no	no	no	no	no	Zm00001eb000690	718	+	NA	NA	NA
B73-chr1	2809878	2810078	1-B73:2809978	505.1	2809978	no	yes	no	no	no	no	no	no	no	Zm00001eb000690	104	+	NA	NA	NA
B73-chr1	2810071	2810271	1-B73:2810171	379.7	2810171	no	no	yes	yes	no	no	no	no	no	Zm00001eb000690	0	+	NA	NA	NA
B73-chr1	2965169	2965369	1-B73:2965269	434	2965269	no	yes	no	no	no	no	no	no	no	Zm00001eb000790	62	+	NA	NA	NA
B73-chr1	3041951	3042151	1-B73:3042051	344.1	3042051	no	yes	no	no	no	no	no	no	no	Zm00001eb000840	545	+	NA	NA	NA
B73-chr1	3042117	3042317	1-B73:3042217	194.7	3042217	no	yes	no	no	no	no	no	no	no	Zm00001eb000840	379	+	NA	NA	NA
B73-chr1	3042268	3042468	1-B73:3042368	159.2	3042368	no	yes	no	no	no	no	no	no	no	Zm00001eb000840	228	+	NA	NA	NA
B73-chr1	3086257	3086457	1-B73:3086357	954.3	3086357	no	no	yes	no	no	no	yes	no	no	Zm00001eb000850	0	-	NA	NA	NA
B73-chr1	3086778	3086978	1-B73:3086878	155.7	3086878	no	yes	no	no	no	no	no	no	no	Zm00001eb000850	102	-	NA	NA	NA
B73-chr1	3115107	3115307	1-B73:3115207	417.5	3115207	no	yes	no	no	no	no	no	no	no	Zm00001eb000870	286	+	NA	NA	NA
B73-chr1	3137022	3137222	1-B73:3137122	162.3	3137122	no	no	no	no	no	no	no	no	yes	NA	NA	NA	NA	NA	NA
B73-chr1	3137162	3137362	1-B73:3137262	151.7	3137262	no	no	no	no	no	no	no	no	yes	NA	NA	NA	NA	NA	NA
B73-chr1	3155209	3155409	1-B73:3155309	270.9	3155309	no	no	no	no	no	no	no	no	yes	NA	NA	NA	NA	NA	NA
B73-chr1	3155702	3155902	1-B73:3155802	233.1	3155802	no	no	no	no	no	no	no	no	yes	NA	NA	NA	NA	NA	NA
B73-chr1	3163851	3164051	1-B73:3163951	263	3163951	no	no	yes	no	no	no	yes	no	no	Zm00001eb000880	0	-	NA	NA	NA
B73-chr1	3168880	3169080	1-B73:3168980	494	3168980	yes	no	no	no	no	no	no	no	no	Zm00001eb000880	1151	-	NA	NA	NA
B73-chr1	3180079	3180279	1-B73:3180179	349	3180179	no	no	no	no	no	no	no	no	yes	NA	NA	NA	NA	NA	NA
B73-chr1	3180714	3180914	1-B73:3180814	139.2	3180814	no	no	no	no	no	no	no	no	yes	NA	NA	NA	NA	NA	NA
B73-chr1	3180866	3181066	1-B73:3180966	405.8	3180966	no	no	no	no	no	no	no	no	yes	NA	NA	NA	NA	NA	NA
B73-chr1	3221830	3222030	1-B73:3221930	553.6	3221930	no	no	yes	yes	no	no	no	no	no	Zm00001eb000900	0	+	NA	NA	NA
B73-chr1	3260743	3260943	1-B73:3260843	2307.7	3260843	yes	no	no	no	no	no	no	no	no	Zm00001eb000920	2169	+	NA	NA	NA
B73-chr1	3260860	3261060	1-B73:3260960	568.3	3260960	yes	no	no	no	no	no	no	no	no	Zm00001eb000920	2052	+	NA	NA	NA
B73-chr1	3261758	3261958	1-B73:3261858	408.3	3261858	yes	no	no	no	no	no	no	no	no	Zm00001eb000920	1154	+	NA	NA	NA
B73-chr1	3262965	3263165	1-B73:3263065	187	3263065	no	no	yes	yes	no	no	no	no	no	Zm00001eb000920	0	+	NA	NA	NA
B73-chr1	3279222	3279422	1-B73:3279322	303.5	3279322	no	no	yes	no	no	no	yes	no	no	Zm00001eb000920	0	+	NA	NA	NA
B73-chr1	3279334	3279534	1-B73:3279434	560.5	3279434	no	no	yes	no	no	no	yes	no	no	Zm00001eb000920	0	+	NA	NA	NA
B73-chr1	3362226	3362426	1-B73:3362326	231	3362326	no	no	yes	yes	no	no	no	no	no	Zm00001eb000970	0	+	NA	NA	NA
B73-chr1	3363761	3363961	1-B73:3363861	184	3363861	no	no	yes	no	no	yes	no	no	no	Zm00001eb000970	0	+	NA	NA	NA
B73-chr1	3369937	3370137	1-B73:3370037	1445	3370037	no	yes	no	no	no	no	no	no	no	Zm00001eb000980	619	-	NA	NA	NA
B73-chr1	3371342	3371542	1-B73:3371442	585	3371442	no	no	yes	no	no	no	yes	no	no	Zm00001eb000990	0	+	NA	NA	NA
B73-chr1	3443274	3443474	1-B73:3443374	249	3443374	no	yes	no	no	no	no	no	no	no	Zm00001eb001030	29	-	NA	NA	NA
B73-chr1	3444087	3444287	1-B73:3444187	383	3444187	no	yes	no	no	no	no	no	no	no	Zm00001eb001030	842	-	NA	NA	NA
B73-chr1	3445149	3445349	1-B73:3445249	193	3445249	yes	no	no	no	no	no	no	no	no	Zm00001eb001030	1904	-	NA	NA	NA
B73-chr1	3478366	3478566	1-B73:3478466	620	3478466	yes	no	no	no	no	no	no	yes	no	Zm00001eb001050	1908	+	Zm00001eb001040	176	+
B73-chr1	3488335	3488535	1-B73:3488435	3541.3	3488435	no	yes	no	no	no	no	no	no	no	Zm00001eb001060	319	-	NA	NA	NA
B73-chr1	3488569	3488769	1-B73:3488669	852.7	3488669	no	yes	no	no	no	no	no	no	no	Zm00001eb001060	553	-	NA	NA	NA
B73-chr1	3522977	3523177	1-B73:3523077	591.8	3523077	no	no	no	no	no	no	no	no	yes	NA	NA	NA	NA	NA	NA
B73-chr1	3524387	3524587	1-B73:3524487	306.4	3524487	no	no	no	no	no	no	no	no	yes	NA	NA	NA	NA	NA	NA
B73-chr1	3530899	3531099	1-B73:3530999	143	3530999	yes	no	no	no	no	no	no	no	no	Zm00001eb001070	4439	+	NA	NA	NA
B73-chr1	3534191	3534391	1-B73:3534291	343.8	3534291	yes	no	no	no	no	no	no	no	no	Zm00001eb001070	1147	+	NA	NA	NA
B73-chr1	3563301	3563501	1-B73:3563401	424	3563401	yes	no	no	no	no	no	no	no	no	Zm00001eb001090	2998	+	NA	NA	NA
B73-chr1	3564212	3564412	1-B73:3564312	1234	3564312	yes	no	no	no	no	no	no	no	no	Zm00001eb001090	2087	+	NA	NA	NA
B73-chr1	3566144	3566344	1-B73:3566244	1780.8	3566244	no	yes	no	no	no	no	no	no	no	Zm00001eb001090	155	+	NA	NA	NA
B73-chr1	3652117	3652317	1-B73:3652217	179.4	3652217	no	yes	no	no	no	no	no	no	no	Zm00001eb001110	26	-	NA	NA	NA
B73-chr1	3652305	3652505	1-B73:3652405	131.6	3652405	no	yes	no	no	no	no	no	no	no	Zm00001eb001110	214	-	NA	NA	NA
B73-chr1	3730804	3731004	1-B73:3730904	1170.1	3730904	yes	no	no	no	no	no	no	no	no	Zm00001eb001120	1838	+	NA	NA	NA
B73-chr1	3730896	3731096	1-B73:3730996	241.9	3730996	yes	no	no	no	no	no	no	no	no	Zm00001eb001120	1746	+	NA	NA	NA
B73-chr1	3732610	3732810	1-B73:3732710	210.6	3732710	no	yes	no	no	no	no	no	no	no	Zm00001eb001120	32	+	NA	NA	NA
B73-chr1	3732752	3732952	1-B73:3732852	524.4	3732852	no	no	yes	yes	no	no	no	no	no	Zm00001eb001120	0	+	NA	NA	NA
B73-chr1	3762528	3762728	1-B73:3762628	179.6	3762628	no	yes	no	no	no	no	no	no	no	Zm00001eb001130	111	+	NA	NA	NA
B73-chr1	3787426	3787626	1-B73:3787526	383.4	3787526	no	yes	no	no	no	no	no	no	no	Zm00001eb001150	156	+	NA	NA	NA
B73-chr1	3787808	3788008	1-B73:3787908	333.6	3787908	no	no	yes	no	no	yes	no	no	no	Zm00001eb001150	0	+	NA	NA	NA
B73-chr1	3789471	3789671	1-B73:3789571	1731	3789571	no	no	yes	no	no	yes	no	no	no	Zm00001eb001150	0	+	NA	NA	NA
B73-chr1	3802405	3802605	1-B73:3802505	208	3802505	no	yes	no	no	no	no	no	no	no	Zm00001eb001190	79	+	NA	NA	NA
B73-chr1	3839380	3839580	1-B73:3839480	565.3	3839480	yes	no	no	no	no	no	no	yes	no	Zm00001eb001220	1136	+	Zm00001eb001210	776	+
B73-chr1	3960256	3960456	1-B73:3960356	273	3960356	no	yes	no	no	no	no	no	no	no	Zm00001eb001270	651	-	NA	NA	NA
B73-chr1	3962279	3962479	1-B73:3962379	420.4	3962379	no	yes	no	no	no	no	no	no	no	Zm00001eb001280	180	+	NA	NA	NA
B73-chr1	3962821	3963021	1-B73:3962921	680.6	3962921	no	no	yes	no	yes	no	no	no	no	Zm00001eb001280	0	+	NA	NA	NA
B73-chr1	3975264	3975464	1-B73:3975364	459	3975364	no	no	yes	yes	no	no	no	no	no	Zm00001eb001290	0	-	NA	NA	NA
B73-chr1	4078612	4078812	1-B73:4078712	468	4078712	no	yes	no	no	no	no	no	no	no	Zm00001eb001340	98	+	NA	NA	NA
B73-chr1	4095308	4095508	1-B73:4095408	1108.8	4095408	no	yes	no	no	no	no	no	no	no	Zm00001eb001370	197	-	NA	NA	NA
B73-chr1	4095469	4095669	1-B73:4095569	455	4095569	no	yes	no	no	no	no	no	no	no	Zm00001eb001370	358	-	NA	NA	NA
B73-chr1	4097009	4097209	1-B73:4097109	126.8	4097109	yes	no	no	no	no	no	no	no	no	Zm00001eb001370	1898	-	NA	NA	NA
B73-chr1	4100957	4101157	1-B73:4101057	281.1	4101057	no	no	no	no	no	no	no	no	yes	NA	NA	NA	NA	NA	NA
B73-chr1	4101322	4101522	1-B73:4101422	440.9	4101422	no	no	no	no	no	no	no	no	yes	NA	NA	NA	NA	NA	NA
B73-chr1	4104598	4104798	1-B73:4104698	139.1	4104698	no	no	no	no	no	no	no	no	yes	NA	NA	NA	NA	NA	NA
B73-chr1	4104739	4104939	1-B73:4104839	337	4104839	no	no	no	no	no	no	no	no	yes	NA	NA	NA	NA	NA	NA
B73-chr1	4104852	4105052	1-B73:4104952	153.8	4104952	no	no	no	no	no	no	no	no	yes	NA	NA	NA	NA	NA	NA
B73-chr1	4105175	4105375	1-B73:4105275	218	4105275	no	no	no	no	no	no	no	no	yes	NA	NA	NA	NA	NA	NA
B73-chr1	4105318	4105518	1-B73:4105418	402.8	4105418	no	no	no	no	no	no	no	no	yes	NA	NA	NA	NA	NA	NA
B73-chr1	4108632	4108832	1-B73:4108732	1340.4	4108732	no	no	no	no	no	no	no	no	yes	NA	NA	NA	NA	NA	NA
B73-chr1	4108823	4109023	1-B73:4108923	1395.6	4108923	no	no	no	no	no	no	no	no	yes	NA	NA	NA	NA	NA	NA
B73-chr1	4109856	4110056	1-B73:4109956	815.2	4109956	no	no	no	no	no	no	no	no	yes	NA	NA	NA	NA	NA	NA
B73-chr1	4485845	4486045	1-B73:4485945	1054	4485945	no	no	yes	no	yes	no	no	no	no	Zm00001eb001520	0	-	NA	NA	NA
B73-chr1	4490606	4490806	1-B73:4490706	281	4490706	no	no	yes	no	no	yes	no	no	no	Zm00001eb001530	0	-	NA	NA	NA
B73-chr1	4549485	4549685	1-B73:4549585	217	4549585	no	no	no	no	no	no	no	no	yes	NA	NA	NA	NA	NA	NA
B73-chr1	4621898	4622098	1-B73:4621998	305	4621998	no	no	no	no	no	no	no	no	yes	NA	NA	NA	NA	NA	NA
B73-chr1	4623408	4623608	1-B73:4623508	376.9	4623508	no	no	no	no	no	no	no	no	yes	NA	NA	NA	NA	NA	NA
B73-chr1	4670087	4670287	1-B73:4670187	193	4670187	no	no	no	no	no	no	no	no	yes	NA	NA	NA	NA	NA	NA
B73-chr1	4671033	4671233	1-B73:4671133	194.7	4671133	no	no	no	no	no	no	no	no	yes	NA	NA	NA	NA	NA	NA
B73-chr1	4671187	4671387	1-B73:4671287	121.3	4671287	no	no	no	no	no	no	no	yes	no	Zm00001eb001560	923	-	NA	NA	NA
B73-chr1	4673051	4673251	1-B73:4673151	730.5	4673151	no	no	yes	no	no	yes	no	no	no	Zm00001eb001560	0	-	NA	NA	NA
B73-chr1	4673126	4673326	1-B73:4673226	921.5	4673226	no	no	yes	no	no	yes	no	no	no	Zm00001eb001560	0	-	NA	NA	NA
B73-chr1	4673993	4674193	1-B73:4674093	732.8	4674093	no	no	yes	no	no	yes	no	no	no	Zm00001eb001560	0	-	NA	NA	NA
B73-chr1	4674324	4674524	1-B73:4674424	902.2	4674424	no	no	yes	no	no	yes	no	no	no	Zm00001eb001560	0	-	NA	NA	NA
B73-chr1	4676568	4676768	1-B73:4676668	85.2	4676668	yes	no	no	no	no	no	no	no	no	Zm00001eb001560	1054	-	NA	NA	NA
B73-chr1	4690291	4690491	1-B73:4690391	420	4690391	no	yes	no	no	no	no	no	no	no	Zm00001eb001570	428	-	NA	NA	NA
B73-chr1	4837668	4837868	1-B73:4837768	448.5	4837768	yes	no	no	no	no	no	no	no	no	Zm00001eb001620	2129	-	NA	NA	NA
B73-chr1	4848112	4848312	1-B73:4848212	635	4848212	no	no	yes	no	no	no	yes	no	no	Zm00001eb001630	0	+	NA	NA	NA
B73-chr1	4849089	4849289	1-B73:4849189	468.9	4849189	no	no	no	no	no	no	no	yes	no	Zm00001eb001630	939	+	NA	NA	NA
B73-chr1	4849189	4849389	1-B73:4849289	454.1	4849289	no	no	no	no	no	no	no	no	yes	NA	NA	NA	NA	NA	NA
B73-chr1	4850030	4850230	1-B73:4850130	422.8	4850130	no	no	no	no	no	no	no	no	yes	NA	NA	NA	NA	NA	NA
B73-chr1	4851614	4851814	1-B73:4851714	567	4851714	no	no	no	no	no	no	no	no	yes	NA	NA	NA	NA	NA	NA
B73-chr1	4863678	4863878	1-B73:4863778	744.1	4863778	no	no	yes	no	no	yes	no	no	no	Zm00001eb001650	0	-	NA	NA	NA
B73-chr1	4863992	4864192	1-B73:4864092	819.9	4864092	no	no	yes	no	no	yes	no	no	no	Zm00001eb001650	0	-	NA	NA	NA
B73-chr1	4867376	4867576	1-B73:4867476	557	4867476	no	no	yes	no	no	yes	no	no	no	Zm00001eb001650	0	-	NA	NA	NA
B73-chr1	4867866	4868066	1-B73:4867966	112	4867966	no	no	yes	yes	no	no	no	no	no	Zm00001eb001650	0	-	NA	NA	NA
B73-chr1	4868142	4868342	1-B73:4868242	495	4868242	no	yes	no	no	no	no	no	no	no	Zm00001eb001650	202	-	NA	NA	NA
B73-chr1	4870360	4870560	1-B73:4870460	227	4870460	yes	no	no	no	no	no	no	no	no	Zm00001eb001650	2420	-	NA	NA	NA
B73-chr1	4876996	4877196	1-B73:4877096	721	4877096	no	no	no	no	no	no	no	no	yes	NA	NA	NA	NA	NA	NA
B73-chr1	4948312	4948512	1-B73:4948412	83	4948412	no	yes	no	no	no	no	no	no	no	Zm00001eb001670	72	-	NA	NA	NA
B73-chr1	5046112	5046312	1-B73:5046212	368.1	5046212	yes	no	no	no	no	no	no	no	no	Zm00001eb001680	2533	+	NA	NA	NA
B73-chr1	5046548	5046748	1-B73:5046648	642.8	5046648	yes	no	no	no	no	no	no	no	no	Zm00001eb001680	2097	+	NA	NA	NA
B73-chr1	5048859	5049059	1-B73:5048959	151.6	5048959	no	no	yes	no	yes	no	no	no	no	Zm00001eb001680	0	+	NA	NA	NA
B73-chr1	5062664	5062864	1-B73:5062764	274	5062764	yes	no	no	no	no	no	no	yes	no	Zm00001eb001690	4959	-	Zm00001eb001700	814	+
B73-chr1	5063393	5063593	1-B73:5063493	355	5063493	yes	no	no	no	no	no	no	no	no	Zm00001eb001710	1040	+	NA	NA	NA
B73-chr1	5064112	5064312	1-B73:5064212	254	5064212	no	yes	no	no	no	no	no	no	no	Zm00001eb001710	321	+	NA	NA	NA
B73-chr1	5073197	5073397	1-B73:5073297	1558	5073297	yes	no	no	no	no	no	no	no	no	Zm00001eb001720	3202	+	NA	NA	NA
B73-chr1	5073890	5074090	1-B73:5073990	2152	5073990	yes	no	no	no	no	no	no	no	no	Zm00001eb001720	2509	+	NA	NA	NA
B73-chr1	5074994	5075194	1-B73:5075094	281.9	5075094	yes	no	no	no	no	no	no	no	no	Zm00001eb001720	1405	+	NA	NA	NA
B73-chr1	5075217	5075417	1-B73:5075317	570.3	5075317	yes	no	no	no	no	no	no	no	no	Zm00001eb001720	1182	+	NA	NA	NA
B73-chr1	5089192	5089392	1-B73:5089292	480	5089292	no	no	no	no	no	no	no	no	yes	NA	NA	NA	NA	NA	NA
B73-chr1	5095912	5096112	1-B73:5096012	578.6	5096012	no	no	yes	no	no	yes	no	no	no	Zm00001eb001740	0	-	NA	NA	NA
B73-chr1	5095985	5096185	1-B73:5096085	395.4	5096085	no	no	yes	no	no	yes	no	no	no	Zm00001eb001740	0	-	NA	NA	NA
B73-chr1	5114837	5115037	1-B73:5114937	420	5114937	no	no	yes	no	no	no	yes	no	no	Zm00001eb001760	0	+	NA	NA	NA
B73-chr1	5122835	5123035	1-B73:5122935	317.7	5122935	no	no	no	no	no	no	no	no	yes	NA	NA	NA	NA	NA	NA
B73-chr1	5123448	5123648	1-B73:5123548	337.3	5123548	no	no	no	no	no	no	no	no	yes	NA	NA	NA	NA	NA	NA
B73-chr1	5161404	5161604	1-B73:5161504	287	5161504	no	no	yes	no	no	no	yes	no	no	Zm00001eb001770	0	+	NA	NA	NA
B73-chr1	5281402	5281602	1-B73:5281502	325.2	5281502	no	no	yes	yes	no	no	no	no	no	Zm00001eb001780	0	+	NA	NA	NA
B73-chr1	5284363	5284563	1-B73:5284463	742	5284463	no	no	yes	no	no	no	yes	no	no	Zm00001eb001780	0	+	NA	NA	NA
B73-chr1	5378893	5379093	1-B73:5378993	409	5378993	no	no	no	no	no	no	no	no	yes	NA	NA	NA	NA	NA	NA
B73-chr1	5380958	5381158	1-B73:5381058	502.3	5381058	yes	no	no	no	no	no	no	no	no	Zm00001eb001830	3522	+	NA	NA	NA
B73-chr1	5384264	5384464	1-B73:5384364	202.4	5384364	no	yes	no	no	no	no	no	no	no	Zm00001eb001830	216	+	NA	NA	NA
B73-chr1	5384422	5384622	1-B73:5384522	180.6	5384522	no	yes	no	no	no	no	no	no	no	Zm00001eb001830	58	+	NA	NA	NA
B73-chr1	5385216	5385416	1-B73:5385316	416	5385316	no	no	yes	no	no	yes	no	no	no	Zm00001eb001830	0	+	NA	NA	NA
B73-chr1	5417117	5417317	1-B73:5417217	684	5417217	no	no	no	no	no	no	no	no	yes	NA	NA	NA	NA	NA	NA
B73-chr1	5418047	5418247	1-B73:5418147	1007	5418147	no	no	no	no	no	no	no	no	yes	NA	NA	NA	NA	NA	NA
B73-chr1	5418354	5418554	1-B73:5418454	666	5418454	no	no	no	no	no	no	no	no	yes	NA	NA	NA	NA	NA	NA
B73-chr1	5419539	5419739	1-B73:5419639	464.8	5419639	yes	no	no	no	no	no	no	no	no	Zm00001eb001860	4135	+	NA	NA	NA
B73-chr1	5420365	5420565	1-B73:5420465	431.6	5420465	yes	no	no	no	no	no	no	no	no	Zm00001eb001860	3309	+	NA	NA	NA
B73-chr1	5449134	5449334	1-B73:5449234	339	5449234	no	no	no	no	no	no	no	yes	no	Zm00001eb001880	566	+	NA	NA	NA
B73-chr1	5449543	5449743	1-B73:5449643	736.1	5449643	no	no	no	no	no	no	no	yes	no	Zm00001eb001880	975	+	NA	NA	NA
B73-chr1	5449811	5450011	1-B73:5449911	352.9	5449911	no	no	no	no	no	no	no	yes	no	Zm00001eb001890	35	-	NA	NA	NA
B73-chr1	5471847	5472047	1-B73:5471947	268	5471947	no	no	yes	yes	no	no	no	no	no	Zm00001eb001900	0	+	NA	NA	NA
B73-chr1	5488426	5488626	1-B73:5488526	228.7	5488526	no	no	yes	yes	no	no	no	no	no	Zm00001eb001910	0	-	NA	NA	NA
B73-chr1	5542513	5542713	1-B73:5542613	228.6	5542613	no	no	no	no	no	no	no	yes	no	Zm00001eb001920	346	-	NA	NA	NA
B73-chr1	5542878	5543078	1-B73:5542978	422.4	5542978	no	no	yes	no	no	no	yes	no	no	Zm00001eb001920	0	-	NA	NA	NA
B73-chr1	5551512	5551712	1-B73:5551612	1270.1	5551612	no	no	no	no	no	no	no	no	yes	NA	NA	NA	NA	NA	NA
B73-chr1	5551585	5551785	1-B73:5551685	479.9	5551685	no	no	no	no	no	no	no	no	yes	NA	NA	NA	NA	NA	NA
B73-chr1	5556232	5556432	1-B73:5556332	505	5556332	no	no	no	no	no	no	no	no	yes	NA	NA	NA	NA	NA	NA
B73-chr1	5558729	5558929	1-B73:5558829	526.7	5558829	no	no	no	no	no	no	no	no	yes	NA	NA	NA	NA	NA	NA
B73-chr1	5567957	5568157	1-B73:5568057	121	5568057	no	no	yes	no	yes	no	no	no	no	Zm00001eb001940	0	-	NA	NA	NA
B73-chr1	5608674	5608874	1-B73:5608774	501	5608774	no	no	no	no	no	no	no	no	yes	NA	NA	NA	NA	NA	NA
B73-chr1	5616421	5616621	1-B73:5616521	622.8	5616521	no	yes	no	no	no	no	no	no	no	Zm00001eb001950	73	-	NA	NA	NA
B73-chr1	5616700	5616900	1-B73:5616800	446.2	5616800	no	yes	no	no	no	no	no	no	no	Zm00001eb001950	352	-	NA	NA	NA
B73-chr1	5652614	5652814	1-B73:5652714	678.4	5652714	no	no	yes	yes	no	no	no	no	no	Zm00001eb001960	0	+	NA	NA	NA
B73-chr1	5653810	5654010	1-B73:5653910	1300.7	5653910	yes	no	no	no	no	no	no	no	no	Zm00001eb001970	1175	-	NA	NA	NA
B73-chr1	5654365	5654565	1-B73:5654465	396.3	5654465	yes	no	no	no	no	no	no	yes	no	Zm00001eb001970	1730	-	Zm00001eb001980	556	-
B73-chr1	5662788	5662988	1-B73:5662888	596.4	5662888	no	no	yes	no	no	yes	no	no	no	Zm00001eb001990	0	-	NA	NA	NA
B73-chr1	5670488	5670688	1-B73:5670588	145	5670588	yes	no	no	no	no	no	no	no	no	Zm00001eb001990	4417	-	NA	NA	NA
B73-chr1	5671747	5671947	1-B73:5671847	247.6	5671847	no	no	no	no	no	no	no	no	yes	NA	NA	NA	NA	NA	NA
B73-chr1	5676329	5676529	1-B73:5676429	363	5676429	no	no	no	no	no	no	no	no	yes	NA	NA	NA	NA	NA	NA
B73-chr1	5766990	5767190	1-B73:5767090	866	5767090	yes	no	no	no	no	no	no	yes	no	Zm00001eb002010	2906	+	Zm00001eb002000	766	+
B73-chr1	5767033	5767233	1-B73:5767133	1555	5767133	yes	no	no	no	no	no	no	yes	no	Zm00001eb002010	2863	+	Zm00001eb002000	809	+
B73-chr1	5768234	5768434	1-B73:5768334	1459.6	5768334	yes	no	no	no	no	no	no	no	no	Zm00001eb002010	1662	+	NA	NA	NA
B73-chr1	5768655	5768855	1-B73:5768755	839.4	5768755	yes	no	no	no	no	no	no	no	no	Zm00001eb002010	1241	+	NA	NA	NA
B73-chr1	5778156	5778356	1-B73:5778256	175.3	5778256	no	no	yes	yes	no	no	no	no	no	Zm00001eb002020	0	-	NA	NA	NA
B73-chr1	5778286	5778486	1-B73:5778386	251.7	5778386	no	no	yes	yes	no	no	no	no	no	Zm00001eb002020	0	-	NA	NA	NA
B73-chr1	6188006	6188206	1-B73:6188106	743	6188106	no	no	no	no	no	no	no	no	yes	NA	NA	NA	NA	NA	NA
B73-chr1	6191999	6192199	1-B73:6192099	297.7	6192099	no	no	no	no	no	no	no	no	yes	NA	NA	NA	NA	NA	NA
B73-chr1	6192117	6192317	1-B73:6192217	200.6	6192217	no	no	no	no	no	no	no	no	yes	NA	NA	NA	NA	NA	NA
B73-chr1	6192498	6192698	1-B73:6192598	259.7	6192598	no	no	no	no	no	no	no	no	yes	NA	NA	NA	NA	NA	NA
B73-chr1	6204803	6205003	1-B73:6204903	553.4	6204903	no	yes	no	no	no	no	no	no	no	Zm00001eb002170	236	-	NA	NA	NA
B73-chr1	6207492	6207692	1-B73:6207592	292.6	6207592	yes	no	no	no	no	no	no	no	no	Zm00001eb002170	2925	-	NA	NA	NA
B73-chr1	6207629	6207829	1-B73:6207729	609.9	6207729	yes	no	no	no	no	no	no	no	no	Zm00001eb002170	3062	-	NA	NA	NA
B73-chr1	6207812	6208012	1-B73:6207912	214.4	6207912	yes	no	no	no	no	no	no	no	no	Zm00001eb002170	3245	-	NA	NA	NA
B73-chr1	6208630	6208830	1-B73:6208730	1209.9	6208730	yes	no	no	no	no	no	no	no	no	Zm00001eb002170	4063	-	NA	NA	NA
B73-chr1	6208859	6209059	1-B73:6208959	709.1	6208959	yes	no	no	no	no	no	no	no	no	Zm00001eb002170	4292	-	NA	NA	NA
B73-chr1	6214149	6214349	1-B73:6214249	3051.4	6214249	no	no	no	no	no	no	no	no	yes	NA	NA	NA	NA	NA	NA
B73-chr1	6214576	6214776	1-B73:6214676	1182.6	6214676	no	no	no	no	no	no	no	no	yes	NA	NA	NA	NA	NA	NA
B73-chr1	6215812	6216012	1-B73:6215912	901.3	6215912	no	no	no	no	no	no	no	no	yes	NA	NA	NA	NA	NA	NA
B73-chr1	6216077	6216277	1-B73:6216177	398.7	6216177	no	no	no	no	no	no	no	no	yes	NA	NA	NA	NA	NA	NA
B73-chr1	6222063	6222263	1-B73:6222163	693.3	6222163	yes	no	no	no	no	no	no	no	no	Zm00001eb002180	1437	+	NA	NA	NA
B73-chr1	6222469	6222669	1-B73:6222569	437	6222569	yes	no	no	no	no	no	no	no	no	Zm00001eb002180	1031	+	NA	NA	NA
B73-chr1	6222688	6222888	1-B73:6222788	347.6	6222788	no	yes	no	no	no	no	no	no	no	Zm00001eb002180	812	+	NA	NA	NA
B73-chr1	6223437	6223637	1-B73:6223537	631	6223537	no	yes	no	no	no	no	no	no	no	Zm00001eb002180	63	+	NA	NA	NA
B73-chr1	6245662	6245862	1-B73:6245762	1970.3	6245762	no	no	yes	yes	no	no	no	no	no	Zm00001eb002200	0	-	NA	NA	NA
B73-chr1	6247875	6248075	1-B73:6247975	533.5	6247975	no	yes	no	no	no	no	no	no	no	Zm00001eb002200	73	-	NA	NA	NA
B73-chr1	6247948	6248148	1-B73:6248048	1079.5	6248048	no	yes	no	no	no	no	no	no	no	Zm00001eb002200	146	-	NA	NA	NA
B73-chr1	6254097	6254297	1-B73:6254197	268	6254197	no	no	yes	yes	no	no	no	no	no	Zm00001eb002220	0	-	NA	NA	NA
B73-chr1	6263251	6263451	1-B73:6263351	252	6263351	no	no	yes	no	no	no	yes	no	no	Zm00001eb002240	0	+	NA	NA	NA
B73-chr1	6270902	6271102	1-B73:6271002	387	6271002	yes	no	no	no	no	no	no	no	no	Zm00001eb002250	3479	-	NA	NA	NA
B73-chr1	6478575	6478775	1-B73:6478675	360.1	6478675	no	no	yes	no	no	yes	no	no	no	Zm00001eb002310	0	-	NA	NA	NA
B73-chr1	6478804	6479004	1-B73:6478904	231.9	6478904	no	no	yes	no	no	yes	no	no	no	Zm00001eb002310	0	-	NA	NA	NA
B73-chr1	6479347	6479547	1-B73:6479447	292	6479447	no	no	yes	no	yes	no	no	no	no	Zm00001eb002310	0	-	NA	NA	NA
B73-chr1	6487728	6487928	1-B73:6487828	161.9	6487828	no	no	no	no	no	no	no	no	yes	NA	NA	NA	NA	NA	NA
B73-chr1	6585860	6586060	1-B73:6585960	766.7	6585960	no	no	no	no	no	no	no	no	yes	NA	NA	NA	NA	NA	NA
B73-chr1	6586409	6586609	1-B73:6586509	786.3	6586509	no	no	no	no	no	no	no	no	yes	NA	NA	NA	NA	NA	NA
B73-chr1	6603225	6603425	1-B73:6603325	316	6603325	no	no	no	no	no	no	no	no	yes	NA	NA	NA	NA	NA	NA
B73-chr1	6603481	6603681	1-B73:6603581	465	6603581	no	no	no	no	no	no	no	no	yes	NA	NA	NA	NA	NA	NA
B73-chr1	6726300	6726500	1-B73:6726400	103	6726400	no	no	yes	no	no	no	yes	no	no	Zm00001eb002380	0	+	NA	NA	NA
B73-chr1	6750617	6750817	1-B73:6750717	166	6750717	no	yes	no	no	no	no	no	no	no	Zm00001eb002390	282	+	NA	NA	NA
B73-chr1	6751684	6751884	1-B73:6751784	280	6751784	no	no	no	no	no	no	no	yes	no	Zm00001eb002390	422	+	NA	NA	NA
B73-chr1	6778618	6778818	1-B73:6778718	330.5	6778718	no	yes	no	no	no	no	no	no	no	Zm00001eb002420	133	+	NA	NA	NA
B73-chr1	6866215	6866415	1-B73:6866315	719.6	6866315	no	yes	no	no	no	no	no	no	no	Zm00001eb002440	814	-	NA	NA	NA
B73-chr1	6866775	6866975	1-B73:6866875	252	6866875	yes	no	no	no	no	no	no	no	no	Zm00001eb002440	1374	-	NA	NA	NA
B73-chr1	6989202	6989402	1-B73:6989302	241.9	6989302	no	no	no	no	no	no	no	no	yes	NA	NA	NA	NA	NA	NA
B73-chr1	6997815	6998015	1-B73:6997915	326	6997915	no	no	no	no	no	no	no	no	yes	NA	NA	NA	NA	NA	NA
B73-chr1	7011437	7011637	1-B73:7011537	171.5	7011537	no	no	no	no	no	no	no	no	yes	NA	NA	NA	NA	NA	NA
B73-chr1	7011644	7011844	1-B73:7011744	139.1	7011744	no	no	no	no	no	no	no	no	yes	NA	NA	NA	NA	NA	NA
B73-chr1	7011874	7012074	1-B73:7011974	166.8	7011974	no	no	no	no	no	no	no	no	yes	NA	NA	NA	NA	NA	NA
B73-chr1	7026882	7027082	1-B73:7026982	319	7026982	no	no	yes	no	no	yes	no	no	no	Zm00001eb002480	0	+	NA	NA	NA
B73-chr1	7032952	7033152	1-B73:7033052	271	7033052	no	no	yes	yes	no	no	no	no	no	Zm00001eb002490	0	-	NA	NA	NA
B73-chr1	7059846	7060046	1-B73:7059946	352	7059946	no	no	no	no	no	no	no	no	yes	NA	NA	NA	NA	NA	NA
B73-chr1	7136197	7136397	1-B73:7136297	315.8	7136297	no	no	yes	yes	no	no	no	no	no	Zm00001eb002530	0	-	NA	NA	NA
B73-chr1	7282125	7282325	1-B73:7282225	138.9	7282225	no	yes	no	no	no	no	no	no	no	Zm00001eb002570	172	+	NA	NA	NA
B73-chr1	7282456	7282656	1-B73:7282556	290.1	7282556	no	no	yes	yes	no	no	no	no	no	Zm00001eb002570	0	+	NA	NA	NA
B73-chr1	7288194	7288394	1-B73:7288294	144	7288294	no	no	yes	no	no	yes	no	no	no	Zm00001eb002570	0	+	NA	NA	NA
B73-chr1	7296118	7296318	1-B73:7296218	497	7296218	no	no	no	no	no	no	no	no	yes	NA	NA	NA	NA	NA	NA
B73-chr1	7298522	7298722	1-B73:7298622	1944.7	7298622	no	no	no	no	no	no	no	yes	no	Zm00001eb002590	350	-	NA	NA	NA
B73-chr1	7298564	7298764	1-B73:7298664	1345.3	7298664	no	no	no	no	no	no	no	yes	no	Zm00001eb002590	308	-	NA	NA	NA
B73-chr1	7299944	7300144	1-B73:7300044	543.7	7300044	no	no	yes	no	yes	no	no	no	no	Zm00001eb002590	0	-	NA	NA	NA
B73-chr1	7300061	7300261	1-B73:7300161	422.3	7300161	no	no	yes	no	yes	no	no	no	no	Zm00001eb002590	0	-	NA	NA	NA
B73-chr1	7301622	7301822	1-B73:7301722	780.1	7301722	no	yes	no	no	no	no	no	no	no	Zm00001eb002590	733	-	NA	NA	NA
B73-chr1	7329655	7329855	1-B73:7329755	360.7	7329755	no	no	yes	yes	no	no	no	no	no	Zm00001eb002600	0	+	NA	NA	NA
B73-chr1	7330026	7330226	1-B73:7330126	2005.4	7330126	no	no	yes	no	yes	no	no	no	no	Zm00001eb002600	0	+	NA	NA	NA
B73-chr1	7330177	7330377	1-B73:7330277	775.9	7330277	no	no	yes	no	yes	no	no	no	no	Zm00001eb002600	0	+	NA	NA	NA
B73-chr1	7334755	7334955	1-B73:7334855	2156.1	7334855	yes	no	no	no	no	no	no	no	no	Zm00001eb002610	2659	+	NA	NA	NA
B73-chr1	7334888	7335088	1-B73:7334988	322.7	7334988	yes	no	no	no	no	no	no	no	no	Zm00001eb002610	2526	+	NA	NA	NA
B73-chr1	7335740	7335940	1-B73:7335840	1109	7335840	yes	no	no	no	no	no	no	no	no	Zm00001eb002610	1674	+	NA	NA	NA
B73-chr1	7336950	7337150	1-B73:7337050	630.9	7337050	no	yes	no	no	no	no	no	no	no	Zm00001eb002610	464	+	NA	NA	NA
B73-chr1	7337122	7337322	1-B73:7337222	566.1	7337222	no	yes	no	no	no	no	no	no	no	Zm00001eb002610	292	+	NA	NA	NA
B73-chr1	7348486	7348686	1-B73:7348586	147.3	7348586	no	no	yes	no	no	no	yes	no	no	Zm00001eb002620	0	+	NA	NA	NA
B73-chr1	7438863	7439063	1-B73:7438963	371.6	7438963	yes	no	no	no	no	no	no	no	no	Zm00001eb002660	4081	-	NA	NA	NA
B73-chr1	7439262	7439462	1-B73:7439362	201.2	7439362	yes	no	no	no	no	no	no	no	no	Zm00001eb002660	4480	-	NA	NA	NA
B73-chr1	7489301	7489501	1-B73:7489401	96	7489401	no	no	no	no	no	no	no	no	yes	NA	NA	NA	NA	NA	NA
B73-chr1	7496851	7497051	1-B73:7496951	1683.1	7496951	yes	no	no	no	no	no	no	no	no	Zm00001eb002680	4276	+	NA	NA	NA
B73-chr1	7497318	7497518	1-B73:7497418	1229.9	7497418	yes	no	no	no	no	no	no	no	no	Zm00001eb002680	3809	+	NA	NA	NA
B73-chr1	7612080	7612280	1-B73:7612180	381.8	7612180	no	no	no	no	no	no	no	no	yes	NA	NA	NA	NA	NA	NA
B73-chr1	7652679	7652879	1-B73:7652779	281.2	7652779	no	no	yes	yes	no	no	no	no	no	Zm00001eb002740	0	-	NA	NA	NA
B73-chr1	7653045	7653245	1-B73:7653145	602	7653145	no	no	yes	yes	no	no	no	no	no	Zm00001eb002740	0	-	NA	NA	NA
B73-chr1	7653142	7653342	1-B73:7653242	473.8	7653242	no	yes	no	no	no	no	no	no	no	Zm00001eb002740	67	-	NA	NA	NA
B73-chr1	7728640	7728840	1-B73:7728740	453	7728740	no	no	no	no	no	no	no	no	yes	NA	NA	NA	NA	NA	NA
B73-chr1	7955124	7955324	1-B73:7955224	272	7955224	no	yes	no	no	no	no	no	no	no	Zm00001eb002830	21	-	NA	NA	NA
B73-chr1	7955858	7956058	1-B73:7955958	333	7955958	no	yes	no	no	no	no	no	no	no	Zm00001eb002830	755	-	NA	NA	NA
B73-chr1	7969029	7969229	1-B73:7969129	771	7969129	no	no	no	no	no	no	no	no	yes	NA	NA	NA	NA	NA	NA
B73-chr1	7976048	7976248	1-B73:7976148	959	7976148	no	no	no	no	no	no	no	no	yes	NA	NA	NA	NA	NA	NA
B73-chr1	7981035	7981235	1-B73:7981135	804.8	7981135	no	no	yes	no	no	no	yes	no	no	Zm00001eb002840	0	-	NA	NA	NA
B73-chr1	7981239	7981439	1-B73:7981339	252.2	7981339	no	no	yes	no	no	no	yes	no	no	Zm00001eb002840	0	-	NA	NA	NA
B73-chr1	7983187	7983387	1-B73:7983287	683.6	7983287	no	no	yes	yes	no	no	no	no	no	Zm00001eb002840	0	-	NA	NA	NA
B73-chr1	7983632	7983832	1-B73:7983732	630.2	7983732	no	yes	no	no	no	no	no	yes	no	Zm00001eb002840	423	-	Zm00001eb002850	574	+
B73-chr1	7983830	7984030	1-B73:7983930	1091.1	7983930	no	yes	no	no	no	no	no	yes	no	Zm00001eb002840	621	-	Zm00001eb002850	772	+
B73-chr1	7986693	7986893	1-B73:7986793	222	7986793	yes	no	no	no	no	no	no	no	no	Zm00001eb002840	3484	-	NA	NA	NA
B73-chr1	8066665	8066865	1-B73:8066765	162.6	8066765	yes	no	no	no	no	no	no	no	no	Zm00001eb002950	1283	-	NA	NA	NA
B73-chr1	8099448	8099648	1-B73:8099548	243.5	8099548	no	no	yes	yes	no	no	no	no	no	Zm00001eb002960	0	-	NA	NA	NA
B73-chr1	8178481	8178681	1-B73:8178581	186.1	8178581	yes	no	no	no	no	no	no	no	no	Zm00001eb002990	2396	+	NA	NA	NA
B73-chr1	8185809	8186009	1-B73:8185909	262	8185909	no	no	no	no	no	no	no	no	yes	NA	NA	NA	NA	NA	NA
B73-chr1	8185909	8186109	1-B73:8186009	140.4	8186009	no	no	no	no	no	no	no	no	yes	NA	NA	NA	NA	NA	NA
B73-chr1	8210392	8210592	1-B73:8210492	282	8210492	no	no	no	no	no	no	no	no	yes	NA	NA	NA	NA	NA	NA
B73-chr1	8228808	8229008	1-B73:8228908	990.6	8228908	yes	no	no	no	no	no	no	no	no	Zm00001eb003010	2107	-	NA	NA	NA
B73-chr1	8247838	8248038	1-B73:8247938	233	8247938	no	no	yes	yes	no	no	no	no	no	Zm00001eb003030	0	-	NA	NA	NA
B73-chr1	8307520	8307720	1-B73:8307620	106.1	8307620	no	no	yes	yes	no	no	no	no	no	Zm00001eb003080	0	+	NA	NA	NA
B73-chr1	8355420	8355620	1-B73:8355520	1627.5	8355520	yes	no	no	no	no	no	no	no	no	Zm00001eb003100	4977	-	NA	NA	NA
B73-chr1	8355642	8355842	1-B73:8355742	358.5	8355742	no	no	no	no	no	no	no	no	yes	NA	NA	NA	NA	NA	NA
B73-chr1	8403570	8403770	1-B73:8403670	467	8403670	no	no	no	no	no	no	no	no	yes	NA	NA	NA	NA	NA	NA
B73-chr1	8507574	8507774	1-B73:8507674	247.1	8507674	no	yes	no	no	no	no	no	yes	no	Zm00001eb003140	95	+	Zm00001eb003150	991	-
B73-chr1	8607507	8607707	1-B73:8607607	392.7	8607607	no	yes	no	no	no	no	no	no	no	Zm00001eb003190	2	-	NA	NA	NA
B73-chr1	8607678	8607878	1-B73:8607778	763.3	8607778	no	yes	no	no	no	no	no	no	no	Zm00001eb003190	173	-	NA	NA	NA
B73-chr1	8620867	8621067	1-B73:8620967	399	8620967	yes	no	no	no	no	no	no	no	no	Zm00001eb003210	4661	-	NA	NA	NA
B73-chr1	8635687	8635887	1-B73:8635787	580.4	8635787	no	yes	no	no	no	no	no	yes	no	Zm00001eb003230	922	+	Zm00001eb003220	922	-
B73-chr1	8639066	8639266	1-B73:8639166	521.1	8639166	no	no	yes	no	no	yes	no	no	no	Zm00001eb003230	0	+	NA	NA	NA
B73-chr1	8709803	8710003	1-B73:8709903	152	8709903	no	no	yes	no	yes	no	no	no	no	Zm00001eb003240	0	-	NA	NA	NA
B73-chr1	8735528	8735728	1-B73:8735628	251	8735628	no	no	no	no	no	no	no	no	yes	NA	NA	NA	NA	NA	NA
B73-chr1	8735575	8735775	1-B73:8735675	575.9	8735675	no	no	no	no	no	no	no	no	yes	NA	NA	NA	NA	NA	NA
B73-chr1	8735725	8735925	1-B73:8735825	151	8735825	no	no	no	no	no	no	no	no	yes	NA	NA	NA	NA	NA	NA
B73-chr1	8751771	8751971	1-B73:8751871	183	8751871	no	no	no	no	no	no	no	no	yes	NA	NA	NA	NA	NA	NA
B73-chr1	8952120	8952320	1-B73:8952220	169	8952220	no	no	yes	no	yes	no	no	no	no	Zm00001eb003360	0	-	NA	NA	NA
B73-chr1	8952847	8953047	1-B73:8952947	176.3	8952947	no	yes	no	no	no	no	no	no	no	Zm00001eb003360	214	-	NA	NA	NA
B73-chr1	8953010	8953210	1-B73:8953110	348.7	8953110	no	yes	no	no	no	no	no	no	no	Zm00001eb003360	377	-	NA	NA	NA
B73-chr1	9053062	9053262	1-B73:9053162	232.1	9053162	yes	no	no	no	no	no	no	no	no	Zm00001eb003440	1979	+	NA	NA	NA
B73-chr1	9290041	9290241	1-B73:9290141	254	9290141	no	yes	no	no	no	no	no	no	no	Zm00001eb003490	653	-	NA	NA	NA
B73-chr1	9290772	9290972	1-B73:9290872	248	9290872	yes	no	no	no	no	no	no	no	no	Zm00001eb003490	1384	-	NA	NA	NA
B73-chr1	9292952	9293152	1-B73:9293052	348.9	9293052	yes	no	no	no	no	no	no	no	no	Zm00001eb003490	3564	-	NA	NA	NA
B73-chr1	9293987	9294187	1-B73:9294087	2521	9294087	yes	no	no	no	no	no	no	no	no	Zm00001eb003490	4599	-	NA	NA	NA
B73-chr1	9301990	9302190	1-B73:9302090	3177	9302090	no	no	no	no	no	no	no	no	yes	NA	NA	NA	NA	NA	NA
B73-chr1	9303769	9303969	1-B73:9303869	516	9303869	no	no	no	no	no	no	no	no	yes	NA	NA	NA	NA	NA	NA
B73-chr1	9337184	9337384	1-B73:9337284	2811.1	9337284	no	no	no	no	no	no	no	no	yes	NA	NA	NA	NA	NA	NA
B73-chr1	9337473	9337673	1-B73:9337573	423.9	9337573	no	no	no	no	no	no	no	no	yes	NA	NA	NA	NA	NA	NA
B73-chr1	9338530	9338730	1-B73:9338630	473	9338630	no	no	no	no	no	no	no	no	yes	NA	NA	NA	NA	NA	NA
B73-chr1	9361042	9361242	1-B73:9361142	481	9361142	no	no	no	no	no	no	no	no	yes	NA	NA	NA	NA	NA	NA
B73-chr1	9422632	9422832	1-B73:9422732	955	9422732	no	yes	no	no	no	no	no	no	no	Zm00001eb003540	949	+	NA	NA	NA
B73-chr1	9423664	9423864	1-B73:9423764	641.4	9423764	no	no	yes	yes	no	no	no	no	no	Zm00001eb003540	0	+	NA	NA	NA
B73-chr1	9428468	9428668	1-B73:9428568	646	9428568	no	no	no	no	no	no	no	yes	no	Zm00001eb003540	285	+	NA	NA	NA
B73-chr1	9429226	9429426	1-B73:9429326	242.9	9429326	no	no	no	no	no	no	no	no	yes	NA	NA	NA	NA	NA	NA
B73-chr1	9429597	9429797	1-B73:9429697	519.1	9429697	no	no	no	no	no	no	no	no	yes	NA	NA	NA	NA	NA	NA
B73-chr1	9431928	9432128	1-B73:9432028	283	9432028	no	no	no	no	no	no	no	no	yes	NA	NA	NA	NA	NA	NA
B73-chr1	9687124	9687324	1-B73:9687224	405.1	9687224	yes	no	no	no	no	no	no	no	no	Zm00001eb003610	2975	-	NA	NA	NA
B73-chr1	9718341	9718541	1-B73:9718441	299	9718441	no	no	yes	no	yes	no	no	no	no	Zm00001eb003630	0	+	NA	NA	NA
B73-chr1	9768341	9768541	1-B73:9768441	419.9	9768441	yes	no	no	no	no	no	no	no	no	Zm00001eb003650	2255	+	NA	NA	NA
B73-chr1	9768518	9768718	1-B73:9768618	217.1	9768618	yes	no	no	no	no	no	no	no	no	Zm00001eb003650	2078	+	NA	NA	NA
B73-chr1	9769470	9769670	1-B73:9769570	529.1	9769570	yes	no	no	no	no	no	no	no	no	Zm00001eb003650	1126	+	NA	NA	NA
B73-chr1	9769636	9769836	1-B73:9769736	436.9	9769736	no	yes	no	no	no	no	no	no	no	Zm00001eb003650	960	+	NA	NA	NA
B73-chr1	9770284	9770484	1-B73:9770384	308.9	9770384	no	yes	no	no	no	no	no	no	no	Zm00001eb003650	312	+	NA	NA	NA
B73-chr1	9770494	9770694	1-B73:9770594	490.1	9770594	no	yes	no	no	no	no	no	no	no	Zm00001eb003650	102	+	NA	NA	NA
B73-chr1	10040722	10040922	1-B73:10040822	691	10040822	no	yes	no	no	no	no	no	no	no	Zm00001eb003700	490	+	NA	NA	NA
B73-chr1	10083330	10083530	1-B73:10083430	525.6	10083430	no	no	no	no	no	no	no	no	yes	NA	NA	NA	NA	NA	NA
B73-chr1	10084541	10084741	1-B73:10084641	927	10084641	no	no	no	no	no	no	no	no	yes	NA	NA	NA	NA	NA	NA
B73-chr1	10086211	10086411	1-B73:10086311	676.3	10086311	no	no	no	no	no	no	no	yes	no	Zm00001eb003730	227	-	NA	NA	NA
B73-chr1	10086397	10086597	1-B73:10086497	358.9	10086497	no	no	no	no	no	no	no	yes	no	Zm00001eb003730	41	-	NA	NA	NA
B73-chr1	10086637	10086837	1-B73:10086737	1063.3	10086737	no	no	yes	no	no	no	yes	no	no	Zm00001eb003730	0	-	NA	NA	NA
B73-chr1	10088641	10088841	1-B73:10088741	396	10088741	no	yes	no	no	no	no	no	no	no	Zm00001eb003730	68	-	NA	NA	NA
B73-chr1	10091005	10091205	1-B73:10091105	1085.5	10091105	yes	no	no	no	no	no	no	no	no	Zm00001eb003730	2432	-	NA	NA	NA
B73-chr1	10093828	10094028	1-B73:10093928	489	10093928	no	yes	no	no	no	no	no	no	no	Zm00001eb003740	944	+	NA	NA	NA
B73-chr1	10128498	10128698	1-B73:10128598	369.9	10128598	no	no	no	no	no	no	no	no	yes	NA	NA	NA	NA	NA	NA
B73-chr1	10128697	10128897	1-B73:10128797	119.1	10128797	no	no	no	no	no	no	no	no	yes	NA	NA	NA	NA	NA	NA
B73-chr1	10197328	10197528	1-B73:10197428	242.5	10197428	no	no	yes	yes	no	no	no	no	no	Zm00001eb003760	0	+	NA	NA	NA
B73-chr1	10202713	10202913	1-B73:10202813	153.3	10202813	no	no	no	no	no	no	no	no	yes	NA	NA	NA	NA	NA	NA
B73-chr1	10233695	10233895	1-B73:10233795	280	10233795	no	no	no	no	no	no	no	no	yes	NA	NA	NA	NA	NA	NA
B73-chr1	10353217	10353417	1-B73:10353317	184	10353317	no	no	no	no	no	no	no	no	yes	NA	NA	NA	NA	NA	NA
B73-chr1	10553739	10553939	1-B73:10553839	713	10553839	no	no	yes	yes	no	no	no	no	no	Zm00001eb003830	0	-	NA	NA	NA
B73-chr1	10554515	10554715	1-B73:10554615	490	10554615	no	no	yes	no	no	yes	no	no	no	Zm00001eb003830	0	-	NA	NA	NA
B73-chr1	10560760	10560960	1-B73:10560860	169.7	10560860	yes	no	no	no	no	no	no	no	no	Zm00001eb003830	2765	-	NA	NA	NA
B73-chr1	10561466	10561666	1-B73:10561566	516.2	10561566	yes	no	no	no	no	no	no	no	no	Zm00001eb003830	3471	-	NA	NA	NA
B73-chr1	10614946	10615146	1-B73:10615046	303.5	10615046	no	no	no	no	no	no	no	no	yes	NA	NA	NA	NA	NA	NA
B73-chr1	10615228	10615428	1-B73:10615328	207.5	10615328	no	no	no	no	no	no	no	no	yes	NA	NA	NA	NA	NA	NA
B73-chr1	10616053	10616253	1-B73:10616153	274.9	10616153	no	no	no	no	no	no	no	yes	no	Zm00001eb003840	412	-	NA	NA	NA
B73-chr1	10674678	10674878	1-B73:10674778	372	10674778	no	yes	no	no	no	no	no	no	no	Zm00001eb003860	253	-	NA	NA	NA
B73-chr1	10755968	10756168	1-B73:10756068	313	10756068	no	no	no	no	no	no	no	no	yes	NA	NA	NA	NA	NA	NA
B73-chr1	11491084	11491284	1-B73:11491184	246	11491184	no	yes	no	no	no	no	no	no	no	Zm00001eb004170	115	-	NA	NA	NA
B73-chr1	11557021	11557221	1-B73:11557121	844	11557121	no	no	no	no	no	no	no	no	yes	NA	NA	NA	NA	NA	NA
B73-chr1	11558045	11558245	1-B73:11558145	1072	11558145	no	no	no	no	no	no	no	no	yes	NA	NA	NA	NA	NA	NA
B73-chr1	11558835	11559035	1-B73:11558935	604	11558935	no	no	no	no	no	no	no	yes	no	Zm00001eb004180	789	-	NA	NA	NA
B73-chr1	11560832	11561032	1-B73:11560932	226	11560932	no	no	yes	no	yes	no	no	no	no	Zm00001eb004180	0	-	NA	NA	NA
B73-chr1	11562272	11562472	1-B73:11562372	215.9	11562372	no	no	yes	yes	no	no	no	no	no	Zm00001eb004180	0	-	NA	NA	NA
B73-chr1	11562416	11562616	1-B73:11562516	329.9	11562516	no	no	yes	yes	no	no	no	no	no	Zm00001eb004180	0	-	NA	NA	NA
B73-chr1	11562682	11562882	1-B73:11562782	288.1	11562782	no	yes	no	no	no	no	no	no	no	Zm00001eb004180	225	-	NA	NA	NA
B73-chr1	11565660	11565860	1-B73:11565760	204.9	11565760	no	yes	no	no	no	no	no	no	no	Zm00001eb004190	773	+	NA	NA	NA
B73-chr1	11566159	11566359	1-B73:11566259	361.1	11566259	no	yes	no	no	no	no	no	no	no	Zm00001eb004190	274	+	NA	NA	NA
B73-chr1	11998812	11999012	1-B73:11998912	532.8	11998912	no	yes	no	no	no	no	no	no	no	Zm00001eb004290	427	+	NA	NA	NA
B73-chr1	11999190	11999390	1-B73:11999290	273.2	11999290	no	yes	no	no	no	no	no	no	no	Zm00001eb004290	49	+	NA	NA	NA
B73-chr1	12034844	12035044	1-B73:12034944	226	12034944	no	no	yes	no	no	yes	no	no	no	Zm00001eb004300	0	-	NA	NA	NA
B73-chr1	12042257	12042457	1-B73:12042357	258.7	12042357	no	no	yes	yes	no	no	no	no	no	Zm00001eb004310	0	-	NA	NA	NA
B73-chr1	12042344	12042544	1-B73:12042444	238.3	12042444	no	yes	no	no	no	no	no	no	no	Zm00001eb004310	63	-	NA	NA	NA
B73-chr1	12044501	12044701	1-B73:12044601	296.7	12044601	yes	no	no	no	no	no	no	no	no	Zm00001eb004310	2220	-	NA	NA	NA
B73-chr1	12044767	12044967	1-B73:12044867	1882.3	12044867	yes	no	no	no	no	no	no	no	no	Zm00001eb004310	2486	-	NA	NA	NA
B73-chr1	12066340	12066540	1-B73:12066440	322.5	12066440	no	yes	no	no	no	no	no	no	no	Zm00001eb004320	38	+	NA	NA	NA
B73-chr1	12072096	12072296	1-B73:12072196	190	12072196	no	no	yes	no	yes	no	no	no	no	Zm00001eb004340	0	-	NA	NA	NA
B73-chr1	12076789	12076989	1-B73:12076889	299.4	12076889	no	no	yes	no	no	yes	no	no	no	Zm00001eb004340	0	-	NA	NA	NA
B73-chr1	12078261	12078461	1-B73:12078361	330	12078361	no	no	yes	yes	no	no	no	no	no	Zm00001eb004340	0	-	NA	NA	NA
B73-chr1	12103707	12103907	1-B73:12103807	192	12103807	no	no	no	no	no	no	no	no	yes	NA	NA	NA	NA	NA	NA
B73-chr1	12184074	12184274	1-B73:12184174	258.1	12184174	no	yes	no	no	no	no	no	no	no	Zm00001eb004370	27	+	NA	NA	NA
B73-chr1	12193545	12193745	1-B73:12193645	117.6	12193645	no	no	no	no	no	no	no	no	yes	NA	NA	NA	NA	NA	NA
B73-chr1	12193722	12193922	1-B73:12193822	403.4	12193822	no	no	no	no	no	no	no	no	yes	NA	NA	NA	NA	NA	NA
B73-chr1	12248572	12248772	1-B73:12248672	175	12248672	no	no	no	no	no	no	no	no	yes	NA	NA	NA	NA	NA	NA
B73-chr1	12255542	12255742	1-B73:12255642	897.8	12255642	no	yes	no	no	no	no	no	no	no	Zm00001eb004420	179	-	NA	NA	NA
B73-chr1	12260158	12260358	1-B73:12260258	299.3	12260258	no	no	yes	no	no	no	yes	no	no	Zm00001eb004430	0	-	NA	NA	NA
B73-chr1	12260517	12260717	1-B73:12260617	426.3	12260617	no	no	yes	no	no	no	yes	no	no	Zm00001eb004430	0	-	NA	NA	NA
B73-chr1	12294834	12295034	1-B73:12294934	367	12294934	no	yes	no	no	no	no	no	yes	no	Zm00001eb004450	583	+	Zm00001eb004460	759	-
B73-chr1	12447834	12448034	1-B73:12447934	1508	12447934	no	no	yes	yes	no	no	no	no	no	Zm00001eb004550	0	-	NA	NA	NA
B73-chr1	12448823	12449023	1-B73:12448923	188.1	12448923	no	yes	no	no	no	no	no	no	no	Zm00001eb004550	880	-	NA	NA	NA
B73-chr1	12451510	12451710	1-B73:12451610	177	12451610	yes	no	no	no	no	no	no	no	no	Zm00001eb004550	3567	-	NA	NA	NA
B73-chr1	12487641	12487841	1-B73:12487741	274.8	12487741	no	no	no	no	no	no	no	no	yes	NA	NA	NA	NA	NA	NA
B73-chr1	12488941	12489141	1-B73:12489041	104.8	12489041	no	no	no	no	no	no	no	no	yes	NA	NA	NA	NA	NA	NA
B73-chr1	12489093	12489293	1-B73:12489193	114.6	12489193	no	no	no	no	no	no	no	no	yes	NA	NA	NA	NA	NA	NA
B73-chr1	12527718	12527918	1-B73:12527818	618	12527818	no	no	yes	yes	no	no	no	no	no	Zm00001eb004570	0	-	NA	NA	NA
B73-chr1	12553785	12553985	1-B73:12553885	329.3	12553885	no	no	yes	no	no	yes	no	no	no	Zm00001eb004600	0	+	NA	NA	NA
B73-chr1	12578036	12578236	1-B73:12578136	141.7	12578136	no	no	no	no	no	no	no	yes	no	Zm00001eb004630	686	+	NA	NA	NA
B73-chr1	12590412	12590612	1-B73:12590512	451.2	12590512	yes	no	no	no	no	no	no	no	no	Zm00001eb004650	1350	-	NA	NA	NA
B73-chr1	12590564	12590764	1-B73:12590664	179.8	12590664	yes	no	no	no	no	no	no	no	no	Zm00001eb004650	1502	-	NA	NA	NA
B73-chr1	12609173	12609373	1-B73:12609273	279.4	12609273	no	no	no	no	no	no	no	no	yes	NA	NA	NA	NA	NA	NA
B73-chr1	12609345	12609545	1-B73:12609445	146.6	12609445	no	no	no	no	no	no	no	no	yes	NA	NA	NA	NA	NA	NA
B73-chr1	12609949	12610149	1-B73:12610049	1168.3	12610049	no	no	no	no	no	no	no	no	yes	NA	NA	NA	NA	NA	NA
B73-chr1	12609994	12610194	1-B73:12610094	2208.7	12610094	no	no	no	no	no	no	no	no	yes	NA	NA	NA	NA	NA	NA
B73-chr1	12611397	12611597	1-B73:12611497	4551.5	12611497	no	no	no	no	no	no	no	no	yes	NA	NA	NA	NA	NA	NA
B73-chr1	12611721	12611921	1-B73:12611821	2850.5	12611821	no	no	no	no	no	no	no	no	yes	NA	NA	NA	NA	NA	NA
B73-chr1	12615512	12615712	1-B73:12615612	1263.2	12615612	yes	no	no	no	no	no	no	no	no	Zm00001eb004660	1264	+	NA	NA	NA
B73-chr1	12615751	12615951	1-B73:12615851	297.8	12615851	yes	no	no	no	no	no	no	no	no	Zm00001eb004660	1025	+	NA	NA	NA
B73-chr1	12621485	12621685	1-B73:12621585	590.3	12621585	no	no	yes	yes	no	no	no	no	no	Zm00001eb004670	0	+	NA	NA	NA
B73-chr1	12675446	12675646	1-B73:12675546	329.7	12675546	no	no	no	no	no	no	no	no	yes	NA	NA	NA	NA	NA	NA
B73-chr1	12675769	12675969	1-B73:12675869	154.3	12675869	no	no	no	no	no	no	no	no	yes	NA	NA	NA	NA	NA	NA
B73-chr1	12816211	12816411	1-B73:12816311	393	12816311	no	no	no	no	no	no	no	no	yes	NA	NA	NA	NA	NA	NA
B73-chr1	12884065	12884265	1-B73:12884165	113	12884165	no	no	no	no	no	no	no	no	yes	NA	NA	NA	NA	NA	NA
B73-chr1	12900456	12900656	1-B73:12900556	315	12900556	no	no	no	no	no	no	no	no	yes	NA	NA	NA	NA	NA	NA
B73-chr1	12901025	12901225	1-B73:12901125	197	12901125	no	no	no	no	no	no	no	no	yes	NA	NA	NA	NA	NA	NA
B73-chr1	12901149	12901349	1-B73:12901249	210	12901249	no	no	no	no	no	no	no	no	yes	NA	NA	NA	NA	NA	NA
B73-chr1	12903066	12903266	1-B73:12903166	256	12903166	no	no	no	no	no	no	no	no	yes	NA	NA	NA	NA	NA	NA
B73-chr1	12945102	12945302	1-B73:12945202	424.4	12945202	yes	no	no	no	no	no	no	no	no	Zm00001eb004750	1825	+	NA	NA	NA
B73-chr1	12945342	12945542	1-B73:12945442	426.6	12945442	yes	no	no	no	no	no	no	no	no	Zm00001eb004750	1585	+	NA	NA	NA
B73-chr1	12945928	12946128	1-B73:12946028	237	12946028	no	yes	no	no	no	no	no	yes	no	Zm00001eb004750	999	+	Zm00001eb004740	767	-
B73-chr1	12950208	12950408	1-B73:12950308	311.6	12950308	yes	no	no	no	no	no	no	no	no	Zm00001eb004740	1571	-	NA	NA	NA
B73-chr1	12956984	12957184	1-B73:12957084	149	12957084	no	no	no	no	no	no	no	no	yes	NA	NA	NA	NA	NA	NA
B73-chr1	12957828	12958028	1-B73:12957928	346.4	12957928	no	no	no	no	no	no	no	no	yes	NA	NA	NA	NA	NA	NA
B73-chr1	12958457	12958657	1-B73:12958557	246.2	12958557	no	no	no	no	no	no	no	no	yes	NA	NA	NA	NA	NA	NA
B73-chr1	12959407	12959607	1-B73:12959507	323	12959507	no	no	no	no	no	no	no	no	yes	NA	NA	NA	NA	NA	NA
B73-chr1	12966579	12966779	1-B73:12966679	496.6	12966679	no	no	no	no	no	no	no	no	yes	NA	NA	NA	NA	NA	NA
B73-chr1	12969762	12969962	1-B73:12969862	618.4	12969862	no	no	no	no	no	no	no	no	yes	NA	NA	NA	NA	NA	NA
B73-chr1	13033212	13033412	1-B73:13033312	340	13033312	no	no	yes	no	no	yes	no	no	no	Zm00001eb004760	0	+	NA	NA	NA
B73-chr1	13094206	13094406	1-B73:13094306	323	13094306	no	no	no	no	no	no	no	no	yes	NA	NA	NA	NA	NA	NA
B73-chr1	13547946	13548146	1-B73:13548046	287.1	13548046	no	no	no	no	no	no	no	no	yes	NA	NA	NA	NA	NA	NA
B73-chr1	13703913	13704113	1-B73:13704013	427.2	13704013	no	no	yes	yes	no	no	no	no	no	Zm00001eb005000	0	+	NA	NA	NA
B73-chr1	13704067	13704267	1-B73:13704167	115.8	13704167	no	no	yes	yes	no	no	no	no	no	Zm00001eb005000	0	+	NA	NA	NA
B73-chr1	13763955	13764155	1-B73:13764055	116.6	13764055	yes	no	no	no	no	no	no	no	no	Zm00001eb005020	1988	-	NA	NA	NA
B73-chr1	13764069	13764269	1-B73:13764169	133.3	13764169	yes	no	no	no	no	no	no	no	no	Zm00001eb005020	2102	-	NA	NA	NA
B73-chr1	13794298	13794498	1-B73:13794398	901.6	13794398	no	no	no	no	no	no	no	no	yes	NA	NA	NA	NA	NA	NA
B73-chr1	13794601	13794801	1-B73:13794701	391.4	13794701	no	no	no	no	no	no	no	no	yes	NA	NA	NA	NA	NA	NA
B73-chr1	13795224	13795424	1-B73:13795324	306.9	13795324	no	no	no	no	no	no	no	no	yes	NA	NA	NA	NA	NA	NA
B73-chr1	13796082	13796282	1-B73:13796182	537.5	13796182	no	no	no	no	no	no	no	no	yes	NA	NA	NA	NA	NA	NA
B73-chr1	13799622	13799822	1-B73:13799722	245.3	13799722	no	no	no	no	no	no	no	yes	no	Zm00001eb005030	180	-	NA	NA	NA
B73-chr1	13799710	13799910	1-B73:13799810	334.7	13799810	no	no	no	no	no	no	no	yes	no	Zm00001eb005030	92	-	NA	NA	NA
B73-chr1	13806094	13806294	1-B73:13806194	375	13806194	no	no	yes	yes	no	no	no	no	no	Zm00001eb005030	0	-	NA	NA	NA
B73-chr1	13807209	13807409	1-B73:13807309	294	13807309	no	yes	no	no	no	no	no	no	no	Zm00001eb005030	841	-	NA	NA	NA
B73-chr1	13858258	13858458	1-B73:13858358	262	13858358	yes	no	no	no	no	no	no	no	no	Zm00001eb005060	2569	+	NA	NA	NA
B73-chr1	14107366	14107566	1-B73:14107466	170.9	14107466	yes	no	no	no	no	no	no	no	no	Zm00001eb005100	2868	-	NA	NA	NA
B73-chr1	14107653	14107853	1-B73:14107753	270.1	14107753	yes	no	no	no	no	no	no	no	no	Zm00001eb005100	3155	-	NA	NA	NA
B73-chr1	14148400	14148600	1-B73:14148500	284.6	14148500	yes	no	no	no	no	no	no	no	no	Zm00001eb005110	3399	-	NA	NA	NA
B73-chr1	14213568	14213768	1-B73:14213668	149.2	14213668	no	yes	no	no	no	no	no	no	no	Zm00001eb005130	686	+	NA	NA	NA
B73-chr1	14213923	14214123	1-B73:14214023	319.8	14214023	no	yes	no	no	no	no	no	no	no	Zm00001eb005130	331	+	NA	NA	NA
B73-chr1	14216145	14216345	1-B73:14216245	398.6	14216245	no	yes	no	no	no	no	no	yes	no	Zm00001eb005140	186	+	Zm00001eb005130	555	+
B73-chr1	14216261	14216461	1-B73:14216361	212.4	14216361	no	yes	no	no	no	no	no	yes	no	Zm00001eb005140	70	+	Zm00001eb005130	671	+
B73-chr1	14220477	14220677	1-B73:14220577	229.3	14220577	no	no	yes	no	yes	no	no	no	no	Zm00001eb005160	0	+	NA	NA	NA
B73-chr1	14255979	14256179	1-B73:14256079	500	14256079	no	yes	no	no	no	no	no	no	no	Zm00001eb005190	104	+	NA	NA	NA
B73-chr1	14260434	14260634	1-B73:14260534	558.2	14260534	no	no	no	no	no	no	no	yes	no	Zm00001eb005190	524	+	NA	NA	NA
B73-chr1	14260587	14260787	1-B73:14260687	309.8	14260687	no	no	no	no	no	no	no	yes	no	Zm00001eb005190	677	+	NA	NA	NA
B73-chr1	14726507	14726707	1-B73:14726607	274.5	14726607	no	no	yes	yes	no	no	no	no	no	Zm00001eb005330	0	+	NA	NA	NA
B73-chr1	14915107	14915307	1-B73:14915207	741	14915207	no	no	no	no	no	no	no	no	yes	NA	NA	NA	NA	NA	NA
B73-chr1	14915735	14915935	1-B73:14915835	235.3	14915835	no	no	no	no	no	no	no	no	yes	NA	NA	NA	NA	NA	NA
B73-chr1	14915907	14916107	1-B73:14916007	1415.7	14916007	no	no	no	no	no	no	no	no	yes	NA	NA	NA	NA	NA	NA
B73-chr1	15072652	15072852	1-B73:15072752	710.9	15072752	no	no	yes	no	yes	no	no	no	no	Zm00001eb005430	0	-	NA	NA	NA
B73-chr1	15073068	15073268	1-B73:15073168	518.1	15073168	no	no	yes	no	yes	no	no	no	no	Zm00001eb005430	0	-	NA	NA	NA
B73-chr1	15083979	15084179	1-B73:15084079	420.5	15084079	no	no	no	no	no	no	no	no	yes	NA	NA	NA	NA	NA	NA
B73-chr1	15084201	15084401	1-B73:15084301	128.8	15084301	no	no	no	no	no	no	no	no	yes	NA	NA	NA	NA	NA	NA
B73-chr1	15084395	15084595	1-B73:15084495	191.7	15084495	no	no	no	no	no	no	no	no	yes	NA	NA	NA	NA	NA	NA
B73-chr1	15085337	15085537	1-B73:15085437	571.6	15085437	no	no	no	no	no	no	no	no	yes	NA	NA	NA	NA	NA	NA
B73-chr1	15085894	15086094	1-B73:15085994	326.4	15085994	no	no	no	no	no	no	no	no	yes	NA	NA	NA	NA	NA	NA
B73-chr1	15089709	15089909	1-B73:15089809	242.6	15089809	no	no	yes	no	no	yes	no	no	no	Zm00001eb005440	0	-	NA	NA	NA
B73-chr1	15135470	15135670	1-B73:15135570	358	15135570	no	no	no	no	no	no	no	no	yes	NA	NA	NA	NA	NA	NA
B73-chr1	15135575	15135775	1-B73:15135675	207	15135675	no	no	no	no	no	no	no	no	yes	NA	NA	NA	NA	NA	NA
B73-chr1	15196270	15196470	1-B73:15196370	185.3	15196370	no	no	no	no	no	no	no	yes	no	Zm00001eb005450	112	+	NA	NA	NA
B73-chr1	15200256	15200456	1-B73:15200356	167.5	15200356	no	no	yes	no	no	yes	no	no	no	Zm00001eb005460	0	-	NA	NA	NA
B73-chr1	15202000	15202200	1-B73:15202100	311.8	15202100	no	yes	no	no	no	no	no	no	no	Zm00001eb005460	273	-	NA	NA	NA
B73-chr1	15202240	15202440	1-B73:15202340	781.2	15202340	no	yes	no	no	no	no	no	no	no	Zm00001eb005460	513	-	NA	NA	NA
B73-chr1	15205357	15205557	1-B73:15205457	402.2	15205457	yes	no	no	no	no	no	no	no	no	Zm00001eb005460	3630	-	NA	NA	NA
B73-chr1	15284959	15285159	1-B73:15285059	335.4	15285059	no	no	no	no	no	no	no	no	yes	NA	NA	NA	NA	NA	NA
B73-chr1	15286226	15286426	1-B73:15286326	449.2	15286326	no	no	no	no	no	no	no	no	yes	NA	NA	NA	NA	NA	NA
B73-chr1	15286470	15286670	1-B73:15286570	356.2	15286570	no	no	no	no	no	no	no	no	yes	NA	NA	NA	NA	NA	NA
B73-chr1	15297470	15297670	1-B73:15297570	202.8	15297570	no	no	yes	no	yes	no	no	no	no	Zm00001eb005530	0	+	NA	NA	NA
B73-chr1	15300147	15300347	1-B73:15300247	2936	15300247	no	no	no	no	no	no	no	no	yes	NA	NA	NA	NA	NA	NA
B73-chr1	15302483	15302683	1-B73:15302583	150.6	15302583	no	no	no	no	no	no	no	no	yes	NA	NA	NA	NA	NA	NA
B73-chr1	15304119	15304319	1-B73:15304219	118.9	15304219	no	no	no	no	no	no	no	no	yes	NA	NA	NA	NA	NA	NA
B73-chr1	15394921	15395121	1-B73:15395021	74	15395021	no	yes	no	no	no	no	no	no	no	Zm00001eb005540	522	+	NA	NA	NA
B73-chr1	15402302	15402502	1-B73:15402402	204.8	15402402	no	no	no	no	no	no	no	no	yes	NA	NA	NA	NA	NA	NA
B73-chr1	15402769	15402969	1-B73:15402869	167.2	15402869	no	no	no	no	no	no	no	no	yes	NA	NA	NA	NA	NA	NA
B73-chr1	15409849	15410049	1-B73:15409949	320.2	15409949	no	no	no	no	no	no	no	no	yes	NA	NA	NA	NA	NA	NA
B73-chr1	15410033	15410233	1-B73:15410133	192.2	15410133	no	no	no	no	no	no	no	no	yes	NA	NA	NA	NA	NA	NA
B73-chr1	15410461	15410661	1-B73:15410561	299.6	15410561	no	no	no	no	no	no	no	no	yes	NA	NA	NA	NA	NA	NA
B73-chr1	15477404	15477604	1-B73:15477504	224.7	15477504	no	yes	no	no	no	no	no	no	no	Zm00001eb005550	31	+	NA	NA	NA
B73-chr1	15477536	15477736	1-B73:15477636	125.3	15477636	no	no	yes	yes	no	no	no	no	no	Zm00001eb005550	0	+	NA	NA	NA
B73-chr1	15540099	15540299	1-B73:15540199	347.3	15540199	no	no	no	no	no	no	no	no	yes	NA	NA	NA	NA	NA	NA
B73-chr1	15540231	15540431	1-B73:15540331	115.7	15540331	no	no	no	no	no	no	no	no	yes	NA	NA	NA	NA	NA	NA
B73-chr1	15650808	15651008	1-B73:15650908	310.9	15650908	yes	no	no	no	no	no	no	no	no	Zm00001eb005590	1960	-	NA	NA	NA
B73-chr1	15651083	15651283	1-B73:15651183	160.1	15651183	yes	no	no	no	no	no	no	no	no	Zm00001eb005590	2235	-	NA	NA	NA
B73-chr1	15654616	15654816	1-B73:15654716	582.3	15654716	yes	no	no	no	no	no	no	no	no	Zm00001eb005600	3295	+	NA	NA	NA
B73-chr1	15655091	15655291	1-B73:15655191	721.7	15655191	yes	no	no	no	no	no	no	no	no	Zm00001eb005600	2820	+	NA	NA	NA
B73-chr1	15918032	15918232	1-B73:15918132	99.1	15918132	yes	no	no	no	no	no	no	no	no	Zm00001eb005680	4024	-	NA	NA	NA
B73-chr1	15918143	15918343	1-B73:15918243	161.9	15918243	yes	no	no	no	no	no	no	no	no	Zm00001eb005680	4135	-	NA	NA	NA
B73-chr1	15933357	15933557	1-B73:15933457	238.1	15933457	no	no	no	no	no	no	no	yes	no	Zm00001eb005690	198	-	NA	NA	NA
B73-chr1	15936709	15936909	1-B73:15936809	300	15936809	no	no	yes	yes	no	no	no	no	no	Zm00001eb005690	0	-	NA	NA	NA
B73-chr1	15938187	15938387	1-B73:15938287	332	15938287	yes	no	no	no	no	no	no	no	no	Zm00001eb005690	1368	-	NA	NA	NA
B73-chr1	15944176	15944376	1-B73:15944276	527.3	15944276	no	no	no	no	no	no	no	no	yes	NA	NA	NA	NA	NA	NA
B73-chr1	16033504	16033704	1-B73:16033604	634.3	16033604	yes	no	no	no	no	no	no	no	no	Zm00001eb005700	1505	+	NA	NA	NA
B73-chr1	16033648	16033848	1-B73:16033748	847.7	16033748	yes	no	no	no	no	no	no	no	no	Zm00001eb005700	1361	+	NA	NA	NA
B73-chr1	16034602	16034802	1-B73:16034702	304.8	16034702	no	yes	no	no	no	no	no	no	no	Zm00001eb005700	407	+	NA	NA	NA
B73-chr1	16034759	16034959	1-B73:16034859	681.2	16034859	no	yes	no	no	no	no	no	no	no	Zm00001eb005700	250	+	NA	NA	NA
B73-chr1	16037419	16037619	1-B73:16037519	400	16037519	no	no	no	no	no	no	no	yes	no	Zm00001eb005700	524	+	NA	NA	NA
B73-chr1	16130655	16130855	1-B73:16130755	433.8	16130755	no	no	no	no	no	no	no	no	yes	NA	NA	NA	NA	NA	NA
B73-chr1	16131711	16131911	1-B73:16131811	1397.7	16131811	no	no	no	no	no	no	no	no	yes	NA	NA	NA	NA	NA	NA
B73-chr1	16131989	16132189	1-B73:16132089	330.2	16132089	no	no	no	no	no	no	no	no	yes	NA	NA	NA	NA	NA	NA
B73-chr1	16132453	16132653	1-B73:16132553	596.7	16132553	no	no	no	no	no	no	no	no	yes	NA	NA	NA	NA	NA	NA
B73-chr1	16132624	16132824	1-B73:16132724	324.5	16132724	no	no	no	no	no	no	no	no	yes	NA	NA	NA	NA	NA	NA
B73-chr1	16178445	16178645	1-B73:16178545	239.7	16178545	no	no	no	no	no	no	no	no	yes	NA	NA	NA	NA	NA	NA
B73-chr1	16178517	16178717	1-B73:16178617	281.1	16178617	no	no	no	no	no	no	no	no	yes	NA	NA	NA	NA	NA	NA
B73-chr1	16182566	16182766	1-B73:16182666	680.2	16182666	no	no	no	no	no	no	no	no	yes	NA	NA	NA	NA	NA	NA
B73-chr1	16183118	16183318	1-B73:16183218	1292.9	16183218	no	no	no	no	no	no	no	no	yes	NA	NA	NA	NA	NA	NA
B73-chr1	16183262	16183462	1-B73:16183362	821.1	16183362	no	no	no	no	no	no	no	no	yes	NA	NA	NA	NA	NA	NA
B73-chr1	16191311	16191511	1-B73:16191411	611.3	16191411	no	no	no	no	no	no	no	no	yes	NA	NA	NA	NA	NA	NA
B73-chr1	16191557	16191757	1-B73:16191657	1289.7	16191657	no	no	no	no	no	no	no	no	yes	NA	NA	NA	NA	NA	NA
B73-chr1	16525208	16525408	1-B73:16525308	386	16525308	no	no	yes	yes	no	no	no	no	no	Zm00001eb005800	0	-	NA	NA	NA
B73-chr1	16625472	16625672	1-B73:16625572	172.9	16625572	no	no	yes	yes	no	no	no	no	no	Zm00001eb005840	0	-	NA	NA	NA
B73-chr1	16625600	16625800	1-B73:16625700	134.1	16625700	no	yes	no	no	no	no	no	no	no	Zm00001eb005840	48	-	NA	NA	NA
B73-chr1	16639766	16639966	1-B73:16639866	271	16639866	no	no	yes	no	no	yes	no	no	no	Zm00001eb005850	0	-	NA	NA	NA
B73-chr1	16644017	16644217	1-B73:16644117	734	16644117	no	no	yes	no	no	no	yes	no	no	Zm00001eb005860	0	-	NA	NA	NA
B73-chr1	16737503	16737703	1-B73:16737603	289	16737603	no	yes	no	no	no	no	no	no	no	Zm00001eb005900	476	+	NA	NA	NA
B73-chr1	16843528	16843728	1-B73:16843628	277	16843628	no	no	yes	yes	no	no	no	no	no	Zm00001eb005920	0	+	NA	NA	NA
B73-chr1	16844866	16845066	1-B73:16844966	223	16844966	no	no	yes	no	no	yes	no	no	no	Zm00001eb005920	0	+	NA	NA	NA
B73-chr1	17034118	17034318	1-B73:17034218	931.1	17034218	no	no	no	no	no	no	no	no	yes	NA	NA	NA	NA	NA	NA
B73-chr1	17034559	17034759	1-B73:17034659	442.9	17034659	no	no	no	no	no	no	no	no	yes	NA	NA	NA	NA	NA	NA
B73-chr1	17037756	17037956	1-B73:17037856	1455.6	17037856	no	yes	no	no	no	no	no	no	no	Zm00001eb005980	801	-	NA	NA	NA
B73-chr1	17038079	17038279	1-B73:17038179	815.3	17038179	yes	no	no	no	no	no	no	no	no	Zm00001eb005980	1124	-	NA	NA	NA
B73-chr1	17039174	17039374	1-B73:17039274	381	17039274	yes	no	no	no	no	no	no	no	no	Zm00001eb005980	2219	-	NA	NA	NA
B73-chr1	17041601	17041801	1-B73:17041701	3560.6	17041701	no	no	yes	yes	no	no	no	no	no	Zm00001eb005990	0	+	NA	NA	NA
B73-chr1	17041996	17042196	1-B73:17042096	805.4	17042096	no	no	yes	yes	no	no	no	no	no	Zm00001eb005990	0	+	NA	NA	NA
B73-chr1	17044134	17044334	1-B73:17044234	222.1	17044234	no	no	no	no	no	no	no	yes	no	Zm00001eb005990	523	+	NA	NA	NA
B73-chr1	17047087	17047287	1-B73:17047187	1091.5	17047187	yes	no	no	no	no	no	no	no	no	Zm00001eb006000	4089	+	NA	NA	NA
B73-chr1	17047602	17047802	1-B73:17047702	1690.5	17047702	yes	no	no	no	no	no	no	no	no	Zm00001eb006000	3574	+	NA	NA	NA
B73-chr1	17051016	17051216	1-B73:17051116	441	17051116	no	yes	no	no	no	no	no	no	no	Zm00001eb006000	160	+	NA	NA	NA
B73-chr1	17052442	17052642	1-B73:17052542	322.2	17052542	no	no	no	no	no	no	no	yes	no	Zm00001eb006000	335	+	NA	NA	NA
B73-chr1	17052724	17052924	1-B73:17052824	3130.8	17052824	no	no	no	no	no	no	no	yes	no	Zm00001eb006000	617	+	NA	NA	NA
B73-chr1	17054299	17054499	1-B73:17054399	418.4	17054399	yes	no	no	no	no	no	no	no	no	Zm00001eb006010	3741	+	NA	NA	NA
B73-chr1	17054556	17054756	1-B73:17054656	707.6	17054656	yes	no	no	no	no	no	no	no	no	Zm00001eb006010	3484	+	NA	NA	NA
B73-chr1	17209269	17209469	1-B73:17209369	1231	17209369	no	yes	no	no	no	no	no	no	no	Zm00001eb006040	33	+	NA	NA	NA
B73-chr1	17242871	17243071	1-B73:17242971	203.3	17242971	no	no	no	no	no	no	no	no	yes	NA	NA	NA	NA	NA	NA
B73-chr1	17243012	17243212	1-B73:17243112	245.2	17243112	no	no	no	no	no	no	no	no	yes	NA	NA	NA	NA	NA	NA
B73-chr1	17258852	17259052	1-B73:17258952	189	17258952	no	no	yes	no	no	yes	no	no	no	Zm00001eb006050	0	+	NA	NA	NA
B73-chr1	17328593	17328793	1-B73:17328693	570.2	17328693	no	no	no	no	no	no	no	no	yes	NA	NA	NA	NA	NA	NA
B73-chr1	17366435	17366635	1-B73:17366535	243.1	17366535	no	no	no	no	no	no	no	no	yes	NA	NA	NA	NA	NA	NA
B73-chr1	17366562	17366762	1-B73:17366662	60.9	17366662	no	no	no	no	no	no	no	no	yes	NA	NA	NA	NA	NA	NA
B73-chr1	17672393	17672593	1-B73:17672493	108.7	17672493	no	no	yes	yes	no	no	no	no	no	Zm00001eb006160	0	-	NA	NA	NA
B73-chr1	17672527	17672727	1-B73:17672627	772.3	17672627	no	no	yes	yes	no	no	no	no	no	Zm00001eb006160	0	-	NA	NA	NA
B73-chr1	17700492	17700692	1-B73:17700592	232.4	17700592	no	no	yes	no	no	yes	no	no	no	Zm00001eb006170	0	+	NA	NA	NA
B73-chr1	17700495	17700695	1-B73:17700595	227.6	17700595	no	no	yes	no	no	yes	no	no	no	Zm00001eb006170	0	+	NA	NA	NA
B73-chr1	17727952	17728152	1-B73:17728052	742	17728052	no	no	no	no	no	no	no	yes	no	Zm00001eb006200	77	-	NA	NA	NA
B73-chr1	17729470	17729670	1-B73:17729570	447	17729570	no	yes	no	no	no	no	no	no	no	Zm00001eb006200	322	-	NA	NA	NA
B73-chr1	17735978	17736178	1-B73:17736078	614.4	17736078	no	no	yes	no	no	no	yes	no	no	Zm00001eb006210	0	+	NA	NA	NA
B73-chr1	17736123	17736323	1-B73:17736223	1639.2	17736223	no	no	no	no	no	no	no	yes	no	Zm00001eb006210	77	+	NA	NA	NA
B73-chr1	17736275	17736475	1-B73:17736375	298.9	17736375	no	no	no	no	no	no	no	yes	no	Zm00001eb006210	229	+	NA	NA	NA
B73-chr1	17825676	17825876	1-B73:17825776	413.5	17825776	no	yes	no	no	no	no	no	no	no	Zm00001eb006260	21	-	NA	NA	NA
B73-chr1	17825852	17826052	1-B73:17825952	238.8	17825952	no	yes	no	no	no	no	no	no	no	Zm00001eb006260	197	-	NA	NA	NA
B73-chr1	17826050	17826250	1-B73:17826150	381.7	17826150	no	yes	no	no	no	no	no	no	no	Zm00001eb006260	395	-	NA	NA	NA
B73-chr1	17826384	17826584	1-B73:17826484	333	17826484	no	yes	no	no	no	no	no	no	no	Zm00001eb006260	729	-	NA	NA	NA
B73-chr1	17836476	17836676	1-B73:17836576	238.7	17836576	yes	no	no	no	no	no	no	no	no	Zm00001eb006270	4303	+	NA	NA	NA
B73-chr1	17836620	17836820	1-B73:17836720	212.3	17836720	yes	no	no	no	no	no	no	no	no	Zm00001eb006270	4159	+	NA	NA	NA
B73-chr1	17840523	17840723	1-B73:17840623	692	17840623	no	yes	no	no	no	no	no	no	no	Zm00001eb006270	256	+	NA	NA	NA
B73-chr1	17861106	17861306	1-B73:17861206	419	17861206	no	no	yes	yes	no	no	no	no	no	Zm00001eb006300	0	+	NA	NA	NA
B73-chr1	17867290	17867490	1-B73:17867390	437	17867390	no	no	yes	no	no	no	yes	no	no	Zm00001eb006300	0	+	NA	NA	NA
B73-chr1	17868401	17868601	1-B73:17868501	236.5	17868501	no	yes	no	no	no	no	no	yes	no	Zm00001eb006310	291	+	Zm00001eb006300	867	+
B73-chr1	17868587	17868787	1-B73:17868687	328.5	17868687	no	yes	no	no	no	no	no	no	no	Zm00001eb006310	105	+	NA	NA	NA
B73-chr1	17881241	17881441	1-B73:17881341	181.5	17881341	no	no	no	no	no	no	no	yes	no	Zm00001eb006320	534	+	NA	NA	NA
B73-chr1	17881410	17881610	1-B73:17881510	225.5	17881510	no	no	no	no	no	no	no	yes	no	Zm00001eb006320	703	+	NA	NA	NA
B73-chr1	17883626	17883826	1-B73:17883726	541	17883726	no	no	no	no	no	no	no	no	yes	NA	NA	NA	NA	NA	NA
B73-chr1	17894817	17895017	1-B73:17894917	211.9	17894917	no	no	yes	yes	no	no	no	no	no	Zm00001eb006350	0	+	NA	NA	NA
B73-chr1	17897957	17898157	1-B73:17898057	340	17898057	no	no	yes	no	yes	no	no	no	no	Zm00001eb006350	0	+	NA	NA	NA
B73-chr1	17898586	17898786	1-B73:17898686	80	17898686	no	no	yes	no	no	no	yes	no	no	Zm00001eb006350	0	+	NA	NA	NA
B73-chr1	17983753	17983953	1-B73:17983853	298	17983853	no	yes	no	no	no	no	no	no	no	Zm00001eb006410	761	-	NA	NA	NA
B73-chr1	18041882	18042082	1-B73:18041982	283.5	18041982	no	yes	no	no	no	no	no	no	no	Zm00001eb006430	312	+	NA	NA	NA
B73-chr1	18042222	18042422	1-B73:18042322	394.5	18042322	no	no	yes	yes	no	no	no	no	no	Zm00001eb006430	0	+	NA	NA	NA
B73-chr1	18047666	18047866	1-B73:18047766	256	18047766	no	no	no	no	no	no	no	no	yes	NA	NA	NA	NA	NA	NA
B73-chr1	18049949	18050149	1-B73:18050049	487.1	18050049	yes	no	no	no	no	no	no	no	no	Zm00001eb006440	4763	+	NA	NA	NA
B73-chr1	18054334	18054534	1-B73:18054434	175.1	18054434	no	yes	no	no	no	no	no	no	no	Zm00001eb006440	378	+	NA	NA	NA
B73-chr1	18054661	18054861	1-B73:18054761	293.9	18054761	no	yes	no	no	no	no	no	no	no	Zm00001eb006440	51	+	NA	NA	NA
B73-chr1	18089925	18090125	1-B73:18090025	298.3	18090025	no	no	no	no	no	no	no	no	yes	NA	NA	NA	NA	NA	NA
B73-chr1	18090360	18090560	1-B73:18090460	1479.7	18090460	no	no	no	no	no	no	no	no	yes	NA	NA	NA	NA	NA	NA
B73-chr1	18197306	18197506	1-B73:18197406	176.2	18197406	no	yes	no	no	no	no	no	no	no	Zm00001eb006480	136	-	NA	NA	NA
B73-chr1	18197471	18197671	1-B73:18197571	218.8	18197571	no	yes	no	no	no	no	no	no	no	Zm00001eb006480	301	-	NA	NA	NA
B73-chr1	18255673	18255873	1-B73:18255773	210.9	18255773	no	no	no	no	no	no	no	no	yes	NA	NA	NA	NA	NA	NA
B73-chr1	18255909	18256109	1-B73:18256009	157.1	18256009	no	no	no	no	no	no	no	no	yes	NA	NA	NA	NA	NA	NA
B73-chr1	18379570	18379770	1-B73:18379670	577.5	18379670	no	no	no	no	no	no	no	no	yes	NA	NA	NA	NA	NA	NA
B73-chr1	18379793	18379993	1-B73:18379893	301.5	18379893	no	no	no	no	no	no	no	no	yes	NA	NA	NA	NA	NA	NA
B73-chr1	18635525	18635725	1-B73:18635625	262	18635625	no	yes	no	no	no	no	no	no	no	Zm00001eb006570	23	+	NA	NA	NA
B73-chr1	18783021	18783221	1-B73:18783121	310	18783121	yes	no	no	no	no	no	no	no	no	Zm00001eb006590	1033	+	NA	NA	NA
B73-chr1	18823097	18823297	1-B73:18823197	724	18823197	no	no	no	no	no	no	no	no	yes	NA	NA	NA	NA	NA	NA
B73-chr1	18824841	18825041	1-B73:18824941	241	18824941	no	no	no	no	no	no	no	no	yes	NA	NA	NA	NA	NA	NA
B73-chr1	18826857	18827057	1-B73:18826957	2075	18826957	no	no	no	no	no	no	no	no	yes	NA	NA	NA	NA	NA	NA
B73-chr1	18897818	18898018	1-B73:18897918	261	18897918	yes	no	no	no	no	no	no	no	no	Zm00001eb006620	1352	+	NA	NA	NA
B73-chr1	19474301	19474501	1-B73:19474401	161	19474401	no	no	no	no	no	no	no	no	yes	NA	NA	NA	NA	NA	NA
B73-chr1	19541331	19541531	1-B73:19541431	182.1	19541431	no	no	yes	yes	no	no	no	no	no	Zm00001eb006760	0	-	NA	NA	NA
B73-chr1	19601129	19601329	1-B73:19601229	182	19601229	no	no	no	no	no	no	no	no	yes	NA	NA	NA	NA	NA	NA
B73-chr1	19602050	19602250	1-B73:19602150	175	19602150	no	no	no	no	no	no	no	no	yes	NA	NA	NA	NA	NA	NA
B73-chr1	19644984	19645184	1-B73:19645084	219.8	19645084	yes	no	no	no	no	no	no	no	no	Zm00001eb006780	4424	-	NA	NA	NA
B73-chr1	19645134	19645334	1-B73:19645234	155.7	19645234	yes	no	no	no	no	no	no	no	no	Zm00001eb006780	4574	-	NA	NA	NA
B73-chr1	19685594	19685794	1-B73:19685694	269	19685694	no	no	no	no	no	no	no	no	yes	NA	NA	NA	NA	NA	NA
B73-chr1	19734583	19734783	1-B73:19734683	808.3	19734683	no	no	no	no	no	no	no	no	yes	NA	NA	NA	NA	NA	NA
B73-chr1	19735115	19735315	1-B73:19735215	230.7	19735215	no	no	no	no	no	no	no	no	yes	NA	NA	NA	NA	NA	NA
B73-chr1	19808419	19808619	1-B73:19808519	252	19808519	no	no	no	no	no	no	no	no	yes	NA	NA	NA	NA	NA	NA
B73-chr1	19809144	19809344	1-B73:19809244	157.9	19809244	no	no	no	no	no	no	no	yes	no	Zm00001eb006850	512	-	NA	NA	NA
B73-chr1	19811997	19812197	1-B73:19812097	287	19812097	no	no	yes	yes	no	no	no	no	no	Zm00001eb006850	0	-	NA	NA	NA
B73-chr1	19815500	19815700	1-B73:19815600	189.3	19815600	no	no	yes	no	no	yes	no	no	no	Zm00001eb006860	0	-	NA	NA	NA
B73-chr1	19815621	19815821	1-B73:19815721	352.4	19815721	no	no	yes	no	no	yes	no	no	no	Zm00001eb006860	0	-	NA	NA	NA
B73-chr1	19815809	19816009	1-B73:19815909	306.3	19815909	no	no	yes	no	no	yes	no	no	no	Zm00001eb006860	0	-	NA	NA	NA
B73-chr1	19839409	19839609	1-B73:19839509	212	19839509	no	no	no	no	no	no	no	no	yes	NA	NA	NA	NA	NA	NA
B73-chr1	19842358	19842558	1-B73:19842458	195	19842458	no	no	no	no	no	no	no	no	yes	NA	NA	NA	NA	NA	NA
B73-chr1	19855098	19855298	1-B73:19855198	505.6	19855198	no	no	no	no	no	no	no	no	yes	NA	NA	NA	NA	NA	NA
B73-chr1	19855778	19855978	1-B73:19855878	368	19855878	no	no	no	no	no	no	no	no	yes	NA	NA	NA	NA	NA	NA
B73-chr1	19856630	19856830	1-B73:19856730	787	19856730	no	no	no	no	no	no	no	no	yes	NA	NA	NA	NA	NA	NA
B73-chr1	19857513	19857713	1-B73:19857613	652	19857613	no	no	no	no	no	no	no	no	yes	NA	NA	NA	NA	NA	NA
B73-chr1	19858820	19859020	1-B73:19858920	210.7	19858920	no	no	no	no	no	no	no	no	yes	NA	NA	NA	NA	NA	NA
B73-chr1	19979955	19980155	1-B73:19980055	236.6	19980055	no	no	yes	yes	no	no	no	no	no	Zm00001eb006890	0	-	NA	NA	NA
B73-chr1	19980130	19980330	1-B73:19980230	138.4	19980230	no	yes	no	no	no	no	no	no	no	Zm00001eb006890	65	-	NA	NA	NA
B73-chr1	19980924	19981124	1-B73:19981024	443.1	19981024	no	yes	no	no	no	no	no	no	no	Zm00001eb006890	859	-	NA	NA	NA
B73-chr1	19981465	19981665	1-B73:19981565	359.9	19981565	yes	no	no	no	no	no	no	no	no	Zm00001eb006890	1400	-	NA	NA	NA
B73-chr1	19982801	19983001	1-B73:19982901	173	19982901	yes	no	no	no	no	no	no	yes	no	Zm00001eb006890	2736	-	Zm00001eb006900	79	-
B73-chr1	20140758	20140958	1-B73:20140858	155.3	20140858	no	no	yes	no	yes	no	no	no	no	Zm00001eb006930	0	-	NA	NA	NA
B73-chr1	20146212	20146412	1-B73:20146312	372	20146312	yes	no	no	no	no	no	no	no	no	Zm00001eb006930	4520	-	NA	NA	NA
B73-chr1	20146336	20146536	1-B73:20146436	944	20146436	yes	no	no	no	no	no	no	no	no	Zm00001eb006930	4644	-	NA	NA	NA
B73-chr1	20220361	20220561	1-B73:20220461	422	20220461	no	no	no	no	no	no	no	no	yes	NA	NA	NA	NA	NA	NA
B73-chr1	20260744	20260944	1-B73:20260844	366.6	20260844	no	yes	no	no	no	no	no	no	no	Zm00001eb007000	99	-	NA	NA	NA
B73-chr1	20278752	20278952	1-B73:20278852	208.2	20278852	no	no	yes	no	yes	no	no	no	no	Zm00001eb007020	0	+	NA	NA	NA
B73-chr1	20588107	20588307	1-B73:20588207	1463	20588207	yes	no	no	no	no	no	no	no	no	Zm00001eb007060	1098	+	NA	NA	NA
B73-chr1	20589270	20589470	1-B73:20589370	418	20589370	no	no	yes	yes	no	no	no	no	no	Zm00001eb007060	0	+	NA	NA	NA
B73-chr1	20624586	20624786	1-B73:20624686	103	20624686	no	no	no	no	no	no	no	no	yes	NA	NA	NA	NA	NA	NA
B73-chr1	20686969	20687169	1-B73:20687069	233	20687069	no	no	yes	yes	no	no	no	no	no	Zm00001eb007070	0	-	NA	NA	NA
B73-chr1	20701841	20702041	1-B73:20701941	228.4	20701941	no	yes	no	no	no	no	no	no	no	Zm00001eb007080	167	-	NA	NA	NA
B73-chr1	20781599	20781799	1-B73:20781699	167	20781699	no	no	yes	yes	no	no	no	no	no	Zm00001eb007090	0	+	NA	NA	NA
B73-chr1	20859780	20859980	1-B73:20859880	187.5	20859880	no	yes	no	no	no	no	no	no	no	Zm00001eb007100	490	-	NA	NA	NA
B73-chr1	20859885	20860085	1-B73:20859985	356.5	20859985	no	yes	no	no	no	no	no	no	no	Zm00001eb007100	595	-	NA	NA	NA
B73-chr1	21036742	21036942	1-B73:21036842	1210.9	21036842	no	no	yes	no	yes	no	no	no	no	Zm00001eb007120	0	-	NA	NA	NA
B73-chr1	21037059	21037259	1-B73:21037159	354.1	21037159	no	no	yes	no	yes	no	no	no	no	Zm00001eb007120	0	-	NA	NA	NA
B73-chr1	21051697	21051897	1-B73:21051797	474	21051797	no	no	no	no	no	no	no	yes	no	Zm00001eb007130	387	+	NA	NA	NA
B73-chr1	21137712	21137912	1-B73:21137812	265	21137812	no	no	yes	yes	no	no	no	no	no	Zm00001eb007140	0	+	NA	NA	NA
B73-chr1	21147654	21147854	1-B73:21147754	135	21147754	no	no	yes	yes	no	no	no	no	no	Zm00001eb007150	0	-	NA	NA	NA
B73-chr1	21239951	21240151	1-B73:21240051	85.6	21240051	no	yes	no	no	no	no	no	no	no	Zm00001eb007170	471	-	NA	NA	NA
B73-chr1	21627185	21627385	1-B73:21627285	531.8	21627285	no	no	yes	yes	no	no	no	no	no	Zm00001eb007270	0	-	NA	NA	NA
B73-chr1	21627562	21627762	1-B73:21627662	497.2	21627662	no	yes	no	no	no	no	no	no	no	Zm00001eb007270	349	-	NA	NA	NA
B73-chr1	21711807	21712007	1-B73:21711907	794.7	21711907	no	yes	no	no	no	no	no	no	no	Zm00001eb007310	227	-	NA	NA	NA
B73-chr1	21711892	21712092	1-B73:21711992	738.1	21711992	no	yes	no	no	no	no	no	no	no	Zm00001eb007310	312	-	NA	NA	NA
B73-chr1	21712153	21712353	1-B73:21712253	458.2	21712253	no	yes	no	no	no	no	no	no	no	Zm00001eb007310	573	-	NA	NA	NA
B73-chr1	21734312	21734512	1-B73:21734412	567.5	21734412	no	yes	no	no	no	no	no	no	no	Zm00001eb007320	175	+	NA	NA	NA
B73-chr1	21734866	21735066	1-B73:21734966	454.5	21734966	no	no	yes	no	yes	no	no	no	no	Zm00001eb007320	0	+	NA	NA	NA
B73-chr1	21737751	21737951	1-B73:21737851	982.3	21737851	no	no	no	no	no	no	no	no	yes	NA	NA	NA	NA	NA	NA
B73-chr1	21829859	21830059	1-B73:21829959	121.3	21829959	no	yes	no	no	no	no	no	no	no	Zm00001eb007440	98	+	NA	NA	NA
B73-chr1	21829975	21830175	1-B73:21830075	318.7	21830075	no	no	yes	yes	no	no	no	no	no	Zm00001eb007440	0	+	NA	NA	NA
B73-chr1	21839753	21839953	1-B73:21839853	284.3	21839853	no	yes	no	no	no	no	no	no	no	Zm00001eb007470	972	+	NA	NA	NA
B73-chr1	21839943	21840143	1-B73:21840043	96.8	21840043	no	yes	no	no	no	no	no	no	no	Zm00001eb007470	782	+	NA	NA	NA
B73-chr1	21841895	21842095	1-B73:21841995	295	21841995	no	no	yes	no	no	yes	no	no	no	Zm00001eb007470	0	+	NA	NA	NA
B73-chr1	21843315	21843515	1-B73:21843415	1844.2	21843415	no	no	yes	no	no	yes	no	no	no	Zm00001eb007470	0	+	NA	NA	NA
B73-chr1	21843441	21843641	1-B73:21843541	529.8	21843541	no	no	yes	no	no	yes	no	no	no	Zm00001eb007470	0	+	NA	NA	NA
B73-chr1	21845102	21845302	1-B73:21845202	204.2	21845202	no	no	yes	no	no	yes	no	no	no	Zm00001eb007470	0	+	NA	NA	NA
B73-chr1	21860812	21861012	1-B73:21860912	1501	21860912	no	no	no	no	no	no	no	no	yes	NA	NA	NA	NA	NA	NA
B73-chr1	21862310	21862510	1-B73:21862410	680	21862410	yes	no	no	no	no	no	no	no	no	Zm00001eb007490	4680	+	NA	NA	NA
B73-chr1	21863050	21863250	1-B73:21863150	2344	21863150	yes	no	no	no	no	no	no	no	no	Zm00001eb007490	3940	+	NA	NA	NA
B73-chr1	21869405	21869605	1-B73:21869505	211.8	21869505	no	no	yes	yes	no	no	no	no	no	Zm00001eb007500	0	-	NA	NA	NA
B73-chr1	21902665	21902865	1-B73:21902765	343.7	21902765	no	no	no	no	no	no	no	no	yes	NA	NA	NA	NA	NA	NA
B73-chr1	21903285	21903485	1-B73:21903385	577	21903385	no	no	no	no	no	no	no	yes	no	Zm00001eb007510	971	-	NA	NA	NA
B73-chr1	21909087	21909287	1-B73:21909187	1044.9	21909187	no	no	yes	no	no	yes	no	no	no	Zm00001eb007510	0	-	NA	NA	NA
B73-chr1	21909667	21909867	1-B73:21909767	1329.1	21909767	no	no	yes	no	no	yes	no	no	no	Zm00001eb007510	0	-	NA	NA	NA
B73-chr1	21910933	21911133	1-B73:21911033	1122.1	21911033	no	no	yes	no	no	yes	no	no	no	Zm00001eb007510	0	-	NA	NA	NA
B73-chr1	21911036	21911236	1-B73:21911136	878.9	21911136	no	no	yes	no	no	yes	no	no	no	Zm00001eb007510	0	-	NA	NA	NA
B73-chr1	21912376	21912576	1-B73:21912476	652.6	21912476	no	no	yes	no	no	yes	no	no	no	Zm00001eb007510	0	-	NA	NA	NA
B73-chr1	21920905	21921105	1-B73:21921005	383	21921005	no	yes	no	no	no	no	no	no	no	Zm00001eb007510	34	-	NA	NA	NA
B73-chr1	22503127	22503327	1-B73:22503227	217	22503227	no	no	no	no	no	no	no	no	yes	NA	NA	NA	NA	NA	NA
B73-chr1	22569856	22570056	1-B73:22569956	215	22569956	no	no	yes	yes	no	no	no	no	no	Zm00001eb007650	0	-	NA	NA	NA
B73-chr1	22570951	22571151	1-B73:22571051	195.3	22571051	no	no	yes	yes	no	no	no	no	no	Zm00001eb007650	0	-	NA	NA	NA
B73-chr1	22571116	22571316	1-B73:22571216	172.7	22571216	no	yes	no	no	no	no	no	no	no	Zm00001eb007650	27	-	NA	NA	NA
B73-chr1	22621463	22621663	1-B73:22621563	308.9	22621563	no	no	no	no	no	no	no	no	yes	NA	NA	NA	NA	NA	NA
B73-chr1	22645215	22645415	1-B73:22645315	190	22645315	no	no	no	no	no	no	no	no	yes	NA	NA	NA	NA	NA	NA
B73-chr1	22646589	22646789	1-B73:22646689	143.6	22646689	no	no	no	no	no	no	no	no	yes	NA	NA	NA	NA	NA	NA
B73-chr1	22646725	22646925	1-B73:22646825	95.4	22646825	no	no	no	no	no	no	no	no	yes	NA	NA	NA	NA	NA	NA
B73-chr1	22649263	22649463	1-B73:22649363	983	22649363	no	no	yes	no	no	no	yes	no	no	Zm00001eb007670	0	-	NA	NA	NA
B73-chr1	22651431	22651631	1-B73:22651531	850.6	22651531	no	no	yes	yes	no	no	no	no	no	Zm00001eb007670	0	-	NA	NA	NA
B73-chr1	22654286	22654486	1-B73:22654386	669.2	22654386	yes	no	no	no	no	no	no	no	no	Zm00001eb007670	2427	-	NA	NA	NA
B73-chr1	22654408	22654608	1-B73:22654508	1552.1	22654508	yes	no	no	no	no	no	no	no	no	Zm00001eb007670	2549	-	NA	NA	NA
B73-chr1	22654535	22654735	1-B73:22654635	1100.7	22654635	yes	no	no	no	no	no	no	no	no	Zm00001eb007670	2676	-	NA	NA	NA
B73-chr1	22685602	22685802	1-B73:22685702	278.6	22685702	no	no	no	no	no	no	no	no	yes	NA	NA	NA	NA	NA	NA
B73-chr1	22686156	22686356	1-B73:22686256	138.2	22686256	no	no	no	no	no	no	no	no	yes	NA	NA	NA	NA	NA	NA
B73-chr1	22686314	22686514	1-B73:22686414	296.9	22686414	no	no	no	no	no	no	no	yes	no	Zm00001eb007680	929	-	NA	NA	NA
B73-chr1	22686427	22686627	1-B73:22686527	249.1	22686527	no	no	no	no	no	no	no	yes	no	Zm00001eb007680	816	-	NA	NA	NA
B73-chr1	22817151	22817351	1-B73:22817251	299	22817251	yes	no	no	no	no	no	no	no	no	Zm00001eb007740	4802	+	NA	NA	NA
B73-chr1	22818897	22819097	1-B73:22818997	289.3	22818997	yes	no	no	no	no	no	no	no	no	Zm00001eb007740	3056	+	NA	NA	NA
B73-chr1	22819007	22819207	1-B73:22819107	516.7	22819107	yes	no	no	no	no	no	no	no	no	Zm00001eb007740	2946	+	NA	NA	NA
B73-chr1	22820534	22820734	1-B73:22820634	608.1	22820634	yes	no	no	no	no	no	no	no	no	Zm00001eb007740	1419	+	NA	NA	NA
B73-chr1	23060106	23060306	1-B73:23060206	622.7	23060206	no	no	no	no	no	no	no	no	yes	NA	NA	NA	NA	NA	NA
B73-chr1	23060411	23060611	1-B73:23060511	499.8	23060511	no	no	no	no	no	no	no	no	yes	NA	NA	NA	NA	NA	NA
B73-chr1	23169087	23169287	1-B73:23169187	954.1	23169187	no	no	no	no	no	no	no	yes	no	Zm00001eb007870	506	-	NA	NA	NA
B73-chr1	23169381	23169581	1-B73:23169481	1280.9	23169481	no	no	no	no	no	no	no	yes	no	Zm00001eb007870	212	-	NA	NA	NA
B73-chr1	23170852	23171052	1-B73:23170952	446	23170952	no	no	yes	no	no	yes	no	no	no	Zm00001eb007870	0	-	NA	NA	NA
B73-chr1	23171305	23171505	1-B73:23171405	628	23171405	no	yes	no	no	no	no	no	no	no	Zm00001eb007870	46	-	NA	NA	NA
B73-chr1	23173192	23173392	1-B73:23173292	243	23173292	yes	no	no	no	no	no	no	no	no	Zm00001eb007870	1933	-	NA	NA	NA
B73-chr1	23185645	23185845	1-B73:23185745	170	23185745	no	no	no	no	no	no	no	no	yes	NA	NA	NA	NA	NA	NA
B73-chr1	23248968	23249168	1-B73:23249068	319.1	23249068	no	no	no	no	no	no	no	no	yes	NA	NA	NA	NA	NA	NA
B73-chr1	23293627	23293827	1-B73:23293727	394.6	23293727	no	no	no	no	no	no	no	no	yes	NA	NA	NA	NA	NA	NA
B73-chr1	23293781	23293981	1-B73:23293881	1232.4	23293881	no	no	no	no	no	no	no	no	yes	NA	NA	NA	NA	NA	NA
B73-chr1	23304559	23304759	1-B73:23304659	414.4	23304659	no	yes	no	no	no	no	no	no	no	Zm00001eb007900	264	+	NA	NA	NA
B73-chr1	23304977	23305177	1-B73:23305077	669.6	23305077	no	no	yes	yes	no	no	no	no	no	Zm00001eb007900	0	+	NA	NA	NA
B73-chr1	23308563	23308763	1-B73:23308663	177	23308663	no	yes	no	no	no	no	no	no	no	Zm00001eb007910	208	+	NA	NA	NA
B73-chr1	23313578	23313778	1-B73:23313678	1819.4	23313678	no	no	no	no	no	no	no	no	yes	NA	NA	NA	NA	NA	NA
B73-chr1	23313632	23313832	1-B73:23313732	1868.8	23313732	no	no	no	no	no	no	no	no	yes	NA	NA	NA	NA	NA	NA
B73-chr1	23342912	23343112	1-B73:23343012	154	23343012	no	no	no	no	no	no	no	no	yes	NA	NA	NA	NA	NA	NA
B73-chr1	23378643	23378843	1-B73:23378743	209	23378743	no	no	no	no	no	no	no	no	yes	NA	NA	NA	NA	NA	NA
B73-chr1	23423576	23423776	1-B73:23423676	173.8	23423676	no	no	no	no	no	no	no	no	yes	NA	NA	NA	NA	NA	NA
B73-chr1	23423858	23424058	1-B73:23423958	182.2	23423958	no	no	no	no	no	no	no	no	yes	NA	NA	NA	NA	NA	NA
B73-chr1	23424068	23424268	1-B73:23424168	353	23424168	no	no	no	no	no	no	no	no	yes	NA	NA	NA	NA	NA	NA
B73-chr1	23427230	23427430	1-B73:23427330	535.9	23427330	no	no	no	no	no	no	no	no	yes	NA	NA	NA	NA	NA	NA
B73-chr1	23625049	23625249	1-B73:23625149	109.4	23625149	no	no	no	no	no	no	no	no	yes	NA	NA	NA	NA	NA	NA
B73-chr1	23625147	23625347	1-B73:23625247	130.6	23625247	no	no	no	no	no	no	no	no	yes	NA	NA	NA	NA	NA	NA
B73-chr1	23764689	23764889	1-B73:23764789	678.1	23764789	no	no	no	no	no	no	no	no	yes	NA	NA	NA	NA	NA	NA
B73-chr1	23764988	23765188	1-B73:23765088	2176.9	23765088	no	no	no	no	no	no	no	no	yes	NA	NA	NA	NA	NA	NA
B73-chr1	23766660	23766860	1-B73:23766760	889.4	23766760	no	no	no	no	no	no	no	no	yes	NA	NA	NA	NA	NA	NA
B73-chr1	23766865	23767065	1-B73:23766965	639.6	23766965	no	no	no	no	no	no	no	no	yes	NA	NA	NA	NA	NA	NA
B73-chr1	23770776	23770976	1-B73:23770876	376.5	23770876	no	no	yes	no	no	yes	no	no	no	Zm00001eb008010	0	-	NA	NA	NA
B73-chr1	23771331	23771531	1-B73:23771431	383.5	23771431	no	no	yes	yes	no	no	no	no	no	Zm00001eb008010	0	-	NA	NA	NA
B73-chr1	23784110	23784310	1-B73:23784210	279	23784210	yes	no	no	no	no	no	no	no	no	Zm00001eb008030	1300	+	NA	NA	NA
B73-chr1	23784335	23784535	1-B73:23784435	223.8	23784435	yes	no	no	no	no	no	no	no	no	Zm00001eb008030	1075	+	NA	NA	NA
B73-chr1	23784502	23784702	1-B73:23784602	205.3	23784602	no	yes	no	no	no	no	no	no	no	Zm00001eb008030	908	+	NA	NA	NA
B73-chr1	23792330	23792530	1-B73:23792430	355	23792430	no	no	no	no	no	no	no	no	yes	NA	NA	NA	NA	NA	NA
B73-chr1	23793084	23793284	1-B73:23793184	1354.4	23793184	no	no	no	no	no	no	no	no	yes	NA	NA	NA	NA	NA	NA
B73-chr1	23793628	23793828	1-B73:23793728	2203.9	23793728	no	no	no	no	no	no	no	no	yes	NA	NA	NA	NA	NA	NA
B73-chr1	23916385	23916585	1-B73:23916485	194.1	23916485	no	no	no	no	no	no	no	no	yes	NA	NA	NA	NA	NA	NA
B73-chr1	23928428	23928628	1-B73:23928528	124	23928528	no	no	no	no	no	no	no	no	yes	NA	NA	NA	NA	NA	NA
B73-chr1	24195628	24195828	1-B73:24195728	225.1	24195728	no	no	no	no	no	no	no	no	yes	NA	NA	NA	NA	NA	NA
B73-chr1	24195795	24195995	1-B73:24195895	644.2	24195895	no	no	no	no	no	no	no	no	yes	NA	NA	NA	NA	NA	NA
B73-chr1	24197204	24197404	1-B73:24197304	124.4	24197304	no	no	no	no	no	no	no	no	yes	NA	NA	NA	NA	NA	NA
B73-chr1	24337578	24337778	1-B73:24337678	107.5	24337678	no	no	no	no	no	no	no	no	yes	NA	NA	NA	NA	NA	NA
B73-chr1	24337773	24337973	1-B73:24337873	228.5	24337873	no	no	no	no	no	no	no	no	yes	NA	NA	NA	NA	NA	NA
B73-chr1	24337876	24338076	1-B73:24337976	250.6	24337976	no	no	no	no	no	no	no	no	yes	NA	NA	NA	NA	NA	NA
B73-chr1	24339625	24339825	1-B73:24339725	239	24339725	no	no	no	no	no	no	no	no	yes	NA	NA	NA	NA	NA	NA
B73-chr1	24340713	24340913	1-B73:24340813	357.8	24340813	no	no	no	no	no	no	no	no	yes	NA	NA	NA	NA	NA	NA
B73-chr1	24340867	24341067	1-B73:24340967	213.2	24340967	no	no	no	no	no	no	no	no	yes	NA	NA	NA	NA	NA	NA
B73-chr1	24353231	24353431	1-B73:24353331	656.6	24353331	no	yes	no	no	no	no	no	no	no	Zm00001eb008130	506	+	NA	NA	NA
B73-chr1	24353374	24353574	1-B73:24353474	248.7	24353474	no	yes	no	no	no	no	no	no	no	Zm00001eb008130	363	+	NA	NA	NA
B73-chr1	24359341	24359541	1-B73:24359441	515	24359441	no	no	no	no	no	no	no	no	yes	NA	NA	NA	NA	NA	NA
B73-chr1	24361274	24361474	1-B73:24361374	591.2	24361374	no	no	no	no	no	no	no	no	yes	NA	NA	NA	NA	NA	NA
B73-chr1	24361551	24361751	1-B73:24361651	150.8	24361651	no	no	no	no	no	no	no	no	yes	NA	NA	NA	NA	NA	NA
B73-chr1	24373141	24373341	1-B73:24373241	188.7	24373241	no	no	yes	no	no	yes	no	no	no	Zm00001eb008140	0	-	NA	NA	NA
B73-chr1	24375442	24375642	1-B73:24375542	193	24375542	no	yes	no	no	no	no	no	no	no	Zm00001eb008140	20	-	NA	NA	NA
B73-chr1	24442265	24442465	1-B73:24442365	260	24442365	no	no	no	no	no	no	no	no	yes	NA	NA	NA	NA	NA	NA
B73-chr1	24446132	24446332	1-B73:24446232	245.2	24446232	no	no	no	no	no	no	no	no	yes	NA	NA	NA	NA	NA	NA
B73-chr1	24448316	24448516	1-B73:24448416	358.6	24448416	no	no	no	no	no	no	no	no	yes	NA	NA	NA	NA	NA	NA
B73-chr1	24450789	24450989	1-B73:24450889	307	24450889	yes	no	no	no	no	no	no	no	no	Zm00001eb008150	3759	+	NA	NA	NA
B73-chr1	24451010	24451210	1-B73:24451110	516	24451110	yes	no	no	no	no	no	no	no	no	Zm00001eb008150	3538	+	NA	NA	NA
B73-chr1	24452569	24452769	1-B73:24452669	807	24452669	yes	no	no	no	no	no	no	no	no	Zm00001eb008150	1979	+	NA	NA	NA
B73-chr1	24603607	24603807	1-B73:24603707	608	24603707	no	no	no	no	no	no	no	no	yes	NA	NA	NA	NA	NA	NA
B73-chr1	24603758	24603958	1-B73:24603858	190	24603858	no	no	no	no	no	no	no	no	yes	NA	NA	NA	NA	NA	NA
B73-chr1	24654827	24655027	1-B73:24654927	386.8	24654927	no	no	no	no	no	no	no	no	yes	NA	NA	NA	NA	NA	NA
B73-chr1	24654994	24655194	1-B73:24655094	270.2	24655094	no	no	no	no	no	no	no	no	yes	NA	NA	NA	NA	NA	NA
B73-chr1	24730192	24730392	1-B73:24730292	371.5	24730292	no	no	yes	no	no	yes	no	no	no	Zm00001eb008170	0	+	NA	NA	NA
B73-chr1	24730274	24730474	1-B73:24730374	115.4	24730374	no	no	yes	no	no	yes	no	no	no	Zm00001eb008170	0	+	NA	NA	NA
B73-chr1	24826324	24826524	1-B73:24826424	1662	24826424	no	no	no	no	no	no	no	no	yes	NA	NA	NA	NA	NA	NA
B73-chr1	24897400	24897600	1-B73:24897500	506.3	24897500	no	yes	no	no	no	no	no	yes	no	Zm00001eb008250	163	+	Zm00001eb008260	477	-
B73-chr1	24897753	24897953	1-B73:24897853	552.7	24897853	no	no	yes	yes	no	no	no	no	no	Zm00001eb008250	0	+	NA	NA	NA
B73-chr1	24899377	24899577	1-B73:24899477	324	24899477	no	no	yes	yes	no	no	no	no	no	Zm00001eb008250	0	+	NA	NA	NA
B73-chr1	24933473	24933673	1-B73:24933573	268.1	24933573	no	yes	no	no	no	no	no	no	no	Zm00001eb008270	751	+	NA	NA	NA
B73-chr1	24934054	24934254	1-B73:24934154	588.9	24934154	no	yes	no	no	no	no	no	no	no	Zm00001eb008270	170	+	NA	NA	NA
B73-chr1	24953293	24953493	1-B73:24953393	389.8	24953393	yes	no	no	no	no	no	no	no	no	Zm00001eb008290	1522	+	NA	NA	NA
B73-chr1	24953890	24954090	1-B73:24953990	189.2	24953990	no	yes	no	no	no	no	no	no	no	Zm00001eb008290	925	+	NA	NA	NA
B73-chr1	24954636	24954836	1-B73:24954736	360	24954736	no	yes	no	no	no	no	no	no	no	Zm00001eb008290	179	+	NA	NA	NA
B73-chr1	24977780	24977980	1-B73:24977880	160	24977880	no	no	no	no	no	no	no	no	yes	NA	NA	NA	NA	NA	NA
B73-chr1	25346637	25346837	1-B73:25346737	832.5	25346737	no	no	no	no	no	no	no	no	yes	NA	NA	NA	NA	NA	NA
B73-chr1	25347096	25347296	1-B73:25347196	425.5	25347196	no	no	no	no	no	no	no	no	yes	NA	NA	NA	NA	NA	NA
B73-chr1	25397017	25397217	1-B73:25397117	297	25397117	no	no	yes	no	yes	no	no	no	no	Zm00001eb008360	0	+	NA	NA	NA
B73-chr1	25484570	25484770	1-B73:25484670	475.4	25484670	no	yes	no	no	no	no	no	no	no	Zm00001eb008380	277	+	NA	NA	NA
B73-chr1	25486009	25486209	1-B73:25486109	457.1	25486109	no	no	yes	no	no	yes	no	no	no	Zm00001eb008380	0	+	NA	NA	NA
B73-chr1	25486121	25486321	1-B73:25486221	122.9	25486221	no	no	yes	no	no	yes	no	no	no	Zm00001eb008380	0	+	NA	NA	NA
B73-chr1	25498105	25498305	1-B73:25498205	147.3	25498205	no	yes	no	no	no	no	no	no	no	Zm00001eb008410	262	+	NA	NA	NA
B73-chr1	25503173	25503373	1-B73:25503273	226	25503273	no	no	yes	no	yes	no	no	no	no	Zm00001eb008420	0	-	NA	NA	NA
B73-chr1	25518793	25518993	1-B73:25518893	497.1	25518893	no	yes	no	no	no	no	no	no	no	Zm00001eb008440	472	+	NA	NA	NA
B73-chr1	25532184	25532384	1-B73:25532284	393	25532284	no	yes	no	no	no	no	no	no	no	Zm00001eb008450	748	-	NA	NA	NA
B73-chr1	25773244	25773444	1-B73:25773344	98	25773344	no	yes	no	no	no	no	no	no	no	Zm00001eb008530	125	-	NA	NA	NA
B73-chr1	25778563	25778763	1-B73:25778663	225	25778663	no	no	no	no	no	no	no	no	yes	NA	NA	NA	NA	NA	NA
B73-chr1	25805069	25805269	1-B73:25805169	72.6	25805169	no	yes	no	no	no	no	no	no	no	Zm00001eb008550	477	+	NA	NA	NA
B73-chr1	25890471	25890671	1-B73:25890571	1073.9	25890571	yes	no	no	no	no	no	no	no	no	Zm00001eb008570	4442	+	NA	NA	NA
B73-chr1	25890814	25891014	1-B73:25890914	2073.1	25890914	yes	no	no	no	no	no	no	no	no	Zm00001eb008570	4099	+	NA	NA	NA
B73-chr1	25894844	25895044	1-B73:25894944	335	25894944	no	yes	no	no	no	no	no	no	no	Zm00001eb008570	69	+	NA	NA	NA
B73-chr1	25937654	25937854	1-B73:25937754	224	25937754	no	no	yes	yes	no	no	no	no	no	Zm00001eb008580	0	+	NA	NA	NA
B73-chr1	26637681	26637881	1-B73:26637781	152.2	26637781	no	no	no	no	no	no	no	yes	no	Zm00001eb008690	446	-	NA	NA	NA
B73-chr1	26637884	26638084	1-B73:26637984	130.3	26637984	no	no	no	no	no	no	no	yes	no	Zm00001eb008690	243	-	NA	NA	NA
B73-chr1	26649686	26649886	1-B73:26649786	392.8	26649786	yes	no	no	no	no	no	no	no	no	Zm00001eb008690	1877	-	NA	NA	NA
B73-chr1	26851362	26851562	1-B73:26851462	89.7	26851462	no	no	yes	yes	no	no	no	no	no	Zm00001eb008740	0	-	NA	NA	NA
B73-chr1	26887078	26887278	1-B73:26887178	334.3	26887178	no	no	no	no	no	no	no	no	yes	NA	NA	NA	NA	NA	NA
B73-chr1	26887670	26887870	1-B73:26887770	179	26887770	no	no	no	no	no	no	no	no	yes	NA	NA	NA	NA	NA	NA
B73-chr1	26889049	26889249	1-B73:26889149	288.5	26889149	no	no	no	no	no	no	no	no	yes	NA	NA	NA	NA	NA	NA
B73-chr1	26889603	26889803	1-B73:26889703	656.5	26889703	no	no	no	no	no	no	no	no	yes	NA	NA	NA	NA	NA	NA
B73-chr1	27050635	27050835	1-B73:27050735	559.8	27050735	yes	no	no	no	no	no	no	no	no	Zm00001eb008790	4250	-	NA	NA	NA
B73-chr1	27051292	27051492	1-B73:27051392	1211.2	27051392	yes	no	no	no	no	no	no	no	no	Zm00001eb008790	4907	-	NA	NA	NA
B73-chr1	27054200	27054400	1-B73:27054300	599	27054300	no	yes	no	no	no	no	no	no	no	Zm00001eb008800	90	+	NA	NA	NA
B73-chr1	27066439	27066639	1-B73:27066539	473.5	27066539	no	yes	no	no	no	no	no	no	no	Zm00001eb008810	532	-	NA	NA	NA
B73-chr1	27071968	27072168	1-B73:27072068	181.4	27072068	no	no	no	no	no	no	no	no	yes	NA	NA	NA	NA	NA	NA
B73-chr1	27078410	27078610	1-B73:27078510	801.5	27078510	no	no	no	no	no	no	no	no	yes	NA	NA	NA	NA	NA	NA
B73-chr1	27079641	27079841	1-B73:27079741	151.9	27079741	no	no	no	no	no	no	no	no	yes	NA	NA	NA	NA	NA	NA
B73-chr1	27079774	27079974	1-B73:27079874	192.5	27079874	no	no	no	no	no	no	no	no	yes	NA	NA	NA	NA	NA	NA
B73-chr1	27083498	27083698	1-B73:27083598	135.8	27083598	no	no	no	no	no	no	no	no	yes	NA	NA	NA	NA	NA	NA
B73-chr1	27095846	27096046	1-B73:27095946	229.1	27095946	no	no	no	no	no	no	no	no	yes	NA	NA	NA	NA	NA	NA
B73-chr1	27096009	27096209	1-B73:27096109	219.7	27096109	no	no	no	no	no	no	no	no	yes	NA	NA	NA	NA	NA	NA
B73-chr1	27096203	27096403	1-B73:27096303	263.1	27096303	no	no	no	no	no	no	no	no	yes	NA	NA	NA	NA	NA	NA
B73-chr1	27097382	27097582	1-B73:27097482	227	27097482	no	no	no	no	no	no	no	no	yes	NA	NA	NA	NA	NA	NA
B73-chr1	27161465	27161665	1-B73:27161565	429.7	27161565	no	no	yes	no	no	yes	no	no	no	Zm00001eb008830	0	+	NA	NA	NA
B73-chr1	27164985	27165185	1-B73:27165085	267.9	27165085	no	no	no	no	no	no	no	no	yes	NA	NA	NA	NA	NA	NA
B73-chr1	27452702	27452902	1-B73:27452802	159.6	27452802	no	no	no	no	no	no	no	yes	no	Zm00001eb008920	458	-	NA	NA	NA
B73-chr1	27472037	27472237	1-B73:27472137	394	27472137	no	no	no	no	no	no	no	no	yes	NA	NA	NA	NA	NA	NA
B73-chr1	27496305	27496505	1-B73:27496405	677.4	27496405	no	no	no	no	no	no	no	no	yes	NA	NA	NA	NA	NA	NA
B73-chr1	27569297	27569497	1-B73:27569397	841.8	27569397	no	yes	no	no	no	no	no	no	no	Zm00001eb008930	563	+	NA	NA	NA
B73-chr1	27569768	27569968	1-B73:27569868	452.2	27569868	no	yes	no	no	no	no	no	no	no	Zm00001eb008930	92	+	NA	NA	NA
B73-chr1	27571889	27572089	1-B73:27571989	1015.1	27571989	no	no	yes	no	no	yes	no	no	no	Zm00001eb008930	0	+	NA	NA	NA
B73-chr1	27574295	27574495	1-B73:27574395	232	27574395	no	no	yes	no	no	no	yes	no	no	Zm00001eb008930	0	+	NA	NA	NA
B73-chr1	27592575	27592775	1-B73:27592675	257	27592675	no	yes	no	no	no	no	no	no	no	Zm00001eb008950	198	-	NA	NA	NA
B73-chr1	27722335	27722535	1-B73:27722435	259	27722435	no	yes	no	no	no	no	no	no	no	Zm00001eb008970	370	-	NA	NA	NA
B73-chr1	27742376	27742576	1-B73:27742476	429.4	27742476	no	yes	no	no	no	no	no	no	no	Zm00001eb008980	827	+	NA	NA	NA
B73-chr1	27743807	27744007	1-B73:27743907	207.4	27743907	no	no	yes	no	yes	no	no	no	no	Zm00001eb008980	0	+	NA	NA	NA
B73-chr1	27804770	27804970	1-B73:27804870	304.7	27804870	no	yes	no	no	no	no	no	no	no	Zm00001eb009010	141	+	NA	NA	NA
B73-chr1	27862485	27862685	1-B73:27862585	323	27862585	no	yes	no	no	no	no	no	no	no	Zm00001eb009080	33	-	NA	NA	NA
B73-chr1	27922855	27923055	1-B73:27922955	393	27922955	no	no	yes	no	no	yes	no	no	no	Zm00001eb009090	0	-	NA	NA	NA
B73-chr1	27926242	27926442	1-B73:27926342	284	27926342	yes	no	no	no	no	no	no	no	no	Zm00001eb009090	1610	-	NA	NA	NA
B73-chr1	27976791	27976991	1-B73:27976891	230	27976891	no	no	no	no	no	no	no	no	yes	NA	NA	NA	NA	NA	NA
B73-chr1	28320873	28321073	1-B73:28320973	337.6	28320973	no	yes	no	no	no	no	no	no	no	Zm00001eb009130	422	+	NA	NA	NA
B73-chr1	28321284	28321484	1-B73:28321384	240.4	28321384	no	yes	no	no	no	no	no	no	no	Zm00001eb009130	11	+	NA	NA	NA
B73-chr1	28330856	28331056	1-B73:28330956	326.9	28330956	no	no	no	no	no	no	no	yes	no	Zm00001eb009130	85	+	NA	NA	NA
B73-chr1	28331140	28331340	1-B73:28331240	814.1	28331240	no	no	no	no	no	no	no	yes	no	Zm00001eb009130	369	+	NA	NA	NA
B73-chr1	28369387	28369587	1-B73:28369487	201	28369487	no	no	yes	no	no	yes	no	no	no	Zm00001eb009150	0	-	NA	NA	NA
B73-chr1	28397691	28397891	1-B73:28397791	1036	28397791	yes	no	no	no	no	no	no	no	no	Zm00001eb009160	2122	-	NA	NA	NA
B73-chr1	28397882	28398082	1-B73:28397982	120.6	28397982	yes	no	no	no	no	no	no	no	no	Zm00001eb009160	2313	-	NA	NA	NA
B73-chr1	28403759	28403959	1-B73:28403859	1554.9	28403859	no	no	no	no	no	no	no	no	yes	NA	NA	NA	NA	NA	NA
B73-chr1	28404066	28404266	1-B73:28404166	777.1	28404166	no	no	no	no	no	no	no	no	yes	NA	NA	NA	NA	NA	NA
B73-chr1	28404608	28404808	1-B73:28404708	170	28404708	no	no	no	no	no	no	no	no	yes	NA	NA	NA	NA	NA	NA
B73-chr1	28405298	28405498	1-B73:28405398	517.7	28405398	no	no	no	no	no	no	no	no	yes	NA	NA	NA	NA	NA	NA
B73-chr1	28406114	28406314	1-B73:28406214	437.4	28406214	no	no	no	no	no	no	no	no	yes	NA	NA	NA	NA	NA	NA
B73-chr1	28408200	28408400	1-B73:28408300	447	28408300	no	no	no	no	no	no	no	no	yes	NA	NA	NA	NA	NA	NA
B73-chr1	28417890	28418090	1-B73:28417990	376	28417990	no	no	no	no	no	no	no	no	yes	NA	NA	NA	NA	NA	NA
B73-chr1	28554091	28554291	1-B73:28554191	1111.4	28554191	no	no	no	no	no	no	no	yes	no	Zm00001eb009240	814	+	NA	NA	NA
B73-chr1	28554569	28554769	1-B73:28554669	725.5	28554669	no	no	no	no	no	no	no	yes	no	Zm00001eb009250	732	-	NA	NA	NA
B73-chr1	28556762	28556962	1-B73:28556862	164	28556862	no	no	yes	yes	no	no	no	no	no	Zm00001eb009250	0	-	NA	NA	NA
B73-chr1	28558328	28558528	1-B73:28558428	273.6	28558428	yes	no	no	no	no	no	no	no	no	Zm00001eb009250	1555	-	NA	NA	NA
B73-chr1	29129122	29129322	1-B73:29129222	1048.2	29129222	no	yes	no	no	no	no	no	no	no	Zm00001eb009430	149	+	NA	NA	NA
B73-chr1	29129275	29129475	1-B73:29129375	1033.8	29129375	no	no	yes	yes	no	no	no	no	no	Zm00001eb009430	0	+	NA	NA	NA
B73-chr1	29169625	29169825	1-B73:29169725	283	29169725	yes	no	no	no	no	no	no	no	no	Zm00001eb009460	2974	+	NA	NA	NA
B73-chr1	29208949	29209149	1-B73:29209049	2974.5	29209049	no	no	no	no	no	no	no	no	yes	NA	NA	NA	NA	NA	NA
B73-chr1	29218263	29218463	1-B73:29218363	175.2	29218363	no	no	no	no	no	no	no	no	yes	NA	NA	NA	NA	NA	NA
B73-chr1	29218452	29218652	1-B73:29218552	107.8	29218552	no	no	no	no	no	no	no	no	yes	NA	NA	NA	NA	NA	NA
B73-chr1	29218997	29219197	1-B73:29219097	380.5	29219097	no	no	no	no	no	no	no	no	yes	NA	NA	NA	NA	NA	NA
B73-chr1	29219189	29219389	1-B73:29219289	249.5	29219289	no	no	no	no	no	no	no	no	yes	NA	NA	NA	NA	NA	NA
B73-chr1	29341197	29341397	1-B73:29341297	178	29341297	no	no	no	no	no	no	no	no	yes	NA	NA	NA	NA	NA	NA
B73-chr1	29341340	29341540	1-B73:29341440	211.9	29341440	no	no	no	no	no	no	no	no	yes	NA	NA	NA	NA	NA	NA
B73-chr1	29385880	29386080	1-B73:29385980	333	29385980	no	no	no	no	no	no	no	no	yes	NA	NA	NA	NA	NA	NA
B73-chr1	29386519	29386719	1-B73:29386619	281	29386619	no	no	no	no	no	no	no	no	yes	NA	NA	NA	NA	NA	NA
B73-chr1	29510481	29510681	1-B73:29510581	439.7	29510581	no	no	yes	no	no	yes	no	no	no	Zm00001eb009540	0	-	NA	NA	NA
B73-chr1	29510687	29510887	1-B73:29510787	333.1	29510787	no	no	yes	yes	no	no	no	no	no	Zm00001eb009540	0	-	NA	NA	NA
B73-chr1	29514363	29514563	1-B73:29514463	124.7	29514463	yes	no	no	no	no	no	no	no	no	Zm00001eb009540	3449	-	NA	NA	NA
B73-chr1	29514556	29514756	1-B73:29514656	250.7	29514656	yes	no	no	no	no	no	no	no	no	Zm00001eb009540	3642	-	NA	NA	NA
B73-chr1	29515449	29515649	1-B73:29515549	61.9	29515549	yes	no	no	no	no	no	no	no	no	Zm00001eb009540	4535	-	NA	NA	NA
B73-chr1	29515734	29515934	1-B73:29515834	202.1	29515834	yes	no	no	no	no	no	no	no	no	Zm00001eb009540	4820	-	NA	NA	NA
B73-chr1	29551477	29551677	1-B73:29551577	303	29551577	no	no	no	no	no	no	no	yes	no	Zm00001eb009550	631	-	NA	NA	NA
B73-chr1	29552252	29552452	1-B73:29552352	445	29552352	no	no	yes	no	no	no	yes	no	no	Zm00001eb009550	0	-	NA	NA	NA
B73-chr1	29554439	29554639	1-B73:29554539	458.8	29554539	no	no	yes	yes	no	no	no	no	no	Zm00001eb009550	0	-	NA	NA	NA
B73-chr1	29554597	29554797	1-B73:29554697	369.2	29554697	no	yes	no	no	no	no	no	no	no	Zm00001eb009550	93	-	NA	NA	NA
B73-chr1	29561087	29561287	1-B73:29561187	468	29561187	yes	no	no	no	no	no	no	no	no	Zm00001eb009560	2201	-	NA	NA	NA
B73-chr1	29562978	29563178	1-B73:29563078	225.5	29563078	yes	no	no	no	no	no	no	no	no	Zm00001eb009560	4092	-	NA	NA	NA
B73-chr1	29594079	29594279	1-B73:29594179	468	29594179	no	no	no	no	no	no	no	no	yes	NA	NA	NA	NA	NA	NA
B73-chr1	29678019	29678219	1-B73:29678119	500.7	29678119	no	no	no	no	no	no	no	no	yes	NA	NA	NA	NA	NA	NA
B73-chr1	29685026	29685226	1-B73:29685126	401.3	29685126	yes	no	no	no	no	no	no	no	no	Zm00001eb009570	1581	-	NA	NA	NA
B73-chr1	29685468	29685668	1-B73:29685568	460.1	29685568	yes	no	no	no	no	no	no	no	no	Zm00001eb009570	2023	-	NA	NA	NA
B73-chr1	29756808	29757008	1-B73:29756908	588.2	29756908	no	no	no	no	no	no	no	no	yes	NA	NA	NA	NA	NA	NA
B73-chr1	29757727	29757927	1-B73:29757827	374.9	29757827	no	no	no	no	no	no	no	no	yes	NA	NA	NA	NA	NA	NA
B73-chr1	29757917	29758117	1-B73:29758017	922.2	29758017	no	no	no	no	no	no	no	no	yes	NA	NA	NA	NA	NA	NA
B73-chr1	29810953	29811153	1-B73:29811053	101.4	29811053	yes	no	no	no	no	no	no	no	no	Zm00001eb009600	1294	+	NA	NA	NA
B73-chr1	29811506	29811706	1-B73:29811606	101.6	29811606	no	yes	no	no	no	no	no	no	no	Zm00001eb009600	741	+	NA	NA	NA
B73-chr1	29812211	29812411	1-B73:29812311	207.7	29812311	no	yes	no	no	no	no	no	no	no	Zm00001eb009600	36	+	NA	NA	NA
B73-chr1	29812774	29812974	1-B73:29812874	205.3	29812874	no	no	yes	no	no	yes	no	no	no	Zm00001eb009600	0	+	NA	NA	NA
B73-chr1	30245118	30245318	1-B73:30245218	237	30245218	no	no	no	no	no	no	no	no	yes	NA	NA	NA	NA	NA	NA
B73-chr1	30247224	30247424	1-B73:30247324	313	30247324	no	no	no	no	no	no	no	no	yes	NA	NA	NA	NA	NA	NA
B73-chr1	30264632	30264832	1-B73:30264732	130	30264732	no	no	no	no	no	no	no	no	yes	NA	NA	NA	NA	NA	NA
B73-chr1	30266782	30266982	1-B73:30266882	525	30266882	no	no	no	no	no	no	no	no	yes	NA	NA	NA	NA	NA	NA
B73-chr1	30267298	30267498	1-B73:30267398	213.3	30267398	no	no	no	no	no	no	no	no	yes	NA	NA	NA	NA	NA	NA
B73-chr1	30267714	30267914	1-B73:30267814	354.7	30267814	no	no	no	no	no	no	no	no	yes	NA	NA	NA	NA	NA	NA
B73-chr1	30283916	30284116	1-B73:30284016	273	30284016	no	no	yes	no	no	yes	no	no	no	Zm00001eb009660	0	+	NA	NA	NA
B73-chr1	30370782	30370982	1-B73:30370882	344.9	30370882	no	no	no	no	no	no	no	no	yes	NA	NA	NA	NA	NA	NA
B73-chr1	30371167	30371367	1-B73:30371267	342.1	30371267	no	no	no	no	no	no	no	no	yes	NA	NA	NA	NA	NA	NA
B73-chr1	30377613	30377813	1-B73:30377713	618	30377713	no	no	no	no	no	no	no	yes	no	Zm00001eb009690	205	-	NA	NA	NA
B73-chr1	30517183	30517383	1-B73:30517283	81.6	30517283	no	no	yes	no	no	yes	no	no	no	Zm00001eb009730	0	-	NA	NA	NA
B73-chr1	30563332	30563532	1-B73:30563432	136	30563432	no	no	no	no	no	no	no	no	yes	NA	NA	NA	NA	NA	NA
B73-chr1	30608518	30608718	1-B73:30608618	182	30608618	no	no	no	no	no	no	no	no	yes	NA	NA	NA	NA	NA	NA
B73-chr1	30632874	30633074	1-B73:30632974	301.3	30632974	no	no	no	no	no	no	no	no	yes	NA	NA	NA	NA	NA	NA
B73-chr1	30633081	30633281	1-B73:30633181	79.7	30633181	no	no	no	no	no	no	no	no	yes	NA	NA	NA	NA	NA	NA
B73-chr1	30637502	30637702	1-B73:30637602	291.1	30637602	no	yes	no	no	no	no	no	no	no	Zm00001eb009760	317	-	NA	NA	NA
B73-chr1	30637675	30637875	1-B73:30637775	270.3	30637775	no	yes	no	no	no	no	no	no	no	Zm00001eb009760	490	-	NA	NA	NA
B73-chr1	30637866	30638066	1-B73:30637966	119.6	30637966	no	yes	no	no	no	no	no	no	no	Zm00001eb009760	681	-	NA	NA	NA
B73-chr1	30658279	30658479	1-B73:30658379	1518.1	30658379	no	no	no	no	no	no	no	no	yes	NA	NA	NA	NA	NA	NA
B73-chr1	30658372	30658572	1-B73:30658472	2526.9	30658472	no	no	no	no	no	no	no	no	yes	NA	NA	NA	NA	NA	NA
B73-chr1	30661083	30661283	1-B73:30661183	984.1	30661183	no	no	no	no	no	no	no	no	yes	NA	NA	NA	NA	NA	NA
B73-chr1	30676405	30676605	1-B73:30676505	102.2	30676505	no	yes	no	no	no	no	no	no	no	Zm00001eb009770	76	-	NA	NA	NA
B73-chr1	30732217	30732417	1-B73:30732317	311.4	30732317	no	yes	no	no	no	no	no	no	no	Zm00001eb009780	322	+	NA	NA	NA
B73-chr1	30732577	30732777	1-B73:30732677	217.6	30732677	no	no	yes	yes	no	no	no	no	no	Zm00001eb009780	0	+	NA	NA	NA
B73-chr1	30733649	30733849	1-B73:30733749	214.2	30733749	no	no	yes	no	no	yes	no	no	no	Zm00001eb009780	0	+	NA	NA	NA
B73-chr1	30797271	30797471	1-B73:30797371	136.8	30797371	no	no	yes	no	yes	no	no	no	no	Zm00001eb009850	0	-	NA	NA	NA
B73-chr1	30797445	30797645	1-B73:30797545	142.8	30797545	no	no	yes	no	yes	no	no	no	no	Zm00001eb009850	0	-	NA	NA	NA
B73-chr1	30806486	30806686	1-B73:30806586	120	30806586	no	no	no	no	no	no	no	no	yes	NA	NA	NA	NA	NA	NA
B73-chr1	30807325	30807525	1-B73:30807425	97	30807425	no	no	no	no	no	no	no	no	yes	NA	NA	NA	NA	NA	NA
B73-chr1	31063561	31063761	1-B73:31063661	154	31063661	no	no	yes	yes	no	no	no	no	no	Zm00001eb009900	0	-	NA	NA	NA
B73-chr1	31242517	31242717	1-B73:31242617	647	31242617	no	no	yes	no	no	yes	no	no	no	Zm00001eb009940	0	-	NA	NA	NA
B73-chr1	31243257	31243457	1-B73:31243357	206.9	31243357	no	no	yes	no	no	yes	no	no	no	Zm00001eb009940	0	-	NA	NA	NA
B73-chr1	31243902	31244102	1-B73:31244002	288.3	31244002	no	yes	no	no	no	no	no	no	no	Zm00001eb009940	100	-	NA	NA	NA
B73-chr1	31243993	31244193	1-B73:31244093	690.8	31244093	no	yes	no	no	no	no	no	no	no	Zm00001eb009940	191	-	NA	NA	NA
B73-chr1	31249990	31250190	1-B73:31250090	264.6	31250090	no	no	yes	no	no	yes	no	no	no	Zm00001eb009950	0	-	NA	NA	NA
B73-chr1	31250483	31250683	1-B73:31250583	254.4	31250583	no	yes	no	no	no	no	no	no	no	Zm00001eb009950	203	-	NA	NA	NA
B73-chr1	31742170	31742370	1-B73:31742270	361.4	31742270	no	no	yes	yes	no	no	no	no	no	Zm00001eb010040	0	+	NA	NA	NA
B73-chr1	31763217	31763417	1-B73:31763317	69.8	31763317	no	no	yes	no	no	yes	no	no	no	Zm00001eb010050	0	-	NA	NA	NA
B73-chr1	31851883	31852083	1-B73:31851983	251	31851983	no	no	yes	no	yes	no	no	no	no	Zm00001eb010090	0	-	NA	NA	NA
B73-chr1	31966282	31966482	1-B73:31966382	275.9	31966382	no	no	yes	no	no	yes	no	no	no	Zm00001eb010110	0	-	NA	NA	NA
B73-chr1	31966697	31966897	1-B73:31966797	367.1	31966797	no	yes	no	no	no	no	no	no	no	Zm00001eb010110	169	-	NA	NA	NA
B73-chr1	32217470	32217670	1-B73:32217570	309.6	32217570	no	no	no	no	no	no	no	no	yes	NA	NA	NA	NA	NA	NA
B73-chr1	32217756	32217956	1-B73:32217856	133.4	32217856	no	no	no	no	no	no	no	no	yes	NA	NA	NA	NA	NA	NA
B73-chr1	32508857	32509057	1-B73:32508957	352.7	32508957	no	yes	no	no	no	no	no	no	no	Zm00001eb010310	106	+	NA	NA	NA
B73-chr1	32585796	32585996	1-B73:32585896	1199.8	32585896	no	no	no	no	no	no	no	no	yes	NA	NA	NA	NA	NA	NA
B73-chr1	32586034	32586234	1-B73:32586134	718.2	32586134	no	no	no	no	no	no	no	no	yes	NA	NA	NA	NA	NA	NA
B73-chr1	32586997	32587197	1-B73:32587097	2468.2	32587097	no	no	no	no	no	no	no	no	yes	NA	NA	NA	NA	NA	NA
B73-chr1	32587225	32587425	1-B73:32587325	567.8	32587325	no	no	no	no	no	no	no	no	yes	NA	NA	NA	NA	NA	NA
B73-chr1	32588156	32588356	1-B73:32588256	163.5	32588256	no	no	no	no	no	no	no	no	yes	NA	NA	NA	NA	NA	NA
B73-chr1	32588555	32588755	1-B73:32588655	221.5	32588655	no	no	no	no	no	no	no	no	yes	NA	NA	NA	NA	NA	NA
B73-chr1	32625609	32625809	1-B73:32625709	414	32625709	no	no	yes	no	no	yes	no	no	no	Zm00001eb010330	0	-	NA	NA	NA
B73-chr1	32642556	32642756	1-B73:32642656	321	32642656	no	no	yes	yes	no	no	no	no	no	Zm00001eb010330	0	-	NA	NA	NA
B73-chr1	32731562	32731762	1-B73:32731662	1124.2	32731662	yes	no	no	no	no	no	no	no	no	Zm00001eb010340	2048	-	NA	NA	NA
B73-chr1	32731837	32732037	1-B73:32731937	326.8	32731937	yes	no	no	no	no	no	no	no	no	Zm00001eb010340	2323	-	NA	NA	NA
B73-chr1	32735289	32735489	1-B73:32735389	118	32735389	no	no	no	no	no	no	no	no	yes	NA	NA	NA	NA	NA	NA
B73-chr1	32736179	32736379	1-B73:32736279	309.1	32736279	no	no	no	no	no	no	no	no	yes	NA	NA	NA	NA	NA	NA
B73-chr1	32736357	32736557	1-B73:32736457	501.9	32736457	no	no	no	no	no	no	no	no	yes	NA	NA	NA	NA	NA	NA
B73-chr1	32807900	32808100	1-B73:32808000	392.4	32808000	no	no	yes	no	no	no	yes	no	no	Zm00001eb010360	0	-	NA	NA	NA
B73-chr1	32810630	32810830	1-B73:32810730	573.5	32810730	no	no	yes	yes	no	no	no	no	no	Zm00001eb010360	0	-	NA	NA	NA
B73-chr1	32810786	32810986	1-B73:32810886	262	32810886	no	yes	no	no	no	no	no	no	no	Zm00001eb010360	142	-	NA	NA	NA
B73-chr1	32844204	32844404	1-B73:32844304	841.4	32844304	yes	no	no	no	no	no	no	no	no	Zm00001eb010370	1470	-	NA	NA	NA
B73-chr1	32844342	32844542	1-B73:32844442	1633.6	32844442	yes	no	no	no	no	no	no	no	no	Zm00001eb010370	1608	-	NA	NA	NA
B73-chr1	32973014	32973214	1-B73:32973114	311.1	32973114	no	no	no	no	no	no	no	no	yes	NA	NA	NA	NA	NA	NA
B73-chr1	33109880	33110080	1-B73:33109980	343.5	33109980	yes	no	no	no	no	no	no	yes	no	Zm00001eb010420	2868	+	Zm00001eb010410	420	+
B73-chr1	33110070	33110270	1-B73:33110170	345.2	33110170	yes	no	no	no	no	no	no	yes	no	Zm00001eb010420	2678	+	Zm00001eb010410	610	+
B73-chr1	33111230	33111430	1-B73:33111330	378.3	33111330	yes	no	no	no	no	no	no	no	no	Zm00001eb010420	1518	+	NA	NA	NA
B73-chr1	33256150	33256350	1-B73:33256250	171	33256250	yes	no	no	no	no	no	no	no	no	Zm00001eb010450	2316	+	NA	NA	NA
B73-chr1	33257556	33257756	1-B73:33257656	1173.4	33257656	no	yes	no	no	no	no	no	no	no	Zm00001eb010450	910	+	NA	NA	NA
B73-chr1	33261002	33261202	1-B73:33261102	367	33261102	no	no	yes	no	no	yes	no	no	no	Zm00001eb010450	0	+	NA	NA	NA
B73-chr1	33269595	33269795	1-B73:33269695	136.8	33269695	no	no	no	no	no	no	no	no	yes	NA	NA	NA	NA	NA	NA
B73-chr1	33269787	33269987	1-B73:33269887	221.2	33269887	no	no	no	no	no	no	no	no	yes	NA	NA	NA	NA	NA	NA
B73-chr1	33277644	33277844	1-B73:33277744	149	33277744	no	no	no	no	no	no	no	no	yes	NA	NA	NA	NA	NA	NA
B73-chr1	33400813	33401013	1-B73:33400913	340	33400913	no	no	yes	yes	no	no	no	no	no	Zm00001eb010480	0	-	NA	NA	NA
B73-chr1	33410286	33410486	1-B73:33410386	237	33410386	yes	no	no	no	no	no	no	no	no	Zm00001eb010490	2989	-	NA	NA	NA
B73-chr1	33439215	33439415	1-B73:33439315	161	33439315	no	no	yes	no	no	yes	no	no	no	Zm00001eb010500	0	-	NA	NA	NA
B73-chr1	33440912	33441112	1-B73:33441012	103.3	33441012	no	no	yes	yes	no	no	no	no	no	Zm00001eb010500	0	-	NA	NA	NA
B73-chr1	33450239	33450439	1-B73:33450339	126	33450339	no	yes	no	no	no	no	no	no	no	Zm00001eb010530	184	+	NA	NA	NA
B73-chr1	33514464	33514664	1-B73:33514564	370	33514564	no	no	yes	yes	no	no	no	no	no	Zm00001eb010550	0	-	NA	NA	NA
B73-chr1	33652886	33653086	1-B73:33652986	198	33652986	no	no	no	no	no	no	no	no	yes	NA	NA	NA	NA	NA	NA
B73-chr1	33655098	33655298	1-B73:33655198	490	33655198	no	no	no	no	no	no	no	no	yes	NA	NA	NA	NA	NA	NA
B73-chr1	33656835	33657035	1-B73:33656935	481.4	33656935	no	no	no	no	no	no	no	no	yes	NA	NA	NA	NA	NA	NA
B73-chr1	33657345	33657545	1-B73:33657445	378.6	33657445	no	no	no	no	no	no	no	no	yes	NA	NA	NA	NA	NA	NA
B73-chr1	33660636	33660836	1-B73:33660736	857.8	33660736	no	no	no	no	no	no	no	no	yes	NA	NA	NA	NA	NA	NA
B73-chr1	33660729	33660929	1-B73:33660829	423.2	33660829	no	no	no	no	no	no	no	no	yes	NA	NA	NA	NA	NA	NA
B73-chr1	33805876	33806076	1-B73:33805976	413	33805976	no	yes	no	no	no	no	no	no	no	Zm00001eb010590	567	-	NA	NA	NA
B73-chr1	33816832	33817032	1-B73:33816932	419.5	33816932	no	no	no	no	no	no	no	no	yes	NA	NA	NA	NA	NA	NA
B73-chr1	33817728	33817928	1-B73:33817828	530.1	33817828	no	no	no	no	no	no	no	no	yes	NA	NA	NA	NA	NA	NA
B73-chr1	33817962	33818162	1-B73:33818062	982.9	33818062	no	no	no	no	no	no	no	no	yes	NA	NA	NA	NA	NA	NA
B73-chr1	33855516	33855716	1-B73:33855616	583.7	33855616	no	no	no	no	no	no	no	yes	no	Zm00001eb010610	700	+	NA	NA	NA
B73-chr1	33856118	33856318	1-B73:33856218	895.3	33856218	no	no	no	no	no	no	no	yes	no	Zm00001eb010620	372	-	NA	NA	NA
B73-chr1	34084053	34084253	1-B73:34084153	309.8	34084153	no	no	no	no	no	no	no	no	yes	NA	NA	NA	NA	NA	NA
B73-chr1	34742358	34742558	1-B73:34742458	409.1	34742458	no	yes	no	no	no	no	no	no	no	Zm00001eb010830	726	+	NA	NA	NA
B73-chr1	34745169	34745369	1-B73:34745269	347.5	34745269	no	yes	no	no	no	no	no	yes	no	Zm00001eb010840	478	-	Zm00001eb010830	366	+
B73-chr1	34749041	34749241	1-B73:34749141	1143.4	34749141	yes	no	no	no	no	no	no	no	no	Zm00001eb010840	4350	-	NA	NA	NA
B73-chr1	34878727	34878927	1-B73:34878827	340	34878827	no	yes	no	no	no	no	no	no	no	Zm00001eb010900	59	-	NA	NA	NA
B73-chr1	34881378	34881578	1-B73:34881478	281.5	34881478	yes	no	no	no	no	no	no	no	no	Zm00001eb010900	2710	-	NA	NA	NA
B73-chr1	34881488	34881688	1-B73:34881588	511.8	34881588	yes	no	no	no	no	no	no	no	no	Zm00001eb010900	2820	-	NA	NA	NA
B73-chr1	34883275	34883475	1-B73:34883375	517.1	34883375	yes	no	no	no	no	no	no	no	no	Zm00001eb010900	4607	-	NA	NA	NA
B73-chr1	34886556	34886756	1-B73:34886656	276.8	34886656	yes	no	no	no	no	no	no	no	no	Zm00001eb010910	2038	+	NA	NA	NA
B73-chr1	34886694	34886894	1-B73:34886794	120.2	34886794	yes	no	no	no	no	no	no	no	no	Zm00001eb010910	1900	+	NA	NA	NA
B73-chr1	34904720	34904920	1-B73:34904820	152	34904820	no	yes	no	no	no	no	no	no	no	Zm00001eb010950	10	-	NA	NA	NA
B73-chr1	35143151	35143351	1-B73:35143251	335	35143251	yes	no	no	no	no	no	no	no	no	Zm00001eb011000	2572	+	NA	NA	NA
B73-chr1	35143263	35143463	1-B73:35143363	838	35143363	yes	no	no	no	no	no	no	no	no	Zm00001eb011000	2460	+	NA	NA	NA
B73-chr1	35170013	35170213	1-B73:35170113	462.6	35170113	no	no	no	no	no	no	no	no	yes	NA	NA	NA	NA	NA	NA
B73-chr1	35170398	35170598	1-B73:35170498	3129.3	35170498	no	no	no	no	no	no	no	yes	no	Zm00001eb011010	910	-	NA	NA	NA
B73-chr1	35170588	35170788	1-B73:35170688	551.1	35170688	no	no	no	no	no	no	no	yes	no	Zm00001eb011010	720	-	NA	NA	NA
B73-chr1	35516244	35516444	1-B73:35516344	293	35516344	no	no	yes	yes	no	no	no	no	no	Zm00001eb011050	0	-	NA	NA	NA
B73-chr1	35686182	35686382	1-B73:35686282	157.3	35686282	no	no	yes	yes	no	no	no	no	no	Zm00001eb011070	0	+	NA	NA	NA
B73-chr1	35696297	35696497	1-B73:35696397	240.1	35696397	no	no	yes	yes	no	no	no	no	no	Zm00001eb011080	0	-	NA	NA	NA
B73-chr1	35713630	35713830	1-B73:35713730	148	35713730	no	no	no	no	no	no	no	no	yes	NA	NA	NA	NA	NA	NA
B73-chr1	35722687	35722887	1-B73:35722787	179	35722787	no	no	yes	no	yes	no	no	no	no	Zm00001eb011100	0	-	NA	NA	NA
B73-chr1	35751971	35752171	1-B73:35752071	160	35752071	no	no	no	no	no	no	no	no	yes	NA	NA	NA	NA	NA	NA
B73-chr1	35784557	35784757	1-B73:35784657	744.8	35784657	no	no	yes	no	yes	no	no	no	no	Zm00001eb011120	0	-	NA	NA	NA
B73-chr1	35837595	35837795	1-B73:35837695	184	35837695	no	no	no	no	no	no	no	no	yes	NA	NA	NA	NA	NA	NA
B73-chr1	35839742	35839942	1-B73:35839842	418	35839842	no	no	yes	no	yes	no	no	no	no	Zm00001eb011140	0	-	NA	NA	NA
B73-chr1	35937734	35937934	1-B73:35937834	160.6	35937834	no	no	yes	yes	no	no	no	no	no	Zm00001eb011160	0	-	NA	NA	NA
B73-chr1	35938225	35938425	1-B73:35938325	468.4	35938325	no	yes	no	no	no	no	no	no	no	Zm00001eb011160	230	-	NA	NA	NA
B73-chr1	35939279	35939479	1-B73:35939379	180	35939379	yes	no	no	no	no	no	no	yes	no	Zm00001eb011160	1284	-	Zm00001eb011170	65	-
B73-chr1	36047787	36047987	1-B73:36047887	167	36047887	no	no	no	no	no	no	no	no	yes	NA	NA	NA	NA	NA	NA
B73-chr1	36151057	36151257	1-B73:36151157	203	36151157	yes	no	no	no	no	no	no	yes	no	Zm00001eb011210	2678	-	Zm00001eb011220	337	-
B73-chr1	36151213	36151413	1-B73:36151313	245	36151313	yes	no	no	no	no	no	no	yes	no	Zm00001eb011210	2834	-	Zm00001eb011220	181	-
B73-chr1	36152005	36152205	1-B73:36152105	430	36152105	no	no	yes	no	yes	no	no	no	no	Zm00001eb011220	0	-	NA	NA	NA
B73-chr1	36153784	36153984	1-B73:36153884	171	36153884	no	no	yes	no	no	yes	no	no	no	Zm00001eb011220	0	-	NA	NA	NA
B73-chr1	36180541	36180741	1-B73:36180641	599.3	36180641	no	no	yes	yes	no	no	no	no	no	Zm00001eb011230	0	+	NA	NA	NA
B73-chr1	36187032	36187232	1-B73:36187132	152	36187132	no	no	yes	no	no	no	yes	no	no	Zm00001eb011230	0	+	NA	NA	NA
B73-chr1	36242348	36242548	1-B73:36242448	807.3	36242448	no	no	no	no	no	no	no	no	yes	NA	NA	NA	NA	NA	NA
B73-chr1	36281335	36281535	1-B73:36281435	253.6	36281435	no	yes	no	no	no	no	no	no	no	Zm00001eb011270	436	+	NA	NA	NA
B73-chr1	36283923	36284123	1-B73:36284023	451	36284023	no	no	yes	no	no	no	yes	no	no	Zm00001eb011270	0	+	NA	NA	NA
B73-chr1	36284303	36284503	1-B73:36284403	624	36284403	no	no	no	no	no	no	no	yes	no	Zm00001eb011270	249	+	NA	NA	NA
B73-chr1	36921197	36921397	1-B73:36921297	403.3	36921297	no	no	yes	no	no	yes	no	no	no	Zm00001eb011380	0	+	NA	NA	NA
B73-chr1	37070955	37071155	1-B73:37071055	1078.1	37071055	no	no	no	no	no	no	no	no	yes	NA	NA	NA	NA	NA	NA
B73-chr1	37071265	37071465	1-B73:37071365	303.9	37071365	no	no	no	no	no	no	no	no	yes	NA	NA	NA	NA	NA	NA
B73-chr1	37072233	37072433	1-B73:37072333	299.3	37072333	no	no	no	no	no	no	no	no	yes	NA	NA	NA	NA	NA	NA
B73-chr1	37072345	37072545	1-B73:37072445	169.7	37072445	no	no	no	no	no	no	no	no	yes	NA	NA	NA	NA	NA	NA
B73-chr1	37083074	37083274	1-B73:37083174	282	37083174	yes	no	no	no	no	no	no	no	no	Zm00001eb011430	3301	-	NA	NA	NA
B73-chr1	37109551	37109751	1-B73:37109651	114	37109651	no	no	no	no	no	no	no	no	yes	NA	NA	NA	NA	NA	NA
B73-chr1	37155843	37156043	1-B73:37155943	384.8	37155943	no	no	no	no	no	no	no	no	yes	NA	NA	NA	NA	NA	NA
B73-chr1	37155920	37156120	1-B73:37156020	685.6	37156020	no	no	no	no	no	no	no	no	yes	NA	NA	NA	NA	NA	NA
B73-chr1	37156084	37156284	1-B73:37156184	292.5	37156184	no	no	no	no	no	no	no	no	yes	NA	NA	NA	NA	NA	NA
B73-chr1	37255041	37255241	1-B73:37255141	289.3	37255141	no	yes	no	no	no	no	no	no	no	Zm00001eb011460	194	+	NA	NA	NA
B73-chr1	37255166	37255366	1-B73:37255266	180.1	37255266	no	yes	no	no	no	no	no	no	no	Zm00001eb011460	69	+	NA	NA	NA
B73-chr1	37484387	37484587	1-B73:37484487	411.9	37484487	no	no	no	no	no	no	no	no	yes	NA	NA	NA	NA	NA	NA
B73-chr1	37484727	37484927	1-B73:37484827	188.4	37484827	no	no	no	no	no	no	no	no	yes	NA	NA	NA	NA	NA	NA
B73-chr1	37622849	37623049	1-B73:37622949	343	37622949	no	no	yes	yes	no	no	no	no	no	Zm00001eb011530	0	+	NA	NA	NA
B73-chr1	38215387	38215587	1-B73:38215487	188	38215487	no	no	yes	yes	no	no	no	no	no	Zm00001eb011720	0	+	NA	NA	NA
B73-chr1	38278815	38279015	1-B73:38278915	113.3	38278915	yes	no	no	no	no	no	no	no	no	Zm00001eb011770	2660	+	NA	NA	NA
B73-chr1	38279038	38279238	1-B73:38279138	455.8	38279138	yes	no	no	no	no	no	no	no	no	Zm00001eb011770	2437	+	NA	NA	NA
B73-chr1	38279120	38279320	1-B73:38279220	769.9	38279220	yes	no	no	no	no	no	no	no	no	Zm00001eb011770	2355	+	NA	NA	NA
B73-chr1	38552674	38552874	1-B73:38552774	119.4	38552774	no	yes	no	no	no	no	no	no	no	Zm00001eb011840	101	+	NA	NA	NA
B73-chr1	38552864	38553064	1-B73:38552964	154.6	38552964	no	no	yes	yes	no	no	no	no	no	Zm00001eb011840	0	+	NA	NA	NA
B73-chr1	38553034	38553234	1-B73:38553134	73.1	38553134	no	no	yes	yes	no	no	no	no	no	Zm00001eb011840	0	+	NA	NA	NA
B73-chr1	38574625	38574825	1-B73:38574725	242	38574725	no	no	yes	yes	no	no	no	no	no	Zm00001eb011860	0	-	NA	NA	NA
B73-chr1	38662539	38662739	1-B73:38662639	325.8	38662639	no	no	yes	yes	no	no	no	no	no	Zm00001eb011890	0	-	NA	NA	NA
B73-chr1	38731980	38732180	1-B73:38732080	196.1	38732080	no	no	yes	yes	no	no	no	no	no	Zm00001eb011920	0	+	NA	NA	NA
B73-chr1	38795175	38795375	1-B73:38795275	187	38795275	no	yes	no	no	no	no	no	no	no	Zm00001eb011940	624	-	NA	NA	NA
B73-chr1	38798526	38798726	1-B73:38798626	135.5	38798626	yes	no	no	no	no	no	no	no	no	Zm00001eb011940	3975	-	NA	NA	NA
B73-chr1	38810597	38810797	1-B73:38810697	384.8	38810697	yes	no	no	no	no	no	no	no	no	Zm00001eb011950	2928	+	NA	NA	NA
B73-chr1	38812244	38812444	1-B73:38812344	307.1	38812344	yes	no	no	no	no	no	no	no	no	Zm00001eb011950	1281	+	NA	NA	NA
B73-chr1	38814646	38814846	1-B73:38814746	741	38814746	no	no	yes	no	no	yes	no	no	no	Zm00001eb011950	0	+	NA	NA	NA
B73-chr1	38815378	38815578	1-B73:38815478	1415	38815478	no	no	yes	no	no	yes	no	no	no	Zm00001eb011950	0	+	NA	NA	NA
B73-chr1	38823820	38824020	1-B73:38823920	96.3	38823920	no	no	yes	yes	no	no	no	no	no	Zm00001eb011960	0	-	NA	NA	NA
B73-chr1	38823992	38824192	1-B73:38824092	144.8	38824092	no	no	yes	yes	no	no	no	no	no	Zm00001eb011960	0	-	NA	NA	NA
B73-chr1	38934696	38934896	1-B73:38934796	768.4	38934796	no	no	no	no	no	no	no	no	yes	NA	NA	NA	NA	NA	NA
B73-chr1	38935230	38935430	1-B73:38935330	550.6	38935330	no	no	no	no	no	no	no	no	yes	NA	NA	NA	NA	NA	NA
B73-chr1	39041707	39041907	1-B73:39041807	1043.3	39041807	no	yes	no	no	no	no	no	yes	no	Zm00001eb012020	143	-	Zm00001eb012030	397	+
B73-chr1	39065881	39066081	1-B73:39065981	308.7	39065981	no	no	no	no	no	no	no	no	yes	NA	NA	NA	NA	NA	NA
B73-chr1	39066018	39066218	1-B73:39066118	281.3	39066118	no	no	no	no	no	no	no	no	yes	NA	NA	NA	NA	NA	NA
B73-chr1	39066830	39067030	1-B73:39066930	447.7	39066930	no	no	no	no	no	no	no	yes	no	Zm00001eb012040	334	-	NA	NA	NA
B73-chr1	39067025	39067225	1-B73:39067125	183.6	39067125	no	no	no	no	no	no	no	yes	no	Zm00001eb012040	139	-	NA	NA	NA
B73-chr1	39069378	39069578	1-B73:39069478	622.3	39069478	no	yes	no	no	no	no	no	no	no	Zm00001eb012040	60	-	NA	NA	NA
B73-chr1	39069517	39069717	1-B73:39069617	534.7	39069617	no	yes	no	no	no	no	no	no	no	Zm00001eb012040	199	-	NA	NA	NA
B73-chr1	39072475	39072675	1-B73:39072575	379.3	39072575	yes	no	no	no	no	no	no	no	no	Zm00001eb012040	3157	-	NA	NA	NA
B73-chr1	39072953	39073153	1-B73:39073053	364.4	39073053	yes	no	no	no	no	no	no	no	no	Zm00001eb012040	3635	-	NA	NA	NA
B73-chr1	39166446	39166646	1-B73:39166546	271	39166546	no	no	yes	no	no	yes	no	no	no	Zm00001eb012070	0	+	NA	NA	NA
B73-chr1	39169391	39169591	1-B73:39169491	419.7	39169491	no	no	yes	no	no	yes	no	no	no	Zm00001eb012070	0	+	NA	NA	NA
B73-chr1	39169694	39169894	1-B73:39169794	429.3	39169794	no	no	yes	no	yes	no	no	no	no	Zm00001eb012070	0	+	NA	NA	NA
B73-chr1	39176062	39176262	1-B73:39176162	166.4	39176162	no	no	no	no	no	no	no	no	yes	NA	NA	NA	NA	NA	NA
B73-chr1	39176194	39176394	1-B73:39176294	294.9	39176294	no	no	no	no	no	no	no	no	yes	NA	NA	NA	NA	NA	NA
B73-chr1	39176883	39177083	1-B73:39176983	468	39176983	no	no	no	no	no	no	no	no	yes	NA	NA	NA	NA	NA	NA
B73-chr1	39177576	39177776	1-B73:39177676	371	39177676	no	no	no	no	no	no	no	no	yes	NA	NA	NA	NA	NA	NA
B73-chr1	39253773	39253973	1-B73:39253873	861.1	39253873	no	yes	no	no	no	no	no	no	no	Zm00001eb012080	246	+	NA	NA	NA
B73-chr1	39253912	39254112	1-B73:39254012	333.9	39254012	no	yes	no	no	no	no	no	no	no	Zm00001eb012080	107	+	NA	NA	NA
B73-chr1	39258140	39258340	1-B73:39258240	608.2	39258240	no	no	no	no	no	no	no	no	yes	NA	NA	NA	NA	NA	NA
B73-chr1	39258392	39258592	1-B73:39258492	785.3	39258492	no	no	no	no	no	no	no	no	yes	NA	NA	NA	NA	NA	NA
B73-chr1	39258534	39258734	1-B73:39258634	894.5	39258634	no	no	no	no	no	no	no	no	yes	NA	NA	NA	NA	NA	NA
B73-chr1	39685159	39685359	1-B73:39685259	318	39685259	no	yes	no	no	no	no	no	no	no	Zm00001eb012180	86	+	NA	NA	NA
B73-chr1	39690087	39690287	1-B73:39690187	227.4	39690187	yes	no	no	no	no	no	no	no	no	Zm00001eb012190	4113	+	NA	NA	NA
B73-chr1	39690264	39690464	1-B73:39690364	321.6	39690364	yes	no	no	no	no	no	no	no	no	Zm00001eb012190	3936	+	NA	NA	NA
B73-chr1	39838589	39838789	1-B73:39838689	991.1	39838689	no	no	no	no	no	no	no	yes	no	Zm00001eb012220	241	+	NA	NA	NA
B73-chr1	39838898	39839098	1-B73:39838998	2604.9	39838998	no	no	no	no	no	no	no	yes	no	Zm00001eb012220	550	+	NA	NA	NA
B73-chr1	39839601	39839801	1-B73:39839701	937.7	39839701	no	no	no	no	no	no	no	no	yes	NA	NA	NA	NA	NA	NA
B73-chr1	39839942	39840142	1-B73:39840042	697.3	39840042	no	no	no	no	no	no	no	no	yes	NA	NA	NA	NA	NA	NA
B73-chr1	39843106	39843306	1-B73:39843206	712.5	39843206	yes	no	no	no	no	no	no	no	no	Zm00001eb012240	2747	+	NA	NA	NA
B73-chr1	39846199	39846399	1-B73:39846299	72.1	39846299	no	no	no	no	no	no	no	yes	no	Zm00001eb012240	8	+	NA	NA	NA
B73-chr1	39846320	39846520	1-B73:39846420	249.9	39846420	no	no	no	no	no	no	no	yes	no	Zm00001eb012240	129	+	NA	NA	NA
B73-chr1	39854836	39855036	1-B73:39854936	554	39854936	no	no	no	no	no	no	no	no	yes	NA	NA	NA	NA	NA	NA
B73-chr1	39856584	39856784	1-B73:39856684	988.8	39856684	no	no	no	no	no	no	no	no	yes	NA	NA	NA	NA	NA	NA
B73-chr1	39936234	39936434	1-B73:39936334	282	39936334	no	no	no	no	no	no	no	no	yes	NA	NA	NA	NA	NA	NA
B73-chr1	39987673	39987873	1-B73:39987773	415	39987773	no	no	no	no	no	no	no	no	yes	NA	NA	NA	NA	NA	NA
B73-chr1	39991162	39991362	1-B73:39991262	749.9	39991262	no	no	no	no	no	no	no	no	yes	NA	NA	NA	NA	NA	NA
B73-chr1	39999870	40000070	1-B73:39999970	142	39999970	no	no	no	no	no	no	no	no	yes	NA	NA	NA	NA	NA	NA
B73-chr1	40001141	40001341	1-B73:40001241	270	40001241	no	no	no	no	no	no	no	no	yes	NA	NA	NA	NA	NA	NA
B73-chr1	40039655	40039855	1-B73:40039755	194.2	40039755	no	no	no	no	no	no	no	no	yes	NA	NA	NA	NA	NA	NA
B73-chr1	40039886	40040086	1-B73:40039986	296.8	40039986	no	no	no	no	no	no	no	no	yes	NA	NA	NA	NA	NA	NA
B73-chr1	40041343	40041543	1-B73:40041443	402.3	40041443	no	no	no	no	no	no	no	no	yes	NA	NA	NA	NA	NA	NA
B73-chr1	40041454	40041654	1-B73:40041554	157.9	40041554	no	no	no	no	no	no	no	no	yes	NA	NA	NA	NA	NA	NA
B73-chr1	40093636	40093836	1-B73:40093736	568.3	40093736	no	yes	no	no	no	no	no	no	no	Zm00001eb012280	134	-	NA	NA	NA
B73-chr1	40093951	40094151	1-B73:40094051	156.7	40094051	no	yes	no	no	no	no	no	no	no	Zm00001eb012280	449	-	NA	NA	NA
B73-chr1	40178666	40178866	1-B73:40178766	435.4	40178766	no	no	no	no	no	no	no	no	yes	NA	NA	NA	NA	NA	NA
B73-chr1	40178865	40179065	1-B73:40178965	343.6	40178965	no	no	no	no	no	no	no	no	yes	NA	NA	NA	NA	NA	NA
B73-chr1	40179590	40179790	1-B73:40179690	375	40179690	no	no	no	no	no	no	no	no	yes	NA	NA	NA	NA	NA	NA
B73-chr1	40182810	40183010	1-B73:40182910	171.9	40182910	no	no	no	no	no	no	no	no	yes	NA	NA	NA	NA	NA	NA
B73-chr1	40182938	40183138	1-B73:40183038	240.3	40183038	no	no	no	no	no	no	no	no	yes	NA	NA	NA	NA	NA	NA
B73-chr1	40194126	40194326	1-B73:40194226	641	40194226	no	no	no	no	no	no	no	no	yes	NA	NA	NA	NA	NA	NA
B73-chr1	40195034	40195234	1-B73:40195134	303.2	40195134	no	no	no	no	no	no	no	no	yes	NA	NA	NA	NA	NA	NA
B73-chr1	40195227	40195427	1-B73:40195327	502.8	40195327	no	no	no	no	no	no	no	no	yes	NA	NA	NA	NA	NA	NA
B73-chr1	40341460	40341660	1-B73:40341560	372.3	40341560	no	no	no	no	no	no	no	no	yes	NA	NA	NA	NA	NA	NA
B73-chr1	40341691	40341891	1-B73:40341791	933.7	40341791	no	no	no	no	no	no	no	no	yes	NA	NA	NA	NA	NA	NA
B73-chr1	40349625	40349825	1-B73:40349725	701.5	40349725	no	no	no	no	no	no	no	no	yes	NA	NA	NA	NA	NA	NA
B73-chr1	40350112	40350312	1-B73:40350212	92.5	40350212	no	no	no	no	no	no	no	no	yes	NA	NA	NA	NA	NA	NA
B73-chr1	40380108	40380308	1-B73:40380208	288	40380208	no	no	no	no	no	no	no	no	yes	NA	NA	NA	NA	NA	NA
B73-chr1	40465680	40465880	1-B73:40465780	186	40465780	no	no	yes	no	no	yes	no	no	no	Zm00001eb012350	0	+	NA	NA	NA
B73-chr1	40518822	40519022	1-B73:40518922	104	40518922	no	no	no	no	no	no	no	no	yes	NA	NA	NA	NA	NA	NA
B73-chr1	40667032	40667232	1-B73:40667132	203.1	40667132	no	no	yes	yes	no	no	no	no	no	Zm00001eb012390	0	-	NA	NA	NA
B73-chr1	40667128	40667328	1-B73:40667228	94.9	40667228	no	no	yes	yes	no	no	no	no	no	Zm00001eb012390	0	-	NA	NA	NA
B73-chr1	40850994	40851194	1-B73:40851094	1291	40851094	yes	no	no	no	no	no	no	no	no	Zm00001eb012440	2362	-	NA	NA	NA
B73-chr1	40851861	40852061	1-B73:40851961	209.6	40851961	yes	no	no	no	no	no	no	no	no	Zm00001eb012440	3229	-	NA	NA	NA
B73-chr1	41028698	41028898	1-B73:41028798	431	41028798	no	no	yes	yes	no	no	no	no	no	Zm00001eb012470	0	+	NA	NA	NA
B73-chr1	41040161	41040361	1-B73:41040261	148.7	41040261	no	no	yes	yes	no	no	no	no	no	Zm00001eb012490	0	-	NA	NA	NA
B73-chr1	41172232	41172432	1-B73:41172332	487	41172332	yes	no	no	no	no	no	no	no	no	Zm00001eb012530	3835	-	NA	NA	NA
B73-chr1	41174748	41174948	1-B73:41174848	278	41174848	no	no	no	no	no	no	no	no	yes	NA	NA	NA	NA	NA	NA
B73-chr1	41176149	41176349	1-B73:41176249	679	41176249	no	no	no	no	no	no	no	no	yes	NA	NA	NA	NA	NA	NA
B73-chr1	41274789	41274989	1-B73:41274889	409	41274889	no	no	no	no	no	no	no	yes	no	Zm00001eb012540	649	+	NA	NA	NA
B73-chr1	41366850	41367050	1-B73:41366950	1249.6	41366950	no	yes	no	no	no	no	no	no	no	Zm00001eb012560	543	+	NA	NA	NA
B73-chr1	41367365	41367565	1-B73:41367465	402.4	41367465	no	yes	no	no	no	no	no	no	no	Zm00001eb012560	28	+	NA	NA	NA
B73-chr1	41377718	41377918	1-B73:41377818	616	41377818	no	yes	no	no	no	no	no	no	no	Zm00001eb012570	373	-	NA	NA	NA
B73-chr1	41407180	41407380	1-B73:41407280	1361	41407280	yes	no	no	no	no	no	no	no	no	Zm00001eb012580	1472	+	NA	NA	NA
B73-chr1	41408401	41408601	1-B73:41408501	717.6	41408501	no	yes	no	no	no	no	no	no	no	Zm00001eb012580	251	+	NA	NA	NA
B73-chr1	41408601	41408801	1-B73:41408701	234.4	41408701	no	yes	no	no	no	no	no	no	no	Zm00001eb012580	51	+	NA	NA	NA
B73-chr1	41419794	41419994	1-B73:41419894	240	41419894	no	no	yes	yes	no	no	no	no	no	Zm00001eb012590	0	+	NA	NA	NA
B73-chr1	42333346	42333546	1-B73:42333446	237.5	42333446	no	no	yes	yes	no	no	no	no	no	Zm00001eb012780	0	+	NA	NA	NA
B73-chr1	42339929	42340129	1-B73:42340029	177.9	42340029	no	no	no	no	no	no	no	no	yes	NA	NA	NA	NA	NA	NA
B73-chr1	42340291	42340491	1-B73:42340391	350.1	42340391	no	no	no	no	no	no	no	no	yes	NA	NA	NA	NA	NA	NA
B73-chr1	42359153	42359353	1-B73:42359253	207	42359253	no	yes	no	no	no	no	no	no	no	Zm00001eb012790	77	+	NA	NA	NA
B73-chr1	42363790	42363990	1-B73:42363890	323	42363890	no	yes	no	no	no	no	no	no	no	Zm00001eb012800	253	+	NA	NA	NA
B73-chr1	42579158	42579358	1-B73:42579258	736.1	42579258	no	no	no	no	no	no	no	no	yes	NA	NA	NA	NA	NA	NA
B73-chr1	42665444	42665644	1-B73:42665544	363.4	42665544	yes	no	no	no	no	no	no	no	no	Zm00001eb012840	1461	+	NA	NA	NA
B73-chr1	42670039	42670239	1-B73:42670139	314.8	42670139	yes	no	no	no	no	no	no	no	no	Zm00001eb012830	1763	-	NA	NA	NA
B73-chr1	42704171	42704371	1-B73:42704271	1545.9	42704271	no	yes	no	no	no	no	no	no	no	Zm00001eb012850	759	+	NA	NA	NA
B73-chr1	42704594	42704794	1-B73:42704694	845.1	42704694	no	yes	no	no	no	no	no	yes	no	Zm00001eb012850	336	+	Zm00001eb012860	596	-
B73-chr1	42714866	42715066	1-B73:42714966	3393.5	42714966	yes	no	no	no	no	no	no	no	no	Zm00001eb012860	1009	-	NA	NA	NA
B73-chr1	42715187	42715387	1-B73:42715287	1447.5	42715287	yes	no	no	no	no	no	no	no	no	Zm00001eb012860	1330	-	NA	NA	NA
B73-chr1	42730097	42730297	1-B73:42730197	309.1	42730197	no	no	no	no	no	no	no	no	yes	NA	NA	NA	NA	NA	NA
B73-chr1	42730314	42730514	1-B73:42730414	182.9	42730414	no	no	no	no	no	no	no	no	yes	NA	NA	NA	NA	NA	NA
B73-chr1	42909783	42909983	1-B73:42909883	194.4	42909883	no	no	yes	no	no	no	yes	no	no	Zm00001eb012890	0	-	NA	NA	NA
B73-chr1	42909935	42910135	1-B73:42910035	844.6	42910035	no	no	yes	no	no	no	yes	no	no	Zm00001eb012890	0	-	NA	NA	NA
B73-chr1	42915566	42915766	1-B73:42915666	182.7	42915666	no	no	yes	yes	no	no	no	no	no	Zm00001eb012890	0	-	NA	NA	NA
B73-chr1	42915697	42915897	1-B73:42915797	444.3	42915797	no	yes	no	no	no	no	no	no	no	Zm00001eb012890	79	-	NA	NA	NA
B73-chr1	42986269	42986469	1-B73:42986369	213.1	42986369	yes	no	no	no	no	no	no	no	no	Zm00001eb012960	1352	-	NA	NA	NA
B73-chr1	43070230	43070430	1-B73:43070330	184	43070330	no	no	yes	yes	no	no	no	no	no	Zm00001eb012980	0	-	NA	NA	NA
B73-chr1	43176732	43176932	1-B73:43176832	1002.2	43176832	no	no	no	no	no	no	no	no	yes	NA	NA	NA	NA	NA	NA
B73-chr1	43176870	43177070	1-B73:43176970	473.5	43176970	no	no	no	no	no	no	no	no	yes	NA	NA	NA	NA	NA	NA
B73-chr1	43190294	43190494	1-B73:43190394	303	43190394	no	no	yes	yes	no	no	no	no	no	Zm00001eb013000	0	+	NA	NA	NA
B73-chr1	43457574	43457774	1-B73:43457674	1222	43457674	no	no	no	no	no	no	no	no	yes	NA	NA	NA	NA	NA	NA
B73-chr1	43457723	43457923	1-B73:43457823	717	43457823	no	no	no	no	no	no	no	no	yes	NA	NA	NA	NA	NA	NA
B73-chr1	43515846	43516046	1-B73:43515946	293.6	43515946	no	no	no	no	no	no	no	no	yes	NA	NA	NA	NA	NA	NA
B73-chr1	43523263	43523463	1-B73:43523363	790.4	43523363	yes	no	no	no	no	no	no	no	no	Zm00001eb013080	1345	+	NA	NA	NA
B73-chr1	43535217	43535417	1-B73:43535317	149.1	43535317	no	yes	no	no	no	no	no	no	no	Zm00001eb013100	372	-	NA	NA	NA
B73-chr1	43630747	43630947	1-B73:43630847	187	43630847	yes	no	no	no	no	no	no	yes	no	Zm00001eb013120	2212	+	Zm00001eb013110	659	+
B73-chr1	43631963	43632163	1-B73:43632063	454.3	43632063	no	yes	no	no	no	no	no	no	no	Zm00001eb013120	996	+	NA	NA	NA
B73-chr1	43632101	43632301	1-B73:43632201	970.7	43632201	no	yes	no	no	no	no	no	no	no	Zm00001eb013120	858	+	NA	NA	NA
B73-chr1	43637504	43637704	1-B73:43637604	592.1	43637604	no	no	yes	no	no	yes	no	no	no	Zm00001eb013130	0	-	NA	NA	NA
B73-chr1	43637583	43637783	1-B73:43637683	867.9	43637683	no	no	yes	no	no	yes	no	no	no	Zm00001eb013130	0	-	NA	NA	NA
B73-chr1	43638630	43638830	1-B73:43638730	367.6	43638730	no	no	yes	no	no	yes	no	no	no	Zm00001eb013130	0	-	NA	NA	NA
B73-chr1	43642620	43642820	1-B73:43642720	151.7	43642720	yes	no	no	no	no	no	no	no	no	Zm00001eb013130	2379	-	NA	NA	NA
B73-chr1	43643569	43643769	1-B73:43643669	135	43643669	yes	no	no	no	no	no	no	no	no	Zm00001eb013130	3328	-	NA	NA	NA
B73-chr1	43868464	43868664	1-B73:43868564	92.9	43868564	no	no	yes	no	no	yes	no	no	no	Zm00001eb013150	0	-	NA	NA	NA
B73-chr1	43980989	43981189	1-B73:43981089	1108.1	43981089	yes	no	no	no	no	no	no	no	no	Zm00001eb013180	3973	+	NA	NA	NA
B73-chr1	43981360	43981560	1-B73:43981460	142.9	43981460	yes	no	no	no	no	no	no	no	no	Zm00001eb013180	3602	+	NA	NA	NA
B73-chr1	43982259	43982459	1-B73:43982359	159	43982359	yes	no	no	no	no	no	no	no	no	Zm00001eb013180	2703	+	NA	NA	NA
B73-chr1	43988997	43989197	1-B73:43989097	192	43989097	no	no	no	no	no	no	no	yes	no	Zm00001eb013180	155	+	NA	NA	NA
B73-chr1	44005261	44005461	1-B73:44005361	207.5	44005361	no	no	yes	yes	no	no	no	no	no	Zm00001eb013190	0	-	NA	NA	NA
B73-chr1	44134242	44134442	1-B73:44134342	617	44134342	yes	no	no	no	no	no	no	no	no	Zm00001eb013220	1942	+	NA	NA	NA
B73-chr1	44134433	44134633	1-B73:44134533	234	44134533	yes	no	no	no	no	no	no	no	no	Zm00001eb013220	1751	+	NA	NA	NA
B73-chr1	44166203	44166403	1-B73:44166303	432	44166303	yes	no	no	no	no	no	no	no	no	Zm00001eb013250	3220	-	NA	NA	NA
B73-chr1	44177430	44177630	1-B73:44177530	377.8	44177530	no	yes	no	no	no	no	no	no	no	Zm00001eb013270	299	+	NA	NA	NA
B73-chr1	44177648	44177848	1-B73:44177748	329.2	44177748	no	yes	no	no	no	no	no	no	no	Zm00001eb013270	81	+	NA	NA	NA
B73-chr1	44282195	44282395	1-B73:44282295	151	44282295	no	no	no	no	no	no	no	no	yes	NA	NA	NA	NA	NA	NA
B73-chr1	44545030	44545230	1-B73:44545130	402.8	44545130	no	no	no	no	no	no	no	no	yes	NA	NA	NA	NA	NA	NA
B73-chr1	44597174	44597374	1-B73:44597274	177.9	44597274	no	yes	no	no	no	no	no	no	no	Zm00001eb013340	304	+	NA	NA	NA
B73-chr1	44597431	44597631	1-B73:44597531	151.7	44597531	no	yes	no	no	no	no	no	no	no	Zm00001eb013340	47	+	NA	NA	NA
B73-chr1	44668677	44668877	1-B73:44668777	196.5	44668777	yes	no	no	no	no	no	no	no	no	Zm00001eb013350	2044	-	NA	NA	NA
B73-chr1	44668864	44669064	1-B73:44668964	360.5	44668964	yes	no	no	no	no	no	no	no	no	Zm00001eb013350	2231	-	NA	NA	NA
B73-chr1	44729736	44729936	1-B73:44729836	347	44729836	no	no	yes	no	yes	no	no	no	no	Zm00001eb013360	0	+	NA	NA	NA
B73-chr1	44733502	44733702	1-B73:44733602	609	44733602	no	no	yes	no	no	yes	no	no	no	Zm00001eb013360	0	+	NA	NA	NA
B73-chr1	44884287	44884487	1-B73:44884387	275	44884387	no	yes	no	no	no	no	no	no	no	Zm00001eb013390	691	-	NA	NA	NA
B73-chr1	44908986	44909186	1-B73:44909086	235.3	44909086	no	no	yes	no	no	no	yes	no	no	Zm00001eb013430	0	-	NA	NA	NA
B73-chr1	44910449	44910649	1-B73:44910549	172	44910549	no	no	yes	no	yes	no	no	no	no	Zm00001eb013430	0	-	NA	NA	NA
B73-chr1	44912707	44912907	1-B73:44912807	468	44912807	no	yes	no	no	no	no	no	no	no	Zm00001eb013430	89	-	NA	NA	NA
B73-chr1	44980480	44980680	1-B73:44980580	262	44980580	no	no	no	no	no	no	no	no	yes	NA	NA	NA	NA	NA	NA
B73-chr1	45014882	45015082	1-B73:45014982	128	45014982	no	no	no	no	no	no	no	no	yes	NA	NA	NA	NA	NA	NA
B73-chr1	45015585	45015785	1-B73:45015685	114.1	45015685	no	no	no	no	no	no	no	no	yes	NA	NA	NA	NA	NA	NA
B73-chr1	45015968	45016168	1-B73:45016068	381.9	45016068	no	no	no	no	no	no	no	no	yes	NA	NA	NA	NA	NA	NA
B73-chr1	45016087	45016287	1-B73:45016187	374	45016187	no	no	no	no	no	no	no	no	yes	NA	NA	NA	NA	NA	NA
B73-chr1	45135984	45136184	1-B73:45136084	583.5	45136084	no	no	no	no	no	no	no	no	yes	NA	NA	NA	NA	NA	NA
B73-chr1	45136097	45136297	1-B73:45136197	470.5	45136197	no	no	no	no	no	no	no	no	yes	NA	NA	NA	NA	NA	NA
B73-chr1	45159223	45159423	1-B73:45159323	3080	45159323	yes	no	no	no	no	no	no	no	no	Zm00001eb013450	1050	+	NA	NA	NA
B73-chr1	45159558	45159758	1-B73:45159658	812	45159658	no	yes	no	no	no	no	no	no	no	Zm00001eb013450	715	+	NA	NA	NA
B73-chr1	45199617	45199817	1-B73:45199717	459.7	45199717	no	no	yes	no	yes	no	no	no	no	Zm00001eb013470	0	+	NA	NA	NA
B73-chr1	45201199	45201399	1-B73:45201299	584.9	45201299	no	no	no	no	no	no	no	no	yes	NA	NA	NA	NA	NA	NA
B73-chr1	45201360	45201560	1-B73:45201460	233.4	45201460	no	no	no	no	no	no	no	no	yes	NA	NA	NA	NA	NA	NA
B73-chr1	45201613	45201813	1-B73:45201713	291.7	45201713	no	no	no	no	no	no	no	no	yes	NA	NA	NA	NA	NA	NA
B73-chr1	45572356	45572556	1-B73:45572456	319.6	45572456	no	no	no	no	no	no	no	no	yes	NA	NA	NA	NA	NA	NA
B73-chr1	45572792	45572992	1-B73:45572892	178.6	45572892	no	no	no	no	no	no	no	no	yes	NA	NA	NA	NA	NA	NA
B73-chr1	45601614	45601814	1-B73:45601714	433.8	45601714	yes	no	no	no	no	no	no	no	no	Zm00001eb013610	1127	-	NA	NA	NA
B73-chr1	45602064	45602264	1-B73:45602164	311.2	45602164	yes	no	no	no	no	no	no	no	no	Zm00001eb013610	1577	-	NA	NA	NA
B73-chr1	45757201	45757401	1-B73:45757301	196	45757301	no	no	yes	no	no	no	yes	no	no	Zm00001eb013650	0	-	NA	NA	NA
B73-chr1	45760956	45761156	1-B73:45761056	306	45761056	no	no	yes	yes	no	no	no	no	no	Zm00001eb013650	0	-	NA	NA	NA
B73-chr1	45764566	45764766	1-B73:45764666	484	45764666	yes	no	no	no	no	no	no	no	no	Zm00001eb013650	3593	-	NA	NA	NA
B73-chr1	45765563	45765763	1-B73:45765663	261.2	45765663	yes	no	no	no	no	no	no	no	no	Zm00001eb013650	4590	-	NA	NA	NA
B73-chr1	45765668	45765868	1-B73:45765768	204	45765768	yes	no	no	no	no	no	no	no	no	Zm00001eb013650	4695	-	NA	NA	NA
B73-chr1	45769232	45769432	1-B73:45769332	211.8	45769332	no	no	yes	no	no	yes	no	no	no	Zm00001eb013660	0	-	NA	NA	NA
B73-chr1	45769294	45769494	1-B73:45769394	813.2	45769394	no	no	yes	no	no	yes	no	no	no	Zm00001eb013660	0	-	NA	NA	NA
B73-chr1	45913591	45913791	1-B73:45913691	327	45913691	no	yes	no	no	no	no	no	no	no	Zm00001eb013720	31	+	NA	NA	NA
B73-chr1	46070474	46070674	1-B73:46070574	255.5	46070574	no	no	no	no	no	no	no	no	yes	NA	NA	NA	NA	NA	NA
B73-chr1	46070558	46070758	1-B73:46070658	532	46070658	no	no	no	no	no	no	no	yes	no	Zm00001eb013780	923	-	NA	NA	NA
B73-chr1	46072692	46072892	1-B73:46072792	181.3	46072792	no	yes	no	no	no	no	no	no	no	Zm00001eb013780	37	-	NA	NA	NA
B73-chr1	46239315	46239515	1-B73:46239415	160.9	46239415	no	yes	no	no	no	no	no	no	no	Zm00001eb013800	834	+	NA	NA	NA
B73-chr1	46239706	46239906	1-B73:46239806	250.1	46239806	no	yes	no	no	no	no	no	no	no	Zm00001eb013800	443	+	NA	NA	NA
B73-chr1	46461765	46461965	1-B73:46461865	381.2	46461865	yes	no	no	no	no	no	no	no	no	Zm00001eb013870	1889	-	NA	NA	NA
B73-chr1	46462616	46462816	1-B73:46462716	188	46462716	yes	no	no	no	no	no	no	no	no	Zm00001eb013870	2740	-	NA	NA	NA
B73-chr1	46482706	46482906	1-B73:46482806	183	46482806	no	no	no	no	no	no	no	no	yes	NA	NA	NA	NA	NA	NA
B73-chr1	46510163	46510363	1-B73:46510263	226	46510263	yes	no	no	no	no	no	no	no	no	Zm00001eb013890	1683	+	NA	NA	NA
B73-chr1	46511504	46511704	1-B73:46511604	262.7	46511604	no	yes	no	no	no	no	no	yes	no	Zm00001eb013890	342	+	Zm00001eb013880	220	-
B73-chr1	46514320	46514520	1-B73:46514420	570	46514420	yes	no	no	no	no	no	no	no	no	Zm00001eb013880	1181	-	NA	NA	NA
B73-chr1	46570725	46570925	1-B73:46570825	176.2	46570825	no	yes	no	no	no	no	no	no	no	Zm00001eb013910	11	-	NA	NA	NA
B73-chr1	46570925	46571125	1-B73:46571025	197	46571025	no	yes	no	no	no	no	no	no	no	Zm00001eb013910	211	-	NA	NA	NA
B73-chr1	46571160	46571360	1-B73:46571260	243.8	46571260	no	yes	no	no	no	no	no	no	no	Zm00001eb013910	446	-	NA	NA	NA
B73-chr1	46679611	46679811	1-B73:46679711	250.2	46679711	yes	no	no	no	no	no	no	no	no	Zm00001eb013920	2029	-	NA	NA	NA
B73-chr1	46680128	46680328	1-B73:46680228	273	46680228	yes	no	no	no	no	no	no	no	no	Zm00001eb013920	2546	-	NA	NA	NA
B73-chr1	46681846	46682046	1-B73:46681946	591.3	46681946	yes	no	no	no	no	no	no	no	no	Zm00001eb013920	4264	-	NA	NA	NA
B73-chr1	46699124	46699324	1-B73:46699224	198.5	46699224	no	yes	no	no	no	no	no	no	no	Zm00001eb013950	302	-	NA	NA	NA
B73-chr1	46699309	46699509	1-B73:46699409	342.5	46699409	no	yes	no	no	no	no	no	no	no	Zm00001eb013950	487	-	NA	NA	NA
B73-chr1	46755375	46755575	1-B73:46755475	287.8	46755475	no	no	no	no	no	no	no	yes	no	Zm00001eb013970	724	-	NA	NA	NA
B73-chr1	46755972	46756172	1-B73:46756072	316.2	46756072	no	no	no	no	no	no	no	yes	no	Zm00001eb013970	127	-	NA	NA	NA
B73-chr1	46989930	46990130	1-B73:46990030	191	46990030	no	yes	no	no	no	no	no	no	no	Zm00001eb014010	316	+	NA	NA	NA
B73-chr1	47110375	47110575	1-B73:47110475	199	47110475	no	no	yes	yes	no	no	no	no	no	Zm00001eb014020	0	-	NA	NA	NA
B73-chr1	47138168	47138368	1-B73:47138268	254	47138268	no	no	yes	no	yes	no	no	no	no	Zm00001eb014050	0	-	NA	NA	NA
B73-chr1	47139411	47139611	1-B73:47139511	279.9	47139511	no	yes	no	no	no	no	no	no	no	Zm00001eb014050	22	-	NA	NA	NA
B73-chr1	48026290	48026490	1-B73:48026390	299	48026390	no	no	yes	no	no	yes	no	no	no	Zm00001eb014430	0	-	NA	NA	NA
B73-chr1	48374064	48374264	1-B73:48374164	84	48374164	no	no	no	no	no	no	no	yes	no	Zm00001eb014460	142	+	NA	NA	NA
B73-chr1	48385974	48386174	1-B73:48386074	82.9	48386074	no	no	no	no	no	no	no	no	yes	NA	NA	NA	NA	NA	NA
B73-chr1	48386106	48386306	1-B73:48386206	345.1	48386206	no	no	no	no	no	no	no	no	yes	NA	NA	NA	NA	NA	NA
B73-chr1	48386587	48386787	1-B73:48386687	241.4	48386687	no	no	no	no	no	no	no	no	yes	NA	NA	NA	NA	NA	NA
B73-chr1	48387071	48387271	1-B73:48387171	426.5	48387171	no	no	no	no	no	no	no	no	yes	NA	NA	NA	NA	NA	NA
B73-chr1	48388332	48388532	1-B73:48388432	192.6	48388432	no	no	no	no	no	no	no	no	yes	NA	NA	NA	NA	NA	NA
B73-chr1	48388655	48388855	1-B73:48388755	135.4	48388755	no	no	no	no	no	no	no	no	yes	NA	NA	NA	NA	NA	NA
B73-chr1	48438586	48438786	1-B73:48438686	260	48438686	no	no	no	no	no	no	no	no	yes	NA	NA	NA	NA	NA	NA
B73-chr1	48439243	48439443	1-B73:48439343	178.1	48439343	no	no	no	no	no	no	no	no	yes	NA	NA	NA	NA	NA	NA
B73-chr1	48480814	48481014	1-B73:48480914	260.8	48480914	no	no	no	no	no	no	no	no	yes	NA	NA	NA	NA	NA	NA
B73-chr1	48481227	48481427	1-B73:48481327	402.2	48481327	no	no	no	no	no	no	no	no	yes	NA	NA	NA	NA	NA	NA
B73-chr1	48487470	48487670	1-B73:48487570	660	48487570	no	no	no	no	no	no	no	no	yes	NA	NA	NA	NA	NA	NA
B73-chr1	48487720	48487920	1-B73:48487820	1222	48487820	no	no	no	no	no	no	no	no	yes	NA	NA	NA	NA	NA	NA
B73-chr1	48489621	48489821	1-B73:48489721	359.1	48489721	no	no	no	no	no	no	no	no	yes	NA	NA	NA	NA	NA	NA
B73-chr1	48489795	48489995	1-B73:48489895	398.7	48489895	no	no	no	no	no	no	no	no	yes	NA	NA	NA	NA	NA	NA
B73-chr1	48490371	48490571	1-B73:48490471	555.8	48490471	no	no	no	no	no	no	no	no	yes	NA	NA	NA	NA	NA	NA
B73-chr1	48491684	48491884	1-B73:48491784	264.9	48491784	no	no	no	no	no	no	no	no	yes	NA	NA	NA	NA	NA	NA
B73-chr1	48491929	48492129	1-B73:48492029	293.6	48492029	no	no	no	no	no	no	no	no	yes	NA	NA	NA	NA	NA	NA
B73-chr1	48492056	48492256	1-B73:48492156	154.1	48492156	no	no	no	no	no	no	no	no	yes	NA	NA	NA	NA	NA	NA
B73-chr1	48495274	48495474	1-B73:48495374	522	48495374	no	no	no	no	no	no	no	no	yes	NA	NA	NA	NA	NA	NA
B73-chr1	48496267	48496467	1-B73:48496367	764.5	48496367	no	no	no	no	no	no	no	yes	no	Zm00001eb014490	332	-	NA	NA	NA
B73-chr1	48497982	48498182	1-B73:48498082	294	48498082	no	no	yes	no	no	yes	no	no	no	Zm00001eb014490	0	-	NA	NA	NA
B73-chr1	48499738	48499938	1-B73:48499838	241	48499838	no	yes	no	no	no	no	no	no	no	Zm00001eb014490	57	-	NA	NA	NA
B73-chr1	48499903	48500103	1-B73:48500003	123	48500003	no	yes	no	no	no	no	no	no	no	Zm00001eb014490	222	-	NA	NA	NA
B73-chr1	48500145	48500345	1-B73:48500245	327.4	48500245	no	yes	no	no	no	no	no	no	no	Zm00001eb014490	464	-	NA	NA	NA
B73-chr1	48500301	48500501	1-B73:48500401	166.5	48500401	no	yes	no	no	no	no	no	no	no	Zm00001eb014490	620	-	NA	NA	NA
B73-chr1	48523297	48523497	1-B73:48523397	525.3	48523397	no	yes	no	no	no	no	no	yes	no	Zm00001eb014510	808	+	Zm00001eb014500	449	-
B73-chr1	48523381	48523581	1-B73:48523481	430.7	48523481	no	yes	no	no	no	no	no	yes	no	Zm00001eb014510	724	+	Zm00001eb014500	365	-
B73-chr1	48524606	48524806	1-B73:48524706	241	48524706	no	no	yes	no	yes	no	no	no	no	Zm00001eb014500	0	-	NA	NA	NA
B73-chr1	48613324	48613524	1-B73:48613424	585	48613424	no	no	yes	no	no	no	yes	no	no	Zm00001eb014530	0	+	NA	NA	NA
B73-chr1	48714904	48715104	1-B73:48715004	150	48715004	no	yes	no	no	no	no	no	no	no	Zm00001eb014550	31	+	NA	NA	NA
B73-chr1	49061151	49061351	1-B73:49061251	239	49061251	no	no	yes	no	yes	no	no	no	no	Zm00001eb014670	0	+	NA	NA	NA
B73-chr1	49148757	49148957	1-B73:49148857	116.3	49148857	no	no	no	no	no	no	no	no	yes	NA	NA	NA	NA	NA	NA
B73-chr1	49831878	49832078	1-B73:49831978	486.9	49831978	no	no	no	no	no	no	no	no	yes	NA	NA	NA	NA	NA	NA
B73-chr1	49832020	49832220	1-B73:49832120	976.1	49832120	no	no	no	no	no	no	no	no	yes	NA	NA	NA	NA	NA	NA
B73-chr1	49960904	49961104	1-B73:49961004	193	49961004	no	no	no	no	no	no	no	no	yes	NA	NA	NA	NA	NA	NA
B73-chr1	50151602	50151802	1-B73:50151702	216	50151702	no	no	no	no	no	no	no	no	yes	NA	NA	NA	NA	NA	NA
B73-chr1	50153627	50153827	1-B73:50153727	202.4	50153727	no	no	no	no	no	no	no	no	yes	NA	NA	NA	NA	NA	NA
B73-chr1	50153779	50153979	1-B73:50153879	67.6	50153879	no	no	no	no	no	no	no	no	yes	NA	NA	NA	NA	NA	NA
B73-chr1	50685275	50685475	1-B73:50685375	317.9	50685375	no	no	no	no	no	no	no	no	yes	NA	NA	NA	NA	NA	NA
B73-chr1	50685418	50685618	1-B73:50685518	107.2	50685518	no	no	no	no	no	no	no	no	yes	NA	NA	NA	NA	NA	NA
B73-chr1	50818397	50818597	1-B73:50818497	288.5	50818497	yes	no	no	no	no	no	no	no	no	Zm00001eb014980	1573	+	NA	NA	NA
B73-chr1	50818690	50818890	1-B73:50818790	468.5	50818790	yes	no	no	no	no	no	no	no	no	Zm00001eb014980	1280	+	NA	NA	NA
B73-chr1	50819635	50819835	1-B73:50819735	315.4	50819735	no	yes	no	no	no	no	no	no	no	Zm00001eb014980	335	+	NA	NA	NA
B73-chr1	50857044	50857244	1-B73:50857144	340.6	50857144	no	no	no	no	no	no	no	no	yes	NA	NA	NA	NA	NA	NA
B73-chr1	50858146	50858346	1-B73:50858246	664.6	50858246	no	no	no	no	no	no	no	no	yes	NA	NA	NA	NA	NA	NA
B73-chr1	50858417	50858617	1-B73:50858517	626.8	50858517	no	no	no	no	no	no	no	no	yes	NA	NA	NA	NA	NA	NA
B73-chr1	50859437	50859637	1-B73:50859537	4177	50859537	yes	no	no	no	no	no	no	no	no	Zm00001eb014990	4543	+	NA	NA	NA
B73-chr1	50864411	50864611	1-B73:50864511	1065.1	50864511	no	no	yes	no	yes	no	no	no	no	Zm00001eb014990	0	+	NA	NA	NA
B73-chr1	50864518	50864718	1-B73:50864618	891.6	50864618	no	no	yes	no	yes	no	no	no	no	Zm00001eb014990	0	+	NA	NA	NA
B73-chr1	50866314	50866514	1-B73:50866414	614.7	50866414	no	no	no	no	no	no	no	no	yes	NA	NA	NA	NA	NA	NA
B73-chr1	50866624	50866824	1-B73:50866724	729.3	50866724	no	no	no	no	no	no	no	no	yes	NA	NA	NA	NA	NA	NA
B73-chr1	50913606	50913806	1-B73:50913706	145	50913706	yes	no	no	no	no	no	no	no	no	Zm00001eb015000	3451	+	NA	NA	NA
B73-chr1	50914614	50914814	1-B73:50914714	121	50914714	yes	no	no	no	no	no	no	no	no	Zm00001eb015000	2443	+	NA	NA	NA
B73-chr1	50916237	50916437	1-B73:50916337	196.5	50916337	no	yes	no	no	no	no	no	no	no	Zm00001eb015000	820	+	NA	NA	NA
B73-chr1	50916411	50916611	1-B73:50916511	77.3	50916511	no	yes	no	no	no	no	no	no	no	Zm00001eb015000	646	+	NA	NA	NA
B73-chr1	50928499	50928699	1-B73:50928599	577.8	50928599	no	no	yes	no	no	yes	no	no	no	Zm00001eb015020	0	-	NA	NA	NA
B73-chr1	50928613	50928813	1-B73:50928713	113.2	50928713	no	no	yes	no	no	yes	no	no	no	Zm00001eb015020	0	-	NA	NA	NA
B73-chr1	50929364	50929564	1-B73:50929464	85	50929464	no	yes	no	no	no	no	no	no	no	Zm00001eb015020	80	-	NA	NA	NA
B73-chr1	50929553	50929753	1-B73:50929653	144	50929653	no	yes	no	no	no	no	no	no	no	Zm00001eb015020	269	-	NA	NA	NA
B73-chr1	51192859	51193059	1-B73:51192959	204	51192959	no	no	no	no	no	no	no	no	yes	NA	NA	NA	NA	NA	NA
B73-chr1	51276436	51276636	1-B73:51276536	77	51276536	no	no	yes	yes	no	no	no	no	no	Zm00001eb015110	0	+	NA	NA	NA
B73-chr1	51290620	51290820	1-B73:51290720	196.9	51290720	no	no	no	no	no	no	no	no	yes	NA	NA	NA	NA	NA	NA
B73-chr1	51291331	51291531	1-B73:51291431	70.9	51291431	no	no	no	no	no	no	no	no	yes	NA	NA	NA	NA	NA	NA
B73-chr1	51291489	51291689	1-B73:51291589	242.1	51291589	no	no	no	no	no	no	no	no	yes	NA	NA	NA	NA	NA	NA
B73-chr1	51296079	51296279	1-B73:51296179	769.1	51296179	no	no	no	no	no	no	no	no	yes	NA	NA	NA	NA	NA	NA
B73-chr1	51303149	51303349	1-B73:51303249	294.5	51303249	yes	no	no	no	no	no	no	no	no	Zm00001eb015120	3031	-	NA	NA	NA
B73-chr1	51303395	51303595	1-B73:51303495	121.6	51303495	yes	no	no	no	no	no	no	no	no	Zm00001eb015120	3277	-	NA	NA	NA
B73-chr1	51304399	51304599	1-B73:51304499	744.1	51304499	yes	no	no	no	no	no	no	no	no	Zm00001eb015120	4281	-	NA	NA	NA
B73-chr1	51306029	51306229	1-B73:51306129	111.8	51306129	no	no	no	no	no	no	no	no	yes	NA	NA	NA	NA	NA	NA
B73-chr1	51306213	51306413	1-B73:51306313	211.8	51306313	no	no	no	no	no	no	no	no	yes	NA	NA	NA	NA	NA	NA
B73-chr1	51311710	51311910	1-B73:51311810	340.7	51311810	no	no	no	no	no	no	no	no	yes	NA	NA	NA	NA	NA	NA
B73-chr1	51311912	51312112	1-B73:51312012	149.6	51312012	no	no	no	no	no	no	no	no	yes	NA	NA	NA	NA	NA	NA
B73-chr1	51313829	51314029	1-B73:51313929	147.5	51313929	no	no	no	no	no	no	no	no	yes	NA	NA	NA	NA	NA	NA
B73-chr1	51313993	51314193	1-B73:51314093	207.7	51314093	no	no	no	no	no	no	no	no	yes	NA	NA	NA	NA	NA	NA
B73-chr1	51314119	51314319	1-B73:51314219	237.1	51314219	no	no	no	no	no	no	no	no	yes	NA	NA	NA	NA	NA	NA
B73-chr1	51314284	51314484	1-B73:51314384	72.3	51314384	no	no	no	no	no	no	no	no	yes	NA	NA	NA	NA	NA	NA
B73-chr1	51345722	51345922	1-B73:51345822	505.4	51345822	no	no	no	no	no	no	no	no	yes	NA	NA	NA	NA	NA	NA
B73-chr1	51346276	51346476	1-B73:51346376	887.6	51346376	no	no	no	no	no	no	no	no	yes	NA	NA	NA	NA	NA	NA
B73-chr1	51360389	51360589	1-B73:51360489	153.1	51360489	no	no	no	no	no	no	no	no	yes	NA	NA	NA	NA	NA	NA
B73-chr1	51360502	51360702	1-B73:51360602	203.1	51360602	no	no	no	no	no	no	no	no	yes	NA	NA	NA	NA	NA	NA
B73-chr1	51361432	51361632	1-B73:51361532	168.1	51361532	no	no	no	no	no	no	no	no	yes	NA	NA	NA	NA	NA	NA
B73-chr1	51361588	51361788	1-B73:51361688	324.9	51361688	no	no	no	no	no	no	no	no	yes	NA	NA	NA	NA	NA	NA
B73-chr1	51364771	51364971	1-B73:51364871	225	51364871	no	no	no	no	no	no	no	no	yes	NA	NA	NA	NA	NA	NA
B73-chr1	51369889	51370089	1-B73:51369989	211.4	51369989	no	no	no	no	no	no	no	no	yes	NA	NA	NA	NA	NA	NA
B73-chr1	51436116	51436316	1-B73:51436216	325	51436216	no	yes	no	no	no	no	no	no	no	Zm00001eb015130	102	+	NA	NA	NA
B73-chr1	51661028	51661228	1-B73:51661128	211.9	51661128	no	no	no	no	no	no	no	no	yes	NA	NA	NA	NA	NA	NA
B73-chr1	51721420	51721620	1-B73:51721520	202.3	51721520	no	no	no	no	no	no	no	no	yes	NA	NA	NA	NA	NA	NA
B73-chr1	51721620	51721820	1-B73:51721720	293.7	51721720	no	no	no	no	no	no	no	no	yes	NA	NA	NA	NA	NA	NA
B73-chr1	51722294	51722494	1-B73:51722394	429	51722394	no	no	no	no	no	no	no	no	yes	NA	NA	NA	NA	NA	NA
B73-chr1	51723050	51723250	1-B73:51723150	648	51723150	no	no	no	no	no	no	no	no	yes	NA	NA	NA	NA	NA	NA
B73-chr1	51767828	51768028	1-B73:51767928	964.5	51767928	no	yes	no	no	no	no	no	no	no	Zm00001eb015160	694	+	NA	NA	NA
B73-chr1	51957947	51958147	1-B73:51958047	2030	51958047	no	yes	no	no	no	no	no	no	no	Zm00001eb015170	61	+	NA	NA	NA
B73-chr1	51969278	51969478	1-B73:51969378	559.7	51969378	yes	no	no	no	no	no	no	no	no	Zm00001eb015190	4239	+	NA	NA	NA
B73-chr1	51969623	51969823	1-B73:51969723	1097.3	51969723	yes	no	no	no	no	no	no	no	no	Zm00001eb015190	3894	+	NA	NA	NA
B73-chr1	51972318	51972518	1-B73:51972418	435.1	51972418	yes	no	no	no	no	no	no	no	no	Zm00001eb015190	1199	+	NA	NA	NA
B73-chr1	51972631	51972831	1-B73:51972731	384.9	51972731	no	yes	no	no	no	no	no	no	no	Zm00001eb015190	886	+	NA	NA	NA
B73-chr1	51973552	51973752	1-B73:51973652	227.9	51973652	no	no	yes	yes	no	no	no	no	no	Zm00001eb015190	0	+	NA	NA	NA
B73-chr1	51973727	51973927	1-B73:51973827	174.1	51973827	no	no	yes	yes	no	no	no	no	no	Zm00001eb015190	0	+	NA	NA	NA
B73-chr1	51977681	51977881	1-B73:51977781	102	51977781	no	yes	no	no	no	no	no	no	no	Zm00001eb015200	717	+	NA	NA	NA
B73-chr1	52046619	52046819	1-B73:52046719	125.2	52046719	no	no	yes	yes	no	no	no	no	no	Zm00001eb015210	0	-	NA	NA	NA
B73-chr1	52051089	52051289	1-B73:52051189	275	52051189	yes	no	no	no	no	no	no	no	no	Zm00001eb015210	4451	-	NA	NA	NA
B73-chr1	52051239	52051439	1-B73:52051339	528.9	52051339	yes	no	no	no	no	no	no	no	no	Zm00001eb015210	4601	-	NA	NA	NA
B73-chr1	52051584	52051784	1-B73:52051684	1360.9	52051684	yes	no	no	no	no	no	no	no	no	Zm00001eb015210	4946	-	NA	NA	NA
B73-chr1	52052050	52052250	1-B73:52052150	158.3	52052150	no	no	no	no	no	no	no	no	yes	NA	NA	NA	NA	NA	NA
B73-chr1	52052629	52052829	1-B73:52052729	243.1	52052729	no	no	no	no	no	no	no	no	yes	NA	NA	NA	NA	NA	NA
B73-chr1	52312342	52312542	1-B73:52312442	318.5	52312442	no	no	no	no	no	no	no	yes	no	Zm00001eb015270	401	+	NA	NA	NA
B73-chr1	52312567	52312767	1-B73:52312667	288.5	52312667	no	no	no	no	no	no	no	yes	no	Zm00001eb015270	626	+	NA	NA	NA
B73-chr1	52317579	52317779	1-B73:52317679	321	52317679	no	no	no	no	no	no	no	no	yes	NA	NA	NA	NA	NA	NA
B73-chr1	52329025	52329225	1-B73:52329125	204.8	52329125	no	no	no	no	no	no	no	no	yes	NA	NA	NA	NA	NA	NA
B73-chr1	52329400	52329600	1-B73:52329500	249.2	52329500	no	no	no	no	no	no	no	no	yes	NA	NA	NA	NA	NA	NA
B73-chr1	52331518	52331718	1-B73:52331618	285	52331618	no	no	no	no	no	no	no	yes	no	Zm00001eb015290	163	-	NA	NA	NA
B73-chr1	52404497	52404697	1-B73:52404597	841.5	52404597	no	yes	no	no	no	no	no	no	no	Zm00001eb015310	484	-	NA	NA	NA
B73-chr1	52404826	52405026	1-B73:52404926	595.1	52404926	no	yes	no	no	no	no	no	no	no	Zm00001eb015310	813	-	NA	NA	NA
B73-chr1	52405211	52405411	1-B73:52405311	457.4	52405311	yes	no	no	no	no	no	no	no	no	Zm00001eb015310	1198	-	NA	NA	NA
B73-chr1	52490182	52490382	1-B73:52490282	186	52490282	no	no	yes	no	yes	no	no	no	no	Zm00001eb015320	0	+	NA	NA	NA
B73-chr1	52687814	52688014	1-B73:52687914	102.1	52687914	no	yes	no	no	no	no	no	no	no	Zm00001eb015410	80	+	NA	NA	NA
B73-chr1	52687972	52688172	1-B73:52688072	179.9	52688072	no	no	yes	yes	no	no	no	no	no	Zm00001eb015410	0	+	NA	NA	NA
B73-chr1	52766948	52767148	1-B73:52767048	282	52767048	no	yes	no	no	no	no	no	no	no	Zm00001eb015430	597	+	NA	NA	NA
B73-chr1	52767515	52767715	1-B73:52767615	314.9	52767615	no	yes	no	no	no	no	no	no	no	Zm00001eb015430	30	+	NA	NA	NA
B73-chr1	52768452	52768652	1-B73:52768552	195.1	52768552	no	no	yes	no	no	yes	no	no	no	Zm00001eb015430	0	+	NA	NA	NA
B73-chr1	52768873	52769073	1-B73:52768973	297.4	52768973	no	no	no	no	no	no	no	yes	no	Zm00001eb015430	116	+	NA	NA	NA
B73-chr1	52769123	52769323	1-B73:52769223	401.4	52769223	no	no	no	no	no	no	no	yes	no	Zm00001eb015430	366	+	NA	NA	NA
B73-chr1	52785565	52785765	1-B73:52785665	335.6	52785665	no	no	no	no	no	no	no	no	yes	NA	NA	NA	NA	NA	NA
B73-chr1	52785717	52785917	1-B73:52785817	125.4	52785817	no	no	no	no	no	no	no	no	yes	NA	NA	NA	NA	NA	NA
B73-chr1	52786643	52786843	1-B73:52786743	1749	52786743	no	no	no	no	no	no	no	no	yes	NA	NA	NA	NA	NA	NA
B73-chr1	52790243	52790443	1-B73:52790343	917.7	52790343	no	no	no	no	no	no	no	no	yes	NA	NA	NA	NA	NA	NA
B73-chr1	52790281	52790481	1-B73:52790381	1812.3	52790381	no	no	no	no	no	no	no	no	yes	NA	NA	NA	NA	NA	NA
B73-chr1	52791580	52791780	1-B73:52791680	1683	52791680	no	no	no	no	no	no	no	no	yes	NA	NA	NA	NA	NA	NA
B73-chr1	52825328	52825528	1-B73:52825428	375.9	52825428	no	no	yes	yes	no	no	no	no	no	Zm00001eb015440	0	+	NA	NA	NA
B73-chr1	52831577	52831777	1-B73:52831677	401	52831677	no	no	no	no	no	no	no	no	yes	NA	NA	NA	NA	NA	NA
B73-chr1	52831842	52832042	1-B73:52831942	543	52831942	no	no	no	no	no	no	no	no	yes	NA	NA	NA	NA	NA	NA
B73-chr1	52851234	52851434	1-B73:52851334	466	52851334	no	no	no	no	no	no	no	yes	no	Zm00001eb015450	751	-	NA	NA	NA
B73-chr1	53185931	53186131	1-B73:53186031	575.8	53186031	no	no	no	no	no	no	no	no	yes	NA	NA	NA	NA	NA	NA
B73-chr1	53186534	53186734	1-B73:53186634	59.2	53186634	no	no	no	no	no	no	no	no	yes	NA	NA	NA	NA	NA	NA
B73-chr1	53215439	53215639	1-B73:53215539	358.7	53215539	no	no	yes	no	yes	no	no	no	no	Zm00001eb015530	0	-	NA	NA	NA
B73-chr1	53215847	53216047	1-B73:53215947	941.6	53215947	no	no	yes	no	no	yes	no	no	no	Zm00001eb015530	0	-	NA	NA	NA
B73-chr1	53471300	53471500	1-B73:53471400	206.5	53471400	no	no	no	no	no	no	no	no	yes	NA	NA	NA	NA	NA	NA
B73-chr1	53473829	53474029	1-B73:53473929	414.7	53473929	no	no	no	no	no	no	no	no	yes	NA	NA	NA	NA	NA	NA
B73-chr1	53473956	53474156	1-B73:53474056	116.9	53474056	no	no	no	no	no	no	no	no	yes	NA	NA	NA	NA	NA	NA
B73-chr1	53474752	53474952	1-B73:53474852	413.3	53474852	no	no	no	no	no	no	no	no	yes	NA	NA	NA	NA	NA	NA
B73-chr1	53474886	53475086	1-B73:53474986	301.7	53474986	no	no	no	no	no	no	no	no	yes	NA	NA	NA	NA	NA	NA
B73-chr1	53532645	53532845	1-B73:53532745	131	53532745	no	no	no	no	no	no	no	no	yes	NA	NA	NA	NA	NA	NA
B73-chr1	53535122	53535322	1-B73:53535222	406.5	53535222	no	no	no	no	no	no	no	no	yes	NA	NA	NA	NA	NA	NA
B73-chr1	53569090	53569290	1-B73:53569190	346	53569190	no	no	no	no	no	no	no	no	yes	NA	NA	NA	NA	NA	NA
B73-chr1	53696541	53696741	1-B73:53696641	1356.3	53696641	no	no	yes	no	no	no	yes	no	no	Zm00001eb015620	0	-	NA	NA	NA
B73-chr1	53696793	53696993	1-B73:53696893	533.7	53696893	no	no	yes	no	no	no	yes	no	no	Zm00001eb015620	0	-	NA	NA	NA
B73-chr1	53699373	53699573	1-B73:53699473	1436.5	53699473	no	yes	no	no	no	no	no	no	no	Zm00001eb015620	503	-	NA	NA	NA
B73-chr1	53699412	53699612	1-B73:53699512	787.5	53699512	no	yes	no	no	no	no	no	no	no	Zm00001eb015620	542	-	NA	NA	NA
B73-chr1	53700514	53700714	1-B73:53700614	303	53700614	yes	no	no	no	no	no	no	no	no	Zm00001eb015620	1644	-	NA	NA	NA
B73-chr1	53701230	53701430	1-B73:53701330	332	53701330	yes	no	no	no	no	no	no	no	no	Zm00001eb015620	2360	-	NA	NA	NA
B73-chr1	53707997	53708197	1-B73:53708097	301	53708097	no	no	no	no	no	no	no	yes	no	Zm00001eb015630	773	-	NA	NA	NA
B73-chr1	53739956	53740156	1-B73:53740056	74	53740056	no	no	no	no	no	no	no	no	yes	NA	NA	NA	NA	NA	NA
B73-chr1	53740087	53740287	1-B73:53740187	209.6	53740187	no	no	no	no	no	no	no	no	yes	NA	NA	NA	NA	NA	NA
B73-chr1	53741854	53742054	1-B73:53741954	274.3	53741954	no	no	no	no	no	no	no	no	yes	NA	NA	NA	NA	NA	NA
B73-chr1	53741968	53742168	1-B73:53742068	489.9	53742068	no	no	no	no	no	no	no	no	yes	NA	NA	NA	NA	NA	NA
B73-chr1	53742122	53742322	1-B73:53742222	188.9	53742222	no	no	no	no	no	no	no	no	yes	NA	NA	NA	NA	NA	NA
B73-chr1	53760880	53761080	1-B73:53760980	2014.4	53760980	no	no	no	no	no	no	no	no	yes	NA	NA	NA	NA	NA	NA
B73-chr1	53760943	53761143	1-B73:53761043	1551.6	53761043	no	no	no	no	no	no	no	no	yes	NA	NA	NA	NA	NA	NA
B73-chr1	53856714	53856914	1-B73:53856814	151	53856814	no	no	no	no	no	no	no	no	yes	NA	NA	NA	NA	NA	NA
B73-chr1	53897127	53897327	1-B73:53897227	149	53897227	no	no	yes	yes	no	no	no	no	no	Zm00001eb015660	0	+	NA	NA	NA
B73-chr1	54084488	54084688	1-B73:54084588	160.3	54084588	no	no	yes	yes	no	no	no	no	no	Zm00001eb015690	0	-	NA	NA	NA
B73-chr1	54204538	54204738	1-B73:54204638	628.3	54204638	no	no	no	no	no	no	no	no	yes	NA	NA	NA	NA	NA	NA
B73-chr1	54204892	54205092	1-B73:54204992	1974.8	54204992	no	no	no	no	no	no	no	no	yes	NA	NA	NA	NA	NA	NA
B73-chr1	54205165	54205365	1-B73:54205265	646.9	54205265	no	no	no	no	no	no	no	no	yes	NA	NA	NA	NA	NA	NA
B73-chr1	54371094	54371294	1-B73:54371194	231	54371194	yes	no	no	no	no	no	no	no	no	Zm00001eb015720	2505	+	NA	NA	NA
B73-chr1	54392636	54392836	1-B73:54392736	150.1	54392736	no	no	no	no	no	no	no	no	yes	NA	NA	NA	NA	NA	NA
B73-chr1	54499401	54499601	1-B73:54499501	415	54499501	no	no	yes	no	no	yes	no	no	no	Zm00001eb015750	0	+	NA	NA	NA
B73-chr1	54614912	54615112	1-B73:54615012	609.3	54615012	no	no	no	no	no	no	no	no	yes	NA	NA	NA	NA	NA	NA
B73-chr1	54615100	54615300	1-B73:54615200	165.7	54615200	no	no	no	no	no	no	no	no	yes	NA	NA	NA	NA	NA	NA
B73-chr1	54622821	54623021	1-B73:54622921	164.9	54622921	yes	no	no	no	no	no	no	no	no	Zm00001eb015770	1157	+	NA	NA	NA
B73-chr1	54624499	54624699	1-B73:54624599	376	54624599	no	no	yes	yes	no	no	no	no	no	Zm00001eb015770	0	+	NA	NA	NA
B73-chr1	54704554	54704754	1-B73:54704654	344.8	54704654	no	no	no	no	no	no	no	no	yes	NA	NA	NA	NA	NA	NA
B73-chr1	54704735	54704935	1-B73:54704835	922	54704835	no	no	no	no	no	no	no	no	yes	NA	NA	NA	NA	NA	NA
B73-chr1	54705169	54705369	1-B73:54705269	484.8	54705269	no	no	no	no	no	no	no	no	yes	NA	NA	NA	NA	NA	NA
B73-chr1	54705373	54705573	1-B73:54705473	609.3	54705473	no	no	no	no	no	no	no	no	yes	NA	NA	NA	NA	NA	NA
B73-chr1	54705976	54706176	1-B73:54706076	754.2	54706076	no	no	no	no	no	no	no	no	yes	NA	NA	NA	NA	NA	NA
B73-chr1	54706237	54706437	1-B73:54706337	1221.8	54706337	no	no	no	no	no	no	no	no	yes	NA	NA	NA	NA	NA	NA
B73-chr1	54821222	54821422	1-B73:54821322	1103.4	54821322	no	no	yes	no	no	yes	no	no	no	Zm00001eb015820	0	-	NA	NA	NA
B73-chr1	54821618	54821818	1-B73:54821718	537.6	54821718	no	no	yes	no	no	yes	no	no	no	Zm00001eb015820	0	-	NA	NA	NA
B73-chr1	54822360	54822560	1-B73:54822460	349	54822460	no	no	yes	no	no	yes	no	no	no	Zm00001eb015820	0	-	NA	NA	NA
B73-chr1	55490042	55490242	1-B73:55490142	277	55490142	no	no	no	no	no	no	no	yes	no	Zm00001eb015930	364	+	NA	NA	NA
B73-chr1	55551826	55552026	1-B73:55551926	132.5	55551926	no	yes	no	no	no	no	no	no	no	Zm00001eb015950	3	+	NA	NA	NA
B73-chr1	55578920	55579120	1-B73:55579020	437	55579020	no	no	no	no	no	no	no	no	yes	NA	NA	NA	NA	NA	NA
B73-chr1	55588696	55588896	1-B73:55588796	664.1	55588796	no	yes	no	no	no	no	no	no	no	Zm00001eb015970	633	+	NA	NA	NA
B73-chr1	55589215	55589415	1-B73:55589315	819.9	55589315	no	yes	no	no	no	no	no	no	no	Zm00001eb015970	114	+	NA	NA	NA
B73-chr1	55594214	55594414	1-B73:55594314	460.4	55594314	no	yes	no	no	no	no	no	no	no	Zm00001eb015980	154	-	NA	NA	NA
B73-chr1	56023947	56024147	1-B73:56024047	377.9	56024047	no	no	no	no	no	no	no	no	yes	NA	NA	NA	NA	NA	NA
B73-chr1	56024151	56024351	1-B73:56024251	71.1	56024251	no	no	no	no	no	no	no	no	yes	NA	NA	NA	NA	NA	NA
B73-chr1	56126500	56126700	1-B73:56126600	89.3	56126600	no	yes	no	no	no	no	no	no	no	Zm00001eb016020	478	+	NA	NA	NA
B73-chr1	56187073	56187273	1-B73:56187173	260.3	56187173	yes	no	no	no	no	no	no	no	no	Zm00001eb016040	1585	+	NA	NA	NA
B73-chr1	56188660	56188860	1-B73:56188760	297.1	56188760	no	no	yes	yes	no	no	no	no	no	Zm00001eb016040	0	+	NA	NA	NA
B73-chr1	56188782	56188982	1-B73:56188882	429.9	56188882	no	no	yes	yes	no	no	no	no	no	Zm00001eb016040	0	+	NA	NA	NA
B73-chr1	56280568	56280768	1-B73:56280668	328	56280668	no	no	yes	yes	no	no	no	no	no	Zm00001eb016080	0	+	NA	NA	NA
B73-chr1	56285116	56285316	1-B73:56285216	122	56285216	no	yes	no	no	no	no	no	no	no	Zm00001eb016090	64	-	NA	NA	NA
B73-chr1	56338220	56338420	1-B73:56338320	150	56338320	no	yes	no	no	no	no	no	no	no	Zm00001eb016100	62	+	NA	NA	NA
B73-chr1	56350378	56350578	1-B73:56350478	379	56350478	no	no	no	no	no	no	no	no	yes	NA	NA	NA	NA	NA	NA
B73-chr1	56427324	56427524	1-B73:56427424	1368	56427424	no	yes	no	no	no	no	no	yes	no	Zm00001eb016140	201	-	Zm00001eb016130	207	+
B73-chr1	56428630	56428830	1-B73:56428730	121	56428730	yes	no	no	no	no	no	no	no	no	Zm00001eb016140	1507	-	NA	NA	NA
B73-chr1	56687501	56687701	1-B73:56687601	87	56687601	no	yes	no	no	no	no	no	yes	no	Zm00001eb016190	973	+	Zm00001eb016180	898	+
B73-chr1	56693216	56693416	1-B73:56693316	245.7	56693316	no	no	yes	no	no	no	yes	no	no	Zm00001eb016190	0	+	NA	NA	NA
B73-chr1	56693340	56693540	1-B73:56693440	70.3	56693440	no	no	no	no	no	no	no	yes	no	Zm00001eb016190	120	+	NA	NA	NA
B73-chr1	56703354	56703554	1-B73:56703454	231.9	56703454	no	no	no	no	no	no	no	no	yes	NA	NA	NA	NA	NA	NA
B73-chr1	56751112	56751312	1-B73:56751212	170.7	56751212	yes	no	no	no	no	no	no	no	no	Zm00001eb016220	3530	+	NA	NA	NA
B73-chr1	56760380	56760580	1-B73:56760480	221.8	56760480	no	no	no	no	no	no	no	no	yes	NA	NA	NA	NA	NA	NA
B73-chr1	56760972	56761172	1-B73:56761072	430.2	56761072	no	no	no	no	no	no	no	no	yes	NA	NA	NA	NA	NA	NA
B73-chr1	56817469	56817669	1-B73:56817569	140	56817569	yes	no	no	no	no	no	no	no	no	Zm00001eb016230	4324	+	NA	NA	NA
B73-chr1	56818056	56818256	1-B73:56818156	80	56818156	yes	no	no	no	no	no	no	no	no	Zm00001eb016230	3737	+	NA	NA	NA
B73-chr1	56897550	56897750	1-B73:56897650	118	56897650	no	no	yes	no	no	yes	no	no	no	Zm00001eb016240	0	+	NA	NA	NA
B73-chr1	56910275	56910475	1-B73:56910375	134.8	56910375	no	no	yes	no	yes	no	no	no	no	Zm00001eb016270	0	+	NA	NA	NA
B73-chr1	56923015	56923215	1-B73:56923115	363	56923115	yes	no	no	no	no	no	no	no	no	Zm00001eb016290	2880	-	NA	NA	NA
B73-chr1	57021610	57021810	1-B73:57021710	500.8	57021710	no	no	yes	yes	no	no	no	no	no	Zm00001eb016320	0	+	NA	NA	NA
B73-chr1	57388370	57388570	1-B73:57388470	479.9	57388470	no	no	yes	yes	no	no	no	no	no	Zm00001eb016370	0	+	NA	NA	NA
B73-chr1	57396619	57396819	1-B73:57396719	315.5	57396719	no	no	no	no	no	no	no	no	yes	NA	NA	NA	NA	NA	NA
B73-chr1	57396852	57397052	1-B73:57396952	884.5	57396952	no	no	no	no	no	no	no	no	yes	NA	NA	NA	NA	NA	NA
B73-chr1	57412751	57412951	1-B73:57412851	1050.3	57412851	no	yes	no	no	no	no	no	no	no	Zm00001eb016390	150	-	NA	NA	NA
B73-chr1	57451909	57452109	1-B73:57452009	195	57452009	yes	no	no	no	no	no	no	no	no	Zm00001eb016410	4633	-	NA	NA	NA
B73-chr1	57457123	57457323	1-B73:57457223	411	57457223	no	no	yes	no	no	yes	no	no	no	Zm00001eb016420	0	-	NA	NA	NA
B73-chr1	58508145	58508345	1-B73:58508245	600.4	58508245	no	no	no	no	no	no	no	no	yes	NA	NA	NA	NA	NA	NA
B73-chr1	58510053	58510253	1-B73:58510153	581.5	58510153	no	no	no	no	no	no	no	no	yes	NA	NA	NA	NA	NA	NA
B73-chr1	58510812	58511012	1-B73:58510912	346.9	58510912	no	no	no	no	no	no	no	no	yes	NA	NA	NA	NA	NA	NA
B73-chr1	58511661	58511861	1-B73:58511761	219	58511761	no	no	no	no	no	no	no	no	yes	NA	NA	NA	NA	NA	NA
B73-chr1	58517115	58517315	1-B73:58517215	258.8	58517215	no	no	no	no	no	no	no	no	yes	NA	NA	NA	NA	NA	NA
B73-chr1	58519105	58519305	1-B73:58519205	372.6	58519205	no	no	no	no	no	no	no	no	yes	NA	NA	NA	NA	NA	NA
B73-chr1	58519437	58519637	1-B73:58519537	201.4	58519537	no	no	no	no	no	no	no	no	yes	NA	NA	NA	NA	NA	NA
B73-chr1	58520887	58521087	1-B73:58520987	194.3	58520987	no	no	no	no	no	no	no	no	yes	NA	NA	NA	NA	NA	NA
B73-chr1	58521186	58521386	1-B73:58521286	150.7	58521286	no	no	no	no	no	no	no	no	yes	NA	NA	NA	NA	NA	NA
B73-chr1	58571136	58571336	1-B73:58571236	162.6	58571236	no	no	no	no	no	no	no	no	yes	NA	NA	NA	NA	NA	NA
B73-chr1	58571479	58571679	1-B73:58571579	324.4	58571579	no	no	no	no	no	no	no	no	yes	NA	NA	NA	NA	NA	NA
B73-chr1	58572493	58572693	1-B73:58572593	295	58572593	no	no	no	no	no	no	no	no	yes	NA	NA	NA	NA	NA	NA
B73-chr1	58573494	58573694	1-B73:58573594	207	58573594	no	no	no	no	no	no	no	no	yes	NA	NA	NA	NA	NA	NA
B73-chr1	58601393	58601593	1-B73:58601493	152.1	58601493	no	no	no	no	no	no	no	no	yes	NA	NA	NA	NA	NA	NA
B73-chr1	58636003	58636203	1-B73:58636103	176.5	58636103	no	no	yes	no	no	yes	no	no	no	Zm00001eb016630	0	-	NA	NA	NA
B73-chr1	58636380	58636580	1-B73:58636480	163.5	58636480	no	no	yes	no	no	yes	no	no	no	Zm00001eb016630	0	-	NA	NA	NA
B73-chr1	58726514	58726714	1-B73:58726614	506	58726614	no	no	no	no	no	no	no	no	yes	NA	NA	NA	NA	NA	NA
B73-chr1	59260974	59261174	1-B73:59261074	542.8	59261074	no	yes	no	no	no	no	no	no	no	Zm00001eb016680	227	-	NA	NA	NA
B73-chr1	59336224	59336424	1-B73:59336324	259	59336324	yes	no	no	no	no	no	no	no	no	Zm00001eb016690	1122	-	NA	NA	NA
B73-chr1	59400760	59400960	1-B73:59400860	194	59400860	no	no	no	no	no	no	no	no	yes	NA	NA	NA	NA	NA	NA
B73-chr1	59424241	59424441	1-B73:59424341	264	59424341	no	no	no	no	no	no	no	no	yes	NA	NA	NA	NA	NA	NA
B73-chr1	59904211	59904411	1-B73:59904311	378.1	59904311	no	no	yes	yes	no	no	no	no	no	Zm00001eb016800	0	+	NA	NA	NA
B73-chr1	60003732	60003932	1-B73:60003832	692	60003832	no	yes	no	no	no	no	no	yes	no	Zm00001eb016810	874	-	Zm00001eb016830	600	-
B73-chr1	60051019	60051219	1-B73:60051119	422.1	60051119	no	no	no	no	no	no	no	no	yes	NA	NA	NA	NA	NA	NA
B73-chr1	60051315	60051515	1-B73:60051415	198.9	60051415	no	no	no	no	no	no	no	no	yes	NA	NA	NA	NA	NA	NA
B73-chr1	60117838	60118038	1-B73:60117938	91	60117938	no	no	yes	no	no	yes	no	no	no	Zm00001eb016850	0	+	NA	NA	NA
B73-chr1	60151233	60151433	1-B73:60151333	195	60151333	yes	no	no	no	no	no	no	no	no	Zm00001eb016860	3537	+	NA	NA	NA
B73-chr1	60234179	60234379	1-B73:60234279	1038	60234279	no	yes	no	no	no	no	no	no	no	Zm00001eb016920	353	+	NA	NA	NA
B73-chr1	60234239	60234439	1-B73:60234339	2764.9	60234339	no	yes	no	no	no	no	no	no	no	Zm00001eb016920	293	+	NA	NA	NA
B73-chr1	60248630	60248830	1-B73:60248730	227.5	60248730	no	yes	no	no	no	no	no	no	no	Zm00001eb016930	75	-	NA	NA	NA
B73-chr1	60248823	60249023	1-B73:60248923	177	60248923	no	yes	no	no	no	no	no	no	no	Zm00001eb016930	268	-	NA	NA	NA
B73-chr1	60252200	60252400	1-B73:60252300	660	60252300	yes	no	no	no	no	no	no	no	no	Zm00001eb016930	3645	-	NA	NA	NA
B73-chr1	60287823	60288023	1-B73:60287923	444.2	60287923	yes	no	no	no	no	no	no	no	no	Zm00001eb016940	3099	+	NA	NA	NA
B73-chr1	60288368	60288568	1-B73:60288468	149.8	60288468	yes	no	no	no	no	no	no	no	no	Zm00001eb016940	2554	+	NA	NA	NA
B73-chr1	60295409	60295609	1-B73:60295509	1105.8	60295509	yes	no	no	no	no	no	no	yes	no	Zm00001eb016950	3980	+	Zm00001eb016940	894	+
B73-chr1	60296036	60296236	1-B73:60296136	422.4	60296136	yes	no	no	no	no	no	no	no	no	Zm00001eb016950	3353	+	NA	NA	NA
B73-chr1	60296120	60296320	1-B73:60296220	615.6	60296220	yes	no	no	no	no	no	no	no	no	Zm00001eb016950	3269	+	NA	NA	NA
B73-chr1	60299228	60299428	1-B73:60299328	395	60299328	no	yes	no	no	no	no	no	no	no	Zm00001eb016950	161	+	NA	NA	NA
B73-chr1	60300121	60300321	1-B73:60300221	125.6	60300221	no	no	yes	no	no	no	yes	no	no	Zm00001eb016950	0	+	NA	NA	NA
B73-chr1	60300316	60300516	1-B73:60300416	288.4	60300416	no	no	no	no	no	no	no	yes	no	Zm00001eb016950	27	+	NA	NA	NA
B73-chr1	60308919	60309119	1-B73:60309019	138	60309019	no	yes	no	no	no	no	no	no	no	Zm00001eb016960	17	+	NA	NA	NA
B73-chr1	60401729	60401929	1-B73:60401829	422.2	60401829	no	no	yes	yes	no	no	no	no	no	Zm00001eb016990	0	+	NA	NA	NA
B73-chr1	60597178	60597378	1-B73:60597278	101	60597278	no	no	no	no	no	no	no	no	yes	NA	NA	NA	NA	NA	NA
B73-chr1	60637462	60637662	1-B73:60637562	344	60637562	no	no	no	no	no	no	no	no	yes	NA	NA	NA	NA	NA	NA
B73-chr1	60637875	60638075	1-B73:60637975	368	60637975	no	no	no	no	no	no	no	no	yes	NA	NA	NA	NA	NA	NA
B73-chr1	60775636	60775836	1-B73:60775736	484	60775736	no	no	no	no	no	no	no	no	yes	NA	NA	NA	NA	NA	NA
B73-chr1	60892004	60892204	1-B73:60892104	167.9	60892104	no	no	no	no	no	no	no	no	yes	NA	NA	NA	NA	NA	NA
B73-chr1	61000660	61000860	1-B73:61000760	180.6	61000760	no	no	yes	no	no	yes	no	no	no	Zm00001eb017070	0	+	NA	NA	NA
B73-chr1	61001843	61002043	1-B73:61001943	252	61001943	no	no	yes	no	no	yes	no	no	no	Zm00001eb017070	0	+	NA	NA	NA
B73-chr1	61029122	61029322	1-B73:61029222	132	61029222	no	yes	no	no	no	no	no	no	no	Zm00001eb017100	23	-	NA	NA	NA
B73-chr1	61137400	61137600	1-B73:61137500	183.4	61137500	no	yes	no	no	no	no	no	no	no	Zm00001eb017120	12	+	NA	NA	NA
B73-chr1	61138767	61138967	1-B73:61138867	193	61138867	no	no	yes	no	no	yes	no	no	no	Zm00001eb017120	0	+	NA	NA	NA
B73-chr1	61256876	61257076	1-B73:61256976	384.9	61256976	yes	no	no	no	no	no	no	no	no	Zm00001eb017140	1195	+	NA	NA	NA
B73-chr1	61257280	61257480	1-B73:61257380	1460.1	61257380	no	yes	no	no	no	no	no	no	no	Zm00001eb017140	791	+	NA	NA	NA
B73-chr1	61764475	61764675	1-B73:61764575	163.2	61764575	no	no	yes	no	no	no	yes	no	no	Zm00001eb017260	0	+	NA	NA	NA
B73-chr1	61765125	61765325	1-B73:61765225	140.8	61765225	no	no	no	no	no	no	no	yes	no	Zm00001eb017260	446	+	NA	NA	NA
B73-chr1	61767261	61767461	1-B73:61767361	353.8	61767361	no	no	no	no	no	no	no	no	yes	NA	NA	NA	NA	NA	NA
B73-chr1	61844609	61844809	1-B73:61844709	345.5	61844709	no	no	yes	yes	no	no	no	no	no	Zm00001eb017310	0	-	NA	NA	NA
B73-chr1	61846795	61846995	1-B73:61846895	238	61846895	yes	no	no	no	no	no	no	no	no	Zm00001eb017310	2054	-	NA	NA	NA
B73-chr1	61852983	61853183	1-B73:61853083	298	61853083	no	no	yes	no	no	yes	no	no	no	Zm00001eb017320	0	-	NA	NA	NA
B73-chr1	62042550	62042750	1-B73:62042650	111.6	62042650	no	no	no	no	no	no	no	no	yes	NA	NA	NA	NA	NA	NA
B73-chr1	62042663	62042863	1-B73:62042763	91.4	62042763	no	no	no	no	no	no	no	no	yes	NA	NA	NA	NA	NA	NA
B73-chr1	62082883	62083083	1-B73:62082983	551	62082983	no	no	yes	yes	no	no	no	no	no	Zm00001eb017340	0	-	NA	NA	NA
B73-chr1	62186463	62186663	1-B73:62186563	217.2	62186563	no	no	no	no	no	no	no	no	yes	NA	NA	NA	NA	NA	NA
B73-chr1	62194878	62195078	1-B73:62194978	255.9	62194978	no	no	no	no	no	no	no	no	yes	NA	NA	NA	NA	NA	NA
B73-chr1	62195268	62195468	1-B73:62195368	246.1	62195368	no	no	no	no	no	no	no	no	yes	NA	NA	NA	NA	NA	NA
B73-chr1	62276634	62276834	1-B73:62276734	149.2	62276734	no	no	yes	no	no	yes	no	no	no	Zm00001eb017400	0	-	NA	NA	NA
B73-chr1	62276755	62276955	1-B73:62276855	201.8	62276855	no	no	yes	no	yes	no	no	no	no	Zm00001eb017400	0	-	NA	NA	NA
B73-chr1	62332355	62332555	1-B73:62332455	102.1	62332455	no	no	no	no	no	no	no	no	yes	NA	NA	NA	NA	NA	NA
B73-chr1	62574953	62575153	1-B73:62575053	136.9	62575053	no	no	yes	no	yes	no	no	no	no	Zm00001eb017530	0	-	NA	NA	NA
B73-chr1	62908618	62908818	1-B73:62908718	1237	62908718	no	yes	no	no	no	no	no	no	no	Zm00001eb017660	400	+	NA	NA	NA
B73-chr1	63244764	63244964	1-B73:63244864	149	63244864	no	no	no	no	no	no	no	no	yes	NA	NA	NA	NA	NA	NA
B73-chr1	63250156	63250356	1-B73:63250256	501.8	63250256	no	no	no	no	no	no	no	no	yes	NA	NA	NA	NA	NA	NA
B73-chr1	63250419	63250619	1-B73:63250519	1061.2	63250519	no	no	no	no	no	no	no	no	yes	NA	NA	NA	NA	NA	NA
B73-chr1	63352809	63353009	1-B73:63352909	413	63352909	no	no	no	no	no	no	no	no	yes	NA	NA	NA	NA	NA	NA
B73-chr1	63359566	63359766	1-B73:63359666	349	63359666	no	yes	no	no	no	no	no	no	no	Zm00001eb017840	50	-	NA	NA	NA
B73-chr1	63360552	63360752	1-B73:63360652	1447.9	63360652	yes	no	no	no	no	no	no	no	no	Zm00001eb017830	2821	-	NA	NA	NA
B73-chr1	63361385	63361585	1-B73:63361485	621.6	63361485	yes	no	no	no	no	no	no	no	no	Zm00001eb017830	3654	-	NA	NA	NA
B73-chr1	63700457	63700657	1-B73:63700557	95.5	63700557	no	yes	no	no	no	no	no	no	no	Zm00001eb017880	6	-	NA	NA	NA
B73-chr1	63700636	63700836	1-B73:63700736	96.5	63700736	no	yes	no	no	no	no	no	no	no	Zm00001eb017880	185	-	NA	NA	NA
B73-chr1	63703388	63703588	1-B73:63703488	336	63703488	yes	no	no	no	no	no	no	no	no	Zm00001eb017880	2937	-	NA	NA	NA
B73-chr1	63769887	63770087	1-B73:63769987	925.1	63769987	no	yes	no	no	no	no	no	yes	no	Zm00001eb017920	267	+	Zm00001eb017910	142	+
B73-chr1	63770085	63770285	1-B73:63770185	257.9	63770185	no	yes	no	no	no	no	no	yes	no	Zm00001eb017920	69	+	Zm00001eb017910	340	+
B73-chr1	63771221	63771421	1-B73:63771321	210	63771321	no	no	yes	no	no	yes	no	no	no	Zm00001eb017920	0	+	NA	NA	NA
B73-chr1	64061386	64061586	1-B73:64061486	267	64061486	no	no	yes	no	yes	no	no	no	no	Zm00001eb017980	0	-	NA	NA	NA
B73-chr1	64341050	64341250	1-B73:64341150	174	64341150	no	no	no	no	no	no	no	no	yes	NA	NA	NA	NA	NA	NA
B73-chr1	64372880	64373080	1-B73:64372980	229	64372980	no	no	yes	yes	no	no	no	no	no	Zm00001eb018070	0	-	NA	NA	NA
B73-chr1	64498865	64499065	1-B73:64498965	457.6	64498965	no	no	no	no	no	no	no	no	yes	NA	NA	NA	NA	NA	NA
B73-chr1	64499184	64499384	1-B73:64499284	628.4	64499284	no	no	no	no	no	no	no	no	yes	NA	NA	NA	NA	NA	NA
B73-chr1	64630872	64631072	1-B73:64630972	117	64630972	no	no	no	no	no	no	no	no	yes	NA	NA	NA	NA	NA	NA
B73-chr1	64868591	64868791	1-B73:64868691	173.8	64868691	no	yes	no	no	no	no	no	no	no	Zm00001eb018180	357	+	NA	NA	NA
B73-chr1	64868710	64868910	1-B73:64868810	588.4	64868810	no	yes	no	no	no	no	no	no	no	Zm00001eb018180	238	+	NA	NA	NA
B73-chr1	64875517	64875717	1-B73:64875617	124.7	64875617	no	no	yes	no	no	yes	no	no	no	Zm00001eb018180	0	+	NA	NA	NA
B73-chr1	64948792	64948992	1-B73:64948892	178	64948892	no	no	no	no	no	no	no	no	yes	NA	NA	NA	NA	NA	NA
B73-chr1	65044890	65045090	1-B73:65044990	145.9	65044990	no	no	yes	yes	no	no	no	no	no	Zm00001eb018230	0	-	NA	NA	NA
B73-chr1	65045893	65046093	1-B73:65045993	416	65045993	no	yes	no	no	no	no	no	yes	no	Zm00001eb018230	522	-	Zm00001eb018240	921	+
B73-chr1	65096414	65096614	1-B73:65096514	150.6	65096514	no	no	no	no	no	no	no	no	yes	NA	NA	NA	NA	NA	NA
B73-chr1	65156386	65156586	1-B73:65156486	158.6	65156486	no	no	no	no	no	no	no	no	yes	NA	NA	NA	NA	NA	NA
B73-chr1	65284918	65285118	1-B73:65285018	951.7	65285018	no	no	no	no	no	no	no	no	yes	NA	NA	NA	NA	NA	NA
B73-chr1	65284977	65285177	1-B73:65285077	615.3	65285077	no	no	no	no	no	no	no	no	yes	NA	NA	NA	NA	NA	NA
B73-chr1	65514799	65514999	1-B73:65514899	158	65514899	no	no	no	no	no	no	no	yes	no	Zm00001eb018380	160	+	NA	NA	NA
B73-chr1	65653308	65653508	1-B73:65653408	147.4	65653408	no	no	no	no	no	no	no	yes	no	Zm00001eb018430	986	+	NA	NA	NA
B73-chr1	65653490	65653690	1-B73:65653590	214.1	65653590	no	no	no	no	no	no	no	no	yes	NA	NA	NA	NA	NA	NA
B73-chr1	65829035	65829235	1-B73:65829135	2060.2	65829135	no	no	yes	yes	no	no	no	no	no	Zm00001eb018460	0	+	NA	NA	NA
B73-chr1	66190268	66190468	1-B73:66190368	206.3	66190368	no	no	no	no	no	no	no	no	yes	NA	NA	NA	NA	NA	NA
B73-chr1	66190358	66190558	1-B73:66190458	179.7	66190458	no	no	no	no	no	no	no	no	yes	NA	NA	NA	NA	NA	NA
B73-chr1	66485214	66485414	1-B73:66485314	439	66485314	no	no	no	no	no	no	no	no	yes	NA	NA	NA	NA	NA	NA
B73-chr1	66489942	66490142	1-B73:66490042	267.6	66490042	no	no	no	no	no	no	no	no	yes	NA	NA	NA	NA	NA	NA
B73-chr1	66490312	66490512	1-B73:66490412	568.4	66490412	no	no	no	no	no	no	no	no	yes	NA	NA	NA	NA	NA	NA
B73-chr1	66564061	66564261	1-B73:66564161	430	66564161	yes	no	no	no	no	no	no	no	no	Zm00001eb018650	2541	-	NA	NA	NA
B73-chr1	66577042	66577242	1-B73:66577142	219.3	66577142	no	yes	no	no	no	no	no	no	no	Zm00001eb018660	48	-	NA	NA	NA
B73-chr1	66608395	66608595	1-B73:66608495	624.3	66608495	no	no	no	no	no	no	no	no	yes	NA	NA	NA	NA	NA	NA
B73-chr1	66608661	66608861	1-B73:66608761	824.7	66608761	no	no	no	no	no	no	no	no	yes	NA	NA	NA	NA	NA	NA
B73-chr1	66612045	66612245	1-B73:66612145	352.1	66612145	no	no	no	no	no	no	no	no	yes	NA	NA	NA	NA	NA	NA
B73-chr1	66697034	66697234	1-B73:66697134	168.2	66697134	no	no	no	no	no	no	no	no	yes	NA	NA	NA	NA	NA	NA
B73-chr1	66697623	66697823	1-B73:66697723	399.8	66697723	no	no	no	no	no	no	no	no	yes	NA	NA	NA	NA	NA	NA
B73-chr1	66859511	66859711	1-B73:66859611	318	66859611	no	no	yes	no	no	yes	no	no	no	Zm00001eb018690	0	+	NA	NA	NA
B73-chr1	66860456	66860656	1-B73:66860556	255	66860556	no	no	yes	no	no	yes	no	no	no	Zm00001eb018690	0	+	NA	NA	NA
B73-chr1	66871796	66871996	1-B73:66871896	156	66871896	no	no	yes	no	no	no	yes	no	no	Zm00001eb018700	0	+	NA	NA	NA
B73-chr1	66937454	66937654	1-B73:66937554	232.3	66937554	no	no	no	no	no	no	no	no	yes	NA	NA	NA	NA	NA	NA
B73-chr1	66986831	66987031	1-B73:66986931	1047.7	66986931	no	no	no	no	no	no	no	no	yes	NA	NA	NA	NA	NA	NA
B73-chr1	66986990	66987190	1-B73:66987090	220.5	66987090	no	no	no	no	no	no	no	no	yes	NA	NA	NA	NA	NA	NA
B73-chr1	67135449	67135649	1-B73:67135549	368.8	67135549	no	no	no	no	no	no	no	no	yes	NA	NA	NA	NA	NA	NA
B73-chr1	67135689	67135889	1-B73:67135789	192.2	67135789	no	no	no	no	no	no	no	no	yes	NA	NA	NA	NA	NA	NA
B73-chr1	67187888	67188088	1-B73:67187988	103	67187988	yes	no	no	no	no	no	no	no	no	Zm00001eb018720	2410	+	NA	NA	NA
B73-chr1	67191457	67191657	1-B73:67191557	403.1	67191557	no	no	yes	no	no	yes	no	no	no	Zm00001eb018720	0	+	NA	NA	NA
B73-chr1	67212309	67212509	1-B73:67212409	127.8	67212409	no	no	no	no	no	no	no	no	yes	NA	NA	NA	NA	NA	NA
B73-chr1	67212406	67212606	1-B73:67212506	152.9	67212506	no	no	no	no	no	no	no	no	yes	NA	NA	NA	NA	NA	NA
B73-chr1	67215328	67215528	1-B73:67215428	162.6	67215428	no	no	no	no	no	no	no	no	yes	NA	NA	NA	NA	NA	NA
B73-chr1	67215877	67216077	1-B73:67215977	518.2	67215977	no	no	no	no	no	no	no	no	yes	NA	NA	NA	NA	NA	NA
B73-chr1	67236831	67237031	1-B73:67236931	196	67236931	no	no	no	no	no	no	no	yes	no	Zm00001eb018750	638	+	NA	NA	NA
B73-chr1	67453373	67453573	1-B73:67453473	269.7	67453473	no	no	no	no	no	no	no	no	yes	NA	NA	NA	NA	NA	NA
B73-chr1	67480577	67480777	1-B73:67480677	261.7	67480677	no	no	yes	yes	no	no	no	no	no	Zm00001eb018830	0	+	NA	NA	NA
B73-chr1	67852973	67853173	1-B73:67853073	203	67853073	no	no	yes	yes	no	no	no	no	no	Zm00001eb018930	0	-	NA	NA	NA
B73-chr1	67861235	67861435	1-B73:67861335	269.6	67861335	no	yes	no	no	no	no	no	no	no	Zm00001eb018950	509	-	NA	NA	NA
B73-chr1	67927574	67927774	1-B73:67927674	762.5	67927674	yes	no	no	no	no	no	no	no	no	Zm00001eb018960	1049	+	NA	NA	NA
B73-chr1	67927652	67927852	1-B73:67927752	686.5	67927752	no	yes	no	no	no	no	no	no	no	Zm00001eb018960	971	+	NA	NA	NA
B73-chr1	67931939	67932139	1-B73:67932039	201	67932039	no	no	yes	yes	no	no	no	no	no	Zm00001eb018970	0	+	NA	NA	NA
B73-chr1	68068980	68069180	1-B73:68069080	99.2	68069080	no	yes	no	no	no	no	no	no	no	Zm00001eb018990	102	+	NA	NA	NA
B73-chr1	68069200	68069400	1-B73:68069300	155.8	68069300	no	no	yes	no	no	yes	no	no	no	Zm00001eb018990	0	+	NA	NA	NA
B73-chr1	68278631	68278831	1-B73:68278731	1588.2	68278731	yes	no	no	no	no	no	no	yes	no	Zm00001eb019080	3979	-	Zm00001eb019090	181	-
B73-chr1	68278967	68279167	1-B73:68279067	189.8	68279067	no	no	yes	no	no	no	yes	no	no	Zm00001eb019090	0	-	NA	NA	NA
B73-chr1	68281058	68281258	1-B73:68281158	696	68281158	no	yes	no	no	no	no	no	no	no	Zm00001eb019090	83	-	NA	NA	NA
B73-chr1	68298226	68298426	1-B73:68298326	181.3	68298326	no	no	no	no	no	no	no	no	yes	NA	NA	NA	NA	NA	NA
B73-chr1	68370873	68371073	1-B73:68370973	821.5	68370973	no	no	no	no	no	no	no	no	yes	NA	NA	NA	NA	NA	NA
B73-chr1	68371154	68371354	1-B73:68371254	630.5	68371254	no	no	no	no	no	no	no	no	yes	NA	NA	NA	NA	NA	NA
B73-chr1	68372669	68372869	1-B73:68372769	99	68372769	no	no	no	no	no	no	no	no	yes	NA	NA	NA	NA	NA	NA
B73-chr1	68372881	68373081	1-B73:68372981	169	68372981	no	no	no	no	no	no	no	no	yes	NA	NA	NA	NA	NA	NA
B73-chr1	68402447	68402647	1-B73:68402547	956	68402547	yes	no	no	no	no	no	no	no	no	Zm00001eb019110	1647	+	NA	NA	NA
B73-chr1	68422213	68422413	1-B73:68422313	216.3	68422313	no	no	no	no	no	no	no	no	yes	NA	NA	NA	NA	NA	NA
B73-chr1	68556768	68556968	1-B73:68556868	101	68556868	yes	no	no	no	no	no	no	no	no	Zm00001eb019130	2421	+	NA	NA	NA
B73-chr1	68556895	68557095	1-B73:68556995	67.1	68556995	yes	no	no	no	no	no	no	no	no	Zm00001eb019130	2294	+	NA	NA	NA
B73-chr1	68559194	68559394	1-B73:68559294	253.6	68559294	no	no	yes	yes	no	no	no	no	no	Zm00001eb019130	0	+	NA	NA	NA
B73-chr1	68630808	68631008	1-B73:68630908	518	68630908	no	no	no	no	no	no	no	no	yes	NA	NA	NA	NA	NA	NA
B73-chr1	68896107	68896307	1-B73:68896207	397	68896207	yes	no	no	no	no	no	no	no	no	Zm00001eb019220	4010	-	NA	NA	NA
B73-chr1	68971529	68971729	1-B73:68971629	448	68971629	no	no	no	no	no	no	no	no	yes	NA	NA	NA	NA	NA	NA
B73-chr1	69006989	69007189	1-B73:69007089	241.5	69007089	no	no	yes	yes	no	no	no	no	no	Zm00001eb019240	0	+	NA	NA	NA
B73-chr1	69183999	69184199	1-B73:69184099	230	69184099	no	no	yes	yes	no	no	no	no	no	Zm00001eb019280	0	-	NA	NA	NA
B73-chr1	69333777	69333977	1-B73:69333877	759.3	69333877	no	no	no	no	no	no	no	yes	no	Zm00001eb019290	775	+	NA	NA	NA
B73-chr1	69333940	69334140	1-B73:69334040	425.7	69334040	no	no	no	no	no	no	no	yes	no	Zm00001eb019290	938	+	NA	NA	NA
B73-chr1	69568412	69568612	1-B73:69568512	120.8	69568512	no	no	no	no	no	no	no	no	yes	NA	NA	NA	NA	NA	NA
B73-chr1	69568587	69568787	1-B73:69568687	140.1	69568687	no	no	no	no	no	no	no	no	yes	NA	NA	NA	NA	NA	NA
B73-chr1	69568793	69568993	1-B73:69568893	218.1	69568893	no	no	no	no	no	no	no	no	yes	NA	NA	NA	NA	NA	NA
B73-chr1	69764982	69765182	1-B73:69765082	484.6	69765082	no	yes	no	no	no	no	no	no	no	Zm00001eb019370	299	+	NA	NA	NA
B73-chr1	69765412	69765612	1-B73:69765512	165.4	69765512	no	no	yes	no	yes	no	no	no	no	Zm00001eb019370	0	+	NA	NA	NA
B73-chr1	69766658	69766858	1-B73:69766758	411.1	69766758	no	no	no	no	no	no	no	yes	no	Zm00001eb019370	65	+	NA	NA	NA
B73-chr1	69766764	69766964	1-B73:69766864	566.9	69766864	no	no	no	no	no	no	no	yes	no	Zm00001eb019370	171	+	NA	NA	NA
B73-chr1	70044428	70044628	1-B73:70044528	365.8	70044528	no	no	no	no	no	no	no	no	yes	NA	NA	NA	NA	NA	NA
B73-chr1	70044796	70044996	1-B73:70044896	394.2	70044896	no	no	no	no	no	no	no	no	yes	NA	NA	NA	NA	NA	NA
B73-chr1	70049573	70049773	1-B73:70049673	234.4	70049673	no	no	yes	yes	no	no	no	no	no	Zm00001eb019390	0	-	NA	NA	NA
B73-chr1	70049718	70049918	1-B73:70049818	75.2	70049818	no	yes	no	no	no	no	no	no	no	Zm00001eb019390	40	-	NA	NA	NA
B73-chr1	70071645	70071845	1-B73:70071745	301.6	70071745	yes	no	no	no	no	no	no	no	no	Zm00001eb019410	3012	+	NA	NA	NA
B73-chr1	70071936	70072136	1-B73:70072036	175.4	70072036	yes	no	no	no	no	no	no	no	no	Zm00001eb019410	2721	+	NA	NA	NA
B73-chr1	70073159	70073359	1-B73:70073259	235.5	70073259	yes	no	no	no	no	no	no	no	no	Zm00001eb019410	1498	+	NA	NA	NA
B73-chr1	70073577	70073777	1-B73:70073677	321.5	70073677	yes	no	no	no	no	no	no	no	no	Zm00001eb019410	1080	+	NA	NA	NA
B73-chr1	70073723	70073923	1-B73:70073823	301	70073823	no	yes	no	no	no	no	no	no	no	Zm00001eb019410	934	+	NA	NA	NA
B73-chr1	70377883	70378083	1-B73:70377983	229	70377983	no	no	no	no	no	no	no	no	yes	NA	NA	NA	NA	NA	NA
B73-chr1	70404478	70404678	1-B73:70404578	3703.6	70404578	no	no	no	no	no	no	no	no	yes	NA	NA	NA	NA	NA	NA
B73-chr1	70404523	70404723	1-B73:70404623	1514.8	70404623	no	no	no	no	no	no	no	no	yes	NA	NA	NA	NA	NA	NA
B73-chr1	70405175	70405375	1-B73:70405275	4903	70405275	no	no	no	no	no	no	no	no	yes	NA	NA	NA	NA	NA	NA
B73-chr1	70415260	70415460	1-B73:70415360	1011.8	70415360	yes	no	no	no	no	no	no	no	no	Zm00001eb019460	3946	+	NA	NA	NA
B73-chr1	70415676	70415876	1-B73:70415776	358.2	70415776	yes	no	no	no	no	no	no	no	no	Zm00001eb019460	3530	+	NA	NA	NA
B73-chr1	70419126	70419326	1-B73:70419226	231	70419226	no	yes	no	no	no	no	no	no	no	Zm00001eb019460	80	+	NA	NA	NA
B73-chr1	70421246	70421446	1-B73:70421346	361	70421346	no	no	no	no	no	no	no	yes	no	Zm00001eb019460	891	+	NA	NA	NA
B73-chr1	70427987	70428187	1-B73:70428087	396	70428087	no	yes	no	no	no	no	no	no	no	Zm00001eb019470	131	-	NA	NA	NA
B73-chr1	70470675	70470875	1-B73:70470775	206	70470775	no	no	no	no	no	no	no	no	yes	NA	NA	NA	NA	NA	NA
B73-chr1	70555999	70556199	1-B73:70556099	510.7	70556099	no	no	no	no	no	no	no	no	yes	NA	NA	NA	NA	NA	NA
B73-chr1	70556194	70556394	1-B73:70556294	203.3	70556294	no	no	no	no	no	no	no	no	yes	NA	NA	NA	NA	NA	NA
B73-chr1	70574144	70574344	1-B73:70574244	131	70574244	no	no	no	no	no	no	no	no	yes	NA	NA	NA	NA	NA	NA
B73-chr1	70578733	70578933	1-B73:70578833	246	70578833	yes	no	no	no	no	no	no	no	no	Zm00001eb019480	1953	+	NA	NA	NA
B73-chr1	70587237	70587437	1-B73:70587337	343.4	70587337	no	no	yes	no	no	yes	no	no	no	Zm00001eb019480	0	+	NA	NA	NA
B73-chr1	70692311	70692511	1-B73:70692411	150	70692411	no	yes	no	no	no	no	no	no	no	Zm00001eb019510	101	+	NA	NA	NA
B73-chr1	70782439	70782639	1-B73:70782539	581	70782539	no	yes	no	no	no	no	no	no	no	Zm00001eb019520	122	+	NA	NA	NA
B73-chr1	70787473	70787673	1-B73:70787573	250	70787573	no	no	yes	no	no	no	yes	no	no	Zm00001eb019520	0	+	NA	NA	NA
B73-chr1	70790084	70790284	1-B73:70790184	387	70790184	no	no	no	no	no	no	no	no	yes	NA	NA	NA	NA	NA	NA
B73-chr1	70885284	70885484	1-B73:70885384	151	70885384	no	no	no	no	no	no	no	no	yes	NA	NA	NA	NA	NA	NA
B73-chr1	70934655	70934855	1-B73:70934755	275	70934755	no	yes	no	no	no	no	no	no	no	Zm00001eb019530	1	+	NA	NA	NA
B73-chr1	71113523	71113723	1-B73:71113623	601	71113623	no	yes	no	no	no	no	no	no	no	Zm00001eb019590	257	-	NA	NA	NA
B73-chr1	71252083	71252283	1-B73:71252183	324	71252183	no	yes	no	no	no	no	no	no	no	Zm00001eb019600	783	-	NA	NA	NA
B73-chr1	71257540	71257740	1-B73:71257640	156.6	71257640	no	no	no	no	no	no	no	no	yes	NA	NA	NA	NA	NA	NA
B73-chr1	71257954	71258154	1-B73:71258054	72.2	71258054	no	no	no	no	no	no	no	no	yes	NA	NA	NA	NA	NA	NA
B73-chr1	71276219	71276419	1-B73:71276319	243	71276319	no	no	no	no	no	no	no	no	yes	NA	NA	NA	NA	NA	NA
B73-chr1	71293183	71293383	1-B73:71293283	367.3	71293283	no	no	yes	no	yes	no	no	no	no	Zm00001eb019620	0	-	NA	NA	NA
B73-chr1	71293808	71294008	1-B73:71293908	99.3	71293908	no	no	yes	no	no	yes	no	no	no	Zm00001eb019620	0	-	NA	NA	NA
B73-chr1	71293930	71294130	1-B73:71294030	242.7	71294030	no	no	yes	no	no	yes	no	no	no	Zm00001eb019620	0	-	NA	NA	NA
B73-chr1	71296497	71296697	1-B73:71296597	344.9	71296597	no	no	yes	yes	no	no	no	no	no	Zm00001eb019620	0	-	NA	NA	NA
B73-chr1	71369417	71369617	1-B73:71369517	135.6	71369517	no	no	no	no	no	no	no	no	yes	NA	NA	NA	NA	NA	NA
B73-chr1	71369538	71369738	1-B73:71369638	122.4	71369638	no	no	no	no	no	no	no	no	yes	NA	NA	NA	NA	NA	NA
B73-chr1	71451075	71451275	1-B73:71451175	515	71451175	no	no	no	no	no	no	no	no	yes	NA	NA	NA	NA	NA	NA
B73-chr1	71491171	71491371	1-B73:71491271	336.5	71491271	no	no	no	no	no	no	no	no	yes	NA	NA	NA	NA	NA	NA
B73-chr1	71491356	71491556	1-B73:71491456	116.5	71491456	no	no	no	no	no	no	no	no	yes	NA	NA	NA	NA	NA	NA
B73-chr1	71557985	71558185	1-B73:71558085	222	71558085	no	no	yes	yes	no	no	no	no	no	Zm00001eb019630	0	+	NA	NA	NA
B73-chr1	71565522	71565722	1-B73:71565622	151	71565622	no	no	yes	no	no	no	yes	no	no	Zm00001eb019640	0	-	NA	NA	NA
B73-chr1	71611309	71611509	1-B73:71611409	369	71611409	no	yes	no	no	no	no	no	no	no	Zm00001eb019650	8	-	NA	NA	NA
B73-chr1	71680515	71680715	1-B73:71680615	256	71680615	no	no	no	no	no	no	no	no	yes	NA	NA	NA	NA	NA	NA
B73-chr1	71690901	71691101	1-B73:71691001	234.3	71691001	no	yes	no	no	no	no	no	no	no	Zm00001eb019680	158	-	NA	NA	NA
B73-chr1	71757089	71757289	1-B73:71757189	122.5	71757189	no	yes	no	no	no	no	no	no	no	Zm00001eb019700	233	-	NA	NA	NA
B73-chr1	72042315	72042515	1-B73:72042415	153	72042415	yes	no	no	no	no	no	no	no	no	Zm00001eb019760	1156	+	NA	NA	NA
B73-chr1	72169608	72169808	1-B73:72169708	173.7	72169708	no	no	yes	yes	no	no	no	no	no	Zm00001eb019800	0	-	NA	NA	NA
B73-chr1	72343510	72343710	1-B73:72343610	718.4	72343610	no	no	yes	yes	no	no	no	no	no	Zm00001eb019830	0	-	NA	NA	NA
B73-chr1	72344075	72344275	1-B73:72344175	200.6	72344175	no	yes	no	no	no	no	no	no	no	Zm00001eb019830	531	-	NA	NA	NA
B73-chr1	72509464	72509664	1-B73:72509564	345.6	72509564	no	yes	no	no	no	no	no	no	no	Zm00001eb019840	157	-	NA	NA	NA
B73-chr1	72632548	72632748	1-B73:72632648	441	72632648	no	yes	no	no	no	no	no	yes	no	Zm00001eb019860	631	+	Zm00001eb019850	267	+
B73-chr1	72663965	72664165	1-B73:72664065	244	72664065	no	yes	no	no	no	no	no	no	no	Zm00001eb019880	60	-	NA	NA	NA
B73-chr1	72838234	72838434	1-B73:72838334	374.9	72838334	no	no	yes	no	no	no	yes	no	no	Zm00001eb019900	0	+	NA	NA	NA
B73-chr1	72839721	72839921	1-B73:72839821	249	72839821	no	no	no	no	no	no	no	yes	no	Zm00001eb019900	116	+	NA	NA	NA
B73-chr1	72971266	72971466	1-B73:72971366	2976.9	72971366	yes	no	no	no	no	no	no	no	no	Zm00001eb019930	1090	-	NA	NA	NA
B73-chr1	72971465	72971665	1-B73:72971565	1086.1	72971565	yes	no	no	no	no	no	no	no	no	Zm00001eb019930	1289	-	NA	NA	NA
B73-chr1	73169842	73170042	1-B73:73169942	101	73169942	no	no	no	no	no	no	no	no	yes	NA	NA	NA	NA	NA	NA
B73-chr1	73419116	73419316	1-B73:73419216	401.6	73419216	no	no	no	no	no	no	no	no	yes	NA	NA	NA	NA	NA	NA
B73-chr1	73419326	73419526	1-B73:73419426	776.4	73419426	no	no	no	no	no	no	no	no	yes	NA	NA	NA	NA	NA	NA
B73-chr1	73420263	73420463	1-B73:73420363	355	73420363	no	no	no	no	no	no	no	yes	no	Zm00001eb020040	657	-	NA	NA	NA
B73-chr1	73878451	73878651	1-B73:73878551	382.6	73878551	no	yes	no	no	no	no	no	no	no	Zm00001eb020080	128	+	NA	NA	NA
B73-chr1	73880656	73880856	1-B73:73880756	167	73880756	no	no	no	no	no	no	no	yes	no	Zm00001eb020080	706	+	NA	NA	NA
B73-chr1	74025965	74026165	1-B73:74026065	703	74026065	no	yes	no	no	no	no	no	yes	no	Zm00001eb020100	992	-	Zm00001eb020110	889	-
B73-chr1	74026117	74026317	1-B73:74026217	155	74026217	yes	no	no	no	no	no	no	yes	no	Zm00001eb020100	1144	-	Zm00001eb020110	737	-
B73-chr1	74156257	74156457	1-B73:74156357	196	74156357	no	yes	no	no	no	no	no	no	no	Zm00001eb020120	530	+	NA	NA	NA
B73-chr1	74156611	74156811	1-B73:74156711	644	74156711	no	yes	no	no	no	no	no	no	no	Zm00001eb020120	176	+	NA	NA	NA
B73-chr1	74617123	74617323	1-B73:74617223	336.1	74617223	no	no	yes	no	no	no	yes	no	no	Zm00001eb020170	0	-	NA	NA	NA
B73-chr1	74618408	74618608	1-B73:74618508	100	74618508	no	no	yes	yes	no	no	no	no	no	Zm00001eb020170	0	-	NA	NA	NA
B73-chr1	74619082	74619282	1-B73:74619182	99.6	74619182	no	yes	no	no	no	no	no	no	no	Zm00001eb020170	128	-	NA	NA	NA
B73-chr1	74644255	74644455	1-B73:74644355	113	74644355	no	no	yes	no	no	yes	no	no	no	Zm00001eb020180	0	+	NA	NA	NA
B73-chr1	74923308	74923508	1-B73:74923408	192	74923408	no	no	no	no	no	no	no	no	yes	NA	NA	NA	NA	NA	NA
B73-chr1	75019286	75019486	1-B73:75019386	915.3	75019386	yes	no	no	no	no	no	no	no	no	Zm00001eb020260	3516	+	NA	NA	NA
B73-chr1	75022937	75023137	1-B73:75023037	288	75023037	no	no	yes	yes	no	no	no	no	no	Zm00001eb020260	0	+	NA	NA	NA
B73-chr1	75796435	75796635	1-B73:75796535	324.1	75796535	no	no	yes	yes	no	no	no	no	no	Zm00001eb020390	0	+	NA	NA	NA
B73-chr1	75820513	75820713	1-B73:75820613	148	75820613	no	no	yes	no	no	no	yes	no	no	Zm00001eb020410	0	-	NA	NA	NA
B73-chr1	75824290	75824490	1-B73:75824390	301.6	75824390	no	no	yes	yes	no	no	no	no	no	Zm00001eb020410	0	-	NA	NA	NA
B73-chr1	75824425	75824625	1-B73:75824525	160.8	75824525	no	no	yes	yes	no	no	no	no	no	Zm00001eb020410	0	-	NA	NA	NA
B73-chr1	75871554	75871754	1-B73:75871654	194.4	75871654	no	no	yes	no	no	no	yes	no	no	Zm00001eb020430	0	+	NA	NA	NA
B73-chr1	75983687	75983887	1-B73:75983787	175.4	75983787	no	no	yes	yes	no	no	no	no	no	Zm00001eb020450	0	+	NA	NA	NA
B73-chr1	76060175	76060375	1-B73:76060275	401.3	76060275	no	no	yes	yes	no	no	no	no	no	Zm00001eb020460	0	+	NA	NA	NA
B73-chr1	76118967	76119167	1-B73:76119067	671	76119067	no	no	no	no	no	no	no	no	yes	NA	NA	NA	NA	NA	NA
B73-chr1	76214252	76214452	1-B73:76214352	263	76214352	no	no	no	no	no	no	no	no	yes	NA	NA	NA	NA	NA	NA
B73-chr1	76338492	76338692	1-B73:76338592	206.7	76338592	no	no	no	no	no	no	no	no	yes	NA	NA	NA	NA	NA	NA
B73-chr1	76395281	76395481	1-B73:76395381	1307.2	76395381	no	no	no	no	no	no	no	no	yes	NA	NA	NA	NA	NA	NA
B73-chr1	76585393	76585593	1-B73:76585493	285.9	76585493	no	no	no	no	no	no	no	no	yes	NA	NA	NA	NA	NA	NA
B73-chr1	76585537	76585737	1-B73:76585637	96.1	76585637	no	no	no	no	no	no	no	no	yes	NA	NA	NA	NA	NA	NA
B73-chr1	76608024	76608224	1-B73:76608124	151.6	76608124	yes	no	no	no	no	no	no	no	no	Zm00001eb020510	2547	+	NA	NA	NA
B73-chr1	76608376	76608576	1-B73:76608476	196.4	76608476	yes	no	no	no	no	no	no	no	no	Zm00001eb020510	2195	+	NA	NA	NA
B73-chr1	76609478	76609678	1-B73:76609578	157.1	76609578	yes	no	no	no	no	no	no	no	no	Zm00001eb020510	1093	+	NA	NA	NA
B73-chr1	76609871	76610071	1-B73:76609971	384.9	76609971	no	yes	no	no	no	no	no	yes	no	Zm00001eb020510	700	+	Zm00001eb020520	700	-
B73-chr1	76613774	76613974	1-B73:76613874	182.4	76613874	no	yes	no	no	no	no	no	yes	no	Zm00001eb020520	254	-	Zm00001eb020510	254	+
B73-chr1	76668137	76668337	1-B73:76668237	269.8	76668237	no	yes	no	no	no	no	no	no	no	Zm00001eb020530	161	-	NA	NA	NA
B73-chr1	76915942	76916142	1-B73:76916042	258.5	76916042	no	no	no	no	no	no	no	no	yes	NA	NA	NA	NA	NA	NA
B73-chr1	76961619	76961819	1-B73:76961719	537	76961719	no	no	no	no	no	no	no	no	yes	NA	NA	NA	NA	NA	NA
B73-chr1	77027379	77027579	1-B73:77027479	573	77027479	no	no	yes	yes	no	no	no	no	no	Zm00001eb020580	0	+	NA	NA	NA
B73-chr1	77050997	77051197	1-B73:77051097	461	77051097	no	yes	no	no	no	no	no	no	no	Zm00001eb020600	753	+	NA	NA	NA
B73-chr1	77051234	77051434	1-B73:77051334	486.5	77051334	no	yes	no	no	no	no	no	no	no	Zm00001eb020600	516	+	NA	NA	NA
B73-chr1	77150541	77150741	1-B73:77150641	591	77150641	no	yes	no	no	no	no	no	no	no	Zm00001eb020610	279	-	NA	NA	NA
B73-chr1	77171781	77171981	1-B73:77171881	423	77171881	no	yes	no	no	no	no	no	no	no	Zm00001eb020630	180	-	NA	NA	NA
B73-chr1	77201288	77201488	1-B73:77201388	293	77201388	no	no	no	no	no	no	no	no	yes	NA	NA	NA	NA	NA	NA
B73-chr1	77207793	77207993	1-B73:77207893	799.8	77207893	no	yes	no	no	no	no	no	no	no	Zm00001eb020640	427	-	NA	NA	NA
B73-chr1	77265470	77265670	1-B73:77265570	893	77265570	no	no	no	no	no	no	no	no	yes	NA	NA	NA	NA	NA	NA
B73-chr1	77266285	77266485	1-B73:77266385	200	77266385	no	no	no	no	no	no	no	no	yes	NA	NA	NA	NA	NA	NA
B73-chr1	77328415	77328615	1-B73:77328515	320.9	77328515	yes	no	no	no	no	no	no	no	no	Zm00001eb020660	2930	-	NA	NA	NA
B73-chr1	77328616	77328816	1-B73:77328716	126.1	77328716	yes	no	no	no	no	no	no	no	no	Zm00001eb020660	3131	-	NA	NA	NA
B73-chr1	77453251	77453451	1-B73:77453351	424.1	77453351	no	yes	no	no	no	no	no	no	no	Zm00001eb020680	21	-	NA	NA	NA
B73-chr1	77453391	77453591	1-B73:77453491	532.9	77453491	no	yes	no	no	no	no	no	no	no	Zm00001eb020680	161	-	NA	NA	NA
B73-chr1	77566881	77567081	1-B73:77566981	861	77566981	no	no	no	no	no	no	no	no	yes	NA	NA	NA	NA	NA	NA
B73-chr1	77773155	77773355	1-B73:77773255	95	77773255	no	no	no	no	no	no	no	no	yes	NA	NA	NA	NA	NA	NA
B73-chr1	77856867	77857067	1-B73:77856967	117.3	77856967	no	no	no	no	no	no	no	no	yes	NA	NA	NA	NA	NA	NA
B73-chr1	77857239	77857439	1-B73:77857339	279.7	77857339	no	no	no	no	no	no	no	no	yes	NA	NA	NA	NA	NA	NA
B73-chr1	77868672	77868872	1-B73:77868772	436	77868772	no	no	yes	no	no	yes	no	no	no	Zm00001eb020750	0	+	NA	NA	NA
B73-chr1	77868721	77868921	1-B73:77868821	1722	77868821	no	no	yes	no	no	yes	no	no	no	Zm00001eb020750	0	+	NA	NA	NA
B73-chr1	77871771	77871971	1-B73:77871871	720	77871871	yes	no	no	no	no	no	no	no	no	Zm00001eb020740	3258	-	NA	NA	NA
B73-chr1	77873089	77873289	1-B73:77873189	256	77873189	yes	no	no	no	no	no	no	no	no	Zm00001eb020740	4576	-	NA	NA	NA
B73-chr1	77965017	77965217	1-B73:77965117	344	77965117	no	no	no	no	no	no	no	yes	no	Zm00001eb020780	117	-	NA	NA	NA
B73-chr1	77976380	77976580	1-B73:77976480	215	77976480	no	no	yes	yes	no	no	no	no	no	Zm00001eb020780	0	-	NA	NA	NA
B73-chr1	77983478	77983678	1-B73:77983578	372	77983578	no	no	yes	no	no	yes	no	no	no	Zm00001eb020790	0	+	NA	NA	NA
B73-chr1	77984638	77984838	1-B73:77984738	438	77984738	no	no	yes	no	no	yes	no	no	no	Zm00001eb020790	0	+	NA	NA	NA
B73-chr1	78156723	78156923	1-B73:78156823	476	78156823	no	no	no	no	no	no	no	no	yes	NA	NA	NA	NA	NA	NA
B73-chr1	78156873	78157073	1-B73:78156973	690.3	78156973	no	no	no	no	no	no	no	no	yes	NA	NA	NA	NA	NA	NA
B73-chr1	78216449	78216649	1-B73:78216549	295	78216549	no	yes	no	no	no	no	no	yes	no	Zm00001eb020850	277	+	Zm00001eb020840	277	-
B73-chr1	78279394	78279594	1-B73:78279494	183	78279494	no	no	no	no	no	no	no	no	yes	NA	NA	NA	NA	NA	NA
B73-chr1	78330593	78330793	1-B73:78330693	690	78330693	no	no	yes	yes	no	no	no	no	no	Zm00001eb020860	0	-	NA	NA	NA
B73-chr1	78545553	78545753	1-B73:78545653	314.5	78545653	no	no	yes	no	no	yes	no	no	no	Zm00001eb020870	0	-	NA	NA	NA
B73-chr1	78667083	78667283	1-B73:78667183	456	78667183	no	no	no	no	no	no	no	no	yes	NA	NA	NA	NA	NA	NA
B73-chr1	78673719	78673919	1-B73:78673819	483	78673819	no	no	no	no	no	no	no	no	yes	NA	NA	NA	NA	NA	NA
B73-chr1	78676679	78676879	1-B73:78676779	197.7	78676779	no	no	no	no	no	no	no	no	yes	NA	NA	NA	NA	NA	NA
B73-chr1	79160391	79160591	1-B73:79160491	241	79160491	no	no	yes	yes	no	no	no	no	no	Zm00001eb020970	0	+	NA	NA	NA
B73-chr1	79197318	79197518	1-B73:79197418	81.3	79197418	no	no	yes	no	yes	no	no	no	no	Zm00001eb020980	0	+	NA	NA	NA
B73-chr1	79467511	79467711	1-B73:79467611	142.2	79467611	no	yes	no	no	no	no	no	no	no	Zm00001eb021020	154	-	NA	NA	NA
B73-chr1	79768554	79768754	1-B73:79768654	129.7	79768654	no	yes	no	no	no	no	no	no	no	Zm00001eb021030	58	-	NA	NA	NA
B73-chr1	79770305	79770505	1-B73:79770405	246.7	79770405	yes	no	no	no	no	no	no	no	no	Zm00001eb021030	1809	-	NA	NA	NA
B73-chr1	79770447	79770647	1-B73:79770547	246.3	79770547	yes	no	no	no	no	no	no	no	no	Zm00001eb021030	1951	-	NA	NA	NA
B73-chr1	79808935	79809135	1-B73:79809035	1196.1	79809035	no	no	no	no	no	no	no	yes	no	Zm00001eb021040	176	-	NA	NA	NA
B73-chr1	79809543	79809743	1-B73:79809643	590.9	79809643	no	no	yes	no	no	no	yes	no	no	Zm00001eb021040	0	-	NA	NA	NA
B73-chr1	79810178	79810378	1-B73:79810278	1010	79810278	no	yes	no	no	no	no	no	no	no	Zm00001eb021040	8	-	NA	NA	NA
B73-chr1	79877219	79877419	1-B73:79877319	187	79877319	yes	no	no	no	no	no	no	no	no	Zm00001eb021050	3142	-	NA	NA	NA
B73-chr1	79877404	79877604	1-B73:79877504	218	79877504	yes	no	no	no	no	no	no	no	no	Zm00001eb021050	3327	-	NA	NA	NA
B73-chr1	80066517	80066717	1-B73:80066617	301.2	80066617	no	no	yes	no	no	yes	no	no	no	Zm00001eb021090	0	+	NA	NA	NA
B73-chr1	80066822	80067022	1-B73:80066922	144.9	80066922	no	no	yes	no	yes	no	no	no	no	Zm00001eb021090	0	+	NA	NA	NA
B73-chr1	80087662	80087862	1-B73:80087762	128.7	80087762	no	no	no	no	no	no	no	no	yes	NA	NA	NA	NA	NA	NA
B73-chr1	80087789	80087989	1-B73:80087889	123.6	80087889	no	no	no	no	no	no	no	no	yes	NA	NA	NA	NA	NA	NA
B73-chr1	80178819	80179019	1-B73:80178919	117	80178919	no	yes	no	no	no	no	no	yes	no	Zm00001eb021160	324	-	Zm00001eb021170	121	-
B73-chr1	80184622	80184822	1-B73:80184722	151	80184722	no	yes	no	no	no	no	no	no	no	Zm00001eb021170	211	-	NA	NA	NA
B73-chr1	80515206	80515406	1-B73:80515306	230.2	80515306	no	yes	no	no	no	no	no	no	no	Zm00001eb021200	166	+	NA	NA	NA
B73-chr1	80515412	80515612	1-B73:80515512	1085.9	80515512	no	no	yes	yes	no	no	no	no	no	Zm00001eb021200	0	+	NA	NA	NA
B73-chr1	80546921	80547121	1-B73:80547021	687.2	80547021	no	yes	no	no	no	no	no	no	no	Zm00001eb021230	61	+	NA	NA	NA
B73-chr1	80547021	80547221	1-B73:80547121	191.8	80547121	no	no	yes	yes	no	no	no	no	no	Zm00001eb021230	0	+	NA	NA	NA
B73-chr1	80826102	80826302	1-B73:80826202	239.6	80826202	no	yes	no	no	no	no	no	no	no	Zm00001eb021270	140	-	NA	NA	NA
B73-chr1	81003212	81003412	1-B73:81003312	1206	81003312	no	no	yes	no	no	yes	no	no	no	Zm00001eb021310	0	+	NA	NA	NA
B73-chr1	81017152	81017352	1-B73:81017252	158	81017252	yes	no	no	no	no	no	no	no	no	Zm00001eb021340	1162	-	NA	NA	NA
B73-chr1	81102554	81102754	1-B73:81102654	176.8	81102654	no	yes	no	no	no	no	no	no	no	Zm00001eb021350	196	+	NA	NA	NA
B73-chr1	81102732	81102932	1-B73:81102832	252.8	81102832	no	yes	no	no	no	no	no	no	no	Zm00001eb021350	18	+	NA	NA	NA
B73-chr1	81220750	81220950	1-B73:81220850	1754.1	81220850	yes	no	no	no	no	no	no	no	no	Zm00001eb021360	1022	-	NA	NA	NA
B73-chr1	81220924	81221124	1-B73:81221024	490.4	81221024	yes	no	no	no	no	no	no	no	no	Zm00001eb021360	1196	-	NA	NA	NA
B73-chr1	81221353	81221553	1-B73:81221453	648.8	81221453	yes	no	no	no	no	no	no	no	no	Zm00001eb021360	1625	-	NA	NA	NA
B73-chr1	81221552	81221752	1-B73:81221652	470.7	81221652	yes	no	no	no	no	no	no	no	no	Zm00001eb021360	1824	-	NA	NA	NA
B73-chr1	81275645	81275845	1-B73:81275745	684	81275745	no	no	no	no	no	no	no	no	yes	NA	NA	NA	NA	NA	NA
B73-chr1	81276681	81276881	1-B73:81276781	709	81276781	no	no	no	no	no	no	no	no	yes	NA	NA	NA	NA	NA	NA
B73-chr1	81277183	81277383	1-B73:81277283	1188	81277283	no	no	no	no	no	no	no	no	yes	NA	NA	NA	NA	NA	NA
B73-chr1	81277313	81277513	1-B73:81277413	1842	81277413	no	no	no	no	no	no	no	no	yes	NA	NA	NA	NA	NA	NA
B73-chr1	81288761	81288961	1-B73:81288861	242.1	81288861	no	no	yes	yes	no	no	no	no	no	Zm00001eb021370	0	-	NA	NA	NA
B73-chr1	81288949	81289149	1-B73:81289049	340.9	81289049	no	yes	no	no	no	no	no	no	no	Zm00001eb021370	134	-	NA	NA	NA
B73-chr1	81300945	81301145	1-B73:81301045	675	81301045	no	no	no	no	no	no	no	no	yes	NA	NA	NA	NA	NA	NA
B73-chr1	81340656	81340856	1-B73:81340756	351.3	81340756	no	no	no	no	no	no	no	no	yes	NA	NA	NA	NA	NA	NA
B73-chr1	81462289	81462489	1-B73:81462389	298	81462389	no	yes	no	no	no	no	no	no	no	Zm00001eb021400	29	+	NA	NA	NA
B73-chr1	81464251	81464451	1-B73:81464351	1871	81464351	no	no	yes	no	no	yes	no	no	no	Zm00001eb021400	0	+	NA	NA	NA
B73-chr1	81501135	81501335	1-B73:81501235	102.9	81501235	no	no	no	no	no	no	no	no	yes	NA	NA	NA	NA	NA	NA
B73-chr1	81501300	81501500	1-B73:81501400	101.1	81501400	no	no	no	no	no	no	no	no	yes	NA	NA	NA	NA	NA	NA
B73-chr1	81662662	81662862	1-B73:81662762	343.5	81662762	no	yes	no	no	no	no	no	no	no	Zm00001eb021440	351	+	NA	NA	NA
B73-chr1	81711472	81711672	1-B73:81711572	354	81711572	yes	no	no	no	no	no	no	no	no	Zm00001eb021450	1323	+	NA	NA	NA
B73-chr1	81713103	81713303	1-B73:81713203	257.1	81713203	no	no	yes	yes	no	no	no	no	no	Zm00001eb021450	0	+	NA	NA	NA
B73-chr1	81714611	81714811	1-B73:81714711	2203.9	81714711	no	no	yes	no	no	yes	no	no	no	Zm00001eb021450	0	+	NA	NA	NA
B73-chr1	81715216	81715416	1-B73:81715316	442	81715316	no	no	yes	no	no	yes	no	no	no	Zm00001eb021450	0	+	NA	NA	NA
B73-chr1	81744060	81744260	1-B73:81744160	150	81744160	no	yes	no	no	no	no	no	no	no	Zm00001eb021470	436	+	NA	NA	NA
B73-chr1	81746869	81747069	1-B73:81746969	149	81746969	no	no	no	no	no	no	no	no	yes	NA	NA	NA	NA	NA	NA
B73-chr1	81757056	81757256	1-B73:81757156	88	81757156	no	no	yes	no	no	yes	no	no	no	Zm00001eb021500	0	+	NA	NA	NA
B73-chr1	81764986	81765186	1-B73:81765086	545.7	81765086	no	yes	no	no	no	no	no	no	no	Zm00001eb021510	103	-	NA	NA	NA
B73-chr1	82005093	82005293	1-B73:82005193	373	82005193	no	no	yes	no	no	no	yes	no	no	Zm00001eb021550	0	-	NA	NA	NA
B73-chr1	82008392	82008592	1-B73:82008492	267	82008492	no	no	yes	yes	no	no	no	no	no	Zm00001eb021550	0	-	NA	NA	NA
B73-chr1	82103597	82103797	1-B73:82103697	181.1	82103697	no	yes	no	no	no	no	no	no	no	Zm00001eb021590	53	-	NA	NA	NA
B73-chr1	82370455	82370655	1-B73:82370555	116.9	82370555	no	no	yes	no	yes	no	no	no	no	Zm00001eb021640	0	+	NA	NA	NA
B73-chr1	82370690	82370890	1-B73:82370790	120.2	82370790	no	no	yes	no	no	no	yes	no	no	Zm00001eb021640	0	+	NA	NA	NA
B73-chr1	82376040	82376240	1-B73:82376140	183.7	82376140	no	no	yes	no	yes	no	no	no	no	Zm00001eb021650	0	+	NA	NA	NA
B73-chr1	82723461	82723661	1-B73:82723561	321	82723561	no	no	yes	no	no	yes	no	no	no	Zm00001eb021750	0	-	NA	NA	NA
B73-chr1	82726776	82726976	1-B73:82726876	198.7	82726876	yes	no	no	no	no	no	no	no	no	Zm00001eb021750	1815	-	NA	NA	NA
B73-chr1	82896712	82896912	1-B73:82896812	162.3	82896812	no	no	no	no	no	no	no	no	yes	NA	NA	NA	NA	NA	NA
B73-chr1	82968522	82968722	1-B73:82968622	134	82968622	no	no	no	no	no	no	no	yes	no	Zm00001eb021790	709	-	NA	NA	NA
B73-chr1	82970291	82970491	1-B73:82970391	454	82970391	no	no	yes	no	no	yes	no	no	no	Zm00001eb021790	0	-	NA	NA	NA
B73-chr1	82979153	82979353	1-B73:82979253	448.4	82979253	no	no	no	no	no	no	no	no	yes	NA	NA	NA	NA	NA	NA
B73-chr1	82996392	82996592	1-B73:82996492	255	82996492	yes	no	no	no	no	no	no	no	no	Zm00001eb021800	4522	+	NA	NA	NA
B73-chr1	82997225	82997425	1-B73:82997325	314.4	82997325	yes	no	no	no	no	no	no	no	no	Zm00001eb021800	3689	+	NA	NA	NA
B73-chr1	82997686	82997886	1-B73:82997786	277.7	82997786	yes	no	no	no	no	no	no	no	no	Zm00001eb021800	3228	+	NA	NA	NA
B73-chr1	82997933	82998133	1-B73:82998033	284.9	82998033	yes	no	no	no	no	no	no	no	no	Zm00001eb021800	2981	+	NA	NA	NA
B73-chr1	83316764	83316964	1-B73:83316864	194	83316864	no	no	yes	no	yes	no	no	no	no	Zm00001eb021850	0	+	NA	NA	NA
B73-chr1	83337657	83337857	1-B73:83337757	189	83337757	no	no	no	no	no	no	no	yes	no	Zm00001eb021880	938	+	NA	NA	NA
B73-chr1	83429647	83429847	1-B73:83429747	321	83429747	no	no	no	no	no	no	no	no	yes	NA	NA	NA	NA	NA	NA
B73-chr1	83460379	83460579	1-B73:83460479	492.7	83460479	no	no	no	no	no	no	no	no	yes	NA	NA	NA	NA	NA	NA
B73-chr1	83460693	83460893	1-B73:83460793	390.4	83460793	no	no	no	no	no	no	no	no	yes	NA	NA	NA	NA	NA	NA
B73-chr1	83461035	83461235	1-B73:83461135	328	83461135	no	no	no	no	no	no	no	no	yes	NA	NA	NA	NA	NA	NA
B73-chr1	83537466	83537666	1-B73:83537566	138	83537566	no	no	yes	yes	no	no	no	no	no	Zm00001eb021940	0	-	NA	NA	NA
B73-chr1	83579851	83580051	1-B73:83579951	242.7	83579951	no	no	no	no	no	no	no	no	yes	NA	NA	NA	NA	NA	NA
B73-chr1	83626472	83626672	1-B73:83626572	671	83626572	no	no	no	no	no	no	no	no	yes	NA	NA	NA	NA	NA	NA
B73-chr1	83631540	83631740	1-B73:83631640	90.4	83631640	no	no	yes	no	no	yes	no	no	no	Zm00001eb021950	0	-	NA	NA	NA
B73-chr1	83631726	83631926	1-B73:83631826	157.9	83631826	no	no	yes	no	yes	no	no	no	no	Zm00001eb021950	0	-	NA	NA	NA
B73-chr1	83765023	83765223	1-B73:83765123	363.2	83765123	no	yes	no	no	no	no	no	yes	no	Zm00001eb021970	298	-	Zm00001eb021980	103	+
B73-chr1	83765171	83765371	1-B73:83765271	219.8	83765271	no	yes	no	no	no	no	no	yes	no	Zm00001eb021970	446	-	Zm00001eb021980	251	+
B73-chr1	83765342	83765542	1-B73:83765442	218	83765442	no	yes	no	no	no	no	no	yes	no	Zm00001eb021970	617	-	Zm00001eb021980	422	+
B73-chr1	83835969	83836169	1-B73:83836069	156.9	83836069	no	no	no	no	no	no	no	no	yes	NA	NA	NA	NA	NA	NA
B73-chr1	83836213	83836413	1-B73:83836313	245	83836313	no	no	no	no	no	no	no	no	yes	NA	NA	NA	NA	NA	NA
B73-chr1	83836356	83836556	1-B73:83836456	127	83836456	no	no	no	no	no	no	no	no	yes	NA	NA	NA	NA	NA	NA
B73-chr1	83842620	83842820	1-B73:83842720	252.4	83842720	no	no	yes	no	no	no	yes	no	no	Zm00001eb021990	0	-	NA	NA	NA
B73-chr1	83844177	83844377	1-B73:83844277	253	83844277	no	yes	no	no	no	no	no	no	no	Zm00001eb021990	19	-	NA	NA	NA
B73-chr1	84182895	84183095	1-B73:84182995	134.1	84182995	no	no	no	no	no	no	no	no	yes	NA	NA	NA	NA	NA	NA
B73-chr1	84183250	84183450	1-B73:84183350	360.9	84183350	no	no	no	no	no	no	no	no	yes	NA	NA	NA	NA	NA	NA
B73-chr1	84245215	84245415	1-B73:84245315	607	84245315	no	no	no	no	no	no	no	no	yes	NA	NA	NA	NA	NA	NA
B73-chr1	84248559	84248759	1-B73:84248659	156	84248659	no	no	no	no	no	no	no	no	yes	NA	NA	NA	NA	NA	NA
B73-chr1	84249261	84249461	1-B73:84249361	192	84249361	no	no	no	no	no	no	no	no	yes	NA	NA	NA	NA	NA	NA
B73-chr1	84275676	84275876	1-B73:84275776	174	84275776	no	no	yes	yes	no	no	no	no	no	Zm00001eb022040	0	+	NA	NA	NA
B73-chr1	84347701	84347901	1-B73:84347801	406	84347801	yes	no	no	no	no	no	no	no	no	Zm00001eb022050	2589	+	NA	NA	NA
B73-chr1	84348447	84348647	1-B73:84348547	333	84348547	yes	no	no	no	no	no	no	no	no	Zm00001eb022050	1843	+	NA	NA	NA
B73-chr1	84418227	84418427	1-B73:84418327	226.9	84418327	no	no	no	no	no	no	no	no	yes	NA	NA	NA	NA	NA	NA
B73-chr1	84422338	84422538	1-B73:84422438	304.3	84422438	no	no	no	no	no	no	no	no	yes	NA	NA	NA	NA	NA	NA
B73-chr1	84422576	84422776	1-B73:84422676	269.7	84422676	no	no	no	no	no	no	no	no	yes	NA	NA	NA	NA	NA	NA
B73-chr1	84649363	84649563	1-B73:84649463	177	84649463	no	no	yes	no	no	yes	no	no	no	Zm00001eb022080	0	-	NA	NA	NA
B73-chr1	84652347	84652547	1-B73:84652447	135	84652447	no	yes	no	no	no	no	no	no	no	Zm00001eb022110	432	+	NA	NA	NA
B73-chr1	84653312	84653512	1-B73:84653412	373.1	84653412	no	no	yes	no	yes	no	no	no	no	Zm00001eb022110	0	+	NA	NA	NA
B73-chr1	84952801	84953001	1-B73:84952901	235.2	84952901	no	no	no	no	no	no	no	no	yes	NA	NA	NA	NA	NA	NA
B73-chr1	85179162	85179362	1-B73:85179262	324	85179262	no	no	yes	yes	no	no	no	no	no	Zm00001eb022180	0	+	NA	NA	NA
B73-chr1	85279818	85280018	1-B73:85279918	45.2	85279918	no	no	no	no	no	no	no	no	yes	NA	NA	NA	NA	NA	NA
B73-chr1	85279949	85280149	1-B73:85280049	45.1	85280049	no	no	no	no	no	no	no	no	yes	NA	NA	NA	NA	NA	NA
B73-chr1	85435768	85435968	1-B73:85435868	1218	85435868	no	no	no	no	no	no	no	no	yes	NA	NA	NA	NA	NA	NA
B73-chr1	85436624	85436824	1-B73:85436724	323.1	85436724	no	no	no	no	no	no	no	no	yes	NA	NA	NA	NA	NA	NA
B73-chr1	85469295	85469495	1-B73:85469395	101.9	85469395	yes	no	no	no	no	no	no	no	no	Zm00001eb022290	3970	-	NA	NA	NA
B73-chr1	85530286	85530486	1-B73:85530386	1062	85530386	no	yes	no	no	no	no	no	no	no	Zm00001eb022330	64	+	NA	NA	NA
B73-chr1	85534458	85534658	1-B73:85534558	284.5	85534558	no	no	no	no	no	no	no	yes	no	Zm00001eb022330	810	+	NA	NA	NA
B73-chr1	85567644	85567844	1-B73:85567744	423.5	85567744	no	no	yes	no	yes	no	no	no	no	Zm00001eb022340	0	+	NA	NA	NA
B73-chr1	85636677	85636877	1-B73:85636777	417.4	85636777	no	no	no	no	no	no	no	no	yes	NA	NA	NA	NA	NA	NA
B73-chr1	85658482	85658682	1-B73:85658582	319.9	85658582	no	no	yes	yes	no	no	no	no	no	Zm00001eb022380	0	+	NA	NA	NA
B73-chr1	85707963	85708163	1-B73:85708063	285.9	85708063	no	no	no	no	no	no	no	yes	no	Zm00001eb022390	36	-	NA	NA	NA
B73-chr1	85708308	85708508	1-B73:85708408	278.1	85708408	no	no	yes	no	yes	no	no	no	no	Zm00001eb022390	0	-	NA	NA	NA
B73-chr1	85918433	85918633	1-B73:85918533	877.1	85918533	no	no	no	no	no	no	no	no	yes	NA	NA	NA	NA	NA	NA
B73-chr1	85919062	85919262	1-B73:85919162	1408.9	85919162	no	no	no	no	no	no	no	no	yes	NA	NA	NA	NA	NA	NA
B73-chr1	85923021	85923221	1-B73:85923121	915	85923121	no	no	no	no	no	no	no	no	yes	NA	NA	NA	NA	NA	NA
B73-chr1	85924889	85925089	1-B73:85924989	139.6	85924989	no	no	no	no	no	no	no	no	yes	NA	NA	NA	NA	NA	NA
B73-chr1	85925872	85926072	1-B73:85925972	896.4	85925972	no	no	no	no	no	no	no	no	yes	NA	NA	NA	NA	NA	NA
B73-chr1	85926049	85926249	1-B73:85926149	165.6	85926149	no	no	no	no	no	no	no	no	yes	NA	NA	NA	NA	NA	NA
B73-chr1	85927310	85927510	1-B73:85927410	571	85927410	no	no	no	no	no	no	no	no	yes	NA	NA	NA	NA	NA	NA
B73-chr1	85927412	85927612	1-B73:85927512	566	85927512	no	no	no	no	no	no	no	no	yes	NA	NA	NA	NA	NA	NA
B73-chr1	85948373	85948573	1-B73:85948473	465.3	85948473	no	yes	no	no	no	no	no	no	no	Zm00001eb022440	45	+	NA	NA	NA
B73-chr1	85948973	85949173	1-B73:85949073	139.7	85949073	no	no	yes	no	no	yes	no	no	no	Zm00001eb022440	0	+	NA	NA	NA
B73-chr1	86070150	86070350	1-B73:86070250	142	86070250	no	no	no	no	no	no	no	no	yes	NA	NA	NA	NA	NA	NA
B73-chr1	86274336	86274536	1-B73:86274436	273.2	86274436	no	yes	no	no	no	no	no	no	no	Zm00001eb022470	207	+	NA	NA	NA
B73-chr1	86493145	86493345	1-B73:86493245	82.2	86493245	no	yes	no	no	no	no	no	no	no	Zm00001eb022500	48	+	NA	NA	NA
B73-chr1	86675525	86675725	1-B73:86675625	175	86675625	no	yes	no	no	no	no	no	no	no	Zm00001eb022570	7	-	NA	NA	NA
B73-chr1	86791415	86791615	1-B73:86791515	185.1	86791515	no	no	no	no	no	no	no	no	yes	NA	NA	NA	NA	NA	NA
B73-chr1	86791517	86791717	1-B73:86791617	733.9	86791617	no	no	no	no	no	no	no	no	yes	NA	NA	NA	NA	NA	NA
B73-chr1	86851315	86851515	1-B73:86851415	612	86851415	no	no	no	no	no	no	no	no	yes	NA	NA	NA	NA	NA	NA
B73-chr1	86935882	86936082	1-B73:86935982	678	86935982	no	yes	no	no	no	no	no	no	no	Zm00001eb022630	22	-	NA	NA	NA
B73-chr1	87202963	87203163	1-B73:87203063	300.3	87203063	no	no	yes	yes	no	no	no	no	no	Zm00001eb022670	0	+	NA	NA	NA
B73-chr1	87383485	87383685	1-B73:87383585	387	87383585	yes	no	no	no	no	no	no	no	no	Zm00001eb022710	1261	+	NA	NA	NA
B73-chr1	87386430	87386630	1-B73:87386530	125	87386530	no	no	yes	no	no	no	yes	no	no	Zm00001eb022710	0	+	NA	NA	NA
B73-chr1	87510076	87510276	1-B73:87510176	365.4	87510176	no	no	yes	yes	no	no	no	no	no	Zm00001eb022730	0	+	NA	NA	NA
B73-chr1	87510439	87510639	1-B73:87510539	445.6	87510539	no	no	yes	no	no	yes	no	no	no	Zm00001eb022730	0	+	NA	NA	NA
B73-chr1	87650682	87650882	1-B73:87650782	414.3	87650782	no	no	no	no	no	no	no	yes	no	Zm00001eb022740	45	+	NA	NA	NA
B73-chr1	87651318	87651518	1-B73:87651418	659.7	87651418	no	no	no	no	no	no	no	yes	no	Zm00001eb022740	681	+	NA	NA	NA
B73-chr1	87656504	87656704	1-B73:87656604	328.8	87656604	no	yes	no	no	no	no	no	no	no	Zm00001eb022750	266	-	NA	NA	NA
B73-chr1	87656660	87656860	1-B73:87656760	147.2	87656760	no	yes	no	no	no	no	no	no	no	Zm00001eb022750	422	-	NA	NA	NA
B73-chr1	87697375	87697575	1-B73:87697475	985.9	87697475	no	no	no	no	no	no	no	no	yes	NA	NA	NA	NA	NA	NA
B73-chr1	87717362	87717562	1-B73:87717462	166.4	87717462	no	no	no	no	no	no	no	no	yes	NA	NA	NA	NA	NA	NA
B73-chr1	87772384	87772584	1-B73:87772484	511.3	87772484	no	no	no	no	no	no	no	no	yes	NA	NA	NA	NA	NA	NA
B73-chr1	87772636	87772836	1-B73:87772736	901.7	87772736	no	no	no	no	no	no	no	no	yes	NA	NA	NA	NA	NA	NA
B73-chr1	87988660	87988860	1-B73:87988760	453.7	87988760	no	yes	no	no	no	no	no	no	no	Zm00001eb022760	785	+	NA	NA	NA
B73-chr1	87988802	87989002	1-B73:87988902	130.3	87988902	no	yes	no	no	no	no	no	no	no	Zm00001eb022760	643	+	NA	NA	NA
B73-chr1	88203835	88204035	1-B73:88203935	306.7	88203935	no	no	yes	no	yes	no	no	no	no	Zm00001eb022790	0	-	NA	NA	NA
B73-chr1	88750093	88750293	1-B73:88750193	228.7	88750193	no	yes	no	no	no	no	no	no	no	Zm00001eb022860	252	+	NA	NA	NA
B73-chr1	89127922	89128122	1-B73:89128022	494	89128022	no	no	no	no	no	no	no	no	yes	NA	NA	NA	NA	NA	NA
B73-chr1	89150500	89150700	1-B73:89150600	627.2	89150600	no	yes	no	no	no	no	no	no	no	Zm00001eb022950	715	-	NA	NA	NA
B73-chr1	89150592	89150792	1-B73:89150692	1506.8	89150692	no	yes	no	no	no	no	no	no	no	Zm00001eb022950	807	-	NA	NA	NA
B73-chr1	89322438	89322638	1-B73:89322538	107	89322538	no	no	no	no	no	no	no	no	yes	NA	NA	NA	NA	NA	NA
B73-chr1	89486114	89486314	1-B73:89486214	156.3	89486214	no	no	no	no	no	no	no	yes	no	Zm00001eb022970	686	+	NA	NA	NA
B73-chr1	89486287	89486487	1-B73:89486387	96.7	89486387	no	no	no	no	no	no	no	yes	no	Zm00001eb022970	859	+	NA	NA	NA
B73-chr1	89487789	89487989	1-B73:89487889	210.1	89487889	no	no	no	no	no	no	no	no	yes	NA	NA	NA	NA	NA	NA
B73-chr1	89488105	89488305	1-B73:89488205	596.9	89488205	no	no	no	no	no	no	no	no	yes	NA	NA	NA	NA	NA	NA
B73-chr1	89499186	89499386	1-B73:89499286	367	89499286	yes	no	no	no	no	no	no	no	no	Zm00001eb022980	4203	+	NA	NA	NA
B73-chr1	89501624	89501824	1-B73:89501724	534	89501724	yes	no	no	no	no	no	no	no	no	Zm00001eb022980	1765	+	NA	NA	NA
B73-chr1	89608635	89608835	1-B73:89608735	1817.1	89608735	no	no	no	no	no	no	no	yes	no	Zm00001eb023010	304	-	NA	NA	NA
B73-chr1	89818409	89818609	1-B73:89818509	117.3	89818509	no	no	no	no	no	no	no	no	yes	NA	NA	NA	NA	NA	NA
B73-chr1	89986457	89986657	1-B73:89986557	223	89986557	no	no	no	no	no	no	no	yes	no	Zm00001eb023070	34	-	NA	NA	NA
B73-chr1	89987341	89987541	1-B73:89987441	189	89987441	no	yes	no	no	no	no	no	no	no	Zm00001eb023070	11	-	NA	NA	NA
B73-chr1	90313064	90313264	1-B73:90313164	590.7	90313164	no	yes	no	no	no	no	no	no	no	Zm00001eb023130	924	-	NA	NA	NA
B73-chr1	90317004	90317204	1-B73:90317104	177	90317104	yes	no	no	no	no	no	no	no	no	Zm00001eb023130	4864	-	NA	NA	NA
B73-chr1	90417894	90418094	1-B73:90417994	1384	90417994	no	yes	no	no	no	no	no	yes	no	Zm00001eb023140	354	+	Zm00001eb023150	817	-
B73-chr1	90418504	90418704	1-B73:90418604	511	90418604	no	no	yes	yes	no	no	no	no	no	Zm00001eb023140	0	+	NA	NA	NA
B73-chr1	90583428	90583628	1-B73:90583528	509	90583528	no	no	yes	no	no	no	yes	no	no	Zm00001eb023160	0	+	NA	NA	NA
B73-chr1	91114670	91114870	1-B73:91114770	921.2	91114770	no	no	no	no	no	no	no	no	yes	NA	NA	NA	NA	NA	NA
B73-chr1	91115124	91115324	1-B73:91115224	185.8	91115224	no	no	no	no	no	no	no	no	yes	NA	NA	NA	NA	NA	NA
B73-chr1	91152068	91152268	1-B73:91152168	463.3	91152168	no	no	no	no	no	no	no	no	yes	NA	NA	NA	NA	NA	NA
B73-chr1	91214644	91214844	1-B73:91214744	160.7	91214744	no	no	no	no	no	no	no	no	yes	NA	NA	NA	NA	NA	NA
B73-chr1	91214821	91215021	1-B73:91214921	116.4	91214921	no	no	no	no	no	no	no	no	yes	NA	NA	NA	NA	NA	NA
B73-chr1	91231029	91231229	1-B73:91231129	349	91231129	no	no	no	no	no	no	no	no	yes	NA	NA	NA	NA	NA	NA
B73-chr1	91368277	91368477	1-B73:91368377	193	91368377	no	no	no	no	no	no	no	no	yes	NA	NA	NA	NA	NA	NA
B73-chr1	91377163	91377363	1-B73:91377263	102.8	91377263	no	no	yes	no	no	yes	no	no	no	Zm00001eb023220	0	+	NA	NA	NA
B73-chr1	91391498	91391698	1-B73:91391598	171	91391598	no	no	yes	yes	no	no	no	no	no	Zm00001eb023240	0	-	NA	NA	NA
B73-chr1	91485943	91486143	1-B73:91486043	112.4	91486043	no	yes	no	no	no	no	no	no	no	Zm00001eb023250	464	+	NA	NA	NA
B73-chr1	91486069	91486269	1-B73:91486169	175.6	91486169	no	yes	no	no	no	no	no	no	no	Zm00001eb023250	338	+	NA	NA	NA
B73-chr1	91979944	91980144	1-B73:91980044	492.6	91980044	no	no	no	no	no	no	no	no	yes	NA	NA	NA	NA	NA	NA
B73-chr1	91980431	91980631	1-B73:91980531	269.4	91980531	no	no	no	no	no	no	no	no	yes	NA	NA	NA	NA	NA	NA
B73-chr1	92011101	92011301	1-B73:92011201	298.6	92011201	no	no	no	no	no	no	no	no	yes	NA	NA	NA	NA	NA	NA
B73-chr1	92011310	92011510	1-B73:92011410	176.2	92011410	no	no	no	no	no	no	no	no	yes	NA	NA	NA	NA	NA	NA
B73-chr1	92011461	92011661	1-B73:92011561	451.5	92011561	no	no	no	no	no	no	no	no	yes	NA	NA	NA	NA	NA	NA
B73-chr1	92039344	92039544	1-B73:92039444	115	92039444	no	no	no	no	no	no	no	no	yes	NA	NA	NA	NA	NA	NA
B73-chr1	92055748	92055948	1-B73:92055848	321.9	92055848	no	yes	no	no	no	no	no	no	no	Zm00001eb023330	332	+	NA	NA	NA
B73-chr1	92292622	92292822	1-B73:92292722	642.9	92292722	no	yes	no	no	no	no	no	no	no	Zm00001eb023350	143	+	NA	NA	NA
B73-chr1	92293009	92293209	1-B73:92293109	334.1	92293109	no	no	yes	yes	no	no	no	no	no	Zm00001eb023350	0	+	NA	NA	NA
B73-chr1	92342233	92342433	1-B73:92342333	304.4	92342333	no	no	no	no	no	no	no	no	yes	NA	NA	NA	NA	NA	NA
B73-chr1	92355216	92355416	1-B73:92355316	110.3	92355316	no	no	no	no	no	no	no	no	yes	NA	NA	NA	NA	NA	NA
B73-chr1	92371292	92371492	1-B73:92371392	173.1	92371392	no	no	no	no	no	no	no	no	yes	NA	NA	NA	NA	NA	NA
B73-chr1	92372082	92372282	1-B73:92372182	147.8	92372182	no	no	no	no	no	no	no	no	yes	NA	NA	NA	NA	NA	NA
B73-chr1	92463839	92464039	1-B73:92463939	640.1	92463939	no	no	no	no	no	no	no	no	yes	NA	NA	NA	NA	NA	NA
B73-chr1	92464239	92464439	1-B73:92464339	467.9	92464339	no	no	no	no	no	no	no	no	yes	NA	NA	NA	NA	NA	NA
B73-chr1	92589445	92589645	1-B73:92589545	393.6	92589545	no	no	no	no	no	no	no	no	yes	NA	NA	NA	NA	NA	NA
B73-chr1	92589653	92589853	1-B73:92589753	138.4	92589753	no	no	no	no	no	no	no	no	yes	NA	NA	NA	NA	NA	NA
B73-chr1	92868621	92868821	1-B73:92868721	391	92868721	no	no	no	no	no	no	no	no	yes	NA	NA	NA	NA	NA	NA
B73-chr1	92991829	92992029	1-B73:92991929	504.7	92991929	no	no	no	no	no	no	no	no	yes	NA	NA	NA	NA	NA	NA
B73-chr1	92992086	92992286	1-B73:92992186	636.3	92992186	no	no	no	no	no	no	no	no	yes	NA	NA	NA	NA	NA	NA
B73-chr1	92992614	92992814	1-B73:92992714	321.5	92992714	no	no	no	no	no	no	no	no	yes	NA	NA	NA	NA	NA	NA
B73-chr1	92992871	92993071	1-B73:92992971	577.5	92992971	no	no	no	no	no	no	no	no	yes	NA	NA	NA	NA	NA	NA
B73-chr1	93339508	93339708	1-B73:93339608	187	93339608	no	yes	no	no	no	no	no	no	no	Zm00001eb023490	880	+	NA	NA	NA
B73-chr1	93386099	93386299	1-B73:93386199	798	93386199	no	no	no	no	no	no	no	no	yes	NA	NA	NA	NA	NA	NA
B73-chr1	93419476	93419676	1-B73:93419576	176.8	93419576	no	no	no	no	no	no	no	no	yes	NA	NA	NA	NA	NA	NA
B73-chr1	93419621	93419821	1-B73:93419721	169.2	93419721	no	no	no	no	no	no	no	no	yes	NA	NA	NA	NA	NA	NA
B73-chr1	93420348	93420548	1-B73:93420448	164.3	93420448	no	no	no	no	no	no	no	no	yes	NA	NA	NA	NA	NA	NA
B73-chr1	93420625	93420825	1-B73:93420725	338.7	93420725	no	no	no	no	no	no	no	no	yes	NA	NA	NA	NA	NA	NA
B73-chr1	93483135	93483335	1-B73:93483235	657	93483235	no	no	yes	no	yes	no	no	no	no	Zm00001eb023510	0	+	NA	NA	NA
B73-chr1	93611613	93611813	1-B73:93611713	283	93611713	no	yes	no	no	no	no	no	no	no	Zm00001eb023530	920	+	NA	NA	NA
B73-chr1	93713127	93713327	1-B73:93713227	210	93713227	no	no	yes	no	no	no	yes	no	no	Zm00001eb023570	0	-	NA	NA	NA
B73-chr1	93714143	93714343	1-B73:93714243	1820	93714243	no	yes	no	no	no	no	no	no	no	Zm00001eb023570	65	-	NA	NA	NA
B73-chr1	94051491	94051691	1-B73:94051591	294	94051591	no	no	no	no	no	no	no	no	yes	NA	NA	NA	NA	NA	NA
B73-chr1	94073118	94073318	1-B73:94073218	431.1	94073218	no	no	no	no	no	no	no	no	yes	NA	NA	NA	NA	NA	NA
B73-chr1	94079918	94080118	1-B73:94080018	332	94080018	no	no	yes	no	no	yes	no	no	no	Zm00001eb023600	0	+	NA	NA	NA
B73-chr1	94081021	94081221	1-B73:94081121	321.5	94081121	no	no	yes	no	no	yes	no	no	no	Zm00001eb023600	0	+	NA	NA	NA
B73-chr1	94081505	94081705	1-B73:94081605	311.5	94081605	no	no	yes	no	no	yes	no	no	no	Zm00001eb023600	0	+	NA	NA	NA
B73-chr1	94156965	94157165	1-B73:94157065	367	94157065	yes	no	no	no	no	no	no	no	no	Zm00001eb023610	3770	-	NA	NA	NA
B73-chr1	94192326	94192526	1-B73:94192426	251	94192426	no	no	no	no	no	no	no	no	yes	NA	NA	NA	NA	NA	NA
B73-chr1	94291937	94292137	1-B73:94292037	1006.1	94292037	no	no	no	no	no	no	no	no	yes	NA	NA	NA	NA	NA	NA
B73-chr1	94292107	94292307	1-B73:94292207	138.9	94292207	no	no	no	no	no	no	no	no	yes	NA	NA	NA	NA	NA	NA
B73-chr1	94354472	94354672	1-B73:94354572	1307.1	94354572	yes	no	no	no	no	no	no	no	no	Zm00001eb023620	4249	+	NA	NA	NA
B73-chr1	94354557	94354757	1-B73:94354657	421.9	94354657	yes	no	no	no	no	no	no	no	no	Zm00001eb023620	4164	+	NA	NA	NA
B73-chr1	94356752	94356952	1-B73:94356852	1460.1	94356852	yes	no	no	no	no	no	no	no	no	Zm00001eb023620	1969	+	NA	NA	NA
B73-chr1	94361229	94361429	1-B73:94361329	381.5	94361329	no	no	no	no	no	no	no	yes	no	Zm00001eb023620	855	+	NA	NA	NA
B73-chr1	94361394	94361594	1-B73:94361494	827	94361494	no	no	no	no	no	no	no	no	yes	NA	NA	NA	NA	NA	NA
B73-chr1	94910319	94910519	1-B73:94910419	256.3	94910419	no	yes	no	no	no	no	no	no	no	Zm00001eb023680	430	-	NA	NA	NA
B73-chr1	94921213	94921413	1-B73:94921313	222	94921313	no	no	no	no	no	no	no	no	yes	NA	NA	NA	NA	NA	NA
B73-chr1	95106256	95106456	1-B73:95106356	826	95106356	no	no	no	no	no	no	no	yes	no	Zm00001eb023690	609	+	NA	NA	NA
B73-chr1	95138209	95138409	1-B73:95138309	236	95138309	no	no	no	no	no	no	no	no	yes	NA	NA	NA	NA	NA	NA
B73-chr1	95285357	95285557	1-B73:95285457	275	95285457	no	no	yes	no	yes	no	no	no	no	Zm00001eb023730	0	+	NA	NA	NA
B73-chr1	95338505	95338705	1-B73:95338605	93.6	95338605	no	no	no	no	no	no	no	no	yes	NA	NA	NA	NA	NA	NA
B73-chr1	95340609	95340809	1-B73:95340709	243.6	95340709	no	no	no	no	no	no	no	no	yes	NA	NA	NA	NA	NA	NA
B73-chr1	95340790	95340990	1-B73:95340890	276.8	95340890	no	no	no	no	no	no	no	no	yes	NA	NA	NA	NA	NA	NA
B73-chr1	95464726	95464926	1-B73:95464826	94.2	95464826	no	no	no	no	no	no	no	no	yes	NA	NA	NA	NA	NA	NA
B73-chr1	95550572	95550772	1-B73:95550672	287	95550672	no	no	no	no	no	no	no	no	yes	NA	NA	NA	NA	NA	NA
B73-chr1	95597237	95597437	1-B73:95597337	409.5	95597337	no	no	no	no	no	no	no	no	yes	NA	NA	NA	NA	NA	NA
B73-chr1	95597369	95597569	1-B73:95597469	522.5	95597469	no	no	no	no	no	no	no	no	yes	NA	NA	NA	NA	NA	NA
B73-chr1	95694013	95694213	1-B73:95694113	334	95694113	yes	no	no	no	no	no	no	no	no	Zm00001eb023780	3210	+	NA	NA	NA
B73-chr1	95699822	95700022	1-B73:95699922	619.7	95699922	no	no	no	no	no	no	no	yes	no	Zm00001eb023780	414	+	NA	NA	NA
B73-chr1	95699977	95700177	1-B73:95700077	287.3	95700077	no	no	yes	no	yes	no	no	no	no	Zm00001eb023790	0	-	NA	NA	NA
B73-chr1	95788076	95788276	1-B73:95788176	184	95788176	no	no	no	no	no	no	no	no	yes	NA	NA	NA	NA	NA	NA
B73-chr1	95807854	95808054	1-B73:95807954	241	95807954	no	no	no	no	no	no	no	no	yes	NA	NA	NA	NA	NA	NA
B73-chr1	95824469	95824669	1-B73:95824569	217	95824569	no	yes	no	no	no	no	no	no	no	Zm00001eb023810	895	+	NA	NA	NA
B73-chr1	96026910	96027110	1-B73:96027010	130	96027010	no	no	yes	yes	no	no	no	no	no	Zm00001eb023820	0	-	NA	NA	NA
B73-chr1	96228651	96228851	1-B73:96228751	733	96228751	no	no	yes	yes	no	no	no	no	no	Zm00001eb023870	0	+	NA	NA	NA
B73-chr1	96235232	96235432	1-B73:96235332	169	96235332	no	no	no	no	no	no	no	no	yes	NA	NA	NA	NA	NA	NA
B73-chr1	96436187	96436387	1-B73:96436287	103	96436287	no	yes	no	no	no	no	no	no	no	Zm00001eb023910	55	+	NA	NA	NA
B73-chr1	96443739	96443939	1-B73:96443839	583	96443839	yes	no	no	no	no	no	no	no	no	Zm00001eb023920	3644	+	NA	NA	NA
B73-chr1	96494261	96494461	1-B73:96494361	408	96494361	no	no	no	no	no	no	no	no	yes	NA	NA	NA	NA	NA	NA
B73-chr1	96654182	96654382	1-B73:96654282	106.1	96654282	no	no	no	no	no	no	no	no	yes	NA	NA	NA	NA	NA	NA
B73-chr1	96657130	96657330	1-B73:96657230	223.7	96657230	no	no	no	no	no	no	no	no	yes	NA	NA	NA	NA	NA	NA
B73-chr1	96828602	96828802	1-B73:96828702	363.9	96828702	no	no	no	no	no	no	no	yes	no	Zm00001eb023970	295	-	NA	NA	NA
B73-chr1	97208192	97208392	1-B73:97208292	355	97208292	no	no	no	no	no	no	no	no	yes	NA	NA	NA	NA	NA	NA
B73-chr1	97454042	97454242	1-B73:97454142	308.7	97454142	no	no	no	no	no	no	no	yes	no	Zm00001eb024020	299	+	NA	NA	NA
B73-chr1	97454190	97454390	1-B73:97454290	157.4	97454290	no	no	no	no	no	no	no	yes	no	Zm00001eb024020	447	+	NA	NA	NA
B73-chr1	97500713	97500913	1-B73:97500813	162.2	97500813	yes	no	no	no	no	no	no	no	no	Zm00001eb024030	2053	+	NA	NA	NA
B73-chr1	97502742	97502942	1-B73:97502842	220	97502842	no	yes	no	no	no	no	no	no	no	Zm00001eb024030	24	+	NA	NA	NA
B73-chr1	97609422	97609622	1-B73:97609522	202.1	97609522	no	no	no	no	no	no	no	no	yes	NA	NA	NA	NA	NA	NA
B73-chr1	97609468	97609668	1-B73:97609568	203.9	97609568	no	no	no	no	no	no	no	no	yes	NA	NA	NA	NA	NA	NA
B73-chr1	97630593	97630793	1-B73:97630693	183.2	97630693	no	yes	no	no	no	no	no	no	no	Zm00001eb024110	54	+	NA	NA	NA
B73-chr1	97664882	97665082	1-B73:97664982	415.4	97664982	no	no	no	no	no	no	no	no	yes	NA	NA	NA	NA	NA	NA
B73-chr1	97664980	97665180	1-B73:97665080	265.4	97665080	no	no	no	no	no	no	no	no	yes	NA	NA	NA	NA	NA	NA
B73-chr1	97700017	97700217	1-B73:97700117	180.6	97700117	no	no	no	no	no	no	no	yes	no	Zm00001eb024120	273	-	NA	NA	NA
B73-chr1	97700226	97700426	1-B73:97700326	123.6	97700326	no	no	no	no	no	no	no	yes	no	Zm00001eb024120	64	-	NA	NA	NA
B73-chr1	97701641	97701841	1-B73:97701741	260	97701741	no	no	yes	yes	no	no	no	no	no	Zm00001eb024120	0	-	NA	NA	NA
B73-chr1	97704122	97704322	1-B73:97704222	205.3	97704222	yes	no	no	no	no	no	no	no	no	Zm00001eb024120	2412	-	NA	NA	NA
B73-chr1	97704525	97704725	1-B73:97704625	138.5	97704625	yes	no	no	no	no	no	no	yes	no	Zm00001eb024120	2815	-	Zm00001eb024130	624	-
B73-chr1	97704701	97704901	1-B73:97704801	198.3	97704801	yes	no	no	no	no	no	no	yes	no	Zm00001eb024120	2991	-	Zm00001eb024130	448	-
B73-chr1	97705738	97705938	1-B73:97705838	287	97705838	no	no	yes	no	no	yes	no	no	no	Zm00001eb024130	0	-	NA	NA	NA
B73-chr1	98009745	98009945	1-B73:98009845	214	98009845	no	yes	no	no	no	no	no	no	no	Zm00001eb024150	208	+	NA	NA	NA
B73-chr1	98013941	98014141	1-B73:98014041	1125	98014041	no	no	yes	no	no	yes	no	no	no	Zm00001eb024150	0	+	NA	NA	NA
B73-chr1	98081013	98081213	1-B73:98081113	303	98081113	no	no	no	no	no	no	no	yes	no	Zm00001eb024180	368	-	NA	NA	NA
B73-chr1	98534668	98534868	1-B73:98534768	195	98534768	no	yes	no	no	no	no	no	no	no	Zm00001eb024230	107	+	NA	NA	NA
B73-chr1	99198373	99198573	1-B73:99198473	575.4	99198473	yes	no	no	no	no	no	no	no	no	Zm00001eb024290	1348	+	NA	NA	NA
B73-chr1	99198557	99198757	1-B73:99198657	303.6	99198657	yes	no	no	no	no	no	no	no	no	Zm00001eb024290	1164	+	NA	NA	NA
B73-chr1	99199555	99199755	1-B73:99199655	175	99199655	no	yes	no	no	no	no	no	no	no	Zm00001eb024290	166	+	NA	NA	NA
B73-chr1	99331077	99331277	1-B73:99331177	165.6	99331177	no	no	no	no	no	no	no	no	yes	NA	NA	NA	NA	NA	NA
B73-chr1	99462162	99462362	1-B73:99462262	170	99462262	no	no	no	no	no	no	no	no	yes	NA	NA	NA	NA	NA	NA
[truncated: 50,766 more rows]
