# Supplementary material for: Hybrid allele-specific ChIP-seq analysis identifies variation in brassinosteroid-responsive transcription factor binding linked to traits in maize
Source: Genome Biol. 2023 May 8;24:108. doi: 10.1186/s13059-023-02909-w (PMC10165856; doi:10.1186/s13059-023-02909-w)
Supplement: Supplementary file 8 — Additional file 8: Table S7. List of ZmBZR1 target genes in B73xMo17 hybrids. Genes with significant BZR1 binding sites from 5 kb upstream to 1 kb downstream of the TSS and TTS, respectively, were considered target genes. Gene names are given in B73 and Mo17 coordinates where a homologous gene exists, otherwise only one gene is listed. [file 13059_2023_2909_MOESM8_ESM.txt]

Zm00001eb000020	NA
Zm00001eb000100	NA
Zm00001eb000430	NA
Zm00001eb001090	NA
Zm00001eb001530	NA
Zm00001eb001620	NA
Zm00001eb001960	NA
Zm00001eb001970	NA
Zm00001eb002850	NA
Zm00001eb002990	NA
Zm00001eb003010	NA
Zm00001eb003100	NA
Zm00001eb003230	NA
Zm00001eb003610	NA
Zm00001eb003740	NA
Zm00001eb004430	NA
Zm00001eb004450	NA
Zm00001eb004460	NA
Zm00001eb004670	NA
Zm00001eb004750	NA
Zm00001eb005140	NA
Zm00001eb005160	NA
Zm00001eb005800	NA
Zm00001eb005850	NA
Zm00001eb006170	NA
Zm00001eb006440	NA
Zm00001eb006780	NA
Zm00001eb006890	NA
Zm00001eb007080	NA
Zm00001eb007120	NA
Zm00001eb007310	NA
Zm00001eb007500	NA
Zm00001eb007910	NA
Zm00001eb008030	NA
Zm00001eb008260	NA
Zm00001eb008290	NA
Zm00001eb008410	NA
Zm00001eb008440	NA
Zm00001eb008950	NA
Zm00001eb009560	NA
Zm00001eb009690	NA
Zm00001eb009760	NA
Zm00001eb009770	NA
Zm00001eb010090	NA
Zm00001eb010420	NA
Zm00001eb010840	NA
Zm00001eb011010	NA
Zm00001eb011100	NA
Zm00001eb011160	NA
Zm00001eb011230	NA
Zm00001eb011770	NA
Zm00001eb011860	NA
Zm00001eb011890	NA
Zm00001eb012030	NA
Zm00001eb012220	NA
Zm00001eb012490	NA
Zm00001eb012840	NA
Zm00001eb012860	NA
Zm00001eb013350	NA
Zm00001eb013390	NA
Zm00001eb013470	NA
Zm00001eb013890	NA
Zm00001eb013950	NA
Zm00001eb013970	NA
Zm00001eb014510	NA
Zm00001eb014530	NA
Zm00001eb014670	NA
Zm00001eb014980	NA
Zm00001eb014990	NA
Zm00001eb015000	NA
Zm00001eb015410	NA
Zm00001eb015980	NA
Zm00001eb016140	NA
Zm00001eb016220	NA
Zm00001eb016290	NA
Zm00001eb016630	NA
Zm00001eb016810	NA
Zm00001eb016920	NA
Zm00001eb017530	NA
Zm00001eb017840	NA
Zm00001eb017920	NA
Zm00001eb017980	NA
Zm00001eb018240	NA
Zm00001eb018660	NA
Zm00001eb018950	NA
Zm00001eb019080	NA
Zm00001eb019110	NA
Zm00001eb019410	NA
Zm00001eb019700	NA
Zm00001eb019880	NA
Zm00001eb020040	NA
Zm00001eb020080	NA
Zm00001eb020390	NA
Zm00001eb020450	NA
Zm00001eb020520	NA
Zm00001eb020640	NA
Zm00001eb020740	NA
Zm00001eb020850	NA
Zm00001eb020980	NA
Zm00001eb021160	NA
Zm00001eb021370	NA
Zm00001eb021850	NA
Zm00001eb021980	NA
Zm00001eb022290	NA
Zm00001eb022340	NA
Zm00001eb022390	NA
Zm00001eb023130	NA
Zm00001eb023150	NA
Zm00001eb023790	NA
Zm00001eb023870	NA
Zm00001eb024340	NA
Zm00001eb024390	NA
Zm00001eb025580	NA
Zm00001eb025650	NA
Zm00001eb025710	NA
Zm00001eb026450	NA
Zm00001eb026900	NA
Zm00001eb027910	NA
Zm00001eb028860	NA
Zm00001eb028880	NA
Zm00001eb029040	NA
Zm00001eb029090	NA
Zm00001eb030080	NA
Zm00001eb030380	NA
Zm00001eb030650	NA
Zm00001eb030780	NA
Zm00001eb031010	NA
Zm00001eb031020	NA
Zm00001eb031140	NA
Zm00001eb031150	NA
Zm00001eb031190	NA
Zm00001eb031200	NA
Zm00001eb031500	NA
Zm00001eb031720	NA
Zm00001eb031880	NA
Zm00001eb031910	NA
Zm00001eb031920	NA
Zm00001eb032340	NA
Zm00001eb032390	NA
Zm00001eb032420	NA
Zm00001eb032430	NA
Zm00001eb032630	NA
Zm00001eb032640	NA
Zm00001eb032840	NA
Zm00001eb033160	NA
Zm00001eb033490	NA
Zm00001eb033500	NA
Zm00001eb033530	NA
Zm00001eb033660	NA
Zm00001eb033860	NA
Zm00001eb033990	NA
Zm00001eb034350	NA
Zm00001eb034400	NA
Zm00001eb034880	NA
Zm00001eb034910	NA
Zm00001eb035200	NA
Zm00001eb035850	NA
Zm00001eb035940	NA
Zm00001eb036030	NA
Zm00001eb036270	NA
Zm00001eb036290	NA
Zm00001eb036370	NA
Zm00001eb036380	NA
Zm00001eb037080	NA
Zm00001eb037100	NA
Zm00001eb037110	NA
Zm00001eb037340	NA
Zm00001eb037360	NA
Zm00001eb037490	NA
Zm00001eb037510	NA
Zm00001eb037560	NA
Zm00001eb037710	NA
Zm00001eb037930	NA
Zm00001eb038020	NA
Zm00001eb038090	NA
Zm00001eb038140	NA
Zm00001eb038210	NA
Zm00001eb038470	NA
Zm00001eb038740	NA
Zm00001eb038810	NA
Zm00001eb039050	NA
Zm00001eb039510	NA
Zm00001eb039780	NA
Zm00001eb039790	NA
Zm00001eb040240	NA
Zm00001eb040440	NA
Zm00001eb040630	NA
Zm00001eb040910	NA
Zm00001eb041010	NA
Zm00001eb041110	NA
Zm00001eb041160	NA
Zm00001eb041300	NA
Zm00001eb041370	NA
Zm00001eb041680	NA
Zm00001eb043200	NA
Zm00001eb043560	NA
Zm00001eb043570	NA
Zm00001eb043610	NA
Zm00001eb043640	NA
Zm00001eb044230	NA
Zm00001eb044440	NA
Zm00001eb044850	NA
Zm00001eb044940	NA
Zm00001eb045030	NA
Zm00001eb045170	NA
Zm00001eb045180	NA
Zm00001eb045190	NA
Zm00001eb046030	NA
Zm00001eb046380	NA
Zm00001eb046710	NA
Zm00001eb046790	NA
Zm00001eb046990	NA
Zm00001eb047600	NA
Zm00001eb048060	NA
Zm00001eb048210	NA
Zm00001eb048330	NA
Zm00001eb049750	NA
Zm00001eb050000	NA
Zm00001eb050060	NA
Zm00001eb050420	NA
Zm00001eb050440	NA
Zm00001eb050500	NA
Zm00001eb050520	NA
Zm00001eb050550	NA
Zm00001eb050720	NA
Zm00001eb051420	NA
Zm00001eb051890	NA
Zm00001eb051930	NA
Zm00001eb052110	NA
Zm00001eb052210	NA
Zm00001eb052330	NA
Zm00001eb052780	NA
Zm00001eb053010	NA
Zm00001eb053130	NA
Zm00001eb053220	NA
Zm00001eb053230	NA
Zm00001eb053590	NA
Zm00001eb053760	NA
Zm00001eb054490	NA
Zm00001eb054730	NA
Zm00001eb054970	NA
Zm00001eb055000	NA
Zm00001eb055140	NA
Zm00001eb055410	NA
Zm00001eb055440	NA
Zm00001eb055850	NA
Zm00001eb055890	NA
Zm00001eb056030	NA
Zm00001eb056060	NA
Zm00001eb056250	NA
Zm00001eb056290	NA
Zm00001eb056740	NA
Zm00001eb057150	NA
Zm00001eb057220	NA
Zm00001eb057300	NA
Zm00001eb057390	NA
Zm00001eb057420	NA
Zm00001eb057440	NA
Zm00001eb057470	NA
Zm00001eb057480	NA
Zm00001eb057730	NA
Zm00001eb058060	NA
Zm00001eb058170	NA
Zm00001eb058340	NA
Zm00001eb058620	NA
Zm00001eb058670	NA
Zm00001eb058690	NA
Zm00001eb058810	NA
Zm00001eb058820	NA
Zm00001eb059030	NA
Zm00001eb059440	NA
Zm00001eb059580	NA
Zm00001eb059630	NA
Zm00001eb059650	NA
Zm00001eb059700	NA
Zm00001eb059740	NA
Zm00001eb059790	NA
Zm00001eb059850	NA
Zm00001eb060210	NA
Zm00001eb060510	NA
Zm00001eb060770	NA
Zm00001eb060830	NA
Zm00001eb060850	NA
Zm00001eb060890	NA
Zm00001eb060940	NA
Zm00001eb060960	NA
Zm00001eb061010	NA
Zm00001eb061250	NA
Zm00001eb061270	NA
Zm00001eb061920	NA
Zm00001eb062390	NA
Zm00001eb062530	NA
Zm00001eb062870	NA
Zm00001eb063670	NA
Zm00001eb063710	NA
Zm00001eb063930	NA
Zm00001eb063940	NA
Zm00001eb064110	NA
Zm00001eb064200	NA
Zm00001eb064340	NA
Zm00001eb064430	NA
Zm00001eb064960	NA
Zm00001eb065980	NA
Zm00001eb066070	NA
Zm00001eb066090	NA
Zm00001eb066150	NA
Zm00001eb066500	NA
Zm00001eb066570	NA
Zm00001eb066730	NA
Zm00001eb067030	NA
Zm00001eb067390	NA
Zm00001eb067400	NA
Zm00001eb067410	NA
Zm00001eb067620	NA
Zm00001eb067770	NA
Zm00001eb067800	NA
Zm00001eb067910	NA
Zm00001eb067970	NA
Zm00001eb067990	NA
Zm00001eb068420	NA
Zm00001eb068480	NA
Zm00001eb068500	NA
Zm00001eb068650	NA
Zm00001eb068660	NA
Zm00001eb068870	NA
Zm00001eb068890	NA
Zm00001eb068940	NA
Zm00001eb069050	NA
Zm00001eb069090	NA
Zm00001eb069100	NA
Zm00001eb069150	NA
Zm00001eb069420	NA
Zm00001eb069680	NA
Zm00001eb069690	NA
Zm00001eb070050	NA
Zm00001eb070290	NA
Zm00001eb070300	NA
Zm00001eb070430	NA
Zm00001eb070610	NA
Zm00001eb070620	NA
Zm00001eb070640	NA
Zm00001eb070700	NA
Zm00001eb070830	NA
Zm00001eb071180	NA
Zm00001eb071200	NA
Zm00001eb071330	NA
Zm00001eb071340	NA
Zm00001eb071350	NA
Zm00001eb071390	NA
Zm00001eb071620	NA
Zm00001eb071680	NA
Zm00001eb071700	NA
Zm00001eb072030	NA
Zm00001eb072130	NA
Zm00001eb072180	NA
Zm00001eb072350	NA
Zm00001eb072970	NA
Zm00001eb073140	NA
Zm00001eb073150	NA
Zm00001eb073530	NA
Zm00001eb074010	NA
Zm00001eb074490	NA
Zm00001eb074580	NA
Zm00001eb074770	NA
Zm00001eb075070	NA
Zm00001eb075130	NA
Zm00001eb075240	NA
Zm00001eb075490	NA
Zm00001eb075980	NA
Zm00001eb076230	NA
Zm00001eb076760	NA
Zm00001eb076800	NA
Zm00001eb077150	NA
Zm00001eb077360	NA
Zm00001eb077400	NA
Zm00001eb077410	NA
Zm00001eb077430	NA
Zm00001eb077470	NA
Zm00001eb077720	NA
Zm00001eb078050	NA
Zm00001eb078200	NA
Zm00001eb078240	NA
Zm00001eb078250	NA
Zm00001eb078360	NA
Zm00001eb078630	NA
Zm00001eb079000	NA
Zm00001eb079310	NA
Zm00001eb079320	NA
Zm00001eb079520	NA
Zm00001eb079690	NA
Zm00001eb079710	NA
Zm00001eb079730	NA
Zm00001eb079780	NA
Zm00001eb079840	NA
Zm00001eb079870	NA
Zm00001eb079890	NA
Zm00001eb079900	NA
Zm00001eb080030	NA
Zm00001eb080150	NA
Zm00001eb080220	NA
Zm00001eb080270	NA
Zm00001eb080400	NA
Zm00001eb080410	NA
Zm00001eb080940	NA
Zm00001eb081010	NA
Zm00001eb081500	NA
Zm00001eb081620	NA
Zm00001eb081710	NA
Zm00001eb082610	NA
Zm00001eb083220	NA
Zm00001eb083390	NA
Zm00001eb083420	NA
Zm00001eb083440	NA
Zm00001eb083530	NA
Zm00001eb083540	NA
Zm00001eb083840	NA
Zm00001eb083960	NA
Zm00001eb084260	NA
Zm00001eb085160	NA
Zm00001eb085230	NA
Zm00001eb085430	NA
Zm00001eb085440	NA
Zm00001eb085560	NA
Zm00001eb086280	NA
Zm00001eb086440	NA
Zm00001eb087030	NA
Zm00001eb087390	NA
Zm00001eb087410	NA
Zm00001eb087420	NA
Zm00001eb087630	NA
Zm00001eb087780	NA
Zm00001eb088450	NA
Zm00001eb088490	NA
Zm00001eb088500	NA
Zm00001eb088700	NA
Zm00001eb089530	NA
Zm00001eb090130	NA
Zm00001eb090890	NA
Zm00001eb091410	NA
Zm00001eb092270	NA
Zm00001eb092580	NA
Zm00001eb092710	NA
Zm00001eb092910	NA
Zm00001eb093090	NA
Zm00001eb093280	NA
Zm00001eb093680	NA
Zm00001eb093700	NA
Zm00001eb093920	NA
Zm00001eb094180	NA
Zm00001eb094190	NA
Zm00001eb094210	NA
Zm00001eb095050	NA
Zm00001eb095110	NA
Zm00001eb095280	NA
Zm00001eb095990	NA
Zm00001eb096350	NA
Zm00001eb096370	NA
Zm00001eb096400	NA
Zm00001eb096790	NA
Zm00001eb096830	NA
Zm00001eb097110	NA
Zm00001eb097830	NA
Zm00001eb097980	NA
Zm00001eb098110	NA
Zm00001eb098120	NA
Zm00001eb098170	NA
Zm00001eb098180	NA
Zm00001eb098190	NA
Zm00001eb098200	NA
Zm00001eb098320	NA
Zm00001eb098550	NA
Zm00001eb098570	NA
Zm00001eb098720	NA
Zm00001eb098750	NA
Zm00001eb098880	NA
Zm00001eb098900	NA
Zm00001eb099040	NA
Zm00001eb100130	NA
Zm00001eb100140	NA
Zm00001eb100470	NA
Zm00001eb101070	NA
Zm00001eb101290	NA
Zm00001eb101510	NA
Zm00001eb101580	NA
Zm00001eb101660	NA
Zm00001eb101770	NA
Zm00001eb102250	NA
Zm00001eb102340	NA
Zm00001eb102570	NA
Zm00001eb102890	NA
Zm00001eb103250	NA
Zm00001eb103360	NA
Zm00001eb103480	NA
Zm00001eb103550	NA
Zm00001eb103860	NA
Zm00001eb103880	NA
Zm00001eb103950	NA
Zm00001eb104000	NA
Zm00001eb104010	NA
Zm00001eb104190	NA
Zm00001eb104770	NA
Zm00001eb104830	NA
Zm00001eb105050	NA
Zm00001eb105460	NA
Zm00001eb106480	NA
Zm00001eb106710	NA
Zm00001eb106780	NA
Zm00001eb106860	NA
Zm00001eb106930	NA
Zm00001eb107000	NA
Zm00001eb107060	NA
Zm00001eb107140	NA
Zm00001eb107150	NA
Zm00001eb107190	NA
Zm00001eb107270	NA
Zm00001eb107340	NA
Zm00001eb107440	NA
Zm00001eb107470	NA
Zm00001eb107480	NA
Zm00001eb107890	NA
Zm00001eb107950	NA
Zm00001eb107960	NA
Zm00001eb107970	NA
Zm00001eb107990	NA
Zm00001eb108020	NA
Zm00001eb108040	NA
Zm00001eb108120	NA
Zm00001eb108280	NA
Zm00001eb108520	NA
Zm00001eb108580	NA
Zm00001eb108740	NA
Zm00001eb108800	NA
Zm00001eb108880	NA
Zm00001eb109050	NA
Zm00001eb109060	NA
Zm00001eb109170	NA
Zm00001eb109200	NA
Zm00001eb109980	NA
Zm00001eb110050	NA
Zm00001eb110670	NA
Zm00001eb110950	NA
Zm00001eb111120	NA
Zm00001eb111150	NA
Zm00001eb112880	NA
Zm00001eb113160	NA
Zm00001eb113540	NA
Zm00001eb113620	NA
Zm00001eb113660	NA
Zm00001eb113820	NA
Zm00001eb113980	NA
Zm00001eb114860	NA
Zm00001eb114930	NA
Zm00001eb115090	NA
Zm00001eb115450	NA
Zm00001eb115600	NA
Zm00001eb115740	NA
Zm00001eb116280	NA
Zm00001eb116390	NA
Zm00001eb116500	NA
Zm00001eb116800	NA
Zm00001eb116960	NA
Zm00001eb116980	NA
Zm00001eb117380	NA
Zm00001eb117520	NA
Zm00001eb117550	NA
Zm00001eb117620	NA
Zm00001eb117700	NA
Zm00001eb117760	NA
Zm00001eb117840	NA
Zm00001eb118980	NA
Zm00001eb119850	NA
Zm00001eb119950	NA
Zm00001eb120000	NA
Zm00001eb120100	NA
Zm00001eb120140	NA
Zm00001eb120440	NA
Zm00001eb120480	NA
Zm00001eb120550	NA
Zm00001eb120590	NA
Zm00001eb120660	NA
Zm00001eb120670	NA
Zm00001eb120800	NA
Zm00001eb120980	NA
Zm00001eb121360	NA
Zm00001eb121520	NA
Zm00001eb121780	NA
Zm00001eb122130	NA
Zm00001eb122140	NA
Zm00001eb122240	NA
Zm00001eb122320	NA
Zm00001eb122380	NA
Zm00001eb122450	NA
Zm00001eb122510	NA
Zm00001eb122580	NA
Zm00001eb122650	NA
Zm00001eb123660	NA
Zm00001eb123880	NA
Zm00001eb123910	NA
Zm00001eb124860	NA
Zm00001eb124920	NA
Zm00001eb125010	NA
Zm00001eb125050	NA
Zm00001eb125080	NA
Zm00001eb125410	NA
Zm00001eb125750	NA
Zm00001eb125790	NA
Zm00001eb126160	NA
Zm00001eb126170	NA
Zm00001eb126260	NA
Zm00001eb126280	NA
Zm00001eb126300	NA
Zm00001eb126610	NA
Zm00001eb126620	NA
Zm00001eb126940	NA
Zm00001eb127040	NA
Zm00001eb127080	NA
Zm00001eb127270	NA
Zm00001eb127310	NA
Zm00001eb127690	NA
Zm00001eb127700	NA
Zm00001eb127870	NA
Zm00001eb128380	NA
Zm00001eb128610	NA
Zm00001eb128620	NA
Zm00001eb128760	NA
Zm00001eb128980	NA
Zm00001eb129110	NA
Zm00001eb129170	NA
Zm00001eb129200	NA
Zm00001eb129220	NA
Zm00001eb129420	NA
Zm00001eb129450	NA
Zm00001eb129650	NA
Zm00001eb130030	NA
Zm00001eb130380	NA
Zm00001eb130610	NA
Zm00001eb130790	NA
Zm00001eb130880	NA
Zm00001eb131640	NA
Zm00001eb131750	NA
Zm00001eb132400	NA
Zm00001eb133390	NA
Zm00001eb133690	NA
Zm00001eb133730	NA
Zm00001eb133740	NA
Zm00001eb134340	NA
Zm00001eb134630	NA
Zm00001eb134820	NA
Zm00001eb134860	NA
Zm00001eb134890	NA
Zm00001eb134920	NA
Zm00001eb134980	NA
Zm00001eb135250	NA
Zm00001eb135490	NA
Zm00001eb135670	NA
Zm00001eb135750	NA
Zm00001eb135880	NA
Zm00001eb136390	NA
Zm00001eb136660	NA
Zm00001eb137050	NA
Zm00001eb137100	NA
Zm00001eb137520	NA
Zm00001eb138330	NA
Zm00001eb138510	NA
Zm00001eb138530	NA
Zm00001eb138860	NA
Zm00001eb139170	NA
Zm00001eb139550	NA
Zm00001eb139640	NA
Zm00001eb140380	NA
Zm00001eb140560	NA
Zm00001eb140610	NA
Zm00001eb140730	NA
Zm00001eb140750	NA
Zm00001eb141180	NA
Zm00001eb141550	NA
Zm00001eb141870	NA
Zm00001eb142240	NA
Zm00001eb142800	NA
Zm00001eb143040	NA
Zm00001eb143090	NA
Zm00001eb143530	NA
Zm00001eb144180	NA
Zm00001eb144460	NA
Zm00001eb144620	NA
Zm00001eb144820	NA
Zm00001eb145480	NA
Zm00001eb145790	NA
Zm00001eb145810	NA
Zm00001eb145820	NA
Zm00001eb145980	NA
Zm00001eb146110	NA
Zm00001eb146150	NA
Zm00001eb146220	NA
Zm00001eb146630	NA
Zm00001eb146940	NA
Zm00001eb146950	NA
Zm00001eb147070	NA
Zm00001eb147180	NA
Zm00001eb147280	NA
Zm00001eb147470	NA
Zm00001eb147500	NA
Zm00001eb147540	NA
Zm00001eb147620	NA
Zm00001eb147770	NA
Zm00001eb147900	NA
Zm00001eb148080	NA
Zm00001eb148140	NA
Zm00001eb148260	NA
Zm00001eb148870	NA
Zm00001eb149210	NA
Zm00001eb149230	NA
Zm00001eb149390	NA
Zm00001eb149410	NA
Zm00001eb149650	NA
Zm00001eb149910	NA
Zm00001eb150120	NA
Zm00001eb150130	NA
Zm00001eb150350	NA
Zm00001eb150430	NA
Zm00001eb150540	NA
Zm00001eb150750	NA
Zm00001eb150990	NA
Zm00001eb151010	NA
Zm00001eb151030	NA
Zm00001eb151140	NA
Zm00001eb151280	NA
Zm00001eb151390	NA
Zm00001eb151500	NA
Zm00001eb151740	NA
Zm00001eb152030	NA
Zm00001eb152090	NA
Zm00001eb152440	NA
Zm00001eb152730	NA
Zm00001eb152930	NA
Zm00001eb153280	NA
Zm00001eb153430	NA
Zm00001eb153440	NA
Zm00001eb153470	NA
Zm00001eb153670	NA
Zm00001eb153690	NA
Zm00001eb153780	NA
Zm00001eb154340	NA
Zm00001eb154740	NA
Zm00001eb154840	NA
Zm00001eb155200	NA
Zm00001eb155400	NA
Zm00001eb155410	NA
Zm00001eb156030	NA
Zm00001eb156680	NA
Zm00001eb156810	NA
Zm00001eb156880	NA
Zm00001eb156940	NA
Zm00001eb157020	NA
Zm00001eb157030	NA
Zm00001eb157110	NA
Zm00001eb157180	NA
Zm00001eb157230	NA
Zm00001eb157360	NA
Zm00001eb157480	NA
Zm00001eb157700	NA
Zm00001eb157710	NA
Zm00001eb157750	NA
Zm00001eb157920	NA
Zm00001eb157950	NA
Zm00001eb157970	NA
Zm00001eb158140	NA
Zm00001eb158200	NA
Zm00001eb158540	NA
Zm00001eb158570	NA
Zm00001eb158880	NA
Zm00001eb159120	NA
Zm00001eb159130	NA
Zm00001eb159180	NA
Zm00001eb159270	NA
Zm00001eb159460	NA
Zm00001eb159500	NA
Zm00001eb159660	NA
Zm00001eb159860	NA
Zm00001eb160040	NA
Zm00001eb160340	NA
Zm00001eb160960	NA
Zm00001eb160970	NA
Zm00001eb160980	NA
Zm00001eb161430	NA
Zm00001eb161620	NA
Zm00001eb161800	NA
Zm00001eb162180	NA
Zm00001eb162320	NA
Zm00001eb162340	NA
Zm00001eb162820	NA
Zm00001eb162830	NA
Zm00001eb163190	NA
Zm00001eb163270	NA
Zm00001eb163320	NA
Zm00001eb163410	NA
Zm00001eb163920	NA
Zm00001eb164050	NA
Zm00001eb164210	NA
Zm00001eb164550	NA
Zm00001eb164570	NA
Zm00001eb164730	NA
Zm00001eb165070	NA
Zm00001eb165080	NA
Zm00001eb165270	NA
Zm00001eb165470	NA
Zm00001eb165640	NA
Zm00001eb165660	NA
Zm00001eb165850	NA
Zm00001eb165870	NA
Zm00001eb165880	NA
Zm00001eb165930	NA
Zm00001eb166560	NA
Zm00001eb167540	NA
Zm00001eb167940	NA
Zm00001eb168030	NA
Zm00001eb168540	NA
Zm00001eb169220	NA
Zm00001eb169390	NA
Zm00001eb169800	NA
Zm00001eb170060	NA
Zm00001eb170110	NA
Zm00001eb170130	NA
Zm00001eb170210	NA
Zm00001eb170370	NA
Zm00001eb170680	NA
Zm00001eb170820	NA
Zm00001eb171050	NA
Zm00001eb171350	NA
Zm00001eb172080	NA
Zm00001eb172200	NA
Zm00001eb172260	NA
Zm00001eb172360	NA
Zm00001eb172400	NA
Zm00001eb172610	NA
Zm00001eb173200	NA
Zm00001eb173330	NA
Zm00001eb174510	NA
Zm00001eb174590	NA
Zm00001eb174950	NA
Zm00001eb175380	NA
Zm00001eb175790	NA
Zm00001eb175820	NA
Zm00001eb176610	NA
Zm00001eb176940	NA
Zm00001eb176990	NA
Zm00001eb177120	NA
Zm00001eb177570	NA
Zm00001eb178160	NA
Zm00001eb178170	NA
Zm00001eb178190	NA
Zm00001eb178780	NA
Zm00001eb179740	NA
Zm00001eb180380	NA
Zm00001eb180430	NA
Zm00001eb181650	NA
Zm00001eb181660	NA
Zm00001eb182810	NA
Zm00001eb183650	NA
Zm00001eb183680	NA
Zm00001eb183710	NA
Zm00001eb184440	NA
Zm00001eb184460	NA
Zm00001eb184790	NA
Zm00001eb185050	NA
Zm00001eb185430	NA
Zm00001eb185820	NA
Zm00001eb185870	NA
Zm00001eb185970	NA
Zm00001eb185980	NA
Zm00001eb186030	NA
Zm00001eb186420	NA
Zm00001eb186430	NA
Zm00001eb186500	NA
Zm00001eb186560	NA
Zm00001eb186580	NA
Zm00001eb186960	NA
Zm00001eb187100	NA
Zm00001eb187170	NA
Zm00001eb187820	NA
Zm00001eb187830	NA
Zm00001eb187910	NA
Zm00001eb187930	NA
Zm00001eb188020	NA
Zm00001eb188520	NA
Zm00001eb188630	NA
Zm00001eb188850	NA
Zm00001eb189510	NA
Zm00001eb190180	NA
Zm00001eb190240	NA
Zm00001eb190300	NA
Zm00001eb191140	NA
Zm00001eb191160	NA
Zm00001eb191390	NA
Zm00001eb191510	NA
Zm00001eb191910	NA
Zm00001eb192490	NA
Zm00001eb192600	NA
Zm00001eb193230	NA
Zm00001eb193250	NA
Zm00001eb193570	NA
Zm00001eb193720	NA
Zm00001eb193870	NA
Zm00001eb193890	NA
Zm00001eb193900	NA
Zm00001eb193950	NA
Zm00001eb194000	NA
Zm00001eb194060	NA
Zm00001eb194100	NA
Zm00001eb194490	NA
Zm00001eb194540	NA
Zm00001eb194560	NA
Zm00001eb194590	NA
Zm00001eb194600	NA
Zm00001eb194630	NA
Zm00001eb194640	NA
Zm00001eb194960	NA
Zm00001eb195200	NA
Zm00001eb195840	NA
Zm00001eb195970	NA
Zm00001eb196370	NA
Zm00001eb196710	NA
Zm00001eb196950	NA
Zm00001eb196970	NA
Zm00001eb197260	NA
Zm00001eb197360	NA
Zm00001eb197480	NA
Zm00001eb197790	NA
Zm00001eb197800	NA
Zm00001eb198570	NA
Zm00001eb198960	NA
Zm00001eb199440	NA
Zm00001eb199510	NA
Zm00001eb199720	NA
Zm00001eb199740	NA
Zm00001eb199770	NA
Zm00001eb199870	NA
Zm00001eb199910	NA
Zm00001eb199990	NA
Zm00001eb200030	NA
Zm00001eb200270	NA
Zm00001eb200360	NA
Zm00001eb200570	NA
Zm00001eb201180	NA
Zm00001eb201540	NA
Zm00001eb202010	NA
Zm00001eb202360	NA
Zm00001eb202370	NA
Zm00001eb202380	NA
Zm00001eb202440	NA
Zm00001eb202500	NA
Zm00001eb202560	NA
Zm00001eb202740	NA
Zm00001eb202890	NA
Zm00001eb203400	NA
Zm00001eb204140	NA
Zm00001eb204310	NA
Zm00001eb204410	NA
Zm00001eb204520	NA
Zm00001eb204580	NA
Zm00001eb204650	NA
Zm00001eb204750	NA
Zm00001eb204880	NA
Zm00001eb205180	NA
Zm00001eb205380	NA
Zm00001eb205550	NA
Zm00001eb206090	NA
Zm00001eb206260	NA
Zm00001eb206580	NA
Zm00001eb206590	NA
Zm00001eb206600	NA
Zm00001eb206630	NA
Zm00001eb206710	NA
Zm00001eb206730	NA
Zm00001eb206830	NA
Zm00001eb206850	NA
Zm00001eb207230	NA
Zm00001eb207240	NA
Zm00001eb207470	NA
Zm00001eb207710	NA
Zm00001eb207880	NA
Zm00001eb207950	NA
Zm00001eb208000	NA
Zm00001eb208160	NA
Zm00001eb208600	NA
Zm00001eb209570	NA
Zm00001eb209620	NA
Zm00001eb209650	NA
Zm00001eb209810	NA
Zm00001eb209830	NA
Zm00001eb210940	NA
Zm00001eb210970	NA
Zm00001eb210990	NA
Zm00001eb211060	NA
Zm00001eb211640	NA
Zm00001eb211750	NA
Zm00001eb211770	NA
Zm00001eb211780	NA
Zm00001eb211800	NA
Zm00001eb211850	NA
Zm00001eb211860	NA
Zm00001eb212000	NA
Zm00001eb212240	NA
Zm00001eb212280	NA
Zm00001eb212310	NA
Zm00001eb212650	NA
Zm00001eb212890	NA
Zm00001eb212900	NA
Zm00001eb213100	NA
Zm00001eb213490	NA
Zm00001eb213780	NA
Zm00001eb213840	NA
Zm00001eb213860	NA
Zm00001eb213900	NA
Zm00001eb213940	NA
Zm00001eb214200	NA
Zm00001eb214470	NA
Zm00001eb214540	NA
Zm00001eb214560	NA
Zm00001eb214670	NA
Zm00001eb214750	NA
Zm00001eb214800	NA
Zm00001eb214980	NA
Zm00001eb215230	NA
Zm00001eb215240	NA
Zm00001eb215460	NA
Zm00001eb215790	NA
Zm00001eb215880	NA
Zm00001eb216060	NA
Zm00001eb216280	NA
Zm00001eb216350	NA
Zm00001eb216380	NA
Zm00001eb216470	NA
Zm00001eb216600	NA
Zm00001eb216690	NA
Zm00001eb216950	NA
Zm00001eb217520	NA
Zm00001eb217530	NA
Zm00001eb217580	NA
Zm00001eb217640	NA
Zm00001eb217870	NA
Zm00001eb218030	NA
Zm00001eb218130	NA
Zm00001eb218240	NA
Zm00001eb218700	NA
Zm00001eb218970	NA
Zm00001eb219180	NA
Zm00001eb219560	NA
Zm00001eb219670	NA
Zm00001eb220040	NA
Zm00001eb220100	NA
Zm00001eb220430	NA
Zm00001eb220530	NA
Zm00001eb221450	NA
Zm00001eb221490	NA
Zm00001eb221540	NA
Zm00001eb221550	NA
Zm00001eb221630	NA
Zm00001eb221670	NA
Zm00001eb221930	NA
Zm00001eb222080	NA
Zm00001eb222130	NA
Zm00001eb223250	NA
Zm00001eb223410	NA
Zm00001eb223680	NA
Zm00001eb224820	NA
Zm00001eb224840	NA
Zm00001eb225580	NA
Zm00001eb225770	NA
Zm00001eb225890	NA
Zm00001eb226430	NA
Zm00001eb227490	NA
Zm00001eb227680	NA
Zm00001eb227750	NA
Zm00001eb227840	NA
Zm00001eb227960	NA
Zm00001eb228100	NA
Zm00001eb228200	NA
Zm00001eb228380	NA
Zm00001eb228420	NA
Zm00001eb228460	NA
Zm00001eb230320	NA
Zm00001eb230370	NA
Zm00001eb230440	NA
Zm00001eb230490	NA
Zm00001eb230840	NA
Zm00001eb231300	NA
Zm00001eb231580	NA
Zm00001eb231640	NA
Zm00001eb231660	NA
Zm00001eb231670	NA
Zm00001eb231870	NA
Zm00001eb231880	NA
Zm00001eb231960	NA
Zm00001eb231970	NA
Zm00001eb232380	NA
Zm00001eb232940	NA
Zm00001eb233130	NA
Zm00001eb233250	NA
Zm00001eb233260	NA
Zm00001eb233480	NA
Zm00001eb233610	NA
Zm00001eb233630	NA
Zm00001eb234030	NA
Zm00001eb235240	NA
Zm00001eb236930	NA
Zm00001eb237650	NA
Zm00001eb238030	NA
Zm00001eb238190	NA
Zm00001eb238510	NA
Zm00001eb238790	NA
Zm00001eb239000	NA
Zm00001eb239140	NA
Zm00001eb240050	NA
Zm00001eb240370	NA
Zm00001eb240670	NA
Zm00001eb240780	NA
Zm00001eb240810	NA
Zm00001eb241820	NA
Zm00001eb242280	NA
Zm00001eb242290	NA
Zm00001eb242310	NA
Zm00001eb242330	NA
Zm00001eb242460	NA
Zm00001eb242590	NA
Zm00001eb243160	NA
Zm00001eb243170	NA
Zm00001eb243220	NA
Zm00001eb243410	NA
Zm00001eb244060	NA
Zm00001eb244160	NA
Zm00001eb244470	NA
Zm00001eb244550	NA
Zm00001eb244610	NA
Zm00001eb244650	NA
Zm00001eb244660	NA
Zm00001eb244690	NA
Zm00001eb244740	NA
Zm00001eb244750	NA
Zm00001eb245110	NA
Zm00001eb245190	NA
Zm00001eb245670	NA
Zm00001eb245890	NA
Zm00001eb246050	NA
Zm00001eb246430	NA
Zm00001eb246460	NA
Zm00001eb246470	NA
Zm00001eb246610	NA
Zm00001eb246840	NA
Zm00001eb246960	NA
Zm00001eb248210	NA
Zm00001eb248310	NA
Zm00001eb248390	NA
Zm00001eb248430	NA
Zm00001eb248660	NA
Zm00001eb248770	NA
Zm00001eb248790	NA
Zm00001eb248890	NA
Zm00001eb249080	NA
Zm00001eb249130	NA
Zm00001eb249140	NA
Zm00001eb249200	NA
Zm00001eb249480	NA
Zm00001eb249530	NA
Zm00001eb249630	NA
Zm00001eb249670	NA
Zm00001eb249790	NA
Zm00001eb250160	NA
Zm00001eb250170	NA
Zm00001eb250340	NA
Zm00001eb250350	NA
Zm00001eb250360	NA
Zm00001eb250400	NA
Zm00001eb250460	NA
Zm00001eb250530	NA
Zm00001eb250540	NA
Zm00001eb250930	NA
Zm00001eb251850	NA
Zm00001eb252080	NA
Zm00001eb252550	NA
Zm00001eb252680	NA
Zm00001eb252740	NA
Zm00001eb252820	NA
Zm00001eb252840	NA
Zm00001eb252900	NA
Zm00001eb252910	NA
Zm00001eb252960	NA
Zm00001eb253000	NA
Zm00001eb253300	NA
Zm00001eb253400	NA
Zm00001eb253650	NA
Zm00001eb253910	NA
Zm00001eb253920	NA
Zm00001eb255840	NA
Zm00001eb255850	NA
Zm00001eb255890	NA
Zm00001eb255940	NA
Zm00001eb255960	NA
Zm00001eb256060	NA
Zm00001eb256210	NA
Zm00001eb256220	NA
Zm00001eb256280	NA
Zm00001eb256420	NA
Zm00001eb256560	NA
Zm00001eb256720	NA
Zm00001eb256730	NA
Zm00001eb256750	NA
Zm00001eb256760	NA
Zm00001eb256980	NA
Zm00001eb257000	NA
Zm00001eb257010	NA
Zm00001eb257410	NA
Zm00001eb257620	NA
Zm00001eb257870	NA
Zm00001eb257890	NA
Zm00001eb257940	NA
Zm00001eb258000	NA
Zm00001eb258360	NA
Zm00001eb258410	NA
Zm00001eb258450	NA
Zm00001eb258520	NA
Zm00001eb258630	NA
Zm00001eb258950	NA
Zm00001eb259550	NA
Zm00001eb260700	NA
Zm00001eb260840	NA
Zm00001eb261110	NA
Zm00001eb261120	NA
Zm00001eb261790	NA
Zm00001eb262530	NA
Zm00001eb262550	NA
Zm00001eb262600	NA
Zm00001eb262760	NA
Zm00001eb262770	NA
Zm00001eb262780	NA
Zm00001eb262790	NA
Zm00001eb262840	NA
Zm00001eb263000	NA
Zm00001eb263070	NA
Zm00001eb263100	NA
Zm00001eb263120	NA
Zm00001eb263140	NA
Zm00001eb263740	NA
Zm00001eb264160	NA
Zm00001eb264390	NA
Zm00001eb264900	NA
Zm00001eb264940	NA
Zm00001eb264970	NA
Zm00001eb265150	NA
Zm00001eb265160	NA
Zm00001eb265220	NA
Zm00001eb265440	NA
Zm00001eb265480	NA
Zm00001eb266160	NA
Zm00001eb266280	NA
Zm00001eb266700	NA
Zm00001eb267110	NA
Zm00001eb268370	NA
Zm00001eb268410	NA
Zm00001eb268490	NA
Zm00001eb268900	NA
Zm00001eb269010	NA
Zm00001eb269430	NA
Zm00001eb270070	NA
Zm00001eb270550	NA
Zm00001eb270570	NA
Zm00001eb270720	NA
Zm00001eb271070	NA
Zm00001eb271360	NA
Zm00001eb271510	NA
Zm00001eb273060	NA
Zm00001eb273070	NA
Zm00001eb273080	NA
Zm00001eb273470	NA
Zm00001eb273520	NA
Zm00001eb273720	NA
Zm00001eb273780	NA
Zm00001eb273980	NA
Zm00001eb274000	NA
Zm00001eb274010	NA
Zm00001eb274330	NA
Zm00001eb274690	NA
Zm00001eb274740	NA
Zm00001eb275070	NA
Zm00001eb275140	NA
Zm00001eb275160	NA
Zm00001eb275180	NA
Zm00001eb275320	NA
Zm00001eb275460	NA
Zm00001eb275480	NA
Zm00001eb275650	NA
Zm00001eb275660	NA
Zm00001eb275730	NA
Zm00001eb276360	NA
Zm00001eb276610	NA
Zm00001eb276830	NA
Zm00001eb277050	NA
Zm00001eb277160	NA
Zm00001eb277560	NA
Zm00001eb277580	NA
Zm00001eb277640	NA
Zm00001eb277680	NA
Zm00001eb277860	NA
Zm00001eb278080	NA
Zm00001eb278290	NA
Zm00001eb278450	NA
Zm00001eb279080	NA
Zm00001eb279220	NA
Zm00001eb279550	NA
Zm00001eb279590	NA
Zm00001eb280060	NA
Zm00001eb280700	NA
Zm00001eb281060	NA
Zm00001eb281270	NA
Zm00001eb281800	NA
Zm00001eb281820	NA
Zm00001eb282420	NA
Zm00001eb282860	NA
Zm00001eb282970	NA
Zm00001eb283080	NA
Zm00001eb283720	NA
Zm00001eb283860	NA
Zm00001eb283900	NA
Zm00001eb283940	NA
Zm00001eb284400	NA
Zm00001eb284690	NA
Zm00001eb285180	NA
Zm00001eb285220	NA
Zm00001eb285250	NA
Zm00001eb285650	NA
Zm00001eb285660	NA
Zm00001eb285670	NA
Zm00001eb285720	NA
Zm00001eb285820	NA
Zm00001eb285870	NA
Zm00001eb285920	NA
Zm00001eb285990	NA
Zm00001eb286080	NA
Zm00001eb286300	NA
Zm00001eb286560	NA
Zm00001eb286660	NA
Zm00001eb286830	NA
Zm00001eb286880	NA
Zm00001eb287340	NA
Zm00001eb287660	NA
Zm00001eb287700	NA
Zm00001eb287720	NA
Zm00001eb287810	NA
Zm00001eb287830	NA
Zm00001eb288170	NA
Zm00001eb288300	NA
Zm00001eb288320	NA
Zm00001eb288530	NA
Zm00001eb288560	NA
Zm00001eb288570	NA
Zm00001eb288740	NA
Zm00001eb289330	NA
Zm00001eb289340	NA
Zm00001eb289360	NA
Zm00001eb289450	NA
Zm00001eb289460	NA
Zm00001eb289470	NA
Zm00001eb289760	NA
Zm00001eb289790	NA
Zm00001eb290110	NA
Zm00001eb290150	NA
Zm00001eb290220	NA
Zm00001eb290230	NA
Zm00001eb290240	NA
Zm00001eb290250	NA
Zm00001eb290330	NA
Zm00001eb290380	NA
Zm00001eb290500	NA
Zm00001eb290600	NA
Zm00001eb290670	NA
Zm00001eb290800	NA
Zm00001eb291080	NA
Zm00001eb291110	NA
Zm00001eb291120	NA
Zm00001eb291410	NA
Zm00001eb291490	NA
Zm00001eb291620	NA
Zm00001eb291830	NA
Zm00001eb292020	NA
Zm00001eb292220	NA
Zm00001eb292550	NA
Zm00001eb292600	NA
Zm00001eb292670	NA
Zm00001eb292780	NA
Zm00001eb292990	NA
Zm00001eb293270	NA
Zm00001eb293440	NA
Zm00001eb293450	NA
Zm00001eb293540	NA
Zm00001eb293840	NA
Zm00001eb293860	NA
Zm00001eb293890	NA
Zm00001eb293920	NA
Zm00001eb294210	NA
Zm00001eb294610	NA
Zm00001eb294820	NA
Zm00001eb295130	NA
Zm00001eb295250	NA
Zm00001eb295560	NA
Zm00001eb295570	NA
Zm00001eb295580	NA
Zm00001eb295900	NA
Zm00001eb296030	NA
Zm00001eb296210	NA
Zm00001eb296250	NA
Zm00001eb296260	NA
Zm00001eb296350	NA
Zm00001eb296430	NA
Zm00001eb296720	NA
Zm00001eb296730	NA
Zm00001eb296800	NA
Zm00001eb297120	NA
Zm00001eb297150	NA
Zm00001eb297330	NA
Zm00001eb297640	NA
Zm00001eb297920	NA
Zm00001eb297950	NA
Zm00001eb298330	NA
Zm00001eb299050	NA
Zm00001eb299070	NA
Zm00001eb299240	NA
Zm00001eb299260	NA
Zm00001eb299320	NA
Zm00001eb299480	NA
Zm00001eb299860	NA
Zm00001eb299890	NA
Zm00001eb300020	NA
Zm00001eb301270	NA
Zm00001eb301490	NA
Zm00001eb301810	NA
Zm00001eb301850	NA
Zm00001eb301860	NA
Zm00001eb302380	NA
Zm00001eb302600	NA
Zm00001eb302690	NA
Zm00001eb303620	NA
Zm00001eb303630	NA
Zm00001eb303790	NA
Zm00001eb303910	NA
Zm00001eb304320	NA
Zm00001eb304830	NA
Zm00001eb304980	NA
Zm00001eb305330	NA
Zm00001eb305520	NA
Zm00001eb306190	NA
Zm00001eb306330	NA
Zm00001eb306610	NA
Zm00001eb307620	NA
Zm00001eb308860	NA
Zm00001eb310060	NA
Zm00001eb310080	NA
Zm00001eb310430	NA
Zm00001eb311150	NA
Zm00001eb311230	NA
Zm00001eb311380	NA
Zm00001eb311980	NA
Zm00001eb312010	NA
Zm00001eb312100	NA
Zm00001eb312110	NA
Zm00001eb312150	NA
Zm00001eb312230	NA
Zm00001eb312240	NA
Zm00001eb312720	NA
Zm00001eb313100	NA
Zm00001eb313140	NA
Zm00001eb313190	NA
Zm00001eb313340	NA
Zm00001eb313900	NA
Zm00001eb314740	NA
Zm00001eb314870	NA
Zm00001eb314900	NA
Zm00001eb314910	NA
Zm00001eb315110	NA
Zm00001eb315230	NA
Zm00001eb315310	NA
Zm00001eb315330	NA
Zm00001eb315340	NA
Zm00001eb315390	NA
Zm00001eb315660	NA
Zm00001eb315960	NA
Zm00001eb316060	NA
Zm00001eb316090	NA
Zm00001eb316110	NA
Zm00001eb316130	NA
Zm00001eb316190	NA
Zm00001eb316470	NA
Zm00001eb316570	NA
Zm00001eb316950	NA
Zm00001eb317250	NA
Zm00001eb317540	NA
Zm00001eb317930	NA
Zm00001eb318050	NA
Zm00001eb318450	NA
Zm00001eb318470	NA
Zm00001eb318520	NA
Zm00001eb318960	NA
Zm00001eb319230	NA
Zm00001eb319270	NA
Zm00001eb319560	NA
Zm00001eb319740	NA
Zm00001eb319870	NA
Zm00001eb320330	NA
Zm00001eb320370	NA
Zm00001eb320480	NA
Zm00001eb320550	NA
Zm00001eb320720	NA
Zm00001eb321000	NA
Zm00001eb321310	NA
Zm00001eb321360	NA
Zm00001eb321380	NA
Zm00001eb321600	NA
Zm00001eb321760	NA
Zm00001eb322150	NA
Zm00001eb322200	NA
Zm00001eb322990	NA
Zm00001eb323150	NA
Zm00001eb323210	NA
Zm00001eb323220	NA
Zm00001eb323420	NA
Zm00001eb323880	NA
Zm00001eb324140	NA
Zm00001eb324160	NA
Zm00001eb324190	NA
Zm00001eb324210	NA
Zm00001eb324280	NA
Zm00001eb324360	NA
Zm00001eb324370	NA
Zm00001eb324530	NA
Zm00001eb324690	NA
Zm00001eb324850	NA
Zm00001eb324910	NA
Zm00001eb324920	NA
Zm00001eb325160	NA
Zm00001eb325190	NA
Zm00001eb325200	NA
Zm00001eb325260	NA
Zm00001eb325300	NA
Zm00001eb325330	NA
Zm00001eb325520	NA
Zm00001eb325540	NA
Zm00001eb325750	NA
Zm00001eb325790	NA
Zm00001eb325820	NA
Zm00001eb325990	NA
Zm00001eb326010	NA
Zm00001eb326160	NA
Zm00001eb326200	NA
Zm00001eb326240	NA
Zm00001eb326250	NA
Zm00001eb326370	NA
Zm00001eb326610	NA
Zm00001eb326950	NA
Zm00001eb327090	NA
Zm00001eb327540	NA
Zm00001eb327550	NA
Zm00001eb327650	NA
Zm00001eb328510	NA
Zm00001eb328610	NA
Zm00001eb329120	NA
Zm00001eb329290	NA
Zm00001eb330730	NA
Zm00001eb330810	NA
Zm00001eb330930	NA
Zm00001eb331070	NA
Zm00001eb331150	NA
Zm00001eb331280	NA
Zm00001eb331820	NA
Zm00001eb332040	NA
Zm00001eb332320	NA
Zm00001eb332370	NA
Zm00001eb332430	NA
Zm00001eb332470	NA
Zm00001eb332570	NA
Zm00001eb332990	NA
Zm00001eb333210	NA
Zm00001eb333260	NA
Zm00001eb333320	NA
Zm00001eb333370	NA
Zm00001eb333510	NA
Zm00001eb333710	NA
Zm00001eb333780	NA
Zm00001eb333790	NA
Zm00001eb334460	NA
Zm00001eb334630	NA
Zm00001eb335120	NA
Zm00001eb335450	NA
Zm00001eb335460	NA
Zm00001eb335510	NA
Zm00001eb335570	NA
Zm00001eb335580	NA
Zm00001eb335610	NA
Zm00001eb335780	NA
Zm00001eb335800	NA
Zm00001eb336250	NA
Zm00001eb336320	NA
Zm00001eb336480	NA
Zm00001eb336520	NA
Zm00001eb336560	NA
Zm00001eb336570	NA
Zm00001eb336700	NA
Zm00001eb337070	NA
Zm00001eb337290	NA
Zm00001eb337420	NA
Zm00001eb337460	NA
Zm00001eb337490	NA
Zm00001eb337720	NA
Zm00001eb337740	NA
Zm00001eb337770	NA
Zm00001eb337780	NA
Zm00001eb337920	NA
Zm00001eb338140	NA
Zm00001eb338370	NA
Zm00001eb338570	NA
Zm00001eb338670	NA
Zm00001eb338710	NA
Zm00001eb338780	NA
Zm00001eb338810	NA
Zm00001eb338860	NA
Zm00001eb338870	NA
Zm00001eb339150	NA
Zm00001eb339560	NA
Zm00001eb339960	NA
Zm00001eb341820	NA
Zm00001eb341930	NA
Zm00001eb342130	NA
Zm00001eb342370	NA
Zm00001eb343140	NA
Zm00001eb343240	NA
Zm00001eb343600	NA
Zm00001eb343950	NA
Zm00001eb344080	NA
Zm00001eb344090	NA
Zm00001eb344220	NA
Zm00001eb344320	NA
Zm00001eb344380	NA
Zm00001eb344540	NA
Zm00001eb344600	NA
Zm00001eb344840	NA
Zm00001eb344860	NA
Zm00001eb347030	NA
Zm00001eb347080	NA
Zm00001eb347700	NA
Zm00001eb347800	NA
Zm00001eb347900	NA
Zm00001eb348260	NA
Zm00001eb348340	NA
Zm00001eb348480	NA
Zm00001eb349000	NA
Zm00001eb349010	NA
Zm00001eb349020	NA
Zm00001eb349040	NA
Zm00001eb350110	NA
Zm00001eb350190	NA
Zm00001eb350370	NA
Zm00001eb351430	NA
Zm00001eb351600	NA
Zm00001eb351620	NA
Zm00001eb352080	NA
Zm00001eb352300	NA
Zm00001eb352380	NA
Zm00001eb352460	NA
Zm00001eb352950	NA
Zm00001eb353020	NA
Zm00001eb353260	NA
Zm00001eb353480	NA
Zm00001eb353730	NA
Zm00001eb353740	NA
Zm00001eb353770	NA
Zm00001eb353970	NA
Zm00001eb354220	NA
Zm00001eb354260	NA
Zm00001eb354510	NA
Zm00001eb354960	NA
Zm00001eb355020	NA
Zm00001eb355080	NA
Zm00001eb355100	NA
Zm00001eb355540	NA
Zm00001eb355560	NA
Zm00001eb355570	NA
Zm00001eb355720	NA
Zm00001eb355800	NA
Zm00001eb356720	NA
Zm00001eb356730	NA
Zm00001eb356820	NA
Zm00001eb357070	NA
Zm00001eb357080	NA
Zm00001eb357090	NA
Zm00001eb357130	NA
Zm00001eb357150	NA
Zm00001eb357190	NA
Zm00001eb357700	NA
Zm00001eb361600	NA
Zm00001eb363440	NA
Zm00001eb363970	NA
Zm00001eb364550	NA
Zm00001eb364680	NA
Zm00001eb364690	NA
Zm00001eb364710	NA
Zm00001eb364860	NA
Zm00001eb364870	NA
Zm00001eb364890	NA
Zm00001eb364920	NA
Zm00001eb364930	NA
Zm00001eb364940	NA
Zm00001eb365170	NA
Zm00001eb365210	NA
Zm00001eb365760	NA
Zm00001eb366260	NA
Zm00001eb366360	NA
Zm00001eb366720	NA
Zm00001eb366970	NA
Zm00001eb366990	NA
Zm00001eb367140	NA
Zm00001eb367150	NA
Zm00001eb367250	NA
Zm00001eb367430	NA
Zm00001eb367850	NA
Zm00001eb367920	NA
Zm00001eb368110	NA
Zm00001eb368230	NA
Zm00001eb368500	NA
Zm00001eb368510	NA
Zm00001eb368600	NA
Zm00001eb368620	NA
Zm00001eb368680	NA
Zm00001eb368730	NA
Zm00001eb368860	NA
Zm00001eb369610	NA
Zm00001eb369990	NA
Zm00001eb370370	NA
Zm00001eb370500	NA
Zm00001eb370510	NA
Zm00001eb370600	NA
Zm00001eb370620	NA
Zm00001eb370630	NA
Zm00001eb370640	NA
Zm00001eb370940	NA
Zm00001eb370950	NA
Zm00001eb371080	NA
Zm00001eb371600	NA
Zm00001eb371700	NA
Zm00001eb372190	NA
Zm00001eb372400	NA
Zm00001eb372710	NA
Zm00001eb372720	NA
Zm00001eb372850	NA
Zm00001eb373000	NA
Zm00001eb373010	NA
Zm00001eb373050	NA
Zm00001eb373150	NA
Zm00001eb373220	NA
Zm00001eb373540	NA
Zm00001eb373570	NA
Zm00001eb373800	NA
Zm00001eb373830	NA
Zm00001eb374070	NA
Zm00001eb374180	NA
Zm00001eb374220	NA
Zm00001eb374230	NA
Zm00001eb374790	NA
Zm00001eb374810	NA
Zm00001eb375210	NA
Zm00001eb375360	NA
Zm00001eb375570	NA
Zm00001eb376150	NA
Zm00001eb376160	NA
Zm00001eb376510	NA
Zm00001eb376690	NA
Zm00001eb376800	NA
Zm00001eb376900	NA
Zm00001eb377180	NA
Zm00001eb377400	NA
Zm00001eb377670	NA
Zm00001eb377800	NA
Zm00001eb377820	NA
Zm00001eb378220	NA
Zm00001eb378580	NA
Zm00001eb378830	NA
Zm00001eb379110	NA
Zm00001eb379460	NA
Zm00001eb379520	NA
Zm00001eb379920	NA
Zm00001eb380010	NA
Zm00001eb380150	NA
Zm00001eb380170	NA
Zm00001eb380250	NA
Zm00001eb381270	NA
Zm00001eb381460	NA
Zm00001eb382100	NA
Zm00001eb382110	NA
Zm00001eb382470	NA
Zm00001eb382490	NA
Zm00001eb383250	NA
Zm00001eb383420	NA
Zm00001eb383520	NA
Zm00001eb383540	NA
Zm00001eb385290	NA
Zm00001eb385340	NA
Zm00001eb385350	NA
Zm00001eb386250	NA
Zm00001eb386430	NA
Zm00001eb386760	NA
Zm00001eb387030	NA
Zm00001eb387360	NA
Zm00001eb387720	NA
Zm00001eb387860	NA
Zm00001eb388140	NA
Zm00001eb388380	NA
Zm00001eb388420	NA
Zm00001eb388430	NA
Zm00001eb388630	NA
Zm00001eb388720	NA
Zm00001eb388950	NA
Zm00001eb389090	NA
Zm00001eb389220	NA
Zm00001eb389460	NA
Zm00001eb389550	NA
Zm00001eb389850	NA
Zm00001eb389860	NA
Zm00001eb390010	NA
Zm00001eb390150	NA
Zm00001eb390350	NA
Zm00001eb390760	NA
Zm00001eb391170	NA
Zm00001eb391190	NA
Zm00001eb391940	NA
Zm00001eb391950	NA
Zm00001eb391970	NA
Zm00001eb392420	NA
Zm00001eb393100	NA
Zm00001eb393240	NA
Zm00001eb393340	NA
Zm00001eb393410	NA
Zm00001eb393440	NA
Zm00001eb393480	NA
Zm00001eb393520	NA
Zm00001eb393760	NA
Zm00001eb394200	NA
Zm00001eb394500	NA
Zm00001eb394630	NA
Zm00001eb394830	NA
Zm00001eb394850	NA
Zm00001eb394890	NA
Zm00001eb395190	NA
Zm00001eb395350	NA
Zm00001eb395360	NA
Zm00001eb395570	NA
Zm00001eb395860	NA
Zm00001eb395890	NA
Zm00001eb395940	NA
Zm00001eb396200	NA
Zm00001eb396240	NA
Zm00001eb396310	NA
Zm00001eb396550	NA
Zm00001eb396720	NA
Zm00001eb396930	NA
Zm00001eb397120	NA
Zm00001eb397160	NA
Zm00001eb397400	NA
Zm00001eb397670	NA
Zm00001eb398360	NA
Zm00001eb398510	NA
Zm00001eb398760	NA
Zm00001eb398870	NA
Zm00001eb399380	NA
Zm00001eb399450	NA
Zm00001eb399640	NA
Zm00001eb399670	NA
Zm00001eb399880	NA
Zm00001eb400200	NA
Zm00001eb400650	NA
Zm00001eb400940	NA
Zm00001eb400950	NA
Zm00001eb401040	NA
Zm00001eb401220	NA
Zm00001eb401320	NA
Zm00001eb401340	NA
Zm00001eb401430	NA
Zm00001eb401480	NA
Zm00001eb401750	NA
Zm00001eb401980	NA
Zm00001eb402150	NA
Zm00001eb402230	NA
Zm00001eb402260	NA
Zm00001eb402290	NA
Zm00001eb402920	NA
Zm00001eb403300	NA
Zm00001eb403580	NA
Zm00001eb403910	NA
Zm00001eb403990	NA
Zm00001eb404230	NA
Zm00001eb404260	NA
Zm00001eb404750	NA
Zm00001eb405670	NA
Zm00001eb405770	NA
Zm00001eb405780	NA
Zm00001eb406000	NA
Zm00001eb406090	NA
Zm00001eb406120	NA
Zm00001eb406140	NA
Zm00001eb406170	NA
Zm00001eb406270	NA
Zm00001eb406340	NA
Zm00001eb406430	NA
Zm00001eb406470	NA
Zm00001eb406480	NA
Zm00001eb406610	NA
Zm00001eb406650	NA
Zm00001eb406670	NA
Zm00001eb406700	NA
Zm00001eb406770	NA
Zm00001eb406910	NA
Zm00001eb407140	NA
Zm00001eb407210	NA
Zm00001eb407450	NA
Zm00001eb407460	NA
Zm00001eb407700	NA
Zm00001eb407760	NA
Zm00001eb408000	NA
Zm00001eb408560	NA
Zm00001eb408570	NA
Zm00001eb408810	NA
Zm00001eb408820	NA
Zm00001eb409210	NA
Zm00001eb409720	NA
Zm00001eb409730	NA
Zm00001eb409850	NA
Zm00001eb410840	NA
Zm00001eb411410	NA
Zm00001eb411560	NA
Zm00001eb411570	NA
Zm00001eb411600	NA
Zm00001eb413020	NA
Zm00001eb413330	NA
Zm00001eb413760	NA
Zm00001eb414470	NA
Zm00001eb414820	NA
Zm00001eb414840	NA
Zm00001eb414860	NA
Zm00001eb414870	NA
Zm00001eb414940	NA
Zm00001eb415070	NA
Zm00001eb415570	NA
Zm00001eb416290	NA
Zm00001eb416380	NA
Zm00001eb416730	NA
Zm00001eb417160	NA
Zm00001eb417230	NA
Zm00001eb417750	NA
Zm00001eb418120	NA
Zm00001eb418280	NA
Zm00001eb418450	NA
Zm00001eb419360	NA
Zm00001eb419630	NA
Zm00001eb420800	NA
Zm00001eb420820	NA
Zm00001eb420880	NA
Zm00001eb421430	NA
Zm00001eb421440	NA
Zm00001eb421620	NA
Zm00001eb421640	NA
Zm00001eb421650	NA
Zm00001eb421670	NA
Zm00001eb421680	NA
Zm00001eb421690	NA
Zm00001eb421890	NA
Zm00001eb421920	NA
Zm00001eb422060	NA
Zm00001eb422110	NA
Zm00001eb422370	NA
Zm00001eb422540	NA
Zm00001eb422780	NA
Zm00001eb423120	NA
Zm00001eb423180	NA
Zm00001eb423190	NA
Zm00001eb423360	NA
Zm00001eb423380	NA
Zm00001eb423390	NA
Zm00001eb423840	NA
Zm00001eb423850	NA
Zm00001eb423860	NA
Zm00001eb424320	NA
Zm00001eb424330	NA
Zm00001eb424340	NA
Zm00001eb424490	NA
Zm00001eb424510	NA
Zm00001eb424880	NA
Zm00001eb425330	NA
Zm00001eb425390	NA
Zm00001eb425580	NA
Zm00001eb425630	NA
Zm00001eb425720	NA
Zm00001eb425770	NA
Zm00001eb425910	NA
Zm00001eb425940	NA
[truncated: 11,208 more rows]
