# Supplementary material for: Hybrid allele-specific ChIP-seq analysis identifies variation in brassinosteroid-responsive transcription factor binding linked to traits in maize
Source: Genome Biol. 2023 May 8;24:108. doi: 10.1186/s13059-023-02909-w (PMC10165856; doi:10.1186/s13059-023-02909-w)
Supplement: Supplementary file 9 — Additional file 9: Table S8. List of 33267 SNPs with significant allele-specific bias in linkage groups. [file 13059_2023_2909_MOESM9_ESM.xlsx]

## Sheet: Table_S8
Table S8: List of 33267 SNPs with significant allele-specific bias in linkage groups.
B73-chr	B73-pos	B73-base	Mo17-base	Mo17-position	Reads-B73	Reads-Mo17	POSTfreq	p-value (corrected)
B73-chr1	495263	G	A	Mo17-chr1:834425	53	1	0.981481	7.22275e-10
B73-chr1	495358	C	T	Mo17-chr1:834520	44	4	0.916667	0.000242446
B73-chr1	3260751	A	G	Mo17-chr1:3884139	443	257	0.632857	6.8045e-08
B73-chr1	3260786	T	C	Mo17-chr1:3884174	566	303	0.651323	4.17316e-15
B73-chr1	3260802	G	A	Mo17-chr1:3884190	597	341	0.636461	7.17544e-13
B73-chr1	3260864	T	C	Mo17-chr1:3884252	630	368	0.631263	1.12026e-12
B73-chr1	3260872	C	T	Mo17-chr1:3884260	627	362	0.633974	3.30321e-13
B73-chr1	3260873	C	G	Mo17-chr1:3884261	637	367	0.634462	1.41553e-13
B73-chr1	3260876	T	C	Mo17-chr1:3884265	641	374	0.631527	5.22936e-13
B73-chr1	3260879	T	G	Mo17-chr1:3884268	640	368	0.634921	9.29501e-14
B73-chr1	3260880	G	C	Mo17-chr1:3884269	638	365	0.636092	5.6282e-14
B73-chr1	3260912	G	A	Mo17-chr1:3884301	644	363	0.639523	6.10674e-15
B73-chr1	3260940	C	T	Mo17-chr1:3884329	578	334	0.633772	8.29985e-12
B73-chr1	3260952	G	A	Mo17-chr1:3884341	547	308	0.639766	4.20225e-12
B73-chr1	3261037	C	A	Mo17-chr1:3884426	291	155	0.652466	7.2195e-06
B73-chr1	3443325	G	A	Mo17-chr1:4092913	53	6	0.898305	2.81954e-05
B73-chr1	3443330	G	T	Mo17-chr1:4092918	54	8	0.870968	0.000298707
B73-chr1	3443331	T	A	Mo17-chr1:4092919	55	7	0.887097	4.01575e-05
B73-chr1	3652439	A	T	Mo17-chr1:4230960	47	6	0.886792	0.000997226
B73-chr1	4095310	A	C	Mo17-chr1:4637847	213	75	0.739583	9.50986e-12
B73-chr1	4095317	G	C	Mo17-chr1:4637854	235	80	0.746032	3.72094e-14
B73-chr1	4095331	A	T	Mo17-chr1:4637889	266	127	0.676845	1.2773e-07
B73-chr1	4095438	T	C	Mo17-chr1:4637931	350	159	0.687623	4.13254e-13
B73-chr1	4101457	C	G	Mo17-chr9:162339084	74	13	0.850575	2.85143e-06
B73-chr1	4673185	A	T	Mo17-chr1:5160027	369	206	0.641739	4.09835e-07
B73-chr1	4848240	C	G	Mo17-chr1:5475128	131	45	0.744318	5.78169e-06
B73-chr1	4851720	T	C	Mo17-chr1:5478918	133	35	0.791667	1.30936e-09
B73-chr1	4851733	T	C	Mo17-chr1:5478931	127	39	0.76506	5.76085e-07
B73-chr1	4851768	T	C	Mo17-chr1:5478966	115	36	0.761589	1.05842e-05
B73-chr1	4877096	G	A	Mo17-chr1:5510500	344	109	0.759382	2.82662e-25
B73-chr1	5378937	C	G	Mo17-chr1:5962000	75	17	0.815217	0.000147361
B73-chr1	5379088	T	C	Mo17-chr1:5962153	79	12	0.868132	4.97704e-08
B73-chr1	5381112	T	C	Mo17-chr1:5963847	122	13	0.903704	1.39557e-18
B73-chr1	5766997	C	T	Mo17-chr1:6494057	357	113	0.759574	2.15498e-26
B73-chr1	5767047	T	A	Mo17-chr1:6494107	457	102	0.817531	5.80916e-51
B73-chr1	5767050	T	G	Mo17-chr1:6494110	464	106	0.814035	6.30319e-51
B73-chr1	5767052	T	C	Mo17-chr1:6494112	467	108	0.812174	1.05621e-50
B73-chr1	5767055	C	G	Mo17-chr1:6494115	489	106	0.821849	2.16229e-56
B73-chr1	5767057	A	C	Mo17-chr1:6494117	493	108	0.8203	2.32788e-56
B73-chr1	5767177	G	T	Mo17-chr1:6495080	494	202	0.70977	2.99048e-25
B73-chr1	5767212	C	G	Mo17-chr1:6495145	404	160	0.716312	3.88648e-21
B73-chr1	5767214	T	G	Mo17-chr1:6495147	402	164	0.710247	8.17669e-20
B73-chr1	5768320	G	A	Mo17-chr1:6529998	279	96	0.744	2.4272e-17
B73-chr1	5768374	T	C	Mo17-chr1:6530052	318	110	0.742991	4.73768e-20
B73-chr1	5768375	T	C	Mo17-chr1:6530053	319	109	0.745327	1.57442e-20
B73-chr1	6245663	C	G	Mo17-chr1:6965928	391	118	0.768173	3.94633e-31
B73-chr1	6245670	A	T	Mo17-chr1:6965935	430	128	0.770609	2.42875e-35
B73-chr1	6245705	C	T	Mo17-chr1:6965971	498	157	0.760305	1.32972e-38
B73-chr1	6245720	C	G	Mo17-chr1:6965986	528	162	0.765217	1.44673e-42
B73-chr1	6245741	C	T	Mo17-chr1:6966007	508	161	0.759342	3.75131e-39
B73-chr1	6245764	G	A	Mo17-chr1:6966030	505	161	0.758258	1.35162e-38
B73-chr1	6245766	G	C	Mo17-chr1:6966032	502	163	0.754887	2.13164e-37
B73-chr1	6263309	G	T	Mo17-chr1:6985020	62	12	0.837838	0.000542111
B73-chr1	6586536	A	G	Mo17-chr1:200812951	173	44	0.797235	1.62201e-14
B73-chr1	7298522	C	G	Mo17-chr1:7839935	517	189	0.732295	1.9387e-32
B73-chr1	7298597	A	C	Mo17-chr1:7840020	804	382	0.677909	6.36176e-32
B73-chr1	7298719	G	A	Mo17-chr1:7840135	645	382	0.628043	2.55574e-12
B73-chr1	7298745	T	C	Mo17-chr1:7840161	569	333	0.63082	5.58666e-11
B73-chr1	7298746	G	C	Mo17-chr1:7840162	570	331	0.63263	2.27449e-11
B73-chr1	7298747	T	C	Mo17-chr1:7840163	561	327	0.631757	7.33297e-11
B73-chr1	7298750	A	G	Mo17-chr1:7840166	543	329	0.622706	1.02306e-08
B73-chr1	7301720	G	C	Mo17-chr1:7861633	194	18	0.915094	7.25975e-34
B73-chr1	7301725	G	C	Mo17-chr1:7861638	192	16	0.923077	6.15209e-35
B73-chr1	7301745	C	G	Mo17-chr1:7861658	188	22	0.895238	2.34461e-29
B73-chr1	7301772	C	T	Mo17-chr1:7861685	179	26	0.873171	9.4314e-25
B73-chr1	7330104	G	A	Mo17-chr1:7926098	476	244	0.661111	7.37239e-14
B73-chr1	7330165	C	T	Mo17-chr1:7926166	597	303	0.663333	6.00961e-19
B73-chr1	7330171	C	G	Mo17-chr1:7926172	598	317	0.653552	9.21624e-17
B73-chr1	7330226	G	A	Mo17-chr1:7926227	545	299	0.645735	2.88594e-13
B73-chr1	7330315	C	T	Mo17-chr1:7926320	395	207	0.656146	4.66918e-10
B73-chr1	7334857	G	T	Mo17-chr1:7930847	706	139	0.835503	1.15228e-89
B73-chr1	7334868	C	G	Mo17-chr1:7930858	699	147	0.826241	3.12382e-84
B73-chr1	7334870	G	C	Mo17-chr1:7930860	693	156	0.816254	5.13827e-79
B73-chr1	7334871	C	T	Mo17-chr1:7930861	693	156	0.816254	5.13827e-79
B73-chr1	7334872	G	C	Mo17-chr1:7930862	696	158	0.814988	8.76169e-79
B73-chr1	7334941	T	G	Mo17-chr1:7930937	497	147	0.771739	8.35295e-42
B73-chr1	7334955	G	C	Mo17-chr1:7930951	472	151	0.757624	1.01419e-35
B73-chr1	7334957	C	T	Mo17-chr1:7930953	471	152	0.756019	3.25985e-35
B73-chr1	7335028	A	T	Mo17-chr1:7931034	223	98	0.694704	1.88086e-07
B73-chr1	7335029	A	G	Mo17-chr1:7931035	222	98	0.69375	2.64588e-07
B73-chr1	7335932	A	G	Mo17-chr1:7932673	202	40	0.834711	1.24761e-22
B73-chr1	7969170	A	C	Mo17-chr1:8611958	160	20	0.888889	1.4253e-23
B73-chr1	7969173	A	T	Mo17-chr1:8611961	162	20	0.89011	4.41997e-24
B73-chr1	7969177	A	T	Mo17-chr1:8611965	159	20	0.888268	2.55712e-23
B73-chr1	7969178	A	G	Mo17-chr1:8611966	159	22	0.878453	4.93766e-22
B73-chr1	7969179	A	T	Mo17-chr1:8611967	159	22	0.878453	4.93766e-22
B73-chr1	8178544	G	T	Mo17-chr1:8898719	38	2	0.95	0.000228117
B73-chr1	8178545	T	C	Mo17-chr1:8898720	37	2	0.948718	0.000439555
B73-chr1	8178553	T	C	Mo17-chr1:8898728	42	2	0.954545	1.63676e-05
B73-chr1	8178565	C	T	Mo17-chr1:8898740	50	1	0.980392	5.66845e-09
B73-chr1	8178646	C	T	Mo17-chr1:8898821	46	4	0.92	6.9779e-05
B73-chr1	8639117	C	G	Mo17-chr1:9737021	150	47	0.761421	7.73305e-09
B73-chr1	8639126	C	T	Mo17-chr1:9737030	145	45	0.763158	1.47536e-08
B73-chr1	8639128	G	A	Mo17-chr1:9737032	150	46	0.765306	3.56986e-09
B73-chr1	8639154	C	T	Mo17-chr1:9737058	147	41	0.781915	2.33205e-10
B73-chr1	8639176	A	G	Mo17-chr1:9737080	145	36	0.801105	1.09004e-11
B73-chr1	8639189	C	T	Mo17-chr1:9737101	143	39	0.785714	2.66688e-10
B73-chr1	8639194	A	G	Mo17-chr1:9737106	140	43	0.765027	2.81163e-08
B73-chr1	8639195	A	C	Mo17-chr1:9737107	140	42	0.769231	1.27798e-08
B73-chr1	8639208	T	C	Mo17-chr1:9737120	135	42	0.762712	1.16581e-07
B73-chr1	9302003	T	A	Mo17-chr1:10498569	596	289	0.673446	1.94495e-21
B73-chr1	9302005	C	G	Mo17-chr1:10498571	614	290	0.679204	1.09425e-23
B73-chr1	9302006	G	T	Mo17-chr1:10498572	608	291	0.676307	1.14719e-22
B73-chr1	9302008	G	C	Mo17-chr1:10498574	611	292	0.676633	7.07494e-23
B73-chr1	9302009	T	C	Mo17-chr1:10498575	613	289	0.679601	9.43872e-24
B73-chr1	9302119	C	G	Mo17-chr1:10498636	825	291	0.739247	5.42093e-57
B73-chr1	9302164	T	A	Mo17-chr1:10498681	661	243	0.731195	3.70937e-42
B73-chr1	9337650	G	T	Mo17-chr1:10526195	131	21	0.861842	9.26861e-16
B73-chr1	9361055	T	C	Mo17-chr1:10579939	104	3	0.971963	2.04923e-22
B73-chr1	9361080	G	T	Mo17-chr1:10579964	107	3	0.972727	2.71466e-23
B73-chr1	9361088	G	C	Mo17-chr1:10579972	107	3	0.972727	2.71466e-23
B73-chr1	9361091	A	G	Mo17-chr1:10579975	111	3	0.973684	1.82886e-24
B73-chr1	9361095	G	A	Mo17-chr1:10579979	111	2	0.982301	8.54051e-26
B73-chr1	9361097	C	T	Mo17-chr1:10579981	109	2	0.981982	3.35763e-25
B73-chr1	9361102	T	C	Mo17-chr1:10579986	108	2	0.981818	6.65648e-25
B73-chr1	9361119	T	C	Mo17-chr1:10611834	105	5	0.954545	1.90061e-20
B73-chr1	9361146	C	T	Mo17-chr1:10611861	113	7	0.941667	1.01273e-20
B73-chr1	9361168	G	A	Mo17-chr1:10611877	111	7	0.940678	3.62964e-20
B73-chr1	9361179	C	T	Mo17-chr1:10611888	101	7	0.935185	2.09029e-17
B73-chr1	9361183	A	G	Mo17-chr1:10611892	104	7	0.936937	3.12075e-18
B73-chr1	9361191	A	G	Mo17-chr1:10611900	100	8	0.925926	2.85121e-16
B73-chr1	9361200	T	A	Mo17-chr1:10611909	97	8	0.92381	1.84333e-15
B73-chr1	9361212	C	T	Mo17-chr1:10611921	87	7	0.925532	1.39672e-13
B73-chr1	9361227	C	A	Mo17-chr1:10611936	85	4	0.955056	8.62952e-16
B73-chr1	9361238	C	A	Mo17-chr1:10611947	72	4	0.947368	4.23729e-12
B73-chr1	9768450	T	G	Mo17-chr1:11050122	135	54	0.714286	0.000378476
B73-chr1	9768466	C	T	Mo17-chr1:11050139	153	62	0.711628	5.01136e-05
B73-chr1	9769646	T	G	Mo17-chr1:11051031	195	91	0.681818	6.67203e-05
B73-chr1	9769755	T	A	Mo17-chr1:11051131	169	76	0.689796	0.000336488
B73-chr1	10561547	T	A	Mo17-chr1:11767356	132	18	0.88	8.50477e-18
B73-chr1	10561553	T	C	Mo17-chr1:11767362	135	17	0.888158	3.38181e-19
B73-chr1	10561560	G	C	Mo17-chr1:11767369	137	15	0.901316	4.42908e-21
B73-chr1	10561567	G	A	Mo17-chr1:11767539	130	33	0.797546	8.71667e-10
B73-chr1	10561609	G	A	Mo17-chr1:11767585	121	30	0.801325	3.96528e-09
B73-chr1	11557031	G	C	Mo17-chr1:12686835	139	46	0.751351	4.12683e-07
B73-chr1	11557036	A	C	Mo17-chr1:12686840	140	49	0.740741	2.24453e-06
B73-chr1	11557037	A	G	Mo17-chr1:12686841	137	49	0.736559	7.59347e-06
B73-chr1	11557039	T	C	Mo17-chr1:12686843	137	49	0.736559	7.59347e-06
B73-chr1	11557044	A	G	Mo17-chr1:12686846	140	49	0.740741	2.24453e-06
B73-chr1	11557045	T	G	Mo17-chr1:12686847	139	50	0.73545	6.598e-06
B73-chr1	11557051	T	G	Mo17-chr1:12686853	147	51	0.742424	5.02849e-07
B73-chr1	11557052	T	C	Mo17-chr1:12686854	148	51	0.743719	3.3327e-07
B73-chr1	11557137	A	C	Mo17-chr1:12686880	205	46	0.816733	1.73658e-20
B73-chr1	11557139	C	T	Mo17-chr1:12686882	206	47	0.814229	2.92977e-20
B73-chr1	11557180	T	A	Mo17-chr1:12686929	173	71	0.709016	5.76148e-06
B73-chr1	11557199	C	T	Mo17-chr1:12686954	165	75	0.6875	0.000778608
B73-chr1	11558178	G	C	Mo17-chr1:12687689	239	107	0.690751	5.76199e-08
B73-chr1	11558196	C	T	Mo17-chr1:12687707	209	91	0.696667	6.0489e-07
B73-chr1	12609396	T	C	Mo17-chr1:13936559	83	22	0.790476	0.000206975
B73-chr1	12675475	A	T	Mo17-chr1:14044452	78	17	0.821053	1.93705e-05
B73-chr1	12675488	C	T	Mo17-chr1:14044465	82	16	0.836735	8.05205e-07
B73-chr1	12675515	T	G	Mo17-chr1:14044492	81	17	0.826531	4.11854e-06
B73-chr1	12675525	T	A	Mo17-chr1:14044502	82	12	0.87234	9.17475e-09
B73-chr1	12675542	G	A	Mo17-chr1:14044519	86	10	0.895833	4.69214e-11
B73-chr1	12675543	C	T	Mo17-chr1:14044520	85	10	0.894737	8.47441e-11
B73-chr1	12675553	G	C	Mo17-chr1:14044532	88	9	0.907216	2.7556e-12
B73-chr1	12675592	C	A	Mo17-chr1:14044572	91	7	0.928571	1.14228e-14
B73-chr1	12675967	A	G	Mo17-chr1:174539643	36	1	0.972973	8.08978e-05
B73-chr1	15084026	C	T	Mo17-chr1:16586453	101	25	0.801587	5.69099e-07
B73-chr1	15084027	C	A	Mo17-chr1:16586454	102	27	0.790698	2.22956e-06
B73-chr1	15084050	C	A	Mo17-chr1:16586477	111	37	0.75	0.000123117
B73-chr1	15084102	A	T	Mo17-chr1:16586527	115	41	0.737179	0.00038249
B73-chr1	15650905	C	G	Mo17-chr1:17169015	67	7	0.905405	3.11576e-08
B73-chr1	15650906	A	G	Mo17-chr1:17169016	68	7	0.906667	1.69987e-08
B73-chr1	15650907	T	A	Mo17-chr1:17169017	69	7	0.907895	9.26274e-09
B73-chr1	15650909	C	G	Mo17-chr1:17169019	68	7	0.906667	1.69987e-08
B73-chr1	15650913	A	T	Mo17-chr1:17169023	68	6	0.918919	2.96443e-09
B73-chr1	15650914	C	G	Mo17-chr1:17169024	69	4	0.945205	2.97076e-11
B73-chr1	15650916	G	T	Mo17-chr1:17169026	70	3	0.958904	1.54688e-12
B73-chr1	15650919	G	A	Mo17-chr1:17169029	69	2	0.971831	2.28958e-13
B73-chr1	15650921	G	T	Mo17-chr1:17169031	69	2	0.971831	2.28958e-13
B73-chr1	16183166	T	G	Mo17-chr1:17817610	332	148	0.691667	9.7064e-13
B73-chr1	16183251	C	T	Mo17-chr1:17817695	382	166	0.69708	2.85876e-16
B73-chr1	16183279	C	T	Mo17-chr1:17817723	360	160	0.692308	2.38042e-14
B73-chr1	16183328	G	C	Mo17-chr1:17817764	326	125	0.722838	2.27023e-17
B73-chr1	16183332	C	T	Mo17-chr1:17817770	321	123	0.722973	4.49018e-17
B73-chr1	16183382	A	C	Mo17-chr1:17817823	257	96	0.728045	1.60667e-13
B73-chr1	16183386	C	G	Mo17-chr1:17817827	254	91	0.736232	2.07287e-14
B73-chr1	17047605	A	G	Mo17-chr1:18715287	301	171	0.637712	0.000168772
B73-chr1	17047627	C	G	Mo17-chr1:18715309	293	165	0.639738	0.000167178
B73-chr1	17047641	T	G	Mo17-chr1:18715323	318	160	0.665272	2.1794e-08
B73-chr1	17047690	A	C	Mo17-chr1:18715372	315	128	0.711061	8.12217e-15
B73-chr1	17047723	C	T	Mo17-chr1:18715405	318	150	0.679487	2.54219e-10
B73-chr1	17047731	C	G	Mo17-chr1:18715413	307	139	0.688341	4.63848e-11
B73-chr1	17047779	G	T	Mo17-chr1:18715462	252	89	0.739003	1.80643e-14
B73-chr1	17047786	G	T	Mo17-chr1:18715469	245	85	0.742424	2.00266e-14
B73-chr1	17052763	T	A	Mo17-chr1:18720891	740	301	0.710855	3.42197e-40
B73-chr1	17052818	G	C	Mo17-chr1:18720919	784	324	0.707581	1.31438e-41
B73-chr1	17052823	T	C	Mo17-chr1:18720924	761	336	0.69371	2.39397e-35
B73-chr1	17052840	G	T	Mo17-chr1:18720941	767	333	0.697273	6.57176e-37
B73-chr1	17054557	C	T	Mo17-chr1:18722210	129	36	0.781818	2.02261e-08
B73-chr1	17054560	G	A	Mo17-chr1:18722213	131	36	0.784431	8.05493e-09
B73-chr1	17054561	G	C	Mo17-chr1:18722222	133	40	0.768786	9.06953e-08
B73-chr1	17054562	G	A	Mo17-chr1:18722223	133	41	0.764368	1.99283e-07
B73-chr1	17054564	G	T	Mo17-chr1:18722225	133	42	0.76	2.7906e-07
B73-chr1	17054573	T	C	Mo17-chr1:18722234	137	48	0.740541	3.86787e-06
B73-chr1	17054608	G	C	Mo17-chr1:18722269	173	72	0.706122	1.0101e-05
B73-chr1	18826892	T	A	Mo17-chr1:20382676	467	146	0.761827	3.07181e-36
B73-chr1	19644995	C	T	Mo17-chr1:21168101	58	2	0.966667	3.80743e-10
B73-chr1	19645071	T	C	Mo17-chr1:21168177	68	3	0.957746	5.81527e-12
B73-chr1	19645124	G	C	Mo17-chr1:21168230	76	2	0.974359	1.99549e-15
B73-chr1	19645137	A	G	Mo17-chr1:21168243	80	1	0.987654	5.81055e-18
B73-chr1	19815639	G	A	Mo17-chr1:21326193	114	41	0.735484	0.000571519
B73-chr1	19839438	C	A	Mo17-chr9:76313676	39	2	0.95122	0.000118251
B73-chr1	19839439	T	G	Mo17-chr9:76313677	41	2	0.953488	3.16736e-05
B73-chr1	19839446	T	C	Mo17-chr9:76313684	41	2	0.953488	3.16736e-05
B73-chr1	19839447	G	A	Mo17-chr9:76313685	41	2	0.953488	3.16736e-05
B73-chr1	19839449	C	T	Mo17-chr9:76313687	43	2	0.955556	8.4501e-06
B73-chr1	19839548	A	G	Mo17-chr9:76313716	44	2	0.956522	4.35857e-06
B73-chr1	19839553	G	A	Mo17-chr9:76313721	43	2	0.955556	8.4501e-06
B73-chr1	19839563	G	T	Mo17-chr9:76313723	40	2	0.952381	6.12318e-05
B73-chr1	19839569	G	A	Mo17-chr9:76313729	39	2	0.95122	0.000118251
B73-chr1	19839571	T	C	Mo17-chr9:76313731	37	2	0.948718	0.000439555
B73-chr1	19839572	C	G	Mo17-chr9:76313732	37	2	0.948718	0.000439555
B73-chr1	19839574	T	C	Mo17-chr9:76313734	37	2	0.948718	0.000439555
B73-chr1	19839575	G	A	Mo17-chr9:76313735	37	2	0.948718	0.000439555
B73-chr1	19839577	G	A	Mo17-chr9:76313737	38	2	0.95	0.000228117
B73-chr1	19839578	G	T	Mo17-chr9:76313738	38	2	0.95	0.000228117
B73-chr1	21627186	C	T	Mo17-chr1:22774812	72	10	0.878049	1.65293e-07
B73-chr1	21627191	T	G	Mo17-chr1:22774834	76	7	0.915663	1.28064e-10
B73-chr1	21627193	T	G	Mo17-chr1:22774836	74	9	0.891566	1.17366e-08
B73-chr1	21627195	T	G	Mo17-chr1:22774838	74	9	0.891566	1.17366e-08
B73-chr1	21627199	T	G	Mo17-chr1:22774842	77	10	0.885057	9.20542e-09
B73-chr1	21627201	T	A	Mo17-chr1:22774844	79	14	0.849462	6.47888e-07
B73-chr1	21627213	A	G	Mo17-chr1:22774856	82	18	0.82	7.10315e-06
B73-chr1	21627222	T	G	Mo17-chr1:22774865	84	18	0.823529	2.54452e-06
B73-chr1	21627292	A	G	Mo17-chr1:22774945	125	29	0.811688	2.10227e-10
B73-chr1	21911075	G	T	Mo17-chr1:23062985	400	244	0.621118	4.55748e-05
B73-chr1	21911076	T	A	Mo17-chr1:23062986	401	243	0.622671	2.67578e-05
B73-chr1	21911079	G	T	Mo17-chr1:23063011	405	242	0.625966	6.03589e-06
B73-chr1	21911081	T	C	Mo17-chr1:23063013	397	239	0.624214	2.02101e-05
B73-chr1	21911084	T	G	Mo17-chr1:23063018	404	247	0.620584	3.50279e-05
B73-chr1	22651523	C	G	Mo17-chr1:23663981	175	68	0.720165	4.73993e-07
B73-chr1	22651608	C	A	Mo17-chr1:23664066	151	46	0.766497	2.29676e-09
B73-chr1	22651631	T	G	Mo17-chr1:23664089	140	44	0.76087	6.07862e-08
B73-chr1	22654704	C	T	Mo17-chr1:23666975	342	191	0.641651	3.18383e-06
B73-chr1	22654710	G	A	Mo17-chr1:23666981	330	184	0.642023	6.29248e-06
B73-chr1	22819064	A	C	Mo17-chr1:23929885	156	62	0.715596	1.64758e-05
B73-chr1	22819073	G	A	Mo17-chr1:23929894	165	50	0.767442	1.10752e-10
B73-chr1	22819122	T	G	Mo17-chr1:23929943	148	3	0.980132	2.45618e-35
B73-chr1	22819125	T	G	Mo17-chr1:23929966	150	14	0.914634	2.95444e-25
B73-chr1	22819133	T	C	Mo17-chr1:23929974	144	26	0.847059	4.07315e-16
B73-chr1	23169415	G	A	Mo17-chr1:24309397	224	71	0.759322	5.48331e-15
B73-chr1	23169442	G	T	Mo17-chr1:24309424	219	81	0.73	4.52362e-11
B73-chr1	23793681	A	G	Mo17-chr1:24942940	572	291	0.662804	6.40739e-18
B73-chr1	23793766	T	C	Mo17-chr1:24943032	485	251	0.658967	9.37535e-14
B73-chr1	24340867	G	T	Mo17-chr1:25366169	105	29	0.783582	3.17803e-06
B73-chr1	24340926	G	C	Mo17-chr1:25366220	100	27	0.787402	5.72357e-06
B73-chr1	24340973	G	A	Mo17-chr1:25366269	85	22	0.794393	7.96136e-05
B73-chr1	24353377	G	A	Mo17-chr1:25378852	207	92	0.692308	2.01409e-06
B73-chr1	24353388	T	A	Mo17-chr1:25378863	218	77	0.738983	4.86e-12
B73-chr1	24603718	A	T	Mo17-chr1:25719041	154	67	0.696833	0.000551848
B73-chr1	24934113	T	G	Mo17-chr1:26125543	141	50	0.73822	2.9428e-06
B73-chr1	24934114	G	A	Mo17-chr1:26125544	140	49	0.740741	2.24453e-06
B73-chr1	24934136	G	T	Mo17-chr1:26125598	162	69	0.701299	9.74586e-05
B73-chr1	24934167	G	T	Mo17-chr1:26125629	145	62	0.700483	0.000899758
B73-chr1	24934172	G	T	Mo17-chr1:26125634	146	57	0.719212	3.58857e-05
B73-chr1	24934175	G	A	Mo17-chr1:26125637	147	57	0.720588	2.45356e-05
B73-chr1	25498141	C	A	Mo17-chr1:26731320	73	3	0.960526	2.11424e-13
B73-chr1	27066485	G	A	Mo17-chr9:153538135	137	40	0.774011	1.53098e-08
B73-chr1	27066492	C	G	Mo17-chr9:153538120	143	38	0.790055	1.10606e-10
B73-chr1	27066505	T	C	Mo17-chr9:153538107	165	36	0.820896	3.20635e-16
B73-chr1	27066506	G	C	Mo17-chr9:153538106	167	37	0.818627	3.29138e-16
B73-chr1	27066511	G	A	Mo17-chr9:153538101	172	38	0.819048	7.38307e-17
B73-chr1	27066539	G	A	Mo17-chr9:153538100	173	39	0.816038	1.249e-16
B73-chr1	27066540	G	C	Mo17-chr9:153538099	167	38	0.814634	9.17152e-16
B73-chr1	27066569	C	G	Mo17-chr9:153538073	139	29	0.827381	1.77016e-13
B73-chr1	27066589	A	C	Mo17-chr9:153538054	121	30	0.801325	3.96528e-09
B73-chr1	27066593	T	C	Mo17-chr9:153538050	117	30	0.795918	2.71746e-08
B73-chr1	27066595	G	A	Mo17-chr9:153538048	114	30	0.791667	1.1318e-07
B73-chr1	27066602	C	T	Mo17-chr9:153538041	108	27	0.8	1.26042e-07
B73-chr1	27066609	G	A	Mo17-chr9:153538036	100	27	0.787402	5.72357e-06
B73-chr1	27066620	T	C	Mo17-chr9:153538025	81	21	0.794118	0.000217886
B73-chr1	27066625	C	T	Mo17-chr9:153538020	84	21	0.8	5.10707e-05
B73-chr1	27496334	T	C	Mo17-chr1:28974205	150	58	0.721154	1.43757e-05
B73-chr1	27496382	G	T	Mo17-chr1:28974252	173	71	0.709016	5.76148e-06
B73-chr1	27496429	A	T	Mo17-chr1:28974299	165	68	0.708155	1.91885e-05
B73-chr1	27496437	C	A	Mo17-chr1:28974307	157	64	0.710407	3.6407e-05
B73-chr1	28417971	T	A	Mo17-chr1:30067391	119	26	0.82069	1.97598e-10
B73-chr1	28417975	G	C	Mo17-chr1:30067395	117	26	0.818182	5.44549e-10
B73-chr1	28417978	G	A	Mo17-chr1:30067398	118	26	0.819444	3.2826e-10
B73-chr1	28417983	G	C	Mo17-chr1:30067409	112	23	0.82963	2.87513e-10
B73-chr1	28417984	G	A	Mo17-chr1:30067410	113	23	0.830882	1.70849e-10
B73-chr1	32731603	A	T	Mo17-chr1:34861697	198	28	0.876106	2.95911e-28
B73-chr1	32731612	C	G	Mo17-chr1:34861706	198	32	0.86087	6.66106e-26
B73-chr1	32731616	C	A	Mo17-chr1:34861707	201	33	0.858974	4.60564e-26
B73-chr1	32731617	A	C	Mo17-chr1:34861708	206	33	0.861925	2.88114e-27
B73-chr1	32731651	G	A	Mo17-chr1:34861742	312	25	0.925816	2.89118e-60
B73-chr1	32731682	C	G	Mo17-chr1:34861773	320	11	0.966767	2.36216e-76
B73-chr1	32731685	C	T	Mo17-chr1:34861776	325	2	0.993884	1.47032e-90
B73-chr1	32731741	G	A	Mo17-chr1:34861777	288	3	0.989691	1.29281e-77
B73-chr1	32731742	C	T	Mo17-chr1:34861778	286	3	0.989619	5.1787e-77
B73-chr1	32731744	G	C	Mo17-chr1:34861780	280	3	0.989399	3.32816e-75
B73-chr1	32731752	C	T	Mo17-chr1:34861788	268	3	0.98893	1.37278e-71
B73-chr1	32731753	C	T	Mo17-chr1:34861789	271	3	0.989051	1.71334e-72
B73-chr1	32731755	A	G	Mo17-chr1:34861791	267	3	0.988889	2.74686e-71
B73-chr1	32731759	G	A	Mo17-chr1:34861795	261	4	0.984906	6.26492e-68
B73-chr1	32731760	A	G	Mo17-chr1:34862412	255	41	0.861486	1.7057e-34
B73-chr1	32731761	C	T	Mo17-chr1:34862413	256	44	0.853333	2.64844e-33
B73-chr1	32731840	T	G	Mo17-chr1:34862492	186	71	0.723735	3.09363e-08
B73-chr1	32731853	G	C	Mo17-chr1:34862505	174	74	0.701613	2.12178e-05
B73-chr1	32731854	A	G	Mo17-chr1:34862506	174	74	0.701613	2.12178e-05
B73-chr1	33257592	C	T	Mo17-chr1:35142773	272	154	0.638498	0.000861221
B73-chr1	33817749	G	T	Mo17-chr1:35742724	172	69	0.713693	2.63253e-06
B73-chr1	33817762	C	G	Mo17-chr1:35742737	186	71	0.723735	3.09363e-08
B73-chr1	33817767	C	G	Mo17-chr1:35742745	187	70	0.727626	1.12415e-08
B73-chr1	33817769	C	G	Mo17-chr1:35742747	189	72	0.724138	1.80683e-08
B73-chr1	35752053	G	A	Mo17-chr1:37589386	39	2	0.95122	0.000118251
B73-chr1	35752080	G	A	Mo17-chr1:37589413	36	2	0.947368	0.00084595
B73-chr1	35752084	G	A	Mo17-chr1:37589417	38	2	0.95	0.000228117
B73-chr1	35752088	C	T	Mo17-chr1:37589421	39	2	0.95122	0.000118251
B73-chr1	35752089	C	G	Mo17-chr1:37589422	38	2	0.95	0.000228117
B73-chr1	35752099	T	C	Mo17-chr1:37589432	36	2	0.947368	0.00084595
B73-chr1	35938348	G	A	Mo17-chr1:37771042	110	6	0.948276	7.5864e-21
B73-chr1	35938351	T	C	Mo17-chr1:37771045	111	6	0.948718	3.97404e-21
B73-chr1	35938392	C	T	Mo17-chr1:37771086	110	7	0.940171	6.86721e-20
B73-chr1	36242414	G	A	Mo17-chr1:37891006	197	77	0.718978	1.79781e-08
B73-chr1	36242443	C	A	Mo17-chr1:37891035	245	90	0.731343	5.60122e-13
B73-chr1	37071074	T	C	Mo17-chr1:38530365	222	29	0.884462	1.20803e-33
B73-chr1	37071081	C	G	Mo17-chr1:38530390	225	16	0.93361	6.65751e-44
B73-chr1	37071082	C	G	Mo17-chr1:38530391	225	16	0.93361	6.65751e-44
B73-chr1	37071083	C	G	Mo17-chr1:38530392	223	16	0.933054	2.34385e-43
B73-chr1	37071138	G	A	Mo17-chr1:38530441	156	48	0.764706	1.21456e-09
B73-chr1	39073091	C	G	Mo17-chr1:40718623	76	18	0.808511	0.000146927
B73-chr1	39073136	C	G	Mo17-chr1:40718660	61	12	0.835616	0.000919683
B73-chr1	39936350	T	A	Mo17-chr1:41575410	87	25	0.776786	0.000427715
B73-chr1	39936352	C	G	Mo17-chr1:41575412	88	24	0.785714	0.000114583
B73-chr1	40341709	G	C	Mo17-chr1:42212192	189	72	0.724138	1.80683e-08
B73-chr1	40341758	G	C	Mo17-chr1:42212840	203	87	0.7	5.874e-07
B73-chr1	40341793	C	T	Mo17-chr1:42212875	234	110	0.680233	1.2995e-06
B73-chr1	40341794	A	G	Mo17-chr1:42212876	234	113	0.674352	5.19506e-06
B73-chr1	40341795	T	G	Mo17-chr1:42212877	232	114	0.67052	1.51592e-05
B73-chr1	40341796	G	A	Mo17-chr1:42212878	232	111	0.676385	3.92746e-06
B73-chr1	40341842	C	G	Mo17-chr1:42212932	242	115	0.677871	1.02882e-06
B73-chr1	40341845	G	A	Mo17-chr1:42212935	237	118	0.667606	1.87627e-05
B73-chr1	40341846	G	A	Mo17-chr1:42212936	234	117	0.666667	3.03446e-05
B73-chr1	40341849	G	C	Mo17-chr1:42212939	227	110	0.673591	1.20884e-05
B73-chr1	40341857	C	A	Mo17-chr1:42212946	221	105	0.677914	1.12434e-05
B73-chr1	40341858	A	T	Mo17-chr1:42212947	217	107	0.669753	9.65986e-05
B73-chr1	40851029	A	C	Mo17-chr1:42727825	316	117	0.729792	7.30409e-18
B73-chr1	40851069	A	G	Mo17-chr1:42727857	302	123	0.710588	5.42438e-14
B73-chr1	40851078	C	A	Mo17-chr1:42727866	307	122	0.715618	4.82166e-15
B73-chr1	41172296	A	G	Mo17-chr1:43055560	148	31	0.826816	1.53549e-14
B73-chr1	41172301	A	C	Mo17-chr1:43055565	137	30	0.820359	1.42986e-12
B73-chr1	41172310	T	C	Mo17-chr1:43055574	130	36	0.783133	1.27738e-08
B73-chr1	41172334	C	T	Mo17-chr1:43055598	136	42	0.764045	7.51638e-08
B73-chr1	41172355	G	A	Mo17-chr1:43055619	111	38	0.744966	0.000250535
B73-chr1	41172358	T	A	Mo17-chr1:43055622	107	37	0.743056	0.00064987
B73-chr1	41172364	T	C	Mo17-chr1:43055628	100	32	0.757576	0.000336145
B73-chr1	41172386	G	C	Mo17-chr1:43055650	107	30	0.781022	2.97354e-06
B73-chr1	41172391	A	C	Mo17-chr1:43055655	106	29	0.785185	1.99626e-06
B73-chr1	42670114	T	C	Mo17-chr1:44532834	93	27	0.775	0.000145545
B73-chr1	42670123	G	T	Mo17-chr1:44532843	91	27	0.771186	0.000359793
B73-chr1	42670132	C	G	Mo17-chr1:44532898	91	16	0.850467	6.3047e-09
B73-chr1	42670135	A	C	Mo17-chr1:44532901	94	15	0.862385	3.39454e-10
B73-chr1	42670136	C	T	Mo17-chr1:44532902	93	15	0.861111	5.93697e-10
B73-chr1	42670141	G	C	Mo17-chr1:44532914	92	21	0.814159	9.71142e-07
B73-chr1	42670156	G	C	Mo17-chr1:44532936	81	22	0.786408	0.000533092
B73-chr1	42670161	G	A	Mo17-chr1:44532940	80	20	0.8	0.00013993
B73-chr1	42670162	T	C	Mo17-chr1:44532941	80	20	0.8	0.00013993
B73-chr1	42670169	G	T	Mo17-chr1:44532948	82	23	0.780952	0.000793257
B73-chr1	42670179	G	A	Mo17-chr1:44532988	76	12	0.863636	2.66405e-07
B73-chr1	42670218	C	T	Mo17-chr1:44533027	76	13	0.853933	9.60759e-07
B73-chr1	42670238	A	G	Mo17-chr1:44533047	68	15	0.819277	0.000638815
B73-chr1	43637540	C	G	Mo17-chr1:45496671	235	89	0.725309	1.43352e-11
B73-chr1	43637645	G	T	Mo17-chr1:45496783	340	101	0.770975	5.02666e-27
B73-chr1	43637681	G	A	Mo17-chr1:45496825	376	115	0.765784	2.65765e-29
B73-chr1	43637706	A	T	Mo17-chr1:45496850	325	99	0.766509	7.47965e-25
B73-chr1	43637752	A	G	Mo17-chr1:45496896	185	62	0.748988	1.71448e-10
B73-chr1	44282284	C	T	Mo17-chr1:46237686	39	1	0.975	1.05019e-05
B73-chr1	44884384	A	G	Mo17-chr1:46752526	91	6	0.938144	1.51745e-15
B73-chr1	44884433	T	C	Mo17-chr1:46752575	83	4	0.954023	3.20817e-15
B73-chr1	45136097	C	T	Mo17-chr1:47041839	235	62	0.791246	2.30787e-20
B73-chr1	45136107	C	A	Mo17-chr1:47041845	237	57	0.806122	8.35214e-23
B73-chr1	45136108	T	G	Mo17-chr1:47041846	237	57	0.806122	8.35214e-23
B73-chr1	45136197	T	C	Mo17-chr1:47041935	220	30	0.88	1.66627e-32
B73-chr1	45136207	T	C	Mo17-chr1:47041936	236	30	0.887218	1.55144e-36
B73-chr1	45136218	G	T	Mo17-chr1:47041947	226	23	0.907631	8.07332e-39
B73-chr1	45136225	C	T	Mo17-chr1:47041954	221	20	0.917012	9.05739e-40
B73-chr1	45136253	G	A	Mo17-chr1:47041981	180	20	0.9	1.06026e-28
B73-chr1	45136254	T	G	Mo17-chr1:47041982	181	20	0.900498	5.84315e-29
B73-chr1	45136255	G	T	Mo17-chr1:47041983	181	20	0.900498	5.84315e-29
B73-chr1	45136271	A	T	Mo17-chr1:47041999	127	23	0.846667	1.02041e-13
B73-chr1	45136272	T	G	Mo17-chr1:47042000	125	22	0.85034	8.91651e-14
B73-chr1	45136285	G	T	Mo17-chr1:47042013	87	22	0.798165	3.03509e-05
B73-chr1	46756169	A	T	Mo17-chr1:48748686	79	19	0.806122	8.79462e-05
B73-chr1	48492018	T	G	Mo17-chr1:50497713	87	19	0.820755	1.56551e-06
B73-chr1	48492042	G	A	Mo17-chr1:50497737	95	23	0.805085	1.57893e-06
B73-chr1	48492108	A	G	Mo17-chr1:50497803	85	14	0.858586	1.41805e-08
B73-chr1	48492113	T	G	Mo17-chr1:50497808	76	12	0.863636	2.66405e-07
B73-chr1	48492119	A	T	Mo17-chr1:50497814	77	10	0.885057	9.20542e-09
B73-chr1	48492125	G	A	Mo17-chr1:50497820	79	10	0.88764	2.87231e-09
B73-chr1	48492128	C	T	Mo17-chr1:50497823	80	10	0.888889	1.6014e-09
B73-chr1	48492131	G	A	Mo17-chr1:50497826	78	11	0.876404	2.20259e-08
B73-chr1	48492133	C	A	Mo17-chr1:50497828	78	12	0.866667	8.71956e-08
B73-chr1	48492162	A	G	Mo17-chr1:50497857	69	11	0.8625	3.53466e-06
B73-chr1	48492163	T	C	Mo17-chr1:50497858	68	12	0.85	2.16984e-05
B73-chr1	48492164	C	T	Mo17-chr1:50497859	69	11	0.8625	3.53466e-06
B73-chr1	48492165	T	C	Mo17-chr1:50497860	70	11	0.864198	2.02364e-06
B73-chr1	48492166	A	G	Mo17-chr1:50497861	67	11	0.858974	1.07259e-05
B73-chr1	48492171	C	T	Mo17-chr1:50497866	69	13	0.841463	4.18878e-05
B73-chr1	48492199	C	T	Mo17-chr1:50497945	57	9	0.863636	0.000209376
B73-chr1	48492215	A	G	Mo17-chr1:50497961	59	8	0.880597	1.69019e-05
B73-chr1	48492216	G	A	Mo17-chr1:50497962	58	8	0.878788	3.0135e-05
B73-chr1	48492222	T	C	Mo17-chr1:50497968	59	7	0.893939	3.78209e-06
B73-chr1	48492223	T	G	Mo17-chr1:50497969	60	7	0.895522	2.08654e-06
B73-chr1	48492232	C	T	Mo17-chr1:50497978	60	7	0.895522	2.08654e-06
B73-chr1	48492238	G	A	Mo17-chr1:50497984	57	6	0.904762	2.52666e-06
B73-chr1	48492249	T	C	Mo17-chr1:50497995	50	7	0.877193	0.000738251
B73-chr1	48492256	T	C	Mo17-chr1:50498002	48	6	0.888889	0.000553109
B73-chr1	48523302	A	T	Mo17-chr1:50589362	135	39	0.775862	1.64967e-08
B73-chr1	48523303	A	T	Mo17-chr1:50589363	133	40	0.768786	9.06953e-08
B73-chr1	48523324	G	A	Mo17-chr1:50589384	153	52	0.746341	8.47564e-08
B73-chr1	48523335	G	A	Mo17-chr1:50589395	160	52	0.754717	4.46552e-09
B73-chr1	48523341	A	C	Mo17-chr1:50589401	165	54	0.753425	2.32441e-09
B73-chr1	48523441	G	A	Mo17-chr1:50589495	234	91	0.72	7.15143e-11
B73-chr1	49061192	G	A	Mo17-chr10:96727487	50	3	0.943396	7.76141e-07
B73-chr1	49061195	A	C	Mo17-chr10:96727475	51	3	0.944444	4.05659e-07
B73-chr1	49061204	C	T	Mo17-chr10:96727466	57	3	0.95	8.11369e-09
B73-chr1	49061206	C	G	Mo17-chr10:96727464	57	3	0.95	8.11369e-09
B73-chr1	49061208	G	A	Mo17-chr10:96727462	53	2	0.963636	1.08751e-08
B73-chr1	49061215	A	C	Mo17-chr10:96727455	54	1	0.981818	3.63225e-10
B73-chr1	49061216	T	C	Mo17-chr10:96727454	55	1	0.982143	1.82608e-10
B73-chr1	49061226	G	A	Mo17-chr10:96727444	58	2	0.966667	3.80743e-10
B73-chr1	49061232	G	A	Mo17-chr10:96727438	51	3	0.944444	4.05659e-07
B73-chr1	49061243	C	T	Mo17-chr10:96727427	51	3	0.944444	4.05659e-07
B73-chr1	49061246	C	T	Mo17-chr10:96727424	52	3	0.945455	2.11818e-07
B73-chr1	49061250	C	T	Mo17-chr10:96727420	54	4	0.931034	4.52294e-07
B73-chr1	49061254	G	A	Mo17-chr10:96727416	57	5	0.919355	4.48023e-07
B73-chr1	49061258	C	T	Mo17-chr10:96727412	57	5	0.919355	4.48023e-07
B73-chr1	49061262	A	G	Mo17-chr10:96727408	58	5	0.920635	2.40388e-07
B73-chr1	49061263	G	A	Mo17-chr10:96727407	59	5	0.921875	1.28824e-07
B73-chr1	49061279	G	A	Mo17-chr10:96727391	59	6	0.907692	7.49493e-07
B73-chr1	49061285	C	A	Mo17-chr10:96727385	61	5	0.924242	3.68686e-08
B73-chr1	49061297	T	A	Mo17-chr10:96727373	60	6	0.909091	4.07345e-07
B73-chr1	49061306	C	T	Mo17-chr10:96727364	58	4	0.935484	3.53853e-08
B73-chr1	49061324	A	G	Mo17-chr10:96727346	59	4	0.936508	1.86667e-08
B73-chr1	49061329	A	G	Mo17-chr10:96727341	57	2	0.966102	7.45183e-10
B73-chr1	49148867	G	A	Mo17-chr1:51119941	49	2	0.960784	1.57181e-07
B73-chr1	49148873	G	C	Mo17-chr1:51119947	48	3	0.941176	2.83257e-06
B73-chr1	49148876	C	A	Mo17-chr1:51119950	47	3	0.94	5.40262e-06
B73-chr1	49148877	A	G	Mo17-chr1:51119951	45	3	0.9375	1.95868e-05
B73-chr1	49148893	C	G	Mo17-chr1:51119967	45	3	0.9375	1.95868e-05
B73-chr1	50151708	T	C	Mo17-chr1:52095391	56	4	0.933333	1.26776e-07
B73-chr1	50151735	T	C	Mo17-chr1:52095418	51	4	0.927273	3.02179e-06
B73-chr1	50151745	C	T	Mo17-chr1:52095428	50	6	0.892857	0.000169124
B73-chr1	51314263	T	G	Mo17-chr1:53524402	93	17	0.845455	7.11171e-09
B73-chr1	51314271	C	T	Mo17-chr1:53524410	83	23	0.783019	0.000498289
B73-chr1	51957981	T	A	Mo17-chr1:54112096	520	293	0.639606	2.53117e-11
B73-chr1	53696582	T	C	Mo17-chr1:55871853	316	147	0.682505	1.17474e-10
B73-chr1	53696597	A	C	Mo17-chr1:55871868	320	140	0.695652	9.49675e-13
B73-chr1	53696620	T	G	Mo17-chr1:55871891	368	160	0.69697	1.54644e-15
B73-chr1	53696621	A	T	Mo17-chr1:55871893	371	168	0.688312	3.26941e-14
B73-chr1	53696624	G	C	Mo17-chr1:55871896	383	174	0.687612	1.18307e-14
B73-chr1	53696661	T	G	Mo17-chr1:55871933	352	181	0.660413	4.34672e-09
B73-chr1	53696678	A	G	Mo17-chr1:55871950	366	198	0.648936	6.47665e-08
B73-chr1	53696705	C	T	Mo17-chr1:55871977	312	172	0.644628	1.33521e-05
B73-chr1	53696706	A	G	Mo17-chr1:55871978	312	170	0.647303	6.40297e-06
B73-chr1	53696724	G	C	Mo17-chr1:55871996	307	156	0.663067	1.06682e-07
B73-chr1	53696733	A	C	Mo17-chr1:55872005	304	147	0.674058	5.35953e-09
B73-chr1	53696734	C	A	Mo17-chr1:55872006	304	148	0.672566	8.39091e-09
B73-chr1	53696793	C	G	Mo17-chr1:55872064	233	99	0.701807	9.97193e-09
B73-chr1	53696796	G	C	Mo17-chr1:55872067	228	96	0.703704	1.13785e-08
B73-chr1	53696835	G	C	Mo17-chr1:55872087	211	84	0.715254	6.04675e-09
B73-chr1	53696847	C	A	Mo17-chr1:55872099	199	76	0.723636	4.56346e-09
B73-chr1	53696851	C	A	Mo17-chr1:55872103	187	79	0.703008	2.22818e-06
B73-chr1	53696859	A	G	Mo17-chr1:55872110	187	76	0.711027	4.15963e-07
B73-chr1	53696863	A	C	Mo17-chr1:55872114	186	72	0.72093	5.70815e-08
B73-chr1	53696900	G	A	Mo17-chr1:55872151	169	46	0.786047	6.48844e-13
B73-chr1	53696903	C	A	Mo17-chr1:55872154	166	46	0.783019	2.60729e-12
B73-chr1	53696912	C	T	Mo17-chr1:55872163	151	42	0.782383	8.63523e-11
B73-chr1	53696963	G	A	Mo17-chr1:55872216	134	49	0.73224	2.52766e-05
B73-chr1	53701303	A	C	Mo17-chr1:55875866	96	25	0.793388	6.34334e-06
B73-chr1	53701305	T	A	Mo17-chr1:55875868	95	26	0.785124	2.47785e-05
B73-chr1	53701323	G	A	Mo17-chr1:55875885	94	23	0.803419	2.57971e-06
B73-chr1	53701346	G	A	Mo17-chr1:55875894	90	23	0.79646	1.80223e-05
B73-chr1	53701347	C	G	Mo17-chr1:55875895	90	23	0.79646	1.80223e-05
B73-chr1	53701349	C	G	Mo17-chr1:55875897	94	24	0.79661	6.61376e-06
B73-chr1	53701418	C	T	Mo17-chr1:55876068	67	12	0.848101	3.72958e-05
B73-chr1	53897163	G	C	Mo17-chr1:56126746	53	8	0.868852	0.000527296
B73-chr1	53897176	C	G	Mo17-chr1:56126759	56	9	0.861538	0.000366331
B73-chr1	54392797	G	A	Mo17-chr9:40253702	43	2	0.955556	8.4501e-06
B73-chr1	54615155	G	C	Mo17-chr1:56836742	129	36	0.781818	2.02261e-08
B73-chr1	54615158	G	C	Mo17-chr1:56836745	125	35	0.78125	5.39376e-08
B73-chr1	58510111	C	T	Mo17-chr1:60546166	136	11	0.92517	7.1612e-24
B73-chr1	58510117	G	A	Mo17-chr1:60546172	142	10	0.934211	2.26662e-26
B73-chr1	58510131	C	T	Mo17-chr1:60546186	144	10	0.935065	6.33129e-27
B73-chr1	58521274	T	C	Mo17-chr1:60572755	39	3	0.928571	0.000904662
B73-chr1	58521278	C	T	Mo17-chr1:60572759	39	3	0.928571	0.000904662
B73-chr1	58521288	G	A	Mo17-chr1:60572769	37	2	0.948718	0.000439555
B73-chr1	59261019	A	T	Mo17-chr1:61466412	121	30	0.801325	3.96528e-09
B73-chr1	59261060	T	C	Mo17-chr1:61466453	140	35	0.8	4.6893e-11
B73-chr1	59261068	G	T	Mo17-chr1:61466475	138	31	0.816568	2.44204e-12
B73-chr1	59261087	T	C	Mo17-chr1:61466494	145	27	0.843023	7.89561e-16
B73-chr1	59261097	T	C	Mo17-chr1:61466501	139	29	0.827381	1.77016e-13
B73-chr1	59261102	C	G	Mo17-chr1:61466506	132	28	0.825	2.17824e-12
B73-chr1	59261141	T	C	Mo17-chr1:61466542	118	22	0.842857	3.88345e-12
B73-chr1	59261160	C	G	Mo17-chr1:61466561	101	20	0.834711	3.22066e-09
B73-chr1	59261161	G	A	Mo17-chr1:61466562	97	18	0.843478	2.69596e-09
B73-chr1	59424243	T	G	Mo17-chr1:61561795	35	1	0.972222	0.000159568
B73-chr1	59424244	G	A	Mo17-chr1:61561796	35	1	0.972222	0.000159568
B73-chr1	59424248	T	C	Mo17-chr1:61561800	37	1	0.973684	4.09868e-05
B73-chr1	59424249	T	C	Mo17-chr1:61561801	38	1	0.974359	2.07531e-05
B73-chr1	59424256	T	C	Mo17-chr1:61561808	49	2	0.960784	1.57181e-07
B73-chr1	59424258	T	C	Mo17-chr1:61561810	53	2	0.963636	1.08751e-08
B73-chr1	59424260	A	T	Mo17-chr1:61561812	56	2	0.965517	1.4577e-09
B73-chr1	59424264	A	T	Mo17-chr1:61561838	55	2	0.964912	2.84994e-09
B73-chr1	59424266	C	T	Mo17-chr1:61561840	54	2	0.964286	5.5688e-09
B73-chr1	59424267	G	A	Mo17-chr1:61561841	50	2	0.961538	8.06935e-08
B73-chr1	59424268	C	T	Mo17-chr1:61561842	52	2	0.962963	2.12249e-08
B73-chr1	59424276	C	T	Mo17-chr1:61561850	54	1	0.981818	3.63225e-10
B73-chr1	59424296	G	A	Mo17-chr1:61561870	56	2	0.965517	1.4577e-09
B73-chr1	59424298	G	C	Mo17-chr1:61561872	57	3	0.95	8.11369e-09
B73-chr1	59424300	T	C	Mo17-chr1:61561873	58	3	0.95082	4.21514e-09
B73-chr1	59424328	G	A	Mo17-chr1:61561902	64	2	0.969697	6.70664e-12
B73-chr1	59424341	C	T	Mo17-chr1:61561915	72	2	0.972973	3.00501e-14
B73-chr1	59424343	C	T	Mo17-chr1:61561917	72	2	0.972973	3.00501e-14
B73-chr1	59424360	A	G	Mo17-chr1:61561932	73	3	0.960526	2.11424e-13
B73-chr1	59424362	T	G	Mo17-chr1:61561934	72	3	0.96	4.10642e-13
B73-chr1	59424366	T	C	Mo17-chr1:61561938	69	4	0.945205	2.97076e-11
B73-chr1	59424394	A	G	Mo17-chr1:61561972	64	3	0.955224	8.16451e-11
B73-chr1	59424399	T	C	Mo17-chr1:61561977	64	3	0.955224	8.16451e-11
B73-chr1	59424413	T	G	Mo17-chr1:61561991	52	4	0.928571	1.60634e-06
B73-chr1	59424414	T	A	Mo17-chr1:61561992	52	4	0.928571	1.60634e-06
B73-chr1	59424427	G	T	Mo17-chr1:61562005	50	3	0.943396	7.76141e-07
B73-chr1	60003887	T	C	Mo17-chr1:62042966	135	4	0.971223	3.24756e-30
B73-chr1	60003893	T	G	Mo17-chr1:62042975	130	2	0.984848	1.89231e-31
B73-chr1	60234248	G	A	Mo17-chr1:62240801	788	452	0.635484	4.626e-18
B73-chr1	60234293	C	T	Mo17-chr1:62240847	900	512	0.637394	8.29384e-22
B73-chr1	60234308	C	A	Mo17-chr1:62240862	933	557	0.626174	4.25e-19
B73-chr1	60234350	G	T	Mo17-chr1:62240904	932	544	0.631436	8.86346e-21
B73-chr1	60234360	A	G	Mo17-chr1:62240914	887	537	0.622893	5.86758e-17
B73-chr1	60234392	A	G	Mo17-chr1:62240946	766	452	0.6289	1.0672e-15
B73-chr1	62082894	C	A	Mo17-chr1:64243312	100	1	0.990099	5.49388e-24
B73-chr1	62082899	T	C	Mo17-chr1:64243317	100	1	0.990099	5.49388e-24
B73-chr1	62082983	C	T	Mo17-chr1:64243401	125	3	0.976562	1.42677e-28
B73-chr1	62083044	T	G	Mo17-chr1:64243462	111	3	0.973684	1.82886e-24
B73-chr1	62195062	A	T	Mo17-chr6:62842251	65	5	0.928571	2.98101e-09
B73-chr1	62195063	T	C	Mo17-chr6:62842250	65	5	0.928571	2.98101e-09
B73-chr1	63250237	G	T	Mo17-chr1:65539141	158	67	0.702222	0.00013551
B73-chr1	63250238	A	G	Mo17-chr1:65539142	159	68	0.700441	0.000163547
B73-chr1	63250270	A	G	Mo17-chr1:65539174	164	64	0.719298	2.69415e-06
B73-chr1	63361431	T	G	Mo17-chr1:214586462	150	1	0.993377	4.42872e-39
B73-chr1	63361439	G	A	Mo17-chr1:214586454	155	1	0.99359	1.37136e-40
B73-chr1	63361442	A	T	Mo17-chr1:214586451	150	1	0.993377	4.42872e-39
B73-chr1	63361443	C	T	Mo17-chr1:214586450	150	1	0.993377	4.42872e-39
B73-chr1	63361444	C	G	Mo17-chr1:214586449	154	1	0.993548	2.74757e-40
B73-chr1	63361445	G	C	Mo17-chr1:214586448	156	1	0.993631	6.84495e-41
B73-chr1	63361447	A	C	Mo17-chr1:214586446	154	1	0.993548	2.74757e-40
B73-chr1	63361448	C	A	Mo17-chr1:214586445	153	1	0.993506	5.50504e-40
B73-chr1	63361454	C	T	Mo17-chr1:214586439	158	1	0.993711	1.70551e-41
B73-chr1	63361463	C	A	Mo17-chr1:214586412	165	2	0.988024	7.10483e-42
B73-chr1	63361471	C	T	Mo17-chr1:214586404	169	2	0.988304	4.5782e-43
B73-chr1	63361486	T	C	Mo17-chr1:214586377	173	1	0.994253	5.1055e-46
B73-chr1	63361503	T	C	Mo17-chr1:214586369	161	1	0.993827	2.12185e-42
B73-chr1	63361512	C	G	Mo17-chr1:214586360	163	1	0.993902	5.28911e-43
B73-chr1	63361514	A	G	Mo17-chr1:214586358	161	1	0.993827	2.12185e-42
B73-chr1	63361515	T	C	Mo17-chr1:214586357	164	1	0.993939	2.64087e-43
B73-chr1	63361516	G	A	Mo17-chr1:214586356	163	1	0.993902	5.28911e-43
B73-chr1	63361576	G	C	Mo17-chr1:214586310	130	1	0.992366	4.84175e-33
B73-chr1	63361577	C	A	Mo17-chr1:214586309	129	1	0.992308	9.70441e-33
B73-chr1	63361582	T	C	Mo17-chr1:214586291	122	1	0.99187	1.26077e-30
B73-chr1	64498865	G	T	Mo17-chr1:66942717	73	8	0.901235	4.3613e-09
B73-chr1	64498867	C	G	Mo17-chr1:66942719	75	9	0.892857	6.50929e-09
B73-chr1	64498869	C	G	Mo17-chr1:66942721	77	9	0.895349	1.99473e-09
B73-chr1	64498883	A	T	Mo17-chr1:66942735	80	9	0.898876	3.35379e-10
B73-chr1	64498899	C	G	Mo17-chr1:66942754	94	14	0.87037	8.96603e-11
B73-chr1	64868607	G	T	Mo17-chr1:67238201	73	9	0.890244	2.11343e-08
B73-chr1	64868609	G	A	Mo17-chr1:67238203	72	8	0.9	7.94014e-09
B73-chr1	64868610	C	T	Mo17-chr1:67238204	74	8	0.902439	2.39268e-09
B73-chr1	64868635	G	T	Mo17-chr1:67238229	86	9	0.905263	9.20716e-12
B73-chr1	64868637	C	T	Mo17-chr1:67238231	84	9	0.903226	3.06459e-11
B73-chr1	64868650	G	T	Mo17-chr1:67238248	92	8	0.92	4.08088e-14
B73-chr1	64868674	A	T	Mo17-chr1:67248508	105	6	0.945946	1.91273e-19
B73-chr1	64868805	C	T	Mo17-chr1:67249027	185	87	0.680147	0.000257194
B73-chr1	65046008	C	T	Mo17-chr1:67394213	95	4	0.959596	1.18582e-18
B73-chr1	65046038	T	C	Mo17-chr1:67394243	99	2	0.980198	3.13297e-22
B73-chr1	65284920	T	C	Mo17-chr1:67612913	232	4	0.983051	2.92748e-59
B73-chr1	65284997	T	C	Mo17-chr1:67612990	342	4	0.988439	3.72353e-92
B73-chr1	65285003	G	A	Mo17-chr1:67612996	354	5	0.986072	2.11886e-94
B73-chr1	65285030	T	C	Mo17-chr1:67613023	367	4	0.989218	1.30951e-99
B73-chr1	65285055	C	T	Mo17-chr1:67613048	367	5	0.986559	2.62598e-98
B73-chr1	65285061	A	G	Mo17-chr1:67613054	358	6	0.983516	4.14104e-94
B73-chr1	65285078	G	A	Mo17-chr1:67613071	346	4	0.988571	2.38293e-93
B73-chr1	65285097	C	T	Mo17-chr1:67613084	342	3	0.991304	7.00513e-94
B73-chr1	65285105	A	G	Mo17-chr1:67613092	328	5	0.984985	2.26807e-86
B73-chr1	65285147	C	T	Mo17-chr1:67613134	282	4	0.986014	3.25825e-74
B73-chr1	66986908	T	G	Mo17-chr1:68937117	292	133	0.687059	3.53139e-10
B73-chr1	66986922	T	C	Mo17-chr1:68937131	304	142	0.681614	5.31517e-10
B73-chr1	66986933	G	C	Mo17-chr1:68937142	300	143	0.677201	3.05488e-09
B73-chr1	66987084	A	T	Mo17-chr1:68937297	152	66	0.697248	0.000652916
B73-chr1	66987085	A	G	Mo17-chr1:68937298	153	65	0.701835	0.00026885
B73-chr1	66987086	G	A	Mo17-chr1:68937299	151	63	0.705607	0.000182928
B73-chr1	66987089	C	T	Mo17-chr1:68937302	150	57	0.724638	7.75957e-06
B73-chr1	66987095	C	T	Mo17-chr1:68937311	152	54	0.737864	5.05306e-07
B73-chr1	66987102	C	T	Mo17-chr1:68937396	154	31	0.832432	6.96263e-16
B73-chr1	68278633	T	G	Mo17-chr1:70418784	333	119	0.736726	3.21449e-20
B73-chr1	68278638	T	G	Mo17-chr1:70418789	339	133	0.71822	2.10508e-17
B73-chr1	68278710	A	T	Mo17-chr1:70418861	436	172	0.717105	2.20789e-23
B73-chr1	68278761	T	A	Mo17-chr1:70418903	394	160	0.711191	1.53098e-19
B73-chr1	68278816	A	C	Mo17-chr1:70418958	276	112	0.71134	1.87226e-12
B73-chr1	68281070	G	A	Mo17-chr1:70421471	139	28	0.832335	5.87233e-14
B73-chr1	68281088	C	G	Mo17-chr1:70421489	142	33	0.811429	2.537e-12
B73-chr1	68630811	A	G	Mo17-chr1:70570041	83	1	0.988095	7.27172e-19
B73-chr1	68630813	G	A	Mo17-chr1:70570043	84	1	0.988235	3.63645e-19
B73-chr1	68630815	A	T	Mo17-chr1:70570045	83	1	0.988095	7.27172e-19
B73-chr1	68630817	C	T	Mo17-chr1:70570047	88	1	0.988764	2.27189e-20
B73-chr1	68630822	A	G	Mo17-chr1:70570052	83	1	0.988095	7.27172e-19
B73-chr1	68630826	T	C	Mo17-chr1:70570056	83	1	0.988095	7.27172e-19
B73-chr1	68630829	C	A	Mo17-chr1:70570059	85	1	0.988372	1.81833e-19
B73-chr1	68630843	C	T	Mo17-chr1:70570073	105	2	0.981308	5.18331e-24
B73-chr1	68630844	G	T	Mo17-chr1:70570074	104	2	0.981132	1.02715e-23
B73-chr1	68630851	T	C	Mo17-chr1:70570081	114	2	0.982759	1.09488e-26
B73-chr1	68630854	A	C	Mo17-chr1:70570084	114	2	0.982759	1.09488e-26
B73-chr1	68630856	G	T	Mo17-chr1:70570086	112	2	0.982456	4.30675e-26
B73-chr1	68630858	G	A	Mo17-chr1:70570088	113	2	0.982609	2.17159e-26
B73-chr1	68630865	C	T	Mo17-chr1:70570092	114	2	0.982759	1.09488e-26
B73-chr1	68630867	T	G	Mo17-chr1:70570094	118	2	0.983333	7.06963e-28
B73-chr1	68630869	A	C	Mo17-chr1:70570096	125	2	0.984252	5.83265e-30
B73-chr1	68630870	G	T	Mo17-chr1:70570097	126	2	0.984375	2.93851e-30
B73-chr1	68630884	G	A	Mo17-chr1:70571479	133	6	0.956835	1.19454e-27
B73-chr1	68630891	A	T	Mo17-chr1:70571486	143	5	0.966216	1.22389e-31
B73-chr1	69765060	A	C	Mo17-chr1:71857747	117	41	0.740506	0.000170247
B73-chr1	69765081	A	G	Mo17-chr1:71857768	122	44	0.73494	0.000170451
B73-chr1	69765093	A	G	Mo17-chr1:71857780	126	44	0.741176	3.40601e-05
B73-chr1	70044485	G	T	Mo17-chr1:72222616	77	20	0.793814	0.000597568
B73-chr1	70378003	C	T	Mo17-chr1:72507224	44	4	0.916667	0.000242446
B73-chr1	70378048	A	G	Mo17-chr1:72507269	42	4	0.913043	0.000836768
B73-chr1	70378070	G	A	Mo17-chr1:72507291	40	3	0.930233	0.000479324
B73-chr1	70378071	G	T	Mo17-chr1:72507292	41	3	0.931818	0.000253576
B73-chr1	70556168	G	A	Mo17-chr1:72636393	124	7	0.946565	4.40996e-24
B73-chr1	70556214	T	G	Mo17-chr1:72636442	117	2	0.983193	1.40261e-27
B73-chr1	70556284	G	A	Mo17-chr1:72636512	75	3	0.961538	5.5968e-14
B73-chr1	70556337	G	A	Mo17-chr1:72636558	65	5	0.928571	2.98101e-09
B73-chr1	70556343	C	A	Mo17-chr1:72636564	64	4	0.941176	7.52251e-10
B73-chr1	70578754	T	G	Mo17-chr1:72682569	37	2	0.948718	0.000439555
B73-chr1	70578835	G	A	Mo17-chr1:72682659	52	7	0.881356	0.000231762
B73-chr1	70578880	G	T	Mo17-chr1:72688849	43	3	0.934783	7.06635e-05
B73-chr1	73878557	C	A	Mo17-chr1:75825565	109	36	0.751724	0.000138653
B73-chr1	73878576	C	T	Mo17-chr1:75825584	110	38	0.743243	0.000378444
B73-chr1	73878598	T	C	Mo17-chr1:75825606	101	29	0.776923	2.00218e-05
B73-chr1	73878605	G	A	Mo17-chr1:75825613	96	27	0.780488	3.68287e-05
B73-chr1	75824358	C	G	Mo17-chr1:77328876	94	30	0.758065	0.000997143
B73-chr1	75824457	C	G	Mo17-chr1:77328975	114	32	0.780822	6.52641e-07
B73-chr1	77051062	A	G	Mo17-chr1:78550221	107	2	0.981651	1.31951e-24
B73-chr1	77051091	G	C	Mo17-chr1:78550250	113	6	0.94958	1.08937e-21
B73-chr1	77051194	C	T	Mo17-chr1:78550353	123	3	0.97619	5.51793e-28
B73-chr1	77051264	G	A	Mo17-chr1:78550423	149	5	0.967532	2.16892e-33
B73-chr1	77051288	G	A	Mo17-chr1:78550447	153	7	0.95625	2.39181e-32
B73-chr1	77051300	T	C	Mo17-chr1:78550459	141	5	0.965753	4.68612e-31
B73-chr1	77051428	C	T	Mo17-chr1:78550587	98	9	0.915888	6.2847e-15
B73-chr1	77453535	A	C	Mo17-chr1:79111193	143	53	0.729592	9.49995e-06
B73-chr1	77453540	T	C	Mo17-chr1:79111198	137	52	0.724868	5.26427e-05
B73-chr1	77868758	C	A	Mo17-chr1:79491521	651	440	0.5967	4.32446e-06
B73-chr1	77868813	G	T	Mo17-chr1:79491570	770	547	0.584662	1.72351e-05
B73-chr1	77873119	G	C	Mo17-chr1:79517267	34	1	0.971429	0.000314527
B73-chr1	77873225	T	C	Mo17-chr1:79517373	49	3	0.942308	1.4835e-06
B73-chr1	77873231	C	G	Mo17-chr1:79517379	50	3	0.943396	7.76141e-07
B73-chr1	77873232	T	C	Mo17-chr1:79517380	50	3	0.943396	7.76141e-07
B73-chr1	77873239	C	T	Mo17-chr1:79517387	47	3	0.94	5.40262e-06
B73-chr1	77873242	T	G	Mo17-chr1:79517390	47	3	0.94	5.40262e-06
B73-chr1	77873244	G	A	Mo17-chr1:79517392	47	3	0.94	5.40262e-06
B73-chr1	77873270	A	G	Mo17-chr1:79517418	46	2	0.958333	1.15662e-06
B73-chr1	77873274	G	A	Mo17-chr1:79517422	47	1	0.979167	4.43483e-08
B73-chr1	77873286	T	G	Mo17-chr1:79517434	47	2	0.959184	5.95098e-07
B73-chr1	77965047	C	A	Mo17-chr1:79587039	68	7	0.906667	1.69987e-08
B73-chr1	77965071	A	G	Mo17-chr1:79587070	70	11	0.864198	2.02364e-06
B73-chr1	77965080	C	T	Mo17-chr1:79587079	69	12	0.851852	1.25991e-05
B73-chr1	77965093	C	T	Mo17-chr1:79587092	82	12	0.87234	9.17475e-09
B73-chr1	77965118	C	T	Mo17-chr1:79587119	90	14	0.865385	8.63218e-10
B73-chr1	77965119	G	A	Mo17-chr1:79587120	86	14	0.86	8.12599e-09
B73-chr1	77965130	C	T	Mo17-chr1:79587438	82	16	0.836735	8.05205e-07
B73-chr1	77965140	G	C	Mo17-chr1:79587448	85	13	0.867347	6.63245e-09
B73-chr1	78676748	A	G	Mo17-chr1:80457151	56	8	0.875	9.52548e-05
B73-chr1	78676762	T	C	Mo17-chr1:80457165	54	8	0.870968	0.000298707
B73-chr1	79770393	T	A	Mo17-chr1:81212696	88	23	0.792793	4.70481e-05
B73-chr1	79770396	C	T	Mo17-chr1:81212699	95	22	0.811966	5.90223e-07
B73-chr1	79770430	G	A	Mo17-chr1:81212730	103	21	0.830645	3.44477e-09
B73-chr1	79770508	C	T	Mo17-chr1:81260117	114	5	0.957983	5.21455e-23
B73-chr1	79770548	C	T	Mo17-chr1:81260157	97	7	0.932692	2.61982e-16
B73-chr1	79809646	G	C	Mo17-chr1:81285796	201	32	0.862661	1.25592e-26
B73-chr1	79809660	T	G	Mo17-chr1:81285810	181	27	0.870192	1.195e-24
B73-chr1	81288968	G	A	Mo17-chr10:63242398	105	5	0.954545	1.90061e-20
B73-chr1	81289032	A	G	Mo17-chr1:82634247	101	3	0.971154	1.54431e-21
B73-chr1	81289035	G	C	Mo17-chr1:82634250	100	3	0.970874	3.02649e-21
B73-chr1	81289040	T	A	Mo17-chr1:82634255	100	3	0.970874	3.02649e-21
B73-chr1	81289042	C	A	Mo17-chr1:82634257	99	3	0.970588	5.92999e-21
B73-chr1	81289046	G	T	Mo17-chr1:82634261	103	4	0.962617	5.93995e-21
B73-chr1	81289053	C	A	Mo17-chr1:82634268	103	4	0.962617	5.93995e-21
B73-chr1	81289054	C	G	Mo17-chr1:82634269	107	4	0.963964	4.17598e-22
B73-chr1	81289071	G	A	Mo17-chr1:82636477	100	3	0.970874	3.02649e-21
B73-chr1	81289118	G	A	Mo17-chr1:82636524	82	6	0.931818	4.60603e-13
B73-chr1	81464289	G	T	Mo17-chr1:82825822	411	252	0.61991	3.06831e-05
B73-chr1	81464361	C	A	Mo17-chr1:82825894	512	332	0.606635	2.20157e-05
B73-chr1	81464377	G	T	Mo17-chr1:82825910	501	305	0.621588	1.65528e-07
B73-chr1	81464421	G	A	Mo17-chr1:82825954	411	264	0.608889	0.000896246
B73-chr1	81714628	G	A	Mo17-chr1:83088380	441	50	0.898167	6.08137e-76
B73-chr1	81714655	C	T	Mo17-chr1:83088406	508	62	0.891228	3.87939e-85
B73-chr1	81714656	T	G	Mo17-chr1:83088407	510	61	0.89317	2.51697e-86
B73-chr1	83429736	C	T	Mo17-chr1:84815570	86	3	0.966292	3.63785e-17
B73-chr1	83429753	C	T	Mo17-chr1:84815587	88	5	0.946237	1.21237e-15
B73-chr1	83429805	G	A	Mo17-chr1:84815639	84	6	0.933333	1.29926e-13
B73-chr1	83429809	C	T	Mo17-chr1:84815643	84	6	0.933333	1.29926e-13
B73-chr1	83579851	C	T	Mo17-chr1:85040120	54	2	0.964286	5.5688e-09
B73-chr1	83579868	A	G	Mo17-chr1:85040137	64	3	0.955224	8.16451e-11
B73-chr1	83579890	C	G	Mo17-chr1:85040159	73	4	0.948052	2.21107e-12
B73-chr1	83579913	G	A	Mo17-chr1:85040182	70	5	0.933333	1.2578e-10
B73-chr1	83579915	G	A	Mo17-chr1:85040184	72	5	0.935065	3.5245e-11
B73-chr1	83579917	C	T	Mo17-chr1:85040186	70	4	0.945946	1.55321e-11
B73-chr1	83579923	G	A	Mo17-chr1:85040192	65	5	0.928571	2.98101e-09
B73-chr1	83579938	G	A	Mo17-chr1:85040207	62	3	0.953846	3.04825e-10
B73-chr1	83579956	G	A	Mo17-chr1:85040225	57	6	0.904762	2.52666e-06
B73-chr1	84183250	G	A	Mo17-chr1:85572450	91	9	0.91	4.48127e-13
B73-chr1	84245300	C	A	Mo17-chr1:85643735	223	98	0.694704	1.88086e-07
B73-chr1	84348513	A	C	Mo17-chr1:85810259	64	11	0.853333	5.58949e-05
B73-chr1	84653409	G	A	Mo17-chr1:86066821	107	31	0.775362	6.88485e-06
B73-chr1	84653415	A	C	Mo17-chr1:86066827	106	31	0.773723	1.08237e-05
B73-chr1	85636699	G	C	Mo17-chr1:87125811	86	24	0.781818	0.000291337
B73-chr1	85918434	C	A	Mo17-chr1:87293616	94	24	0.79661	6.61376e-06
B73-chr1	85918525	G	C	Mo17-chr1:87293704	154	47	0.766169	1.34008e-09
B73-chr1	85918529	C	G	Mo17-chr1:87293706	152	50	0.752475	3.07656e-08
B73-chr1	85918530	C	G	Mo17-chr1:87293707	153	49	0.757426	9.59546e-09
B73-chr1	85918581	T	A	Mo17-chr1:87293753	168	72	0.7	5.94511e-05
B73-chr1	85918588	C	G	Mo17-chr1:87293760	172	72	0.704918	1.44449e-05
B73-chr1	85919235	A	T	Mo17-chr1:87294390	209	55	0.791667	1.4493e-17
B73-chr1	85919243	A	G	Mo17-chr1:87294398	206	63	0.765799	2.98539e-14
B73-chr1	85927471	A	T	Mo17-chr1:87316943	236	105	0.692082	5.78928e-08
B73-chr1	85927475	G	A	Mo17-chr1:87316947	240	111	0.683761	2.96693e-07
B73-chr1	85927492	C	T	Mo17-chr1:87316964	246	115	0.68144	2.84051e-07
B73-chr1	85927516	G	A	Mo17-chr1:87316966	230	114	0.668605	2.80562e-05
B73-chr1	85927528	T	G	Mo17-chr1:87316978	232	111	0.676385	3.92746e-06
B73-chr1	85927532	G	A	Mo17-chr1:87316981	228	107	0.680597	2.20103e-06
B73-chr1	85948396	T	A	Mo17-chr2:47243605	101	31	0.765152	0.000100847
B73-chr1	85948415	C	T	Mo17-chr2:47243586	116	38	0.753247	3.08835e-05
B73-chr1	86791581	C	A	Mo17-chr1:88120427	200	27	0.881057	2.23466e-29
B73-chr1	86791636	G	T	Mo17-chr1:88120467	219	23	0.904959	5.6378e-37
B73-chr1	86791650	T	A	Mo17-chr1:88120481	209	22	0.904762	4.51244e-35
B73-chr1	86791660	A	G	Mo17-chr1:88120491	190	21	0.900474	1.42145e-30
B73-chr1	86791690	G	C	Mo17-chr1:88120521	147	19	0.885542	6.19171e-21
B73-chr1	87988939	G	A	Mo17-chr1:89338976	75	3	0.961538	5.5968e-14
B73-chr1	87988965	T	C	Mo17-chr1:89339002	55	3	0.948276	2.99924e-08
B73-chr1	87988982	C	G	Mo17-chr1:89339019	46	3	0.938776	1.02929e-05
B73-chr1	89150764	G	A	Mo17-chr1:90222038	358	221	0.618307	0.000786085
B73-chr1	89499296	T	A	Mo17-chr1:90385100	81	9	0.9	1.84688e-10
B73-chr1	89499319	T	C	Mo17-chr1:90385123	76	11	0.873563	6.88221e-08
B73-chr1	89499350	A	G	Mo17-chr1:90385154	91	28	0.764706	0.000797309
B73-chr1	89986498	C	A	Mo17-chr1:90796682	53	6	0.898305	2.81954e-05
B73-chr1	89986500	A	G	Mo17-chr1:90796684	54	6	0.9	1.54639e-05
B73-chr1	89986505	C	T	Mo17-chr1:90796689	54	6	0.9	1.54639e-05
B73-chr1	89986507	A	T	Mo17-chr1:90796691	55	6	0.901639	8.46727e-06
B73-chr1	89986510	A	T	Mo17-chr1:90796694	56	6	0.903226	4.62891e-06
B73-chr1	89986554	G	C	Mo17-chr1:90796722	54	7	0.885246	7.21699e-05
B73-chr1	89986586	C	G	Mo17-chr1:90796754	48	3	0.941176	2.83257e-06
B73-chr1	90583523	C	G	Mo17-chr1:91597547	272	93	0.745205	5.3638e-17
B73-chr1	92292644	A	T	Mo17-chr1:93047137	144	43	0.770053	4.76404e-09
B73-chr1	92292657	C	A	Mo17-chr1:93047141	148	44	0.770833	1.77707e-09
B73-chr1	92292660	A	G	Mo17-chr1:93047144	150	42	0.78125	1.36984e-10
B73-chr1	92292661	G	C	Mo17-chr1:93047145	153	44	0.77665	1.86226e-10
B73-chr1	92292717	T	A	Mo17-chr1:93047208	174	60	0.74359	3.93196e-09
B73-chr1	92292718	G	T	Mo17-chr1:93047209	176	60	0.745763	1.7284e-09
B73-chr1	92292719	C	T	Mo17-chr1:93047210	173	62	0.73617	2.29088e-08
B73-chr1	94080009	C	T	Mo17-chr1:94882877	101	34	0.748148	0.000951266
B73-chr1	94356839	C	A	Mo17-chr1:95353945	409	200	0.671593	3.90934e-13
B73-chr1	94356878	A	G	Mo17-chr1:95353989	393	206	0.656093	5.56241e-10
B73-chr1	95597260	A	G	Mo17-chr1:96539035	114	2	0.982759	1.09488e-26
B73-chr1	95597286	C	T	Mo17-chr1:96539981	133	31	0.810976	2.94527e-11
B73-chr1	95597287	A	G	Mo17-chr1:96539982	129	32	0.801242	5.51289e-10
B73-chr1	95597295	G	C	Mo17-chr1:96539990	130	28	0.822785	6.05101e-12
B73-chr1	95597306	C	T	Mo17-chr1:96540001	138	30	0.821429	8.6167e-13
B73-chr1	95597307	C	T	Mo17-chr1:96540002	141	30	0.824561	1.87252e-13
B73-chr1	95808034	A	G	Mo17-chr9:120264252	52	1	0.981132	1.43581e-09
B73-chr1	95808037	T	C	Mo17-chr9:120264255	52	1	0.981132	1.43581e-09
B73-chr1	95824499	C	T	Mo17-chr1:96751522	33	1	0.970588	0.000619518
B73-chr1	95824547	C	A	Mo17-chr1:96751570	44	1	0.977778	3.45753e-07
B73-chr1	96443835	A	G	Mo17-chr1:97427716	163	65	0.714912	7.10704e-06
B73-chr1	96443845	G	A	Mo17-chr1:97427726	168	67	0.714894	3.59168e-06
B73-chr1	97609603	C	T	Mo17-chr7:91692012	76	2	0.974359	1.99549e-15
B73-chr1	99462275	G	C	Mo17-chr1:100268560	42	2	0.954545	1.63676e-05
B73-chr1	99462278	G	T	Mo17-chr1:100268563	44	2	0.956522	4.35857e-06
B73-chr1	99462280	C	A	Mo17-chr1:100268565	44	2	0.956522	4.35857e-06
B73-chr1	99462283	A	T	Mo17-chr1:100268568	42	2	0.954545	1.63676e-05
B73-chr1	108903551	C	T	Mo17-chr1:109655399	103	32	0.762963	9.11964e-05
B73-chr1	108903604	A	T	Mo17-chr1:109655452	122	40	0.753086	1.05486e-05
B73-chr1	108903607	C	T	Mo17-chr1:109655455	123	44	0.736527	0.000114296
B73-chr1	108903611	C	A	Mo17-chr1:109655459	124	43	0.742515	3.871e-05
B73-chr1	108903613	A	G	Mo17-chr1:109655461	122	44	0.73494	0.000170451
B73-chr1	108903619	C	G	Mo17-chr1:109655467	118	41	0.742138	0.000113234
B73-chr1	108903639	T	C	Mo17-chr1:109655487	136	31	0.814371	6.6365e-12
B73-chr1	108903651	C	G	Mo17-chr1:109655499	137	30	0.820359	1.42986e-12
B73-chr1	108903654	G	A	Mo17-chr1:109655502	132	31	0.809816	4.82761e-11
B73-chr1	108903691	A	G	Mo17-chr1:109655539	113	22	0.837037	5.54632e-11
B73-chr1	108903775	T	C	Mo17-chr1:109655634	82	15	0.845361	2.51866e-07
B73-chr1	108903807	A	G	Mo17-chr1:109655666	76	13	0.853933	9.60759e-07
B73-chr1	108903824	T	C	Mo17-chr1:109655683	67	8	0.893333	1.55803e-07
B73-chr1	109528651	A	G	Mo17-chr1:110368974	66	3	0.956522	2.18146e-11
B73-chr1	109528694	G	A	Mo17-chr1:110369017	86	1	0.988506	9.09119e-20
B73-chr1	109528751	C	T	Mo17-chr1:110369074	95	1	0.989583	1.76742e-22
B73-chr1	109528774	G	T	Mo17-chr1:110369097	107	2	0.981651	1.31951e-24
B73-chr1	109528799	A	G	Mo17-chr1:110369122	102	2	0.980769	4.03206e-23
B73-chr1	109528810	G	A	Mo17-chr1:110369133	98	2	0.98	6.20367e-22
B73-chr1	109528815	T	A	Mo17-chr1:110369138	91	2	0.978495	7.37284e-20
B73-chr1	109528816	C	T	Mo17-chr1:110369139	90	1	0.989011	5.6753e-21
B73-chr1	110401344	C	T	Mo17-chr1:111081243	40	1	0.97561	5.31141e-06
B73-chr1	110401376	T	G	Mo17-chr1:111081275	43	1	0.977273	6.84996e-07
B73-chr1	110401380	A	G	Mo17-chr1:111081279	45	1	0.978261	1.74442e-07
B73-chr1	110401395	G	A	Mo17-chr1:111081294	51	1	0.980769	2.85333e-09
B73-chr1	110401452	A	G	Mo17-chr1:111081351	50	1	0.980392	5.66845e-09
B73-chr1	110401458	C	A	Mo17-chr1:111081357	44	1	0.977778	3.45753e-07
B73-chr1	112134137	T	C	Mo17-chr1:112728607	260	2	0.992366	7.61178e-71
B73-chr1	112134138	G	C	Mo17-chr1:112728608	259	2	0.992337	1.5296e-70
B73-chr1	112134143	A	G	Mo17-chr1:112728613	260	3	0.988593	3.52558e-69
B73-chr1	112134162	C	T	Mo17-chr1:112728632	276	2	0.992806	1.07358e-75
B73-chr1	112134164	T	G	Mo17-chr1:112728634	280	2	0.992908	6.57448e-77
B73-chr1	112134175	G	A	Mo17-chr1:112728645	297	2	0.993311	4.5888e-82
B73-chr1	112134176	T	A	Mo17-chr1:112728646	294	1	0.99661	4.77544e-83
B73-chr1	112134198	A	G	Mo17-chr1:112728668	294	1	0.99661	4.77544e-83
B73-chr1	112134204	G	A	Mo17-chr1:112728674	303	1	0.996711	8.5696e-86
B73-chr1	112134235	G	T	Mo17-chr1:112728705	330	2	0.993976	4.47318e-92
B73-chr1	112134237	G	T	Mo17-chr1:112728707	332	2	0.994012	1.10642e-92
B73-chr1	112134253	T	C	Mo17-chr1:112728723	300	2	0.993377	5.6449e-83
B73-chr1	112134258	A	G	Mo17-chr1:112728728	294	2	0.993243	3.73001e-81
B73-chr1	112134278	C	A	Mo17-chr1:112728748	282	2	0.992958	1.62681e-77
B73-chr1	112134280	T	C	Mo17-chr1:112728750	278	2	0.992857	2.65682e-76
B73-chr1	112134323	G	A	Mo17-chr1:112728793	197	2	0.98995	8.927e-52
B73-chr1	112134328	T	C	Mo17-chr1:112728798	188	2	0.989474	4.66945e-49
B73-chr1	112147008	T	C	Mo17-chr1:112729588	46	5	0.901961	0.000384499
B73-chr1	112147021	C	T	Mo17-chr1:112729601	48	6	0.888889	0.000553109
B73-chr1	112251713	C	A	Mo17-chr1:112856453	39	3	0.928571	0.000904662
B73-chr1	112251732	T	C	Mo17-chr1:112856472	42	3	0.933333	0.000133954
B73-chr1	112251737	T	G	Mo17-chr1:112856477	46	3	0.938776	1.02929e-05
B73-chr1	112251739	C	T	Mo17-chr1:112856479	45	4	0.918367	0.000130172
B73-chr1	112396486	T	G	Mo17-chr1:113117779	432	281	0.605891	0.000961026
B73-chr1	112396497	A	C	Mo17-chr1:113117790	443	270	0.621318	4.03487e-06
B73-chr1	112396499	C	G	Mo17-chr1:113117792	449	268	0.62622	5.35794e-07
B73-chr1	112396500	A	G	Mo17-chr1:113117793	450	270	0.625	7.85413e-07
B73-chr1	112396501	A	T	Mo17-chr1:113117794	447	266	0.626928	4.62552e-07
B73-chr1	112396505	C	G	Mo17-chr1:113117798	442	260	0.62963	2.31118e-07
B73-chr1	112396511	C	A	Mo17-chr1:113117804	433	266	0.619456	1.22683e-05
B73-chr1	112396523	C	A	Mo17-chr1:113117816	414	259	0.615156	0.000117976
B73-chr1	112396530	C	A	Mo17-chr1:113117823	402	250	0.616564	0.000132876
B73-chr1	112396532	T	A	Mo17-chr1:113117825	401	239	0.626563	7.81282e-06
B73-chr1	112396553	T	A	Mo17-chr1:113117846	395	238	0.624013	2.38331e-05
B73-chr1	112396561	G	A	Mo17-chr1:113117854	397	234	0.62916	4.21666e-06
B73-chr1	112396564	G	A	Mo17-chr1:113117857	393	235	0.625796	1.51654e-05
B73-chr1	112564261	T	C	Mo17-chr1:113168519	48	6	0.888889	0.000553109
B73-chr1	114248974	C	T	Mo17-chr1:114806944	154	32	0.827957	2.1045e-15
B73-chr1	114248991	C	T	Mo17-chr1:114806961	154	40	0.793814	3.62164e-12
B73-chr1	114248995	C	G	Mo17-chr1:114806965	150	40	0.789474	2.40933e-11
B73-chr1	114248998	G	A	Mo17-chr1:114806968	154	39	0.797927	1.44548e-12
B73-chr1	114249028	A	G	Mo17-chr1:114806998	181	39	0.822727	2.17075e-18
B73-chr1	114249034	A	G	Mo17-chr1:114807004	183	40	0.820628	2.25011e-18
B73-chr1	114249037	T	C	Mo17-chr1:114807007	174	40	0.813084	2.08761e-16
B73-chr1	114249047	C	T	Mo17-chr1:114807017	172	44	0.796296	2.61793e-14
B73-chr1	114249048	T	C	Mo17-chr1:114807018	172	46	0.788991	1.59753e-13
B73-chr1	114249064	A	G	Mo17-chr1:114807034	170	49	0.776256	5.26304e-12
B73-chr1	114249086	C	T	Mo17-chr1:114807057	164	52	0.759259	8.04531e-10
B73-chr1	114249088	G	A	Mo17-chr1:114807059	166	50	0.768519	7.115e-11
B73-chr1	114249099	T	C	Mo17-chr1:114807070	150	58	0.721154	1.43757e-05
B73-chr1	114249142	G	A	Mo17-chr1:114807113	138	46	0.75	6.29438e-07
B73-chr1	114249146	C	T	Mo17-chr1:114807117	139	46	0.751351	4.12683e-07
B73-chr1	116860639	C	T	Mo17-chr1:117543188	81	20	0.80198	8.58451e-05
B73-chr1	116860642	C	T	Mo17-chr1:117543191	82	20	0.803922	5.2546e-05
B73-chr1	116860645	C	T	Mo17-chr1:117543194	86	22	0.796296	4.92102e-05
B73-chr1	116860650	G	A	Mo17-chr1:117543199	93	26	0.781513	6.28159e-05
B73-chr1	116860652	A	G	Mo17-chr1:117543201	94	28	0.770492	0.000209504
B73-chr1	116860671	G	A	Mo17-chr1:117543220	108	28	0.794118	3.18636e-07
B73-chr1	116860672	C	T	Mo17-chr1:117543221	107	28	0.792593	5.12865e-07
B73-chr1	116860681	T	C	Mo17-chr1:117543230	103	24	0.811024	8.0284e-08
B73-chr1	116860699	G	A	Mo17-chr1:117543248	94	26	0.783333	3.94944e-05
B73-chr1	116860702	C	T	Mo17-chr1:117543251	90	26	0.775862	0.000249429
B73-chr1	116860716	C	G	Mo17-chr1:117543265	85	24	0.779817	0.000462933
B73-chr1	120944830	C	A	Mo17-chr1:122023724	146	62	0.701923	0.000631205
B73-chr1	120944848	T	A	Mo17-chr1:122023742	166	76	0.68595	0.000914668
B73-chr1	120944877	C	T	Mo17-chr1:122023772	180	84	0.681818	0.000314689
B73-chr1	121373066	C	T	Mo17-chr1:122401482	98	3	0.970297	1.16165e-20
B73-chr1	121373091	C	A	Mo17-chr1:122402220	119	5	0.959677	1.94963e-24
B73-chr1	121373105	C	A	Mo17-chr1:122402234	128	3	0.977099	1.87465e-29
B73-chr1	121373117	G	A	Mo17-chr1:122402249	137	2	0.985612	1.55591e-33
B73-chr1	121373124	C	T	Mo17-chr1:122402256	136	2	0.985507	3.08938e-33
B73-chr1	121373139	T	C	Mo17-chr1:122402271	129	1	0.992308	9.70441e-33
B73-chr1	121373142	C	T	Mo17-chr1:122402274	128	1	0.992248	1.94507e-32
B73-chr1	121373212	A	G	Mo17-chr1:122402344	119	3	0.97541	8.24306e-27
B73-chr1	121373226	T	G	Mo17-chr1:122402358	108	2	0.981818	6.65648e-25
B73-chr1	121373235	C	T	Mo17-chr1:122402367	101	2	0.980583	7.98719e-23
B73-chr1	121373244	C	G	Mo17-chr1:122402376	98	2	0.98	6.20367e-22
B73-chr1	121475375	T	C	Mo17-chr1:122458021	59	10	0.855072	0.000249002
B73-chr1	121928691	T	G	Mo17-chr1:122866026	111	18	0.860465	1.26778e-12
B73-chr1	121928733	A	G	Mo17-chr1:122866061	116	24	0.828571	1.08024e-10
B73-chr1	121928739	A	T	Mo17-chr1:122866067	114	25	0.820144	8.79095e-10
B73-chr1	121928748	A	G	Mo17-chr1:122866076	114	24	0.826087	3.03628e-10
B73-chr1	121928763	G	C	Mo17-chr1:122866091	120	25	0.827586	4.06311e-11
B73-chr1	121928771	G	T	Mo17-chr1:122866112	131	26	0.834395	4.0355e-13
B73-chr1	121928799	T	C	Mo17-chr1:122866140	122	24	0.835616	4.71047e-12
B73-chr1	121928800	C	A	Mo17-chr1:122866141	124	24	0.837838	1.64118e-12
B73-chr1	121933210	T	G	Mo17-chr1:122870556	38	2	0.95	0.000228117
B73-chr1	121933257	C	T	Mo17-chr1:122870603	46	3	0.938776	1.02929e-05
B73-chr1	121933293	C	T	Mo17-chr1:122870639	48	2	0.96	3.05952e-07
B73-chr1	121933314	T	C	Mo17-chr1:122870660	48	1	0.979592	2.23477e-08
B73-chr1	121933367	A	G	Mo17-chr1:122870713	35	1	0.972222	0.000159568
B73-chr1	142504759	T	G	Mo17-chr1:142299081	87	5	0.945652	2.3149e-15
B73-chr1	142504869	A	G	Mo17-chr1:142299191	83	4	0.954023	3.20817e-15
B73-chr1	145189811	A	G	Mo17-chr1:144972303	99	5	0.951923	9.55909e-19
B73-chr1	145189818	G	A	Mo17-chr1:144972310	102	5	0.953271	1.35004e-19
B73-chr1	145189820	G	A	Mo17-chr1:144972312	104	6	0.945455	3.6431e-19
B73-chr1	145189824	C	T	Mo17-chr1:144972316	107	5	0.955357	5.13501e-21
B73-chr1	145189826	A	G	Mo17-chr1:144972318	108	5	0.955752	2.66784e-21
B73-chr1	145189827	C	T	Mo17-chr1:144972319	108	5	0.955752	2.66784e-21
B73-chr1	145189862	T	C	Mo17-chr1:144972354	111	5	0.956897	3.73455e-22
B73-chr1	145189919	T	A	Mo17-chr1:144972410	124	7	0.946565	4.40996e-24
B73-chr1	145189932	C	T	Mo17-chr1:144972423	126	9	0.933333	8.09877e-23
B73-chr1	145189934	T	C	Mo17-chr1:144972425	125	9	0.932836	1.53083e-22
B73-chr1	145189964	T	G	Mo17-chr1:144972452	107	9	0.922414	1.32017e-17
B73-chr1	145189974	T	C	Mo17-chr1:144972462	109	8	0.931624	1.02215e-18
B73-chr1	145189985	C	T	Mo17-chr1:144972473	100	7	0.934579	3.93619e-17
B73-chr1	145189989	G	A	Mo17-chr1:144972477	103	7	0.936364	5.88562e-18
B73-chr1	147726531	C	T	Mo17-chr1:147247840	67	1	0.985294	4.66856e-14
B73-chr1	150386937	A	G	Mo17-chr1:149699324	93	2	0.978947	1.88423e-20
B73-chr1	152475877	G	A	Mo17-chr1:151608662	143	7	0.953333	1.74675e-29
B73-chr1	152475890	G	A	Mo17-chr1:151608675	160	6	0.963855	1.87848e-35
B73-chr1	152475899	C	T	Mo17-chr1:151608684	164	5	0.970414	8.78965e-38
B73-chr1	152475969	C	T	Mo17-chr1:151608754	148	5	0.96732	4.25003e-33
B73-chr1	152476018	G	T	Mo17-chr1:151608803	116	4	0.966667	1.04858e-24
B73-chr1	152605600	A	C	Mo17-chr1:151786502	318	26	0.924419	4.82078e-61
B73-chr1	152605606	A	G	Mo17-chr1:151786508	332	27	0.924791	2.87804e-64
B73-chr1	154702280	C	T	Mo17-chr1:153801266	40	3	0.930233	0.000479324
B73-chr1	154702310	T	C	Mo17-chr1:153801296	41	3	0.931818	0.000253576
B73-chr1	156572605	A	G	Mo17-chr8:54686769	70	7	0.909091	5.04139e-09
B73-chr1	156572611	T	C	Mo17-chr8:54686761	68	7	0.906667	1.69987e-08
B73-chr1	156572617	C	T	Mo17-chr8:54686749	68	4	0.944444	5.67813e-11
B73-chr1	156572620	G	A	Mo17-chr8:54686746	68	4	0.944444	5.67813e-11
B73-chr1	156572625	A	G	Mo17-chr8:54686742	68	4	0.944444	5.67813e-11
B73-chr1	156572633	G	T	Mo17-chr8:54686734	68	3	0.957746	5.81527e-12
B73-chr1	156572637	C	T	Mo17-chr8:54686730	72	4	0.947368	4.23729e-12
B73-chr1	156572641	G	T	Mo17-chr8:54686726	66	4	0.942857	2.06987e-10
B73-chr1	156572642	T	C	Mo17-chr8:54686725	69	4	0.945205	2.97076e-11
B73-chr1	156572644	G	T	Mo17-chr8:54686723	69	4	0.945205	2.97076e-11
B73-chr1	156572650	T	C	Mo17-chr8:54686720	74	3	0.961039	1.08804e-13
B73-chr1	156572653	C	T	Mo17-chr8:54686717	79	2	0.975309	2.60259e-16
B73-chr1	156572654	T	C	Mo17-chr8:54686716	79	2	0.975309	2.60259e-16
B73-chr1	156572749	T	C	Mo17-chr8:54686273	45	1	0.978261	1.74442e-07
B73-chr1	156572751	T	G	Mo17-chr8:54686271	43	1	0.977273	6.84996e-07
B73-chr1	158725168	C	A	Mo17-chr1:157117236	217	113	0.657576	0.000897241
B73-chr1	158725178	A	G	Mo17-chr1:157117246	232	113	0.672464	9.72148e-06
B73-chr1	158725267	C	T	Mo17-chr1:157117337	283	129	0.686893	1.36145e-09
B73-chr1	159651821	C	T	Mo17-chr1:157951195	80	19	0.808081	5.35497e-05
B73-chr1	159651834	G	C	Mo17-chr1:157951208	86	18	0.826923	9.04414e-07
B73-chr1	159651844	C	T	Mo17-chr1:157951218	87	16	0.84466	5.53446e-08
B73-chr1	159651867	C	T	Mo17-chr1:157951241	88	19	0.82243	9.37623e-07
B73-chr1	159651911	G	C	Mo17-chr1:157951285	92	17	0.844037	1.21972e-08
B73-chr1	159651916	C	T	Mo17-chr1:157951290	97	16	0.858407	2.31607e-10
B73-chr1	159651953	C	T	Mo17-chr1:157951327	102	17	0.857143	5.18233e-11
B73-chr1	159868138	G	A	Mo17-chr1:158374556	381	228	0.625616	3.01299e-05
B73-chr1	159868205	T	C	Mo17-chr1:158374628	304	157	0.659436	3.88307e-07
B73-chr1	159868209	C	G	Mo17-chr1:158374632	293	147	0.665909	1.56533e-07
B73-chr1	159868221	G	A	Mo17-chr1:158374893	268	55	0.829721	1.70942e-30
B73-chr1	159868222	G	T	Mo17-chr1:158374894	269	55	0.830247	1.01843e-30
B73-chr1	159868225	G	A	Mo17-chr1:158374897	259	57	0.81962	1.456e-27
B73-chr1	164274733	G	A	Mo17-chr1:162785725	59	7	0.893939	3.78209e-06
B73-chr1	164274746	A	C	Mo17-chr1:162785738	63	7	0.9	3.47183e-07
B73-chr1	164274752	T	A	Mo17-chr1:162785750	62	6	0.911765	1.19844e-07
B73-chr1	164274753	G	C	Mo17-chr1:162785751	63	6	0.913043	6.48805e-08
B73-chr1	164511324	T	A	Mo17-chr1:163044701	40	3	0.930233	0.000479324
B73-chr1	164511348	G	A	Mo17-chr1:163044725	47	6	0.886792	0.000997226
B73-chr1	164511351	C	T	Mo17-chr1:163044728	49	6	0.890909	0.000306152
B73-chr1	164511391	A	G	Mo17-chr1:163044768	54	4	0.931034	4.52294e-07
B73-chr1	164511414	T	C	Mo17-chr1:163044791	49	4	0.924528	1.06524e-05
B73-chr1	164511421	T	C	Mo17-chr1:163044798	45	4	0.918367	0.000130172
B73-chr1	164511436	C	T	Mo17-chr1:163044813	47	5	0.903846	0.000209761
B73-chr1	164511443	C	T	Mo17-chr1:163044820	50	5	0.909091	3.36991e-05
B73-chr1	164511496	T	C	Mo17-chr1:163044874	45	3	0.9375	1.95868e-05
B73-chr1	164511502	T	C	Mo17-chr1:163044880	44	4	0.916667	0.000242446
B73-chr1	164520983	A	G	Mo17-chr1:163088948	62	9	0.873239	1.23838e-05
B73-chr1	164520996	A	C	Mo17-chr1:163088961	67	10	0.87013	2.85804e-06
B73-chr1	164749011	C	T	Mo17-chr1:163381485	83	17	0.83	1.45252e-06
B73-chr1	164749050	T	C	Mo17-chr1:163381526	88	16	0.846154	3.2231e-08
B73-chr1	164749054	G	A	Mo17-chr1:163381635	90	18	0.833333	1.11752e-07
B73-chr1	164749067	G	A	Mo17-chr1:163381648	92	18	0.836364	3.88721e-08
B73-chr1	164749070	G	A	Mo17-chr1:163381651	92	18	0.836364	3.88721e-08
B73-chr1	164749071	G	A	Mo17-chr1:163381652	90	19	0.825688	3.34458e-07
B73-chr1	164749077	A	G	Mo17-chr1:163381658	84	18	0.823529	2.54452e-06
B73-chr1	164749081	C	A	Mo17-chr1:163381662	80	14	0.851064	3.77263e-07
B73-chr1	164749102	C	T	Mo17-chr1:163381686	79	12	0.868132	4.97704e-08
B73-chr1	164749106	C	A	Mo17-chr1:163381690	76	12	0.863636	2.66405e-07
B73-chr1	165504122	A	G	Mo17-chr1:164151882	99	27	0.785714	9.14359e-06
B73-chr1	165504286	T	C	Mo17-chr1:164152961	178	8	0.956989	1.81207e-38
B73-chr1	165504309	T	A	Mo17-chr1:164152984	153	12	0.927273	1.11738e-27
B73-chr1	165965818	G	T	Mo17-chr1:164680537	134	26	0.8375	8.34709e-14
B73-chr1	165965919	C	T	Mo17-chr1:164680640	200	17	0.921659	2.86753e-36
B73-chr1	165965940	C	A	Mo17-chr1:164680661	194	18	0.915094	7.25975e-34
B73-chr1	165965986	A	T	Mo17-chr1:164680707	143	17	0.89375	3.036e-21
B73-chr1	168174202	C	G	Mo17-chr1:167373726	36	2	0.947368	0.00084595
B73-chr1	168174270	C	A	Mo17-chr1:167373661	43	4	0.914894	0.000450805
B73-chr1	168226100	G	T	Mo17-chr1:167263736	103	9	0.919643	2.9176e-16
B73-chr1	168226133	G	A	Mo17-chr1:167263703	121	6	0.952756	6.07343e-24
B73-chr1	168226137	T	G	Mo17-chr1:167263699	119	5	0.959677	1.94963e-24
B73-chr1	168226151	G	A	Mo17-chr1:167263685	112	3	0.973913	9.31383e-25
B73-chr1	168395030	A	C	Mo17-chr1:168106880	70	13	0.843373	2.45685e-05
B73-chr1	169093219	A	G	Mo17-chr1:168715797	108	8	0.931034	1.91505e-18
B73-chr1	169093221	T	C	Mo17-chr1:168715807	107	7	0.938596	4.63882e-19
B73-chr1	169093222	T	G	Mo17-chr1:168715808	107	5	0.955357	5.13501e-21
B73-chr1	169299727	C	T	Mo17-chr1:168904899	124	44	0.738095	7.64903e-05
B73-chr1	169319935	G	A	Mo17-chr1:168928540	39	3	0.928571	0.000904662
B73-chr1	169319952	C	A	Mo17-chr1:168928557	47	3	0.94	5.40262e-06
B73-chr1	169319954	A	G	Mo17-chr1:168928559	46	3	0.938776	1.02929e-05
B73-chr1	169319955	T	G	Mo17-chr1:168928560	46	3	0.938776	1.02929e-05
B73-chr1	169319967	G	C	Mo17-chr1:168928572	45	4	0.918367	0.000130172
B73-chr1	172193972	G	C	Mo17-chr1:171903762	262	134	0.661616	9.18593e-06
B73-chr1	172193990	G	A	Mo17-chr1:171911150	285	2	0.993031	2.00217e-78
B73-chr1	172194031	T	G	Mo17-chr1:171911191	219	4	0.982063	2.22508e-55
B73-chr1	172194032	C	T	Mo17-chr1:171911192	219	4	0.982063	2.22508e-55
B73-chr1	173815281	C	T	Mo17-chr9:24614499	62	11	0.849315	0.000166311
B73-chr1	173815284	A	C	Mo17-chr9:24614496	62	10	0.861111	4.73209e-05
B73-chr1	173815285	T	A	Mo17-chr9:24614495	62	9	0.873239	1.23838e-05
B73-chr1	173815287	G	C	Mo17-chr9:24614493	59	9	0.867647	6.79643e-05
B73-chr1	173815291	G	T	Mo17-chr9:24614489	56	9	0.861538	0.000366331
B73-chr1	173815292	A	G	Mo17-chr9:24614488	55	9	0.859375	0.000639535
B73-chr1	174582429	C	T	Mo17-chr1:174518943	834	537	0.608315	7.12288e-12
B73-chr1	174582433	C	A	Mo17-chr1:174518947	817	525	0.608793	1.30361e-11
B73-chr1	174582452	A	G	Mo17-chr1:174518962	774	532	0.592649	3.42318e-07
B73-chr1	174582454	C	T	Mo17-chr1:174518974	776	518	0.599691	9.04951e-09
B73-chr1	174582456	C	A	Mo17-chr1:174518976	789	520	0.60275	1.12618e-09
B73-chr1	174582459	A	G	Mo17-chr1:174518979	794	517	0.605645	1.91701e-10
B73-chr1	174582464	A	T	Mo17-chr1:174518984	781	503	0.608255	9.25032e-11
B73-chr1	174582470	C	A	Mo17-chr1:174518990	784	503	0.609169	3.99955e-11
B73-chr1	177336138	A	C	Mo17-chr1:177181069	60	3	0.952381	1.13511e-09
B73-chr1	177336144	G	A	Mo17-chr1:177181075	62	3	0.953846	3.04825e-10
B73-chr1	177336203	G	C	Mo17-chr1:177181134	61	1	0.983871	2.93191e-12
B73-chr1	178325729	G	A	Mo17-chr1:178330133	163	57	0.740909	4.45443e-08
B73-chr1	178325740	G	T	Mo17-chr1:178330144	175	57	0.75431	3.04058e-10
B73-chr1	178325771	T	C	Mo17-chr1:178330174	186	67	0.735178	3.54109e-09
B73-chr1	178325783	T	G	Mo17-chr1:178330186	168	61	0.733624	8.67398e-08
B73-chr1	178325807	G	T	Mo17-chr1:178330210	162	54	0.75	8.22856e-09
B73-chr1	178325814	C	A	Mo17-chr1:178330212	165	54	0.753425	2.32441e-09
B73-chr1	178325815	G	C	Mo17-chr1:178330213	167	55	0.752252	2.07131e-09
B73-chr1	178694850	A	C	Mo17-chr1:178665933	55	4	0.932203	2.39588e-07
B73-chr1	178695350	G	A	Mo17-chr1:178666449	149	63	0.70283	0.000374487
B73-chr1	178695354	A	C	Mo17-chr1:178666453	148	64	0.698113	0.000914136
B73-chr1	178695363	C	T	Mo17-chr1:178666462	152	63	0.706977	0.000127502
B73-chr1	178695371	G	T	Mo17-chr1:178666470	159	67	0.70354	9.49709e-05
B73-chr1	178695376	C	G	Mo17-chr1:178666475	155	62	0.714286	2.39128e-05
B73-chr1	178695392	G	T	Mo17-chr1:178666491	161	57	0.738532	1.00243e-07
B73-chr1	178695402	C	T	Mo17-chr1:178666501	166	63	0.724891	6.80613e-07
B73-chr1	178695437	A	G	Mo17-chr1:178666546	159	58	0.732719	4.3319e-07
B73-chr1	178695440	G	A	Mo17-chr1:178666549	152	61	0.713615	4.05961e-05
B73-chr1	178695441	G	A	Mo17-chr1:178666550	156	61	0.718894	9.07646e-06
B73-chr1	178695446	C	A	Mo17-chr1:178666555	155	61	0.717593	1.32334e-05
B73-chr1	178695456	G	T	Mo17-chr1:178666627	140	35	0.8	4.6893e-11
B73-chr1	178695458	G	T	Mo17-chr1:178666629	142	34	0.806818	6.81869e-12
B73-chr1	179716448	A	G	Mo17-chr1:179385918	108	37	0.744828	0.00043013
B73-chr1	180861983	T	C	Mo17-chr1:180423952	523	198	0.725381	5.6216e-31
B73-chr1	180862075	C	T	Mo17-chr1:180424044	714	374	0.65625	1.52776e-21
B73-chr1	180862101	C	G	Mo17-chr1:180424070	744	370	0.667864	4.54284e-26
B73-chr1	180862144	C	G	Mo17-chr1:180424113	665	328	0.669688	1.97705e-23
B73-chr1	180862147	A	C	Mo17-chr1:180424116	646	321	0.668046	4.04466e-22
B73-chr1	181649425	C	A	Mo17-chr1:97927855	215	89	0.707237	2.45937e-08
B73-chr1	181649426	G	A	Mo17-chr1:97927856	214	89	0.706271	3.52382e-08
B73-chr1	181649427	A	T	Mo17-chr1:97927857	215	91	0.702614	7.41484e-08
B73-chr1	181649430	C	G	Mo17-chr1:97927860	220	93	0.702875	3.75606e-08
B73-chr1	181649431	A	T	Mo17-chr1:97927861	216	95	0.694534	4.36914e-07
B73-chr1	181649432	A	G	Mo17-chr1:97927862	220	98	0.691824	5.21577e-07
B73-chr1	181649433	A	G	Mo17-chr1:97927863	221	99	0.690625	6.17574e-07
B73-chr1	181649434	G	T	Mo17-chr1:97927864	224	102	0.687117	1.01235e-06
B73-chr1	181649436	T	G	Mo17-chr1:97927866	221	101	0.686335	1.66926e-06
B73-chr1	181649437	C	T	Mo17-chr1:97927867	222	102	0.685185	1.95733e-06
B73-chr1	181649440	G	C	Mo17-chr1:97927870	221	109	0.669697	5.01532e-05
B73-chr1	181649441	C	T	Mo17-chr1:97927871	224	109	0.672673	1.97462e-05
B73-chr1	181649442	G	C	Mo17-chr1:97927872	223	109	0.671687	2.6979e-05
B73-chr1	181649443	C	T	Mo17-chr1:97927873	227	105	0.683735	1.17476e-06
B73-chr1	183817204	C	A	Mo17-chr1:183291579	405	256	0.612708	0.000370786
B73-chr1	183817275	C	T	Mo17-chr1:183291652	453	287	0.612162	4.47403e-05
B73-chr1	184489396	C	T	Mo17-chr1:183778240	282	160	0.638009	0.000513316
B73-chr1	186663255	A	G	Mo17-chr1:186284937	236	35	0.870849	2.12243e-33
B73-chr1	186663256	T	C	Mo17-chr1:186284938	242	35	0.873646	7.12382e-35
B73-chr1	186663260	C	T	Mo17-chr1:186284942	250	35	0.877193	7.51895e-37
B73-chr1	186663267	C	G	Mo17-chr1:186284949	279	38	0.880126	2.02246e-42
B73-chr1	186663297	T	C	Mo17-chr1:186284979	356	49	0.879012	9.96443e-55
B73-chr1	186663322	A	G	Mo17-chr1:186285004	387	51	0.883562	1.80629e-61
B73-chr1	186663330	A	G	Mo17-chr1:186285012	421	51	0.891949	4.14386e-70
B73-chr1	186663337	A	G	Mo17-chr1:186285019	436	54	0.889796	6.41927e-72
B73-chr1	186663448	G	A	Mo17-chr1:186285120	368	59	0.861827	5.9375e-52
B73-chr1	186663449	T	C	Mo17-chr1:186285121	361	60	0.857482	1.03705e-49
B73-chr1	186663489	T	C	Mo17-chr1:186285163	306	58	0.840659	1.1937e-37
B73-chr1	186663490	G	C	Mo17-chr1:186285164	306	60	0.836066	1.20676e-36
B73-chr1	186663499	A	G	Mo17-chr1:186285173	299	61	0.830556	1.41278e-34
B73-chr1	186663504	T	G	Mo17-chr1:186285178	293	59	0.832386	3.40126e-34
B73-chr1	187625743	G	A	Mo17-chr1:187220559	47	3	0.94	5.40262e-06
B73-chr1	187625745	G	A	Mo17-chr1:187220561	49	3	0.942308	1.4835e-06
B73-chr1	187625750	G	C	Mo17-chr1:187220566	48	3	0.941176	2.83257e-06
B73-chr1	187625761	A	G	Mo17-chr1:187220577	50	6	0.892857	0.000169124
B73-chr1	187625763	C	T	Mo17-chr1:187220579	50	6	0.892857	0.000169124
B73-chr1	187625784	C	T	Mo17-chr1:187220600	48	5	0.90566	0.000114227
B73-chr1	187625795	C	T	Mo17-chr1:187220611	49	5	0.907407	6.20951e-05
B73-chr1	187625803	T	G	Mo17-chr1:187220619	45	4	0.918367	0.000130172
B73-chr1	187696331	G	T	Mo17-chr3:47546437	52	6	0.896552	5.13213e-05
B73-chr1	187696336	G	A	Mo17-chr3:47546432	53	6	0.898305	2.81954e-05
B73-chr1	187696448	G	C	Mo17-chr3:47546420	74	8	0.902439	2.39268e-09
B73-chr1	187696478	T	C	Mo17-chr6:65291563	62	3	0.953846	3.04825e-10
B73-chr1	187696479	C	T	Mo17-chr6:65291562	61	3	0.953125	5.88424e-10
B73-chr1	187696482	T	C	Mo17-chr6:65291559	62	1	0.984127	1.47136e-12
B73-chr1	187696491	G	A	Mo17-chr6:65291548	61	2	0.968254	5.06357e-11
B73-chr1	187696495	T	A	Mo17-chr6:65291544	57	2	0.966102	7.45183e-10
B73-chr1	187696500	T	A	Mo17-chr6:65291539	56	3	0.949153	1.56059e-08
B73-chr1	187696515	G	A	Mo17-chr6:65291524	52	3	0.945455	2.11818e-07
B73-chr1	187696516	G	A	Mo17-chr6:65291523	49	3	0.942308	1.4835e-06
B73-chr1	187761114	T	A	Mo17-chr1:187221117	114	41	0.735484	0.000571519
B73-chr1	187761139	C	G	Mo17-chr1:187221130	118	39	0.751592	2.75184e-05
B73-chr1	187761141	C	T	Mo17-chr1:187221132	115	40	0.741935	0.000193931
B73-chr1	187761143	C	A	Mo17-chr1:187221134	117	38	0.754839	2.01974e-05
B73-chr1	187761168	A	C	Mo17-chr1:187221158	124	35	0.779874	8.52512e-08
B73-chr1	187761172	G	C	Mo17-chr1:187221162	130	41	0.760234	7.31454e-07
B73-chr1	187761187	T	C	Mo17-chr1:187221177	137	42	0.765363	4.83816e-08
B73-chr1	187761193	C	T	Mo17-chr1:187221183	145	40	0.783784	2.49811e-10
B73-chr1	187761233	C	T	Mo17-chr1:187221215	164	50	0.766355	1.72168e-10
B73-chr1	187761239	G	C	Mo17-chr1:187221221	159	50	0.760766	1.53158e-09
B73-chr1	187761240	G	A	Mo17-chr1:187221223	161	48	0.770335	1.32899e-10
B73-chr1	187761241	G	A	Mo17-chr1:187221224	161	49	0.766667	2.94276e-10
B73-chr1	187761244	G	A	Mo17-chr1:187221227	166	47	0.779343	6.10519e-12
B73-chr1	187761245	A	G	Mo17-chr1:187221228	161	47	0.774038	5.90738e-11
B73-chr1	187910816	T	C	Mo17-chr1:187530136	41	1	0.97619	2.68485e-06
B73-chr1	187910818	C	T	Mo17-chr1:187530138	43	1	0.977273	6.84996e-07
B73-chr1	187910824	A	C	Mo17-chr1:187530144	49	1	0.98	1.12571e-08
B73-chr1	187910834	G	T	Mo17-chr1:187530154	55	1	0.982143	1.82608e-10
B73-chr1	187910836	A	T	Mo17-chr1:187530156	54	1	0.981818	3.63225e-10
B73-chr1	187910845	C	T	Mo17-chr1:187530165	67	1	0.985294	4.66856e-14
B73-chr1	187910879	C	T	Mo17-chr1:187530191	88	2	0.977778	5.69899e-19
B73-chr1	187910905	C	T	Mo17-chr1:187530217	94	3	0.969072	1.70668e-19
B73-chr1	187910921	G	T	Mo17-chr1:187530233	83	3	0.965116	2.70359e-16
B73-chr1	187910923	C	T	Mo17-chr1:187530235	84	3	0.965517	1.38586e-16
B73-chr1	187910931	G	C	Mo17-chr1:187530243	81	2	0.975904	6.68468e-17
B73-chr1	187910948	G	A	Mo17-chr1:187530260	64	1	0.984615	3.70314e-13
B73-chr1	187910950	G	A	Mo17-chr1:187530262	65	1	0.984848	1.85721e-13
B73-chr1	187910980	C	T	Mo17-chr1:187530507	54	4	0.931034	4.52294e-07
B73-chr1	187910998	C	T	Mo17-chr1:187530525	63	4	0.940299	1.43236e-09
B73-chr1	187959998	C	G	Mo17-chr1:187699912	278	84	0.767956	5.20056e-21
B73-chr1	187960100	G	A	Mo17-chr1:187700014	289	149	0.659817	1.18037e-06
B73-chr1	188815080	A	G	Mo17-chr1:188309090	204	81	0.715789	1.40265e-08
B73-chr1	189149820	C	T	Mo17-chr1:188654525	45	3	0.9375	1.95868e-05
B73-chr1	189149826	A	G	Mo17-chr1:188654531	49	3	0.942308	1.4835e-06
B73-chr1	189149831	G	A	Mo17-chr1:188654536	51	3	0.944444	4.05659e-07
B73-chr1	189149841	G	T	Mo17-chr1:188654546	49	2	0.960784	1.57181e-07
B73-chr1	189149847	G	T	Mo17-chr1:188654552	48	2	0.96	3.05952e-07
B73-chr1	189149848	C	G	Mo17-chr1:188654553	47	2	0.959184	5.95098e-07
B73-chr1	189149849	C	T	Mo17-chr1:188654554	48	2	0.96	3.05952e-07
B73-chr1	189149853	T	C	Mo17-chr1:188654558	49	2	0.960784	1.57181e-07
B73-chr1	189149859	G	A	Mo17-chr1:188654564	54	1	0.981818	3.63225e-10
B73-chr1	189149867	G	C	Mo17-chr1:188654572	48	3	0.941176	2.83257e-06
B73-chr1	189149870	A	G	Mo17-chr1:188654575	49	2	0.960784	1.57181e-07
B73-chr1	189149873	C	A	Mo17-chr1:188654578	53	2	0.963636	1.08751e-08
B73-chr1	189149875	T	C	Mo17-chr1:188654580	53	2	0.963636	1.08751e-08
B73-chr1	189149890	G	A	Mo17-chr1:188654595	56	2	0.965517	1.4577e-09
B73-chr1	189149907	T	C	Mo17-chr1:188654612	58	2	0.966667	3.80743e-10
B73-chr1	189149910	T	C	Mo17-chr1:188654615	59	2	0.967213	1.94439e-10
B73-chr1	189149928	T	C	Mo17-chr1:188654633	61	3	0.953125	5.88424e-10
B73-chr1	189149930	G	A	Mo17-chr1:188654635	62	4	0.939394	2.72508e-09
B73-chr1	189149936	C	T	Mo17-chr1:188654641	63	2	0.969231	1.31626e-11
B73-chr1	189149938	C	T	Mo17-chr1:188654643	67	2	0.971014	8.85007e-13
B73-chr1	189149977	C	G	Mo17-chr1:188654655	55	2	0.964912	2.84994e-09
B73-chr1	189729948	C	A	Mo17-chr1:188653904	49	1	0.98	1.12571e-08
B73-chr1	189729949	T	C	Mo17-chr1:188653905	48	1	0.979592	2.23477e-08
B73-chr1	192081267	A	G	Mo17-chr1:189813516	555	24	0.958549	5.59674e-130
B73-chr1	192081292	G	T	Mo17-chr1:189814591	642	7	0.989214	5.57423e-178
B73-chr1	192081371	A	G	Mo17-chr1:189815185	533	96	0.847377	2.6796e-71
B73-chr1	192290767	G	A	Mo17-chr1:190081011	184	79	0.69962	6.44731e-06
B73-chr1	192290815	C	G	Mo17-chr1:190081036	174	67	0.721992	3.7669e-07
B73-chr1	192290834	G	A	Mo17-chr1:190081054	186	74	0.715385	1.88687e-07
B73-chr1	192317572	T	C	Mo17-chr1:190113462	89	10	0.89899	7.91481e-12
B73-chr1	192317582	A	G	Mo17-chr1:190113472	83	11	0.882979	1.24598e-09
B73-chr1	192317585	T	C	Mo17-chr1:190113475	80	13	0.860215	1.06884e-07
B73-chr1	193148876	G	T	Mo17-chr1:190997995	331	163	0.67004	1.56893e-09
B73-chr1	193150336	C	A	Mo17-chr1:190999711	42	4	0.913043	0.000836768
B73-chr1	193297229	C	A	Mo17-chr1:191119534	218	66	0.767606	1.58373e-15
B73-chr1	194950453	T	C	Mo17-chr10:85361047	50	4	0.925926	5.67729e-06
B73-chr1	195607822	T	G	Mo17-chr1:193408792	134	48	0.736264	1.30829e-05
B73-chr1	195610425	T	C	Mo17-chr1:193410229	54	8	0.870968	0.000298707
B73-chr1	195610431	T	A	Mo17-chr1:193410236	57	9	0.863636	0.000209376
B73-chr1	195610432	C	G	Mo17-chr1:193410237	58	9	0.865672	0.000119413
B73-chr1	195610434	A	G	Mo17-chr1:193410239	61	9	0.871429	2.18855e-05
B73-chr1	195610435	G	C	Mo17-chr1:193410240	62	9	0.873239	1.23838e-05
B73-chr1	195768319	C	T	Mo17-chr1:193581682	275	11	0.961538	2.78726e-63
B73-chr1	195768320	T	A	Mo17-chr1:193581683	281	11	0.962329	5.10385e-65
B73-chr1	195768321	T	C	Mo17-chr1:193581684	278	11	0.961938	3.77384e-64
B73-chr1	195768322	T	A	Mo17-chr1:193581685	269	9	0.967626	1.38908e-63
B73-chr1	195768328	A	G	Mo17-chr1:193581691	256	10	0.962406	1.15805e-58
B73-chr1	195768343	A	T	Mo17-chr1:193581702	215	11	0.951327	6.8259e-46
B73-chr1	195768344	C	T	Mo17-chr1:193581703	214	11	0.951111	1.30939e-45
B73-chr1	195768345	A	T	Mo17-chr1:193581704	212	10	0.954955	4.45138e-46
B73-chr1	195768347	T	A	Mo17-chr1:193581706	210	10	0.954545	1.6527e-45
B73-chr1	195768351	T	G	Mo17-chr1:193581710	208	10	0.954128	6.13231e-45
B73-chr1	195768352	T	A	Mo17-chr1:193581711	203	10	0.953052	1.62166e-43
B73-chr1	195768354	T	C	Mo17-chr1:193581713	193	11	0.946078	1.09745e-39
B73-chr1	195768355	C	T	Mo17-chr1:193581714	191	11	0.945545	4.00399e-39
B73-chr1	195768356	T	C	Mo17-chr1:193581715	192	11	0.945813	2.09646e-39
B73-chr1	195768357	C	G	Mo17-chr1:193581716	192	12	0.941176	1.88536e-38
B73-chr1	195768360	T	A	Mo17-chr1:193581719	190	13	0.935961	5.61703e-37
B73-chr1	195768362	G	A	Mo17-chr1:193581742	185	12	0.939086	1.67474e-36
B73-chr1	195768365	T	G	Mo17-chr1:193581745	184	13	0.93401	2.53915e-35
B73-chr1	195840204	G	C	Mo17-chr1:193595236	252	121	0.675603	6.80367e-07
B73-chr1	195840233	C	G	Mo17-chr1:193595270	246	131	0.65252	0.000276013
B73-chr1	195840261	G	A	Mo17-chr1:193595281	272	140	0.660194	4.32564e-06
B73-chr1	195840264	G	C	Mo17-chr1:193595284	267	141	0.654412	3.64343e-05
B73-chr1	195840308	A	C	Mo17-chr1:193595336	256	135	0.654731	7.79206e-05
B73-chr1	195840309	A	T	Mo17-chr1:193595337	259	136	0.655696	4.92356e-05
B73-chr1	196322954	T	G	Mo17-chr1:194745279	113	17	0.869231	1.0964e-13
B73-chr1	196322973	C	T	Mo17-chr1:194745298	114	27	0.808511	6.69831e-09
B73-chr1	196328410	A	C	Mo17-chr1:194749759	143	57	0.715	0.000111069
B73-chr1	196999986	T	C	Mo17-chr1:195387353	109	34	0.762238	3.10123e-05
B73-chr1	197000002	C	T	Mo17-chr1:195387368	120	33	0.784314	9.67803e-08
B73-chr1	197000015	A	T	Mo17-chr1:195387381	122	39	0.757764	5.02614e-06
B73-chr1	197000019	A	G	Mo17-chr1:195387385	116	40	0.74359	0.000128704
B73-chr1	197000038	G	T	Mo17-chr1:195387404	106	37	0.741259	0.000979707
B73-chr1	197000065	A	G	Mo17-chr1:195387979	101	3	0.971154	1.54431e-21
B73-chr1	197000068	A	C	Mo17-chr1:195387982	101	3	0.971154	1.54431e-21
B73-chr1	197000081	G	A	Mo17-chr1:195400083	91	17	0.842593	2.08861e-08
B73-chr1	197385025	T	G	Mo17-chr1:195748889	186	71	0.723735	3.09363e-08
B73-chr1	197385034	T	G	Mo17-chr1:195748898	206	76	0.730496	3.00385e-10
B73-chr1	197385035	G	A	Mo17-chr1:195748899	210	76	0.734266	6.17415e-11
B73-chr1	197385133	C	T	Mo17-chr1:195748961	170	79	0.682731	0.000759741
B73-chr1	197385148	G	A	Mo17-chr1:195748970	168	77	0.685714	0.00077093
B73-chr1	197385168	T	C	Mo17-chr1:195748990	167	71	0.701681	4.92943e-05
B73-chr1	197490524	C	T	Mo17-chr1:195784256	311	182	0.630832	0.000418706
B73-chr1	197490527	C	A	Mo17-chr1:195784259	317	174	0.645621	5.51293e-06
B73-chr1	197490544	G	T	Mo17-chr1:195784276	331	148	0.691023	1.35844e-12
B73-chr1	197490554	C	T	Mo17-chr1:195784286	338	140	0.707113	1.71858e-15
B73-chr1	197490595	C	G	Mo17-chr1:195784957	302	170	0.639831	9.19716e-05
B73-chr1	197929417	C	G	Mo17-chr1:196226208	61	11	0.847222	0.000285953
B73-chr1	197929420	G	A	Mo17-chr1:196226211	61	10	0.859155	8.24787e-05
B73-chr1	197929421	A	C	Mo17-chr1:196226212	61	10	0.859155	8.24787e-05
B73-chr1	197929422	G	A	Mo17-chr1:196226213	59	10	0.855072	0.000249002
B73-chr1	197929439	G	T	Mo17-chr1:196226230	55	6	0.901639	8.46727e-06
B73-chr1	197929440	G	C	Mo17-chr1:196226231	56	6	0.903226	4.62891e-06
B73-chr1	198911247	A	G	Mo17-chr1:197194118	104	24	0.8125	4.87391e-08
B73-chr1	198911250	A	G	Mo17-chr1:197194121	101	26	0.795276	1.44813e-06
B73-chr1	198911257	A	G	Mo17-chr1:197194128	104	27	0.793893	8.61928e-07
B73-chr1	198911258	A	G	Mo17-chr1:197194129	106	25	0.80916	4.87821e-08
B73-chr1	198911259	A	G	Mo17-chr1:197194130	106	25	0.80916	4.87821e-08
B73-chr1	199040612	C	A	Mo17-chr1:197358762	174	65	0.728033	1.08333e-07
B73-chr1	199040622	C	G	Mo17-chr1:197358772	173	63	0.733051	4.42694e-08
B73-chr1	199040644	T	A	Mo17-chr1:197358794	183	79	0.698473	9.15931e-06
B73-chr1	199040660	A	C	Mo17-chr1:197358810	193	77	0.714815	8.06364e-08
B73-chr1	199040672	C	T	Mo17-chr1:197358821	184	73	0.715953	2.21248e-07
B73-chr1	199040715	C	G	Mo17-chr1:197358864	160	46	0.776699	4.07129e-11
B73-chr1	199040718	G	A	Mo17-chr1:197358867	155	46	0.771144	3.87912e-10
B73-chr1	199040726	G	A	Mo17-chr1:197358875	154	44	0.777778	1.1811e-10
B73-chr1	199043253	T	G	Mo17-chr1:197361321	237	42	0.849462	1.1077e-29
B73-chr1	199043254	T	G	Mo17-chr1:197361322	237	42	0.849462	1.1077e-29
B73-chr1	199043256	G	A	Mo17-chr1:197361324	244	42	0.853147	2.52216e-31
B73-chr1	199043257	C	T	Mo17-chr1:197361325	251	41	0.859589	1.54131e-33
B73-chr1	199043258	G	A	Mo17-chr1:197361326	257	41	0.862416	5.65831e-35
B73-chr1	199043260	C	A	Mo17-chr1:197361328	263	40	0.867987	5.28358e-37
B73-chr1	199043261	G	A	Mo17-chr1:197361329	265	38	0.874587	1.06742e-38
B73-chr1	199043262	C	A	Mo17-chr1:197361330	271	38	0.877023	3.55026e-40
B73-chr1	199043268	G	A	Mo17-chr1:197361341	277	35	0.887821	1.32791e-43
B73-chr1	199043270	C	T	Mo17-chr1:197361343	280	35	0.888889	2.32219e-44
B73-chr1	199043358	G	A	Mo17-chr1:197361351	322	30	0.914773	3.60983e-59
B73-chr1	199043360	T	A	Mo17-chr1:197361353	322	27	0.922636	2.76303e-61
B73-chr1	199043365	T	A	Mo17-chr1:197361358	303	28	0.915408	2.09526e-55
B73-chr1	199043374	G	A	Mo17-chr1:197361370	305	28	0.915916	6.16918e-56
B73-chr1	199043377	G	A	Mo17-chr1:197361373	297	27	0.916667	1.33617e-54
B73-chr1	199388297	C	G	Mo17-chr1:197706004	59	11	0.842857	0.00083964
B73-chr1	199388351	C	T	Mo17-chr1:197706133	74	12	0.860465	8.08743e-07
B73-chr1	199388357	T	C	Mo17-chr1:197706139	72	9	0.888889	3.80061e-08
B73-chr1	199388362	C	T	Mo17-chr1:197706144	74	9	0.891566	1.17366e-08
B73-chr1	199388382	G	A	Mo17-chr1:197706164	75	9	0.892857	6.50929e-09
B73-chr1	199388395	G	T	Mo17-chr1:197706177	62	7	0.898551	6.3215e-07
B73-chr1	199388417	G	A	Mo17-chr1:197706199	62	7	0.898551	6.3215e-07
B73-chr1	199659994	C	G	Mo17-chr1:197917723	83	10	0.892473	2.75525e-10
B73-chr1	199660033	G	C	Mo17-chr1:197917765	108	14	0.885246	2.77685e-14
B73-chr1	199660035	A	G	Mo17-chr1:197917767	109	14	0.886179	1.54661e-14
B73-chr1	199723526	C	T	Mo17-chr1:197925670	153	63	0.708333	8.87111e-05
B73-chr1	199723559	A	G	Mo17-chr1:197925703	230	86	0.727848	1.50046e-11
B73-chr1	199723620	C	T	Mo17-chr1:197925759	360	180	0.666667	2.67247e-10
B73-chr1	199723637	G	A	Mo17-chr1:197925776	391	220	0.639935	1.76471e-07
B73-chr1	199723655	A	G	Mo17-chr1:197925788	444	238	0.651026	6.18824e-11
B73-chr1	199723683	C	G	Mo17-chr1:197925816	468	296	0.612565	2.04229e-05
B73-chr1	199723685	C	T	Mo17-chr1:197925818	459	296	0.607947	0.000140185
B73-chr1	199723688	A	G	Mo17-chr1:197925821	464	306	0.602597	0.000655533
B73-chr1	199859065	C	T	Mo17-chr1:198097077	39	3	0.928571	0.000904662
B73-chr1	199859076	T	C	Mo17-chr1:198097088	40	3	0.930233	0.000479324
B73-chr1	199859084	G	A	Mo17-chr1:198097096	38	2	0.95	0.000228117
B73-chr1	199859122	A	G	Mo17-chr1:198097134	39	3	0.928571	0.000904662
B73-chr1	199859123	C	T	Mo17-chr1:198097135	40	3	0.930233	0.000479324
B73-chr1	199859132	C	T	Mo17-chr1:198097144	46	3	0.938776	1.02929e-05
B73-chr1	199859138	C	A	Mo17-chr1:198097150	42	3	0.933333	0.000133954
B73-chr1	199859143	T	C	Mo17-chr1:198097155	41	3	0.931818	0.000253576
B73-chr1	201548066	G	A	Mo17-chr1:199879588	145	5	0.966667	3.19364e-32
B73-chr1	201548095	A	G	Mo17-chr1:199879617	126	4	0.969231	1.33003e-27
B73-chr1	201548102	A	T	Mo17-chr1:199879624	118	4	0.967213	2.76588e-25
B73-chr1	201548107	C	T	Mo17-chr1:199879629	120	4	0.967742	7.2905e-26
B73-chr1	201611974	G	A	Mo17-chr1:199930044	214	109	0.662539	0.000561058
B73-chr1	201696779	C	T	Mo17-chr1:199981630	52	1	0.981132	1.43581e-09
B73-chr1	201696792	T	C	Mo17-chr1:199981643	43	1	0.977273	6.84996e-07
B73-chr1	201697140	A	C	Mo17-chr1:199981971	71	3	0.959459	7.97199e-13
B73-chr1	201697287	C	T	Mo17-chr1:199982118	44	4	0.916667	0.000242446
B73-chr1	202321835	G	A	Mo17-chr1:200642918	46	1	0.978723	8.79736e-08
B73-chr1	202321850	C	T	Mo17-chr1:200642933	45	1	0.978261	1.74442e-07
B73-chr1	202683592	G	A	Mo17-chr1:200891403	752	546	0.579353	0.00028229
B73-chr1	203842897	G	C	Mo17-chr1:202102720	203	86	0.702422	3.42432e-07
B73-chr1	203842898	C	T	Mo17-chr1:202102721	201	85	0.702797	4.03937e-07
B73-chr1	203842900	T	C	Mo17-chr1:202102726	195	81	0.706522	3.8135e-07
B73-chr1	203842907	T	C	Mo17-chr1:202102733	203	77	0.725	1.81818e-09
B73-chr1	203842909	A	T	Mo17-chr1:202102735	204	76	0.728571	6.57706e-10
B73-chr1	203842910	C	G	Mo17-chr1:202102736	205	76	0.729537	4.4476e-10
B73-chr1	203842911	T	G	Mo17-chr1:202102737	209	75	0.735915	4.75951e-11
B73-chr1	203842914	T	G	Mo17-chr1:202102740	209	73	0.741135	1.24066e-11
B73-chr1	203842916	A	T	Mo17-chr1:202102742	204	69	0.747253	6.05303e-12
B73-chr1	203842922	C	A	Mo17-chr1:202102748	205	70	0.745455	8.07057e-12
B73-chr1	203842923	C	G	Mo17-chr1:202102749	207	69	0.75	1.7297e-12
B73-chr1	203842925	A	G	Mo17-chr1:202102751	201	65	0.755639	1.19297e-12
B73-chr1	203842926	C	A	Mo17-chr1:202102752	204	66	0.755556	6.93778e-13
B73-chr1	203842929	A	G	Mo17-chr1:202102755	209	66	0.76	8.0973e-14
B73-chr1	205013611	A	G	Mo17-chr1:203122110	201	76	0.725632	2.11087e-09
B73-chr1	205013621	T	C	Mo17-chr1:203122120	195	73	0.727612	3.29735e-09
B73-chr1	205013633	G	C	Mo17-chr1:203122132	186	69	0.729412	1.29795e-08
B73-chr1	205014024	A	C	Mo17-chr1:203122585	272	147	0.649165	6.79666e-05
B73-chr1	205014026	C	A	Mo17-chr1:203122587	269	148	0.645084	0.000224307
B73-chr1	205016871	C	A	Mo17-chr1:203167163	67	7	0.905405	3.11576e-08
B73-chr1	205016940	T	C	Mo17-chr1:203167226	64	6	0.914286	3.50816e-08
B73-chr1	205016951	G	A	Mo17-chr1:203167237	65	4	0.942029	3.9475e-10
B73-chr1	205016956	A	G	Mo17-chr1:203167242	66	3	0.956522	2.18146e-11
B73-chr1	205016965	A	T	Mo17-chr1:203167251	66	3	0.956522	2.18146e-11
B73-chr1	205016994	A	G	Mo17-chr1:203167280	65	1	0.984848	1.85721e-13
B73-chr1	205017002	T	G	Mo17-chr1:203167288	59	1	0.983333	1.16335e-11
B73-chr1	205073029	C	T	Mo17-chr1:203262804	40	3	0.930233	0.000479324
B73-chr1	205097900	A	G	Mo17-chr1:203268007	77	12	0.865169	1.52531e-07
B73-chr1	205097938	C	A	Mo17-chr1:203268045	79	16	0.831579	3.92706e-06
B73-chr1	206653518	C	A	Mo17-chr1:204610128	285	76	0.789474	4.21863e-25
B73-chr1	206653550	T	C	Mo17-chr1:204610160	270	71	0.791789	5.3027e-24
B73-chr1	206653580	G	A	Mo17-chr1:204610197	228	55	0.805654	9.92259e-22
B73-chr1	206653668	T	A	Mo17-chr1:204610304	187	64	0.74502	3.08214e-10
B73-chr1	206653680	C	T	Mo17-chr1:204610316	180	54	0.769231	3.48902e-12
B73-chr1	206653684	T	C	Mo17-chr1:204610320	180	55	0.765957	7.69824e-12
B73-chr1	206653686	G	C	Mo17-chr1:204610322	175	56	0.757576	1.44703e-10
B73-chr1	206910387	G	A	Mo17-chr1:204946695	50	1	0.980392	5.66845e-09
B73-chr1	206910397	A	G	Mo17-chr1:204946705	49	1	0.98	1.12571e-08
B73-chr1	206910443	C	T	Mo17-chr1:204946751	46	3	0.938776	1.02929e-05
B73-chr1	206910448	C	T	Mo17-chr1:204946756	43	3	0.934783	7.06635e-05
B73-chr1	206910449	A	G	Mo17-chr1:204946757	42	3	0.933333	0.000133954
B73-chr1	206910454	C	T	Mo17-chr1:204946762	45	3	0.9375	1.95868e-05
B73-chr1	206910455	A	G	Mo17-chr1:204946763	46	3	0.938776	1.02929e-05
B73-chr1	206910495	T	C	Mo17-chr1:204946802	49	3	0.942308	1.4835e-06
B73-chr1	206910496	C	T	Mo17-chr1:204946803	51	4	0.927273	3.02179e-06
B73-chr1	206910505	C	T	Mo17-chr1:204946812	49	4	0.924528	1.06524e-05
B73-chr1	206910512	G	A	Mo17-chr1:204946819	51	4	0.927273	3.02179e-06
B73-chr1	206910529	C	T	Mo17-chr1:204946837	51	5	0.910714	1.82591e-05
B73-chr1	206910540	T	C	Mo17-chr1:204946848	47	4	0.921569	3.73478e-05
B73-chr1	206910571	G	A	Mo17-chr1:204946879	43	4	0.914894	0.000450805
B73-chr1	207511586	A	T	Mo17-chr1:205586816	51	2	0.962264	4.13984e-08
B73-chr1	207511630	T	C	Mo17-chr1:205586860	63	4	0.940299	1.43236e-09
B73-chr1	207511639	G	A	Mo17-chr1:205586869	59	3	0.951613	2.18817e-09
B73-chr1	207511654	T	C	Mo17-chr1:205586884	61	4	0.938462	5.18004e-09
B73-chr1	207511677	C	T	Mo17-chr1:205586907	59	2	0.967213	1.94439e-10
B73-chr1	207511679	A	G	Mo17-chr1:205586909	60	2	0.967742	9.92479e-11
B73-chr1	207511692	C	T	Mo17-chr1:205586922	65	2	0.970149	3.41578e-12
B73-chr1	207511732	T	C	Mo17-chr1:205586962	65	1	0.984848	1.85721e-13
B73-chr1	207511760	C	A	Mo17-chr1:205586990	49	1	0.98	1.12571e-08
B73-chr1	207511770	T	A	Mo17-chr1:205587000	42	1	0.976744	1.35647e-06
B73-chr1	207511785	G	T	Mo17-chr1:205587015	39	2	0.95122	0.000118251
B73-chr1	207512577	G	T	Mo17-chr1:205587520	34	1	0.971429	0.000314527
B73-chr1	207512579	T	G	Mo17-chr1:205587522	34	1	0.971429	0.000314527
B73-chr1	207512581	T	C	Mo17-chr1:205587524	34	1	0.971429	0.000314527
B73-chr1	207512585	C	T	Mo17-chr1:205587528	36	1	0.972973	8.08978e-05
B73-chr1	207512590	A	C	Mo17-chr1:205587533	35	1	0.972222	0.000159568
B73-chr1	207512599	C	G	Mo17-chr1:205587542	34	1	0.971429	0.000314527
B73-chr1	207512615	T	A	Mo17-chr1:205587558	34	1	0.971429	0.000314527
B73-chr1	207512668	G	A	Mo17-chr1:205587612	50	2	0.961538	8.06935e-08
B73-chr1	207512677	G	A	Mo17-chr1:205587621	51	3	0.944444	4.05659e-07
B73-chr1	207512682	G	A	Mo17-chr1:205587626	50	3	0.943396	7.76141e-07
B73-chr1	207512709	T	C	Mo17-chr1:205587653	50	5	0.909091	3.36991e-05
B73-chr1	207512710	A	G	Mo17-chr1:205587654	49	5	0.907407	6.20951e-05
B73-chr1	207512717	A	G	Mo17-chr1:205587661	53	5	0.913793	5.33586e-06
B73-chr1	207512722	G	A	Mo17-chr1:205587666	52	3	0.945455	2.11818e-07
B73-chr1	207512723	G	A	Mo17-chr1:205587667	51	3	0.944444	4.05659e-07
B73-chr1	207512736	C	T	Mo17-chr1:205587681	57	3	0.95	8.11369e-09
B73-chr1	207512751	G	C	Mo17-chr1:205587696	65	2	0.970149	3.41578e-12
B73-chr1	207512770	A	G	Mo17-chr1:205587715	75	2	0.974026	3.9327e-15
B73-chr1	207512772	C	A	Mo17-chr1:205587717	77	2	0.974684	1.01224e-15
B73-chr1	207512788	G	T	Mo17-chr1:205587733	73	4	0.948052	2.21107e-12
B73-chr1	207512836	G	A	Mo17-chr1:205587779	53	6	0.898305	2.81954e-05
B73-chr1	207512874	A	G	Mo17-chr1:205587817	53	1	0.981481	7.22275e-10
B73-chr1	207512876	A	G	Mo17-chr1:205587819	53	3	0.946429	1.105e-07
B73-chr1	207512877	T	C	Mo17-chr1:205587820	53	3	0.946429	1.105e-07
B73-chr1	207512911	C	T	Mo17-chr1:205587855	44	4	0.916667	0.000242446
B73-chr1	208914108	G	C	Mo17-chr1:207007055	116	38	0.753247	3.08835e-05
B73-chr1	208914151	T	C	Mo17-chr1:207007082	119	37	0.762821	4.00832e-06
B73-chr1	208914205	C	T	Mo17-chr1:207007131	150	36	0.806452	5.88024e-13
B73-chr1	208914250	A	G	Mo17-chr1:207007176	118	34	0.776316	5.65407e-07
B73-chr1	209101333	A	C	Mo17-chr1:207130699	82	9	0.901099	1.01595e-10
B73-chr1	209101334	C	A	Mo17-chr1:207130700	82	9	0.901099	1.01595e-10
B73-chr1	209101337	A	G	Mo17-chr1:207130703	84	10	0.893617	1.52889e-10
B73-chr1	209101338	T	G	Mo17-chr1:207130704	84	10	0.893617	1.52889e-10
B73-chr1	209101339	T	C	Mo17-chr1:207130705	83	10	0.892473	2.75525e-10
B73-chr1	209101422	C	G	Mo17-chr1:231557263	84	3	0.965517	1.38586e-16
B73-chr1	209101423	T	G	Mo17-chr1:231557262	82	3	0.964706	5.27246e-16
B73-chr1	209101425	T	A	Mo17-chr1:231557260	82	3	0.964706	5.27246e-16
B73-chr1	209101431	G	T	Mo17-chr1:231557254	75	3	0.961538	5.5968e-14
B73-chr1	211643526	C	G	Mo17-chr1:209264381	89	4	0.956989	6.21167e-17
B73-chr1	211643530	C	T	Mo17-chr1:209264497	93	7	0.93	3.2535e-15
B73-chr1	211643535	T	C	Mo17-chr1:209264502	93	6	0.939394	4.23292e-16
B73-chr1	211643537	A	G	Mo17-chr1:209264504	96	6	0.941176	6.21139e-17
B73-chr1	211643539	G	C	Mo17-chr1:209264506	95	6	0.940594	1.17823e-16
B73-chr1	211643545	T	C	Mo17-chr1:209264512	99	6	0.942857	9.07369e-18
B73-chr1	211643552	T	C	Mo17-chr1:209264519	96	7	0.932039	4.92243e-16
B73-chr1	211643555	C	T	Mo17-chr1:209264522	95	7	0.931373	9.24342e-16
B73-chr1	211643572	T	C	Mo17-chr1:209264538	80	7	0.91954	1.08494e-11
B73-chr1	211643574	G	A	Mo17-chr1:209264540	81	7	0.920455	5.84018e-12
B73-chr1	211643579	G	A	Mo17-chr1:209264545	73	8	0.901235	4.3613e-09
B73-chr1	211643586	G	A	Mo17-chr1:209264552	65	9	0.878378	2.21969e-06
B73-chr1	211643593	T	C	Mo17-chr1:209264559	61	9	0.871429	2.18855e-05
B73-chr1	211643595	C	T	Mo17-chr1:209264561	61	8	0.884058	5.2886e-06
B73-chr1	211643597	G	T	Mo17-chr1:209264563	61	8	0.884058	5.2886e-06
B73-chr1	211643599	C	T	Mo17-chr1:209264565	62	8	0.885714	2.95072e-06
B73-chr1	211643608	G	A	Mo17-chr1:209264574	62	8	0.885714	2.95072e-06
B73-chr1	211643616	G	A	Mo17-chr1:209264582	57	8	0.876923	5.36287e-05
B73-chr1	211643619	C	T	Mo17-chr1:209264585	57	7	0.890625	1.23661e-05
B73-chr1	211643621	A	G	Mo17-chr1:209264587	57	7	0.890625	1.23661e-05
B73-chr1	211643643	T	C	Mo17-chr1:209264609	65	5	0.928571	2.98101e-09
B73-chr1	211643646	A	G	Mo17-chr1:209264612	66	5	0.929577	1.58564e-09
B73-chr1	211643654	A	G	Mo17-chr1:209264620	64	4	0.941176	7.52251e-10
B73-chr1	211643662	A	G	Mo17-chr1:209264628	67	3	0.957143	1.12662e-11
B73-chr1	211676508	G	C	Mo17-chr1:209355098	398	146	0.731618	6.89502e-24
B73-chr1	211676553	A	G	Mo17-chr1:209355136	564	148	0.792135	9.56698e-55
B73-chr1	211676563	A	T	Mo17-chr1:209355146	573	158	0.783858	6.19391e-53
B73-chr1	211676577	C	T	Mo17-chr1:209355168	593	158	0.789614	5.74305e-57
B73-chr1	211676618	C	G	Mo17-chr1:209355209	614	146	0.807895	3.41025e-66
B73-chr1	211676622	C	G	Mo17-chr1:209355213	618	149	0.805737	8.90522e-66
B73-chr1	211676639	C	T	Mo17-chr1:209355230	628	136	0.82199	1.22874e-73
B73-chr1	211676658	T	C	Mo17-chr1:209355242	589	115	0.836648	1.01515e-74
B73-chr1	211676681	T	G	Mo17-chr1:209355265	559	100	0.848255	2.96166e-75
B73-chr1	211676703	T	C	Mo17-chr1:209355287	498	97	0.836975	1.06394e-62
B73-chr1	211678230	A	T	Mo17-chr1:209356535	72	17	0.808989	0.000654074
B73-chr1	211678254	T	C	Mo17-chr1:209356559	77	19	0.802083	0.000235591
B73-chr1	211678266	G	A	Mo17-chr1:209356561	83	21	0.798077	8.30184e-05
B73-chr1	211678274	T	C	Mo17-chr1:209356665	85	24	0.779817	0.000462933
B73-chr1	211942519	A	G	Mo17-chr1:209670528	73	2	0.973333	1.52613e-14
B73-chr1	211945486	G	A	Mo17-chr1:209674577	86	4	0.955556	4.47264e-16
B73-chr1	211945520	G	A	Mo17-chr1:209674611	86	3	0.966292	3.63785e-17
B73-chr1	211945524	T	C	Mo17-chr1:209674615	79	2	0.975309	2.60259e-16
B73-chr1	211952724	G	T	Mo17-chr1:209689195	364	120	0.752066	1.95244e-25
B73-chr1	211952811	T	C	Mo17-chr1:209689286	321	129	0.713333	1.59886e-15
B73-chr1	212183890	C	G	Mo17-chr1:209895455	162	42	0.794118	4.94776e-13
B73-chr1	212183898	C	T	Mo17-chr1:209895463	162	42	0.794118	4.94776e-13
B73-chr1	212183962	G	T	Mo17-chr1:209895527	144	30	0.827586	4.02784e-14
B73-chr1	212200719	G	T	Mo17-chr1:209897185	40	2	0.952381	6.12318e-05
B73-chr1	212200726	G	A	Mo17-chr1:209897192	39	2	0.95122	0.000118251
B73-chr1	212200727	A	T	Mo17-chr1:209897193	39	2	0.95122	0.000118251
B73-chr1	212200736	C	T	Mo17-chr1:209897202	36	2	0.947368	0.00084595
B73-chr1	213043135	C	T	Mo17-chr1:210975096	423	273	0.607759	0.000774715
B73-chr1	213043246	G	T	Mo17-chr1:210975221	466	263	0.639232	1.51237e-09
B73-chr1	213043274	C	T	Mo17-chr1:210975249	429	241	0.640299	1.05409e-08
B73-chr1	213043275	A	C	Mo17-chr1:210975250	425	240	0.639098	2.10875e-08
B73-chr1	213043277	A	G	Mo17-chr1:210975252	416	240	0.634146	2.11193e-07
B73-chr1	213043278	G	C	Mo17-chr1:210975254	412	239	0.632873	4.14245e-07
B73-chr1	213207620	A	C	Mo17-chr1:211139387	285	159	0.641892	0.000164415
B73-chr1	213207684	A	C	Mo17-chr1:211139451	334	120	0.735683	4.17845e-20
B73-chr1	213207719	T	C	Mo17-chr1:211139486	366	100	0.785408	1.04019e-32
B73-chr1	213207759	C	T	Mo17-chr1:211139649	408	122	0.769811	5.4164e-33
B73-chr1	213207843	A	G	Mo17-chr1:211139727	449	130	0.775475	2.543e-38
B73-chr1	213207853	A	C	Mo17-chr1:211139733	437	137	0.761324	1.2859e-33
B73-chr1	213207871	C	T	Mo17-chr1:211139751	425	148	0.74171	5.47332e-28
B73-chr1	213746219	G	A	Mo17-chr1:211738849	60	8	0.882353	9.46277e-06
B73-chr1	214339845	G	T	Mo17-chr1:212465638	50	1	0.980392	5.66845e-09
B73-chr1	214339857	C	T	Mo17-chr1:212465650	52	2	0.962963	2.12249e-08
B73-chr1	214339893	G	A	Mo17-chr1:212465686	54	4	0.931034	4.52294e-07
B73-chr1	214339898	T	C	Mo17-chr1:212465691	50	5	0.909091	3.36991e-05
B73-chr1	214339904	C	G	Mo17-chr1:212465697	51	6	0.894737	9.32502e-05
B73-chr1	214339976	T	C	Mo17-chr1:212465769	49	3	0.942308	1.4835e-06
B73-chr1	214458888	G	A	Mo17-chr1:212613694	304	164	0.649573	6.04637e-06
B73-chr1	214458920	G	A	Mo17-chr1:212613726	306	150	0.671053	1.09832e-08
B73-chr1	214807671	A	G	Mo17-chr1:212856771	392	137	0.741021	1.96715e-25
B73-chr1	214807755	C	T	Mo17-chr1:212856801	464	165	0.737679	5.36641e-30
B73-chr1	215467917	T	A	Mo17-chr1:213642670	216	103	0.677116	2.1808e-05
B73-chr1	215520263	C	T	Mo17-chr1:213650224	139	4	0.972028	2.23506e-31
B73-chr1	215520296	A	C	Mo17-chr1:213650257	144	3	0.979592	3.69345e-34
B73-chr1	215520343	G	A	Mo17-chr1:213650304	145	6	0.960265	4.15909e-31
B73-chr1	215520385	C	G	Mo17-chr1:213650346	161	4	0.975758	3.88145e-38
B73-chr1	215520442	C	T	Mo17-chr1:213650403	163	4	0.976048	9.9345e-39
B73-chr1	215520659	G	A	Mo17-chr1:213650613	263	6	0.977695	1.13186e-65
B73-chr1	215520682	C	T	Mo17-chr1:213650636	252	6	0.976744	1.98853e-62
B73-chr1	215520689	A	G	Mo17-chr1:213650643	251	6	0.976654	3.92125e-62
B73-chr1	215520712	A	C	Mo17-chr1:213650666	226	6	0.974138	9.09356e-55
B73-chr1	215547562	C	T	Mo17-chr1:213705396	91	28	0.764706	0.000797309
B73-chr1	215547634	T	C	Mo17-chr1:213705469	113	39	0.743421	0.000220593
B73-chr1	216355300	G	C	Mo17-chr1:214414916	154	32	0.827957	2.1045e-15
B73-chr1	216355321	G	C	Mo17-chr1:214414937	129	32	0.801242	5.51289e-10
B73-chr1	216360290	C	G	Mo17-chr1:214418470	260	142	0.646766	0.000371768
B73-chr1	217418851	C	T	Mo17-chr1:215474841	57	5	0.919355	4.48023e-07
B73-chr1	217942917	A	G	Mo17-chr1:215884311	122	43	0.739394	8.72861e-05
B73-chr1	217943015	G	T	Mo17-chr1:215884409	322	76	0.809045	4.86313e-33
B73-chr1	217943060	A	G	Mo17-chr1:215884453	310	103	0.750605	9.20484e-21
B73-chr1	217943071	G	A	Mo17-chr1:215884464	308	100	0.754902	2.39959e-21
B73-chr1	217943155	G	A	Mo17-chr1:215884561	298	115	0.72155	3.10111e-15
B73-chr1	217943159	G	A	Mo17-chr1:215884565	295	114	0.721271	5.24287e-15
B73-chr1	217943160	G	A	Mo17-chr1:215884566	298	114	0.723301	1.6817e-15
B73-chr1	217943161	C	G	Mo17-chr1:215884567	297	114	0.722628	2.45886e-15
B73-chr1	217943176	A	G	Mo17-chr1:215884582	272	120	0.693878	5.90848e-10
B73-chr1	218052350	C	T	Mo17-chr1:216011414	163	67	0.708696	2.25236e-05
B73-chr1	218052383	G	T	Mo17-chr1:216011441	186	84	0.688889	4.29973e-05
B73-chr1	219212660	G	A	Mo17-chr1:217389614	79	17	0.822917	1.15852e-05
B73-chr1	219212689	C	T	Mo17-chr1:217389643	90	19	0.825688	3.34458e-07
B73-chr1	219212727	A	C	Mo17-chr1:217389681	82	21	0.796117	0.000134648
B73-chr1	220562614	T	G	Mo17-chr1:218800325	118	32	0.786667	1.02455e-07
B73-chr1	220562615	A	G	Mo17-chr1:218800326	117	32	0.785235	1.63187e-07
B73-chr1	222533026	A	G	Mo17-chr1:221051835	74	11	0.870588	2.13773e-07
B73-chr1	222533027	G	A	Mo17-chr1:221051837	76	11	0.873563	6.88221e-08
B73-chr1	223960205	A	G	Mo17-chr1:222377251	2209	508	0.813029	2.01747e-255
B73-chr1	223960206	C	T	Mo17-chr1:222377252	2232	507	0.814896	7.88405e-261
B73-chr1	223960234	C	T	Mo17-chr1:222377280	2425	597	0.802449	4.54197e-264
B73-chr1	223960235	T	C	Mo17-chr1:222377281	2429	595	0.803241	9.77409e-266
B73-chr1	223960242	C	T	Mo17-chr1:222377288	2503	594	0.808201	5.35173e-282
B73-chr1	223960252	A	G	Mo17-chr1:222377298	2531	604	0.807337	1.11595e-283
B73-chr1	223960261	T	C	Mo17-chr1:222377307	2485	614	0.801872	8.02987e-270
B73-chr1	223960264	A	G	Mo17-chr1:222377310	2467	608	0.802276	1.56308e-268
B73-chr1	224738490	C	A	Mo17-chr1:223244478	82	3	0.964706	5.27246e-16
B73-chr1	227589482	T	C	Mo17-chr1:225768298	98	2	0.98	6.20367e-22
B73-chr1	227589485	A	G	Mo17-chr1:225768301	97	2	0.979798	1.22823e-21
B73-chr1	227589487	G	A	Mo17-chr1:225768303	93	2	0.978947	1.88423e-20
B73-chr1	227589492	T	C	Mo17-chr1:225768308	89	2	0.978022	2.88287e-19
B73-chr1	227793632	T	C	Mo17-chr3:9745428	65	4	0.942029	3.9475e-10
B73-chr1	227793697	C	G	Mo17-chr3:9745430	158	4	0.975309	2.99434e-37
B73-chr1	227793700	G	T	Mo17-chr3:9745433	157	5	0.969136	9.90716e-36
B73-chr1	227793701	T	C	Mo17-chr3:9745434	154	5	0.968553	7.48498e-35
B73-chr1	227793702	G	A	Mo17-chr3:9745435	157	5	0.969136	9.90716e-36
B73-chr1	227793707	G	C	Mo17-chr3:9745440	157	6	0.96319	1.39515e-34
B73-chr1	227793712	T	C	Mo17-chr3:9745445	153	6	0.962264	2.01547e-33
B73-chr1	227793715	C	G	Mo17-chr3:9745448	151	6	0.961783	7.64997e-33
B73-chr1	227793719	G	T	Mo17-chr3:9745452	153	6	0.962264	2.01547e-33
B73-chr1	227793723	G	C	Mo17-chr3:9745456	151	6	0.961783	7.64997e-33
B73-chr1	227793726	C	G	Mo17-chr3:9745459	153	6	0.962264	2.01547e-33
B73-chr1	227793727	G	A	Mo17-chr3:9745460	155	4	0.974843	2.30692e-36
B73-chr1	227793728	G	C	Mo17-chr3:9745461	154	4	0.974684	4.55488e-36
B73-chr1	227793732	T	C	Mo17-chr3:9745465	157	5	0.969136	9.90716e-36
B73-chr1	227793734	C	A	Mo17-chr3:9745467	156	4	0.975	1.16821e-36
B73-chr1	227793738	T	A	Mo17-chr3:9745471	155	4	0.974843	2.30692e-36
B73-chr1	227793740	A	G	Mo17-chr3:9745473	155	4	0.974843	2.30692e-36
B73-chr1	227793741	T	A	Mo17-chr3:9745474	160	4	0.97561	7.67054e-38
B73-chr1	227793743	C	G	Mo17-chr3:9745476	158	4	0.975309	2.99434e-37
B73-chr1	227793745	C	A	Mo17-chr3:9745478	161	4	0.975758	3.88145e-38
B73-chr1	227793748	C	A	Mo17-chr3:9745481	157	4	0.975155	5.91485e-37
B73-chr1	227793750	G	A	Mo17-chr3:9745483	161	4	0.975758	3.88145e-38
B73-chr1	227793752	C	G	Mo17-chr3:9745487	163	3	0.981928	4.61398e-40
B73-chr1	227793757	G	T	Mo17-chr3:9745492	166	3	0.982249	5.8608e-41
B73-chr1	227793761	A	G	Mo17-chr3:9745496	161	3	0.981707	1.82499e-39
B73-chr1	227793820	C	T	Mo17-chr3:9745527	130	1	0.992366	4.84175e-33
B73-chr1	228329106	A	G	Mo17-chr1:226538008	57	8	0.876923	5.36287e-05
B73-chr1	228329134	T	A	Mo17-chr1:226544814	63	13	0.828947	0.000983297
B73-chr1	228329179	C	G	Mo17-chr1:226544864	69	15	0.821429	0.00038449
B73-chr1	228329204	C	T	Mo17-chr1:226544889	73	17	0.811111	0.000398914
B73-chr1	228618448	C	T	Mo17-chr1:226783967	55	7	0.887097	4.01575e-05
B73-chr1	228618455	C	G	Mo17-chr1:226783974	52	7	0.881356	0.000231762
B73-chr1	228618456	A	C	Mo17-chr1:226783975	53	7	0.883333	0.000129457
B73-chr1	228618457	G	C	Mo17-chr1:226783976	52	7	0.881356	0.000231762
B73-chr1	228618566	T	G	Mo17-chr1:226784078	74	5	0.936709	9.84509e-12
B73-chr1	229272887	G	A	Mo17-chr1:227355643	137	56	0.709845	0.000574595
B73-chr1	229298647	T	A	Mo17-chr1:227476908	472	230	0.672365	6.24311e-16
B73-chr1	229298651	A	C	Mo17-chr1:227476912	484	234	0.674095	9.06999e-17
B73-chr1	229298652	G	A	Mo17-chr1:227476913	490	234	0.676796	1.3914e-17
B73-chr1	229298734	C	T	Mo17-chr1:227476966	423	191	0.688925	6.47847e-17
B73-chr1	229298757	T	C	Mo17-chr1:227476989	392	171	0.69627	1.25112e-16
B73-chr1	229298758	G	A	Mo17-chr1:227476990	388	171	0.694097	4.89864e-16
B73-chr1	229298759	G	C	Mo17-chr1:227476995	387	164	0.702359	1.73131e-17
B73-chr1	229298763	G	A	Mo17-chr1:227476999	373	161	0.698502	4.63756e-16
B73-chr1	229298764	C	T	Mo17-chr1:227477000	374	163	0.696462	9.36891e-16
B73-chr1	229298765	A	T	Mo17-chr1:227477002	372	163	0.695327	1.86086e-15
B73-chr1	229298774	G	A	Mo17-chr1:227477011	347	149	0.699597	9.66359e-15
B73-chr1	229773820	C	T	Mo17-chr1:227978848	89	24	0.787611	7.1616e-05
B73-chr1	230341063	G	A	Mo17-chr1:228470889	64	12	0.842105	0.000187054
B73-chr1	231739366	C	G	Mo17-chr1:229647074	200	20	0.909091	6.52544e-34
B73-chr1	231739431	C	G	Mo17-chr1:229647124	264	18	0.93617	3.34475e-53
B73-chr1	231739480	A	T	Mo17-chr1:229647177	346	17	0.953168	3.2812e-77
B73-chr1	231739488	C	T	Mo17-chr1:229647314	355	8	0.977961	2.04153e-90
B73-chr1	231739492	A	T	Mo17-chr1:229647318	361	8	0.97832	3.39015e-92
B73-chr1	231739493	A	C	Mo17-chr1:229647319	364	8	0.978495	4.36607e-93
B73-chr1	231739514	A	G	Mo17-chr1:229647337	346	8	0.977401	9.50974e-88
B73-chr1	231739520	G	T	Mo17-chr1:229647343	335	8	0.976676	1.72504e-84
B73-chr1	231755503	G	C	Mo17-chr1:229647942	96	29	0.768	0.000190819
B73-chr1	231755505	C	G	Mo17-chr1:229647944	95	26	0.785124	2.47785e-05
B73-chr1	231755553	G	A	Mo17-chr1:229647992	104	32	0.764706	5.87847e-05
B73-chr1	231780637	G	A	Mo17-chr1:229799352	127	19	0.869863	6.0391e-16
B73-chr1	231811722	G	C	Mo17-chr1:229914383	57	9	0.863636	0.000209376
B73-chr1	231811746	A	C	Mo17-chr1:229914407	58	7	0.892308	6.84451e-06
B73-chr1	231811765	T	C	Mo17-chr1:229914426	57	6	0.904762	2.52666e-06
B73-chr1	231811766	T	C	Mo17-chr1:229914427	56	4	0.933333	1.26776e-07
B73-chr1	231811768	G	C	Mo17-chr1:229914429	56	4	0.933333	1.26776e-07
B73-chr1	231811772	A	C	Mo17-chr1:229914433	57	4	0.934426	6.70118e-08
B73-chr1	231811773	G	C	Mo17-chr1:229914434	56	1	0.982456	9.17789e-11
B73-chr1	231811775	T	C	Mo17-chr1:229914436	59	1	0.983333	1.16335e-11
B73-chr1	231811778	A	C	Mo17-chr1:229914439	59	1	0.983333	1.16335e-11
B73-chr1	231813763	A	G	Mo17-chr1:229917610	152	44	0.77551	2.93221e-10
B73-chr1	231813767	T	C	Mo17-chr1:229917614	158	46	0.77451	1.00714e-10
B73-chr1	231813770	C	T	Mo17-chr1:229917617	172	54	0.761062	1.15971e-10
B73-chr1	231813798	A	T	Mo17-chr1:229917646	194	77	0.715867	5.55237e-08
B73-chr1	231813833	G	A	Mo17-chr1:229917669	197	86	0.696113	2.80018e-06
B73-chr1	231813839	T	C	Mo17-chr1:229917675	205	85	0.706897	9.65325e-08
B73-chr1	231813845	C	G	Mo17-chr1:229917681	206	97	0.679868	3.25199e-05
B73-chr1	231813846	G	A	Mo17-chr1:229917682	210	96	0.686275	5.44914e-06
B73-chr1	231813849	C	T	Mo17-chr1:229917685	217	96	0.693291	5.19809e-07
B73-chr1	231813869	C	A	Mo17-chr1:229917705	218	101	0.683386	4.46663e-06
B73-chr1	231813870	A	G	Mo17-chr1:229917706	215	102	0.678233	1.88603e-05
B73-chr1	231813900	G	A	Mo17-chr1:229917736	242	103	0.701449	2.53725e-09
B73-chr1	231813912	C	G	Mo17-chr1:229917753	245	110	0.690141	3.44181e-08
B73-chr1	231813939	T	C	Mo17-chr1:229917780	252	115	0.686649	3.97344e-08
B73-chr1	231813983	C	T	Mo17-chr1:229917824	241	124	0.660274	7.11138e-05
B73-chr1	232290171	G	C	Mo17-chr1:230401743	159	60	0.726027	1.55733e-06
B73-chr1	232290184	G	C	Mo17-chr1:230401757	164	59	0.735426	1.14236e-07
B73-chr1	232449774	T	A	Mo17-chr1:230663862	82	11	0.88172	2.21886e-09
B73-chr1	233828492	A	G	Mo17-chr1:232038951	114	41	0.735484	0.000571519
B73-chr1	233843134	T	C	Mo17-chr1:232070129	53	7	0.883333	0.000129457
B73-chr1	233843150	C	T	Mo17-chr1:232070145	50	7	0.877193	0.000738251
B73-chr1	233843200	C	G	Mo17-chr1:232070195	55	9	0.859375	0.000639535
B73-chr1	233843222	T	A	Mo17-chr1:232070217	64	7	0.901408	1.90407e-07
B73-chr1	233843238	G	A	Mo17-chr1:232070233	57	3	0.95	8.11369e-09
B73-chr1	233843239	T	C	Mo17-chr1:232070234	60	3	0.952381	1.13511e-09
B73-chr1	233843272	T	G	Mo17-chr1:232070267	49	4	0.924528	1.06524e-05
B73-chr1	233843273	A	G	Mo17-chr1:232070268	48	4	0.923077	1.99602e-05
B73-chr1	233843278	G	T	Mo17-chr1:232070273	47	4	0.921569	3.73478e-05
B73-chr1	234635077	C	T	Mo17-chr1:162954010	85	5	0.944444	8.42639e-15
B73-chr1	234835077	T	G	Mo17-chr1:232987149	103	6	0.944954	6.93599e-19
B73-chr1	234835078	C	A	Mo17-chr1:232987150	106	6	0.946429	1.00384e-19
B73-chr1	234835079	A	C	Mo17-chr1:232987151	103	6	0.944954	6.93599e-19
B73-chr1	234835080	C	T	Mo17-chr1:232987152	104	6	0.945455	3.6431e-19
B73-chr1	234835081	G	A	Mo17-chr1:232987153	106	6	0.946429	1.00384e-19
B73-chr1	234835082	A	C	Mo17-chr1:232987154	102	6	0.944444	1.31997e-18
B73-chr1	234835083	G	C	Mo17-chr1:232987155	101	6	0.943925	2.51091e-18
B73-chr1	234835091	G	T	Mo17-chr1:232987163	100	6	0.943396	4.77426e-18
B73-chr1	234835099	G	C	Mo17-chr1:232987171	112	6	0.949153	2.08102e-21
B73-chr1	234835112	A	C	Mo17-chr1:232987184	123	6	0.953488	1.6548e-24
B73-chr1	234835117	T	C	Mo17-chr1:232987189	125	7	0.94697	2.29907e-24
B73-chr1	234835184	C	T	Mo17-chr1:232987208	104	4	0.962963	3.05981e-21
B73-chr1	234835196	A	G	Mo17-chr1:232987220	97	4	0.960396	3.16048e-19
B73-chr1	234835203	A	C	Mo17-chr1:232987227	89	4	0.956989	6.21167e-17
B73-chr1	234835221	G	C	Mo17-chr1:232987246	96	4	0.96	6.12289e-19
B73-chr1	234835232	A	T	Mo17-chr1:232987257	97	4	0.960396	3.16048e-19
B73-chr1	234835233	T	A	Mo17-chr1:232987258	98	4	0.960784	1.63085e-19
B73-chr1	234835237	A	C	Mo17-chr1:232987262	98	3	0.970297	1.16165e-20
B73-chr1	234835239	C	A	Mo17-chr1:232987264	97	3	0.97	2.27508e-20
B73-chr1	234835243	G	A	Mo17-chr1:232987268	91	3	0.968085	1.27739e-18
B73-chr1	234835247	A	G	Mo17-chr1:232987285	89	3	0.967391	4.88105e-18
B73-chr1	234835251	G	T	Mo17-chr1:232987289	90	3	0.967742	2.49735e-18
B73-chr1	234835252	C	T	Mo17-chr1:232987290	88	3	0.967033	9.53721e-18
B73-chr1	234835254	A	T	Mo17-chr1:232987292	86	3	0.966292	3.63785e-17
B73-chr1	235019997	A	C	Mo17-chr1:233205947	55	1	0.982143	1.82608e-10
B73-chr1	235020041	A	T	Mo17-chr1:233205990	72	3	0.96	4.10642e-13
B73-chr1	235020094	C	G	Mo17-chr1:233206617	70	3	0.958904	1.54688e-12
B73-chr1	235020114	C	G	Mo17-chr1:233206637	75	6	0.925926	3.77424e-11
B73-chr1	235020119	A	G	Mo17-chr1:233206642	77	6	0.927711	1.07606e-11
B73-chr1	235020120	G	A	Mo17-chr1:233206643	78	6	0.928571	5.73861e-12
B73-chr1	235020132	G	A	Mo17-chr1:233206655	76	5	0.938272	2.74191e-12
B73-chr1	235020144	G	T	Mo17-chr1:233206665	69	4	0.945205	2.97076e-11
B73-chr1	235843795	A	G	Mo17-chr1:233995996	134	42	0.761364	1.80521e-07
B73-chr1	235843797	G	C	Mo17-chr1:233995998	133	40	0.768786	9.06953e-08
B73-chr1	235843872	C	T	Mo17-chr1:233996061	137	47	0.744565	1.94043e-06
B73-chr1	236554117	C	T	Mo17-chr1:234709971	211	106	0.665615	0.000387224
B73-chr1	236554244	C	T	Mo17-chr1:234710105	173	78	0.689243	0.000170903
B73-chr1	236963654	C	A	Mo17-chr1:235086132	726	459	0.612658	1.01636e-10
B73-chr1	236963657	T	A	Mo17-chr1:235086135	692	445	0.608619	3.30245e-09
B73-chr1	238232678	A	G	Mo17-chr1:236562946	303	166	0.646055	1.6754e-05
B73-chr1	238232684	A	G	Mo17-chr1:236562952	292	162	0.643172	7.49393e-05
B73-chr1	238414316	T	G	Mo17-chr1:236722420	275	99	0.735294	9.27572e-16
B73-chr1	238437049	T	A	Mo17-chr9:133581303	62	1	0.984127	1.47136e-12
B73-chr1	238437050	A	G	Mo17-chr9:133581304	63	1	0.984375	7.38229e-13
B73-chr1	238437074	T	C	Mo17-chr9:133581328	59	1	0.983333	1.16335e-11
B73-chr1	238437086	A	G	Mo17-chr9:133581340	54	2	0.964286	5.5688e-09
B73-chr1	239119341	G	A	Mo17-chr1:237486969	117	20	0.854015	5.87778e-13
B73-chr1	241111866	T	C	Mo17-chr1:239576486	78	19	0.804124	0.000144109
B73-chr1	241111869	G	C	Mo17-chr1:239576489	82	19	0.811881	1.97227e-05
B73-chr1	241111935	G	C	Mo17-chr1:239576555	88	21	0.807339	7.15793e-06
B73-chr1	241221429	T	C	Mo17-chr1:239658318	104	26	0.8	3.4116e-07
B73-chr1	241221495	A	G	Mo17-chr1:239658384	136	21	0.866242	5.67913e-17
B73-chr1	241221527	C	G	Mo17-chr1:239658416	145	19	0.884146	1.98093e-20
B73-chr1	241221567	A	G	Mo17-chr1:239658456	110	16	0.873016	1.5321e-13
B73-chr1	241493840	C	G	Mo17-chr1:240256412	155	14	0.91716	1.35554e-26
B73-chr1	241493841	C	G	Mo17-chr1:240256413	152	14	0.915663	8.62539e-26
B73-chr1	242061984	G	C	Mo17-chr1:240724270	239	101	0.702941	2.48634e-09
B73-chr1	242062085	G	C	Mo17-chr1:240724344	151	56	0.729469	2.79472e-06
B73-chr1	244449191	A	G	Mo17-chr1:242922199	285	145	0.662791	7.36032e-07
B73-chr1	244449243	A	C	Mo17-chr1:242922247	453	191	0.703416	2.20272e-21
B73-chr1	244449280	G	C	Mo17-chr1:242922288	510	213	0.705394	4.42375e-25
B73-chr1	244449287	A	G	Mo17-chr1:242922295	533	226	0.70224	1.11839e-25
B73-chr1	244449307	C	G	Mo17-chr1:242922322	549	279	0.663043	3.88483e-17
B73-chr1	244449316	C	T	Mo17-chr1:242922331	530	270	0.6625	3.31959e-16
B73-chr1	244449394	G	C	Mo17-chr1:242922409	420	209	0.667727	6.90299e-13
B73-chr1	244449403	C	A	Mo17-chr1:242922418	387	195	0.664948	3.59038e-11
B73-chr1	244449430	A	G	Mo17-chr1:242922445	328	171	0.657315	8.04301e-08
B73-chr1	246979787	T	C	Mo17-chr1:245061228	89	22	0.801802	1.14716e-05
B73-chr1	246979802	T	A	Mo17-chr1:245061252	82	21	0.796117	0.000134648
B73-chr1	246979804	T	C	Mo17-chr1:245061254	84	20	0.807692	1.9558e-05
B73-chr1	246979805	G	T	Mo17-chr1:245061255	80	20	0.8	0.00013993
B73-chr1	246979806	G	C	Mo17-chr1:245061256	84	20	0.807692	1.9558e-05
B73-chr1	246979839	C	G	Mo17-chr1:245061289	88	20	0.814815	2.64234e-06
B73-chr1	246979873	T	C	Mo17-chr1:245061323	99	13	0.883929	1.22212e-12
B73-chr1	246979912	C	G	Mo17-chr1:245061362	95	23	0.805085	1.57893e-06
B73-chr1	246979913	T	C	Mo17-chr1:245061363	98	23	0.809917	3.57967e-07
B73-chr1	246979948	G	C	Mo17-chr1:245061398	95	25	0.791667	1.02143e-05
B73-chr1	246979949	C	T	Mo17-chr1:245061399	96	25	0.793388	6.34334e-06
B73-chr1	246979956	G	A	Mo17-chr1:245061406	90	24	0.789474	4.46623e-05
B73-chr1	246979979	C	T	Mo17-chr1:245061429	78	17	0.821053	1.93705e-05
B73-chr1	247151700	C	T	Mo17-chr1:245303376	75	18	0.806452	0.000241529
B73-chr1	247151729	T	G	Mo17-chr1:245303405	74	17	0.813187	0.00024273
B73-chr1	247151772	A	G	Mo17-chr1:245303459	78	18	0.8125	5.3996e-05
B73-chr1	248075399	A	T	Mo17-chr1:246358589	55	3	0.948276	2.99924e-08
B73-chr1	248075414	A	G	Mo17-chr1:246358604	60	5	0.923077	6.89563e-08
B73-chr1	248075428	C	T	Mo17-chr1:246358618	66	7	0.90411	5.70386e-08
B73-chr1	248075435	G	A	Mo17-chr1:246358625	71	7	0.910256	2.74071e-09
B73-chr1	248075448	C	G	Mo17-chr1:246358638	70	6	0.921053	8.562e-10
B73-chr1	248075462	C	T	Mo17-chr1:246358652	72	7	0.911392	1.48831e-09
B73-chr1	248075482	T	C	Mo17-chr1:246358672	73	4	0.948052	2.21107e-12
B73-chr1	248075484	T	C	Mo17-chr1:246358674	73	4	0.948052	2.21107e-12
B73-chr1	248075486	G	A	Mo17-chr1:246358676	71	4	0.946667	8.11522e-12
B73-chr1	248075497	C	G	Mo17-chr1:246358687	62	4	0.939394	2.72508e-09
B73-chr1	248075512	T	C	Mo17-chr1:246358702	53	4	0.929825	8.52872e-07
B73-chr1	248075513	G	A	Mo17-chr1:246358703	52	3	0.945455	2.11818e-07
B73-chr1	248075516	G	A	Mo17-chr1:246358706	55	3	0.948276	2.99924e-08
B73-chr1	248075529	C	T	Mo17-chr1:246358719	54	4	0.931034	4.52294e-07
B73-chr1	248075531	C	G	Mo17-chr1:246358721	55	5	0.916667	1.55032e-06
B73-chr1	248075536	G	A	Mo17-chr1:246358726	55	7	0.887097	4.01575e-05
B73-chr1	248075544	T	C	Mo17-chr1:246358734	50	6	0.892857	0.000169124
B73-chr1	248075559	T	C	Mo17-chr1:246358749	51	6	0.894737	9.32502e-05
B73-chr1	248075569	C	T	Mo17-chr1:246358759	53	6	0.898305	2.81954e-05
B73-chr1	252058803	C	G	Mo17-chr1:250031022	69	2	0.971831	2.28958e-13
B73-chr1	252058805	A	C	Mo17-chr1:250031024	69	2	0.971831	2.28958e-13
B73-chr1	252058811	A	G	Mo17-chr1:250031030	70	2	0.972222	1.16394e-13
B73-chr1	252058828	C	T	Mo17-chr1:250031047	69	2	0.971831	2.28958e-13
B73-chr1	252058830	C	G	Mo17-chr1:250031049	69	2	0.971831	2.28958e-13
B73-chr1	252058833	C	A	Mo17-chr1:250031072	71	1	0.986111	2.94357e-15
B73-chr1	252058834	G	A	Mo17-chr1:250031073	70	1	0.985915	5.87576e-15
B73-chr1	252058838	G	A	Mo17-chr1:250031077	73	1	0.986486	7.38385e-16
B73-chr1	252058839	C	T	Mo17-chr1:250031078	73	1	0.986486	7.38385e-16
B73-chr1	252058842	C	T	Mo17-chr1:250031081	73	1	0.986486	7.38385e-16
B73-chr1	252058846	A	T	Mo17-chr1:250031085	67	1	0.985294	4.66856e-14
B73-chr1	252058847	A	G	Mo17-chr1:250031086	68	2	0.971429	4.50225e-13
B73-chr1	252058848	T	C	Mo17-chr1:250031087	68	2	0.971429	4.50225e-13
B73-chr1	252058858	A	G	Mo17-chr1:250031098	68	2	0.971429	4.50225e-13
B73-chr1	252058879	A	G	Mo17-chr1:250031132	68	4	0.944444	5.67813e-11
B73-chr1	252058882	G	A	Mo17-chr1:250031135	74	4	0.948718	1.15305e-12
B73-chr1	252058884	A	G	Mo17-chr1:250031137	72	4	0.947368	4.23729e-12
B73-chr1	252058885	A	G	Mo17-chr1:250031138	74	4	0.948718	1.15305e-12
B73-chr1	252058908	G	T	Mo17-chr1:250031161	70	4	0.945946	1.55321e-11
B73-chr1	252058910	C	T	Mo17-chr1:250031163	71	3	0.959459	7.97199e-13
B73-chr1	252058942	G	A	Mo17-chr1:250031195	59	4	0.936508	1.86667e-08
B73-chr1	254742388	G	A	Mo17-chr1:252727687	242	4	0.98374	3.0102e-62
B73-chr1	254742397	A	C	Mo17-chr1:252727696	263	5	0.981343	4.60477e-67
B73-chr1	254742424	G	A	Mo17-chr1:252727723	308	7	0.977778	1.5687e-77
B73-chr1	254742467	G	A	Mo17-chr1:252727766	344	7	0.980057	1.64155e-88
B73-chr1	254742468	T	C	Mo17-chr1:252727767	346	7	0.98017	4.16771e-89
B73-chr1	254742504	A	G	Mo17-chr1:252727804	372	3	0.992	6.73962e-103
B73-chr1	254742511	A	T	Mo17-chr1:252727811	359	2	0.99446	7.17764e-101
B73-chr1	254742523	C	A	Mo17-chr1:252727823	344	1	0.997101	2.62228e-98
B73-chr1	254742527	T	G	Mo17-chr1:252727827	339	1	0.997059	8.81393e-97
B73-chr1	254742535	A	G	Mo17-chr1:252727835	313	2	0.993651	6.42523e-87
B73-chr1	254742539	A	G	Mo17-chr1:252727839	308	2	0.993548	2.1123e-85
B73-chr1	254742541	A	C	Mo17-chr1:252727841	308	2	0.993548	2.1123e-85
B73-chr1	254742542	G	A	Mo17-chr1:252727842	308	2	0.993548	2.1123e-85
B73-chr1	254742556	A	G	Mo17-chr1:252727856	284	3	0.989547	2.07442e-76
B73-chr1	254742575	C	T	Mo17-chr1:252727875	253	4	0.984436	1.54818e-65
B73-chr1	254742577	C	T	Mo17-chr1:252727877	245	4	0.983936	3.81815e-63
B73-chr1	254742580	C	T	Mo17-chr1:252727880	239	4	0.983539	2.37233e-61
B73-chr1	255101940	G	A	Mo17-chr1:253076380	323	161	0.667355	7.45052e-09
B73-chr1	255101944	G	C	Mo17-chr1:253076384	304	153	0.665208	7.3785e-08
B73-chr1	255102531	G	A	Mo17-chr1:253076988	460	229	0.667634	1.57221e-14
B73-chr1	255102537	C	T	Mo17-chr1:253076994	469	235	0.666193	1.36252e-14
B73-chr1	255102574	G	C	Mo17-chr1:253077030	489	247	0.664402	5.62786e-15
B73-chr1	255102575	A	C	Mo17-chr1:253077031	486	245	0.664843	5.90478e-15
B73-chr1	255104770	T	C	Mo17-chr1:253079063	186	86	0.683824	0.000115003
B73-chr1	255152388	C	T	Mo17-chr1:253098439	118	17	0.874074	6.37949e-15
B73-chr1	255152403	T	C	Mo17-chr1:253098454	106	15	0.876033	3.74909e-13
B73-chr1	255152411	G	A	Mo17-chr1:253098462	94	14	0.87037	8.96603e-11
B73-chr1	255152428	A	G	Mo17-chr1:253098479	90	10	0.9	4.36441e-12
B73-chr1	255206201	C	T	Mo17-chr1:253194209	1562	1079	0.591443	3.16199e-18
B73-chr1	255206292	C	T	Mo17-chr1:253194296	1853	1311	0.585651	1.64052e-19
B73-chr1	255206346	C	T	Mo17-chr1:253194349	1624	1125	0.59076	8.70467e-19
B73-chr1	255219333	C	T	Mo17-chr1:253195922	443	83	0.842205	6.17127e-57
B73-chr1	255219334	T	C	Mo17-chr1:253195923	439	89	0.831439	4.81804e-53
B73-chr1	255219336	C	T	Mo17-chr1:253195925	436	91	0.827324	2.04255e-51
B73-chr1	255219337	T	C	Mo17-chr1:253195926	434	99	0.814259	2.52187e-47
B73-chr1	255219362	C	G	Mo17-chr1:253195954	414	195	0.679803	8.3918e-15
B73-chr1	257066705	A	G	Mo17-chr1:254758199	168	23	0.879581	1.20675e-23
B73-chr1	257066764	C	T	Mo17-chr1:254758258	207	81	0.71875	4.55411e-09
B73-chr1	257066854	C	T	Mo17-chr1:254758348	195	76	0.719557	2.09937e-08
B73-chr1	257077468	G	C	Mo17-chr1:254759548	394	78	0.834746	5.5091e-48
B73-chr1	257094899	G	A	Mo17-chr1:254770610	196	93	0.678201	0.000124037
B73-chr1	257094928	T	C	Mo17-chr1:254770637	166	74	0.691667	0.000336765
B73-chr1	257252937	C	A	Mo17-chr1:254919538	116	3	0.97479	6.25606e-26
B73-chr1	257272662	G	A	Mo17-chr1:254932795	69	4	0.945205	2.97076e-11
B73-chr1	257272663	T	C	Mo17-chr1:254932796	69	4	0.945205	2.97076e-11
B73-chr1	257272664	C	T	Mo17-chr1:254932797	68	4	0.944444	5.67813e-11
B73-chr1	257272665	G	A	Mo17-chr1:254932798	69	4	0.945205	2.97076e-11
B73-chr1	257272666	A	T	Mo17-chr1:254932799	71	4	0.946667	8.11522e-12
B73-chr1	257272669	T	A	Mo17-chr1:254932802	68	5	0.931507	4.47379e-10
B73-chr1	257272677	C	T	Mo17-chr1:254932810	63	4	0.940299	1.43236e-09
B73-chr1	257272694	A	G	Mo17-chr1:254932827	56	4	0.933333	1.26776e-07
B73-chr1	257548871	T	C	Mo17-chr1:255338434	319	187	0.630435	0.000293269
B73-chr1	257548925	C	G	Mo17-chr1:255338488	435	245	0.639706	8.92172e-09
B73-chr1	257915781	A	T	Mo17-chr1:255594678	116	12	0.90625	1.00286e-17
B73-chr1	257915782	A	G	Mo17-chr1:255594679	115	12	0.905512	1.84086e-17
B73-chr1	257915784	A	G	Mo17-chr1:255594681	111	10	0.917355	6.74982e-18
B73-chr1	257915785	A	G	Mo17-chr1:255594682	109	8	0.931624	1.02215e-18
B73-chr1	257915786	T	C	Mo17-chr1:255594683	110	7	0.940171	6.86721e-20
B73-chr1	257915789	G	A	Mo17-chr1:255594686	111	7	0.940678	3.62964e-20
B73-chr1	257915793	C	G	Mo17-chr1:255594690	100	5	0.952381	4.97989e-19
B73-chr1	257915794	T	G	Mo17-chr1:255594691	99	5	0.951923	9.55909e-19
B73-chr1	257915795	G	C	Mo17-chr1:255594692	96	5	0.950495	6.74519e-18
B73-chr1	257915799	A	C	Mo17-chr1:255594696	91	5	0.947917	1.73639e-16
B73-chr1	257915808	T	A	Mo17-chr1:255594702	83	3	0.965116	2.70359e-16
B73-chr1	257915809	T	C	Mo17-chr1:255594703	83	3	0.965116	2.70359e-16
B73-chr1	257915819	G	T	Mo17-chr1:255594708	83	2	0.976471	1.71528e-17
B73-chr1	257915839	G	C	Mo17-chr1:255594836	66	5	0.929577	1.58564e-09
B73-chr1	257915844	G	C	Mo17-chr1:255594841	63	4	0.940299	1.43236e-09
B73-chr1	257915847	A	G	Mo17-chr1:255594844	64	4	0.941176	7.52251e-10
B73-chr1	258080224	G	A	Mo17-chr1:255715997	56	5	0.918033	8.33954e-07
B73-chr1	258080234	T	G	Mo17-chr1:255716007	66	4	0.942857	2.06987e-10
B73-chr1	258080268	C	T	Mo17-chr1:255716041	80	4	0.952381	2.29162e-14
B73-chr1	258080276	G	A	Mo17-chr1:255716049	82	6	0.931818	4.60603e-13
B73-chr1	258080304	G	A	Mo17-chr1:255716077	85	5	0.944444	8.42639e-15
B73-chr1	258080306	A	G	Mo17-chr1:255716079	81	5	0.94186	1.10904e-13
B73-chr1	258080307	G	A	Mo17-chr1:255716080	79	5	0.940476	4.00903e-13
B73-chr1	258169158	G	A	Mo17-chr1:255901196	103	2	0.980952	2.0352e-23
B73-chr1	258169196	T	C	Mo17-chr1:255901234	111	2	0.982301	8.54051e-26
B73-chr1	258183297	G	A	Mo17-chr1:255917894	75	18	0.806452	0.000241529
B73-chr1	258822579	G	T	Mo17-chr1:256703490	87	20	0.813084	4.3716e-06
B73-chr1	258822601	G	A	Mo17-chr1:256703512	109	26	0.807407	2.95958e-08
B73-chr1	258822604	G	A	Mo17-chr1:256703515	109	27	0.801471	7.7604e-08
B73-chr1	258822643	T	G	Mo17-chr1:256703561	136	25	0.84472	8.94464e-15
B73-chr1	258822644	A	T	Mo17-chr1:256703562	136	26	0.839506	2.90313e-14
B73-chr1	258822645	C	G	Mo17-chr1:256703563	137	26	0.840491	1.70932e-14
B73-chr1	258822704	G	A	Mo17-chr1:256703612	127	39	0.76506	5.76085e-07
B73-chr1	258822748	T	C	Mo17-chr1:256703656	115	38	0.751634	4.7131e-05
B73-chr1	258822768	G	A	Mo17-chr1:256703676	115	34	0.771812	2.18449e-06
B73-chr1	258993965	G	A	Mo17-chr1:256868644	168	15	0.918033	2.72633e-29
B73-chr1	258993971	T	A	Mo17-chr1:256868650	166	17	0.907104	3.15959e-27
B73-chr1	258993974	C	T	Mo17-chr1:256868653	168	17	0.908108	9.4087e-28
B73-chr1	258993982	T	C	Mo17-chr1:256868661	184	16	0.92	8.74874e-33
B73-chr1	260064392	G	C	Mo17-chr1:257839833	115	35	0.766667	4.86119e-06
B73-chr1	260064396	A	G	Mo17-chr1:257839837	116	39	0.748387	6.36534e-05
B73-chr1	260064479	A	G	Mo17-chr1:257840375	76	20	0.791667	0.000964796
B73-chr1	260064483	A	C	Mo17-chr1:257840379	76	20	0.791667	0.000964796
B73-chr1	260399383	A	C	Mo17-chr1:258470771	76	11	0.873563	6.88221e-08
B73-chr1	263319297	T	A	Mo17-chr1:261294515	1187	797	0.598286	4.58484e-15
B73-chr1	263319387	C	T	Mo17-chr1:261294598	1025	605	0.628834	2.44309e-22
B73-chr1	263542585	C	G	Mo17-chr1:261487453	165	20	0.891892	7.59884e-25
B73-chr1	263542599	A	G	Mo17-chr1:261487467	151	26	0.853107	9.25696e-18
B73-chr1	264330227	T	G	Mo17-chr1:262182255	35	1	0.972222	0.000159568
B73-chr1	264330228	A	T	Mo17-chr1:262182256	35	1	0.972222	0.000159568
B73-chr1	264330230	A	G	Mo17-chr1:262182258	39	1	0.975	1.05019e-05
B73-chr1	264330233	T	G	Mo17-chr1:262182261	39	1	0.975	1.05019e-05
B73-chr1	264330235	T	G	Mo17-chr1:262182263	42	1	0.976744	1.35647e-06
B73-chr1	264508003	A	G	Mo17-chr1:262286400	90	2	0.978261	1.45804e-19
B73-chr1	264508082	C	T	Mo17-chr1:262287017	68	14	0.829268	0.000219689
B73-chr1	265182619	C	T	Mo17-chr1:262772281	274	142	0.658654	5.44316e-06
B73-chr1	265182660	C	T	Mo17-chr1:262772322	281	157	0.641553	0.000232608
B73-chr1	265226417	T	C	Mo17-chr1:262856294	192	26	0.880734	5.37262e-28
B73-chr1	265226472	C	G	Mo17-chr1:262856349	256	43	0.856187	7.56164e-34
B73-chr1	265226493	C	T	Mo17-chr1:262856370	256	42	0.85906	3.63134e-34
B73-chr1	265226579	G	T	Mo17-chr1:262856456	188	35	0.843049	6.37629e-22
B73-chr1	265226591	G	C	Mo17-chr1:262856468	172	31	0.847291	2.94752e-20
B73-chr1	265226595	C	T	Mo17-chr1:262856472	166	32	0.838384	2.37264e-18
B73-chr1	265226596	A	G	Mo17-chr1:262856473	165	31	0.841837	1.26873e-18
B73-chr1	265327037	C	A	Mo17-chr1:262924804	142	46	0.755319	1.1515e-07
B73-chr1	265327040	A	T	Mo17-chr1:262924807	143	47	0.752632	1.56741e-07
B73-chr1	265327066	C	G	Mo17-chr1:262924833	141	42	0.770492	8.17415e-09
B73-chr1	265327087	C	A	Mo17-chr1:262924854	137	46	0.748634	9.58408e-07
B73-chr1	265327092	A	G	Mo17-chr1:262924859	140	47	0.748663	5.55693e-07
B73-chr1	265327093	G	C	Mo17-chr1:262924860	140	47	0.748663	5.55693e-07
B73-chr1	265327114	A	G	Mo17-chr1:262924881	143	49	0.744792	6.53171e-07
B73-chr1	265327151	C	G	Mo17-chr1:262924918	135	55	0.710526	0.000676335
B73-chr1	265327231	T	C	Mo17-chr1:262924998	103	27	0.792308	1.38756e-06
B73-chr1	265335806	A	G	Mo17-chr1:262965023	69	13	0.841463	4.18878e-05
B73-chr1	265335837	G	T	Mo17-chr1:262965058	73	18	0.802198	0.000648
B73-chr1	265336227	G	C	Mo17-chr1:262965340	139	31	0.817647	1.47864e-12
B73-chr1	265336232	G	T	Mo17-chr1:262965344	142	32	0.816092	9.20977e-13
B73-chr1	265336236	T	G	Mo17-chr1:262965348	148	33	0.81768	1.27951e-13
B73-chr1	265336238	T	C	Mo17-chr1:262965350	149	33	0.818681	7.74626e-14
B73-chr1	265336240	C	G	Mo17-chr1:262965352	147	34	0.812155	5.8361e-13
B73-chr1	265336242	T	G	Mo17-chr1:262965354	142	35	0.80226	1.78959e-11
B73-chr1	265336244	C	G	Mo17-chr1:262965356	144	34	0.808989	2.56e-12
B73-chr1	265336246	A	G	Mo17-chr1:262965358	144	35	0.804469	6.79499e-12
B73-chr1	265336249	T	C	Mo17-chr1:262965361	142	35	0.80226	1.78959e-11
B73-chr1	265336250	C	T	Mo17-chr1:262965362	140	35	0.8	4.6893e-11
B73-chr1	265336252	A	G	Mo17-chr1:262965364	140	37	0.79096	2.94974e-10
B73-chr1	265336253	C	G	Mo17-chr1:262965365	137	36	0.791908	4.90956e-10
B73-chr1	265336257	A	G	Mo17-chr1:262965369	139	35	0.798851	7.57596e-11
B73-chr1	265336260	C	G	Mo17-chr1:262965372	138	34	0.802326	4.76531e-11
B73-chr1	265336261	C	A	Mo17-chr1:262965373	136	32	0.809524	1.81038e-11
B73-chr1	265336262	A	G	Mo17-chr1:262965374	135	32	0.808383	2.96108e-11
B73-chr1	265336263	A	G	Mo17-chr1:262965375	136	32	0.809524	1.81038e-11
B73-chr1	265336267	G	A	Mo17-chr1:262965379	133	33	0.801205	2.06144e-10
B73-chr1	265336268	A	T	Mo17-chr1:262965380	131	33	0.79878	5.39802e-10
B73-chr1	265336270	G	T	Mo17-chr1:262965382	129	33	0.796296	1.40555e-09
B73-chr1	265336276	T	C	Mo17-chr1:262965389	124	32	0.794872	6.06456e-09
B73-chr1	265336279	T	C	Mo17-chr1:262965392	126	31	0.802548	9.09928e-10
B73-chr1	265336280	G	A	Mo17-chr1:262965393	127	31	0.803797	5.59727e-10
B73-chr1	265336281	C	T	Mo17-chr1:262965394	126	32	0.797468	2.33427e-09
B73-chr1	265336284	C	T	Mo17-chr1:262965396	120	33	0.784314	9.67803e-08
B73-chr1	265336288	T	A	Mo17-chr1:262965400	121	32	0.79085	2.51063e-08
B73-chr1	265336290	C	T	Mo17-chr1:262965401	120	31	0.794702	1.62817e-08
B73-chr1	265336291	T	C	Mo17-chr1:262965402	119	30	0.798658	1.0413e-08
B73-chr1	265454748	C	A	Mo17-chr1:263088065	119	15	0.88806	1.96433e-16
B73-chr1	265546484	A	T	Mo17-chr1:263130737	214	40	0.84252	2.21496e-25
B73-chr1	265546485	G	C	Mo17-chr1:263130836	215	105	0.671875	7.38745e-05
B73-chr1	265546487	C	A	Mo17-chr1:263130838	214	103	0.675079	4.10081e-05
B73-chr1	265546501	C	T	Mo17-chr1:263130852	230	114	0.668605	2.80562e-05
B73-chr1	265546582	G	T	Mo17-chr1:263130930	215	98	0.686901	2.78091e-06
B73-chr1	267251651	T	A	Mo17-chr6:37032236	74	1	0.986667	3.69731e-16
B73-chr1	267251653	C	A	Mo17-chr6:37032238	76	1	0.987013	9.26618e-17
B73-chr1	267251719	C	T	Mo17-chr8:113026712	74	2	0.973684	7.7483e-15
B73-chr1	267251720	C	T	Mo17-chr8:113026711	74	2	0.973684	7.7483e-15
B73-chr1	267385118	C	T	Mo17-chr1:264921081	72	1	0.986301	1.47439e-15
B73-chr1	267385149	T	C	Mo17-chr1:264921112	93	1	0.989362	7.08117e-22
B73-chr1	267385164	T	C	Mo17-chr1:264921127	101	1	0.990196	2.74348e-24
B73-chr1	267385256	G	A	Mo17-chr1:264921599	130	3	0.977444	4.84303e-30
B73-chr1	267385261	T	C	Mo17-chr1:264921604	125	3	0.976562	1.42677e-28
B73-chr1	267385262	T	C	Mo17-chr1:264921605	122	3	0.976	1.08498e-27
B73-chr1	267385279	G	A	Mo17-chr1:264921622	115	2	0.982906	5.51981e-27
B73-chr1	267625106	A	G	Mo17-chr1:265127716	288	122	0.702439	6.67776e-12
B73-chr1	267625109	C	T	Mo17-chr1:265127719	289	127	0.694712	6.65645e-11
B73-chr1	267625191	T	C	Mo17-chr1:265127795	285	127	0.691748	2.57869e-10
B73-chr1	269167819	T	G	Mo17-chr1:266921510	44	2	0.956522	4.35857e-06
B73-chr1	269167834	A	G	Mo17-chr1:266921525	44	2	0.956522	4.35857e-06
B73-chr1	269167847	C	A	Mo17-chr1:266921538	42	2	0.954545	1.63676e-05
B73-chr1	269167861	A	G	Mo17-chr1:266921551	38	2	0.95	0.000228117
B73-chr1	269167865	C	T	Mo17-chr1:266921555	36	2	0.947368	0.00084595
B73-chr1	269692601	G	A	Mo17-chr1:267371643	65	5	0.928571	2.98101e-09
B73-chr1	269885425	C	T	Mo17-chr1:267617434	129	36	0.781818	2.02261e-08
B73-chr1	272017683	G	T	Mo17-chr1:269743824	102	28	0.784615	5.39002e-06
B73-chr1	272064801	G	T	Mo17-chr1:269766600	261	107	0.709239	2.56025e-11
B73-chr1	272064830	G	A	Mo17-chr1:269766633	276	97	0.739946	1.63296e-16
B73-chr1	272064846	G	T	Mo17-chr1:269766649	261	84	0.756522	1.27017e-17
B73-chr1	272064847	C	G	Mo17-chr1:269766650	262	84	0.757225	8.30789e-18
B73-chr1	272064861	G	A	Mo17-chr1:269766753	255	58	0.814696	3.04263e-26
B73-chr1	272064889	G	T	Mo17-chr1:269766781	221	56	0.797834	7.63028e-20
B73-chr1	272105353	A	G	Mo17-chr1:269778527	363	225	0.617347	0.000807398
B73-chr1	272105403	C	T	Mo17-chr1:269778565	461	284	0.618792	3.21867e-06
B73-chr1	272643771	A	G	Mo17-chr3:227146899	78	6	0.928571	5.73861e-12
B73-chr1	273000152	G	A	Mo17-chr1:270585103	46	1	0.978723	8.79736e-08
B73-chr1	273000278	A	G	Mo17-chr1:270585230	74	2	0.973684	7.7483e-15
B73-chr1	273000279	A	C	Mo17-chr1:270585231	76	1	0.987013	9.26618e-17
B73-chr1	273000296	C	T	Mo17-chr1:270585248	75	3	0.961538	5.5968e-14
B73-chr1	273000298	T	A	Mo17-chr1:270585250	75	3	0.961538	5.5968e-14
B73-chr1	273000311	A	C	Mo17-chr1:270585263	78	2	0.975	5.13337e-16
B73-chr1	274491579	A	C	Mo17-chr1:272296436	208	89	0.700337	2.96669e-07
B73-chr1	274697579	G	A	Mo17-chr1:272524859	153	43	0.780612	8.04927e-11
B73-chr1	274697584	A	C	Mo17-chr1:272524864	155	43	0.782828	3.20102e-11
B73-chr1	274697610	T	A	Mo17-chr1:272524891	159	44	0.783251	1.18795e-11
B73-chr1	274697612	T	A	Mo17-chr1:272524893	155	42	0.786802	1.34541e-11
B73-chr1	274697623	T	A	Mo17-chr1:272524904	141	37	0.792135	1.84416e-10
B73-chr1	274697652	C	T	Mo17-chr1:272524933	141	40	0.779006	1.582e-09
B73-chr1	276391484	C	G	Mo17-chr1:274176780	38	2	0.95	0.000228117
B73-chr1	276391486	G	A	Mo17-chr1:274176782	40	2	0.952381	6.12318e-05
B73-chr1	276391501	T	G	Mo17-chr1:274176797	39	2	0.95122	0.000118251
B73-chr1	276391513	A	C	Mo17-chr1:274176809	44	2	0.956522	4.35857e-06
B73-chr1	276391516	A	G	Mo17-chr1:274176812	44	2	0.956522	4.35857e-06
B73-chr1	276391520	T	C	Mo17-chr1:274176816	44	2	0.956522	4.35857e-06
B73-chr1	276391525	G	T	Mo17-chr1:274176821	44	2	0.956522	4.35857e-06
B73-chr1	276391531	G	C	Mo17-chr1:274176827	44	2	0.956522	4.35857e-06
B73-chr1	276391540	A	G	Mo17-chr1:274176836	49	2	0.960784	1.57181e-07
B73-chr1	276391547	G	A	Mo17-chr1:274176843	54	1	0.981818	3.63225e-10
B73-chr1	276391550	T	C	Mo17-chr1:274176846	56	1	0.982456	9.17789e-11
B73-chr1	276391557	T	C	Mo17-chr1:274176853	57	2	0.966102	7.45183e-10
B73-chr1	276391572	C	T	Mo17-chr1:274176868	63	2	0.969231	1.31626e-11
B73-chr1	276391584	T	C	Mo17-chr1:274176880	65	2	0.970149	3.41578e-12
B73-chr1	276391595	A	G	Mo17-chr1:274176891	68	2	0.971429	4.50225e-13
B73-chr1	276391596	A	C	Mo17-chr1:274176892	66	2	0.970588	1.73901e-12
B73-chr1	276391597	A	G	Mo17-chr1:274176893	68	2	0.971429	4.50225e-13
B73-chr1	276391612	C	T	Mo17-chr1:274176909	84	3	0.965517	1.38586e-16
B73-chr1	276391615	C	T	Mo17-chr1:274176912	80	3	0.963855	2.00304e-15
B73-chr1	276391616	A	G	Mo17-chr1:274176913	80	2	0.97561	1.31916e-16
B73-chr1	276391632	G	A	Mo17-chr1:274176929	72	1	0.986301	1.47439e-15
B73-chr1	276391646	G	T	Mo17-chr1:274176943	70	1	0.985915	5.87576e-15
B73-chr1	276391650	A	G	Mo17-chr1:274176947	65	1	0.984848	1.85721e-13
B73-chr1	276391663	C	T	Mo17-chr1:274176960	65	1	0.984848	1.85721e-13
B73-chr1	276391664	C	T	Mo17-chr1:274176961	65	1	0.984848	1.85721e-13
B73-chr1	276391668	C	T	Mo17-chr1:274176965	67	1	0.985294	4.66856e-14
B73-chr1	276391762	A	G	Mo17-chr1:274177060	68	1	0.985507	2.34003e-14
B73-chr1	276391764	C	G	Mo17-chr1:274177062	67	1	0.985294	4.66856e-14
B73-chr1	276391773	C	T	Mo17-chr1:274177071	58	1	0.983051	2.31651e-11
B73-chr1	276391776	C	T	Mo17-chr1:274177074	56	1	0.982456	9.17789e-11
B73-chr1	276391778	A	G	Mo17-chr1:274177076	58	1	0.983051	2.31651e-11
B73-chr1	276391794	C	T	Mo17-chr1:274177092	43	1	0.977273	6.84996e-07
B73-chr1	276391802	G	A	Mo17-chr1:274177100	38	1	0.974359	2.07531e-05
B73-chr1	276391804	A	T	Mo17-chr1:274177102	36	1	0.972973	8.08978e-05
B73-chr1	276391809	T	C	Mo17-chr1:274177107	39	1	0.975	1.05019e-05
B73-chr1	276391813	T	C	Mo17-chr1:274177111	37	2	0.948718	0.000439555
B73-chr1	277199191	A	G	Mo17-chr1:274844917	723	474	0.60401	9.85613e-09
B73-chr1	277199202	G	C	Mo17-chr1:274844925	680	445	0.604444	3.96429e-08
B73-chr1	277199238	C	T	Mo17-chr1:274844951	466	306	0.603627	0.000437328
B73-chr1	277257929	T	C	Mo17-chr1:274878435	76	3	0.962025	2.8777e-14
B73-chr1	277257964	C	T	Mo17-chr1:274878470	72	2	0.972973	3.00501e-14
B73-chr1	277258011	C	T	Mo17-chr1:274878516	69	5	0.932432	2.37317e-10
B73-chr1	277258022	T	A	Mo17-chr1:274878528	64	5	0.927536	5.59889e-09
B73-chr1	277376182	T	C	Mo17-chr1:275058458	177	72	0.710843	2.37787e-06
B73-chr1	277479918	G	A	Mo17-chr1:275165030	1089	708	0.60601	5.7544e-16
B73-chr1	277479929	T	C	Mo17-chr1:275165041	1016	660	0.606205	1.23001e-14
B73-chr1	277479970	G	C	Mo17-chr1:275165086	745	490	0.603239	5.27269e-09
B73-chr1	278436530	G	T	Mo17-chr1:276066614	96	31	0.755906	0.000890559
B73-chr1	279393759	C	A	Mo17-chr1:277152867	184	87	0.678967	0.000355345
B73-chr1	279393808	T	C	Mo17-chr1:277152908	269	122	0.68798	4.44411e-09
B73-chr1	279393851	A	C	Mo17-chr1:277152967	361	181	0.666052	3.03162e-10
B73-chr1	279393853	G	A	Mo17-chr1:277152969	361	179	0.668519	1.28489e-10
B73-chr1	279393863	A	G	Mo17-chr1:277152979	371	184	0.668468	5.39145e-11
[truncated: 31,269 more rows]
