# Supplementary material for: Hybrid allele-specific ChIP-seq analysis identifies variation in brassinosteroid-responsive transcription factor binding linked to traits in maize
Source: Genome Biol. 2023 May 8;24:108. doi: 10.1186/s13059-023-02909-w (PMC10165856; doi:10.1186/s13059-023-02909-w)
Supplement: Supplementary file 10 — Additional file 10: Table S9. Genomic location of the 6143 lead SNPs of allele-specific BZR1 binding site, genomic locations of ASBs and association with genes at the high-affinity allele. [file 13059_2023_2909_MOESM10_ESM.xlsx]

## Sheet: Table_S9
Table S9: Genomic location of the 6143 lead SNPs of allele-specific BZR1 binding site (ASBs), genomic locations of ASBs and association with genes at the high-affinity allele.
B73-chr	B73-pos	B73-base	Mo17-base	Mo17-position	CPM-B73	CPM-Mo17	post-frequency	Reads-B73	Reads-Mo17	refCount	altCount	totalCount	refAllele	altAllele	Mo17-chr	Mo17-pos	POSTfreq	POSTallele	p-value (corrected)	id	B73.avg.norm_reads	Mo17.avg.norm_reads	pf.region	outlier	promoter_5kb	promoter_1kb	gene	five_prime_UTR	exon	intron	three_prime_UTR	post_gene_1kb	non_genic	gene.ID	transcript.ID	strand	distance_to_gene	gene.ID.additional_downstream	distance_to_gene.additional_downstream	strand.additional_downstream
B73-chr1	495263	G	A	Mo17-chr1:834425	10.6593	0.201119	0.981481	53	1	53	1	54	G	A	Mo17-chr1	834425	0.981481	G	7.22275e-10	1	1.31329	0.939296	0.583015	FALSE	no	no	no	no	no	no	no	no	yes	NA	NA	NA	NA	NA	NA	NA
B73-chr1	495358	C	T	Mo17-chr1:834520	8.84924	0.804477	0.916667	44	4	44	4	48	C	T	Mo17-chr1	834520	0.916667	C	0.000242446	2	1.30323	0.95483	0.577146	FALSE	no	no	no	no	no	no	no	no	yes	NA	NA	NA	NA	NA	NA	NA
B73-chr1	3260864	T	C	Mo17-chr1:3884252	126.705	74.0118	0.631263	630	368	630	368	998	T	C	Mo17-chr1	3884252	0.631263	T	1.12026e-12	3	1.33608	1.37972	0.491964	FALSE	yes	no	no	no	no	no	no	no	no	Zm00001eb000920	NA	+	2148	NA	NA	NA
B73-chr1	3260952	G	A	Mo17-chr1:3884341	110.012	61.9447	0.639766	547	308	547	308	855	G	A	Mo17-chr1	3884341	0.639766	G	4.20225e-12	4	1.39445	1.37752	0.503053	FALSE	yes	no	no	no	no	no	no	no	no	Zm00001eb000920	NA	+	2060	NA	NA	NA
B73-chr1	3261037	C	A	Mo17-chr1:3884426	58.5257	31.1735	0.652466	291	155	291	155	446	C	A	Mo17-chr1	3884426	0.652466	C	7.2195e-06	5	1.45417	1.37827	0.513399	FALSE	yes	no	no	no	no	no	no	no	no	Zm00001eb000920	NA	+	1975	NA	NA	NA
B73-chr1	3443331	T	A	Mo17-chr1:4092919	11.0616	1.40783	0.887097	55	7	55	7	62	T	A	Mo17-chr1	4092919	0.887097	T	4.01575e-05	6	1.91545	1.95503	0.494886	FALSE	no	no	yes	no	yes	no	no	no	no	Zm00001eb001030	NA	-	0	NA	NA	NA
B73-chr1	3652439	A	T	Mo17-chr1:4230960	9.4526	1.20671	0.886793	47	6	47	6	53	A	T	Mo17-chr1	4230960	0.886792	A	0.000997226	7	1.50235	1.55926	0.490705	FALSE	no	yes	no	no	no	no	no	no	no	Zm00001eb001110	NA	-	248	NA	NA	NA
B73-chr1	4095331	A	T	Mo17-chr1:4637889	53.4977	25.5421	0.676845	266	127	266	127	393	A	T	Mo17-chr1	4637889	0.676845	A	1.2773e-07	8	1.19487	1.62955	0.423049	FALSE	no	yes	no	no	no	no	no	no	no	Zm00001eb001370	NA	-	120	NA	NA	NA
B73-chr1	4101457	C	G	Mo17-chr9:162339084	14.8828	2.61455	0.850575	74	13	74	13	87	C	G	Mo17-chr9	162339084	0.850575	C	2.85143e-06	10	1.75632	1.61405	0.521107	FALSE	no	no	no	no	no	no	no	no	yes	NA	NA	NA	NA	NA	NA	NA
B73-chr1	4673185	A	T	Mo17-chr1:5160027	74.213	41.4305	0.641739	369	206	369	206	575	A	T	Mo17-chr1	5160027	0.641739	A	4.09835e-07	11	1.55977	1.42364	0.522814	FALSE	no	no	yes	no	no	yes	no	no	no	Zm00001eb001560	NA	-	0	NA	NA	NA
B73-chr1	4848240	C	G	Mo17-chr1:5475128	26.3466	9.05036	0.744318	131	45	131	45	176	C	G	Mo17-chr1	5475128	0.744318	C	5.78169e-06	12	1.5356	1.68639	0.4766	FALSE	no	no	yes	no	no	no	yes	no	no	Zm00001eb001630	NA	+	0	NA	NA	NA
B73-chr1	4851720	T	C	Mo17-chr1:5478918	26.7488	7.03917	0.791666	133	35	133	35	168	T	C	Mo17-chr1	5478918	0.791667	T	1.30936e-09	13	1.67824	1.90166	0.468795	FALSE	no	no	no	no	no	no	no	no	yes	NA	NA	NA	NA	NA	NA	NA
B73-chr1	4877096	G	A	Mo17-chr1:5510500	69.185	21.922	0.759382	344	109	344	109	453	G	A	Mo17-chr1	5510500	0.759382	G	2.82662e-25	14	1.39919	1.33488	0.51176	FALSE	no	no	no	no	no	no	no	no	yes	NA	NA	NA	NA	NA	NA	NA
B73-chr1	5378937	C	G	Mo17-chr1:5962000	15.0839	3.41903	0.815217	75	17	75	17	92	C	G	Mo17-chr1	5962000	0.815217	C	0.000147361	15	1.56789	1.59995	0.49494	FALSE	no	no	no	no	no	no	no	no	yes	NA	NA	NA	NA	NA	NA	NA
B73-chr1	5379088	T	C	Mo17-chr1:5962153	15.8884	2.41343	0.868132	79	12	79	12	91	T	C	Mo17-chr1	5962153	0.868132	T	4.97704e-08	16	1.62928	1.67637	0.492878	FALSE	no	no	no	no	no	no	no	no	yes	NA	NA	NA	NA	NA	NA	NA
B73-chr1	5381112	T	C	Mo17-chr1:5963847	24.5365	2.61455	0.903704	122	13	122	13	135	T	C	Mo17-chr1	5963847	0.903704	T	1.39557e-18	17	1.6712	1.61366	0.508759	FALSE	yes	no	no	no	no	no	no	no	no	Zm00001eb001830	NA	+	3468	NA	NA	NA
B73-chr1	5767057	A	C	Mo17-chr1:6494117	99.1517	21.7209	0.820299	493	108	493	108	601	A	C	Mo17-chr1	6494117	0.8203	A	2.32788e-56	18	1.86423	1.92638	0.491802	FALSE	yes	no	no	no	no	no	no	yes	no	Zm00001eb002010	NA	+	2939	Zm00001eb002000	733	+
B73-chr1	5767177	G	T	Mo17-chr1:6495080	99.3529	40.6261	0.70977	494	202	494	202	696	G	T	Mo17-chr1	6495080	0.70977	G	2.99048e-25	19	1.84218	1.63043	0.530489	FALSE	yes	no	no	no	no	no	no	yes	no	Zm00001eb002010	NA	+	2819	Zm00001eb002000	853	+
B73-chr1	5768320	G	A	Mo17-chr1:6529998	56.1122	19.3074	0.744	279	96	279	96	375	G	A	Mo17-chr1	6529998	0.744	G	2.4272e-17	20	1.51185	1.41428	0.516671	FALSE	yes	no	no	no	no	no	no	no	no	Zm00001eb002010	NA	+	1676	NA	NA	NA
B73-chr1	6245764	G	A	Mo17-chr1:6966030	101.565	32.3802	0.758258	505	161	505	161	666	G	A	Mo17-chr1	6966030	0.758258	G	1.35162e-38	21	1.78408	1.77206	0.50169	FALSE	no	no	yes	yes	no	no	no	no	no	Zm00001eb002200	NA	-	0	NA	NA	NA
B73-chr1	6263309	G	T	Mo17-chr1:6985020	12.4694	2.41343	0.837838	62	12	62	12	74	G	T	Mo17-chr1	6985020	0.837838	G	0.000542111	22	2.05226	1.84264	0.52691	FALSE	no	no	yes	no	no	no	yes	no	no	Zm00001eb002240	NA	+	0	NA	NA	NA
B73-chr1	6586536	A	G	Mo17-chr1:200812951	34.7936	8.84924	0.797235	173	44	173	44	217	A	G	Mo17-chr1	200812951	0.797235	A	1.62201e-14	23	1.64536	1.42123	0.536543	FALSE	no	no	no	no	no	no	no	no	yes	NA	NA	NA	NA	NA	NA	NA
B73-chr1	7298522	C	G	Mo17-chr1:7839935	103.979	38.0115	0.732295	517	189	517	189	706	C	G	Mo17-chr1	7839935	0.732295	C	1.9387e-32	24	1.90621	1.6421	0.537215	FALSE	no	no	no	no	no	no	no	yes	no	Zm00001eb002590	NA	-	450	NA	NA	NA
B73-chr1	7298597	A	C	Mo17-chr1:7840020	161.7	76.8275	0.677909	804	382	804	382	1186	A	C	Mo17-chr1	7840020	0.677909	A	6.36176e-32	25	1.90703	1.64814	0.536411	FALSE	no	no	no	no	no	no	no	yes	no	Zm00001eb002590	NA	-	375	NA	NA	NA
B73-chr1	7298719	G	A	Mo17-chr1:7840135	129.722	76.8275	0.628043	645	382	645	382	1027	G	A	Mo17-chr1	7840135	0.628043	G	2.55574e-12	26	1.89779	1.70735	0.526412	FALSE	no	no	no	no	no	no	no	yes	no	Zm00001eb002590	NA	-	253	NA	NA	NA
B73-chr1	7301720	G	C	Mo17-chr1:7861633	39.0171	3.62014	0.915094	194	18	194	18	212	G	C	Mo17-chr1	7861633	0.915094	G	7.25975e-34	27	1.852	2.02973	0.477106	FALSE	no	yes	no	no	no	no	no	no	no	Zm00001eb002590	NA	-	731	NA	NA	NA
B73-chr1	7330104	G	A	Mo17-chr1:7926098	95.7327	49.0731	0.661111	476	244	476	244	720	G	A	Mo17-chr1	7926098	0.661111	G	7.37239e-14	28	1.66933	1.50219	0.52635	FALSE	no	no	yes	no	yes	no	no	no	no	Zm00001eb002600	NA	+	0	NA	NA	NA
B73-chr1	7330226	G	A	Mo17-chr1:7926227	109.61	60.1346	0.645735	545	299	545	299	844	G	A	Mo17-chr1	7926227	0.645735	G	2.88594e-13	29	1.55254	1.38379	0.528736	FALSE	no	no	yes	no	yes	no	no	no	no	Zm00001eb002600	NA	+	0	NA	NA	NA
B73-chr1	7330315	C	T	Mo17-chr1:7926320	79.4421	41.6317	0.656146	395	207	395	207	602	C	T	Mo17-chr1	7926320	0.656146	C	4.66918e-10	30	1.47846	1.30838	0.530515	FALSE	no	no	yes	no	yes	no	no	no	no	Zm00001eb002600	NA	+	0	NA	NA	NA
B73-chr1	7334857	G	T	Mo17-chr1:7930847	141.99	27.9556	0.835503	706	139	706	139	845	G	T	Mo17-chr1	7930847	0.835503	G	1.15228e-89	31	1.73328	1.59603	0.520612	FALSE	yes	no	no	no	no	no	no	no	no	Zm00001eb002610	NA	+	2657	NA	NA	NA
B73-chr1	7334957	C	T	Mo17-chr1:7930953	94.7271	30.5701	0.756019	471	152	471	152	623	C	T	Mo17-chr1	7930953	0.756019	C	3.25985e-35	32	1.78066	1.62515	0.52283	FALSE	yes	no	no	no	no	no	no	no	no	Zm00001eb002610	NA	+	2557	NA	NA	NA
B73-chr1	7335932	A	G	Mo17-chr1:7932673	40.6261	8.04477	0.834711	202	40	202	40	242	A	G	Mo17-chr1	7932673	0.834711	A	1.24761e-22	33	1.77665	1.82739	0.49296	FALSE	yes	no	no	no	no	no	no	no	no	Zm00001eb002610	NA	+	1582	NA	NA	NA
B73-chr1	7969170	A	C	Mo17-chr1:8611958	32.1791	4.02238	0.888889	160	20	160	20	180	A	C	Mo17-chr1	8611958	0.888889	A	1.4253e-23	34	1.58559	1.40519	0.53016	FALSE	no	no	no	no	no	no	no	no	yes	NA	NA	NA	NA	NA	NA	NA
B73-chr1	8178565	C	T	Mo17-chr1:8898740	10.056	0.201119	0.980392	50	1	50	1	51	C	T	Mo17-chr1	8898740	0.980392	C	5.66845e-09	35	1.4207	1.27287	0.527442	FALSE	yes	no	no	no	no	no	no	no	no	Zm00001eb002990	NA	+	2412	NA	NA	NA
B73-chr1	8178646	C	T	Mo17-chr1:8898821	9.25148	0.804477	0.92	46	4	46	4	50	C	T	Mo17-chr1	8898821	0.92	C	6.9779e-05	36	1.43232	1.25717	0.532562	FALSE	yes	no	no	no	no	no	no	no	no	Zm00001eb002990	NA	+	2331	NA	NA	NA
B73-chr1	8639176	A	G	Mo17-chr1:9737080	29.1623	7.24029	0.801105	145	36	145	36	181	A	G	Mo17-chr1	9737080	0.801105	A	1.09004e-11	37	1.72579	1.58658	0.521014	FALSE	no	no	yes	no	no	yes	no	no	no	Zm00001eb003230	NA	+	0	NA	NA	NA
B73-chr1	9302009	T	C	Mo17-chr1:10498575	123.286	58.1234	0.679601	613	289	613	289	902	T	C	Mo17-chr1	10498575	0.679601	T	9.43872e-24	38	1.45	1.39302	0.510021	FALSE	no	no	no	no	no	no	no	no	yes	NA	NA	NA	NA	NA	NA	NA
B73-chr1	9302119	C	G	Mo17-chr1:10498636	165.923	58.5257	0.739247	825	291	825	291	1116	C	G	Mo17-chr1	10498636	0.739247	C	5.42093e-57	39	1.4407	1.42009	0.503602	FALSE	no	no	no	no	no	no	no	no	yes	NA	NA	NA	NA	NA	NA	NA
B73-chr1	9337650	G	T	Mo17-chr1:10526195	26.3466	4.2235	0.861842	131	21	131	21	152	G	T	Mo17-chr1	10526195	0.861842	G	9.26861e-16	40	1.91426	1.45001	0.568997	FALSE	no	no	no	no	no	no	no	no	yes	NA	NA	NA	NA	NA	NA	NA
B73-chr1	9768450	T	G	Mo17-chr1:11050122	27.1511	10.8604	0.714286	135	54	135	54	189	T	G	Mo17-chr1	11050122	0.714286	T	0.000378476	43	1.96653	1.60236	0.551019	FALSE	yes	no	no	no	no	no	no	no	no	Zm00001eb003650	NA	+	2246	NA	NA	NA
B73-chr1	9769646	T	G	Mo17-chr1:11051031	39.2182	18.3018	0.681818	195	91	195	91	286	T	G	Mo17-chr1	11051031	0.681818	T	6.67203e-05	44	1.90929	1.40295	0.576435	FALSE	yes	no	no	no	no	no	no	no	no	Zm00001eb003650	NA	+	1050	NA	NA	NA
B73-chr1	9769755	T	A	Mo17-chr1:11051131	33.9891	15.2851	0.689795	169	76	169	76	245	T	A	Mo17-chr1	11051131	0.689796	T	0.000336488	45	1.94135	1.39164	0.582466	FALSE	no	yes	no	no	no	no	no	no	no	Zm00001eb003650	NA	+	941	NA	NA	NA
B73-chr1	10561567	G	A	Mo17-chr1:11767539	26.1455	6.63693	0.797546	130	33	130	33	163	G	A	Mo17-chr1	11767539	0.797546	G	8.71667e-10	46	1.57011	1.33688	0.540115	FALSE	yes	no	no	no	no	no	no	no	no	Zm00001eb003830	NA	-	3472	NA	NA	NA
B73-chr1	11557052	T	C	Mo17-chr1:12686854	29.7656	10.2571	0.743718	148	51	148	51	199	T	C	Mo17-chr1	12686854	0.743719	T	3.3327e-07	47	1.72008	2.14118	0.445471	FALSE	no	no	no	no	no	no	no	no	yes	NA	NA	NA	NA	NA	NA	NA
B73-chr1	11557137	A	C	Mo17-chr1:12686880	41.2294	9.25148	0.816733	205	46	205	46	251	A	C	Mo17-chr1	12686880	0.816733	A	1.73658e-20	48	1.71064	2.1359	0.444722	FALSE	no	no	no	no	no	no	no	no	yes	NA	NA	NA	NA	NA	NA	NA
B73-chr1	11558178	G	C	Mo17-chr1:12687689	48.0675	21.5197	0.690752	239	107	239	107	346	G	C	Mo17-chr1	12687689	0.690751	G	5.76199e-08	49	2.18841	1.66803	0.567469	FALSE	no	no	no	no	no	no	no	no	yes	NA	NA	NA	NA	NA	NA	NA
B73-chr1	12609396	T	C	Mo17-chr1:13936559	16.6929	4.42462	0.790476	83	22	83	22	105	T	C	Mo17-chr1	13936559	0.790476	T	0.000206975	50	1.61163	1.43826	0.528422	FALSE	no	no	no	no	no	no	no	no	yes	NA	NA	NA	NA	NA	NA	NA
B73-chr1	12675543	C	T	Mo17-chr1:14044520	17.0951	2.01119	0.894737	85	10	85	10	95	C	T	Mo17-chr1	14044520	0.894737	C	8.47441e-11	51	1.52615	1.03597	0.595658	FALSE	no	no	no	no	no	no	no	no	yes	NA	NA	NA	NA	NA	NA	NA
B73-chr1	15084102	A	T	Mo17-chr1:16586527	23.1287	8.24588	0.73718	115	41	115	41	156	A	T	Mo17-chr1	16586527	0.737179	A	0.00038249	53	1.79682	1.53227	0.539733	FALSE	no	no	no	no	no	no	no	no	yes	NA	NA	NA	NA	NA	NA	NA
B73-chr1	15650909	C	G	Mo17-chr1:17169019	13.6761	1.40783	0.906667	68	7	68	7	75	C	G	Mo17-chr1	17169019	0.906667	C	1.69987e-08	54	1.64134	1.12082	0.594223	FALSE	yes	no	no	no	no	no	no	no	no	Zm00001eb005590	NA	-	1961	NA	NA	NA
B73-chr1	16183166	T	G	Mo17-chr1:17817610	66.7716	29.7656	0.691667	332	148	332	148	480	T	G	Mo17-chr1	17817610	0.691667	T	9.7064e-13	55	1.78327	1.54998	0.534995	FALSE	no	no	no	no	no	no	no	no	yes	NA	NA	NA	NA	NA	NA	NA
B73-chr1	16183251	C	T	Mo17-chr1:17817695	76.8275	33.3858	0.69708	382	166	382	166	548	C	T	Mo17-chr1	17817695	0.69708	C	2.85876e-16	56	1.73438	1.54416	0.52901	FALSE	no	no	no	no	no	no	no	no	yes	NA	NA	NA	NA	NA	NA	NA
B73-chr1	16183382	A	C	Mo17-chr1:17817823	51.6876	19.3074	0.728046	257	96	257	96	353	A	C	Mo17-chr1	17817823	0.728045	A	1.60667e-13	57	1.63863	1.52121	0.51858	FALSE	no	no	no	no	no	no	no	no	yes	NA	NA	NA	NA	NA	NA	NA
B73-chr1	17047690	A	C	Mo17-chr1:18715372	63.3525	25.7432	0.711061	315	128	315	128	443	A	C	Mo17-chr1	18715372	0.711061	A	8.12217e-15	58	1.51674	1.64726	0.479375	FALSE	yes	no	no	no	no	no	no	no	no	Zm00001eb006000	NA	+	3586	NA	NA	NA
B73-chr1	17047779	G	T	Mo17-chr1:18715462	50.682	17.8996	0.739003	252	89	252	89	341	G	T	Mo17-chr1	18715462	0.739003	G	1.80643e-14	59	1.53865	1.65841	0.481271	FALSE	yes	no	no	no	no	no	no	no	no	Zm00001eb006000	NA	+	3497	NA	NA	NA
B73-chr1	17052823	T	C	Mo17-chr1:18720924	153.052	67.576	0.693711	761	336	761	336	1097	T	C	Mo17-chr1	18720924	0.69371	T	2.39397e-35	60	1.45038	1.39662	0.509442	FALSE	no	no	no	no	no	no	no	yes	no	Zm00001eb006000	NA	+	616	NA	NA	NA
B73-chr1	17054608	G	C	Mo17-chr1:18722269	34.7936	14.4806	0.706122	173	72	173	72	245	G	C	Mo17-chr1	18722269	0.706122	G	1.0101e-05	61	1.97909	1.80588	0.522881	FALSE	yes	no	no	no	no	no	no	no	no	Zm00001eb006010	NA	+	3532	NA	NA	NA
B73-chr1	18826892	T	A	Mo17-chr1:20382676	93.9226	29.3634	0.761827	467	146	467	146	613	T	A	Mo17-chr1	20382676	0.761827	T	3.07181e-36	62	1.26435	1.50081	0.457245	FALSE	no	no	no	no	no	no	no	no	yes	NA	NA	NA	NA	NA	NA	NA
B73-chr1	19644995	C	T	Mo17-chr1:21168101	11.6649	0.402238	0.966667	58	2	58	2	60	C	T	Mo17-chr1	21168101	0.966667	C	3.80743e-10	63	1.62615	1.50639	0.519117	FALSE	yes	no	no	no	no	no	no	no	no	Zm00001eb006780	NA	-	4335	NA	NA	NA
B73-chr1	19645071	T	C	Mo17-chr1:21168177	13.6761	0.603357	0.957747	68	3	68	3	71	T	C	Mo17-chr1	21168177	0.957746	T	5.81527e-12	64	1.63075	1.49772	0.52126	FALSE	yes	no	no	no	no	no	no	no	no	Zm00001eb006780	NA	-	4411	NA	NA	NA
B73-chr1	19815639	G	A	Mo17-chr1:21326193	22.9276	8.24588	0.735484	114	41	114	41	155	G	A	Mo17-chr1	21326193	0.735484	G	0.000571519	65	1.70746	1.5235	0.528469	FALSE	no	no	yes	no	no	yes	no	no	no	Zm00001eb006860	NA	-	0	NA	NA	NA
B73-chr1	19839449	C	T	Mo17-chr9:76313687	8.64812	0.402238	0.955556	43	2	43	2	45	C	T	Mo17-chr9	76313687	0.955556	C	8.4501e-06	66	1.31271	1.32688	0.497316	FALSE	no	no	no	no	no	no	no	no	yes	NA	NA	NA	NA	NA	NA	NA
B73-chr1	19839548	A	G	Mo17-chr9:76313716	8.84924	0.402238	0.956522	44	2	44	2	46	A	G	Mo17-chr9	76313716	0.956522	A	4.35857e-06	67	1.29835	1.31392	0.49702	FALSE	no	no	no	no	no	no	no	no	yes	NA	NA	NA	NA	NA	NA	NA
B73-chr1	21627292	A	G	Mo17-chr1:22774945	25.1399	5.83245	0.811688	125	29	125	29	154	A	G	Mo17-chr1	22774945	0.811688	A	2.10227e-10	68	2.05182	1.5699	0.566532	FALSE	no	no	yes	yes	no	no	no	no	no	Zm00001eb007270	NA	-	0	NA	NA	NA
B73-chr1	21911075	G	T	Mo17-chr1:23062985	80.4477	49.0731	0.621118	400	244	400	244	644	G	T	Mo17-chr1	23062985	0.621118	G	4.55748e-05	69	1.87026	1.88889	0.497522	FALSE	no	no	yes	no	no	yes	no	no	no	Zm00001eb007510	NA	-	0	NA	NA	NA
B73-chr1	22651523	C	G	Mo17-chr1:23663981	35.1958	13.6761	0.720164	175	68	175	68	243	C	G	Mo17-chr1	23663981	0.720165	C	4.73993e-07	70	1.65605	2.21945	0.427313	FALSE	no	no	yes	yes	no	no	no	no	no	Zm00001eb007670	NA	-	0	NA	NA	NA
B73-chr1	22651608	C	A	Mo17-chr1:23664066	30.369	9.25148	0.766498	151	46	151	46	197	C	A	Mo17-chr1	23664066	0.766497	C	2.29676e-09	71	1.68976	2.24305	0.429656	FALSE	no	no	yes	yes	no	no	no	no	no	Zm00001eb007670	NA	-	0	NA	NA	NA
B73-chr1	22654704	C	T	Mo17-chr1:23666975	68.7827	38.4138	0.641651	342	191	342	191	533	C	T	Mo17-chr1	23666975	0.641651	C	3.18383e-06	72	2.07186	1.66427	0.554546	FALSE	yes	no	no	no	no	no	no	no	no	Zm00001eb007670	NA	-	2745	NA	NA	NA
B73-chr1	22819122	T	G	Mo17-chr1:23929943	29.7656	0.603357	0.980132	148	3	148	3	151	T	G	Mo17-chr1	23929943	0.980132	T	2.45618e-35	73	1.56497	1.36735	0.533698	FALSE	yes	no	no	no	no	no	no	no	no	Zm00001eb007740	NA	+	2931	NA	NA	NA
B73-chr1	23169442	G	T	Mo17-chr1:24309424	44.0451	16.2906	0.730001	219	81	219	81	300	G	T	Mo17-chr1	24309424	0.73	G	4.52362e-11	74	1.92573	1.93255	0.499116	FALSE	no	no	no	no	no	no	no	yes	no	Zm00001eb007870	NA	-	251	NA	NA	NA
B73-chr1	23793681	A	G	Mo17-chr1:24942940	115.04	58.5257	0.662804	572	291	572	291	863	A	G	Mo17-chr1	24942940	0.662804	A	6.40739e-18	75	1.24657	1.45979	0.460608	FALSE	no	no	no	no	no	no	no	no	yes	NA	NA	NA	NA	NA	NA	NA
B73-chr1	23793766	T	C	Mo17-chr1:24943032	97.5428	50.4809	0.658967	485	251	485	251	736	T	C	Mo17-chr1	24943032	0.658967	T	9.37535e-14	76	1.24671	1.41082	0.469124	FALSE	no	no	no	no	no	no	no	no	yes	NA	NA	NA	NA	NA	NA	NA
B73-chr1	24340973	G	A	Mo17-chr1:25366269	17.0951	4.42462	0.794392	85	22	85	22	107	G	A	Mo17-chr1	25366269	0.794393	G	7.96136e-05	77	1.51749	1.5082	0.501536	FALSE	no	no	no	no	no	no	no	no	yes	NA	NA	NA	NA	NA	NA	NA
B73-chr1	24353377	G	A	Mo17-chr1:25378852	41.6317	18.503	0.692307	207	92	207	92	299	G	A	Mo17-chr1	25378852	0.692308	G	2.01409e-06	78	1.49831	1.32087	0.53147	FALSE	no	yes	no	no	no	no	no	no	no	Zm00001eb008130	NA	+	460	NA	NA	NA
B73-chr1	24603718	A	T	Mo17-chr1:25719041	30.9723	13.475	0.696832	154	67	154	67	221	A	T	Mo17-chr1	25719041	0.696833	A	0.000551848	79	1.59978	1.46738	0.521584	FALSE	no	no	no	no	no	no	no	no	yes	NA	NA	NA	NA	NA	NA	NA
B73-chr1	24934167	G	T	Mo17-chr1:26125629	29.1623	12.4694	0.700483	145	62	145	62	207	G	T	Mo17-chr1	26125629	0.700483	G	0.000899758	80	1.90033	2.08053	0.477367	FALSE	no	yes	no	no	no	no	no	no	no	Zm00001eb008270	NA	+	157	NA	NA	NA
B73-chr1	25498141	C	A	Mo17-chr1:26731320	14.6817	0.603357	0.960526	73	3	73	3	76	C	A	Mo17-chr1	26731320	0.960526	C	2.11424e-13	81	1.18287	0.936291	0.558179	FALSE	no	yes	no	no	no	no	no	no	no	Zm00001eb008410	NA	+	326	NA	NA	NA
B73-chr1	27066620	T	C	Mo17-chr9:153538025	16.2906	4.2235	0.794117	81	21	81	21	102	T	C	Mo17-chr9	153538025	0.794118	T	0.000217886	83	2.0784	1.41074	0.595677	FALSE	no	yes	no	no	no	no	no	no	no	Zm00001eb008810	NA	-	613	NA	NA	NA
B73-chr1	27496382	G	T	Mo17-chr1:28974252	34.7936	14.2795	0.709016	173	71	173	71	244	G	T	Mo17-chr1	28974252	0.709016	G	5.76148e-06	84	2.08078	2.02529	0.506757	FALSE	no	no	no	no	no	no	no	no	yes	NA	NA	NA	NA	NA	NA	NA
B73-chr1	28417984	G	A	Mo17-chr1:30067410	22.7265	4.62574	0.830883	113	23	113	23	136	G	A	Mo17-chr1	30067410	0.830882	G	1.70849e-10	85	0.687148	0.770445	0.471426	FALSE	no	no	no	no	no	no	no	no	yes	NA	NA	NA	NA	NA	NA	NA
B73-chr1	32731651	G	A	Mo17-chr1:34861742	62.7492	5.02798	0.925816	312	25	312	25	337	G	A	Mo17-chr1	34861742	0.925816	G	2.89118e-60	86	1.01661	1.20479	0.457644	FALSE	yes	no	no	no	no	no	no	no	no	Zm00001eb010340	NA	-	2037	NA	NA	NA
B73-chr1	32731741	G	A	Mo17-chr1:34861777	57.9223	0.603357	0.989691	288	3	288	3	291	G	A	Mo17-chr1	34861777	0.989691	G	1.29281e-77	87	1.0226	1.20348	0.459372	FALSE	yes	no	no	no	no	no	no	no	no	Zm00001eb010340	NA	-	2127	NA	NA	NA
B73-chr1	32731854	A	G	Mo17-chr1:34862506	34.9947	14.8828	0.701613	174	74	174	74	248	A	G	Mo17-chr1	34862506	0.701613	A	2.12178e-05	88	1.04491	1.09102	0.489206	FALSE	yes	no	no	no	no	no	no	no	no	Zm00001eb010340	NA	-	2240	NA	NA	NA
B73-chr1	33257592	C	T	Mo17-chr1:35142773	54.7044	30.9723	0.638498	272	154	272	154	426	C	T	Mo17-chr1	35142773	0.638498	C	0.000861221	89	1.58101	1.91167	0.452664	FALSE	no	yes	no	no	no	no	no	no	no	Zm00001eb010450	NA	+	974	NA	NA	NA
B73-chr1	33817769	C	G	Mo17-chr1:35742747	38.0115	14.4806	0.724138	189	72	189	72	261	C	G	Mo17-chr1	35742747	0.724138	C	1.80683e-08	90	1.38211	1.91542	0.419135	FALSE	no	no	no	no	no	no	no	no	yes	NA	NA	NA	NA	NA	NA	NA
B73-chr1	35752080	G	A	Mo17-chr1:37589413	7.24029	0.402238	0.947368	36	2	36	2	38	G	A	Mo17-chr1	37589413	0.947368	G	0.00084595	91	1.33061	1.08007	0.551963	FALSE	no	no	no	no	no	no	no	no	yes	NA	NA	NA	NA	NA	NA	NA
B73-chr1	37071074	T	C	Mo17-chr1:38530365	44.6484	5.83245	0.884462	222	29	222	29	251	T	C	Mo17-chr1	38530365	0.884462	T	1.20803e-33	94	1.37012	1.62103	0.458057	FALSE	no	no	no	no	no	no	no	no	yes	NA	NA	NA	NA	NA	NA	NA
B73-chr1	39073091	C	G	Mo17-chr1:40718623	15.2851	3.62014	0.808511	76	18	76	18	94	C	G	Mo17-chr1	40718623	0.808511	C	0.000146927	95	1.87072	1.87112	0.499948	FALSE	yes	no	no	no	no	no	no	no	no	Zm00001eb012040	NA	-	3673	NA	NA	NA
B73-chr1	40341793	C	T	Mo17-chr1:42212875	47.0619	22.1231	0.680233	234	110	234	110	344	C	T	Mo17-chr1	42212875	0.680233	C	1.2995e-06	97	1.57184	1.92616	0.449354	FALSE	no	no	no	no	no	no	no	no	yes	NA	NA	NA	NA	NA	NA	NA
B73-chr1	42670141	G	C	Mo17-chr1:44532914	18.503	4.2235	0.81416	92	21	92	21	113	G	C	Mo17-chr1	44532914	0.814159	G	9.71142e-07	100	1.39351	1.83111	0.432148	FALSE	yes	no	no	no	no	no	no	no	no	Zm00001eb012830	NA	-	1765	NA	NA	NA
B73-chr1	42670218	C	T	Mo17-chr1:44533027	15.2851	2.61455	0.853933	76	13	76	13	89	C	T	Mo17-chr1	44533027	0.853933	C	9.60759e-07	101	1.37615	1.79199	0.434372	FALSE	yes	no	no	no	no	no	no	no	no	Zm00001eb012830	NA	-	1842	NA	NA	NA
B73-chr1	43637540	C	G	Mo17-chr1:45496671	47.263	17.8996	0.725309	235	89	235	89	324	C	G	Mo17-chr1	45496671	0.725309	C	1.43352e-11	102	1.90149	1.7439	0.521615	FALSE	no	no	yes	no	no	yes	no	no	no	Zm00001eb013130	NA	-	0	NA	NA	NA
B73-chr1	43637681	G	A	Mo17-chr1:45496825	75.6208	23.1287	0.765784	376	115	376	115	491	G	A	Mo17-chr1	45496825	0.765784	G	2.65765e-29	103	1.8209	1.6593	0.523217	FALSE	no	no	yes	no	no	yes	no	no	no	Zm00001eb013130	NA	-	0	NA	NA	NA
B73-chr1	44282284	C	T	Mo17-chr1:46237686	7.84365	0.201119	0.975	39	1	39	1	40	C	T	Mo17-chr1	46237686	0.975	C	1.05019e-05	104	1.45175	1.45475	0.499484	FALSE	no	no	no	no	no	no	no	no	yes	NA	NA	NA	NA	NA	NA	NA
B73-chr1	44884384	A	G	Mo17-chr1:46752526	18.3018	1.20671	0.938144	91	6	91	6	97	A	G	Mo17-chr1	46752526	0.938144	A	1.51745e-15	105	0.720198	0.858476	0.456204	FALSE	no	yes	no	no	no	no	no	no	no	Zm00001eb013390	NA	-	688	NA	NA	NA
B73-chr1	46756169	A	T	Mo17-chr1:48748686	15.8884	3.82126	0.806122	79	19	79	19	98	A	T	Mo17-chr1	48748686	0.806122	A	8.79462e-05	109	1.51161	1.81238	0.454758	FALSE	no	no	no	no	no	no	no	yes	no	Zm00001eb013970	NA	-	30	NA	NA	NA
B73-chr1	48492018	T	G	Mo17-chr1:50497713	17.4974	3.82126	0.820755	87	19	87	19	106	T	G	Mo17-chr1	50497713	0.820755	T	1.56551e-06	110	1.80391	1.45682	0.553222	FALSE	no	no	no	no	no	no	no	no	yes	NA	NA	NA	NA	NA	NA	NA
B73-chr1	48492162	A	G	Mo17-chr1:50497857	13.8772	2.21231	0.8625	69	11	69	11	80	A	G	Mo17-chr1	50497857	0.8625	A	3.53466e-06	111	1.79594	1.4524	0.552879	FALSE	no	no	no	no	no	no	no	no	yes	NA	NA	NA	NA	NA	NA	NA
B73-chr1	48492238	G	A	Mo17-chr1:50497984	11.4638	1.20671	0.904762	57	6	57	6	63	G	A	Mo17-chr1	50497984	0.904762	G	2.52666e-06	112	1.78435	1.43189	0.554794	FALSE	no	no	no	no	no	no	no	no	yes	NA	NA	NA	NA	NA	NA	NA
B73-chr1	48523341	A	C	Mo17-chr1:50589401	33.1847	10.8604	0.753425	165	54	165	54	219	A	C	Mo17-chr1	50589401	0.753425	A	2.32441e-09	113	1.08196	1.30446	0.453382	FALSE	no	yes	no	no	no	no	no	yes	no	Zm00001eb014510	NA	+	864	Zm00001eb014500	505	-
B73-chr1	48523441	G	A	Mo17-chr1:50589495	47.0619	18.3018	0.720001	234	91	234	91	325	G	A	Mo17-chr1	50589495	0.72	G	7.15143e-11	114	1.06928	1.27835	0.455473	FALSE	no	yes	no	no	no	no	no	yes	no	Zm00001eb014510	NA	+	764	Zm00001eb014500	405	-
B73-chr1	49061250	C	T	Mo17-chr10:96727420	10.8604	0.804477	0.931034	54	4	54	4	58	C	T	Mo17-chr10	96727420	0.931034	C	4.52294e-07	115	1.39629	1.55379	0.473306	FALSE	no	no	yes	no	yes	no	no	no	no	Zm00001eb014670	NA	+	0	NA	NA	NA
B73-chr1	49061329	A	G	Mo17-chr10:96727341	11.4638	0.402238	0.966102	57	2	57	2	59	A	G	Mo17-chr10	96727341	0.966102	A	7.45183e-10	116	1.47817	1.56427	0.48585	FALSE	no	no	yes	no	no	yes	no	no	no	Zm00001eb014670	NA	+	0	NA	NA	NA
B73-chr1	49148867	G	A	Mo17-chr1:51119941	9.85484	0.402238	0.960784	49	2	49	2	51	G	A	Mo17-chr1	51119941	0.960784	G	1.57181e-07	117	1.42081	1.07091	0.570212	FALSE	no	no	no	no	no	no	no	no	yes	NA	NA	NA	NA	NA	NA	NA
B73-chr1	50151708	T	C	Mo17-chr1:52095391	11.2627	0.804477	0.933333	56	4	56	4	60	T	C	Mo17-chr1	52095391	0.933333	T	1.26776e-07	118	1.30738	1.32734	0.496213	FALSE	no	no	no	no	no	no	no	no	yes	NA	NA	NA	NA	NA	NA	NA
B73-chr1	51314263	T	G	Mo17-chr1:53524402	18.7041	3.41903	0.845455	93	17	93	17	110	T	G	Mo17-chr1	53524402	0.845455	T	7.11171e-09	119	1.09362	1.35265	0.447058	FALSE	no	no	no	no	no	no	no	no	yes	NA	NA	NA	NA	NA	NA	NA
B73-chr1	51957981	T	A	Mo17-chr1:54112096	104.582	58.9279	0.639607	520	293	520	293	813	T	A	Mo17-chr1	54112096	0.639606	T	2.53117e-11	120	0.957039	0.964118	0.498158	FALSE	no	yes	no	no	no	no	no	no	no	Zm00001eb015170	NA	+	127	NA	NA	NA
B73-chr1	53696624	G	C	Mo17-chr1:55871896	77.0286	34.9947	0.687612	383	174	383	174	557	G	C	Mo17-chr1	55871896	0.687612	G	1.18307e-14	121	1.66143	1.56287	0.515284	FALSE	no	no	yes	no	no	no	yes	no	no	Zm00001eb015620	NA	-	0	NA	NA	NA
B73-chr1	53696705	C	T	Mo17-chr1:55871977	62.7492	34.5925	0.644628	312	172	312	172	484	C	T	Mo17-chr1	55871977	0.644628	C	1.33521e-05	122	1.65036	1.52694	0.519423	FALSE	no	no	yes	no	no	no	yes	no	no	Zm00001eb015620	NA	-	0	NA	NA	NA
B73-chr1	53696900	G	A	Mo17-chr1:55872151	33.9891	9.25148	0.786046	169	46	169	46	215	G	A	Mo17-chr1	55872151	0.786047	G	6.48844e-13	123	1.57131	1.48001	0.514961	FALSE	no	no	yes	no	no	no	yes	no	no	Zm00001eb015620	NA	-	0	NA	NA	NA
B73-chr1	53701323	G	A	Mo17-chr1:55875885	18.9052	4.62574	0.803419	94	23	94	23	117	G	A	Mo17-chr1	55875885	0.803419	G	2.57971e-06	124	1.6009	1.94945	0.450913	FALSE	yes	no	no	no	no	no	no	no	no	Zm00001eb015620	NA	-	2353	NA	NA	NA
B73-chr1	53701418	C	T	Mo17-chr1:55876068	13.475	2.41343	0.848101	67	12	67	12	79	C	T	Mo17-chr1	55876068	0.848101	C	3.72958e-05	125	1.56337	1.82674	0.461155	FALSE	yes	no	no	no	no	no	no	no	no	Zm00001eb015620	NA	-	2448	NA	NA	NA
B73-chr1	53897176	C	G	Mo17-chr1:56126759	11.2627	1.81007	0.861539	56	9	56	9	65	C	G	Mo17-chr1	56126759	0.861538	C	0.000366331	126	1.319	1.26387	0.510673	FALSE	no	yes	no	no	no	no	no	no	no	Zm00001eb015660	NA	+	10	NA	NA	NA
B73-chr1	54392797	G	A	Mo17-chr9:40253702	8.64812	0.402238	0.955556	43	2	43	2	45	G	A	Mo17-chr9	40253702	0.955556	G	8.4501e-06	127	0.823136	0.863948	0.487904	FALSE	no	no	no	no	no	no	no	no	yes	NA	NA	NA	NA	NA	NA	NA
B73-chr1	58510131	C	T	Mo17-chr1:60546186	28.9612	2.01119	0.935065	144	10	144	10	154	C	T	Mo17-chr1	60546186	0.935065	C	6.33129e-27	129	1.30434	1.41512	0.479633	FALSE	no	no	no	no	no	no	no	no	yes	NA	NA	NA	NA	NA	NA	NA
B73-chr1	58521288	G	A	Mo17-chr1:60572769	7.44141	0.402238	0.948718	37	2	37	2	39	G	A	Mo17-chr1	60572769	0.948718	G	0.000439555	130	1.56549	1.52113	0.507186	FALSE	no	no	no	no	no	no	no	no	yes	NA	NA	NA	NA	NA	NA	NA
B73-chr1	59261068	G	T	Mo17-chr1:61466475	27.7544	6.23469	0.816568	138	31	138	31	169	G	T	Mo17-chr1	61466475	0.816568	G	2.44204e-12	131	1.74754	1.53254	0.532773	FALSE	no	yes	no	no	no	no	no	no	no	Zm00001eb016680	NA	-	221	NA	NA	NA
B73-chr1	59261160	C	G	Mo17-chr1:61466561	20.313	4.02238	0.834711	101	20	101	20	121	C	G	Mo17-chr1	61466561	0.834711	C	3.22066e-09	132	1.70493	1.5204	0.528606	FALSE	no	yes	no	no	no	no	no	no	no	Zm00001eb016680	NA	-	313	NA	NA	NA
B73-chr1	59424341	C	T	Mo17-chr1:61561915	14.4806	0.402238	0.972973	72	2	72	2	74	C	T	Mo17-chr1	61561915	0.972973	C	3.00501e-14	133	1.19598	1.34375	0.470907	FALSE	no	no	no	no	no	no	no	no	yes	NA	NA	NA	NA	NA	NA	NA
B73-chr1	59424427	G	T	Mo17-chr1:61562005	10.056	0.603357	0.943396	50	3	50	3	53	G	T	Mo17-chr1	61562005	0.943396	G	7.76141e-07	134	1.19238	1.38817	0.462064	FALSE	no	no	no	no	no	no	no	no	yes	NA	NA	NA	NA	NA	NA	NA
B73-chr1	60003887	T	C	Mo17-chr1:62042966	27.1511	0.804477	0.971223	135	4	135	4	139	T	C	Mo17-chr1	62042966	0.971223	T	3.24756e-30	135	1.66764	1.36659	0.549609	FALSE	no	yes	no	no	no	no	no	yes	no	Zm00001eb016810	NA	-	929	Zm00001eb016830	545	-
B73-chr1	60234350	G	T	Mo17-chr1:62240904	187.443	109.409	0.631436	932	544	932	544	1476	G	T	Mo17-chr1	62240904	0.631436	G	8.86346e-21	136	1.89004	1.59283	0.542667	FALSE	no	yes	no	no	no	no	no	no	no	Zm00001eb016920	NA	+	282	NA	NA	NA
B73-chr1	62082899	T	C	Mo17-chr1:64243317	20.1119	0.201119	0.990099	100	1	100	1	101	T	C	Mo17-chr1	64243317	0.990099	T	5.49388e-24	137	1.82863	1.38266	0.569439	FALSE	no	no	yes	yes	no	no	no	no	no	Zm00001eb017340	NA	-	0	NA	NA	NA
B73-chr1	62082983	C	T	Mo17-chr1:64243401	25.1399	0.603357	0.976563	125	3	125	3	128	C	T	Mo17-chr1	64243401	0.976562	C	1.42677e-28	138	1.82864	1.34679	0.575871	FALSE	no	no	yes	yes	no	no	no	no	no	Zm00001eb017340	NA	-	0	NA	NA	NA
B73-chr1	62195062	A	T	Mo17-chr6:62842251	13.0727	1.0056	0.928571	65	5	65	5	70	A	T	Mo17-chr6	62842251	0.928571	A	2.98101e-09	139	1.27235	1.03039	0.552536	FALSE	no	no	no	no	no	no	no	no	yes	NA	NA	NA	NA	NA	NA	NA
B73-chr1	63250270	A	G	Mo17-chr1:65539174	32.9835	12.8716	0.719298	164	64	164	64	228	A	G	Mo17-chr1	65539174	0.719298	A	2.69415e-06	140	1.55062	1.48874	0.510179	FALSE	no	no	no	no	no	no	no	no	yes	NA	NA	NA	NA	NA	NA	NA
B73-chr1	64498899	C	G	Mo17-chr1:66942754	18.9052	2.81567	0.87037	94	14	94	14	108	C	G	Mo17-chr1	66942754	0.87037	C	8.96603e-11	143	1.37233	1.33019	0.507796	FALSE	no	no	no	no	no	no	no	no	yes	NA	NA	NA	NA	NA	NA	NA
B73-chr1	64868805	C	T	Mo17-chr1:67249027	37.207	17.4974	0.680146	185	87	185	87	272	C	T	Mo17-chr1	67249027	0.680147	C	0.000257194	145	1.63056	1.70123	0.489395	FALSE	no	yes	no	no	no	no	no	no	no	Zm00001eb018180	NA	+	243	NA	NA	NA
B73-chr1	65046008	C	T	Mo17-chr1:67394213	19.1063	0.804477	0.959596	95	4	95	4	99	C	T	Mo17-chr1	67394213	0.959596	C	1.18582e-18	146	1.11752	1.4653	0.432674	FALSE	no	yes	no	no	no	no	no	yes	no	Zm00001eb018230	NA	-	537	Zm00001eb018240	936	+
B73-chr1	65284920	T	C	Mo17-chr1:67612913	46.6596	0.804477	0.983051	232	4	232	4	236	T	C	Mo17-chr1	67612913	0.983051	T	2.92748e-59	147	1.85501	1.32564	0.583217	FALSE	no	no	no	no	no	no	no	no	yes	NA	NA	NA	NA	NA	NA	NA
B73-chr1	65285078	G	A	Mo17-chr1:67613071	69.5872	0.804477	0.988571	346	4	346	4	350	G	A	Mo17-chr1	67613071	0.988571	G	2.38293e-93	148	1.8669	1.36431	0.577772	FALSE	no	no	no	no	no	no	no	no	yes	NA	NA	NA	NA	NA	NA	NA
B73-chr1	68278710	A	T	Mo17-chr1:70418861	87.6879	34.5925	0.717105	436	172	436	172	608	A	T	Mo17-chr1	70418861	0.717105	A	2.20789e-23	151	1.59375	1.81165	0.468007	FALSE	yes	no	no	no	no	no	no	yes	no	Zm00001eb019080	NA	-	3958	Zm00001eb019090	202	-
B73-chr1	68278816	A	C	Mo17-chr1:70418958	55.5089	22.5253	0.711341	276	112	276	112	388	A	C	Mo17-chr1	70418958	0.71134	A	1.87226e-12	152	1.58393	1.7678	0.472571	FALSE	yes	no	no	no	no	no	no	yes	no	Zm00001eb019080	NA	-	4064	Zm00001eb019090	96	-
B73-chr1	68281088	C	G	Mo17-chr1:70421489	28.5589	6.63693	0.811429	142	33	142	33	175	C	G	Mo17-chr1	70421489	0.811429	C	2.537e-12	153	1.75973	1.33626	0.56839	FALSE	no	yes	no	no	no	no	no	no	no	Zm00001eb019090	NA	-	13	NA	NA	NA
B73-chr1	68630891	A	T	Mo17-chr1:70571486	28.76	1.0056	0.966216	143	5	143	5	148	A	T	Mo17-chr1	70571486	0.966216	A	1.22389e-31	154	1.49993	1.05048	0.588113	FALSE	no	no	no	no	no	no	no	no	yes	NA	NA	NA	NA	NA	NA	NA
B73-chr1	69765081	A	G	Mo17-chr1:71857768	24.5365	8.84924	0.73494	122	44	122	44	166	A	G	Mo17-chr1	71857768	0.73494	A	0.000170451	155	1.0793	0.997732	0.519636	FALSE	no	yes	no	no	no	no	no	no	no	Zm00001eb019370	NA	+	300	NA	NA	NA
B73-chr1	70044485	G	T	Mo17-chr1:72222616	15.4862	4.02238	0.793815	77	20	77	20	97	G	T	Mo17-chr1	72222616	0.793814	G	0.000597568	156	1.68353	1.55934	0.519149	FALSE	no	no	no	no	no	no	no	no	yes	NA	NA	NA	NA	NA	NA	NA
B73-chr1	70378003	C	T	Mo17-chr1:72507224	8.84924	0.804477	0.916667	44	4	44	4	48	C	T	Mo17-chr1	72507224	0.916667	C	0.000242446	157	1.25934	1.14922	0.522859	FALSE	no	no	no	no	no	no	no	no	yes	NA	NA	NA	NA	NA	NA	NA
B73-chr1	70556168	G	A	Mo17-chr1:72636393	24.9388	1.40783	0.946565	124	7	124	7	131	G	A	Mo17-chr1	72636393	0.946565	G	4.40996e-24	158	1.45185	1.06669	0.576466	FALSE	no	no	no	no	no	no	no	no	yes	NA	NA	NA	NA	NA	NA	NA
B73-chr1	70556284	G	A	Mo17-chr1:72636512	15.0839	0.603357	0.961538	75	3	75	3	78	G	A	Mo17-chr1	72636512	0.961538	G	5.5968e-14	159	1.43346	1.09432	0.567082	FALSE	no	no	no	no	no	no	no	no	yes	NA	NA	NA	NA	NA	NA	NA
B73-chr1	70578754	T	G	Mo17-chr1:72682569	7.44141	0.402238	0.948718	37	2	37	2	39	T	G	Mo17-chr1	72682569	0.948718	T	0.000439555	160	1.66282	1.5837	0.512185	FALSE	yes	no	no	no	no	no	no	no	no	Zm00001eb019480	NA	+	2032	NA	NA	NA
B73-chr1	70578835	G	A	Mo17-chr1:72682659	10.4582	1.40783	0.881356	52	7	52	7	59	G	A	Mo17-chr1	72682659	0.881356	G	0.000231762	161	1.65666	1.60978	0.507176	FALSE	yes	no	no	no	no	no	no	no	no	Zm00001eb019480	NA	+	1951	NA	NA	NA
B73-chr1	73878557	C	A	Mo17-chr1:75825565	21.922	7.24029	0.751724	109	36	109	36	145	C	A	Mo17-chr1	75825565	0.751724	C	0.000138653	162	1.56988	1.72924	0.475848	FALSE	no	yes	no	no	no	no	no	no	no	Zm00001eb020080	NA	+	122	NA	NA	NA
B73-chr1	75824358	C	G	Mo17-chr1:77328876	18.9052	6.03357	0.758065	94	30	94	30	124	C	G	Mo17-chr1	77328876	0.758065	C	0.000997143	163	1.4806	1.62888	0.476157	FALSE	no	no	yes	no	no	yes	no	no	no	Zm00001eb020410	NA	-	0	NA	NA	NA
B73-chr1	75824457	C	G	Mo17-chr1:77328975	22.9276	6.43581	0.780822	114	32	114	32	146	C	G	Mo17-chr1	77328975	0.780822	C	6.52641e-07	164	1.44321	1.63389	0.469015	FALSE	no	no	yes	yes	no	no	no	no	no	Zm00001eb020410	NA	-	0	NA	NA	NA
B73-chr1	77051091	G	C	Mo17-chr1:78550250	22.7265	1.20671	0.94958	113	6	113	6	119	G	C	Mo17-chr1	78550250	0.94958	G	1.08937e-21	165	1.76763	1.50023	0.540914	FALSE	no	yes	no	no	no	no	no	no	no	Zm00001eb020600	NA	+	759	NA	NA	NA
B73-chr1	77051300	T	C	Mo17-chr1:78550459	28.3578	1.0056	0.965753	141	5	141	5	146	T	C	Mo17-chr1	78550459	0.965753	T	4.68612e-31	166	1.70262	1.53936	0.525179	FALSE	no	yes	no	no	no	no	no	no	no	Zm00001eb020600	NA	+	550	NA	NA	NA
B73-chr1	77051428	C	T	Mo17-chr1:78550587	19.7097	1.81007	0.915888	98	9	98	9	107	C	T	Mo17-chr1	78550587	0.915888	C	6.2847e-15	167	1.65089	1.5134	0.521725	FALSE	no	yes	no	no	no	no	no	no	no	Zm00001eb020600	NA	+	422	NA	NA	NA
B73-chr1	77453535	A	C	Mo17-chr1:79111193	28.76	10.6593	0.729592	143	53	143	53	196	A	C	Mo17-chr1	79111193	0.729592	A	9.49995e-06	168	1.83177	1.6069	0.532697	FALSE	no	yes	no	no	no	no	no	no	no	Zm00001eb020680	NA	-	205	NA	NA	NA
B73-chr1	77868813	G	T	Mo17-chr1:79491570	154.862	110.012	0.584663	770	547	770	547	1317	G	T	Mo17-chr1	79491570	0.584662	G	1.72351e-05	169	0.410297	0.439178	0.483001	FALSE	no	no	yes	no	no	yes	no	no	no	Zm00001eb020750	NA	+	0	NA	NA	NA
B73-chr1	77965118	C	T	Mo17-chr1:79587119	18.1007	2.81567	0.865384	90	14	90	14	104	C	T	Mo17-chr1	79587119	0.865385	C	8.63218e-10	172	1.43603	1.83526	0.438979	FALSE	no	no	no	no	no	no	no	yes	no	Zm00001eb020780	NA	-	116	NA	NA	NA
B73-chr1	78676762	T	C	Mo17-chr1:80457165	10.8604	1.60895	0.870968	54	8	54	8	62	T	C	Mo17-chr1	80457165	0.870968	T	0.000298707	173	1.61216	1.33726	0.546602	FALSE	no	no	no	no	no	no	no	no	yes	NA	NA	NA	NA	NA	NA	NA
B73-chr1	79770396	C	T	Mo17-chr1:81212699	19.1063	4.42462	0.811966	95	22	95	22	117	C	T	Mo17-chr1	81212699	0.811966	C	5.90223e-07	174	1.07697	1.34083	0.445433	FALSE	yes	no	no	no	no	no	no	no	no	Zm00001eb021030	NA	-	1800	NA	NA	NA
B73-chr1	79770548	C	T	Mo17-chr1:81260157	19.5086	1.40783	0.932693	97	7	97	7	104	C	T	Mo17-chr1	81260157	0.932692	C	2.61982e-16	175	1.07372	1.10686	0.492402	FALSE	yes	no	no	no	no	no	no	no	no	Zm00001eb021030	NA	-	1952	NA	NA	NA
B73-chr1	79809646	G	C	Mo17-chr1:81285796	40.4249	6.43581	0.862661	201	32	201	32	233	G	C	Mo17-chr1	81285796	0.862661	G	1.25592e-26	176	1.78316	1.67632	0.515441	FALSE	no	no	yes	no	no	no	yes	no	no	Zm00001eb021040	NA	-	0	NA	NA	NA
B73-chr1	81464361	C	A	Mo17-chr1:82825894	102.973	66.7716	0.606635	512	332	512	332	844	C	A	Mo17-chr1	82825894	0.606635	C	2.20157e-05	178	1.62285	1.8448	0.467998	FALSE	no	no	yes	no	no	yes	no	no	no	Zm00001eb021400	NA	+	0	NA	NA	NA
B73-chr1	81714656	T	G	Mo17-chr1:83088407	102.571	12.2683	0.89317	510	61	510	61	571	T	G	Mo17-chr1	83088407	0.89317	T	2.51697e-86	179	2.05746	1.83837	0.528118	FALSE	no	no	yes	no	no	yes	no	no	no	Zm00001eb021450	NA	+	0	NA	NA	NA
B73-chr1	83429753	C	T	Mo17-chr1:84815587	17.6985	1.0056	0.946236	88	5	88	5	93	C	T	Mo17-chr1	84815587	0.946237	C	1.21237e-15	180	1.46024	1.09103	0.572359	FALSE	no	no	no	no	no	no	no	no	yes	NA	NA	NA	NA	NA	NA	NA
B73-chr1	83579956	G	A	Mo17-chr1:85040225	11.4638	1.20671	0.904762	57	6	57	6	63	G	A	Mo17-chr1	85040225	0.904762	G	2.52666e-06	181	1.75919	1.42687	0.552152	FALSE	no	no	no	no	no	no	no	no	yes	NA	NA	NA	NA	NA	NA	NA
B73-chr1	84245300	C	A	Mo17-chr1:85643735	44.8496	19.7097	0.694704	223	98	223	98	321	C	A	Mo17-chr1	85643735	0.694704	C	1.88086e-07	183	1.1412	1.12925	0.502632	FALSE	no	no	no	no	no	no	no	no	yes	NA	NA	NA	NA	NA	NA	NA
B73-chr1	84348513	A	C	Mo17-chr1:85810259	12.8716	2.21231	0.853333	64	11	64	11	75	A	C	Mo17-chr1	85810259	0.853333	A	5.58949e-05	184	1.50254	1.10257	0.576767	FALSE	yes	no	no	no	no	no	no	no	no	Zm00001eb022050	NA	+	1877	NA	NA	NA
B73-chr1	84653415	A	C	Mo17-chr1:86066827	21.3186	6.23469	0.773722	106	31	106	31	137	A	C	Mo17-chr1	86066827	0.773723	A	1.08237e-05	185	1.52035	1.25412	0.547979	FALSE	no	no	yes	no	yes	no	no	no	no	Zm00001eb022110	NA	+	0	NA	NA	NA
B73-chr1	85636699	G	C	Mo17-chr1:87125811	17.2962	4.82686	0.781818	86	24	86	24	110	G	C	Mo17-chr1	87125811	0.781818	G	0.000291337	186	1.49686	1.4258	0.512157	FALSE	no	no	no	no	no	no	no	no	yes	NA	NA	NA	NA	NA	NA	NA
B73-chr1	85918434	C	A	Mo17-chr1:87293616	18.9052	4.82686	0.79661	94	24	94	24	118	C	A	Mo17-chr1	87293616	0.79661	C	6.61376e-06	187	1.98464	1.6519	0.54575	FALSE	no	no	no	no	no	no	no	no	yes	NA	NA	NA	NA	NA	NA	NA
B73-chr1	85918530	C	G	Mo17-chr1:87293707	30.7712	9.85484	0.757426	153	49	153	49	202	C	G	Mo17-chr1	87293707	0.757426	C	9.59546e-09	188	1.99509	1.57962	0.558113	FALSE	no	no	no	no	no	no	no	no	yes	NA	NA	NA	NA	NA	NA	NA
B73-chr1	85948415	C	T	Mo17-chr2:47243586	23.3298	7.64253	0.753247	116	38	116	38	154	C	T	Mo17-chr2	47243586	0.753247	C	3.08835e-05	191	1.2062	1.00053	0.546601	FALSE	no	yes	no	no	no	no	no	no	no	Zm00001eb022440	NA	+	103	NA	NA	NA
B73-chr1	87988939	G	A	Mo17-chr1:89338976	15.0839	0.603357	0.961538	75	3	75	3	78	G	A	Mo17-chr1	89338976	0.961538	G	5.5968e-14	193	1.43101	1.05566	0.575474	FALSE	no	yes	no	no	no	no	no	no	no	Zm00001eb022760	NA	+	606	NA	NA	NA
B73-chr1	89150764	G	A	Mo17-chr1:90222038	72.0006	44.4473	0.618307	358	221	358	221	579	G	A	Mo17-chr1	90222038	0.618307	G	0.000786085	194	1.63615	1.56307	0.511422	FALSE	no	yes	no	no	no	no	no	no	no	Zm00001eb022950	NA	-	879	NA	NA	NA
B73-chr1	89499296	T	A	Mo17-chr1:90385100	16.2906	1.81007	0.9	81	9	81	9	90	T	A	Mo17-chr1	90385100	0.9	T	1.84688e-10	195	1.28216	1.35391	0.486392	FALSE	yes	no	no	no	no	no	no	no	no	Zm00001eb022980	NA	+	4193	NA	NA	NA
B73-chr1	89986554	G	C	Mo17-chr1:90796722	10.8604	1.40783	0.885246	54	7	54	7	61	G	C	Mo17-chr1	90796722	0.885246	G	7.21699e-05	196	1.27155	1.02996	0.552487	FALSE	no	no	no	no	no	no	no	yes	no	Zm00001eb023070	NA	-	37	NA	NA	NA
B73-chr1	90583523	C	G	Mo17-chr1:91597547	54.7044	18.7041	0.745205	272	93	272	93	365	C	G	Mo17-chr1	91597547	0.745205	C	5.3638e-17	197	0.256688	0.361841	0.414998	FALSE	no	no	yes	no	no	no	yes	no	no	Zm00001eb023160	NA	+	0	NA	NA	NA
B73-chr1	92292719	C	T	Mo17-chr1:93047210	34.7936	12.4694	0.73617	173	62	173	62	235	C	T	Mo17-chr1	93047210	0.73617	C	2.29088e-08	198	1.62127	1.61434	0.50107	FALSE	no	yes	no	no	no	no	no	no	no	Zm00001eb023350	NA	+	146	NA	NA	NA
B73-chr1	94080009	C	T	Mo17-chr1:94882877	20.313	6.83805	0.748148	101	34	101	34	135	C	T	Mo17-chr1	94882877	0.748148	C	0.000951266	199	0.973194	1.34979	0.418941	FALSE	no	no	yes	no	no	yes	no	no	no	Zm00001eb023600	NA	+	0	NA	NA	NA
B73-chr1	94356839	C	A	Mo17-chr1:95353945	82.2577	40.2238	0.671593	409	200	409	200	609	C	A	Mo17-chr1	95353945	0.671593	C	3.90934e-13	200	1.53657	1.53013	0.50105	FALSE	yes	no	no	no	no	no	no	no	no	Zm00001eb023620	NA	+	1982	NA	NA	NA
B73-chr1	95597307	C	T	Mo17-chr1:96540002	28.3578	6.03357	0.824562	141	30	141	30	171	C	T	Mo17-chr1	96540002	0.824561	C	1.87252e-13	201	1.38863	1.70579	0.448752	FALSE	no	no	no	no	no	no	no	no	yes	NA	NA	NA	NA	NA	NA	NA
B73-chr1	95808034	A	G	Mo17-chr9:120264252	10.4582	0.201119	0.981132	52	1	52	1	53	A	G	Mo17-chr9	120264252	0.981132	A	1.43581e-09	202	1.15575	1.51213	0.433209	FALSE	no	no	no	no	no	no	no	no	yes	NA	NA	NA	NA	NA	NA	NA
B73-chr1	96443835	A	G	Mo17-chr1:97427716	32.7824	13.0727	0.714913	163	65	163	65	228	A	G	Mo17-chr1	97427716	0.714912	A	7.10704e-06	204	1.05829	1.09639	0.491159	FALSE	yes	no	no	no	no	no	no	no	no	Zm00001eb023920	NA	+	3648	NA	NA	NA
B73-chr1	99462275	G	C	Mo17-chr1:100268560	8.447	0.402238	0.954545	42	2	42	2	44	G	C	Mo17-chr1	100268560	0.954545	G	1.63676e-05	206	1.16631	1.14978	0.50357	FALSE	no	no	no	no	no	no	no	no	yes	NA	NA	NA	NA	NA	NA	NA
B73-chr1	108903619	C	G	Mo17-chr1:109655467	23.7321	8.24588	0.742139	118	41	118	41	159	C	G	Mo17-chr1	109655467	0.742138	C	0.000113234	207	1.70157	1.50575	0.530527	FALSE	no	no	no	no	no	no	no	no	yes	NA	NA	NA	NA	NA	NA	NA
B73-chr1	108903775	T	C	Mo17-chr1:109655634	16.4918	3.01679	0.845361	82	15	82	15	97	T	C	Mo17-chr1	109655634	0.845361	T	2.51866e-07	208	1.74187	1.57535	0.525099	FALSE	no	no	no	no	no	no	no	no	yes	NA	NA	NA	NA	NA	NA	NA
B73-chr1	109528751	C	T	Mo17-chr1:110369074	19.1063	0.201119	0.989583	95	1	95	1	96	C	T	Mo17-chr1	110369074	0.989583	C	1.76742e-22	209	1.533	1.27888	0.545186	FALSE	no	no	no	no	no	no	no	no	yes	NA	NA	NA	NA	NA	NA	NA
B73-chr1	110401380	A	G	Mo17-chr1:111081279	9.05036	0.201119	0.978261	45	1	45	1	46	A	G	Mo17-chr1	111081279	0.978261	A	1.74442e-07	210	1.67873	1.18464	0.586278	FALSE	no	no	no	no	no	no	no	no	yes	NA	NA	NA	NA	NA	NA	NA
B73-chr1	110401458	C	A	Mo17-chr1:111081357	8.84924	0.201119	0.977778	44	1	44	1	45	C	A	Mo17-chr1	111081357	0.977778	C	3.45753e-07	211	1.65452	1.17856	0.584001	FALSE	no	no	no	no	no	no	no	no	yes	NA	NA	NA	NA	NA	NA	NA
B73-chr1	112134237	G	T	Mo17-chr1:112728707	66.7716	0.402238	0.994012	332	2	332	2	334	G	T	Mo17-chr1	112728707	0.994012	G	1.10642e-92	212	1.37927	1.20504	0.533709	FALSE	no	no	no	no	no	no	no	no	yes	NA	NA	NA	NA	NA	NA	NA
B73-chr1	112134323	G	A	Mo17-chr1:112728793	39.6205	0.402238	0.98995	197	2	197	2	199	G	A	Mo17-chr1	112728793	0.98995	G	8.927e-52	213	1.33256	1.22141	0.521759	FALSE	no	no	no	no	no	no	no	no	yes	NA	NA	NA	NA	NA	NA	NA
B73-chr1	112147008	T	C	Mo17-chr1:112729588	9.25148	1.0056	0.90196	46	5	46	5	51	T	C	Mo17-chr1	112729588	0.901961	T	0.000384499	214	1.22494	1.31055	0.483118	FALSE	no	no	no	no	no	no	no	no	yes	NA	NA	NA	NA	NA	NA	NA
B73-chr1	112251713	C	A	Mo17-chr1:112856453	7.84365	0.603357	0.928572	39	3	39	3	42	C	A	Mo17-chr1	112856453	0.928571	C	0.000904662	215	1.54309	1.40587	0.523267	FALSE	no	yes	no	no	no	no	no	no	no	Zm00001eb025700	NA	+	167	NA	NA	NA
B73-chr1	112396532	T	A	Mo17-chr1:113117825	80.6488	48.0675	0.626562	401	239	401	239	640	T	A	Mo17-chr1	113117825	0.626563	T	7.81282e-06	216	1.67563	1.70278	0.495981	FALSE	no	no	no	no	no	no	no	no	yes	NA	NA	NA	NA	NA	NA	NA
B73-chr1	112564261	T	C	Mo17-chr1:113168519	9.65372	1.20671	0.888889	48	6	48	6	54	T	C	Mo17-chr1	113168519	0.888889	T	0.000553109	217	1.2326	1.40085	0.468054	FALSE	no	yes	no	no	no	no	no	no	no	Zm00001eb025730	NA	+	365	NA	NA	NA
B73-chr1	114249064	A	G	Mo17-chr1:114807034	34.1903	9.85484	0.776256	170	49	170	49	219	A	G	Mo17-chr1	114807034	0.776256	A	5.26304e-12	218	1.58166	1.72516	0.478302	FALSE	no	no	yes	no	no	yes	no	no	no	Zm00001eb025870	NA	-	0	NA	NA	NA
B73-chr1	114249142	G	A	Mo17-chr1:114807113	27.7544	9.25148	0.75	138	46	138	46	184	G	A	Mo17-chr1	114807113	0.75	G	6.29438e-07	219	1.56247	1.70956	0.477524	FALSE	no	no	yes	no	no	yes	no	no	no	Zm00001eb025870	NA	-	0	NA	NA	NA
B73-chr1	116860652	A	G	Mo17-chr1:117543201	18.9052	5.63134	0.770492	94	28	94	28	122	A	G	Mo17-chr1	117543201	0.770492	A	0.000209504	220	1.46582	1.78453	0.450974	FALSE	no	no	no	no	no	no	no	no	yes	NA	NA	NA	NA	NA	NA	NA
B73-chr1	120944877	C	T	Mo17-chr1:122023772	36.2014	16.894	0.681818	180	84	180	84	264	C	T	Mo17-chr1	122023772	0.681818	C	0.000314689	221	1.68859	1.67332	0.502272	FALSE	no	no	no	no	no	no	no	no	yes	NA	NA	NA	NA	NA	NA	NA
B73-chr1	121373142	C	T	Mo17-chr1:122402274	25.7432	0.201119	0.992248	128	1	128	1	129	C	T	Mo17-chr1	122402274	0.992248	C	1.94507e-32	222	1.63259	1.43164	0.532789	FALSE	no	no	no	no	no	no	no	no	yes	NA	NA	NA	NA	NA	NA	NA
B73-chr1	121373226	T	G	Mo17-chr1:122402358	21.7209	0.402238	0.981818	108	2	108	2	110	T	G	Mo17-chr1	122402358	0.981818	T	6.65648e-25	223	1.65447	1.42312	0.537586	FALSE	no	no	no	no	no	no	no	no	yes	NA	NA	NA	NA	NA	NA	NA
B73-chr1	121475375	T	C	Mo17-chr1:122458021	11.866	2.01119	0.855072	59	10	59	10	69	T	C	Mo17-chr1	122458021	0.855072	T	0.000249002	224	1.18253	1.57997	0.428067	FALSE	no	no	no	no	no	no	no	no	yes	NA	NA	NA	NA	NA	NA	NA
B73-chr1	121933293	C	T	Mo17-chr1:122870639	9.65372	0.402238	0.96	48	2	48	2	50	C	T	Mo17-chr1	122870639	0.96	C	3.05952e-07	226	1.82851	1.54805	0.541531	FALSE	no	no	no	no	no	no	no	no	yes	NA	NA	NA	NA	NA	NA	NA
B73-chr1	142504759	T	G	Mo17-chr1:142299081	17.4974	1.0056	0.945652	87	5	87	5	92	T	G	Mo17-chr1	142299081	0.945652	T	2.3149e-15	227	0.787687	0.55635	0.58606	FALSE	no	no	no	no	no	no	no	no	yes	NA	NA	NA	NA	NA	NA	NA
B73-chr1	142504869	A	G	Mo17-chr1:142299191	16.6929	0.804477	0.954023	83	4	83	4	87	A	G	Mo17-chr1	142299191	0.954023	A	3.20817e-15	228	0.782855	0.563994	0.581249	FALSE	no	no	no	no	no	no	no	no	yes	NA	NA	NA	NA	NA	NA	NA
B73-chr1	145189919	T	A	Mo17-chr1:144972410	24.9388	1.40783	0.946565	124	7	124	7	131	T	A	Mo17-chr1	144972410	0.946565	T	4.40996e-24	229	1.63952	1.44117	0.532193	FALSE	no	no	no	no	no	no	no	no	yes	NA	NA	NA	NA	NA	NA	NA
B73-chr1	147726531	C	T	Mo17-chr1:147247840	13.475	0.201119	0.985294	67	1	67	1	68	C	T	Mo17-chr1	147247840	0.985294	C	4.66856e-14	230	1.24829	0.991912	0.557221	FALSE	no	no	no	no	no	no	no	no	yes	NA	NA	NA	NA	NA	NA	NA
B73-chr1	150386937	A	G	Mo17-chr1:149699324	18.7041	0.402238	0.978947	93	2	93	2	95	A	G	Mo17-chr1	149699324	0.978947	A	1.88423e-20	231	1.2053	0.862417	0.582914	FALSE	no	no	no	no	no	no	no	no	yes	NA	NA	NA	NA	NA	NA	NA
B73-chr1	152475969	C	T	Mo17-chr1:151608754	29.7656	1.0056	0.96732	148	5	148	5	153	C	T	Mo17-chr1	151608754	0.96732	C	4.25003e-33	232	0.88183	0.948071	0.481901	FALSE	no	no	no	no	no	no	no	no	yes	NA	NA	NA	NA	NA	NA	NA
B73-chr1	152605606	A	G	Mo17-chr1:151786508	66.7716	5.43022	0.924791	332	27	332	27	359	A	G	Mo17-chr1	151786508	0.924791	A	2.87804e-64	233	1.61057	1.45918	0.524659	FALSE	no	no	no	no	no	no	no	no	yes	NA	NA	NA	NA	NA	NA	NA
B73-chr1	154702280	C	T	Mo17-chr1:153801266	8.04477	0.603357	0.930233	40	3	40	3	43	C	T	Mo17-chr1	153801266	0.930233	C	0.000479324	234	1.52594	1.27062	0.545649	FALSE	no	no	yes	no	no	yes	no	no	no	Zm00001eb028880	NA	+	0	NA	NA	NA
B73-chr1	158725178	A	G	Mo17-chr1:157117246	46.6596	22.7265	0.672463	232	113	232	113	345	A	G	Mo17-chr1	157117246	0.672464	A	9.72148e-06	237	1.34967	1.09499	0.552089	FALSE	no	no	no	no	no	no	no	no	yes	NA	NA	NA	NA	NA	NA	NA
B73-chr1	158725267	C	T	Mo17-chr1:157117337	56.9167	25.9444	0.686893	283	129	283	129	412	C	T	Mo17-chr1	157117337	0.686893	C	1.36145e-09	238	1.34918	1.11318	0.547923	FALSE	no	no	no	no	no	no	no	no	yes	NA	NA	NA	NA	NA	NA	NA
B73-chr1	159651916	C	T	Mo17-chr1:157951290	19.5086	3.21791	0.858407	97	16	97	16	113	C	T	Mo17-chr1	157951290	0.858407	C	2.31607e-10	239	1.40055	1.41653	0.497163	FALSE	no	no	no	no	no	no	no	no	yes	NA	NA	NA	NA	NA	NA	NA
B73-chr1	159868138	G	A	Mo17-chr1:158374556	76.6264	45.8552	0.625616	381	228	381	228	609	G	A	Mo17-chr1	158374556	0.625616	G	3.01299e-05	240	2.13992	2.01268	0.51532	FALSE	no	no	no	no	no	no	no	no	yes	NA	NA	NA	NA	NA	NA	NA
B73-chr1	159868225	G	A	Mo17-chr1:158374897	52.0899	11.4638	0.81962	259	57	259	57	316	G	A	Mo17-chr1	158374897	0.81962	G	1.456e-27	241	2.16989	1.86122	0.538285	FALSE	no	no	no	no	no	no	no	no	yes	NA	NA	NA	NA	NA	NA	NA
B73-chr1	164274753	G	C	Mo17-chr1:162785751	12.6705	1.20671	0.913044	63	6	63	6	69	G	C	Mo17-chr1	162785751	0.913043	G	6.48805e-08	242	1.76184	1.26118	0.582807	FALSE	no	no	no	no	no	no	no	no	yes	NA	NA	NA	NA	NA	NA	NA
B73-chr1	164511414	T	C	Mo17-chr1:163044791	9.85484	0.804477	0.924528	49	4	49	4	53	T	C	Mo17-chr1	163044791	0.924528	T	1.06524e-05	243	1.3555	1.4016	0.49164	FALSE	yes	no	no	no	no	no	no	no	no	Zm00001eb029960	NA	+	1868	NA	NA	NA
B73-chr1	164511496	T	C	Mo17-chr1:163044874	9.05036	0.603357	0.9375	45	3	45	3	48	T	C	Mo17-chr1	163044874	0.9375	T	1.95868e-05	244	1.39208	1.39087	0.500217	FALSE	yes	no	no	no	no	no	no	no	no	Zm00001eb029960	NA	+	1786	NA	NA	NA
B73-chr1	164520996	A	C	Mo17-chr1:163088961	13.475	2.01119	0.87013	67	10	67	10	77	A	C	Mo17-chr1	163088961	0.87013	A	2.85804e-06	245	1.73995	1.42712	0.549388	FALSE	no	yes	no	no	no	no	no	no	no	Zm00001eb029970	NA	+	106	NA	NA	NA
B73-chr1	164749011	C	T	Mo17-chr1:163381485	16.6929	3.41903	0.83	83	17	83	17	100	C	T	Mo17-chr1	163381485	0.83	C	1.45252e-06	246	1.4613	1.43612	0.504345	FALSE	no	no	no	no	no	no	no	no	yes	NA	NA	NA	NA	NA	NA	NA
B73-chr1	164749106	C	A	Mo17-chr1:163381690	15.2851	2.41343	0.863637	76	12	76	12	88	C	A	Mo17-chr1	163381690	0.863636	C	2.66405e-07	247	1.39675	1.57968	0.469269	FALSE	no	no	no	no	no	no	no	no	yes	NA	NA	NA	NA	NA	NA	NA
B73-chr1	165504122	A	G	Mo17-chr1:164151882	19.9108	5.43022	0.785714	99	27	99	27	126	A	G	Mo17-chr1	164151882	0.785714	A	9.14359e-06	248	0.853634	0.710773	0.54566	FALSE	no	no	yes	yes	no	no	no	no	no	Zm00001eb030110	NA	-	0	NA	NA	NA
B73-chr1	165504286	T	C	Mo17-chr1:164152961	35.7992	1.60895	0.956989	178	8	178	8	186	T	C	Mo17-chr1	164152961	0.956989	T	1.81207e-38	249	0.75771	0.904946	0.455723	FALSE	no	yes	no	no	no	no	no	no	no	Zm00001eb030110	NA	-	102	NA	NA	NA
B73-chr1	165965818	G	T	Mo17-chr1:164680537	26.95	5.2291	0.8375	134	26	134	26	160	G	T	Mo17-chr1	164680537	0.8375	G	8.34709e-14	250	1.55398	1.2491	0.554384	FALSE	no	no	no	no	no	no	no	no	yes	NA	NA	NA	NA	NA	NA	NA
B73-chr1	165965919	C	T	Mo17-chr1:164680640	40.2238	3.41903	0.921659	200	17	200	17	217	C	T	Mo17-chr1	164680640	0.921659	C	2.86753e-36	251	1.54058	1.22984	0.556081	FALSE	no	no	no	no	no	no	no	no	yes	NA	NA	NA	NA	NA	NA	NA
B73-chr1	168174202	C	G	Mo17-chr1:167373726	7.24029	0.402238	0.947368	36	2	36	2	38	C	G	Mo17-chr1	167373726	0.947368	C	0.00084595	252	1.67054	1.54593	0.519371	FALSE	no	no	no	no	no	no	no	no	yes	NA	NA	NA	NA	NA	NA	NA
B73-chr1	168395030	A	C	Mo17-chr1:168106880	14.0783	2.61455	0.843373	70	13	70	13	83	A	C	Mo17-chr1	168106880	0.843373	A	2.45685e-05	254	1.62443	1.46244	0.526239	FALSE	no	no	no	no	no	no	no	yes	no	Zm00001eb030420	NA	+	689	NA	NA	NA
B73-chr1	169299727	C	T	Mo17-chr1:168904899	24.9388	8.84924	0.738095	124	44	124	44	168	C	T	Mo17-chr1	168904899	0.738095	C	7.64903e-05	256	1.48183	1.5183	0.493922	FALSE	no	yes	no	no	no	no	no	no	no	Zm00001eb030550	NA	+	492	NA	NA	NA
B73-chr1	169319967	G	C	Mo17-chr1:168928572	9.05036	0.804477	0.918367	45	4	45	4	49	G	C	Mo17-chr1	168928572	0.918367	G	0.000130172	257	1.26999	0.898149	0.585751	FALSE	no	no	no	no	no	no	no	no	yes	NA	NA	NA	NA	NA	NA	NA
B73-chr1	172193972	G	C	Mo17-chr1:171903762	52.6932	26.95	0.661616	262	134	262	134	396	G	C	Mo17-chr1	171903762	0.661616	G	9.18593e-06	258	1.27984	1.18978	0.518234	FALSE	no	no	no	no	no	no	no	no	yes	NA	NA	NA	NA	NA	NA	NA
B73-chr1	173815281	C	T	Mo17-chr9:24614499	12.4694	2.21231	0.849315	62	11	62	11	73	C	T	Mo17-chr9	24614499	0.849315	C	0.000166311	259	1.65504	1.34157	0.552304	FALSE	no	no	no	no	no	no	no	no	yes	NA	NA	NA	NA	NA	NA	NA
B73-chr1	174582429	C	T	Mo17-chr1:174518943	167.733	108.001	0.608315	834	537	834	537	1371	C	T	Mo17-chr1	174518943	0.608315	C	7.12288e-12	260	1.47047	1.56906	0.483781	FALSE	yes	no	no	no	no	no	no	no	no	Zm00001eb031190	NA	+	3130	NA	NA	NA
B73-chr1	177336203	G	C	Mo17-chr1:177181134	12.2683	0.201119	0.983871	61	1	61	1	62	G	C	Mo17-chr1	177181134	0.983871	G	2.93191e-12	261	1.19156	1.43407	0.453819	FALSE	no	no	no	no	no	no	no	no	yes	NA	NA	NA	NA	NA	NA	NA
B73-chr1	178325815	G	C	Mo17-chr1:178330213	33.5869	11.0616	0.752251	167	55	167	55	222	G	C	Mo17-chr1	178330213	0.752252	G	2.07131e-09	262	1.65723	1.62169	0.505419	FALSE	no	no	yes	yes	no	no	no	no	no	Zm00001eb031840	NA	+	0	NA	NA	NA
B73-chr1	178695402	C	T	Mo17-chr1:178666501	33.3858	12.6705	0.724891	166	63	166	63	229	C	T	Mo17-chr1	178666501	0.724891	C	6.80613e-07	264	1.77092	1.29872	0.576915	FALSE	no	no	no	no	no	no	no	no	yes	NA	NA	NA	NA	NA	NA	NA
B73-chr1	179716448	A	G	Mo17-chr1:179385918	21.7209	7.44141	0.744828	108	37	108	37	145	A	G	Mo17-chr1	179385918	0.744828	A	0.00043013	265	1.36038	1.50236	0.475202	FALSE	no	no	yes	no	no	yes	no	no	no	Zm00001eb032110	NA	+	0	NA	NA	NA
B73-chr1	180861983	T	C	Mo17-chr1:180423952	105.185	39.8216	0.725381	523	198	523	198	721	T	C	Mo17-chr1	180423952	0.725381	T	5.6216e-31	266	1.82721	1.70069	0.517931	FALSE	no	no	no	no	no	no	no	no	yes	NA	NA	NA	NA	NA	NA	NA
B73-chr1	180862075	C	T	Mo17-chr1:180424044	143.599	75.2186	0.65625	714	374	714	374	1088	C	T	Mo17-chr1	180424044	0.65625	C	1.52776e-21	267	1.84322	1.75094	0.512838	FALSE	no	no	no	no	no	no	no	no	yes	NA	NA	NA	NA	NA	NA	NA
B73-chr1	181649443	C	T	Mo17-chr1:97927873	45.654	21.1175	0.683735	227	105	227	105	332	C	T	Mo17-chr1	97927873	0.683735	C	1.17476e-06	268	1.85497	1.68528	0.523966	FALSE	yes	no	no	no	no	no	no	yes	no	Zm00001eb032430	NA	+	3197	Zm00001eb032420	470	+
B73-chr1	183817275	C	T	Mo17-chr1:183291652	91.107	57.7212	0.612162	453	287	453	287	740	C	T	Mo17-chr1	183291652	0.612162	C	4.47403e-05	269	1.57293	1.57215	0.500124	FALSE	no	yes	no	no	no	no	no	no	no	Zm00001eb032860	NA	-	129	NA	NA	NA
B73-chr1	184489396	C	T	Mo17-chr1:183778240	56.7156	32.1791	0.638009	282	160	282	160	442	C	T	Mo17-chr1	183778240	0.638009	C	0.000513316	270	1.74921	1.76699	0.497471	FALSE	yes	no	no	no	no	no	no	no	no	Zm00001eb033080	NA	-	2975	NA	NA	NA
B73-chr1	186663337	A	G	Mo17-chr1:186285019	87.6879	10.8604	0.889796	436	54	436	54	490	A	G	Mo17-chr1	186285019	0.889796	A	6.41927e-72	271	1.53473	1.43769	0.516324	FALSE	no	no	no	no	no	no	no	no	yes	NA	NA	NA	NA	NA	NA	NA
B73-chr1	186663448	G	A	Mo17-chr1:186285120	74.0118	11.866	0.861827	368	59	368	59	427	G	A	Mo17-chr1	186285120	0.861827	G	5.9375e-52	272	1.5518	1.41133	0.523703	FALSE	no	no	no	no	no	no	no	no	yes	NA	NA	NA	NA	NA	NA	NA
B73-chr1	187625743	G	A	Mo17-chr1:187220559	9.4526	0.603357	0.94	47	3	47	3	50	G	A	Mo17-chr1	187220559	0.94	G	5.40262e-06	273	1.34449	1.10426	0.549051	FALSE	no	no	no	no	no	no	no	no	yes	NA	NA	NA	NA	NA	NA	NA
B73-chr1	187910905	C	T	Mo17-chr1:187530217	18.9052	0.603357	0.969072	94	3	94	3	97	C	T	Mo17-chr1	187530217	0.969072	C	1.70668e-19	278	1.60189	1.56782	0.505374	FALSE	no	no	no	no	no	no	no	no	yes	NA	NA	NA	NA	NA	NA	NA
B73-chr1	187910980	C	T	Mo17-chr1:187530507	10.8604	0.804477	0.931034	54	4	54	4	58	C	T	Mo17-chr1	187530507	0.931034	C	4.52294e-07	279	1.60791	1.48451	0.519953	FALSE	no	no	no	no	no	no	no	no	yes	NA	NA	NA	NA	NA	NA	NA
B73-chr1	187959998	C	G	Mo17-chr1:187699912	55.9111	16.894	0.767956	278	84	278	84	362	C	G	Mo17-chr1	187699912	0.767956	C	5.20056e-21	280	1.56376	1.40774	0.526253	FALSE	no	yes	no	no	no	no	no	no	no	Zm00001eb034010	NA	+	230	NA	NA	NA
B73-chr1	187960100	G	A	Mo17-chr1:187700014	58.1234	29.9668	0.659817	289	149	289	149	438	G	A	Mo17-chr1	187700014	0.659817	G	1.18037e-06	281	1.53334	1.41703	0.519712	FALSE	no	yes	no	no	no	no	no	no	no	Zm00001eb034010	NA	+	128	NA	NA	NA
B73-chr1	188815080	A	G	Mo17-chr1:188309090	41.0283	16.2906	0.71579	204	81	204	81	285	A	G	Mo17-chr1	188309090	0.715789	A	1.40265e-08	282	0.835969	1.00467	0.454173	FALSE	no	no	no	no	no	no	no	no	yes	NA	NA	NA	NA	NA	NA	NA
B73-chr1	189149890	G	A	Mo17-chr1:188654595	11.2627	0.402238	0.965517	56	2	56	2	58	G	A	Mo17-chr1	188654595	0.965517	G	1.4577e-09	283	1.6379	1.55268	0.513355	FALSE	no	no	yes	no	no	yes	no	no	no	Zm00001eb034290	NA	-	0	NA	NA	NA
B73-chr1	189149977	C	G	Mo17-chr1:188654655	11.0616	0.402238	0.964912	55	2	55	2	57	C	G	Mo17-chr1	188654655	0.964912	C	2.84994e-09	284	1.63459	1.56542	0.510808	FALSE	no	no	yes	no	no	yes	no	no	no	Zm00001eb034290	NA	-	0	NA	NA	NA
B73-chr1	189729949	T	C	Mo17-chr1:188653905	9.65372	0.201119	0.979592	48	1	48	1	49	T	C	Mo17-chr1	188653905	0.979592	T	2.23477e-08	285	1.35213	1.36037	0.498481	FALSE	no	no	no	no	no	no	no	yes	no	Zm00001eb034400	NA	-	108	NA	NA	NA
B73-chr1	192081267	A	G	Mo17-chr1:189813516	111.621	4.82686	0.958549	555	24	555	24	579	A	G	Mo17-chr1	189813516	0.958549	A	5.59674e-130	286	1.46016	1.1224	0.565393	FALSE	no	yes	no	no	no	no	no	yes	no	Zm00001eb034870	NA	-	579	Zm00001eb034880	472	+
B73-chr1	192081371	A	G	Mo17-chr1:189815185	107.196	19.3074	0.847376	533	96	533	96	629	A	G	Mo17-chr1	189815185	0.847377	A	2.6796e-71	287	1.40661	1.10845	0.559273	FALSE	no	yes	no	no	no	no	no	yes	no	Zm00001eb034870	NA	-	683	Zm00001eb034880	576	+
B73-chr1	192290767	G	A	Mo17-chr1:190081011	37.0059	15.8884	0.69962	184	79	184	79	263	G	A	Mo17-chr1	190081011	0.69962	G	6.44731e-06	288	0.408322	0.453238	0.473933	FALSE	no	yes	no	no	no	no	no	no	no	Zm00001eb034990	NA	-	474	NA	NA	NA
B73-chr1	193148876	G	T	Mo17-chr1:190997995	66.5704	32.7824	0.670041	331	163	331	163	494	G	T	Mo17-chr1	190997995	0.67004	G	1.56893e-09	290	1.41998	1.06868	0.57058	FALSE	no	no	no	no	no	no	no	no	yes	NA	NA	NA	NA	NA	NA	NA
B73-chr1	193150336	C	A	Mo17-chr1:190999711	8.447	0.804477	0.913043	42	4	42	4	46	C	A	Mo17-chr1	190999711	0.913043	C	0.000836768	291	1.51274	1.35431	0.527629	FALSE	no	no	no	no	no	no	no	no	yes	NA	NA	NA	NA	NA	NA	NA
B73-chr1	193297229	C	A	Mo17-chr1:191119534	43.844	13.2739	0.767605	218	66	218	66	284	C	A	Mo17-chr1	191119534	0.767606	C	1.58373e-15	292	1.36228	1.36404	0.499677	FALSE	no	no	yes	yes	no	no	no	no	no	Zm00001eb035230	NA	-	0	NA	NA	NA
B73-chr1	194950453	T	C	Mo17-chr10:85361047	10.056	0.804477	0.925926	50	4	50	4	54	T	C	Mo17-chr10	85361047	0.925926	T	5.67729e-06	293	1.92187	1.38013	0.582033	FALSE	no	no	yes	no	no	yes	no	no	no	Zm00001eb035700	NA	-	0	NA	NA	NA
B73-chr1	195607822	T	G	Mo17-chr1:193408792	26.95	9.65372	0.736264	134	48	134	48	182	T	G	Mo17-chr1	193408792	0.736264	T	1.30829e-05	294	1.53315	1.48692	0.507654	FALSE	no	no	yes	yes	no	no	no	no	no	Zm00001eb035780	NA	-	0	NA	NA	NA
B73-chr1	195610435	G	C	Mo17-chr1:193410240	12.4694	1.81007	0.87324	62	9	62	9	71	G	C	Mo17-chr1	193410240	0.873239	G	1.23838e-05	295	1.34078	1.54311	0.464921	FALSE	yes	no	no	no	no	no	no	no	no	Zm00001eb035780	NA	-	1884	NA	NA	NA
B73-chr1	195768319	C	T	Mo17-chr1:193581682	55.3078	2.21231	0.961538	275	11	275	11	286	C	T	Mo17-chr1	193581682	0.961538	C	2.78726e-63	296	1.15913	1.18118	0.495289	FALSE	no	yes	no	no	no	no	no	no	no	Zm00001eb035850	NA	-	350	NA	NA	NA
B73-chr1	195840261	G	A	Mo17-chr1:193595281	54.7044	28.1567	0.660194	272	140	272	140	412	G	A	Mo17-chr1	193595281	0.660194	G	4.32564e-06	297	1.96552	2.10008	0.483451	FALSE	no	no	yes	no	no	no	yes	no	no	Zm00001eb035890	NA	-	0	NA	NA	NA
B73-chr1	196322973	C	T	Mo17-chr1:194745298	22.9276	5.43022	0.808511	114	27	114	27	141	C	T	Mo17-chr1	194745298	0.808511	C	6.69831e-09	298	1.91548	1.54165	0.554066	FALSE	yes	no	no	no	no	no	no	no	no	Zm00001eb036030	NA	-	3514	NA	NA	NA
B73-chr1	196328410	A	C	Mo17-chr1:194749759	28.76	11.4638	0.715	143	57	143	57	200	A	C	Mo17-chr1	194749759	0.715	A	0.000111069	299	1.56269	1.36953	0.532938	FALSE	no	no	no	no	no	no	no	no	yes	NA	NA	NA	NA	NA	NA	NA
B73-chr1	197000002	C	T	Mo17-chr1:195387368	24.1343	6.63693	0.784314	120	33	120	33	153	C	T	Mo17-chr1	195387368	0.784314	C	9.67803e-08	300	1.71	1.68468	0.503729	FALSE	no	no	no	no	no	no	no	no	yes	NA	NA	NA	NA	NA	NA	NA
B73-chr1	197000081	G	A	Mo17-chr1:195400083	18.3018	3.41903	0.842592	91	17	91	17	108	G	A	Mo17-chr1	195400083	0.842593	G	2.08861e-08	301	1.67463	1.41884	0.541343	FALSE	no	no	no	no	no	no	no	no	yes	NA	NA	NA	NA	NA	NA	NA
B73-chr1	197385034	T	G	Mo17-chr1:195748898	41.4305	15.2851	0.730496	206	76	206	76	282	T	G	Mo17-chr1	195748898	0.730496	T	3.00385e-10	302	1.61883	1.84779	0.466977	FALSE	no	no	no	no	no	no	no	no	yes	NA	NA	NA	NA	NA	NA	NA
B73-chr1	197385133	C	T	Mo17-chr1:195748961	34.1903	15.8884	0.682731	170	79	170	79	249	C	T	Mo17-chr1	195748961	0.682731	C	0.000759741	303	1.65184	1.84142	0.472865	FALSE	no	no	no	no	no	no	no	no	yes	NA	NA	NA	NA	NA	NA	NA
B73-chr1	197490524	C	T	Mo17-chr1:195784256	62.5481	36.6037	0.630832	311	182	311	182	493	C	T	Mo17-chr1	195784256	0.630832	C	0.000418706	304	1.91788	1.72101	0.52705	FALSE	yes	no	no	no	no	no	no	no	no	Zm00001eb036290	NA	+	1579	NA	NA	NA
B73-chr1	197929417	C	G	Mo17-chr1:196226208	12.2683	2.21231	0.847223	61	11	61	11	72	C	G	Mo17-chr1	196226208	0.847222	C	0.000285953	305	1.42645	1.39286	0.505958	FALSE	no	no	yes	no	yes	no	no	no	no	Zm00001eb036470	NA	+	0	NA	NA	NA
B73-chr1	198911259	A	G	Mo17-chr1:197194130	21.3186	5.02798	0.80916	106	25	106	25	131	A	G	Mo17-chr1	197194130	0.80916	A	4.87821e-08	306	1.69416	1.15715	0.594169	FALSE	no	no	yes	no	no	yes	no	no	no	Zm00001eb036710	NA	+	0	NA	NA	NA
B73-chr1	199040612	C	A	Mo17-chr1:197358762	34.9947	13.0727	0.728034	174	65	174	65	239	C	A	Mo17-chr1	197358762	0.728033	C	1.08333e-07	307	1.74258	1.95428	0.471367	FALSE	no	no	no	no	no	no	no	no	yes	NA	NA	NA	NA	NA	NA	NA
B73-chr1	199040726	G	A	Mo17-chr1:197358875	30.9723	8.84924	0.777778	154	44	154	44	198	G	A	Mo17-chr1	197358875	0.777778	G	1.1811e-10	308	1.81876	1.97658	0.479209	FALSE	no	no	no	no	no	no	no	no	yes	NA	NA	NA	NA	NA	NA	NA
B73-chr1	199043270	C	T	Mo17-chr1:197361343	56.3134	7.03917	0.888889	280	35	280	35	315	C	T	Mo17-chr1	197361343	0.888889	C	2.32219e-44	309	2.27931	2.22463	0.50607	FALSE	no	no	no	no	no	no	no	no	yes	NA	NA	NA	NA	NA	NA	NA
B73-chr1	199043358	G	A	Mo17-chr1:197361351	64.7604	6.03357	0.914773	322	30	322	30	352	G	A	Mo17-chr1	197361351	0.914773	G	3.60983e-59	310	2.24091	2.22355	0.501944	FALSE	no	no	no	no	no	no	no	no	yes	NA	NA	NA	NA	NA	NA	NA
B73-chr1	199388357	T	C	Mo17-chr1:197706139	14.4806	1.81007	0.888889	72	9	72	9	81	T	C	Mo17-chr1	197706139	0.888889	T	3.80061e-08	311	1.29971	1.28716	0.502426	FALSE	no	no	no	no	no	no	no	no	yes	NA	NA	NA	NA	NA	NA	NA
B73-chr1	199660033	G	C	Mo17-chr1:197917765	21.7209	2.81567	0.885246	108	14	108	14	122	G	C	Mo17-chr1	197917765	0.885246	G	2.77685e-14	312	1.42158	1.43643	0.497402	FALSE	no	no	yes	no	no	no	yes	no	no	Zm00001eb036930	NA	-	0	NA	NA	NA
B73-chr1	199723620	C	T	Mo17-chr1:197925759	72.4029	36.2014	0.666667	360	180	360	180	540	C	T	Mo17-chr1	197925759	0.666667	C	2.67247e-10	313	1.45003	1.49112	0.493014	FALSE	yes	no	no	no	no	no	no	no	no	Zm00001eb036940	NA	+	2888	NA	NA	NA
B73-chr1	199859123	C	T	Mo17-chr1:198097135	8.04477	0.603357	0.930233	40	3	40	3	43	C	T	Mo17-chr1	198097135	0.930233	C	0.000479324	314	1.48645	1.22652	0.547906	FALSE	no	no	no	no	no	no	no	no	yes	NA	NA	NA	NA	NA	NA	NA
B73-chr1	201548066	G	A	Mo17-chr1:199879588	29.1623	1.0056	0.966667	145	5	145	5	150	G	A	Mo17-chr1	199879588	0.966667	G	3.19364e-32	315	1.38341	1.14437	0.547282	FALSE	no	no	yes	no	yes	no	no	no	no	Zm00001eb037490	NA	+	0	NA	NA	NA
B73-chr1	201611974	G	A	Mo17-chr1:199930044	43.0395	21.922	0.662539	214	109	214	109	323	G	A	Mo17-chr1	199930044	0.662539	G	0.000561058	316	1.41281	1.47306	0.48956	FALSE	no	no	yes	no	yes	no	no	no	no	Zm00001eb037520	NA	+	0	NA	NA	NA
B73-chr1	201696779	C	T	Mo17-chr1:199981630	10.4582	0.201119	0.981132	52	1	52	1	53	C	T	Mo17-chr1	199981630	0.981132	C	1.43581e-09	317	1.62706	1.66361	0.494447	FALSE	no	no	no	no	no	no	no	no	yes	NA	NA	NA	NA	NA	NA	NA
B73-chr1	201697140	A	C	Mo17-chr1:199981971	14.2795	0.603357	0.95946	71	3	71	3	74	A	C	Mo17-chr1	199981971	0.959459	A	7.97199e-13	318	1.5346	1.55557	0.496608	FALSE	no	no	no	no	no	no	no	no	yes	NA	NA	NA	NA	NA	NA	NA
B73-chr1	201697287	C	T	Mo17-chr1:199982118	8.84924	0.804477	0.916667	44	4	44	4	48	C	T	Mo17-chr1	199982118	0.916667	C	0.000242446	319	1.40609	1.44006	0.494032	FALSE	no	no	no	no	no	no	no	no	yes	NA	NA	NA	NA	NA	NA	NA
B73-chr1	202321835	G	A	Mo17-chr1:200642918	9.25148	0.201119	0.978723	46	1	46	1	47	G	A	Mo17-chr1	200642918	0.978723	G	8.79736e-08	320	1.51812	1.43442	0.514174	FALSE	no	no	no	no	no	no	no	no	yes	NA	NA	NA	NA	NA	NA	NA
B73-chr1	202683592	G	A	Mo17-chr1:200891403	151.242	109.811	0.579354	752	546	752	546	1298	G	A	Mo17-chr1	200891403	0.579353	G	0.00028229	321	1.16245	1.34861	0.462932	FALSE	no	no	no	no	no	no	no	no	yes	NA	NA	NA	NA	NA	NA	NA
B73-chr1	203842929	A	G	Mo17-chr1:202102755	42.0339	13.2739	0.759999	209	66	209	66	275	A	G	Mo17-chr1	202102755	0.76	A	8.0973e-14	322	1.71376	1.78402	0.489957	FALSE	yes	no	no	no	no	no	no	no	no	Zm00001eb038020	NA	+	4267	NA	NA	NA
B73-chr1	205013611	A	G	Mo17-chr1:203122110	40.4249	15.2851	0.725631	201	76	201	76	277	A	G	Mo17-chr1	203122110	0.725632	A	2.11087e-09	323	2.17117	2.31125	0.484374	FALSE	no	yes	no	no	no	no	no	no	no	Zm00001eb038410	NA	-	789	NA	NA	NA
B73-chr1	205014024	A	C	Mo17-chr1:203122585	54.7044	29.5645	0.649165	272	147	272	147	419	A	C	Mo17-chr1	203122585	0.649165	A	6.79666e-05	324	2.15323	2.16579	0.498546	FALSE	yes	no	no	no	no	no	no	no	no	Zm00001eb038410	NA	-	1202	NA	NA	NA
B73-chr1	205016951	G	A	Mo17-chr1:203167237	13.0727	0.804477	0.942029	65	4	65	4	69	G	A	Mo17-chr1	203167237	0.942029	G	3.9475e-10	325	1.3533	1.39162	0.493019	FALSE	yes	no	no	no	no	no	no	no	no	Zm00001eb038410	NA	-	4129	NA	NA	NA
B73-chr1	205097900	A	G	Mo17-chr1:203268007	15.4862	2.41343	0.865169	77	12	77	12	89	A	G	Mo17-chr1	203268007	0.865169	A	1.52531e-07	327	1.2782	1.34928	0.486473	FALSE	yes	no	no	no	no	no	no	no	no	Zm00001eb038430	NA	+	1797	NA	NA	NA
B73-chr1	206653580	G	A	Mo17-chr1:204610197	45.8552	11.0616	0.805653	228	55	228	55	283	G	A	Mo17-chr1	204610197	0.805654	G	9.92259e-22	328	1.67296	1.55835	0.517734	FALSE	no	no	no	no	no	no	no	no	yes	NA	NA	NA	NA	NA	NA	NA
B73-chr1	206653668	T	A	Mo17-chr1:204610304	37.6093	12.8716	0.74502	187	64	187	64	251	T	A	Mo17-chr1	204610304	0.74502	T	3.08214e-10	329	1.63336	1.49309	0.522434	FALSE	no	no	no	no	no	no	no	no	yes	NA	NA	NA	NA	NA	NA	NA
B73-chr1	206910495	T	C	Mo17-chr1:204946802	9.85484	0.603357	0.942308	49	3	49	3	52	T	C	Mo17-chr1	204946802	0.942308	T	1.4835e-06	330	1.92172	1.48873	0.56348	FALSE	no	no	no	no	no	no	no	no	yes	NA	NA	NA	NA	NA	NA	NA
B73-chr1	206910571	G	A	Mo17-chr1:204946879	8.64812	0.804477	0.914894	43	4	43	4	47	G	A	Mo17-chr1	204946879	0.914894	G	0.000450805	331	1.9037	1.48861	0.56118	FALSE	no	no	no	no	no	no	no	no	yes	NA	NA	NA	NA	NA	NA	NA
B73-chr1	208914151	T	C	Mo17-chr1:207007082	23.9332	7.44141	0.762821	119	37	119	37	156	T	C	Mo17-chr1	207007082	0.762821	T	4.00832e-06	337	1.47197	1.6957	0.464684	FALSE	no	no	no	no	no	no	no	no	yes	NA	NA	NA	NA	NA	NA	NA
B73-chr1	208914250	A	G	Mo17-chr1:207007176	23.7321	6.83805	0.776316	118	34	118	34	152	A	G	Mo17-chr1	207007176	0.776316	A	5.65407e-07	338	1.50725	1.69299	0.470981	FALSE	no	no	no	no	no	no	no	no	yes	NA	NA	NA	NA	NA	NA	NA
B73-chr1	209101339	T	C	Mo17-chr1:207130705	16.6929	2.01119	0.892473	83	10	83	10	93	T	C	Mo17-chr1	207130705	0.892473	T	2.75525e-10	339	1.46566	1.50831	0.49283	FALSE	no	yes	no	no	no	no	no	no	no	Zm00001eb039350	NA	-	44	NA	NA	NA
B73-chr1	209101422	C	G	Mo17-chr1:231557263	16.894	0.603357	0.965517	84	3	84	3	87	C	G	Mo17-chr1	231557263	0.965517	C	1.38586e-16	340	1.49003	1.14351	0.56579	FALSE	no	yes	no	no	no	no	no	no	no	Zm00001eb039350	NA	-	127	NA	NA	NA
B73-chr1	211676639	C	T	Mo17-chr1:209355230	126.303	27.3522	0.82199	628	136	628	136	764	C	T	Mo17-chr1	209355230	0.82199	C	1.22874e-73	343	1.42851	1.45892	0.494734	FALSE	no	no	no	no	no	no	no	no	yes	NA	NA	NA	NA	NA	NA	NA
B73-chr1	211678230	A	T	Mo17-chr1:209356535	14.4806	3.41903	0.808989	72	17	72	17	89	A	T	Mo17-chr1	209356535	0.808989	A	0.000654074	344	1.44952	1.59974	0.475367	FALSE	no	no	no	no	no	no	no	no	yes	NA	NA	NA	NA	NA	NA	NA
B73-chr1	211942519	A	G	Mo17-chr1:209670528	14.6817	0.402238	0.973333	73	2	73	2	75	A	G	Mo17-chr1	209670528	0.973333	A	1.52613e-14	345	1.4622	1.46555	0.499427	FALSE	no	no	no	no	no	no	no	no	yes	NA	NA	NA	NA	NA	NA	NA
B73-chr1	211945524	T	C	Mo17-chr1:209674615	15.8884	0.402238	0.975309	79	2	79	2	81	T	C	Mo17-chr1	209674615	0.975309	T	2.60259e-16	346	1.56688	1.28683	0.549068	FALSE	no	no	no	no	no	no	no	no	yes	NA	NA	NA	NA	NA	NA	NA
B73-chr1	211952724	G	T	Mo17-chr1:209689195	73.2074	24.1343	0.752066	364	120	364	120	484	G	T	Mo17-chr1	209689195	0.752066	G	1.95244e-25	347	1.60785	1.61375	0.499083	FALSE	no	no	yes	no	no	no	yes	no	no	Zm00001eb040190	NA	+	0	NA	NA	NA
B73-chr1	211952811	T	C	Mo17-chr1:209689286	64.5592	25.9444	0.713333	321	129	321	129	450	T	C	Mo17-chr1	209689286	0.713333	T	1.59886e-15	348	1.5886	1.61087	0.49652	FALSE	no	no	yes	no	no	no	yes	no	no	Zm00001eb040190	NA	+	0	NA	NA	NA
B73-chr1	212183898	C	T	Mo17-chr1:209895463	32.5813	8.447	0.794118	162	42	162	42	204	C	T	Mo17-chr1	209895463	0.794118	C	4.94776e-13	349	1.18686	1.41463	0.456222	FALSE	no	no	no	no	no	no	no	no	yes	NA	NA	NA	NA	NA	NA	NA
B73-chr1	213043135	C	T	Mo17-chr1:210975096	85.0734	54.9055	0.607759	423	273	423	273	696	C	T	Mo17-chr1	210975096	0.607759	C	0.000774715	351	1.51116	1.61235	0.483802	FALSE	no	yes	no	no	no	no	no	no	no	Zm00001eb040450	NA	+	694	NA	NA	NA
B73-chr1	213043246	G	T	Mo17-chr1:210975221	93.7215	52.8943	0.639232	466	263	466	263	729	G	T	Mo17-chr1	210975221	0.639232	G	1.51237e-09	352	1.50569	1.63274	0.479759	FALSE	no	yes	no	no	no	no	no	no	no	Zm00001eb040450	NA	+	583	NA	NA	NA
B73-chr1	213207620	A	C	Mo17-chr1:211139387	57.319	31.9779	0.641892	285	159	285	159	444	A	C	Mo17-chr1	211139387	0.641892	A	0.000164415	353	1.56828	1.11906	0.583581	FALSE	yes	no	no	no	no	no	no	no	no	Zm00001eb040480	NA	-	2734	NA	NA	NA
B73-chr1	213746219	G	A	Mo17-chr1:211738849	12.0671	1.60895	0.882353	60	8	60	8	68	G	A	Mo17-chr1	211738849	0.882353	G	9.46277e-06	356	1.78443	1.41016	0.558579	FALSE	no	no	no	no	no	no	no	yes	no	Zm00001eb040560	NA	-	610	NA	NA	NA
B73-chr1	214339893	G	A	Mo17-chr1:212465686	10.8604	0.804477	0.931034	54	4	54	4	58	G	A	Mo17-chr1	212465686	0.931034	G	4.52294e-07	357	1.25566	1.20717	0.509844	FALSE	no	no	no	no	no	no	no	no	yes	NA	NA	NA	NA	NA	NA	NA
B73-chr1	214339976	T	C	Mo17-chr1:212465769	9.85484	0.603357	0.942308	49	3	49	3	52	T	C	Mo17-chr1	212465769	0.942308	T	1.4835e-06	358	1.26881	1.22848	0.508074	FALSE	no	no	no	no	no	no	no	no	yes	NA	NA	NA	NA	NA	NA	NA
B73-chr1	214458888	G	A	Mo17-chr1:212613694	61.1402	32.9835	0.649573	304	164	304	164	468	G	A	Mo17-chr1	212613694	0.649573	G	6.04637e-06	359	1.46089	1.73463	0.457169	FALSE	no	no	no	no	no	no	no	yes	no	Zm00001eb040740	NA	-	622	NA	NA	NA
B73-chr1	214807671	A	G	Mo17-chr1:212856771	78.8387	27.5533	0.741021	392	137	392	137	529	A	G	Mo17-chr1	212856771	0.741021	A	1.96715e-25	360	1.35832	1.60749	0.457994	FALSE	no	no	no	no	no	no	no	no	yes	NA	NA	NA	NA	NA	NA	NA
B73-chr1	214807755	C	T	Mo17-chr1:212856801	93.3193	33.1847	0.737679	464	165	464	165	629	C	T	Mo17-chr1	212856801	0.737679	C	5.36641e-30	361	1.38558	1.62016	0.460977	FALSE	no	no	no	no	no	no	no	no	yes	NA	NA	NA	NA	NA	NA	NA
B73-chr1	215467917	T	A	Mo17-chr1:213642670	43.4417	20.7153	0.677116	216	103	216	103	319	T	A	Mo17-chr1	213642670	0.677116	T	2.1808e-05	362	1.51474	1.53096	0.497337	FALSE	no	no	no	no	no	no	no	no	yes	NA	NA	NA	NA	NA	NA	NA
B73-chr1	215547562	C	T	Mo17-chr1:213705396	18.3018	5.63134	0.764705	91	28	91	28	119	C	T	Mo17-chr1	213705396	0.764706	C	0.000797309	366	1.49439	1.44519	0.508368	FALSE	no	no	no	no	no	no	no	no	yes	NA	NA	NA	NA	NA	NA	NA
B73-chr1	216355300	G	C	Mo17-chr1:214414916	30.9723	6.43581	0.827957	154	32	154	32	186	G	C	Mo17-chr1	214414916	0.827957	G	2.1045e-15	367	2.00585	1.83634	0.52206	FALSE	no	yes	no	no	no	no	no	no	no	Zm00001eb041130	NA	-	470	NA	NA	NA
B73-chr1	216360290	C	G	Mo17-chr1:214418470	52.291	28.5589	0.646766	260	142	260	142	402	C	G	Mo17-chr1	214418470	0.646766	C	0.000371768	368	1.32422	1.76151	0.429143	FALSE	no	no	no	no	no	no	no	yes	no	Zm00001eb041140	NA	-	486	NA	NA	NA
B73-chr1	217418851	C	T	Mo17-chr1:215474841	11.4638	1.0056	0.919355	57	5	57	5	62	C	T	Mo17-chr1	215474841	0.919355	C	4.48023e-07	369	1.31103	1.35445	0.491855	FALSE	no	no	no	no	no	no	no	no	yes	NA	NA	NA	NA	NA	NA	NA
B73-chr1	217942917	A	G	Mo17-chr1:215884311	24.5365	8.64812	0.739394	122	43	122	43	165	A	G	Mo17-chr1	215884311	0.739394	A	8.72861e-05	370	2.23133	2.07625	0.518	FALSE	no	no	yes	yes	no	no	no	no	no	Zm00001eb041400	NA	-	0	NA	NA	NA
B73-chr1	217943015	G	T	Mo17-chr1:215884409	64.7604	15.2851	0.809045	322	76	322	76	398	G	T	Mo17-chr1	215884409	0.809045	G	4.86313e-33	371	2.24654	2.0264	0.52576	FALSE	no	no	yes	yes	no	no	no	no	no	Zm00001eb041400	NA	-	0	NA	NA	NA
B73-chr1	217943176	A	G	Mo17-chr1:215884582	54.7044	24.1343	0.693877	272	120	272	120	392	A	G	Mo17-chr1	215884582	0.693878	A	5.90848e-10	372	2.2132	1.94107	0.532753	FALSE	no	no	yes	yes	no	no	no	no	no	Zm00001eb041400	NA	-	0	NA	NA	NA
B73-chr1	218052383	G	T	Mo17-chr1:216011441	37.4082	16.894	0.688889	186	84	186	84	270	G	T	Mo17-chr1	216011441	0.688889	G	4.29973e-05	373	1.81469	1.58482	0.533809	FALSE	no	no	yes	no	no	yes	no	no	no	Zm00001eb041410	NA	+	0	NA	NA	NA
B73-chr1	219212727	A	C	Mo17-chr1:217389681	16.4918	4.2235	0.796117	82	21	82	21	103	A	C	Mo17-chr1	217389681	0.796117	A	0.000134648	374	1.70607	1.68103	0.503698	FALSE	no	no	no	no	no	no	no	no	yes	NA	NA	NA	NA	NA	NA	NA
B73-chr1	220562614	T	G	Mo17-chr1:218800325	23.7321	6.43581	0.786667	118	32	118	32	150	T	G	Mo17-chr1	218800325	0.786667	T	1.02455e-07	375	0.56787	0.677485	0.45599	FALSE	no	no	no	no	no	no	no	no	yes	NA	NA	NA	NA	NA	NA	NA
B73-chr1	222533027	G	A	Mo17-chr1:221051837	15.2851	2.21231	0.873564	76	11	76	11	87	G	A	Mo17-chr1	221051837	0.873563	G	6.88221e-08	376	1.94657	1.8139	0.517641	FALSE	no	no	no	no	no	no	no	no	yes	NA	NA	NA	NA	NA	NA	NA
B73-chr1	223960252	A	G	Mo17-chr1:222377298	509.033	121.476	0.807337	2531	604	2531	604	3135	A	G	Mo17-chr1	222377298	0.807337	A	1.11595e-283	377	1.47969	1.36588	0.519997	FALSE	no	no	no	no	no	no	no	no	yes	NA	NA	NA	NA	NA	NA	NA
B73-chr1	227589482	T	C	Mo17-chr1:225768298	19.7097	0.402238	0.98	98	2	98	2	100	T	C	Mo17-chr1	225768298	0.98	T	6.20367e-22	379	1.19333	1.20999	0.496533	FALSE	no	no	yes	no	no	yes	no	no	no	Zm00001eb043120	NA	-	0	NA	NA	NA
B73-chr1	227793732	T	C	Mo17-chr3:9745465	31.5757	1.0056	0.969136	157	5	157	5	162	T	C	Mo17-chr3	9745465	0.969136	T	9.90716e-36	380	1.22095	1.45664	0.455988	FALSE	yes	no	no	no	no	no	no	no	no	Zm00001eb043200	NA	+	4967	NA	NA	NA
B73-chr1	227793820	C	T	Mo17-chr3:9745527	26.1455	0.201119	0.992366	130	1	130	1	131	C	T	Mo17-chr3	9745527	0.992366	C	4.84175e-33	381	1.21892	1.44737	0.45716	FALSE	yes	no	no	no	no	no	no	no	no	Zm00001eb043200	NA	+	4879	NA	NA	NA
B73-chr1	228329204	C	T	Mo17-chr1:226544889	14.6817	3.41903	0.811111	73	17	73	17	90	C	T	Mo17-chr1	226544889	0.811111	C	0.000398914	382	1.86933	1.53655	0.548855	FALSE	no	no	yes	no	no	no	yes	no	no	Zm00001eb043410	NA	+	0	NA	NA	NA
B73-chr1	228618457	G	C	Mo17-chr1:226783976	10.4582	1.40783	0.881356	52	7	52	7	59	G	C	Mo17-chr1	226783976	0.881356	G	0.000231762	383	1.42909	1.53581	0.482003	FALSE	no	no	yes	no	yes	no	no	no	no	Zm00001eb043480	NA	+	0	NA	NA	NA
B73-chr1	228618566	T	G	Mo17-chr1:226784078	14.8828	1.0056	0.936709	74	5	74	5	79	T	G	Mo17-chr1	226784078	0.936709	T	9.84509e-12	384	1.41989	1.52131	0.482757	FALSE	no	no	yes	no	yes	no	no	no	no	Zm00001eb043480	NA	+	0	NA	NA	NA
B73-chr1	229272887	G	A	Mo17-chr1:227355643	27.5533	11.2627	0.709844	137	56	137	56	193	G	A	Mo17-chr1	227355643	0.709845	G	0.000574595	385	1.54856	1.76427	0.467443	FALSE	yes	no	no	no	no	no	no	no	no	Zm00001eb043610	NA	+	2767	NA	NA	NA
B73-chr1	229298647	T	A	Mo17-chr1:227476908	94.9282	46.2574	0.672365	472	230	472	230	702	T	A	Mo17-chr1	227476908	0.672365	T	6.24311e-16	386	1.71098	1.87088	0.47768	FALSE	no	yes	no	no	no	no	no	no	no	Zm00001eb043620	NA	-	60	NA	NA	NA
B73-chr1	229298734	C	T	Mo17-chr1:227476966	85.0734	38.4138	0.688925	423	191	423	191	614	C	T	Mo17-chr1	227476966	0.688925	C	6.47847e-17	387	1.73061	1.87141	0.480456	FALSE	no	yes	no	no	no	no	no	no	no	Zm00001eb043620	NA	-	147	NA	NA	NA
B73-chr1	229773820	C	T	Mo17-chr1:227978848	17.8996	4.82686	0.787611	89	24	89	24	113	C	T	Mo17-chr1	227978848	0.787611	C	7.1616e-05	388	1.52573	1.57079	0.492724	FALSE	yes	no	no	no	no	no	no	no	no	Zm00001eb043730	NA	-	2624	NA	NA	NA
B73-chr1	230341063	G	A	Mo17-chr1:228470889	12.8716	2.41343	0.842105	64	12	64	12	76	G	A	Mo17-chr1	228470889	0.842105	G	0.000187054	389	2.01178	1.79459	0.52853	FALSE	no	no	no	no	no	no	no	yes	no	Zm00001eb043920	NA	-	203	NA	NA	NA
B73-chr1	231739492	A	T	Mo17-chr1:229647318	72.604	1.60895	0.97832	361	8	361	8	369	A	T	Mo17-chr1	229647318	0.97832	A	3.39015e-92	390	1.20689	1.68805	0.416896	FALSE	no	no	yes	no	no	yes	no	no	no	Zm00001eb044240	NA	-	0	NA	NA	NA
B73-chr1	231780637	G	A	Mo17-chr1:229799352	25.5421	3.82126	0.869863	127	19	127	19	146	G	A	Mo17-chr1	229799352	0.869863	G	6.0391e-16	392	1.06056	1.4306	0.42573	FALSE	yes	no	no	no	no	no	no	no	no	Zm00001eb044260	NA	-	3331	NA	NA	NA
B73-chr1	231811778	A	C	Mo17-chr1:229914439	11.866	0.201119	0.983333	59	1	59	1	60	A	C	Mo17-chr1	229914439	0.983333	A	1.16335e-11	393	1.30598	1.27695	0.50562	FALSE	no	no	no	no	no	no	no	no	yes	NA	NA	NA	NA	NA	NA	NA
B73-chr1	231813839	T	C	Mo17-chr1:229917675	41.2294	17.0951	0.706897	205	85	205	85	290	T	C	Mo17-chr1	229917675	0.706897	T	9.65325e-08	394	1.74373	1.62367	0.517827	FALSE	no	no	no	no	no	no	no	no	yes	NA	NA	NA	NA	NA	NA	NA
B73-chr1	231813983	C	T	Mo17-chr1:229917824	48.4697	24.9388	0.660274	241	124	241	124	365	C	T	Mo17-chr1	229917824	0.660274	C	7.11138e-05	395	1.77823	1.67978	0.514236	FALSE	no	no	no	no	no	no	no	no	yes	NA	NA	NA	NA	NA	NA	NA
B73-chr1	232290184	G	C	Mo17-chr1:230401757	32.9835	11.866	0.735426	164	59	164	59	223	G	C	Mo17-chr1	230401757	0.735426	G	1.14236e-07	396	1.91256	2.24318	0.46022	FALSE	no	no	yes	yes	no	no	no	no	no	Zm00001eb044440	NA	-	0	NA	NA	NA
B73-chr1	232449774	T	A	Mo17-chr1:230663862	16.4918	2.21231	0.881721	82	11	82	11	93	T	A	Mo17-chr1	230663862	0.88172	T	2.21886e-09	397	1.49811	1.41762	0.513804	FALSE	no	no	no	no	no	no	no	no	yes	NA	NA	NA	NA	NA	NA	NA
B73-chr1	233828492	A	G	Mo17-chr1:232038951	22.9276	8.24588	0.735484	114	41	114	41	155	A	G	Mo17-chr1	232038951	0.735484	A	0.000571519	398	1.54098	1.38628	0.526423	FALSE	yes	no	no	no	no	no	no	no	no	Zm00001eb044860	NA	-	1624	NA	NA	NA
B73-chr1	233843238	G	A	Mo17-chr1:232070233	11.4638	0.603357	0.95	57	3	57	3	60	G	A	Mo17-chr1	232070233	0.95	G	8.11369e-09	399	1.39686	1.33299	0.511697	FALSE	no	no	no	no	no	no	no	no	yes	NA	NA	NA	NA	NA	NA	NA
B73-chr1	234635077	C	T	Mo17-chr1:162954010	17.0951	1.0056	0.944444	85	5	85	5	90	C	T	Mo17-chr1	162954010	0.944444	C	8.42639e-15	400	1.5376	1.07473	0.588593	FALSE	no	no	no	no	no	no	no	yes	no	Zm00001eb045180	NA	-	18	NA	NA	NA
B73-chr1	234835184	C	T	Mo17-chr1:232987208	20.9164	0.804477	0.962963	104	4	104	4	108	C	T	Mo17-chr1	232987208	0.962963	C	3.05981e-21	401	1.58012	1.1796	0.572564	FALSE	yes	no	no	no	no	no	no	no	no	Zm00001eb045250	NA	-	1411	NA	NA	NA
B73-chr1	235020094	C	G	Mo17-chr1:233206617	14.0783	0.603357	0.958904	70	3	70	3	73	C	G	Mo17-chr1	233206617	0.958904	C	1.54688e-12	402	1.31748	1.35684	0.492642	FALSE	no	no	no	no	no	no	no	no	yes	NA	NA	NA	NA	NA	NA	NA
B73-chr1	235843797	G	C	Mo17-chr1:233995998	26.7488	8.04477	0.768786	133	40	133	40	173	G	C	Mo17-chr1	233995998	0.768786	G	9.06953e-08	403	1.64283	1.63442	0.501284	FALSE	no	yes	no	no	no	no	no	no	no	Zm00001eb045540	NA	+	102	NA	NA	NA
B73-chr1	235843872	C	T	Mo17-chr1:233996061	27.5533	9.4526	0.744565	137	47	137	47	184	C	T	Mo17-chr1	233996061	0.744565	C	1.94043e-06	404	1.56605	1.5829	0.497324	FALSE	no	yes	no	no	no	no	no	no	no	Zm00001eb045540	NA	+	27	NA	NA	NA
B73-chr1	236554117	C	T	Mo17-chr1:234709971	42.4361	21.3186	0.665615	211	106	211	106	317	C	T	Mo17-chr1	234709971	0.665615	C	0.000387224	405	1.89217	1.89884	0.499119	FALSE	no	no	yes	no	no	yes	no	no	no	Zm00001eb045670	NA	-	0	NA	NA	NA
B73-chr1	236554244	C	T	Mo17-chr1:234710105	34.7936	15.6873	0.689243	173	78	173	78	251	C	T	Mo17-chr1	234710105	0.689243	C	0.000170903	406	1.95391	1.87888	0.509789	FALSE	no	no	yes	no	no	yes	no	no	no	Zm00001eb045670	NA	-	0	NA	NA	NA
B73-chr1	236963654	C	A	Mo17-chr1:235086132	146.012	92.3137	0.612657	726	459	726	459	1185	C	A	Mo17-chr1	235086132	0.612658	C	1.01636e-10	407	1.44402	1.78671	0.446964	FALSE	no	no	yes	yes	no	no	no	no	no	Zm00001eb045780	NA	+	0	NA	NA	NA
B73-chr1	238232678	A	G	Mo17-chr1:236562946	60.9391	33.3858	0.646055	303	166	303	166	469	A	G	Mo17-chr1	236562946	0.646055	A	1.6754e-05	408	1.39434	1.88082	0.425731	FALSE	no	yes	no	no	no	no	no	no	no	Zm00001eb046020	NA	-	692	NA	NA	NA
B73-chr1	238414316	T	G	Mo17-chr1:236722420	55.3078	19.9108	0.735294	275	99	275	99	374	T	G	Mo17-chr1	236722420	0.735294	T	9.27572e-16	409	1.36606	1.9335	0.414012	FALSE	no	no	no	no	no	no	no	no	yes	NA	NA	NA	NA	NA	NA	NA
B73-chr1	239119341	G	A	Mo17-chr1:237486969	23.5309	4.02238	0.854014	117	20	117	20	137	G	A	Mo17-chr1	237486969	0.854015	G	5.87778e-13	411	1.2482	1.14869	0.520758	FALSE	no	no	no	no	no	no	no	no	yes	NA	NA	NA	NA	NA	NA	NA
B73-chr1	241111935	G	C	Mo17-chr1:239576555	17.6985	4.2235	0.80734	88	21	88	21	109	G	C	Mo17-chr1	239576555	0.807339	G	7.15793e-06	412	1.70001	1.73717	0.494595	FALSE	no	no	yes	no	no	yes	no	no	no	Zm00001eb046750	NA	+	0	NA	NA	NA
B73-chr1	241221527	C	G	Mo17-chr1:239658416	29.1623	3.82126	0.884147	145	19	145	19	164	C	G	Mo17-chr1	239658416	0.884146	C	1.98093e-20	413	1.75845	1.69765	0.508796	FALSE	no	no	yes	no	no	yes	no	no	no	Zm00001eb046790	NA	-	0	NA	NA	NA
B73-chr1	241493841	C	G	Mo17-chr1:240256413	30.5701	2.81567	0.915663	152	14	152	14	166	C	G	Mo17-chr1	240256413	0.915663	C	8.62539e-26	414	1.77273	1.976	0.472888	FALSE	no	no	no	no	no	no	no	no	yes	NA	NA	NA	NA	NA	NA	NA
B73-chr1	242061984	G	C	Mo17-chr1:240724270	48.0675	20.313	0.702942	239	101	239	101	340	G	C	Mo17-chr1	240724270	0.702941	G	2.48634e-09	415	1.91337	1.9406	0.496467	FALSE	no	yes	no	no	no	no	no	no	no	Zm00001eb047060	NA	+	53	NA	NA	NA
B73-chr1	242062085	G	C	Mo17-chr1:240724344	30.369	11.2627	0.729468	151	56	151	56	207	G	C	Mo17-chr1	240724344	0.729469	G	2.79472e-06	416	1.93276	1.94548	0.498361	FALSE	no	no	yes	yes	no	no	no	no	no	Zm00001eb047060	NA	+	0	NA	NA	NA
B73-chr1	244449287	A	G	Mo17-chr1:242922295	107.196	45.4529	0.702239	533	226	533	226	759	A	G	Mo17-chr1	242922295	0.70224	A	1.11839e-25	417	1.28517	1.36743	0.484493	FALSE	yes	no	no	no	no	no	no	yes	no	Zm00001eb047590	NA	-	2447	Zm00001eb047600	994	-
B73-chr1	244449394	G	C	Mo17-chr1:242922409	84.47	42.0339	0.667726	420	209	420	209	629	G	C	Mo17-chr1	242922409	0.667727	G	6.90299e-13	418	1.25741	1.39665	0.473768	FALSE	yes	no	no	no	no	no	no	yes	no	Zm00001eb047590	NA	-	2554	Zm00001eb047600	887	-
B73-chr1	246979873	T	C	Mo17-chr1:245061323	19.9108	2.61455	0.883929	99	13	99	13	112	T	C	Mo17-chr1	245061323	0.883929	T	1.22212e-12	419	1.82954	1.3043	0.583802	FALSE	no	no	no	no	no	no	no	no	yes	NA	NA	NA	NA	NA	NA	NA
B73-chr1	246979948	G	C	Mo17-chr1:245061398	19.1063	5.02798	0.791666	95	25	95	25	120	G	C	Mo17-chr1	245061398	0.791667	G	1.02143e-05	420	1.8033	1.33156	0.575241	FALSE	no	no	no	no	no	no	no	no	yes	NA	NA	NA	NA	NA	NA	NA
B73-chr1	247151729	T	G	Mo17-chr1:245303405	14.8828	3.41903	0.813186	74	17	74	17	91	T	G	Mo17-chr1	245303405	0.813187	T	0.00024273	421	1.3792	1.28117	0.518424	FALSE	no	yes	no	no	no	no	no	no	no	Zm00001eb048140	NA	-	229	NA	NA	NA
B73-chr1	248075486	G	A	Mo17-chr1:246358676	14.2795	0.804477	0.946667	71	4	71	4	75	G	A	Mo17-chr1	246358676	0.946667	G	8.11522e-12	422	1.78989	1.51893	0.540946	FALSE	no	no	no	no	no	no	no	no	yes	NA	NA	NA	NA	NA	NA	NA
B73-chr1	248075569	C	T	Mo17-chr1:246358759	10.6593	1.20671	0.898305	53	6	53	6	59	C	T	Mo17-chr1	246358759	0.898305	C	2.81954e-05	423	1.78771	1.51345	0.541539	FALSE	no	no	no	no	no	no	no	no	yes	NA	NA	NA	NA	NA	NA	NA
B73-chr1	252058908	G	T	Mo17-chr1:250031161	14.0783	0.804477	0.945946	70	4	70	4	74	G	T	Mo17-chr1	250031161	0.945946	G	1.55321e-11	424	1.59716	1.44367	0.525238	FALSE	no	no	yes	no	no	yes	no	no	no	Zm00001eb049120	NA	-	0	NA	NA	NA
B73-chr1	254742504	A	G	Mo17-chr1:252727804	74.8163	0.603357	0.992	372	3	372	3	375	A	G	Mo17-chr1	252727804	0.992	A	6.73962e-103	425	1.76375	1.29616	0.576406	FALSE	yes	no	no	no	no	no	no	no	no	Zm00001eb049910	NA	-	3864	NA	NA	NA
B73-chr1	254742580	C	T	Mo17-chr1:252727880	48.0675	0.804477	0.983539	239	4	239	4	243	C	T	Mo17-chr1	252727880	0.983539	C	2.37233e-61	426	1.77246	1.27148	0.582291	FALSE	yes	no	no	no	no	no	no	no	no	Zm00001eb049910	NA	-	3940	NA	NA	NA
B73-chr1	255101940	G	A	Mo17-chr1:253076380	64.9615	32.3802	0.667355	323	161	323	161	484	G	A	Mo17-chr1	253076380	0.667355	G	7.45052e-09	427	1.49428	1.69255	0.468893	FALSE	no	no	no	no	no	no	no	no	yes	NA	NA	NA	NA	NA	NA	NA
B73-chr1	255102575	A	C	Mo17-chr1:253077031	97.7439	49.2742	0.664843	486	245	486	245	731	A	C	Mo17-chr1	253077031	0.664843	A	5.90478e-15	428	1.65498	1.92289	0.462559	FALSE	no	no	no	no	no	no	no	no	yes	NA	NA	NA	NA	NA	NA	NA
B73-chr1	255104770	T	C	Mo17-chr1:253079063	37.4082	17.2962	0.683824	186	86	186	86	272	T	C	Mo17-chr1	253079063	0.683824	T	0.000115003	429	1.2411	1.08883	0.532678	FALSE	no	no	no	no	no	no	no	no	yes	NA	NA	NA	NA	NA	NA	NA
B73-chr1	255152388	C	T	Mo17-chr1:253098439	23.7321	3.41903	0.874074	118	17	118	17	135	C	T	Mo17-chr1	253098439	0.874074	C	6.37949e-15	430	1.35328	1.25906	0.518034	FALSE	no	no	yes	no	no	yes	no	no	no	Zm00001eb050000	NA	+	0	NA	NA	NA
B73-chr1	255206201	C	T	Mo17-chr1:253194209	314.148	217.008	0.591442	1562	1079	1562	1079	2641	C	T	Mo17-chr1	253194209	0.591443	C	3.16199e-18	431	1.85795	1.83769	0.502741	FALSE	no	no	no	no	no	no	no	no	yes	NA	NA	NA	NA	NA	NA	NA
B73-chr1	255206292	C	T	Mo17-chr1:253194296	372.674	263.667	0.585651	1853	1311	1853	1311	3164	C	T	Mo17-chr1	253194296	0.585651	C	1.64052e-19	432	1.80175	1.81312	0.498428	FALSE	no	no	no	no	no	no	no	no	yes	NA	NA	NA	NA	NA	NA	NA
B73-chr1	257066764	C	T	Mo17-chr1:254758258	41.6317	16.2906	0.718751	207	81	207	81	288	C	T	Mo17-chr1	254758258	0.71875	C	4.55411e-09	434	1.30735	1.24517	0.51218	FALSE	no	no	no	no	no	no	no	no	yes	NA	NA	NA	NA	NA	NA	NA
B73-chr1	257066854	C	T	Mo17-chr1:254758348	39.2182	15.2851	0.719556	195	76	195	76	271	C	T	Mo17-chr1	254758348	0.719557	C	2.09937e-08	435	1.30582	1.2509	0.51074	FALSE	no	no	no	no	no	no	no	no	yes	NA	NA	NA	NA	NA	NA	NA
B73-chr1	257077468	G	C	Mo17-chr1:254759548	79.2409	15.6873	0.834746	394	78	394	78	472	G	C	Mo17-chr1	254759548	0.834746	G	5.5091e-48	436	1.38727	1.44713	0.489441	FALSE	no	no	no	no	no	no	no	no	yes	NA	NA	NA	NA	NA	NA	NA
B73-chr1	257094899	G	A	Mo17-chr1:254770610	39.4194	18.7041	0.678201	196	93	196	93	289	G	A	Mo17-chr1	254770610	0.678201	G	0.000124037	437	1.75683	1.655	0.514923	FALSE	no	no	no	no	no	no	no	no	yes	NA	NA	NA	NA	NA	NA	NA
B73-chr1	257252937	C	A	Mo17-chr1:254919538	23.3298	0.603357	0.97479	116	3	116	3	119	C	A	Mo17-chr1	254919538	0.97479	C	6.25606e-26	438	1.66346	1.67426	0.498382	FALSE	no	yes	no	no	no	no	no	yes	no	Zm00001eb050420	NA	-	104	Zm00001eb050440	554	-
B73-chr1	257272662	G	A	Mo17-chr1:254932795	13.8772	0.804477	0.945205	69	4	69	4	73	G	A	Mo17-chr1	254932795	0.945205	G	2.97076e-11	439	1.48417	1.26761	0.539349	FALSE	yes	no	no	no	no	no	no	no	no	Zm00001eb050460	NA	-	1601	NA	NA	NA
B73-chr1	257548925	C	G	Mo17-chr1:255338488	87.4868	49.2742	0.639706	435	245	435	245	680	C	G	Mo17-chr1	255338488	0.639706	C	8.92172e-09	440	1.57143	1.26631	0.553762	FALSE	yes	no	no	no	no	no	no	no	no	Zm00001eb050610	NA	+	4218	NA	NA	NA
B73-chr1	257915781	A	T	Mo17-chr1:255594678	23.3298	2.41343	0.90625	116	12	116	12	128	A	T	Mo17-chr1	255594678	0.90625	A	1.00286e-17	441	1.62632	1.30952	0.553953	FALSE	no	no	no	no	no	no	no	no	yes	NA	NA	NA	NA	NA	NA	NA
B73-chr1	258080276	G	A	Mo17-chr1:255716049	16.4918	1.20671	0.931819	82	6	82	6	88	G	A	Mo17-chr1	255716049	0.931818	G	4.60603e-13	442	1.09536	1.29497	0.458246	FALSE	no	no	no	no	no	no	no	no	yes	NA	NA	NA	NA	NA	NA	NA
B73-chr1	258169196	T	C	Mo17-chr1:255901234	22.3242	0.402238	0.982301	111	2	111	2	113	T	C	Mo17-chr1	255901234	0.982301	T	8.54051e-26	443	1.70669	1.31663	0.564508	FALSE	yes	no	no	no	no	no	no	no	no	Zm00001eb050700	NA	+	4571	NA	NA	NA
B73-chr1	258183297	G	A	Mo17-chr1:255917894	15.0839	3.62014	0.806451	75	18	75	18	93	G	A	Mo17-chr1	255917894	0.806452	G	0.000241529	444	0.771661	0.684162	0.530051	FALSE	no	no	yes	no	no	yes	no	no	no	Zm00001eb050720	NA	+	0	NA	NA	NA
B73-chr1	258993982	T	C	Mo17-chr1:256868661	37.0059	3.21791	0.92	184	16	184	16	200	T	C	Mo17-chr1	256868661	0.92	T	8.74874e-33	447	1.65055	1.63075	0.503018	FALSE	no	no	no	no	no	no	no	no	yes	NA	NA	NA	NA	NA	NA	NA
B73-chr1	260064396	A	G	Mo17-chr1:257839837	23.3298	7.84365	0.748387	116	39	116	39	155	A	G	Mo17-chr1	257839837	0.748387	A	6.36534e-05	448	1.66093	1.57026	0.51403	FALSE	no	no	no	no	no	no	no	no	yes	NA	NA	NA	NA	NA	NA	NA
B73-chr1	260064479	A	G	Mo17-chr1:257840375	15.2851	4.02238	0.791667	76	20	76	20	96	A	G	Mo17-chr1	257840375	0.791667	A	0.000964796	449	1.72123	1.69075	0.504466	FALSE	no	no	no	no	no	no	no	no	yes	NA	NA	NA	NA	NA	NA	NA
B73-chr1	260399383	A	C	Mo17-chr1:258470771	15.2851	2.21231	0.873564	76	11	76	11	87	A	C	Mo17-chr1	258470771	0.873563	A	6.88221e-08	450	1.6132	1.35967	0.54264	FALSE	no	no	no	no	no	no	no	no	yes	NA	NA	NA	NA	NA	NA	NA
B73-chr1	263319297	T	A	Mo17-chr1:261294515	238.728	160.292	0.598286	1187	797	1187	797	1984	T	A	Mo17-chr1	261294515	0.598286	T	4.58484e-15	451	1.53093	1.43448	0.516264	FALSE	no	yes	no	no	no	no	no	no	no	Zm00001eb052000	NA	+	46	NA	NA	NA
B73-chr1	263319387	C	T	Mo17-chr1:261294598	206.147	121.677	0.628834	1025	605	1025	605	1630	C	T	Mo17-chr1	261294598	0.628834	C	2.44309e-22	452	1.52472	1.41566	0.518545	FALSE	no	no	yes	yes	no	no	no	no	no	Zm00001eb052000	NA	+	0	NA	NA	NA
B73-chr1	263542585	C	G	Mo17-chr1:261487453	33.1847	4.02238	0.891892	165	20	165	20	185	C	G	Mo17-chr1	261487453	0.891892	C	7.59884e-25	453	1.11624	0.77608	0.589879	FALSE	no	no	no	no	no	no	no	no	yes	NA	NA	NA	NA	NA	NA	NA
B73-chr1	264508003	A	G	Mo17-chr1:262286400	18.1007	0.402238	0.978261	90	2	90	2	92	A	G	Mo17-chr1	262286400	0.978261	A	1.45804e-19	455	1.00301	1.15898	0.463928	FALSE	no	yes	no	no	no	no	no	no	no	Zm00001eb052260	NA	+	520	NA	NA	NA
B73-chr1	264508082	C	T	Mo17-chr1:262287017	13.6761	2.81567	0.829268	68	14	68	14	82	C	T	Mo17-chr1	262287017	0.829268	C	0.000219689	456	0.951469	0.807664	0.540874	FALSE	no	yes	no	no	no	no	no	no	no	Zm00001eb052260	NA	+	441	NA	NA	NA
B73-chr1	265182660	C	T	Mo17-chr1:262772322	56.5145	31.5757	0.641553	281	157	281	157	438	C	T	Mo17-chr1	262772322	0.641553	C	0.000232608	457	1.73107	1.6021	0.519345	FALSE	no	no	no	no	no	no	no	yes	no	Zm00001eb052550	NA	+	774	NA	NA	NA
B73-chr1	265226493	C	T	Mo17-chr1:262856370	51.4865	8.447	0.85906	256	42	256	42	298	C	T	Mo17-chr1	262856370	0.85906	C	3.63134e-34	458	1.35176	1.18593	0.532672	FALSE	no	no	no	no	no	no	no	no	yes	NA	NA	NA	NA	NA	NA	NA
B73-chr1	265226579	G	T	Mo17-chr1:262856456	37.8104	7.03917	0.843049	188	35	188	35	223	G	T	Mo17-chr1	262856456	0.843049	G	6.37629e-22	459	1.36637	1.16852	0.539026	FALSE	no	no	no	no	no	no	no	no	yes	NA	NA	NA	NA	NA	NA	NA
B73-chr1	265327037	C	A	Mo17-chr1:262924804	28.5589	9.25148	0.755319	142	46	142	46	188	C	A	Mo17-chr1	262924804	0.755319	C	1.1515e-07	460	1.52317	1.49671	0.504381	FALSE	no	no	yes	no	yes	no	no	no	no	Zm00001eb052600	NA	+	0	NA	NA	NA
B73-chr1	265327151	C	G	Mo17-chr1:262924918	27.1511	11.0616	0.710526	135	55	135	55	190	C	G	Mo17-chr1	262924918	0.710526	C	0.000676335	461	1.49944	1.44591	0.509087	FALSE	no	no	yes	no	yes	no	no	no	no	Zm00001eb052600	NA	+	0	NA	NA	NA
B73-chr1	265327231	T	C	Mo17-chr1:262924998	20.7153	5.43022	0.792308	103	27	103	27	130	T	C	Mo17-chr1	262924998	0.792308	T	1.38756e-06	462	1.48447	1.42322	0.510532	FALSE	no	no	yes	no	yes	no	no	no	no	Zm00001eb052600	NA	+	0	NA	NA	NA
B73-chr1	265335806	A	G	Mo17-chr1:262965023	13.8772	2.61455	0.841463	69	13	69	13	82	A	G	Mo17-chr1	262965023	0.841463	A	4.18878e-05	463	1.75486	1.81643	0.49138	FALSE	no	no	yes	yes	no	no	no	no	no	Zm00001eb052620	NA	-	0	NA	NA	NA
B73-chr1	265336227	G	C	Mo17-chr1:262965340	27.9556	6.23469	0.817647	139	31	139	31	170	G	C	Mo17-chr1	262965340	0.817647	G	1.47864e-12	464	1.58939	1.81519	0.466839	FALSE	no	yes	no	no	no	no	no	no	no	Zm00001eb052620	NA	-	235	NA	NA	NA
B73-chr1	265454748	C	A	Mo17-chr1:263088065	23.9332	3.01679	0.88806	119	15	119	15	134	C	A	Mo17-chr1	263088065	0.88806	C	1.96433e-16	465	1.68771	1.65763	0.504497	FALSE	no	no	no	no	no	no	no	no	yes	NA	NA	NA	NA	NA	NA	NA
B73-chr1	265546501	C	T	Mo17-chr1:263130852	46.2574	22.9276	0.668604	230	114	230	114	344	C	T	Mo17-chr1	263130852	0.668605	C	2.80562e-05	466	1.60254	1.4103	0.531903	FALSE	yes	no	no	no	no	no	no	no	no	Zm00001eb052690	NA	-	3521	NA	NA	NA
B73-chr1	265546582	G	T	Mo17-chr1:263130930	43.2406	19.7097	0.686901	215	98	215	98	313	G	T	Mo17-chr1	263130930	0.686901	G	2.78091e-06	467	1.59563	1.4009	0.532494	FALSE	yes	no	no	no	no	no	no	yes	no	Zm00001eb052690	NA	-	3602	Zm00001eb052700	969	-
B73-chr1	267385164	T	C	Mo17-chr1:264921127	20.313	0.201119	0.990196	101	1	101	1	102	T	C	Mo17-chr1	264921127	0.990196	T	2.74348e-24	469	1.68287	1.29258	0.565584	FALSE	no	no	no	no	no	no	no	no	yes	NA	NA	NA	NA	NA	NA	NA
B73-chr1	267385256	G	A	Mo17-chr1:264921599	26.1455	0.603357	0.977444	130	3	130	3	133	G	A	Mo17-chr1	264921599	0.977444	G	4.84303e-30	470	1.68998	1.18317	0.588197	FALSE	no	no	no	no	no	no	no	no	yes	NA	NA	NA	NA	NA	NA	NA
B73-chr1	269167819	T	G	Mo17-chr1:266921510	8.84924	0.402238	0.956522	44	2	44	2	46	T	G	Mo17-chr1	266921510	0.956522	T	4.35857e-06	473	1.43359	1.37278	0.510835	FALSE	yes	no	no	no	no	no	no	no	no	Zm00001eb053590	NA	-	1300	NA	NA	NA
B73-chr1	269692601	G	A	Mo17-chr1:267371643	13.0727	1.0056	0.928571	65	5	65	5	70	G	A	Mo17-chr1	267371643	0.928571	G	2.98101e-09	474	1.56759	1.5922	0.496105	FALSE	yes	no	no	no	no	no	no	no	no	Zm00001eb053710	NA	+	4676	NA	NA	NA
B73-chr1	269885425	C	T	Mo17-chr1:267617434	25.9444	7.24029	0.781818	129	36	129	36	165	C	T	Mo17-chr1	267617434	0.781818	C	2.02261e-08	475	1.05632	0.917138	0.535263	FALSE	yes	no	no	no	no	no	no	no	no	Zm00001eb053800	NA	-	2724	NA	NA	NA
B73-chr1	272017683	G	T	Mo17-chr1:269743824	20.5142	5.63134	0.784616	102	28	102	28	130	G	T	Mo17-chr1	269743824	0.784615	G	5.39002e-06	476	1.5948	1.39537	0.533347	FALSE	no	no	no	no	no	no	no	no	yes	NA	NA	NA	NA	NA	NA	NA
B73-chr1	272105403	C	T	Mo17-chr1:269778565	92.7159	57.1178	0.618792	461	284	461	284	745	C	T	Mo17-chr1	269778565	0.618792	C	3.21867e-06	478	2.27584	1.98321	0.534355	FALSE	no	no	no	no	no	no	no	no	yes	NA	NA	NA	NA	NA	NA	NA
B73-chr1	272643771	A	G	Mo17-chr3:227146899	15.6873	1.20671	0.928572	78	6	78	6	84	A	G	Mo17-chr3	227146899	0.928571	A	5.73861e-12	479	0.946225	1.17371	0.446347	FALSE	no	no	no	no	no	no	no	no	yes	NA	NA	NA	NA	NA	NA	NA
B73-chr1	273000152	G	A	Mo17-chr1:270585103	9.25148	0.201119	0.978723	46	1	46	1	47	G	A	Mo17-chr1	270585103	0.978723	G	8.79736e-08	480	1.45497	1.08343	0.573183	FALSE	no	no	no	no	no	no	no	no	yes	NA	NA	NA	NA	NA	NA	NA
B73-chr1	273000278	A	G	Mo17-chr1:270585230	14.8828	0.402238	0.973684	74	2	74	2	76	A	G	Mo17-chr1	270585230	0.973684	A	7.7483e-15	481	1.44316	1.06227	0.576014	FALSE	no	no	no	no	no	no	no	no	yes	NA	NA	NA	NA	NA	NA	NA
B73-chr1	274491579	A	C	Mo17-chr1:272296436	41.8328	17.8996	0.700337	208	89	208	89	297	A	C	Mo17-chr1	272296436	0.700337	A	2.96669e-07	482	1.82605	1.43051	0.560728	FALSE	yes	no	no	no	no	no	no	no	no	Zm00001eb055000	NA	-	2616	NA	NA	NA
B73-chr1	274697623	T	A	Mo17-chr1:272524904	28.3578	7.44141	0.792135	141	37	141	37	178	T	A	Mo17-chr1	272524904	0.792135	T	1.84416e-10	483	1.55726	1.2802	0.548823	FALSE	no	no	yes	yes	no	no	no	no	no	Zm00001eb055050	NA	-	0	NA	NA	NA
B73-chr1	277199202	G	C	Mo17-chr1:274844925	136.761	89.498	0.604444	680	445	680	445	1125	G	C	Mo17-chr1	274844925	0.604444	G	3.96429e-08	487	1.90257	1.87901	0.503115	FALSE	yes	no	no	no	no	no	no	no	no	Zm00001eb055750	NA	-	1614	NA	NA	NA
B73-chr1	277258011	C	T	Mo17-chr1:274878516	13.8772	1.0056	0.932432	69	5	69	5	74	C	T	Mo17-chr1	274878516	0.932432	C	2.37317e-10	488	1.41339	1.33446	0.514363	FALSE	no	no	no	no	no	no	no	no	yes	NA	NA	NA	NA	NA	NA	NA
B73-chr1	278436530	G	T	Mo17-chr1:276066614	19.3074	6.23469	0.755905	96	31	96	31	127	G	T	Mo17-chr1	276066614	0.755906	G	0.000890559	491	1.15255	1.25877	0.477973	FALSE	no	yes	no	no	no	no	no	no	no	Zm00001eb055960	NA	+	199	NA	NA	NA
B73-chr1	279393851	A	C	Mo17-chr1:277152967	72.604	36.4026	0.666051	361	181	361	181	542	A	C	Mo17-chr1	277152967	0.666052	A	3.03162e-10	492	1.3383	1.41382	0.486281	FALSE	no	no	yes	yes	no	no	no	no	no	Zm00001eb056200	NA	+	0	NA	NA	NA
B73-chr1	279498960	C	T	Mo17-chr1:277252337	23.9332	3.82126	0.862319	119	19	119	19	138	C	T	Mo17-chr1	277252337	0.862319	C	5.40819e-14	493	1.62885	1.56402	0.510152	FALSE	no	yes	no	no	no	no	no	no	no	Zm00001eb056240	NA	-	166	NA	NA	NA
B73-chr1	279596519	A	G	Mo17-chr1:277544718	85.8779	23.1287	0.787823	427	115	427	115	542	A	G	Mo17-chr1	277544718	0.787823	A	2.80362e-39	494	2.03126	1.92141	0.513896	FALSE	no	no	no	no	no	no	no	yes	no	Zm00001eb056250	NA	+	980	NA	NA	NA
B73-chr1	279735278	G	A	Mo17-chr1:277409810	45.8552	18.9052	0.708075	228	94	228	94	322	G	A	Mo17-chr1	277409810	0.708075	G	3.75238e-09	495	1.16123	1.13403	0.505925	FALSE	no	no	no	no	no	no	no	no	yes	NA	NA	NA	NA	NA	NA	NA
B73-chr1	279735358	T	G	Mo17-chr1:277409277	33.5869	1.81007	0.948864	167	9	167	9	176	T	G	Mo17-chr1	277409277	0.948864	T	2.61726e-34	496	1.1639	1.1351	0.506265	FALSE	no	no	no	no	no	no	no	no	yes	NA	NA	NA	NA	NA	NA	NA
B73-chr1	279804225	T	C	Mo17-chr1:277292920	31.5757	12.8716	0.710408	157	64	157	64	221	T	C	Mo17-chr1	277292920	0.710407	T	3.6407e-05	497	1.5947	1.58022	0.502281	FALSE	no	no	no	no	no	no	no	no	yes	NA	NA	NA	NA	NA	NA	NA
B73-chr1	280054133	A	G	Mo17-chr1:277727499	15.2851	0.603357	0.962025	76	3	76	3	79	A	G	Mo17-chr1	277727499	0.962025	A	2.8777e-14	498	1.61868	1.52956	0.514155	FALSE	yes	no	no	no	no	no	no	no	no	Zm00001eb056330	NA	+	2340	NA	NA	NA
B73-chr1	280054209	G	A	Mo17-chr1:277727583	13.8772	1.0056	0.932432	69	5	69	5	74	G	A	Mo17-chr1	277727583	0.932432	G	2.37317e-10	499	1.63853	1.55802	0.512593	FALSE	yes	no	no	no	no	no	no	no	no	Zm00001eb056330	NA	+	2264	NA	NA	NA
B73-chr1	280456830	C	T	Mo17-chr1:278190685	77.2297	29.1623	0.725898	384	145	384	145	529	C	T	Mo17-chr1	278190685	0.725898	C	8.46433e-22	500	1.46034	1.50293	0.492813	FALSE	no	yes	no	no	no	no	no	no	no	Zm00001eb056440	NA	+	167	NA	NA	NA
B73-chr1	280456929	G	A	Mo17-chr1:278190784	64.9615	24.3354	0.727478	323	121	323	121	444	G	A	Mo17-chr1	278190784	0.727477	G	6.01211e-18	501	1.48638	1.50441	0.496985	FALSE	no	yes	no	no	no	no	no	no	no	Zm00001eb056440	NA	+	68	NA	NA	NA
B73-chr1	281347747	A	G	Mo17-chr1:278789507	44.4473	12.2683	0.783687	221	61	221	61	282	A	G	Mo17-chr1	278789507	0.783688	A	6.62224e-18	502	1.93206	1.76197	0.523022	FALSE	no	yes	no	no	no	no	no	yes	no	Zm00001eb056740	NA	+	196	Zm00001eb056730	23	+
B73-chr1	281356545	C	G	Mo17-chr1:278797383	25.5421	10.056	0.717513	127	50	127	50	177	C	G	Mo17-chr1	278797383	0.717514	C	0.000717081	503	1.93512	2.17133	0.471239	FALSE	no	no	yes	no	no	yes	no	no	no	Zm00001eb056740	NA	+	0	NA	NA	NA
B73-chr1	281483899	A	C	Mo17-chr1:278918905	40.4249	5.63134	0.877729	201	28	201	28	229	A	C	Mo17-chr1	278918905	0.877729	A	5.28975e-29	504	1.43658	1.14125	0.557282	FALSE	no	no	no	no	no	no	no	no	yes	NA	NA	NA	NA	NA	NA	NA
B73-chr1	281484056	C	T	Mo17-chr1:278918985	53.0955	7.03917	0.882943	264	35	264	35	299	C	T	Mo17-chr1	278918985	0.882943	C	2.451e-40	505	1.60222	1.19212	0.573381	FALSE	no	no	no	no	no	no	no	no	yes	NA	NA	NA	NA	NA	NA	NA
B73-chr1	281484243	G	A	Mo17-chr1:278919153	20.7153	6.83805	0.751825	103	34	103	34	137	G	A	Mo17-chr1	278919153	0.751825	G	0.000409507	506	1.73977	1.30339	0.5717	FALSE	no	no	no	no	no	no	no	no	yes	NA	NA	NA	NA	NA	NA	NA
B73-chr1	281516306	T	C	Mo17-chr1:278949220	103.375	59.9335	0.633004	514	298	514	298	812	T	C	Mo17-chr1	278949220	0.633005	T	6.34745e-10	507	1.23439	1.4402	0.461525	FALSE	yes	no	no	no	no	no	no	no	no	Zm00001eb056780	NA	+	1473	NA	NA	NA
B73-chr1	281677343	A	G	Mo17-chr1:279079730	106.794	71.5984	0.598647	531	356	531	356	887	A	G	Mo17-chr1	279079730	0.598647	A	0.000159659	508	1.56017	1.43494	0.520905	FALSE	yes	no	no	no	no	no	no	no	no	Zm00001eb056880	NA	+	2697	NA	NA	NA
B73-chr1	281677516	C	T	Mo17-chr1:279079892	96.5372	64.3581	0.6	480	320	480	320	800	C	T	Mo17-chr1	279079892	0.6	C	0.000860134	509	1.61335	1.47454	0.522477	FALSE	yes	no	no	no	no	no	no	no	no	Zm00001eb056880	NA	+	2524	NA	NA	NA
B73-chr1	282031454	A	G	Mo17-chr1:279477423	8.04477	0.402238	0.952381	40	2	40	2	42	A	G	Mo17-chr1	279477423	0.952381	A	6.12318e-05	510	1.80349	1.35167	0.5716	FALSE	no	yes	no	no	no	no	no	no	no	Zm00001eb056960	NA	-	28	NA	NA	NA
B73-chr1	282427731	G	A	Mo17-chr1:279904766	305.299	146.012	0.676471	1518	726	1518	726	2244	G	A	Mo17-chr1	279904766	0.676471	G	7.53834e-63	511	1.87347	1.77807	0.513063	FALSE	no	yes	no	no	no	no	no	no	no	Zm00001eb057090	NA	+	713	NA	NA	NA
B73-chr1	282427806	T	C	Mo17-chr1:279904841	272.315	132.336	0.672963	1354	658	1354	658	2012	T	C	Mo17-chr1	279904841	0.672962	T	1.32383e-53	512	1.83988	1.76598	0.510246	FALSE	no	yes	no	no	no	no	no	no	no	Zm00001eb057090	NA	+	638	NA	NA	NA
B73-chr1	282955608	G	A	Mo17-chr1:280515031	66.1682	37.207	0.640078	329	185	329	185	514	G	A	Mo17-chr1	280515031	0.640078	G	1.16657e-05	513	1.96199	2.06021	0.487791	FALSE	yes	no	no	no	no	no	no	no	no	Zm00001eb057220	NA	-	3055	NA	NA	NA
B73-chr1	284657857	G	T	Mo17-chr1:282591356	15.2851	3.41903	0.817205	76	17	76	17	93	G	T	Mo17-chr1	282591356	0.817204	G	5.38046e-05	515	1.90557	1.74226	0.522384	FALSE	no	no	yes	no	no	no	yes	no	no	Zm00001eb057730	NA	+	0	NA	NA	NA
B73-chr1	286022194	C	T	Mo17-chr1:283482023	19.1063	0.201119	0.989583	95	1	95	1	96	C	T	Mo17-chr1	283482023	0.989583	C	1.76742e-22	516	1.63904	1.1578	0.586033	FALSE	no	no	no	no	no	no	no	no	yes	NA	NA	NA	NA	NA	NA	NA
B73-chr1	286174518	A	C	Mo17-chr1:283715924	15.0839	3.62014	0.806451	75	18	75	18	93	A	C	Mo17-chr1	283715924	0.806452	A	0.000241529	517	1.47644	1.54419	0.488786	FALSE	no	no	no	no	no	no	no	no	yes	NA	NA	NA	NA	NA	NA	NA
B73-chr1	286374494	G	T	Mo17-chr1:283905885	8.447	0.804477	0.913043	42	4	42	4	46	G	T	Mo17-chr1	283905885	0.913043	G	0.000836768	518	1.37921	1.33193	0.50872	FALSE	no	no	no	no	no	no	no	yes	no	Zm00001eb058250	NA	+	251	NA	NA	NA
B73-chr1	286392010	A	G	Mo17-chr1:284024963	36.8048	16.2906	0.693182	183	81	183	81	264	A	G	Mo17-chr1	284024963	0.693182	A	2.60396e-05	519	1.60826	1.50838	0.516023	FALSE	no	yes	no	no	no	no	no	no	no	Zm00001eb058280	NA	-	173	NA	NA	NA
B73-chr1	286448314	A	G	Mo17-chr1:284119428	8.64812	0.402238	0.955556	43	2	43	2	45	A	G	Mo17-chr1	284119428	0.955556	A	8.4501e-06	520	1.33602	1.29042	0.508681	FALSE	no	no	no	no	no	no	no	no	yes	NA	NA	NA	NA	NA	NA	NA
B73-chr1	287627322	A	G	Mo17-chr1:27792796	72.4029	43.4417	0.625	360	216	360	216	576	A	G	Mo17-chr1	27792796	0.625	A	0.000109415	521	1.89655	1.79407	0.513884	FALSE	no	no	no	no	no	no	no	no	yes	NA	NA	NA	NA	NA	NA	NA
B73-chr1	288705792	A	G	Mo17-chr1:286585050	24.9388	0.402238	0.984127	124	2	124	2	126	A	G	Mo17-chr1	286585050	0.984127	A	1.15767e-29	524	1.50075	1.21352	0.552911	FALSE	no	no	no	no	no	no	no	no	yes	NA	NA	NA	NA	NA	NA	NA
B73-chr1	288705946	G	A	Mo17-chr1:286585187	44.0451	0.804477	0.982063	219	4	219	4	223	G	A	Mo17-chr1	286585187	0.982063	G	2.22508e-55	525	1.5443	1.25506	0.551662	FALSE	no	no	no	no	no	no	no	no	yes	NA	NA	NA	NA	NA	NA	NA
B73-chr1	288706021	C	T	Mo17-chr1:286585262	37.207	0.201119	0.994624	185	1	185	1	186	C	T	Mo17-chr1	286585262	0.994624	C	1.23914e-49	526	1.54435	1.27969	0.54686	FALSE	no	no	no	no	no	no	no	no	yes	NA	NA	NA	NA	NA	NA	NA
B73-chr1	289259102	G	A	Mo17-chr1:287205087	91.5092	59.129	0.607477	455	294	455	294	749	G	A	Mo17-chr1	287205087	0.607477	G	0.000191793	527	1.26356	1.57351	0.445376	FALSE	no	no	no	no	no	no	no	no	yes	NA	NA	NA	NA	NA	NA	NA
B73-chr1	289288203	G	T	Mo17-chr1:287232426	67.1738	3.01679	0.95702	334	15	334	15	349	G	T	Mo17-chr1	287232426	0.95702	G	6.54966e-76	528	0.801312	1.09506	0.422551	FALSE	no	no	no	no	no	no	no	no	yes	NA	NA	NA	NA	NA	NA	NA
B73-chr1	289288312	C	T	Mo17-chr1:287232531	47.8664	2.01119	0.959677	238	10	238	10	248	C	T	Mo17-chr1	287232531	0.959677	C	1.6666e-53	529	0.801638	1.09264	0.42319	FALSE	no	no	no	no	no	no	no	no	yes	NA	NA	NA	NA	NA	NA	NA
B73-chr1	289348717	T	G	Mo17-chr1:287292157	281.165	86.4812	0.764771	1398	430	1398	430	1828	T	G	Mo17-chr1	287292157	0.76477	T	5.86689e-119	530	1.46822	1.88069	0.438418	FALSE	no	no	no	no	no	no	no	no	yes	NA	NA	NA	NA	NA	NA	NA
B73-chr1	289348793	C	G	Mo17-chr1:287292204	183.421	93.7215	0.661829	912	466	912	466	1378	C	G	Mo17-chr1	287292204	0.661829	C	1.3721e-30	531	1.4477	1.85007	0.438994	FALSE	no	no	no	no	no	no	no	no	yes	NA	NA	NA	NA	NA	NA	NA
B73-chr1	290859123	G	A	Mo17-chr1:288733151	10.6593	1.40783	0.883333	53	7	53	7	60	G	A	Mo17-chr1	288733151	0.883333	G	0.000129457	532	1.45379	1.37894	0.513212	FALSE	no	no	yes	yes	no	no	no	no	no	Zm00001eb059650	NA	-	0	NA	NA	NA
B73-chr1	291890620	A	C	Mo17-chr1:289605432	45.8552	0.804477	0.982759	228	4	228	4	232	A	C	Mo17-chr1	289605432	0.982759	A	4.58193e-58	533	1.2336	1.42235	0.464466	FALSE	yes	no	no	no	no	no	no	no	no	Zm00001eb059800	NA	-	3042	NA	NA	NA
B73-chr1	291890751	A	G	Mo17-chr1:289606133	47.0619	17.6985	0.726708	234	88	234	88	322	A	G	Mo17-chr1	289606133	0.726708	A	1.12672e-11	534	1.17209	1.40237	0.455275	FALSE	yes	no	no	no	no	no	no	no	no	Zm00001eb059800	NA	-	3173	NA	NA	NA
B73-chr1	292131795	C	T	Mo17-chr1:289867643	39.4194	10.2571	0.793522	196	51	196	51	247	C	T	Mo17-chr1	289867643	0.793522	C	1.76458e-16	535	1.44471	1.37587	0.512202	FALSE	no	no	yes	yes	no	no	no	no	no	Zm00001eb059930	NA	-	0	NA	NA	NA
B73-chr1	292131882	A	G	Mo17-chr1:289867734	34.9947	13.2739	0.724999	174	66	174	66	240	A	G	Mo17-chr1	289867734	0.725	A	2.03126e-07	536	1.38693	1.32364	0.511676	FALSE	no	yes	no	no	no	no	no	no	no	Zm00001eb059930	NA	-	65	NA	NA	NA
B73-chr1	293222113	T	G	Mo17-chr1:291080073	32.7824	7.44141	0.815	163	37	163	37	200	T	G	Mo17-chr1	291080073	0.815	T	2.47265e-15	537	1.92178	1.31498	0.593735	FALSE	no	no	no	no	no	no	no	no	yes	NA	NA	NA	NA	NA	NA	NA
B73-chr1	293272546	A	G	Mo17-chr1:291164774	17.8996	4.82686	0.787611	89	24	89	24	113	A	G	Mo17-chr1	291164774	0.787611	A	7.1616e-05	538	1.55945	1.4432	0.519358	FALSE	no	yes	no	no	no	no	no	no	no	Zm00001eb060250	NA	-	54	NA	NA	NA
B73-chr1	293273324	A	G	Mo17-chr1:291167292	33.9891	6.83805	0.832512	169	34	169	34	203	A	G	Mo17-chr1	291167292	0.832512	A	4.6895e-18	539	1.67538	1.5253	0.523445	FALSE	no	yes	no	no	no	no	no	no	no	Zm00001eb060250	NA	-	832	NA	NA	NA
B73-chr1	293318818	C	T	Mo17-chr1:291226491	40.8272	0.201119	0.995098	203	1	203	1	204	C	T	Mo17-chr1	291226491	0.995098	C	4.78277e-55	540	1.45831	1.29919	0.528853	FALSE	no	no	no	no	no	no	no	no	yes	NA	NA	NA	NA	NA	NA	NA
B73-chr1	293329206	C	T	Mo17-chr1:291302331	75.4197	44.4473	0.629195	375	221	375	221	596	C	T	Mo17-chr1	291302331	0.629195	C	1.40872e-05	541	1.92442	2.11806	0.476049	FALSE	no	no	yes	yes	no	no	no	no	no	Zm00001eb060260	NA	-	0	NA	NA	NA
B73-chr1	293329296	C	T	Mo17-chr1:291302410	86.2801	36.0003	0.705592	429	179	429	179	608	C	T	Mo17-chr1	291302410	0.705592	C	1.53938e-20	542	1.90423	2.11875	0.473338	FALSE	no	no	yes	yes	no	no	no	no	no	Zm00001eb060260	NA	-	0	NA	NA	NA
B73-chr1	293329406	A	C	Mo17-chr1:291302496	57.5201	29.7656	0.658987	286	148	286	148	434	A	C	Mo17-chr1	291302496	0.658986	A	1.88433e-06	543	1.91311	2.11422	0.475032	FALSE	no	yes	no	no	no	no	no	no	no	Zm00001eb060260	NA	-	71	NA	NA	NA
B73-chr1	293672698	G	T	Mo17-chr1:291589073	43.4417	16.894	0.72	216	84	216	84	300	G	T	Mo17-chr1	291589073	0.72	G	9.27779e-10	544	1.63138	1.70824	0.488491	FALSE	yes	no	no	no	no	no	no	no	no	Zm00001eb060390	NA	-	2127	NA	NA	NA
B73-chr1	294100132	A	T	Mo17-chr1:291883864	71.1962	41.8328	0.629893	354	208	354	208	562	A	T	Mo17-chr1	291883864	0.629893	A	4.75604e-05	546	1.61716	1.17303	0.579587	FALSE	no	yes	no	no	no	no	no	yes	no	Zm00001eb060530	NA	+	559	Zm00001eb060520	469	-
B73-chr1	294531850	G	A	Mo17-chr1:292299140	19.9108	3.01679	0.868421	99	15	99	15	114	G	A	Mo17-chr1	292299140	0.868421	G	2.033e-11	547	2.06106	1.79597	0.534365	FALSE	no	no	no	no	no	no	no	yes	no	Zm00001eb060680	NA	+	46	NA	NA	NA
B73-chr1	295610202	C	T	Mo17-chr1:185986247	19.5086	5.83245	0.769842	97	29	97	29	126	C	T	Mo17-chr1	185986247	0.769841	C	0.000122086	548	1.4868	1.66706	0.471422	FALSE	no	no	no	no	no	no	no	no	yes	NA	NA	NA	NA	NA	NA	NA
B73-chr1	296212998	C	T	Mo17-chr1:293435068	13.6761	0.201119	0.985507	68	1	68	1	69	C	T	Mo17-chr1	293435068	0.985507	C	2.34003e-14	549	1.35308	1.38692	0.493824	FALSE	no	yes	no	no	no	no	no	no	no	Zm00001eb061200	NA	-	90	NA	NA	NA
B73-chr1	296224358	C	A	Mo17-chr1:293493457	51.0843	25.7432	0.664922	254	128	254	128	382	C	A	Mo17-chr1	293493457	0.664921	C	7.99743e-06	550	1.49755	1.59948	0.483544	FALSE	no	yes	no	no	no	no	no	no	no	Zm00001eb061210	NA	+	382	NA	NA	NA
B73-chr1	296256014	A	C	Mo17-chr1:293498953	80.0454	4.42462	0.947619	398	22	398	22	420	A	C	Mo17-chr1	293498953	0.947619	A	4.00075e-87	551	1.96829	2.04365	0.490608	FALSE	yes	no	no	no	no	no	no	no	no	Zm00001eb061240	NA	+	2993	NA	NA	NA
B73-chr1	296820552	C	T	Mo17-chr1:294123373	41.0283	4.02238	0.910714	204	20	204	20	224	C	T	Mo17-chr1	294123373	0.910714	C	5.81181e-35	552	1.48798	1.28369	0.536853	FALSE	yes	no	no	no	no	no	no	yes	no	Zm00001eb061400	NA	+	2888	Zm00001eb061390	92	+
B73-chr1	298113533	T	C	Mo17-chr1:295608017	42.4361	9.05036	0.824219	211	45	211	45	256	T	C	Mo17-chr1	295608017	0.824219	T	2.92713e-22	555	1.28444	1.61863	0.442442	FALSE	no	no	yes	yes	no	no	no	no	no	Zm00001eb061930	NA	+	0	NA	NA	NA
B73-chr1	298197038	A	G	Mo17-chr4:37268781	13.6761	0.804477	0.944444	68	4	68	4	72	A	G	Mo17-chr4	37268781	0.944444	A	5.67813e-11	556	1.06911	1.01342	0.51337	FALSE	no	no	no	no	no	no	no	no	yes	NA	NA	NA	NA	NA	NA	NA
B73-chr1	298197122	C	T	Mo17-chr4:37268676	11.4638	1.0056	0.919355	57	5	57	5	62	C	T	Mo17-chr4	37268676	0.919355	C	4.48023e-07	557	1.07745	1.01194	0.515675	FALSE	no	no	no	no	no	no	no	no	yes	NA	NA	NA	NA	NA	NA	NA
B73-chr1	300165065	A	G	Mo17-chr1:298105365	29.3634	11.2627	0.722772	146	56	146	56	202	A	G	Mo17-chr1	298105365	0.722772	A	1.94986e-05	558	1.65871	1.87071	0.469967	FALSE	yes	no	no	no	no	no	no	no	no	Zm00001eb062530	NA	+	1788	NA	NA	NA
B73-chr1	300189463	C	T	Mo17-chr1:298142144	156.068	100.358	0.608628	776	499	776	499	1275	C	T	Mo17-chr1	298142144	0.608627	C	9.17264e-11	559	1.47719	1.51699	0.493353	FALSE	no	yes	no	no	no	no	no	no	no	Zm00001eb062570	NA	+	513	NA	NA	NA
B73-chr1	300420773	C	T	Mo17-chr1:298294582	15.4862	1.20671	0.927711	77	6	77	6	83	C	T	Mo17-chr1	298294582	0.927711	C	1.07606e-11	560	1.29819	1.0604	0.550409	FALSE	no	no	no	no	no	no	no	no	yes	NA	NA	NA	NA	NA	NA	NA
B73-chr1	300423182	T	G	Mo17-chr1:298297873	31.7768	11.6649	0.731482	158	58	158	58	216	T	G	Mo17-chr1	298297873	0.731481	T	6.43426e-07	561	1.37722	1.39634	0.496553	FALSE	no	no	no	no	no	no	no	no	yes	NA	NA	NA	NA	NA	NA	NA
B73-chr1	300423385	T	A	Mo17-chr1:298298089	33.5869	4.42462	0.883598	167	22	167	22	189	T	A	Mo17-chr1	298298089	0.883598	T	4.94748e-24	562	1.38905	1.44398	0.490306	FALSE	no	no	no	no	no	no	no	no	yes	NA	NA	NA	NA	NA	NA	NA
B73-chr1	300489723	G	A	Mo17-chr1:298333191	107.599	43.0395	0.714286	535	214	535	214	749	G	A	Mo17-chr1	298333191	0.714286	G	9.34196e-29	563	1.32133	1.39722	0.486044	FALSE	yes	no	no	no	no	no	no	no	no	Zm00001eb062680	NA	-	1426	NA	NA	NA
B73-chr1	300492571	G	C	Mo17-chr1:298347375	41.6317	20.7153	0.667742	207	103	207	103	310	G	C	Mo17-chr1	298347375	0.667742	G	0.000357427	564	2.05554	1.98039	0.509309	FALSE	yes	no	no	no	no	no	no	no	no	Zm00001eb062680	NA	-	4274	NA	NA	NA
B73-chr1	300945534	G	A	Mo17-chr1:298785378	129.118	42.235	0.753521	642	210	642	210	852	G	A	Mo17-chr1	298785378	0.753521	G	1.95174e-48	565	1.50881	1.27801	0.541408	FALSE	yes	no	no	no	no	no	no	no	no	Zm00001eb062860	NA	-	1730	NA	NA	NA
B73-chr1	300947366	T	C	Mo17-chr1:298787182	46.0563	13.0727	0.778912	229	65	229	65	294	T	C	Mo17-chr1	298787182	0.778912	T	5.02899e-18	566	1.73842	1.7917	0.492452	FALSE	yes	no	no	no	no	no	no	yes	no	Zm00001eb062860	NA	-	3562	Zm00001eb062870	187	-
B73-chr1	300947493	T	C	Mo17-chr1:298787348	30.9723	9.4526	0.766169	154	47	154	47	201	T	C	Mo17-chr1	298787348	0.766169	T	1.34008e-09	567	1.68523	1.74325	0.491538	FALSE	yes	no	no	no	no	no	no	yes	no	Zm00001eb062860	NA	-	3689	Zm00001eb062870	60	-
B73-chr1	301897165	A	G	Mo17-chr1:299733988	20.7153	0.402238	0.980952	103	2	103	2	105	A	G	Mo17-chr1	299733988	0.980952	A	2.0352e-23	568	1.73572	1.22346	0.586556	FALSE	no	no	yes	yes	no	no	no	no	no	Zm00001eb063210	NA	+	0	NA	NA	NA
B73-chr1	301897248	C	G	Mo17-chr1:299734071	21.1175	0.603357	0.972222	105	3	105	3	108	C	G	Mo17-chr1	299734071	0.972222	C	1.04483e-22	569	1.73108	1.21265	0.588056	FALSE	no	no	yes	no	no	yes	no	no	no	Zm00001eb063210	NA	+	0	NA	NA	NA
B73-chr1	302237169	G	T	Mo17-chr1:299918885	28.9612	2.81567	0.911392	144	14	144	14	158	G	T	Mo17-chr1	299918885	0.911392	G	1.17245e-23	570	1.43353	1.37496	0.510428	FALSE	no	no	no	no	no	no	no	no	yes	NA	NA	NA	NA	NA	NA	NA
B73-chr1	302241298	G	T	Mo17-chr1:299923246	30.369	11.0616	0.733009	151	55	151	55	206	G	T	Mo17-chr1	299923246	0.73301	G	1.46342e-06	571	1.87022	1.87114	0.499878	FALSE	no	no	no	no	no	no	no	no	yes	NA	NA	NA	NA	NA	NA	NA
B73-chr1	303702938	C	T	Mo17-chr1:301214271	19.1063	1.20671	0.940594	95	6	95	6	101	C	T	Mo17-chr1	301214271	0.940594	C	1.17823e-16	572	1.84183	1.97587	0.482446	FALSE	no	yes	no	no	no	no	no	no	no	Zm00001eb063930	NA	+	659	NA	NA	NA
B73-chr1	303703038	T	C	Mo17-chr1:301214690	20.5142	3.82126	0.842976	102	19	102	19	121	T	C	Mo17-chr1	301214690	0.842975	T	5.97633e-10	573	1.81892	1.92243	0.486168	FALSE	no	yes	no	no	no	no	no	no	no	Zm00001eb063930	NA	+	559	NA	NA	NA
B73-chr2	765753	A	T	Mo17-chr2:405467	93.1182	61.3413	0.602865	463	305	463	305	768	A	T	Mo17-chr2	405467	0.602865	A	0.000624181	1261	1.81318	1.57867	0.53457	FALSE	no	no	yes	no	no	no	yes	no	no	Zm00001eb065630	NA	+	0	NA	NA	NA
B73-chr2	1029270	G	C	Mo17-chr2:662673	13.475	2.81567	0.827161	67	14	67	14	81	G	C	Mo17-chr2	662673	0.82716	G	0.000368508	1262	1.54902	1.28459	0.546659	FALSE	no	no	no	no	no	no	no	no	yes	NA	NA	NA	NA	NA	NA	NA
B73-chr2	1190423	A	G	Mo17-chr2:816173	22.3242	0.804477	0.965217	111	4	111	4	115	A	G	Mo17-chr2	816173	0.965217	A	2.92456e-23	1263	1.51983	1.38096	0.523936	FALSE	yes	no	no	no	no	no	no	no	no	Zm00001eb065760	NA	-	3186	NA	NA	NA
B73-chr2	1190513	C	A	Mo17-chr2:816459	23.1287	0.402238	0.982906	115	2	115	2	117	C	A	Mo17-chr2	816459	0.982906	C	5.51981e-27	1264	1.48799	1.31954	0.53	FALSE	yes	no	no	no	no	no	no	no	no	Zm00001eb065760	NA	-	3276	NA	NA	NA
B73-chr2	1608066	A	T	Mo17-chr2:1332131	14.8828	2.81567	0.840909	74	14	74	14	88	A	T	Mo17-chr2	1332131	0.840909	A	9.42578e-06	1265	1.56351	1.45317	0.518287	FALSE	no	no	yes	yes	no	no	no	no	no	Zm00001eb065970	NA	+	0	NA	NA	NA
B73-chr2	1803523	T	C	Mo17-chr2:1497221	56.9167	31.7768	0.641723	283	158	283	158	441	T	C	Mo17-chr2	1497221	0.641723	T	0.00019555	1267	2.15057	1.93573	0.526288	FALSE	no	no	yes	no	yes	no	no	no	no	Zm00001eb066090	NA	-	0	NA	NA	NA
B73-chr2	1803617	G	C	Mo17-chr2:1497282	65.766	32.3802	0.670082	327	161	327	161	488	G	C	Mo17-chr2	1497282	0.670082	G	2.21438e-09	1268	2.19553	1.93858	0.531077	FALSE	no	no	yes	no	yes	no	no	no	no	Zm00001eb066090	NA	-	0	NA	NA	NA
B73-chr2	1804605	C	G	Mo17-chr2:1498333	38.4138	16.0895	0.704798	191	80	191	80	271	C	G	Mo17-chr2	1498333	0.704797	C	9.2312e-07	1269	1.84496	1.56544	0.540981	FALSE	no	no	yes	no	no	yes	no	no	no	Zm00001eb066100	NA	+	0	NA	NA	NA
B73-chr2	1899856	T	C	Mo17-chr2:1550956	37.207	16.4918	0.692883	185	82	185	82	267	T	C	Mo17-chr2	1550956	0.692884	T	2.1929e-05	1270	1.23727	1.67157	0.425348	FALSE	no	no	yes	yes	no	no	no	no	no	Zm00001eb066210	NA	+	0	NA	NA	NA
B73-chr2	2400836	A	T	Mo17-chr2:2220390	23.1287	4.2235	0.845588	115	21	115	21	136	A	T	Mo17-chr2	2220390	0.845588	A	5.92388e-12	1271	1.57646	1.51858	0.509351	FALSE	yes	no	no	no	no	no	no	no	no	Zm00001eb066610	NA	-	3173	NA	NA	NA
B73-chr2	2478950	G	A	Mo17-chr2:2263270	12.2683	1.81007	0.871429	61	9	61	9	70	G	A	Mo17-chr2	2263270	0.871429	G	2.18855e-05	1272	1.51794	1.48255	0.505896	FALSE	no	no	no	no	no	no	no	no	yes	NA	NA	NA	NA	NA	NA	NA
B73-chr2	2777873	T	C	Mo17-chr2:2478226	53.4977	12.8716	0.806061	266	64	266	64	330	T	C	Mo17-chr2	2478226	0.806061	T	5.14634e-26	1273	1.71555	1.85974	0.479836	FALSE	no	no	no	no	no	no	no	no	yes	NA	NA	NA	NA	NA	NA	NA
B73-chr2	2840861	C	G	Mo17-chr2:2575242	33.9891	12.8716	0.725322	169	64	169	64	233	C	G	Mo17-chr2	2575242	0.725322	C	3.99808e-07	1274	1.66158	1.48061	0.528797	FALSE	no	yes	no	no	no	no	no	yes	no	Zm00001eb066830	NA	+	547	Zm00001eb066820	565	+
B73-chr2	2927383	G	C	Mo17-chr2:2794843	32.3802	13.2739	0.709251	161	66	161	66	227	G	C	Mo17-chr2	2794843	0.709251	G	2.64362e-05	1275	1.82394	1.48702	0.55088	FALSE	no	yes	no	no	no	no	no	no	no	Zm00001eb066880	NA	-	108	NA	NA	NA
B73-chr2	2927587	A	C	Mo17-chr2:2796074	77.632	33.5869	0.698011	386	167	386	167	553	A	C	Mo17-chr2	2796074	0.698011	A	1.2156e-16	1276	1.83316	1.37638	0.571159	FALSE	no	yes	no	no	no	no	no	no	no	Zm00001eb066880	NA	-	312	NA	NA	NA
B73-chr2	2927712	G	T	Mo17-chr2:2796193	105.386	32.5813	0.763848	524	162	524	162	686	G	T	Mo17-chr2	2796193	0.763848	G	8.20759e-42	1277	1.80078	1.36616	0.568618	FALSE	no	yes	no	no	no	no	no	no	no	Zm00001eb066880	NA	-	437	NA	NA	NA
B73-chr2	2927804	A	G	Mo17-chr2:2796260	65.1626	22.9276	0.739726	324	114	324	114	438	A	G	Mo17-chr2	2796260	0.739726	A	4.2351e-20	1278	1.77299	1.36886	0.564314	FALSE	no	yes	no	no	no	no	no	no	no	Zm00001eb066880	NA	-	529	NA	NA	NA
B73-chr2	3075784	G	T	Mo17-chr2:2888327	26.7488	10.2571	0.722825	133	51	133	51	184	G	T	Mo17-chr2	2888327	0.722826	G	0.00013291	1279	1.56574	1.49183	0.512087	FALSE	no	no	yes	no	no	no	yes	no	no	Zm00001eb066960	NA	-	0	NA	NA	NA
B73-chr2	3076503	G	A	Mo17-chr2:2889046	150.035	57.319	0.723569	746	285	746	285	1031	G	A	Mo17-chr2	2889046	0.723569	G	2.93333e-45	1280	1.40342	1.41083	0.498682	FALSE	no	no	yes	yes	no	no	no	no	no	Zm00001eb066960	NA	-	0	NA	NA	NA
B73-chr2	3328636	A	G	Mo17-chr2:3135062	20.9164	7.03917	0.748202	104	35	104	35	139	A	G	Mo17-chr2	3135062	0.748201	A	0.000552768	1281	1.5446	1.50547	0.506415	FALSE	yes	no	no	no	no	no	no	no	no	Zm00001eb067060	NA	-	2998	NA	NA	NA
B73-chr2	4025853	T	A	Mo17-chr2:3695163	23.7321	7.03917	0.771242	118	35	118	35	153	T	A	Mo17-chr2	3695163	0.771242	T	1.28315e-06	1283	1.70639	1.70772	0.499804	FALSE	no	no	no	no	no	no	no	yes	no	Zm00001eb067500	NA	+	66	NA	NA	NA
B73-chr2	4025949	A	T	Mo17-chr2:3695258	33.788	11.6649	0.743363	168	58	168	58	226	A	T	Mo17-chr2	3695258	0.743363	A	1.1495e-08	1284	1.64002	1.70121	0.490843	FALSE	no	no	no	no	no	no	no	yes	no	Zm00001eb067500	NA	+	162	NA	NA	NA
B73-chr2	4026028	C	G	Mo17-chr2:3695335	25.7432	9.85484	0.723163	128	49	128	49	177	C	G	Mo17-chr2	3695335	0.723164	C	0.000266124	1285	1.57744	1.69015	0.482753	FALSE	no	no	no	no	no	no	no	yes	no	Zm00001eb067500	NA	+	241	NA	NA	NA
B73-chr2	4034146	A	G	Mo17-chr2:3700966	17.0951	3.62014	0.825243	85	18	85	18	103	A	G	Mo17-chr2	3700966	0.825243	A	1.51846e-06	1286	1.94816	1.92738	0.502681	FALSE	no	yes	no	no	no	no	no	no	no	Zm00001eb067510	NA	+	274	NA	NA	NA
B73-chr2	4263174	A	G	Mo17-chr2:3905252	24.5365	9.25148	0.72619	122	46	122	46	168	A	G	Mo17-chr2	3905252	0.72619	A	0.000618455	1287	1.74524	1.21314	0.58993	FALSE	no	yes	no	no	no	no	no	no	no	Zm00001eb067610	NA	+	141	NA	NA	NA
B73-chr2	4408558	T	A	Mo17-chr2:4157589	28.9612	10.056	0.742268	144	50	144	50	194	T	A	Mo17-chr2	4157589	0.742268	T	8.65254e-07	1288	1.5057	1.55962	0.491205	FALSE	yes	no	no	no	no	no	no	no	no	Zm00001eb067700	NA	-	3132	NA	NA	NA
B73-chr2	4545573	G	A	Mo17-chr2:4254189	177.789	104.381	0.630078	884	519	884	519	1403	G	A	Mo17-chr2	4254189	0.630078	G	4.50022e-19	1289	1.40456	1.46283	0.489839	FALSE	no	no	yes	yes	no	no	no	no	no	Zm00001eb067750	NA	-	0	NA	NA	NA
B73-chr2	4889939	C	G	Mo17-chr2:4603795	55.71	27.5533	0.669082	277	137	277	137	414	C	G	Mo17-chr2	4603795	0.669082	C	2.71584e-07	1290	2.20916	1.96248	0.529566	FALSE	yes	no	no	no	no	no	no	no	no	Zm00001eb067970	NA	+	1520	NA	NA	NA
B73-chr2	4907669	A	T	Mo17-chr2:4619719	29.5645	11.866	0.713593	147	59	147	59	206	A	T	Mo17-chr2	4619719	0.713592	A	8.08344e-05	1291	1.8711	1.4553	0.5625	FALSE	no	no	yes	no	no	yes	no	no	no	Zm00001eb068000	NA	+	0	NA	NA	NA
B73-chr2	5119614	T	G	Mo17-chr2:4785807	19.5086	1.60895	0.92381	97	8	97	8	105	T	G	Mo17-chr2	4785807	0.92381	T	1.84333e-15	1292	1.31365	1.07822	0.549215	FALSE	no	yes	no	no	no	no	no	no	no	Zm00001eb068140	NA	-	820	NA	NA	NA
B73-chr2	5780722	T	G	Mo17-chr2:5430877	26.3466	9.65372	0.731843	131	48	131	48	179	T	G	Mo17-chr2	5430877	0.731844	T	4.35247e-05	1296	1.62847	1.87886	0.464305	FALSE	yes	no	no	no	no	no	no	no	no	Zm00001eb068540	NA	-	2981	NA	NA	NA
B73-chr2	6063670	C	A	Mo17-chr2:5787004	39.0171	9.05036	0.811715	194	45	194	45	239	C	A	Mo17-chr2	5787004	0.811715	C	1.51338e-18	1297	1.80495	1.67403	0.518815	FALSE	no	yes	no	no	no	no	no	no	no	Zm00001eb068620	NA	-	281	NA	NA	NA
B73-chr2	6220680	G	C	Mo17-chr2:5882342	30.1679	10.8604	0.735295	150	54	150	54	204	G	C	Mo17-chr2	5882342	0.735294	G	1.1299e-06	1298	1.80666	1.99587	0.47512	FALSE	yes	no	no	no	no	no	no	no	no	Zm00001eb068700	NA	-	1848	NA	NA	NA
B73-chr2	6578358	C	T	Mo17-chr2:6326280	150.638	75.2186	0.666963	749	374	749	374	1123	C	T	Mo17-chr2	6326280	0.666963	C	5.59902e-26	1299	1.3224	1.66453	0.442728	FALSE	no	yes	no	no	no	no	no	no	no	Zm00001eb068980	NA	-	650	NA	NA	NA
B73-chr2	6578449	C	T	Mo17-chr2:6326370	146.012	70.3917	0.67472	726	350	726	350	1076	C	T	Mo17-chr2	6326370	0.674721	C	1.74286e-27	1300	1.32678	1.68016	0.441241	FALSE	no	yes	no	no	no	no	no	no	no	Zm00001eb068980	NA	-	741	NA	NA	NA
B73-chr2	7156356	T	C	Mo17-chr2:6998944	26.3466	3.01679	0.89726	131	15	131	15	146	T	C	Mo17-chr2	6998944	0.89726	T	1.61072e-19	1301	1.63461	1.4479	0.530286	FALSE	no	yes	no	no	no	no	no	no	no	Zm00001eb069330	NA	+	444	NA	NA	NA
B73-chr2	7526630	C	A	Mo17-chr2:7495982	29.7656	12.4694	0.704761	148	62	148	62	210	C	A	Mo17-chr2	7495982	0.704762	C	0.000308888	1302	1.59421	1.63155	0.494212	FALSE	no	no	no	no	no	no	no	yes	no	Zm00001eb069500	NA	-	985	NA	NA	NA
B73-chr2	7675496	A	G	Mo17-chr2:7677567	10.4582	1.60895	0.866667	52	8	52	8	60	A	G	Mo17-chr2	7677567	0.866667	A	0.000928769	1305	1.54102	1.14038	0.574708	FALSE	no	no	no	no	no	no	no	no	yes	NA	NA	NA	NA	NA	NA	NA
B73-chr2	7969471	G	A	Mo17-chr2:7815869	24.9388	8.84924	0.738095	124	44	124	44	168	G	A	Mo17-chr2	7815869	0.738095	G	7.64903e-05	1306	1.68334	1.81004	0.481865	FALSE	no	no	no	no	no	no	no	no	yes	NA	NA	NA	NA	NA	NA	NA
B73-chr2	9582428	A	T	Mo17-chr2:9712469	14.0783	3.01679	0.823529	70	15	70	15	85	A	T	Mo17-chr2	9712469	0.823529	A	0.00023088	1307	2.03633	2.00896	0.503383	FALSE	no	no	yes	no	no	yes	no	no	no	Zm00001eb070410	NA	-	0	NA	NA	NA
B73-chr2	9803264	T	G	Mo17-chr2:9780273	107.398	54.5033	0.663355	534	271	534	271	805	T	G	Mo17-chr2	9780273	0.663354	T	1.55194e-16	1309	1.56019	1.67867	0.48171	FALSE	yes	no	no	no	no	no	no	no	no	Zm00001eb070460	NA	+	2562	NA	NA	NA
B73-chr2	9803454	C	A	Mo17-chr2:9780464	50.2798	27.1511	0.649351	250	135	250	135	385	C	A	Mo17-chr2	9780464	0.649351	C	0.00041874	1310	1.55827	1.76103	0.469457	FALSE	yes	no	no	no	no	no	no	no	no	Zm00001eb070460	NA	+	2372	NA	NA	NA
B73-chr2	9875917	A	C	Mo17-chr2:9881500	64.157	2.61455	0.960843	319	13	319	13	332	A	C	Mo17-chr2	9881500	0.960843	A	8.79185e-74	1311	2.09564	1.45588	0.590069	FALSE	yes	no	no	no	no	no	no	no	no	Zm00001eb070500	NA	-	3393	NA	NA	NA
B73-chr2	9884893	C	A	Mo17-chr2:9893145	16.894	3.01679	0.848485	84	15	84	15	99	C	A	Mo17-chr2	9893145	0.848485	C	8.5056e-08	1312	1.27064	1.57756	0.446121	FALSE	yes	no	no	no	no	no	no	no	no	Zm00001eb070520	NA	-	1128	NA	NA	NA
B73-chr2	9884994	A	G	Mo17-chr2:9893249	21.5197	1.81007	0.922414	107	9	107	9	116	A	G	Mo17-chr2	9893249	0.922414	A	1.32017e-17	1313	1.27801	1.53287	0.454667	FALSE	yes	no	no	no	no	no	no	no	no	Zm00001eb070520	NA	-	1229	NA	NA	NA
B73-chr2	9885123	A	G	Mo17-chr2:9893287	14.6817	1.0056	0.935897	73	5	73	5	78	A	G	Mo17-chr2	9893287	0.935897	A	1.86348e-11	1314	1.2727	1.51254	0.456945	FALSE	yes	no	no	no	no	no	no	no	no	Zm00001eb070520	NA	-	1358	NA	NA	NA
B73-chr2	9928059	A	G	Mo17-chr2:9943456	36.0003	11.4638	0.758474	179	57	179	57	236	A	G	Mo17-chr2	9943456	0.758475	A	5.5248e-11	1315	1.3732	1.28925	0.515765	FALSE	no	no	no	no	no	no	no	no	yes	NA	NA	NA	NA	NA	NA	NA
B73-chr2	10039422	C	A	Mo17-chr2:10020243	10.6593	1.0056	0.913793	53	5	53	5	58	C	A	Mo17-chr2	10020243	0.913793	C	5.33586e-06	1316	1.53476	1.31353	0.538835	FALSE	no	no	no	no	no	no	no	no	yes	NA	NA	NA	NA	NA	NA	NA
B73-chr2	10494705	G	A	Mo17-chr2:10179677	39.6205	3.01679	0.929245	197	15	197	15	212	G	A	Mo17-chr2	10179677	0.929245	G	3.89398e-37	1317	1.55124	1.53726	0.502262	FALSE	yes	no	no	no	no	no	no	no	no	Zm00001eb070820	NA	-	1532	NA	NA	NA
B73-chr2	10494797	A	G	Mo17-chr2:10179769	28.9612	1.20671	0.96	144	6	144	6	150	A	G	Mo17-chr2	10179769	0.96	A	8.08796e-31	1318	1.50032	1.51049	0.498311	FALSE	yes	no	no	no	no	no	no	no	no	Zm00001eb070820	NA	-	1624	NA	NA	NA
B73-chr2	10586425	C	T	Mo17-chr2:10187924	21.922	7.64253	0.741497	109	38	109	38	147	C	T	Mo17-chr2	10187924	0.741497	C	0.00057043	1319	1.58632	1.43505	0.525032	FALSE	yes	no	no	no	no	no	no	no	no	Zm00001eb070830	NA	+	4442	NA	NA	NA
B73-chr2	10586612	A	C	Mo17-chr2:10188110	19.7097	5.83245	0.771654	98	29	98	29	127	A	C	Mo17-chr2	10188110	0.771654	A	7.79398e-05	1320	1.51515	1.41688	0.516758	FALSE	yes	no	no	no	no	no	no	no	no	Zm00001eb070830	NA	+	4255	NA	NA	NA
B73-chr2	10854294	T	C	Mo17-chr2:10378659	27.5533	1.0056	0.964789	137	5	137	5	142	T	C	Mo17-chr2	10378659	0.964789	T	6.85072e-30	1321	1.66903	1.21818	0.578077	FALSE	no	no	no	no	no	no	no	no	yes	NA	NA	NA	NA	NA	NA	NA
B73-chr2	10990506	C	A	Mo17-chr2:10949125	42.4361	21.1175	0.667721	211	105	211	105	316	C	A	Mo17-chr2	10949125	0.667722	C	0.000251943	1322	1.90466	1.3337	0.588156	FALSE	yes	no	no	no	no	no	no	no	no	Zm00001eb071090	NA	+	1222	NA	NA	NA
B73-chr2	10990644	T	C	Mo17-chr2:10949283	45.654	21.922	0.675595	227	109	227	109	336	T	C	Mo17-chr2	10949283	0.675595	T	7.67868e-06	1323	1.85489	1.29652	0.58859	FALSE	yes	no	no	no	no	no	no	no	no	Zm00001eb071090	NA	+	1084	NA	NA	NA
B73-chr2	10990793	G	A	Mo17-chr2:10949429	21.5197	7.44141	0.743055	107	37	107	37	144	G	A	Mo17-chr2	10949429	0.743056	G	0.00064987	1324	1.78851	1.26324	0.586062	FALSE	no	yes	no	no	no	no	no	no	no	Zm00001eb071090	NA	+	935	NA	NA	NA
B73-chr2	11185017	A	C	Mo17-chr2:11114883	94.7271	46.8608	0.669034	471	233	471	233	704	A	C	Mo17-chr2	11114883	0.669034	A	3.15999e-15	1327	1.59571	2.02536	0.440673	FALSE	yes	no	no	no	no	no	no	no	no	Zm00001eb071190	NA	-	1506	NA	NA	NA
B73-chr2	11662694	A	T	Mo17-chr2:11552792	19.5086	2.21231	0.898148	97	11	97	11	108	A	T	Mo17-chr2	11552792	0.898148	A	1.88398e-13	1328	1.52435	1.56122	0.494027	FALSE	no	yes	no	no	no	no	no	yes	no	Zm00001eb071340	NA	+	565	Zm00001eb071330	108	-
B73-chr2	12079380	G	C	Mo17-chr2:11927766	79.2409	42.8384	0.649094	394	213	394	213	607	G	C	Mo17-chr2	11927766	0.649094	G	6.24664e-09	1329	1.29086	1.56126	0.452596	FALSE	no	no	no	no	no	no	no	no	yes	NA	NA	NA	NA	NA	NA	NA
B73-chr2	12102848	C	A	Mo17-chr2:11977557	22.5253	4.2235	0.842105	112	21	112	21	133	C	A	Mo17-chr2	11977557	0.842105	C	2.96285e-11	1331	1.37276	1.9089	0.418314	FALSE	no	yes	no	no	no	no	no	no	no	Zm00001eb071530	NA	+	995	NA	NA	NA
B73-chr2	12162893	C	T	Mo17-chr2:12133529	14.0783	3.21791	0.813953	70	16	70	16	86	C	T	Mo17-chr2	12133529	0.813953	C	0.000651042	1332	1.37591	1.29385	0.515368	FALSE	no	yes	no	no	no	no	no	no	no	Zm00001eb071550	NA	+	203	NA	NA	NA
B73-chr2	12187112	A	T	Mo17-chr2:12155117	48.0675	24.7377	0.660221	239	123	239	123	362	A	T	Mo17-chr2	12155117	0.660221	A	8.48291e-05	1333	1.85675	1.79181	0.508899	FALSE	no	no	no	no	no	no	no	no	yes	NA	NA	NA	NA	NA	NA	NA
B73-chr2	12203065	A	C	Mo17-chr2:12173126	16.6929	2.41343	0.873684	83	12	83	12	95	A	C	Mo17-chr2	12173126	0.873684	A	5.20695e-09	1334	1.07267	0.986191	0.521001	FALSE	no	no	no	no	no	no	no	no	yes	NA	NA	NA	NA	NA	NA	NA
B73-chr2	12272599	C	G	Mo17-chr2:12263056	138.973	73.2074	0.654976	691	364	691	364	1055	C	G	Mo17-chr2	12263056	0.654976	C	2.69064e-20	1335	1.51483	1.5947	0.487158	FALSE	yes	no	no	no	no	no	no	no	no	Zm00001eb071590	NA	-	3481	NA	NA	NA
B73-chr2	12272723	A	T	Mo17-chr2:12263170	100.157	58.5257	0.631178	498	291	498	291	789	A	T	Mo17-chr2	12263170	0.631179	A	4.31292e-09	1336	1.45815	1.56221	0.482772	FALSE	yes	no	no	no	no	no	no	no	no	Zm00001eb071590	NA	-	3605	NA	NA	NA
B73-chr2	12272801	G	A	Mo17-chr2:12263252	58.3245	32.9835	0.638767	290	164	290	164	454	G	A	Mo17-chr2	12263252	0.638767	G	0.000257722	1337	1.42449	1.55297	0.478424	FALSE	yes	no	no	no	no	no	no	no	no	Zm00001eb071590	NA	-	3683	NA	NA	NA
B73-chr2	12636677	C	A	Mo17-chr2:12755589	44.8496	19.1063	0.701258	223	95	223	95	318	C	A	Mo17-chr2	12755589	0.701258	C	3.85648e-08	1338	1.98343	1.68286	0.540991	FALSE	no	no	no	no	no	no	no	no	yes	NA	NA	NA	NA	NA	NA	NA
B73-chr2	12860207	T	C	Mo17-chr2:12994488	18.1007	4.2235	0.810811	90	21	90	21	111	T	C	Mo17-chr2	12994488	0.810811	T	2.64686e-06	1339	2.0728	2.25046	0.479453	FALSE	no	no	yes	no	no	no	yes	no	no	Zm00001eb071930	NA	-	0	NA	NA	NA
B73-chr2	12860298	G	A	Mo17-chr2:12994588	15.2851	2.21231	0.873564	76	11	76	11	87	G	A	Mo17-chr2	12994588	0.873563	G	6.88221e-08	1340	2.04379	2.19721	0.481912	FALSE	no	no	yes	no	no	no	yes	no	no	Zm00001eb071930	NA	-	0	NA	NA	NA
B73-chr2	13830790	G	A	Mo17-chr2:13941830	71.5984	42.235	0.628975	356	210	356	210	566	G	A	Mo17-chr2	13941830	0.628975	G	5.54857e-05	1341	1.42404	1.75108	0.448501	FALSE	no	no	no	no	no	no	no	no	yes	NA	NA	NA	NA	NA	NA	NA
B73-chr2	13831905	T	G	Mo17-chr2:13942287	80.2465	30.9723	0.721519	399	154	399	154	553	T	G	Mo17-chr2	13942287	0.721519	T	6.98606e-22	1342	1.23476	1.48829	0.453448	FALSE	no	no	no	no	no	no	no	no	yes	NA	NA	NA	NA	NA	NA	NA
B73-chr2	13831995	C	G	Mo17-chr2:13942379	59.7324	15.8884	0.789894	297	79	297	79	376	C	G	Mo17-chr2	13942379	0.789894	C	1.35831e-26	1343	1.25232	1.4673	0.460477	FALSE	no	no	no	no	no	no	no	no	yes	NA	NA	NA	NA	NA	NA	NA
B73-chr2	14010261	T	C	Mo17-chr2:14177919	21.3186	7.44141	0.741258	106	37	106	37	143	T	C	Mo17-chr2	14177919	0.741259	T	0.000979707	1344	1.27326	1.2095	0.512839	FALSE	no	no	no	no	no	no	no	no	yes	NA	NA	NA	NA	NA	NA	NA
B73-chr2	14204607	T	G	Mo17-chr2:14351330	54.101	30.1679	0.642004	269	150	269	150	419	T	G	Mo17-chr2	14351330	0.642005	T	0.000462759	1345	1.66945	1.62886	0.506154	FALSE	yes	no	no	no	no	no	no	no	no	Zm00001eb072410	NA	-	3608	NA	NA	NA
B73-chr2	14264845	G	A	Mo17-chr2:14412271	20.9164	3.82126	0.845529	104	19	104	19	123	G	A	Mo17-chr2	14412271	0.845528	G	2.0377e-10	1346	1.63864	1.62308	0.502385	FALSE	no	yes	no	no	no	no	no	no	no	Zm00001eb072430	NA	-	529	NA	NA	NA
B73-chr2	14416706	G	T	Mo17-chr2:14534796	21.5197	7.44141	0.743055	107	37	107	37	144	G	T	Mo17-chr2	14534796	0.743056	G	0.00064987	1347	1.29025	1.6855	0.433588	FALSE	no	yes	no	no	no	no	no	no	no	Zm00001eb072510	NA	-	931	NA	NA	NA
B73-chr2	14676614	T	C	Mo17-chr2:14779731	149.23	89.9003	0.624053	742	447	742	447	1189	T	C	Mo17-chr2	14779731	0.624054	T	8.62832e-14	1349	1.53228	1.65195	0.481209	FALSE	no	yes	no	no	no	no	no	no	no	Zm00001eb072580	NA	+	53	NA	NA	NA
B73-chr2	14928612	C	T	Mo17-chr2:15043923	58.5257	16.2906	0.782259	291	81	291	81	372	C	T	Mo17-chr2	15043923	0.782258	C	1.25917e-24	1350	1.72981	1.9323	0.472354	FALSE	yes	no	no	no	no	no	no	no	no	Zm00001eb072660	NA	+	4015	NA	NA	NA
B73-chr2	15167753	G	A	Mo17-chr2:15319269	28.5589	12.0671	0.702971	142	60	142	60	202	G	A	Mo17-chr2	15319269	0.70297	G	0.000880793	1351	1.19862	1.25691	0.488132	FALSE	no	no	yes	yes	no	no	no	no	no	Zm00001eb072750	NA	+	0	NA	NA	NA
B73-chr2	15167848	G	C	Mo17-chr2:15319364	30.7712	11.2627	0.732057	153	56	153	56	209	G	C	Mo17-chr2	15319364	0.732057	G	1.26978e-06	1352	1.19035	1.24047	0.489691	FALSE	no	no	yes	no	yes	no	no	no	no	Zm00001eb072750	NA	+	0	NA	NA	NA
B73-chr2	15379919	G	A	Mo17-chr2:15550288	35.1958	13.8772	0.717213	175	69	175	69	244	G	A	Mo17-chr2	15550288	0.717213	G	8.63879e-07	1353	1.6921	1.83955	0.479124	FALSE	no	yes	no	no	no	no	no	no	no	Zm00001eb072870	NA	-	749	NA	NA	NA
B73-chr2	15455489	C	T	Mo17-chr2:15614369	43.2406	1.0056	0.977273	215	5	215	5	220	C	T	Mo17-chr2	15614369	0.977273	C	8.02673e-53	1354	0.934369	1.10531	0.458097	FALSE	no	yes	no	no	no	no	no	no	no	Zm00001eb072900	NA	+	377	NA	NA	NA
B73-chr2	16495650	C	A	Mo17-chr2:16418985	28.76	8.84924	0.764706	143	44	143	44	187	C	A	Mo17-chr2	16418985	0.764706	C	1.63503e-08	1355	1.95987	1.92997	0.503843	FALSE	no	no	yes	no	no	yes	no	no	no	Zm00001eb073250	NA	-	0	NA	NA	NA
B73-chr2	16497442	C	T	Mo17-chr2:16420331	17.6985	3.41903	0.838095	88	17	88	17	105	C	T	Mo17-chr2	16420331	0.838095	C	1.03844e-07	1356	1.85412	1.66685	0.526595	FALSE	no	yes	no	no	no	no	no	no	no	Zm00001eb073250	NA	-	979	NA	NA	NA
B73-chr2	16512910	G	A	Mo17-chr2:16553789	28.76	8.447	0.772973	143	42	143	42	185	G	A	Mo17-chr2	16553789	0.772973	G	3.32882e-09	1357	2.02593	2.16411	0.483511	FALSE	yes	no	no	no	no	no	no	no	no	Zm00001eb073280	NA	-	1185	NA	NA	NA
B73-chr2	16519556	G	A	Mo17-chr2:16580394	67.7771	32.9835	0.672655	337	164	337	164	501	G	A	Mo17-chr2	16580394	0.672655	G	2.8159e-10	1359	1.43754	1.59015	0.474798	FALSE	no	no	yes	no	no	yes	no	no	no	Zm00001eb073290	NA	+	0	NA	NA	NA
B73-chr2	16519644	C	T	Mo17-chr2:16580484	86.8835	41.6317	0.676056	432	207	432	207	639	C	T	Mo17-chr2	16580484	0.676056	C	7.09337e-15	1360	1.41436	1.55703	0.475992	FALSE	no	no	yes	no	no	yes	no	no	no	Zm00001eb073290	NA	+	0	NA	NA	NA
B73-chr2	16627328	A	G	Mo17-chr2:16731678	22.5253	5.43022	0.805755	112	27	112	27	139	A	G	Mo17-chr2	16731678	0.805755	A	1.79323e-08	1361	1.66264	1.79453	0.480926	FALSE	no	yes	no	no	no	no	no	no	no	Zm00001eb073370	NA	-	258	NA	NA	NA
B73-chr2	16627727	G	C	Mo17-chr2:16732074	16.6929	0.804477	0.954023	83	4	83	4	87	G	C	Mo17-chr2	16732074	0.954023	G	3.20817e-15	1362	1.92588	1.83201	0.51249	FALSE	no	yes	no	no	no	no	no	no	no	Zm00001eb073370	NA	-	657	NA	NA	NA
B73-chr2	16853493	C	T	Mo17-chr2:16876510	20.7153	3.62014	0.85124	103	18	103	18	121	C	T	Mo17-chr2	16876510	0.85124	C	1.04352e-10	1363	1.25506	1.31506	0.488328	FALSE	no	no	no	no	no	no	no	no	yes	NA	NA	NA	NA	NA	NA	NA
B73-chr2	16923409	G	C	Mo17-chr2:16933222	16.4918	4.2235	0.796117	82	21	82	21	103	G	C	Mo17-chr2	16933222	0.796117	G	0.000134648	1364	1.64203	1.61788	0.503704	FALSE	no	no	no	no	no	no	no	no	yes	NA	NA	NA	NA	NA	NA	NA
B73-chr2	17029781	G	A	Mo17-chr2:17044485	37.6093	8.24588	0.820176	187	41	187	41	228	G	A	Mo17-chr2	17044485	0.820175	G	8.43153e-19	1365	1.59334	1.82834	0.465661	FALSE	no	no	yes	no	no	yes	no	no	no	Zm00001eb073530	NA	-	0	NA	NA	NA
B73-chr2	17451981	T	C	Mo17-chr2:17739062	148.828	98.7495	0.601137	740	491	740	491	1231	T	C	Mo17-chr2	17739062	0.601137	T	1.83181e-08	1366	1.36824	1.32102	0.508779	FALSE	no	no	no	no	no	no	no	no	yes	NA	NA	NA	NA	NA	NA	NA
B73-chr2	17452085	C	T	Mo17-chr2:17739166	143.197	87.6879	0.620209	712	436	712	436	1148	C	T	Mo17-chr2	17739166	0.620209	C	3.32003e-12	1367	1.34244	1.32656	0.502976	FALSE	no	no	no	no	no	no	no	no	yes	NA	NA	NA	NA	NA	NA	NA
B73-chr2	17549793	C	A	Mo17-chr2:17758893	223.443	164.717	0.575647	1111	819	1111	819	1930	C	A	Mo17-chr2	17758893	0.575648	C	2.43131e-07	1368	0.980415	1.09191	0.473099	FALSE	no	no	no	no	no	no	no	no	yes	NA	NA	NA	NA	NA	NA	NA
B73-chr2	18297578	T	G	Mo17-chr2:18464740	16.0895	4.2235	0.792079	80	21	80	21	101	T	G	Mo17-chr2	18464740	0.792079	T	0.000351754	1369	2.02594	1.44499	0.583688	FALSE	no	no	no	no	no	no	no	no	yes	NA	NA	NA	NA	NA	NA	NA
B73-chr2	18523241	T	C	Mo17-chr8:73787277	14.6817	1.81007	0.890244	73	9	73	9	82	T	C	Mo17-chr8	73787277	0.890244	T	2.11343e-08	1370	1.22833	1.37221	0.472336	FALSE	no	no	yes	no	no	yes	no	no	no	Zm00001eb073830	NA	-	0	NA	NA	NA
B73-chr2	18756677	T	C	Mo17-chr2:19014381	12.6705	2.41343	0.84	63	12	63	12	75	T	C	Mo17-chr2	19014381	0.84	T	0.000318802	1371	1.63354	1.88655	0.464061	FALSE	no	yes	no	no	no	no	no	no	no	Zm00001eb073880	NA	+	508	NA	NA	NA
B73-chr2	20800725	C	T	Mo17-chr2:21316311	7.24029	0.201119	0.972973	36	1	36	1	37	C	T	Mo17-chr2	21316311	0.972973	C	8.08978e-05	1372	0.895554	0.729285	0.551165	FALSE	no	yes	no	no	no	no	no	no	no	Zm00001eb074580	NA	-	113	NA	NA	NA
B73-chr2	22115994	C	G	Mo17-chr2:22153970	93.9226	58.1234	0.617725	467	289	467	289	756	C	G	Mo17-chr2	22153970	0.617725	C	3.5293e-06	1373	1.81133	1.81226	0.499873	FALSE	no	yes	no	no	no	no	no	no	no	Zm00001eb074930	NA	+	798	NA	NA	NA
B73-chr2	22974885	G	A	Mo17-chr2:22425847	71.3973	39.4194	0.644283	355	196	355	196	551	G	A	Mo17-chr2	22425847	0.644283	G	6.06889e-07	1374	1.82457	1.81917	0.50074	FALSE	no	no	no	no	no	no	no	no	yes	NA	NA	NA	NA	NA	NA	NA
B73-chr2	29459146	A	G	Mo17-chr2:30466743	37.8104	18.1007	0.676259	188	90	188	90	278	A	G	Mo17-chr2	30466743	0.676259	A	0.000397641	1377	1.90464	1.86216	0.505639	FALSE	no	no	no	no	no	no	no	no	yes	NA	NA	NA	NA	NA	NA	NA
B73-chr2	29459274	G	A	Mo17-chr2:30467139	40.8272	1.81007	0.957547	203	9	203	9	212	G	A	Mo17-chr2	30467139	0.957547	G	1.43458e-44	1378	1.87053	1.67496	0.52758	FALSE	no	no	no	no	no	no	no	no	yes	NA	NA	NA	NA	NA	NA	NA
B73-chr2	29459381	G	A	Mo17-chr2:30467271	29.7656	1.40783	0.954839	148	7	148	7	155	G	A	Mo17-chr2	30467271	0.954839	G	6.48669e-31	1379	1.83554	1.63662	0.528645	FALSE	no	no	no	no	no	no	no	no	yes	NA	NA	NA	NA	NA	NA	NA
B73-chr2	31153586	T	C	Mo17-chr2:32276964	115.04	49.8775	0.697561	572	248	572	248	820	T	C	Mo17-chr2	32276964	0.697561	T	1.70657e-26	1380	1.08586	1.12005	0.49225	FALSE	no	no	yes	no	no	yes	no	no	no	Zm00001eb077720	NA	+	0	NA	NA	NA
B73-chr2	32127508	T	G	Mo17-chr2:33272750	11.866	2.21231	0.842857	59	11	59	11	70	T	G	Mo17-chr2	33272750	0.842857	T	0.00083964	1382	1.18254	1.12704	0.512016	FALSE	no	no	no	no	no	no	no	no	yes	NA	NA	NA	NA	NA	NA	NA
B73-chr2	32506937	C	G	Mo17-chr2:33762157	20.313	2.61455	0.885965	101	13	101	13	114	C	G	Mo17-chr2	33762157	0.885965	C	3.79385e-13	1383	1.22798	1.24311	0.49694	FALSE	no	no	no	no	no	no	no	no	yes	NA	NA	NA	NA	NA	NA	NA
B73-chr2	32507018	C	T	Mo17-chr2:33762238	20.7153	4.82686	0.811024	103	24	103	24	127	C	T	Mo17-chr2	33762238	0.811024	C	8.0284e-08	1384	1.21092	1.22918	0.496258	FALSE	no	no	no	no	no	no	no	no	yes	NA	NA	NA	NA	NA	NA	NA
B73-chr2	32545081	T	G	Mo17-chr2:33841319	40.8272	15.6873	0.72242	203	78	203	78	281	T	G	Mo17-chr2	33841319	0.72242	T	3.37151e-09	1385	1.40864	1.3605	0.508692	FALSE	no	no	no	no	no	no	no	no	yes	NA	NA	NA	NA	NA	NA	NA
B73-chr2	32545175	T	G	Mo17-chr2:33841407	41.0283	15.0839	0.731183	204	75	204	75	279	T	G	Mo17-chr2	33841407	0.731183	T	3.4683e-10	1386	1.41368	1.32878	0.515478	FALSE	no	no	no	no	no	no	no	no	yes	NA	NA	NA	NA	NA	NA	NA
B73-chr2	33631539	C	A	Mo17-chr2:34859191	31.9779	0.603357	0.981481	159	3	159	3	162	C	A	Mo17-chr2	34859191	0.981481	C	1.42e-38	1387	1.86227	1.37757	0.574802	FALSE	no	no	no	no	no	no	no	no	yes	NA	NA	NA	NA	NA	NA	NA
B73-chr2	33632699	T	C	Mo17-chr2:34877691	18.3018	1.60895	0.919192	91	8	91	8	99	T	C	Mo17-chr2	34877691	0.919192	T	7.56572e-14	1388	2.07661	1.7091	0.548539	FALSE	no	no	no	no	no	no	no	no	yes	NA	NA	NA	NA	NA	NA	NA
B73-chr2	33632810	G	A	Mo17-chr2:34915735	26.5477	6.83805	0.795181	132	34	132	34	166	G	A	Mo17-chr2	34915735	0.795181	G	8.46109e-10	1389	2.05992	1.60602	0.561908	FALSE	no	no	no	no	no	no	no	no	yes	NA	NA	NA	NA	NA	NA	NA
B73-chr2	33827260	A	T	Mo17-chr2:34993908	12.0671	2.21231	0.84507	60	11	60	11	71	A	T	Mo17-chr2	34993908	0.84507	A	0.000490563	1390	1.79383	1.48946	0.546352	FALSE	no	no	yes	no	no	yes	no	no	no	Zm00001eb078360	NA	+	0	NA	NA	NA
B73-chr2	34906269	C	T	Mo17-chr2:35910965	39.2182	19.1063	0.672414	195	95	195	95	290	C	T	Mo17-chr2	35910965	0.672414	C	0.000424452	1391	1.53036	1.60993	0.48733	FALSE	no	yes	no	no	no	no	no	yes	no	Zm00001eb078630	NA	-	90	Zm00001eb078620	62	+
B73-chr2	34910627	C	A	Mo17-chr2:35915550	24.1343	7.84365	0.754717	120	39	120	39	159	C	A	Mo17-chr2	35915550	0.754717	C	1.18049e-05	1392	1.92951	1.95708	0.496452	FALSE	no	no	yes	no	yes	no	no	no	no	Zm00001eb078640	NA	-	0	NA	NA	NA
B73-chr2	34910725	C	G	Mo17-chr2:35915648	27.9556	11.2627	0.71282	139	56	139	56	195	C	G	Mo17-chr2	35915648	0.712821	C	0.000274517	1393	1.95279	1.98542	0.495858	FALSE	no	no	yes	yes	no	no	no	no	no	Zm00001eb078640	NA	-	0	NA	NA	NA
B73-chr2	34919159	G	A	Mo17-chr2:35961141	65.3637	16.894	0.794621	325	84	325	84	409	G	A	Mo17-chr2	35961141	0.794621	G	2.24909e-30	1394	1.86714	1.58787	0.540415	FALSE	yes	no	no	no	no	no	no	no	no	Zm00001eb078650	NA	-	2351	NA	NA	NA
B73-chr2	35084191	G	A	Mo17-chr2:36192503	29.3634	11.866	0.712196	146	59	146	59	205	G	A	Mo17-chr2	36192503	0.712195	G	0.000117098	1395	1.60721	1.2133	0.569828	FALSE	no	yes	no	no	no	no	no	no	no	Zm00001eb078730	NA	+	432	NA	NA	NA
B73-chr2	35084276	A	G	Mo17-chr2:36192582	26.1455	8.24588	0.760234	130	41	130	41	171	A	G	Mo17-chr2	36192582	0.760234	A	7.31454e-07	1396	1.61477	1.21734	0.570165	FALSE	no	yes	no	no	no	no	no	no	no	Zm00001eb078730	NA	+	347	NA	NA	NA
B73-chr2	35084501	G	A	Mo17-chr2:36192800	31.7768	7.44141	0.810256	158	37	158	37	195	G	A	Mo17-chr2	36192800	0.810256	G	3.0016e-14	1397	1.56964	1.22652	0.561356	FALSE	no	yes	no	no	no	no	no	no	no	Zm00001eb078730	NA	+	122	NA	NA	NA
B73-chr2	35084601	A	G	Mo17-chr2:36192893	20.7153	5.83245	0.780303	103	29	103	29	132	A	G	Mo17-chr2	36192893	0.780303	A	8.00835e-06	1398	1.55695	1.2443	0.555805	FALSE	no	yes	no	no	no	no	no	no	no	Zm00001eb078730	NA	+	22	NA	NA	NA
B73-chr2	36001179	C	A	Mo17-chr2:36774201	12.4694	0.201119	0.984127	62	1	62	1	63	C	A	Mo17-chr2	36774201	0.984127	C	1.47136e-12	1401	1.54722	1.28241	0.546792	FALSE	no	no	no	no	no	no	no	no	yes	NA	NA	NA	NA	NA	NA	NA
B73-chr2	36001265	C	T	Mo17-chr2:36774287	8.84924	0.603357	0.93617	44	3	44	3	47	C	T	Mo17-chr2	36774287	0.93617	C	3.72269e-05	1402	1.5501	1.26529	0.550581	FALSE	no	no	no	no	no	no	no	no	yes	NA	NA	NA	NA	NA	NA	NA
B73-chr2	36124826	T	C	Mo17-chr2:36884445	28.3578	3.41903	0.892405	141	17	141	17	158	T	C	Mo17-chr2	36884445	0.892405	T	9.90528e-21	1403	1.38679	1.27878	0.52026	FALSE	no	yes	no	no	no	no	no	no	no	Zm00001eb078880	NA	-	24	NA	NA	NA
B73-chr2	36124902	C	G	Mo17-chr2:36884778	17.4974	2.21231	0.887755	87	11	87	11	98	C	G	Mo17-chr2	36884778	0.887755	C	1.22392e-10	1404	1.4369	1.53882	0.482875	FALSE	no	yes	no	no	no	no	no	no	no	Zm00001eb078880	NA	-	100	NA	NA	NA
B73-chr2	36852060	G	A	Mo17-chr2:37633643	29.3634	9.65372	0.752577	146	48	146	48	194	G	A	Mo17-chr2	37633643	0.752577	G	9.10218e-08	1405	1.53773	1.5168	0.503427	FALSE	yes	no	no	no	no	no	no	no	no	Zm00001eb079000	NA	-	3064	NA	NA	NA
B73-chr2	36876448	C	T	Mo17-chr2:37655038	36.8048	13.0727	0.737904	183	65	183	65	248	C	T	Mo17-chr2	37655038	0.737903	C	3.09746e-09	1406	1.90523	1.82725	0.510446	FALSE	yes	no	no	no	no	no	no	no	no	Zm00001eb079010	NA	+	1651	NA	NA	NA
B73-chr2	36876695	A	G	Mo17-chr2:37655299	88.4924	40.2238	0.6875	440	200	440	200	640	A	G	Mo17-chr2	37655299	0.6875	A	1.96547e-17	1407	1.89407	1.72708	0.523057	FALSE	yes	no	no	no	no	no	no	no	no	Zm00001eb079010	NA	+	1404	NA	NA	NA
B73-chr2	37840022	A	C	Mo17-chr2:38623140	105.588	68.1794	0.60764	525	339	525	339	864	A	C	Mo17-chr2	38623140	0.607639	A	9.14068e-06	1408	2.25539	1.65043	0.577443	FALSE	no	yes	no	no	no	no	no	no	no	Zm00001eb079180	NA	-	196	NA	NA	NA
B73-chr2	37935771	C	G	Mo17-chr2:38763935	102.973	50.8831	0.669281	512	253	512	253	765	C	G	Mo17-chr2	38763935	0.669281	C	5.35614e-17	1409	1.45449	1.47398	0.496672	FALSE	no	no	no	no	no	no	no	no	yes	NA	NA	NA	NA	NA	NA	NA
B73-chr2	37935861	A	G	Mo17-chr2:38764449	78.4365	26.5477	0.747127	390	132	390	132	522	A	G	Mo17-chr2	38764449	0.747126	A	1.41374e-26	1410	1.39459	1.2997	0.51761	FALSE	no	no	no	no	no	no	no	no	yes	NA	NA	NA	NA	NA	NA	NA
B73-chr2	39398829	C	T	Mo17-chr2:40454204	15.2851	3.21791	0.826087	76	16	76	16	92	C	T	Mo17-chr2	40454204	0.826087	C	3.11716e-05	1411	1.35417	1.3414	0.502368	FALSE	no	no	yes	no	yes	no	no	no	no	Zm00001eb079710	NA	-	0	NA	NA	NA
B73-chr2	39398925	G	C	Mo17-chr2:40454291	11.866	2.21231	0.842857	59	11	59	11	70	G	C	Mo17-chr2	40454291	0.842857	G	0.00083964	1412	1.36885	1.34942	0.503573	FALSE	no	no	yes	no	yes	no	no	no	no	Zm00001eb079710	NA	-	0	NA	NA	NA
B73-chr2	39678438	T	G	Mo17-chr2:40677186	121.476	77.632	0.610101	604	386	604	386	990	T	G	Mo17-chr2	40677186	0.610101	T	9.05861e-08	1414	1.98804	2.0043	0.497963	FALSE	yes	no	no	no	no	no	no	no	no	Zm00001eb079750	NA	-	3687	NA	NA	NA
B73-chr2	39679254	G	A	Mo17-chr2:40678027	18.503	5.43022	0.77311	92	27	92	27	119	G	A	Mo17-chr2	40678027	0.773109	G	0.000229097	1415	2.00493	2.00355	0.500172	FALSE	yes	no	no	no	no	no	no	no	no	Zm00001eb079750	NA	-	4503	NA	NA	NA
B73-chr2	39679415	A	C	Mo17-chr2:40678197	27.5533	5.43022	0.835366	137	27	137	27	164	A	C	Mo17-chr2	40678197	0.835366	A	5.40653e-14	1416	1.87586	1.93702	0.49198	FALSE	yes	no	no	no	no	no	no	no	no	Zm00001eb079750	NA	-	4664	NA	NA	NA
B73-chr2	39679515	G	A	Mo17-chr2:40678296	22.3242	6.63693	0.770833	111	33	111	33	144	G	A	Mo17-chr2	40678296	0.770833	G	5.82524e-06	1417	1.77946	1.86946	0.487667	FALSE	yes	no	no	no	no	no	no	no	no	Zm00001eb079750	NA	-	4764	NA	NA	NA
B73-chr2	39713663	G	A	Mo17-chr2:40715011	40.4249	12.8716	0.758491	201	64	201	64	265	G	A	Mo17-chr2	40715011	0.758491	G	5.66546e-13	1418	1.83052	1.87337	0.494215	FALSE	no	no	yes	no	no	yes	no	no	no	Zm00001eb079780	NA	-	0	NA	NA	NA
B73-chr2	39764499	T	C	Mo17-chr2:40778753	101.766	53.0955	0.657142	506	264	506	264	770	T	C	Mo17-chr2	40778753	0.657143	T	3.04309e-14	1419	1.26519	1.4842	0.460171	FALSE	no	no	yes	no	no	no	yes	no	no	Zm00001eb079790	NA	+	0	NA	NA	NA
B73-chr2	39764577	T	A	Mo17-chr2:40778839	58.5257	27.1511	0.683099	291	135	291	135	426	T	A	Mo17-chr2	40778839	0.683099	T	1.29442e-09	1420	1.28577	1.51376	0.45928	FALSE	no	no	no	no	no	no	no	yes	no	Zm00001eb079790	NA	+	26	NA	NA	NA
B73-chr2	40360640	C	A	Mo17-chr2:41265317	41.4305	7.03917	0.854772	206	35	206	35	241	C	A	Mo17-chr2	41265317	0.854772	C	3.75114e-26	1423	1.97631	2.26577	0.465883	FALSE	no	no	no	no	no	no	no	no	yes	NA	NA	NA	NA	NA	NA	NA
B73-chr2	40360723	A	C	Mo17-chr2:41265395	68.1794	6.03357	0.918699	339	30	339	30	369	A	C	Mo17-chr2	41265395	0.918699	A	9.883e-64	1424	1.95178	2.23935	0.465693	FALSE	no	no	no	no	no	no	no	no	yes	NA	NA	NA	NA	NA	NA	NA
B73-chr2	41134059	T	C	Mo17-chr2:42058314	95.9338	5.43022	0.946429	477	27	477	27	504	T	C	Mo17-chr2	42058314	0.946429	T	2.07521e-104	1426	1.57308	1.46241	0.518229	FALSE	no	no	no	no	no	no	no	no	yes	NA	NA	NA	NA	NA	NA	NA
B73-chr2	41382365	T	G	Mo17-chr2:42331496	32.9835	13.0727	0.716158	164	65	164	65	229	T	G	Mo17-chr2	42331496	0.716157	T	4.89665e-06	1427	1.47821	1.60808	0.478961	FALSE	no	no	no	no	no	no	no	yes	no	Zm00001eb080140	NA	+	251	NA	NA	NA
B73-chr2	41382474	T	C	Mo17-chr2:42331597	44.2462	20.313	0.685359	220	101	220	101	321	T	C	Mo17-chr2	42331597	0.685358	T	2.32054e-06	1428	1.53143	1.6959	0.47452	FALSE	no	no	no	no	no	no	no	yes	no	Zm00001eb080140	NA	+	360	NA	NA	NA
B73-chr2	42242066	T	A	Mo17-chr2:43315487	17.0951	0.201119	0.988372	85	1	85	1	86	T	A	Mo17-chr2	43315487	0.988372	T	1.81833e-19	1429	1.75119	1.4424	0.548344	FALSE	yes	no	no	no	no	no	no	no	no	Zm00001eb080400	NA	-	2594	NA	NA	NA
B73-chr2	42268009	G	A	Mo17-chr2:43339741	140.783	78.4365	0.642201	700	390	700	390	1090	G	A	Mo17-chr2	43339741	0.642202	G	2.78067e-17	1430	1.29902	1.09341	0.542972	FALSE	no	no	no	no	no	no	no	no	yes	NA	NA	NA	NA	NA	NA	NA
B73-chr2	42343929	A	C	Mo17-chr2:43346186	77.2297	45.654	0.628478	384	227	384	227	611	A	C	Mo17-chr2	43346186	0.628478	A	1.06738e-05	1431	1.07921	1.05317	0.506105	FALSE	no	no	no	no	no	no	no	no	yes	NA	NA	NA	NA	NA	NA	NA
B73-chr2	43072327	G	C	Mo17-chr2:43981355	20.7153	4.82686	0.811024	103	24	103	24	127	G	C	Mo17-chr2	43981355	0.811024	G	8.0284e-08	1432	1.65105	1.37748	0.545166	FALSE	no	yes	no	no	no	no	no	no	no	Zm00001eb080560	NA	+	567	NA	NA	NA
B73-chr2	44238602	C	T	Mo17-chr2:45020051	39.4194	14.6817	0.728625	196	73	196	73	269	C	T	Mo17-chr2	45020051	0.728625	C	2.23128e-09	1433	1.89136	1.89782	0.499148	FALSE	no	yes	no	no	no	no	no	no	no	Zm00001eb080890	NA	-	18	NA	NA	NA
B73-chr2	44238755	G	C	Mo17-chr2:45020215	38.6149	17.0951	0.693141	192	85	192	85	277	G	C	Mo17-chr2	45020215	0.693141	G	9.31625e-06	1434	1.75822	1.85658	0.486395	FALSE	no	yes	no	no	no	no	no	no	no	Zm00001eb080890	NA	-	171	NA	NA	NA
B73-chr2	44587928	A	G	Mo17-chr6:135473462	9.85484	0.402238	0.960784	49	2	49	2	51	A	G	Mo17-chr6	135473462	0.960784	A	1.57181e-07	1435	1.62261	1.18864	0.577186	FALSE	no	no	yes	no	no	yes	no	no	no	Zm00001eb080940	NA	-	0	NA	NA	NA
B73-chr2	45566497	C	A	Mo17-chr2:46477742	23.5309	1.40783	0.943548	117	7	117	7	124	C	A	Mo17-chr2	46477742	0.943548	C	7.84712e-22	1436	1.68298	1.45364	0.536558	FALSE	no	no	no	no	no	no	no	no	yes	NA	NA	NA	NA	NA	NA	NA
B73-chr2	46176936	T	G	Mo17-chr2:47199960	66.1682	22.3242	0.747727	329	111	329	111	440	T	G	Mo17-chr2	47199960	0.747727	T	6.88965e-22	1437	1.70153	1.64511	0.50843	FALSE	yes	no	no	no	no	no	no	no	no	Zm00001eb081420	NA	+	2828	NA	NA	NA
B73-chr2	46187667	A	C	Mo17-chr2:47220696	56.7156	27.5533	0.673031	282	137	282	137	419	A	C	Mo17-chr2	47220696	0.673031	A	5.78444e-08	1438	1.45235	1.42631	0.504522	FALSE	no	yes	no	no	no	no	no	no	no	Zm00001eb081430	NA	+	1	NA	NA	NA
B73-chr2	46664306	A	C	Mo17-chr2:47719680	23.9332	7.64253	0.757962	119	38	119	38	157	A	C	Mo17-chr2	47719680	0.757962	A	8.58888e-06	1439	1.5169	1.77456	0.460858	FALSE	no	no	yes	yes	no	no	no	no	no	Zm00001eb081580	NA	-	0	NA	NA	NA
B73-chr2	47041272	T	C	Mo17-chr2:47946075	54.9055	22.3242	0.710938	273	111	273	111	384	T	C	Mo17-chr2	47946075	0.710938	T	3.15745e-12	1440	1.10282	0.91994	0.545206	FALSE	no	no	no	no	no	no	no	no	yes	NA	NA	NA	NA	NA	NA	NA
B73-chr2	47894524	C	T	Mo17-chr2:48697404	48.0675	14.0783	0.773463	239	70	239	70	309	C	T	Mo17-chr2	48697404	0.773463	C	3.42674e-18	1441	1.21162	1.70642	0.415217	FALSE	no	no	no	no	no	no	no	no	yes	NA	NA	NA	NA	NA	NA	NA
B73-chr2	47894605	G	A	Mo17-chr2:48697485	40.2238	10.6593	0.790514	200	53	200	53	253	G	A	Mo17-chr2	48697485	0.790514	G	1.63377e-16	1442	1.26299	1.7087	0.425007	FALSE	no	no	no	no	no	no	no	no	yes	NA	NA	NA	NA	NA	NA	NA
B73-chr2	50380437	G	A	Mo17-chr2:51480668	23.1287	6.23469	0.787671	115	31	115	31	146	G	A	Mo17-chr2	51480668	0.787671	G	1.72519e-07	1444	1.74895	1.41583	0.55263	FALSE	no	no	no	no	no	no	no	no	yes	NA	NA	NA	NA	NA	NA	NA
B73-chr2	50382168	G	C	Mo17-chr2:51497257	93.9226	32.1791	0.744816	467	160	467	160	627	G	C	Mo17-chr2	51497257	0.744817	G	5.31176e-32	1448	1.88295	2.00302	0.484551	FALSE	no	no	no	no	no	no	no	no	yes	NA	NA	NA	NA	NA	NA	NA
B73-chr2	50382261	T	A	Mo17-chr2:51497407	90.5036	56.3134	0.616438	450	280	450	280	730	T	A	Mo17-chr2	51497407	0.616438	T	1.2183e-05	1449	1.84467	2.04815	0.473864	FALSE	no	no	no	no	no	no	no	no	yes	NA	NA	NA	NA	NA	NA	NA
B73-chr2	51645786	G	T	Mo17-chr2:52602484	34.3914	7.64253	0.818182	171	38	171	38	209	G	T	Mo17-chr2	52602484	0.818182	G	1.2245e-16	1450	1.04521	1.05366	0.497988	FALSE	no	no	no	no	no	no	no	yes	no	Zm00001eb082590	NA	+	130	NA	NA	NA
B73-chr2	51893448	A	C	Mo17-chr2:52860884	33.1847	12.6705	0.723685	165	63	165	63	228	A	C	Mo17-chr2	52860884	0.723684	A	9.99585e-07	1452	1.27767	1.24491	0.506493	FALSE	no	no	no	no	no	no	no	no	yes	NA	NA	NA	NA	NA	NA	NA
B73-chr2	52446994	G	A	Mo17-chr2:53688975	12.4694	0.804477	0.939394	62	4	62	4	66	G	A	Mo17-chr2	53688975	0.939394	G	2.72508e-09	1453	1.67462	1.17281	0.588117	FALSE	no	no	no	no	no	no	no	no	yes	NA	NA	NA	NA	NA	NA	NA
B73-chr2	52447103	T	C	Mo17-chr2:53689085	10.6593	0.603357	0.946429	53	3	53	3	56	T	C	Mo17-chr2	53689085	0.946429	T	1.105e-07	1454	1.67184	1.20734	0.580665	FALSE	no	no	no	no	no	no	no	no	yes	NA	NA	NA	NA	NA	NA	NA
B73-chr2	53229227	C	T	Mo17-chr2:54301416	46.4585	14.8828	0.757377	231	74	231	74	305	C	T	Mo17-chr2	54301416	0.757377	C	2.5894e-15	1455	1.71271	1.51367	0.530845	FALSE	no	no	yes	yes	no	no	no	no	no	Zm00001eb082830	NA	-	0	NA	NA	NA
B73-chr2	53229352	G	A	Mo17-chr2:54302097	54.101	28.3578	0.656097	269	141	269	141	410	G	A	Mo17-chr2	54302097	0.656098	G	1.54852e-05	1456	1.68983	1.26441	0.572002	FALSE	no	yes	no	no	no	no	no	no	no	Zm00001eb082830	NA	-	78	NA	NA	NA
B73-chr2	53679263	C	G	Mo17-chr2:54758787	102.571	11.4638	0.899471	510	57	510	57	567	C	G	Mo17-chr2	54758787	0.899471	C	4.29687e-89	1457	1.47267	1.59143	0.480621	FALSE	no	no	no	no	no	no	no	no	yes	NA	NA	NA	NA	NA	NA	NA
B73-chr2	54478187	G	T	Mo17-chr2:55466782	31.7768	1.40783	0.957576	158	7	158	7	165	G	T	Mo17-chr2	55466782	0.957576	G	8.76107e-34	1458	1.67034	1.18297	0.585405	FALSE	no	no	no	no	no	no	no	no	yes	NA	NA	NA	NA	NA	NA	NA
B73-chr2	54478275	C	G	Mo17-chr2:55466870	35.7992	0.804477	0.978022	178	4	178	4	182	C	G	Mo17-chr2	55466870	0.978022	C	3.55676e-43	1459	1.69873	1.17517	0.591089	FALSE	no	no	no	no	no	no	no	no	yes	NA	NA	NA	NA	NA	NA	NA
B73-chr2	55717651	G	C	Mo17-chr2:56670494	38.0115	4.2235	0.9	189	21	189	21	210	G	C	Mo17-chr2	56670494	0.9	G	2.57662e-30	1460	1.63147	1.44484	0.530335	FALSE	no	no	no	no	no	no	no	no	yes	NA	NA	NA	NA	NA	NA	NA
B73-chr2	55717738	A	G	Mo17-chr2:56670668	27.5533	2.01119	0.931973	137	10	137	10	147	A	G	Mo17-chr2	56670668	0.931973	A	5.4549e-25	1461	1.6726	1.48689	0.52939	FALSE	no	no	no	no	no	no	no	no	yes	NA	NA	NA	NA	NA	NA	NA
B73-chr2	55784245	C	G	Mo17-chr2:56745735	76.2242	46.8608	0.619281	379	233	379	233	612	C	G	Mo17-chr2	56745735	0.619281	C	0.000218334	1462	1.46061	1.33462	0.522536	FALSE	no	no	no	no	no	no	no	no	yes	NA	NA	NA	NA	NA	NA	NA
B73-chr2	56702094	C	T	Mo17-chr2:57501940	30.5701	5.43022	0.849162	152	27	152	27	179	C	T	Mo17-chr2	57501940	0.849162	C	1.85669e-17	1463	1.90362	1.84694	0.507557	FALSE	yes	no	no	no	no	no	no	no	no	Zm00001eb083390	NA	-	3353	NA	NA	NA
B73-chr2	56702195	G	T	Mo17-chr2:57502038	16.4918	4.42462	0.788462	82	22	82	22	104	G	T	Mo17-chr2	57502038	0.788462	G	0.000332565	1464	1.87458	1.85928	0.502049	FALSE	yes	no	no	no	no	no	no	no	no	Zm00001eb083390	NA	-	3454	NA	NA	NA
B73-chr2	57281292	C	T	Mo17-chr2:58139472	13.475	2.01119	0.87013	67	10	67	10	77	C	T	Mo17-chr2	58139472	0.87013	C	2.85804e-06	1465	1.73062	1.74816	0.49748	FALSE	no	no	no	no	no	no	no	no	yes	NA	NA	NA	NA	NA	NA	NA
B73-chr2	57422050	C	A	Mo17-chr2:58249393	70.9951	9.25148	0.884712	353	46	353	46	399	C	A	Mo17-chr2	58249393	0.884712	C	6.6928e-56	1466	1.37247	1.86156	0.424384	FALSE	no	yes	no	no	no	no	no	yes	no	Zm00001eb083540	NA	+	836	Zm00001eb083530	735	-
B73-chr2	57422145	G	A	Mo17-chr2:58249399	49.2742	8.84924	0.847751	245	44	245	44	289	G	A	Mo17-chr2	58249399	0.847751	G	1.743e-30	1467	1.42415	1.86271	0.433286	FALSE	no	yes	no	no	no	no	no	yes	no	Zm00001eb083540	NA	+	741	Zm00001eb083530	640	-
B73-chr2	58677251	G	A	Mo17-chr2:59466068	9.4526	0.402238	0.959184	47	2	47	2	49	G	A	Mo17-chr2	59466068	0.959184	G	5.95098e-07	1468	0.975149	0.994529	0.49508	FALSE	no	no	no	no	no	no	no	no	yes	NA	NA	NA	NA	NA	NA	NA
B73-chr2	58722742	G	T	Mo17-chr2:59561080	31.3746	13.8772	0.693334	156	69	156	69	225	G	T	Mo17-chr2	59561080	0.693333	G	0.000784752	1469	0.955204	0.810704	0.540914	FALSE	no	no	no	no	no	no	no	no	yes	NA	NA	NA	NA	NA	NA	NA
B73-chr2	59432539	C	A	Mo17-chr8:95638772	19.7097	1.40783	0.933334	98	7	98	7	105	C	A	Mo17-chr8	95638772	0.933333	C	1.39352e-16	1470	1.46734	1.03879	0.5855	FALSE	no	no	no	no	no	no	no	no	yes	NA	NA	NA	NA	NA	NA	NA
B73-chr2	59749256	T	C	Mo17-chr2:60339664	12.4694	0.201119	0.984127	62	1	62	1	63	T	C	Mo17-chr2	60339664	0.984127	T	1.47136e-12	1471	1.54579	1.42501	0.520327	FALSE	no	no	no	no	no	no	no	no	yes	NA	NA	NA	NA	NA	NA	NA
B73-chr2	59749368	G	A	Mo17-chr2:60339776	12.8716	0.201119	0.984615	64	1	64	1	65	G	A	Mo17-chr2	60339776	0.984615	G	3.70314e-13	1472	1.50555	1.3992	0.518306	FALSE	no	no	no	no	no	no	no	no	yes	NA	NA	NA	NA	NA	NA	NA
B73-chr2	59864169	G	A	Mo17-chr2:60428041	72.8051	8.447	0.89604	362	42	362	42	404	G	A	Mo17-chr2	60428041	0.89604	G	7.03396e-61	1473	1.2988	1.33157	0.493771	FALSE	no	no	no	no	no	no	no	no	yes	NA	NA	NA	NA	NA	NA	NA
B73-chr2	59948185	A	T	Mo17-chr2:60515980	46.8608	17.0951	0.732705	233	85	233	85	318	A	T	Mo17-chr2	60515980	0.732704	A	2.4449e-12	1474	2.01669	1.67072	0.546912	FALSE	yes	no	no	no	no	no	no	no	no	Zm00001eb084060	NA	+	1274	NA	NA	NA
B73-chr2	60604191	C	G	Mo17-chr2:61059655	76.023	34.7936	0.686025	378	173	378	173	551	C	G	Mo17-chr2	61059655	0.686025	C	3.76662e-14	1475	1.88788	1.85635	0.50421	FALSE	no	no	yes	yes	no	no	no	no	no	Zm00001eb084160	NA	+	0	NA	NA	NA
B73-chr2	62950053	C	G	Mo17-chr2:63203957	67.1738	32.1791	0.676113	334	160	334	160	494	C	G	Mo17-chr2	63203957	0.676113	C	1.62226e-10	1476	1.86076	1.34988	0.57956	FALSE	no	no	no	no	no	no	no	no	yes	NA	NA	NA	NA	NA	NA	NA
B73-chr2	62953765	A	G	Mo17-chr2:63208125	105.185	71.7995	0.594318	523	357	523	357	880	A	G	Mo17-chr2	63208125	0.594318	A	0.000937123	1477	2.01733	1.98379	0.504191	FALSE	no	no	no	no	no	no	no	no	yes	NA	NA	NA	NA	NA	NA	NA
B73-chr2	62953861	T	A	Mo17-chr2:63208239	111.219	74.0118	0.600435	553	368	553	368	921	T	A	Mo17-chr2	63208239	0.600434	T	3.87981e-05	1478	1.99634	1.98289	0.50169	FALSE	no	no	no	no	no	no	no	no	yes	NA	NA	NA	NA	NA	NA	NA
B73-chr2	63127256	C	T	Mo17-chr2:63376684	40.6261	2.61455	0.939535	202	13	202	13	215	C	T	Mo17-chr2	63376684	0.939535	C	2.67165e-40	1479	1.60746	1.5365	0.511284	FALSE	no	no	no	no	no	no	no	no	yes	NA	NA	NA	NA	NA	NA	NA
B73-chr2	63127353	G	A	Mo17-chr2:63376767	28.5589	2.81567	0.910256	142	14	142	14	156	G	A	Mo17-chr2	63376767	0.910256	G	3.98153e-23	1480	1.61654	1.51114	0.51685	FALSE	no	no	no	no	no	no	no	no	yes	NA	NA	NA	NA	NA	NA	NA
B73-chr2	63268763	C	G	Mo17-chr2:63528882	41.0283	11.2627	0.784615	204	56	204	56	260	C	G	Mo17-chr2	63528882	0.784615	C	3.5873e-16	1481	1.78493	1.51266	0.541283	FALSE	no	no	yes	no	no	no	yes	no	no	Zm00001eb084560	NA	+	0	NA	NA	NA
B73-chr2	63325107	T	C	Mo17-chr2:63566503	86.8835	24.5365	0.779784	432	122	432	122	554	T	C	Mo17-chr2	63566503	0.779783	T	7.17743e-38	1482	1.31102	1.54758	0.458623	FALSE	no	no	no	no	no	no	no	no	yes	NA	NA	NA	NA	NA	NA	NA
B73-chr2	64190046	G	A	Mo17-chr2:64184922	248.583	131.331	0.654314	1236	653	1236	653	1889	G	A	Mo17-chr2	64184922	0.654314	G	2.69372e-39	1484	1.70986	1.37616	0.554066	FALSE	no	no	yes	yes	no	no	no	no	no	Zm00001eb084670	NA	+	0	NA	NA	NA
B73-chr2	65426809	C	T	Mo17-chr2:65623285	9.85484	0.402238	0.960784	49	2	49	2	51	C	T	Mo17-chr2	65623285	0.960784	C	1.57181e-07	1485	1.26769	0.858954	0.596098	FALSE	no	no	no	no	no	no	no	no	yes	NA	NA	NA	NA	NA	NA	NA
B73-chr2	65613619	G	A	Mo17-chr2:65764721	15.0839	0.603357	0.961538	75	3	75	3	78	G	A	Mo17-chr2	65764721	0.961538	G	5.5968e-14	1486	1.43344	1.27568	0.529116	FALSE	no	no	no	no	no	no	no	no	yes	NA	NA	NA	NA	NA	NA	NA
B73-chr2	66655840	C	G	Mo17-chr2:66756596	9.65372	1.0056	0.90566	48	5	48	5	53	C	G	Mo17-chr2	66756596	0.90566	C	0.000114227	1487	1.58323	1.71132	0.480561	FALSE	no	no	no	no	no	no	no	no	yes	NA	NA	NA	NA	NA	NA	NA
B73-chr2	74753896	A	G	Mo17-chr2:74962106	24.9388	0.201119	0.992	124	1	124	1	125	A	G	Mo17-chr2	74962106	0.992	A	3.13875e-31	1488	1.77091	1.32732	0.571589	FALSE	no	no	no	no	no	no	no	no	yes	NA	NA	NA	NA	NA	NA	NA
B73-chr2	74754365	A	G	Mo17-chr2:74962742	14.8828	0.201119	0.986667	74	1	74	1	75	A	G	Mo17-chr2	74962742	0.986667	A	3.69731e-16	1489	1.70367	1.22844	0.58104	FALSE	no	no	no	no	no	no	no	no	yes	NA	NA	NA	NA	NA	NA	NA
B73-chr2	75043797	C	T	Mo17-chr2:75233955	12.8716	1.60895	0.888889	64	8	64	8	72	C	T	Mo17-chr2	75233955	0.888889	C	9.14076e-07	1490	1.80334	1.52504	0.541808	FALSE	no	yes	no	no	no	no	no	no	no	Zm00001eb085640	NA	+	506	NA	NA	NA
B73-chr2	83335719	C	T	Mo17-chr3:17712910	38.4138	1.60895	0.959799	191	8	191	8	199	C	T	Mo17-chr3	17712910	0.959799	C	3.32088e-42	1493	1.4335	1.61193	0.470705	FALSE	no	no	yes	no	yes	no	no	no	no	Zm00001eb086440	NA	-	0	NA	NA	NA
B73-chr2	83335861	G	C	Mo17-chr3:17712759	48.6708	4.02238	0.923664	242	20	242	20	262	G	C	Mo17-chr3	17712759	0.923664	G	1.91726e-45	1494	1.53998	1.53366	0.501028	FALSE	no	no	yes	no	yes	no	no	no	no	Zm00001eb086440	NA	-	0	NA	NA	NA
B73-chr2	83336007	A	G	Mo17-chr3:17712612	26.95	4.82686	0.848101	134	24	134	24	158	A	G	Mo17-chr3	17712612	0.848101	A	7.85877e-15	1495	1.72367	1.44181	0.544522	FALSE	no	no	yes	no	yes	no	no	no	no	Zm00001eb086440	NA	-	0	NA	NA	NA
B73-chr2	88478735	G	A	Mo17-chr2:88913427	10.8604	1.0056	0.915254	54	5	54	5	59	G	A	Mo17-chr2	88913427	0.915254	G	2.87816e-06	1496	1.0311	1.17622	0.467128	FALSE	no	no	no	no	no	no	no	no	yes	NA	NA	NA	NA	NA	NA	NA
B73-chr2	88478831	T	C	Mo17-chr2:88913523	16.2906	0.603357	0.964286	81	3	81	3	84	T	C	Mo17-chr2	88913523	0.964286	T	1.02785e-15	1497	0.977711	1.18109	0.452895	FALSE	no	no	no	no	no	no	no	no	yes	NA	NA	NA	NA	NA	NA	NA
B73-chr2	91262529	G	A	Mo17-chr2:91767712	24.9388	1.40783	0.946565	124	7	124	7	131	G	A	Mo17-chr2	91767712	0.946565	G	4.40996e-24	1498	1.2569	1.51872	0.452835	FALSE	no	yes	no	no	no	no	no	no	no	Zm00001eb087050	NA	+	162	NA	NA	NA
B73-chr2	100462957	G	C	Mo17-chr2:101060473	11.6649	1.81007	0.865672	58	9	58	9	67	G	C	Mo17-chr2	101060473	0.865672	G	0.000119413	1499	1.19518	1.00076	0.544268	FALSE	no	no	no	no	no	no	no	yes	no	Zm00001eb087630	NA	-	150	NA	NA	NA
B73-chr2	100463040	A	G	Mo17-chr2:101060390	9.25148	1.0056	0.90196	46	5	46	5	51	A	G	Mo17-chr2	101060390	0.901961	A	0.000384499	1500	1.14154	0.931687	0.55061	FALSE	no	no	no	no	no	no	no	yes	no	Zm00001eb087630	NA	-	67	NA	NA	NA
B73-chr2	100807833	G	C	Mo17-chr2:100733279	50.682	1.40783	0.972973	252	7	252	7	259	G	C	Mo17-chr2	100733279	0.972973	G	4.01068e-61	1501	1.6842	1.27292	0.56954	FALSE	no	no	no	no	no	no	no	no	yes	NA	NA	NA	NA	NA	NA	NA
B73-chr2	100807929	T	C	Mo17-chr2:100733183	30.7712	1.0056	0.968354	153	5	153	5	158	T	C	Mo17-chr2	100733183	0.968354	T	1.46816e-34	1502	1.68402	1.25579	0.572834	FALSE	no	no	no	no	no	no	no	no	yes	NA	NA	NA	NA	NA	NA	NA
B73-chr2	100994472	A	C	Mo17-chr2:70268168	14.2795	0.402238	0.972603	71	2	71	2	73	A	C	Mo17-chr2	70268168	0.972603	A	5.91507e-14	1503	1.0118	1.21064	0.455265	FALSE	no	no	no	no	no	no	no	no	yes	NA	NA	NA	NA	NA	NA	NA
B73-chr2	102247113	G	A	Mo17-chr2:102712166	20.7153	0.402238	0.980952	103	2	103	2	105	G	A	Mo17-chr2	102712166	0.980952	G	2.0352e-23	1504	0.238882	0.184889	0.563706	FALSE	no	no	no	no	no	no	no	no	yes	NA	NA	NA	NA	NA	NA	NA
B73-chr2	107333867	G	A	Mo17-chr2:108009589	26.1455	0.603357	0.977444	130	3	130	3	133	G	A	Mo17-chr2	108009589	0.977444	G	4.84303e-30	1505	1.56169	1.38897	0.529268	FALSE	no	no	no	no	no	no	no	no	yes	NA	NA	NA	NA	NA	NA	NA
B73-chr2	113364632	G	A	Mo17-chr2:113913643	11.866	0.201119	0.983333	59	1	59	1	60	G	A	Mo17-chr2	113913643	0.983333	G	1.16335e-11	1507	1.89559	1.38708	0.577454	FALSE	yes	no	no	no	no	no	no	no	no	Zm00001eb088880	NA	-	2114	NA	NA	NA
B73-chr2	113364710	G	C	Mo17-chr2:113913721	14.6817	0.603357	0.960526	73	3	73	3	76	G	C	Mo17-chr2	113913721	0.960526	G	2.11424e-13	1508	1.88838	1.39519	0.5751	FALSE	yes	no	no	no	no	no	no	no	no	Zm00001eb088880	NA	-	2192	NA	NA	NA
B73-chr2	113840521	C	G	Mo17-chr2:114537501	10.2571	1.40783	0.879311	51	7	51	7	58	C	G	Mo17-chr2	114537501	0.87931	C	0.000414076	1511	1.27858	1.32302	0.491459	FALSE	no	no	no	no	no	no	no	no	yes	NA	NA	NA	NA	NA	NA	NA
B73-chr2	114396293	T	C	Mo17-chr5:204580532	10.2571	0.603357	0.944445	51	3	51	3	54	T	C	Mo17-chr5	204580532	0.944444	T	4.05659e-07	1512	1.71432	1.22737	0.582767	FALSE	no	no	no	no	no	no	no	no	yes	NA	NA	NA	NA	NA	NA	NA
B73-chr2	114903256	T	C	Mo17-chr2:115605332	64.157	1.0056	0.984568	319	5	319	5	324	T	C	Mo17-chr2	115605332	0.984568	T	1.06188e-83	1513	1.3883	1.07801	0.562906	FALSE	no	no	no	no	no	no	no	no	yes	NA	NA	NA	NA	NA	NA	NA
B73-chr2	114903344	T	C	Mo17-chr2:115605420	118.66	0.402238	0.996622	590	2	590	2	592	T	C	Mo17-chr2	115605420	0.996622	T	2.59423e-171	1514	1.45923	1.1073	0.568561	FALSE	no	no	no	no	no	no	no	no	yes	NA	NA	NA	NA	NA	NA	NA
B73-chr2	114903437	T	C	Mo17-chr2:115605513	103.174	1.60895	0.984645	513	8	513	8	521	T	C	Mo17-chr2	115605513	0.984645	T	2.52531e-137	1515	1.54208	1.14982	0.57286	FALSE	no	no	no	no	no	no	no	no	yes	NA	NA	NA	NA	NA	NA	NA
B73-chr2	114903531	C	T	Mo17-chr2:115605607	67.3749	0.402238	0.994065	335	2	335	2	337	C	T	Mo17-chr2	115605607	0.994065	C	1.36116e-93	1516	1.60061	1.18962	0.573647	FALSE	no	no	no	no	no	no	no	no	yes	NA	NA	NA	NA	NA	NA	NA
B73-chr2	115957316	G	A	Mo17-chr2:117254137	37.0059	12.6705	0.744939	184	63	184	63	247	G	A	Mo17-chr2	117254137	0.744939	G	5.25105e-10	1517	1.5942	1.51526	0.512694	FALSE	no	yes	no	no	no	no	no	yes	no	Zm00001eb089390	NA	+	898	Zm00001eb089380	626	+
B73-chr2	115957489	G	A	Mo17-chr2:117254327	19.7097	4.02238	0.830509	98	20	98	20	118	G	A	Mo17-chr2	117254327	0.830508	G	1.55385e-08	1518	1.53554	1.44185	0.515733	FALSE	no	yes	no	no	no	no	no	yes	no	Zm00001eb089390	NA	+	725	Zm00001eb089380	799	+
B73-chr2	116905896	G	A	Mo17-chr2:118114191	9.25148	0.201119	0.978723	46	1	46	1	47	G	A	Mo17-chr2	118114191	0.978723	G	8.79736e-08	1519	1.1958	1.09157	0.522784	FALSE	yes	no	no	no	no	no	no	no	no	Zm00001eb089530	NA	-	2011	NA	NA	NA
B73-chr2	116905990	G	A	Mo17-chr2:118114285	7.24029	0.201119	0.972973	36	1	36	1	37	G	A	Mo17-chr2	118114285	0.972973	G	8.08978e-05	1520	1.24241	1.06839	0.537654	FALSE	yes	no	no	no	no	no	no	no	no	Zm00001eb089530	NA	-	2105	NA	NA	NA
B73-chr2	121664896	C	T	Mo17-chr2:122709334	15.4862	2.21231	0.875	77	11	77	11	88	C	T	Mo17-chr2	122709334	0.875	C	3.89622e-08	1522	1.50428	1.55317	0.492005	FALSE	no	no	yes	no	yes	no	no	no	no	Zm00001eb090110	NA	-	0	NA	NA	NA
B73-chr2	121702860	G	T	Mo17-chr2:122731316	23.5309	4.62574	0.835714	117	23	117	23	140	G	T	Mo17-chr2	122731316	0.835714	G	2.1013e-11	1523	1.61315	1.42609	0.530774	FALSE	no	no	yes	yes	no	no	no	no	no	Zm00001eb090120	NA	-	0	NA	NA	NA
B73-chr2	121702999	C	T	Mo17-chr2:122731455	34.3914	3.62014	0.904762	171	18	171	18	189	C	T	Mo17-chr2	122731455	0.904762	C	8.40336e-28	1524	1.55521	1.40039	0.526192	FALSE	no	no	yes	no	yes	no	no	no	no	Zm00001eb090130	NA	-	0	NA	NA	NA
B73-chr2	122047260	T	C	Mo17-chr2:123129743	11.6649	1.81007	0.865672	58	9	58	9	67	T	C	Mo17-chr2	123129743	0.865672	T	0.000119413	1525	0.504821	0.365099	0.580308	FALSE	no	no	no	no	no	no	no	no	yes	NA	NA	NA	NA	NA	NA	NA
B73-chr2	136999548	C	G	Mo17-chr2:137933927	38.6149	17.6985	0.685714	192	88	192	88	280	C	G	Mo17-chr2	137933927	0.685714	C	4.19343e-05	1526	0.44186	0.616434	0.417521	FALSE	no	no	yes	no	no	yes	no	no	no	Zm00001eb091410	NA	-	0	NA	NA	NA
B73-chr2	147644058	A	G	Mo17-chr2:148914952	29.3634	9.25148	0.760417	146	46	146	46	192	A	G	Mo17-chr2	148914952	0.760417	A	2.05268e-08	1527	1.65337	1.6559	0.499618	FALSE	no	no	no	no	no	no	no	no	yes	NA	NA	NA	NA	NA	NA	NA
B73-chr2	147644149	G	A	Mo17-chr2:148915043	26.5477	5.83245	0.819876	132	29	132	29	161	G	A	Mo17-chr2	148915043	0.819876	G	6.29072e-12	1528	1.65222	1.59395	0.508975	FALSE	no	no	no	no	no	no	no	no	yes	NA	NA	NA	NA	NA	NA	NA
B73-chr2	147702512	A	G	Mo17-chr2:149079667	19.3074	0.603357	0.969697	96	3	96	3	99	A	G	Mo17-chr2	149079667	0.969697	A	4.4547e-20	1529	1.3393	1.62107	0.45241	FALSE	no	no	no	no	no	no	no	no	yes	NA	NA	NA	NA	NA	NA	NA
B73-chr2	147702603	T	G	Mo17-chr2:149079758	11.4638	0.402238	0.966102	57	2	57	2	59	T	G	Mo17-chr2	149079758	0.966102	T	7.45183e-10	1530	1.30607	1.55261	0.456879	FALSE	no	no	no	no	no	no	no	no	yes	NA	NA	NA	NA	NA	NA	NA
B73-chr2	148311491	G	A	Mo17-chr2:149788425	27.7544	11.4638	0.707692	138	57	138	57	195	G	A	Mo17-chr2	149788425	0.707692	G	0.000703288	1531	1.72139	1.60512	0.517476	FALSE	no	yes	no	no	no	no	no	no	no	Zm00001eb092720	NA	+	327	NA	NA	NA
B73-chr2	148311608	A	T	Mo17-chr2:149788571	29.1623	12.0671	0.707318	145	60	145	60	205	A	T	Mo17-chr2	149788571	0.707317	A	0.000298928	1532	1.75854	1.66121	0.51423	FALSE	no	yes	no	no	no	no	no	no	no	Zm00001eb092720	NA	+	210	NA	NA	NA
B73-chr2	148499612	T	G	Mo17-chr2:149994346	36.2014	8.447	0.810811	180	42	180	42	222	T	G	Mo17-chr2	149994346	0.810811	T	7.82045e-17	1533	1.32677	1.21882	0.521204	FALSE	no	no	no	no	no	no	no	no	yes	NA	NA	NA	NA	NA	NA	NA
B73-chr2	152066613	C	A	Mo17-chr2:152762855	43.0395	11.2627	0.792592	214	56	214	56	270	C	A	Mo17-chr2	152762855	0.792593	C	3.42087e-18	1535	1.69045	1.66167	0.504293	FALSE	no	no	yes	yes	no	no	no	no	no	Zm00001eb093320	NA	-	0	NA	NA	NA
B73-chr2	156032600	T	C	Mo17-chr2:156385374	12.2683	0.603357	0.953125	61	3	61	3	64	T	C	Mo17-chr2	156385374	0.953125	T	5.88424e-10	1536	1.67578	1.24362	0.574016	FALSE	no	no	yes	yes	no	no	no	no	no	Zm00001eb093900	NA	+	0	NA	NA	NA
B73-chr2	156092560	T	G	Mo17-chr2:156435340	8.447	0.201119	0.976744	42	1	42	1	43	T	G	Mo17-chr2	156435340	0.976744	T	1.35647e-06	1538	1.78696	1.25167	0.58808	FALSE	no	no	no	no	no	no	no	no	yes	NA	NA	NA	NA	NA	NA	NA
B73-chr2	157605913	C	T	Mo17-chr3:58294078	14.2795	1.20671	0.922078	71	6	71	6	77	C	T	Mo17-chr3	58294078	0.922078	C	4.59452e-10	1539	1.50052	1.50459	0.499323	FALSE	no	no	yes	no	no	yes	no	no	no	Zm00001eb094200	NA	-	0	NA	NA	NA
B73-chr2	157608927	T	C	Mo17-chr6:135472788	9.4526	1.20671	0.886793	47	6	47	6	53	T	C	Mo17-chr6	135472788	0.886792	T	0.000997226	1540	1.54574	1.16756	0.56969	FALSE	no	yes	no	no	no	no	no	no	no	Zm00001eb094210	NA	+	375	NA	NA	NA
B73-chr2	158357735	A	T	Mo17-chr2:158670871	25.7432	7.44141	0.775757	128	37	128	37	165	A	T	Mo17-chr2	158670871	0.775758	A	7.39486e-08	1541	1.11898	1.3561	0.452098	FALSE	no	no	no	no	no	no	no	yes	no	Zm00001eb094370	NA	+	161	NA	NA	NA
B73-chr2	162912965	T	G	Mo17-chr2:163292935	24.9388	7.84365	0.760736	124	39	124	39	163	T	G	Mo17-chr2	163292935	0.760736	T	2.1244e-06	1542	1.04999	1.31241	0.444459	FALSE	no	no	yes	no	yes	no	no	no	no	Zm00001eb095020	NA	-	0	NA	NA	NA
B73-chr2	162913097	T	A	Mo17-chr2:163293643	25.9444	7.64253	0.772455	129	38	129	38	167	T	A	Mo17-chr2	163293643	0.772455	T	1.07203e-07	1543	1.11131	1.25149	0.470336	FALSE	no	no	yes	no	no	yes	no	no	no	Zm00001eb095020	NA	-	0	NA	NA	NA
B73-chr2	171979527	A	G	Mo17-chr2:172614113	15.0839	0.804477	0.949367	75	4	75	4	79	A	G	Mo17-chr2	172614113	0.949367	A	6.00947e-13	1546	1.6886	1.19676	0.585231	FALSE	no	no	no	no	no	no	no	no	yes	NA	NA	NA	NA	NA	NA	NA
B73-chr2	174009504	G	A	Mo17-chr2:174311163	9.4526	1.20671	0.886793	47	6	47	6	53	G	A	Mo17-chr2	174311163	0.886792	G	0.000997226	1548	1.67629	1.40513	0.543999	FALSE	yes	no	no	no	no	no	no	no	no	Zm00001eb096830	NA	+	1557	NA	NA	NA
B73-chr2	174557264	C	T	Mo17-chr7:129092849	21.1175	0.804477	0.963303	105	4	105	4	109	C	T	Mo17-chr7	129092849	0.963303	C	1.57576e-21	1549	1.9211	1.61372	0.543479	FALSE	no	no	yes	no	no	yes	no	no	no	Zm00001eb096950	NA	+	0	NA	NA	NA
B73-chr2	174557340	A	G	Mo17-chr7:129092774	14.6817	0.603357	0.960526	73	3	73	3	76	A	G	Mo17-chr7	129092774	0.960526	A	2.11424e-13	1550	1.87214	1.60569	0.538307	FALSE	no	no	yes	no	no	yes	no	no	no	Zm00001eb096950	NA	+	0	NA	NA	NA
B73-chr2	178633053	T	C	Mo17-chr2:178873748	12.6705	0.603357	0.954545	63	3	63	3	66	T	C	Mo17-chr2	178873748	0.954545	T	1.57807e-10	1551	1.18853	1.09047	0.521512	FALSE	no	no	no	no	no	no	no	no	yes	NA	NA	NA	NA	NA	NA	NA
B73-chr2	180543164	C	G	Mo17-chr2:180882552	117.051	29.1623	0.80055	582	145	582	145	727	C	G	Mo17-chr2	180882552	0.80055	C	1.18359e-59	1553	1.12326	0.898485	0.55559	FALSE	no	no	no	no	no	no	no	no	yes	NA	NA	NA	NA	NA	NA	NA
B73-chr2	180543253	G	A	Mo17-chr2:180882752	129.32	29.7656	0.812896	643	148	643	148	791	G	A	Mo17-chr2	180882752	0.812895	G	1.52e-71	1554	1.11016	0.851712	0.565868	FALSE	no	no	no	no	no	no	no	no	yes	NA	NA	NA	NA	NA	NA	NA
B73-chr2	180543334	T	G	Mo17-chr2:180883721	73.0062	1.0056	0.986413	363	5	363	5	368	T	G	Mo17-chr2	180883721	0.986413	T	4.18459e-97	1555	1.11208	0.75721	0.594921	FALSE	no	no	no	no	no	no	no	no	yes	NA	NA	NA	NA	NA	NA	NA
B73-chr2	181421435	G	T	Mo17-chr2:181721576	55.5089	19.9108	0.736	276	99	276	99	375	G	T	Mo17-chr2	181721576	0.736	G	6.22539e-16	1556	1.71877	1.59521	0.518642	FALSE	no	yes	no	no	no	no	no	no	no	Zm00001eb098520	NA	+	55	NA	NA	NA
B73-chr2	181507232	T	C	Mo17-chr2:181896787	27.7544	4.2235	0.867924	138	21	138	21	159	T	C	Mo17-chr2	181896787	0.867925	T	1.84674e-17	1557	1.33569	1.50227	0.470651	FALSE	no	no	yes	no	no	yes	no	no	no	Zm00001eb098570	NA	-	0	NA	NA	NA
B73-chr2	181507380	A	C	Mo17-chr2:181896914	30.369	5.02798	0.857955	151	25	151	25	176	A	C	Mo17-chr2	181896914	0.857955	A	2.60711e-18	1558	1.41343	1.46891	0.490376	FALSE	no	no	yes	yes	no	no	no	no	no	Zm00001eb098570	NA	-	0	NA	NA	NA
B73-chr2	182337382	C	A	Mo17-chr2:182595907	137.767	58.5257	0.701845	685	291	685	291	976	C	A	Mo17-chr2	182595907	0.701844	C	6.29218e-34	1563	1.258	1.41171	0.471213	FALSE	no	no	no	no	no	no	no	no	yes	NA	NA	NA	NA	NA	NA	NA
B73-chr2	182403377	G	T	Mo17-chr2:182549856	21.3186	4.82686	0.815384	106	24	106	24	130	G	T	Mo17-chr2	182549856	0.815385	G	1.78734e-08	1564	1.332	1.35352	0.495993	FALSE	no	yes	no	no	no	no	no	no	no	Zm00001eb098720	NA	+	82	NA	NA	NA
B73-chr2	191380358	C	A	Mo17-chr2:191796769	11.866	0.402238	0.967213	59	2	59	2	61	C	A	Mo17-chr2	191796769	0.967213	C	1.94439e-10	1568	1.61369	1.15901	0.581993	FALSE	no	no	no	no	no	no	no	no	yes	NA	NA	NA	NA	NA	NA	NA
B73-chr2	191380713	A	C	Mo17-chr2:191805193	15.4862	2.61455	0.855556	77	13	77	13	90	A	C	Mo17-chr2	191805193	0.855556	A	5.5624e-07	1569	1.72909	1.57593	0.523171	FALSE	yes	no	no	no	no	no	no	no	no	Zm00001eb100790	NA	+	4757	NA	NA	NA
B73-chr2	191430995	C	T	Mo17-chr2:191867143	86.2801	49.2742	0.636498	429	245	429	245	674	C	T	Mo17-chr2	191867143	0.636499	C	4.19167e-08	1570	1.22346	1.34643	0.476075	FALSE	no	yes	no	no	no	no	no	no	no	Zm00001eb100800	NA	+	212	NA	NA	NA
B73-chr2	192162066	C	G	Mo17-chr2:192730061	20.1119	6.23469	0.763359	100	31	100	31	131	C	G	Mo17-chr2	192730061	0.763359	C	0.0001566	1571	1.91462	1.93635	0.497179	FALSE	no	no	no	no	no	no	no	no	yes	NA	NA	NA	NA	NA	NA	NA
B73-chr2	192176957	C	A	Mo17-chr2:192736338	45.0507	7.44141	0.858238	224	37	224	37	261	C	A	Mo17-chr2	192736338	0.858238	C	2.44864e-29	1572	1.66488	1.60772	0.508734	FALSE	no	no	no	no	no	no	no	no	yes	NA	NA	NA	NA	NA	NA	NA
B73-chr2	192177082	A	C	Mo17-chr2:192736448	32.3802	7.64253	0.809045	161	38	161	38	199	A	C	Mo17-chr2	192736448	0.809045	A	1.82138e-14	1573	1.61411	1.58911	0.503903	FALSE	no	no	no	no	no	no	no	no	yes	NA	NA	NA	NA	NA	NA	NA
B73-chr2	192245823	G	T	Mo17-chr2:192839827	19.1063	4.82686	0.798319	95	24	95	24	119	G	T	Mo17-chr2	192839827	0.798319	G	4.08185e-06	1574	1.40451	1.13872	0.552254	FALSE	no	no	no	no	no	no	no	no	yes	NA	NA	NA	NA	NA	NA	NA
B73-chr2	192942788	G	C	Mo17-chr2:193269578	63.9559	30.1679	0.679487	318	150	318	150	468	G	C	Mo17-chr2	193269578	0.679487	G	2.54219e-10	1575	1.10235	1.26701	0.465252	FALSE	no	no	yes	no	no	no	yes	no	no	Zm00001eb101180	NA	-	0	NA	NA	NA
B73-chr2	193261565	C	T	Mo17-chr2:193472767	29.9668	11.866	0.716347	149	59	149	59	208	C	T	Mo17-chr2	193472767	0.716346	C	3.83124e-05	1576	1.77065	1.63645	0.519695	FALSE	no	no	yes	yes	no	no	no	no	no	Zm00001eb101280	NA	+	0	NA	NA	NA
B73-chr2	193304805	G	A	Mo17-chr7:138326551	60.9391	0.402238	0.993443	303	2	303	2	305	G	A	Mo17-chr7	138326551	0.993443	G	6.94363e-84	1579	1.76344	1.20119	0.594827	FALSE	no	no	no	no	no	no	no	no	yes	NA	NA	NA	NA	NA	NA	NA
B73-chr2	194433342	T	G	Mo17-chr2:194710928	37.0059	12.0671	0.754099	184	60	184	60	244	T	G	Mo17-chr2	194710928	0.754098	T	6.12216e-11	1580	2.13244	1.93031	0.524876	FALSE	no	no	no	no	no	no	no	no	yes	NA	NA	NA	NA	NA	NA	NA
B73-chr2	194566924	C	A	Mo17-chr2:194802418	17.4974	3.62014	0.828572	87	18	87	18	105	C	A	Mo17-chr2	194802418	0.828571	C	5.37674e-07	1581	1.91914	1.92659	0.499032	FALSE	no	no	no	no	no	no	no	no	yes	NA	NA	NA	NA	NA	NA	NA
B73-chr2	194726226	C	T	Mo17-chr2:194960653	23.3298	8.24588	0.738853	116	41	116	41	157	C	T	Mo17-chr2	194960653	0.738854	C	0.000255446	1582	1.74203	1.80369	0.491305	FALSE	no	no	yes	no	yes	no	no	no	no	Zm00001eb101770	NA	+	0	NA	NA	NA
B73-chr2	194793319	A	G	Mo17-chr2:195185165	16.4918	3.01679	0.845361	82	15	82	15	97	A	G	Mo17-chr2	195185165	0.845361	A	2.51866e-07	1583	1.70908	1.80254	0.486693	FALSE	yes	no	no	no	no	no	no	no	no	Zm00001eb101840	NA	+	2125	NA	NA	NA
B73-chr2	195069812	G	T	Mo17-chr2:195466827	12.0671	0.603357	0.952381	60	3	60	3	63	G	T	Mo17-chr2	195466827	0.952381	G	1.13511e-09	1584	1.0311	0.779587	0.569452	FALSE	yes	no	no	no	no	no	no	no	no	Zm00001eb101920	NA	-	1278	NA	NA	NA
B73-chr2	196913855	C	G	Mo17-chr2:196210691	34.9947	2.61455	0.930481	174	13	174	13	187	C	G	Mo17-chr2	196210691	0.930481	C	1.42179e-32	1585	0.860366	1.06713	0.446364	FALSE	no	no	yes	yes	no	no	no	no	no	Zm00001eb102200	NA	-	0	NA	NA	NA
B73-chr2	196913969	G	A	Mo17-chr2:196210805	26.95	2.01119	0.930556	134	10	134	10	144	G	A	Mo17-chr2	196210805	0.930556	G	3.65801e-24	1586	0.815796	1.07276	0.431969	FALSE	no	yes	no	no	no	no	no	no	no	Zm00001eb102200	NA	-	51	NA	NA	NA
B73-chr2	196959295	G	T	Mo17-chr2:196219584	10.056	0.201119	0.980392	50	1	50	1	51	G	T	Mo17-chr2	196219584	0.980392	G	5.66845e-09	1587	1.48509	1.27821	0.537434	FALSE	no	no	no	no	no	no	no	no	yes	NA	NA	NA	NA	NA	NA	NA
B73-chr2	196959460	T	C	Mo17-chr2:196219745	7.24029	0.201119	0.972973	36	1	36	1	37	T	C	Mo17-chr2	196219745	0.972973	T	8.08978e-05	1588	1.55333	1.29777	0.544818	FALSE	no	no	no	no	no	no	no	no	yes	NA	NA	NA	NA	NA	NA	NA
B73-chr2	197154196	T	C	Mo17-chr3:12758778	12.2683	1.40783	0.897059	61	7	61	7	68	T	C	Mo17-chr3	12758778	0.897059	T	1.14934e-06	1589	0.644251	0.903729	0.416188	FALSE	no	no	no	no	no	no	no	no	yes	NA	NA	NA	NA	NA	NA	NA
B73-chr2	197318961	A	G	Mo17-chr2:196548784	31.1735	6.43581	0.828877	155	32	155	32	187	A	G	Mo17-chr2	196548784	0.828877	A	1.25912e-15	1590	1.49874	1.19969	0.555412	FALSE	no	no	no	no	no	no	no	yes	no	Zm00001eb102250	NA	+	98	NA	NA	NA
B73-chr2	197466244	C	T	Mo17-chr2:196655657	14.2795	0.603357	0.95946	71	3	71	3	74	C	T	Mo17-chr2	196655657	0.959459	C	7.97199e-13	1591	1.28453	1.49906	0.461465	FALSE	no	no	no	no	no	no	no	no	yes	NA	NA	NA	NA	NA	NA	NA
B73-chr2	197755108	T	C	Mo17-chr2:196796082	19.3074	5.63134	0.774193	96	28	96	28	124	T	C	Mo17-chr2	196796082	0.774194	T	8.49802e-05	1593	2.19632	1.96176	0.528205	FALSE	no	yes	no	no	no	no	no	yes	no	Zm00001eb102330	NA	+	186	Zm00001eb102340	907	-
B73-chr2	197755188	T	C	Mo17-chr2:196796206	13.475	2.01119	0.87013	67	10	67	10	77	T	C	Mo17-chr2	196796206	0.87013	T	2.85804e-06	1594	2.1723	1.92648	0.529987	FALSE	no	yes	no	no	no	no	no	yes	no	Zm00001eb102330	NA	+	106	Zm00001eb102340	827	-
B73-chr2	199795877	C	T	Mo17-chr2:198848539	45.8552	19.3074	0.703704	228	96	228	96	324	C	T	Mo17-chr2	198848539	0.703704	C	1.13785e-08	1595	1.24819	1.73799	0.417988	FALSE	no	yes	no	no	no	no	no	yes	no	Zm00001eb102890	NA	-	388	Zm00001eb102880	388	+
B73-chr2	199795963	G	T	Mo17-chr2:198848635	59.7324	27.3522	0.685912	297	136	297	136	433	G	T	Mo17-chr2	198848635	0.685912	G	2.9276e-10	1596	1.24736	1.75297	0.415742	FALSE	no	yes	no	no	no	no	no	yes	no	Zm00001eb102890	NA	-	474	Zm00001eb102880	474	+
B73-chr2	200231590	A	G	Mo17-chr2:199290391	11.866	2.01119	0.855072	59	10	59	10	69	A	G	Mo17-chr2	199290391	0.855072	A	0.000249002	1599	1.28212	1.14606	0.528015	FALSE	no	no	no	no	no	no	no	yes	no	Zm00001eb103000	NA	+	764	NA	NA	NA
B73-chr2	200484126	G	T	Mo17-chr2:199582763	11.866	0.402238	0.967213	59	2	59	2	61	G	T	Mo17-chr2	199582763	0.967213	G	1.94439e-10	1600	1.53035	1.20478	0.559516	FALSE	no	no	yes	yes	no	no	no	no	no	Zm00001eb103080	NA	-	0	NA	NA	NA
B73-chr2	200707022	C	T	Mo17-chr2:199812944	17.2962	2.81567	0.86	86	14	86	14	100	C	T	Mo17-chr2	199812944	0.86	C	8.12599e-09	1601	0.943261	0.929917	0.503562	FALSE	yes	no	no	no	no	no	no	yes	no	Zm00001eb103140	NA	-	3782	Zm00001eb103150	483	-
B73-chr2	201960710	C	G	Mo17-chr2:201071300	74.6152	15.6873	0.826281	371	78	371	78	449	C	G	Mo17-chr2	201071300	0.826281	C	7.82411e-43	1603	0.728645	0.563364	0.563963	FALSE	no	no	no	no	no	no	no	no	yes	NA	NA	NA	NA	NA	NA	NA
B73-chr2	202091477	A	T	Mo17-chr2:201223387	40.2238	19.9108	0.668896	200	99	200	99	299	A	T	Mo17-chr2	201223387	0.668896	A	0.000531238	1604	1.38995	1.40612	0.497109	FALSE	no	no	yes	no	no	no	yes	no	no	Zm00001eb103480	NA	-	0	NA	NA	NA
B73-chr2	202134950	C	T	Mo17-chr2:201275456	67.1738	21.3186	0.759091	334	106	334	106	440	C	T	Mo17-chr2	201275456	0.759091	C	2.18518e-24	1605	1.68032	1.7211	0.494005	FALSE	no	no	no	no	no	no	no	yes	no	Zm00001eb103490	NA	-	851	NA	NA	NA
B73-chr2	202135030	G	A	Mo17-chr2:201275924	53.8999	6.63693	0.890365	268	33	268	33	301	G	A	Mo17-chr2	201275924	0.890365	G	1.16055e-42	1606	1.69557	1.80144	0.484863	FALSE	no	no	no	no	no	no	no	yes	no	Zm00001eb103490	NA	-	771	NA	NA	NA
B73-chr2	202171984	T	C	Mo17-chr2:201337895	14.6817	2.81567	0.83908	73	14	73	14	87	T	C	Mo17-chr2	201337895	0.83908	T	1.60123e-05	1608	1.77078	1.51664	0.538655	FALSE	no	no	yes	no	no	no	yes	no	no	Zm00001eb103510	NA	-	0	NA	NA	NA
B73-chr2	202766148	G	A	Mo17-chr2:201925984	12.6705	1.81007	0.875	63	9	63	9	72	G	A	Mo17-chr2	201925984	0.875	G	6.99459e-06	1609	1.74195	1.34205	0.564834	FALSE	no	no	no	no	no	no	no	yes	no	Zm00001eb103760	NA	-	130	NA	NA	NA
B73-chr2	202899567	A	G	Mo17-chr2:201983652	73.4085	24.9388	0.746421	365	124	365	124	489	A	G	Mo17-chr2	201983652	0.746421	A	2.23417e-24	1610	1.61984	1.76532	0.478513	FALSE	no	no	no	no	no	no	no	no	yes	NA	NA	NA	NA	NA	NA	NA
B73-chr2	202899664	G	A	Mo17-chr2:201983739	96.1349	31.7768	0.751572	478	158	478	158	636	G	A	Mo17-chr2	201983739	0.751572	G	1.35142e-34	1611	1.5856	1.78812	0.469985	FALSE	no	no	no	no	no	no	no	no	yes	NA	NA	NA	NA	NA	NA	NA
B73-chr2	202899751	A	C	Mo17-chr2:201983826	70.1906	27.5533	0.718107	349	137	349	137	486	A	C	Mo17-chr2	201983826	0.718107	A	5.44483e-18	1612	1.5383	1.77122	0.46481	FALSE	no	no	no	no	no	no	no	no	yes	NA	NA	NA	NA	NA	NA	NA
B73-chr2	202952477	G	A	Mo17-chr2:202017101	38.816	1.20671	0.969849	193	6	193	6	199	G	A	Mo17-chr2	202017101	0.969849	G	4.44364e-45	1613	1.58728	1.42244	0.527386	FALSE	yes	no	no	no	no	no	no	no	no	Zm00001eb103840	NA	+	2565	NA	NA	NA
B73-chr2	202991415	A	G	Mo17-chr3:199288207	11.2627	1.0056	0.918033	56	5	56	5	61	A	G	Mo17-chr3	199288207	0.918033	A	8.33954e-07	1614	2.05454	2.34233	0.467273	FALSE	no	yes	no	no	no	no	no	no	no	Zm00001eb103880	NA	-	84	NA	NA	NA
B73-chr2	203057386	C	G	Mo17-chr2:202269935	10.2571	0.804477	0.927273	51	4	51	4	55	C	G	Mo17-chr2	202269935	0.927273	C	3.02179e-06	1616	1.99713	1.41529	0.585252	FALSE	yes	no	no	no	no	no	no	no	no	Zm00001eb103960	NA	-	3842	NA	NA	NA
B73-chr2	203171006	T	A	Mo17-chr2:202302450	22.9276	7.03917	0.765101	114	35	114	35	149	T	A	Mo17-chr2	202302450	0.765101	T	7.55018e-06	1617	1.08828	1.21654	0.472176	FALSE	no	yes	no	no	no	no	no	no	no	Zm00001eb104000	NA	+	28	NA	NA	NA
B73-chr2	203741922	A	G	Mo17-chr3:107815151	44.0451	15.0839	0.744898	219	75	219	75	294	A	G	Mo17-chr3	107815151	0.744898	A	8.20642e-13	1618	1.63585	1.19167	0.578547	FALSE	no	no	no	no	no	no	no	no	yes	NA	NA	NA	NA	NA	NA	NA
B73-chr2	203743706	A	G	Mo17-chr2:202680736	27.3522	7.24029	0.790698	136	36	136	36	172	A	G	Mo17-chr2	202680736	0.790698	A	7.85428e-10	1619	1.63844	1.42656	0.534564	FALSE	no	no	no	no	no	no	no	no	yes	NA	NA	NA	NA	NA	NA	NA
B73-chr2	205018717	G	A	Mo17-chr2:203625200	20.1119	3.01679	0.869565	100	15	100	15	115	G	A	Mo17-chr2	203625200	0.869565	G	1.15329e-11	1620	1.83293	1.49448	0.550859	FALSE	no	yes	no	no	no	no	no	no	no	Zm00001eb104640	NA	+	22	NA	NA	NA
B73-chr2	205335902	A	C	Mo17-chr2:203970962	162.303	116.046	0.583092	807	577	807	577	1384	A	C	Mo17-chr2	203970962	0.583092	A	1.2052e-05	1621	1.71671	1.38453	0.553556	FALSE	no	no	no	no	no	no	no	no	yes	NA	NA	NA	NA	NA	NA	NA
B73-chr2	205335998	T	C	Mo17-chr2:203971058	114.638	77.2297	0.597485	570	384	570	384	954	T	C	Mo17-chr2	203971058	0.597484	T	6.62318e-05	1622	1.68197	1.41249	0.543542	FALSE	no	no	no	no	no	no	no	no	yes	NA	NA	NA	NA	NA	NA	NA
B73-chr2	205781838	T	C	Mo17-chr2:204352845	94.3249	36.6037	0.72043	469	182	469	182	651	T	C	Mo17-chr2	204352845	0.72043	T	3.70944e-26	1623	1.57799	1.49657	0.513241	FALSE	no	no	no	no	no	no	no	no	yes	NA	NA	NA	NA	NA	NA	NA
B73-chr2	206974074	C	A	Mo17-chr2:205381053	20.1119	6.63693	0.75188	100	33	100	33	133	C	A	Mo17-chr2	205381053	0.75188	C	0.00070483	1624	1.12916	1.42913	0.441374	FALSE	no	no	no	no	no	no	no	no	yes	NA	NA	NA	NA	NA	NA	NA
B73-chr2	207412822	C	T	Mo17-chr2:205759904	13.8772	2.01119	0.873418	69	10	69	10	79	C	T	Mo17-chr2	205759904	0.873418	C	9.18451e-07	1625	1.2024	1.57792	0.432468	FALSE	no	no	no	no	no	no	no	no	yes	NA	NA	NA	NA	NA	NA	NA
B73-chr2	207412902	A	G	Mo17-chr2:205759842	13.2739	2.41343	0.846154	66	12	66	12	78	A	G	Mo17-chr2	205759842	0.846154	A	6.3975e-05	1626	1.15677	1.59175	0.420871	FALSE	no	no	no	no	no	no	no	no	yes	NA	NA	NA	NA	NA	NA	NA
B73-chr2	210077288	T	C	Mo17-chr2:208376787	325.813	155.264	0.677257	1620	772	1620	772	2392	T	C	Mo17-chr2	208376787	0.677258	T	9.09012e-68	1627	1.1731	1.47555	0.442905	FALSE	no	no	yes	yes	no	no	no	no	no	Zm00001eb106060	NA	+	0	NA	NA	NA
B73-chr2	210847006	C	G	Mo17-chr2:209099464	15.0839	2.81567	0.842696	75	14	75	14	89	C	G	Mo17-chr2	209099464	0.842697	C	5.53791e-06	1628	1.69034	1.6116	0.511923	FALSE	no	no	no	no	no	no	no	no	yes	NA	NA	NA	NA	NA	NA	NA
B73-chr2	210849342	A	C	Mo17-chr2:209120516	99.1517	63.9559	0.607891	493	318	493	318	811	A	C	Mo17-chr2	209120516	0.607891	A	2.98864e-05	1629	2.13786	1.64908	0.564534	FALSE	no	no	no	no	no	no	no	yes	no	Zm00001eb106480	NA	-	747	NA	NA	NA
B73-chr2	211398647	G	A	Mo17-chr2:209618199	199.711	143.8	0.581382	993	715	993	715	1708	G	A	Mo17-chr2	209618199	0.581382	G	1.75004e-07	1630	1.32649	1.55498	0.460352	FALSE	no	yes	no	no	no	no	no	no	no	Zm00001eb106720	NA	-	54	NA	NA	NA
B73-chr2	211398728	G	A	Mo17-chr2:209618280	175.577	129.32	0.575857	873	643	873	643	1516	G	A	Mo17-chr2	209618280	0.575858	G	6.33679e-05	1631	1.29747	1.50896	0.462321	FALSE	no	yes	no	no	no	no	no	no	no	Zm00001eb106720	NA	-	135	NA	NA	NA
B73-chr2	211802462	T	C	Mo17-chr2:210146676	55.9111	30.9723	0.643519	278	154	278	154	432	T	C	Mo17-chr2	210146676	0.643519	T	0.000176251	1632	1.80669	1.8105	0.499473	FALSE	yes	no	no	no	no	no	no	no	no	Zm00001eb106900	NA	+	1081	NA	NA	NA
B73-chr2	211819947	C	T	Mo17-chr2:210166961	25.5421	9.85484	0.721591	127	49	127	49	176	C	T	Mo17-chr2	210166961	0.721591	C	0.00039127	1633	1.55445	1.36207	0.532981	FALSE	yes	no	no	no	no	no	no	no	no	Zm00001eb106930	NA	-	2211	NA	NA	NA
B73-chr2	211821995	C	G	Mo17-chr2:210168207	27.9556	9.25148	0.751352	139	46	139	46	185	C	G	Mo17-chr2	210168207	0.751351	C	4.12683e-07	1634	1.72385	1.26812	0.576158	FALSE	yes	no	no	no	no	no	no	no	no	Zm00001eb106930	NA	-	4259	NA	NA	NA
B73-chr2	211824991	T	C	Mo17-chr2:210196668	27.3522	2.01119	0.931507	136	10	136	10	146	T	C	Mo17-chr2	210196668	0.931507	T	1.02915e-24	1635	1.85218	1.35057	0.578309	FALSE	no	yes	no	no	no	no	no	no	no	Zm00001eb106940	NA	+	965	NA	NA	NA
B73-chr2	212680879	G	T	Mo17-chr2:211055160	18.503	4.2235	0.81416	92	21	92	21	113	G	T	Mo17-chr2	211055160	0.814159	G	9.71142e-07	1636	1.71729	1.92794	0.471106	FALSE	yes	no	no	no	no	no	no	no	no	Zm00001eb107140	NA	-	2337	NA	NA	NA
B73-chr2	212774879	G	C	Mo17-chr2:211185830	18.1007	1.81007	0.909091	90	9	90	9	99	G	C	Mo17-chr2	211185830	0.909091	G	8.21714e-13	1637	1.35374	1.32382	0.505588	FALSE	yes	no	no	no	no	no	no	no	no	Zm00001eb107190	NA	-	2546	NA	NA	NA
B73-chr2	212776789	G	A	Mo17-chr2:211210609	15.4862	3.01679	0.836957	77	15	77	15	92	G	A	Mo17-chr2	211210609	0.836957	G	6.11993e-06	1638	1.93933	1.64414	0.541187	FALSE	yes	no	no	no	no	no	no	no	no	Zm00001eb107190	NA	-	4456	NA	NA	NA
B73-chr2	212785533	C	G	Mo17-chr2:211215553	30.7712	10.8604	0.739131	153	54	153	54	207	C	G	Mo17-chr2	211215553	0.73913	C	3.37098e-07	1639	1.22268	1.22369	0.499794	FALSE	no	no	no	no	no	no	no	no	yes	NA	NA	NA	NA	NA	NA	NA
B73-chr2	212785657	G	A	Mo17-chr2:211215670	34.1903	11.0616	0.755555	170	55	170	55	225	G	A	Mo17-chr2	211215670	0.755556	G	5.80824e-10	1640	1.25437	1.22666	0.505584	FALSE	no	no	no	no	no	no	no	no	yes	NA	NA	NA	NA	NA	NA	NA
B73-chr2	212802566	C	T	Mo17-chr2:40101738	19.7097	0.804477	0.960784	98	4	98	4	102	C	T	Mo17-chr2	40101738	0.960784	C	1.63085e-19	1641	1.4462	1.405	0.507226	FALSE	yes	no	no	no	no	no	no	no	no	Zm00001eb107230	NA	-	1869	NA	NA	NA
B73-chr2	212950659	C	G	Mo17-chr2:211435199	54.9055	2.41343	0.957895	273	12	273	12	285	C	G	Mo17-chr2	211435199	0.957895	C	1.28929e-61	1642	1.59891	1.94651	0.45098	FALSE	no	no	yes	yes	no	no	no	no	no	Zm00001eb107280	NA	+	0	NA	NA	NA
B73-chr2	212950750	C	T	Mo17-chr2:211435278	36.6037	3.41903	0.914573	182	17	182	17	199	C	T	Mo17-chr2	211435278	0.914573	C	1.85748e-31	1643	1.56774	1.91841	0.449705	FALSE	no	no	yes	yes	no	no	no	no	no	Zm00001eb107280	NA	+	0	NA	NA	NA
B73-chr2	213093830	C	G	Mo17-chr2:211526815	12.2683	0.603357	0.953125	61	3	61	3	64	C	G	Mo17-chr2	211526815	0.953125	C	5.88424e-10	1644	1.19797	1.04782	0.533431	FALSE	no	yes	no	no	no	no	no	no	no	Zm00001eb107340	NA	-	490	NA	NA	NA
B73-chr2	213094506	G	A	Mo17-chr2:211527323	29.9668	2.01119	0.937107	149	10	149	10	159	G	A	Mo17-chr2	211527323	0.937107	G	2.59213e-28	1645	1.02092	1.13533	0.473472	FALSE	yes	no	no	no	no	no	no	no	no	Zm00001eb107340	NA	-	1166	NA	NA	NA
B73-chr2	214083565	T	C	Mo17-chr2:212414822	77.4309	2.61455	0.967337	385	13	385	13	398	T	C	Mo17-chr2	212414822	0.967337	T	6.91229e-93	1646	1.62317	1.55303	0.511041	FALSE	no	no	no	no	no	no	no	yes	no	Zm00001eb107660	NA	+	236	NA	NA	NA
B73-chr2	214223181	A	G	Mo17-chr2:212565813	22.3242	8.04477	0.735099	111	40	111	40	151	A	G	Mo17-chr2	212565813	0.735099	A	0.000978983	1647	1.76152	1.98616	0.47003	FALSE	no	no	no	no	no	no	no	no	yes	NA	NA	NA	NA	NA	NA	NA
B73-chr2	214658028	G	C	Mo17-chr2:212778704	30.5701	10.056	0.752474	152	50	152	50	202	G	C	Mo17-chr2	212778704	0.752475	G	3.07656e-08	1648	1.79635	1.50796	0.543639	FALSE	yes	no	no	no	no	no	no	no	no	Zm00001eb107910	NA	+	2653	NA	NA	NA
B73-chr2	214869588	T	C	Mo17-chr2:212928649	67.576	37.8104	0.641221	336	188	336	188	524	T	C	Mo17-chr2	212928649	0.641221	T	5.34208e-06	1649	1.47009	1.30648	0.529462	FALSE	yes	no	no	no	no	no	no	no	no	Zm00001eb107960	NA	-	1761	NA	NA	NA
B73-chr2	214869667	A	C	Mo17-chr2:212928732	67.7771	37.207	0.645594	337	185	337	185	522	A	C	Mo17-chr2	212928732	0.645594	A	1.38836e-06	1650	1.42269	1.31446	0.51977	FALSE	yes	no	no	no	no	no	no	no	no	Zm00001eb107960	NA	-	1840	NA	NA	NA
B73-chr2	215573168	T	C	Mo17-chr2:213883917	12.8716	1.0056	0.927536	64	5	64	5	69	T	C	Mo17-chr2	213883917	0.927536	T	5.59889e-09	1654	1.53762	1.51526	0.503663	FALSE	yes	no	no	no	no	no	no	no	no	Zm00001eb108210	NA	+	1569	NA	NA	NA
B73-chr2	215573256	C	T	Mo17-chr2:213884018	12.2683	0.402238	0.968254	61	2	61	2	63	C	T	Mo17-chr2	213884018	0.968254	C	5.06357e-11	1655	1.52134	1.54328	0.49642	FALSE	yes	no	no	no	no	no	no	no	no	Zm00001eb108210	NA	+	1481	NA	NA	NA
B73-chr2	215662078	A	G	Mo17-chr2:213991556	48.4697	15.0839	0.762659	241	75	241	75	316	A	G	Mo17-chr2	213991556	0.762658	A	7.44838e-17	1657	1.20392	1.2852	0.483673	FALSE	no	no	no	no	no	no	no	no	yes	NA	NA	NA	NA	NA	NA	NA
B73-chr2	216083063	T	C	Mo17-chr2:214364904	127.107	33.5869	0.790988	632	167	632	167	799	T	C	Mo17-chr2	214364904	0.790989	T	2.12869e-61	1658	0.972586	1.20958	0.445698	FALSE	yes	no	no	no	no	no	no	no	no	Zm00001eb108390	NA	-	2153	NA	NA	NA
B73-chr2	216354482	T	G	Mo17-chr2:214850812	43.6429	2.01119	0.955947	217	10	217	10	227	T	G	Mo17-chr2	214850812	0.955947	T	1.67159e-47	1660	1.3433	1.26365	0.515276	FALSE	no	no	no	no	no	no	no	no	yes	NA	NA	NA	NA	NA	NA	NA
B73-chr2	216354603	C	T	Mo17-chr2:214850899	46.6596	1.81007	0.962656	232	9	232	9	241	C	T	Mo17-chr2	214850899	0.962656	C	6.6463e-53	1661	1.39807	1.28231	0.521594	FALSE	no	no	no	no	no	no	no	no	yes	NA	NA	NA	NA	NA	NA	NA
B73-chr2	217977628	T	G	Mo17-chr2:216833956	25.7432	6.83805	0.790123	128	34	128	34	162	T	G	Mo17-chr2	216833956	0.790123	T	5.59821e-09	1664	1.89215	1.43801	0.568186	FALSE	no	no	no	no	no	no	no	no	yes	NA	NA	NA	NA	NA	NA	NA
B73-chr2	219038171	T	A	Mo17-chr2:217775868	11.6649	1.81007	0.865672	58	9	58	9	67	T	A	Mo17-chr2	217775868	0.865672	T	0.000119413	1665	1.65674	1.59237	0.509906	FALSE	no	no	yes	no	no	yes	no	no	no	Zm00001eb109640	NA	-	0	NA	NA	NA
B73-chr2	219949240	C	T	Mo17-chr2:218870648	30.9723	5.43022	0.850828	154	27	154	27	181	C	T	Mo17-chr2	218870648	0.850829	C	6.30718e-18	1666	2.17282	2.17814	0.499389	FALSE	no	no	yes	yes	no	no	no	no	no	Zm00001eb110020	NA	-	0	NA	NA	NA
B73-chr2	219975649	C	G	Mo17-chr2:218908930	34.1903	8.84924	0.794393	170	44	170	44	214	C	G	Mo17-chr2	218908930	0.794393	C	6.79696e-14	1667	1.42256	1.23316	0.535658	FALSE	yes	no	no	no	no	no	no	no	no	Zm00001eb110040	NA	-	4075	NA	NA	NA
B73-chr2	220398340	A	T	Mo17-chr5:198091279	26.1455	0.201119	0.992366	130	1	130	1	131	A	T	Mo17-chr5	198091279	0.992366	A	4.84175e-33	1668	1.25102	1.28046	0.494186	FALSE	no	no	yes	no	no	yes	no	no	no	Zm00001eb110260	NA	-	0	NA	NA	NA
B73-chr2	220426584	G	C	Mo17-chr2:219467558	64.5592	5.63134	0.919771	321	28	321	28	349	G	C	Mo17-chr2	219467558	0.919771	G	1.79679e-60	1669	1.86475	1.75132	0.515685	FALSE	no	yes	no	no	no	no	no	no	no	Zm00001eb110280	NA	-	135	NA	NA	NA
B73-chr2	220620295	G	C	Mo17-chr2:219859405	84.8723	48.6708	0.635542	422	242	422	242	664	G	C	Mo17-chr2	219859405	0.635542	G	9.03749e-08	1672	1.76669	1.9306	0.477833	FALSE	yes	no	no	no	no	no	no	no	no	Zm00001eb110340	NA	+	1252	NA	NA	NA
B73-chr2	221455166	C	T	Mo17-chr2:220525927	95.7327	23.1287	0.805415	476	115	476	115	591	C	T	Mo17-chr2	220525927	0.805415	C	1.22951e-49	1674	1.73233	1.55942	0.526263	FALSE	no	no	no	no	no	no	no	no	yes	NA	NA	NA	NA	NA	NA	NA
B73-chr2	221761591	G	A	Mo17-chr2:220732429	30.369	6.43581	0.825137	151	32	151	32	183	G	A	Mo17-chr2	220732429	0.825137	G	9.76659e-15	1675	1.56662	1.24368	0.557456	FALSE	no	no	yes	yes	no	no	no	no	no	Zm00001eb110710	NA	-	0	NA	NA	NA
B73-chr2	221761707	C	G	Mo17-chr2:220732518	26.5477	5.2291	0.835443	132	26	132	26	158	C	G	Mo17-chr2	220732518	0.835443	C	2.38931e-13	1676	1.48851	1.24354	0.544833	FALSE	no	no	yes	yes	no	no	no	no	no	Zm00001eb110710	NA	-	0	NA	NA	NA
B73-chr2	222320389	C	T	Mo17-chr2:221295116	15.0839	1.40783	0.914634	75	7	75	7	82	C	T	Mo17-chr2	221295116	0.914634	C	2.36813e-10	1677	1.47989	1.46519	0.502496	FALSE	no	no	no	no	no	no	no	yes	no	Zm00001eb110930	NA	-	373	NA	NA	NA
B73-chr2	222840059	C	G	Mo17-chr2:221794656	78.2353	26.95	0.743785	389	134	389	134	523	C	G	Mo17-chr2	221794656	0.743786	C	8.58184e-26	1678	1.54292	1.42142	0.520494	FALSE	no	yes	no	no	no	no	no	no	no	Zm00001eb111150	NA	-	629	NA	NA	NA
B73-chr2	222840190	A	G	Mo17-chr2:221794787	71.7995	26.5477	0.730061	357	132	357	132	489	A	G	Mo17-chr2	221794787	0.730061	A	1.17464e-20	1679	1.61634	1.4617	0.52512	FALSE	no	yes	no	no	no	no	no	no	no	Zm00001eb111150	NA	-	760	NA	NA	NA
B73-chr2	223028994	G	A	Mo17-chr2:221928871	36.0003	3.62014	0.908629	179	18	179	18	197	G	A	Mo17-chr2	221928871	0.908629	G	6.70366e-30	1680	1.38507	1.40597	0.496256	FALSE	no	no	yes	no	no	no	yes	no	no	Zm00001eb111180	NA	+	0	NA	NA	NA
B73-chr2	223029089	A	C	Mo17-chr2:221928912	22.5253	4.2235	0.842105	112	21	112	21	133	A	C	Mo17-chr2	221928912	0.842105	A	2.96285e-11	1681	1.38458	1.42129	0.493459	FALSE	no	no	yes	no	no	no	yes	no	no	Zm00001eb111180	NA	+	0	NA	NA	NA
B73-chr2	223029165	G	A	Mo17-chr2:221929055	15.6873	2.61455	0.857143	78	13	78	13	91	G	A	Mo17-chr2	221929055	0.857143	G	3.21501e-07	1682	1.38331	1.44606	0.48891	FALSE	no	no	no	no	no	no	no	yes	no	Zm00001eb111180	NA	+	46	NA	NA	NA
B73-chr2	223805964	G	C	Mo17-chr2:222631964	17.2962	2.81567	0.86	86	14	86	14	100	G	C	Mo17-chr2	222631964	0.86	G	8.12599e-09	1683	1.40536	1.61271	0.465648	FALSE	no	yes	no	no	no	no	no	no	no	Zm00001eb111590	NA	-	598	NA	NA	NA
B73-chr2	223894890	C	A	Mo17-chr2:222669273	25.1399	7.24029	0.776398	125	36	125	36	161	C	A	Mo17-chr2	222669273	0.776398	C	1.2515e-07	1684	1.39466	1.53489	0.476068	FALSE	no	yes	no	no	no	no	no	no	no	Zm00001eb111610	NA	+	753	NA	NA	NA
B73-chr2	223894987	G	C	Mo17-chr2:222669366	23.5309	6.43581	0.785235	117	32	117	32	149	G	C	Mo17-chr2	222669366	0.785235	G	1.63187e-07	1685	1.38907	1.51358	0.478552	FALSE	no	yes	no	no	no	no	no	no	no	Zm00001eb111610	NA	+	656	NA	NA	NA
B73-chr2	226463100	C	A	Mo17-chr7:156588566	17.8996	2.81567	0.864078	89	14	89	14	103	C	A	Mo17-chr7	156588566	0.864078	C	1.51533e-09	1686	0.991055	1.06834	0.481237	FALSE	no	no	no	no	no	no	no	no	yes	NA	NA	NA	NA	NA	NA	NA
B73-chr2	226486078	A	T	Mo17-chr2:225821781	26.5477	7.64253	0.77647	132	38	132	38	170	A	T	Mo17-chr2	225821781	0.776471	A	2.78541e-08	1687	1.58901	1.32698	0.54493	FALSE	no	no	no	no	no	no	no	no	yes	NA	NA	NA	NA	NA	NA	NA
B73-chr2	226486266	A	G	Mo17-chr2:225821899	27.7544	8.84924	0.758242	138	44	138	44	182	A	G	Mo17-chr2	225821899	0.758242	A	1.44715e-07	1688	1.55214	1.33727	0.537182	FALSE	no	no	no	no	no	no	no	no	yes	NA	NA	NA	NA	NA	NA	NA
B73-chr2	226497768	G	C	Mo17-chr2:225822229	56.3134	16.894	0.769231	280	84	280	84	364	G	C	Mo17-chr2	225822229	0.769231	G	2.14558e-21	1689	1.3475	1.35902	0.497872	FALSE	no	no	no	no	no	no	no	no	yes	NA	NA	NA	NA	NA	NA	NA
B73-chr2	226498015	T	C	Mo17-chr2:225822457	26.95	4.62574	0.853503	134	23	134	23	157	T	C	Mo17-chr2	225822457	0.853503	T	2.2903e-15	1690	1.35898	1.2284	0.525234	FALSE	no	no	no	no	no	no	no	no	yes	NA	NA	NA	NA	NA	NA	NA
B73-chr2	226672612	A	C	Mo17-chr9:141339602	7.24029	0.402238	0.947368	36	2	36	2	38	A	C	Mo17-chr9	141339602	0.947368	A	0.00084595	1691	1.95543	1.48158	0.568934	FALSE	no	no	no	no	no	no	no	yes	no	Zm00001eb112400	NA	+	423	NA	NA	NA
B73-chr2	226714129	C	T	Mo17-chr2:226073024	32.9835	8.447	0.796116	164	42	164	42	206	C	T	Mo17-chr2	226073024	0.796117	C	1.90456e-13	1692	1.32434	1.25295	0.513849	FALSE	no	no	no	no	no	no	no	no	yes	NA	NA	NA	NA	NA	NA	NA
B73-chr2	226732266	T	C	Mo17-chr2:226090459	94.1238	45.0507	0.676301	468	224	468	224	692	T	C	Mo17-chr2	226090459	0.676301	T	1.46211e-16	1693	1.10983	0.932773	0.543342	FALSE	no	no	no	no	no	no	no	no	yes	NA	NA	NA	NA	NA	NA	NA
B73-chr2	227892008	C	A	Mo17-chr9:132942528	47.6652	0.603357	0.9875	237	3	237	3	240	C	A	Mo17-chr9	132942528	0.9875	C	2.95523e-62	1694	1.49663	1.17984	0.559179	FALSE	no	no	no	no	no	no	no	no	yes	NA	NA	NA	NA	NA	NA	NA
B73-chr2	228835710	A	G	Mo17-chr2:228031545	38.4138	15.4862	0.712686	191	77	191	77	268	A	G	Mo17-chr2	228031545	0.712687	A	1.69362e-07	1695	1.14993	1.08907	0.51359	FALSE	no	no	yes	no	yes	no	no	no	no	Zm00001eb112970	NA	-	0	NA	NA	NA
B73-chr2	228835789	C	G	Mo17-chr2:228031624	31.1735	13.2739	0.701357	155	66	155	66	221	C	G	Mo17-chr2	228031624	0.701357	C	0.000227797	1696	1.16098	1.09556	0.514497	FALSE	no	no	yes	no	no	yes	no	no	no	Zm00001eb112970	NA	-	0	NA	NA	NA
B73-chr2	229098344	G	C	Mo17-chr2:228220142	25.341	4.2235	0.857143	126	21	126	21	147	G	C	Mo17-chr2	228220142	0.857143	G	1.47637e-14	1697	1.93361	1.75991	0.523513	FALSE	no	yes	no	no	no	no	no	no	no	Zm00001eb113030	NA	+	33	NA	NA	NA
B73-chr2	230608824	A	G	Mo17-chr2:229934698	8.84924	0.402238	0.956522	44	2	44	2	46	A	G	Mo17-chr2	229934698	0.956522	A	4.35857e-06	1698	1.14917	1.02495	0.528568	FALSE	no	no	no	no	no	no	no	no	yes	NA	NA	NA	NA	NA	NA	NA
B73-chr2	230608900	C	T	Mo17-chr2:229934774	7.03917	0.201119	0.972222	35	1	35	1	36	C	T	Mo17-chr2	229934774	0.972222	C	0.000159568	1699	1.1473	1.02537	0.528059	FALSE	no	no	no	no	no	no	no	no	yes	NA	NA	NA	NA	NA	NA	NA
B73-chr2	231264501	G	C	Mo17-chr2:230858087	45.2518	20.1119	0.692308	225	100	225	100	325	G	C	Mo17-chr2	230858087	0.692308	G	2.65975e-07	1700	1.10786	1.35216	0.450346	FALSE	no	no	yes	yes	no	no	no	no	no	Zm00001eb113740	NA	-	0	NA	NA	NA
B73-chr2	231264589	A	G	Mo17-chr2:230858164	42.0339	15.0839	0.735916	209	75	209	75	284	A	G	Mo17-chr2	230858164	0.735915	A	4.75951e-11	1701	1.0853	1.34073	0.447356	FALSE	no	no	yes	yes	no	no	no	no	no	Zm00001eb113740	NA	-	0	NA	NA	NA
B73-chr2	231974907	G	A	Mo17-chr2:231584499	40.0227	8.447	0.825726	199	42	199	42	241	G	A	Mo17-chr2	231584499	0.825726	G	5.37669e-21	1702	1.96109	2.05005	0.48891	FALSE	no	yes	no	no	no	no	no	no	no	Zm00001eb114030	NA	-	213	NA	NA	NA
B73-chr2	231974993	G	T	Mo17-chr2:231584725	31.5757	2.21231	0.934524	157	11	157	11	168	G	T	Mo17-chr2	231584725	0.934524	G	1.22091e-29	1703	2.0014	2.07646	0.490797	FALSE	no	yes	no	no	no	no	no	no	no	Zm00001eb114030	NA	-	299	NA	NA	NA
B73-chr2	233355231	C	A	Mo17-chr10:131173724	16.4918	2.61455	0.863158	82	13	82	13	95	C	A	Mo17-chr10	131173724	0.863158	C	3.53131e-08	1704	1.12217	1.22477	0.478141	FALSE	no	no	no	no	no	no	no	no	yes	NA	NA	NA	NA	NA	NA	NA
B73-chr2	234483754	A	G	Mo17-chr2:233494927	23.7321	1.20671	0.951613	118	6	118	6	124	A	G	Mo17-chr2	233494927	0.951613	A	4.26152e-23	1705	1.29061	1.32904	0.492664	FALSE	yes	no	no	no	no	no	no	yes	no	Zm00001eb114770	NA	-	1110	Zm00001eb114780	484	-
B73-chr2	240904243	C	G	Mo17-chr2:240874140	103.375	38.0115	0.731152	514	189	514	189	703	C	G	Mo17-chr2	240874140	0.731152	C	6.29154e-32	1713	0.948364	1.01527	0.482965	FALSE	no	no	no	no	no	no	no	no	yes	NA	NA	NA	NA	NA	NA	NA
B73-chr2	243446691	A	C	Mo17-chr5:399872	13.475	0.804477	0.943662	67	4	67	4	71	A	C	Mo17-chr5	399872	0.943662	A	1.08451e-10	1714	1.23866	1.2683	0.494088	FALSE	no	no	no	no	no	no	no	no	yes	NA	NA	NA	NA	NA	NA	NA
B73-chr3	1695704	C	G	Mo17-chr3:1774296	14.0783	0.201119	0.985915	70	1	70	1	71	C	G	Mo17-chr3	1774296	0.985915	C	5.87576e-15	2144	1.89782	1.46848	0.563771	FALSE	no	yes	no	no	no	no	no	no	no	Zm00001eb118980	NA	-	732	NA	NA	NA
B73-chr3	1695781	T	C	Mo17-chr3:1774373	12.0671	0.201119	0.983607	60	1	60	1	61	T	C	Mo17-chr3	1774373	0.983607	T	5.84093e-12	2145	1.90416	1.46371	0.565391	FALSE	no	yes	no	no	no	no	no	no	no	Zm00001eb118980	NA	-	809	NA	NA	NA
B73-chr3	2108650	C	T	Mo17-chr3:2529944	30.1679	6.23469	0.828729	150	31	150	31	181	C	T	Mo17-chr3	2529944	0.828729	C	5.49798e-15	2147	1.37015	0.967006	0.586246	FALSE	no	no	yes	no	no	yes	no	no	no	Zm00001eb119270	NA	+	0	NA	NA	NA
B73-chr3	2108725	C	T	Mo17-chr3:2530019	29.1623	7.24029	0.801105	145	36	145	36	181	C	T	Mo17-chr3	2530019	0.801105	C	1.09004e-11	2148	1.34111	0.956811	0.583618	FALSE	no	no	yes	no	no	yes	no	no	no	Zm00001eb119270	NA	+	0	NA	NA	NA
B73-chr3	2108811	A	T	Mo17-chr3:2530106	20.7153	5.83245	0.780303	103	29	103	29	132	A	T	Mo17-chr3	2530106	0.780303	A	8.00835e-06	2149	1.29778	0.96478	0.57359	FALSE	no	no	yes	no	no	yes	no	no	no	Zm00001eb119270	NA	+	0	NA	NA	NA
B73-chr3	2636514	G	C	Mo17-chr3:3137992	109.208	55.9111	0.661389	543	278	543	278	821	G	C	Mo17-chr3	3137992	0.661389	G	1.50109e-16	2150	1.15751	1.05652	0.522805	FALSE	no	no	no	no	no	no	no	no	yes	NA	NA	NA	NA	NA	NA	NA
B73-chr3	2636695	G	A	Mo17-chr3:3138170	110.012	57.9223	0.65509	547	288	547	288	835	G	A	Mo17-chr3	3138170	0.65509	G	2.60169e-15	2151	1.12292	0.971034	0.536267	FALSE	no	no	no	no	no	no	no	no	yes	NA	NA	NA	NA	NA	NA	NA
B73-chr3	3459503	G	A	Mo17-chr3:4101910	27.9556	0.804477	0.972028	139	4	139	4	143	G	A	Mo17-chr3	4101910	0.972028	G	2.23506e-31	2152	1.21246	1.11427	0.521099	FALSE	yes	no	no	no	no	no	no	no	no	Zm00001eb119930	NA	-	2970	NA	NA	NA
B73-chr3	3524310	A	G	Mo17-chr3:4188475	68.9839	24.3354	0.739224	343	121	343	121	464	A	G	Mo17-chr3	4188475	0.739224	A	2.20924e-21	2153	1.91552	1.82859	0.511609	FALSE	no	no	no	no	no	no	no	no	yes	NA	NA	NA	NA	NA	NA	NA
B73-chr3	3524392	T	G	Mo17-chr3:4188567	62.1458	29.7656	0.676149	309	148	309	148	457	T	G	Mo17-chr3	4188567	0.676149	T	1.75663e-09	2154	1.93536	1.85468	0.510644	FALSE	no	no	no	no	no	no	no	no	yes	NA	NA	NA	NA	NA	NA	NA
B73-chr3	3526072	C	T	Mo17-chr3:4190156	47.6652	16.0895	0.747634	237	80	237	80	317	C	T	Mo17-chr3	4190156	0.747634	C	1.62879e-14	2155	1.87422	1.37617	0.576613	FALSE	yes	no	no	no	no	no	no	no	no	Zm00001eb120010	NA	+	3730	NA	NA	NA
B73-chr3	3526651	C	G	Mo17-chr3:4190753	42.8384	21.5197	0.665626	213	107	213	107	320	C	G	Mo17-chr3	4190753	0.665625	C	0.000325161	2156	1.67306	1.29862	0.563001	FALSE	yes	no	no	no	no	no	no	no	no	Zm00001eb120010	NA	+	3151	NA	NA	NA
B73-chr3	4708142	C	T	Mo17-chr3:5113983	68.9839	1.81007	0.974432	343	9	343	9	352	C	T	Mo17-chr3	5113983	0.974432	C	1.49016e-85	2157	0.954998	1.2921	0.424993	FALSE	no	no	no	no	no	no	no	no	yes	NA	NA	NA	NA	NA	NA	NA
B73-chr3	4784838	C	T	Mo17-chr3:5231796	37.207	13.8772	0.728347	185	69	185	69	254	C	T	Mo17-chr3	5231796	0.728346	C	1.91444e-08	2158	1.70415	1.45738	0.539028	FALSE	yes	no	no	no	no	no	no	no	no	Zm00001eb120630	NA	-	3539	NA	NA	NA
B73-chr3	4834498	G	A	Mo17-chr3:5281324	22.9276	7.24029	0.76	114	36	114	36	150	G	A	Mo17-chr3	5281324	0.76	G	1.63312e-05	2159	1.20349	1.11564	0.51894	FALSE	no	no	yes	no	no	yes	no	no	no	Zm00001eb120680	NA	-	0	NA	NA	NA
B73-chr3	5239607	C	T	Mo17-chr3:5581473	93.3193	45.2518	0.67344	464	225	464	225	689	C	T	Mo17-chr3	5581473	0.67344	C	8.01261e-16	2160	1.04352	1.22908	0.459174	FALSE	yes	no	no	no	no	no	no	no	no	Zm00001eb120750	NA	-	1102	NA	NA	NA
B73-chr3	5241026	G	T	Mo17-chr3:5583534	15.2851	3.62014	0.808511	76	18	76	18	94	G	T	Mo17-chr3	5583534	0.808511	G	0.000146927	2161	1.58606	1.97139	0.445841	FALSE	yes	no	no	no	no	no	no	no	no	Zm00001eb120750	NA	-	2521	NA	NA	NA
B73-chr3	5296589	T	G	Mo17-chr3:5649969	75.8219	23.5309	0.763158	377	117	377	117	494	T	G	Mo17-chr3	5649969	0.763158	T	8.12092e-29	2162	1.24679	1.598	0.438271	FALSE	no	no	no	no	no	no	no	no	yes	NA	NA	NA	NA	NA	NA	NA
B73-chr3	5296688	G	T	Mo17-chr3:5650210	59.129	10.2571	0.852174	294	51	294	51	345	G	T	Mo17-chr3	5650210	0.852174	G	1.59879e-38	2163	1.19824	1.56837	0.433109	FALSE	no	no	no	no	no	no	no	no	yes	NA	NA	NA	NA	NA	NA	NA
B73-chr3	5334255	C	A	Mo17-chr3:9506469	13.2739	1.0056	0.929577	66	5	66	5	71	C	A	Mo17-chr3	9506469	0.929577	C	1.58564e-09	2164	1.28191	1.00574	0.56036	FALSE	no	no	no	no	no	no	no	no	yes	NA	NA	NA	NA	NA	NA	NA
B73-chr3	5525840	G	A	Mo17-chr3:5826351	176.18	104.984	0.626609	876	522	876	522	1398	G	A	Mo17-chr3	5826351	0.626609	G	7.95737e-18	2165	1.78467	1.68831	0.513873	FALSE	no	no	yes	no	no	yes	no	no	no	Zm00001eb120890	NA	-	0	NA	NA	NA
B73-chr3	5525940	T	C	Mo17-chr3:5826451	130.929	78.8387	0.624162	651	392	651	392	1043	T	C	Mo17-chr3	5826451	0.624161	T	1.36649e-11	2166	1.78789	1.72436	0.509045	FALSE	no	no	yes	no	no	yes	no	no	no	Zm00001eb120890	NA	-	0	NA	NA	NA
B73-chr3	7960869	A	G	Mo17-chr3:8431448	24.1343	1.40783	0.944882	120	7	120	7	127	A	G	Mo17-chr3	8431448	0.944882	A	5.94504e-23	2167	1.63652	1.49672	0.522309	FALSE	no	no	no	no	no	no	no	no	yes	NA	NA	NA	NA	NA	NA	NA
B73-chr3	7960949	G	C	Mo17-chr3:8431523	16.894	1.20671	0.933334	84	6	84	6	90	G	C	Mo17-chr3	8431523	0.933333	G	1.29926e-13	2168	1.63234	1.50254	0.520702	FALSE	no	no	no	no	no	no	no	no	yes	NA	NA	NA	NA	NA	NA	NA
B73-chr3	8069236	A	G	Mo17-chr3:8457462	28.1567	5.63134	0.833333	140	28	140	28	168	A	G	Mo17-chr3	8457462	0.833333	A	3.48863e-14	2169	1.7579	1.6835	0.510809	FALSE	yes	no	no	no	no	no	no	no	no	Zm00001eb121580	NA	-	2160	NA	NA	NA
B73-chr3	8069613	A	C	Mo17-chr3:8457590	29.7656	12.8716	0.698113	148	64	148	64	212	A	C	Mo17-chr3	8457590	0.698113	A	0.000914136	2170	1.58056	1.66505	0.486984	FALSE	yes	no	no	no	no	no	no	no	no	Zm00001eb121580	NA	-	2537	NA	NA	NA
B73-chr3	8164559	C	T	Mo17-chr3:8527275	27.9556	7.24029	0.794286	139	36	139	36	175	C	T	Mo17-chr3	8527275	0.794286	C	1.91034e-10	2171	2.14362	1.80287	0.543172	FALSE	no	yes	no	no	no	no	no	no	no	Zm00001eb121610	NA	-	766	NA	NA	NA
B73-chr3	8916661	G	A	Mo17-chr3:9432211	11.4638	2.01119	0.850746	57	10	57	10	67	G	A	Mo17-chr3	9432211	0.850746	G	0.000745165	2172	1.24116	1.42309	0.465858	FALSE	no	yes	no	no	no	no	no	no	no	Zm00001eb121990	NA	+	164	NA	NA	NA
B73-chr3	9043770	G	T	Mo17-chr3:9493439	16.4918	2.01119	0.891305	82	10	82	10	92	G	T	Mo17-chr3	9493439	0.891304	G	4.95965e-10	2173	1.87866	2.0554	0.477538	FALSE	yes	no	no	no	no	no	no	no	no	Zm00001eb122060	NA	+	1467	NA	NA	NA
B73-chr3	9045159	C	T	Mo17-chr3:9494375	60.738	8.447	0.877907	302	42	302	42	344	C	T	Mo17-chr3	9494375	0.877907	C	1.12211e-45	2174	1.86812	1.77329	0.513021	FALSE	no	yes	no	no	no	no	no	no	no	Zm00001eb122060	NA	+	78	NA	NA	NA
B73-chr3	9045241	A	G	Mo17-chr3:9494463	43.844	8.447	0.838462	218	42	218	42	260	A	G	Mo17-chr3	9494463	0.838462	A	2.75648e-25	2175	1.87547	1.76048	0.515813	FALSE	no	no	yes	yes	no	no	no	no	no	Zm00001eb122060	NA	+	0	NA	NA	NA
B73-chr3	10163331	T	C	Mo17-chr4:12986124	21.7209	0.804477	0.964286	108	4	108	4	112	T	C	Mo17-chr4	12986124	0.964286	T	2.14899e-22	2176	2.07834	1.44592	0.589723	FALSE	no	no	yes	yes	no	no	no	no	no	Zm00001eb122450	NA	-	0	NA	NA	NA
B73-chr3	10163418	G	C	Mo17-chr3:11177688	21.5197	4.2235	0.835937	107	21	107	21	128	G	C	Mo17-chr3	11177688	0.835938	G	4.22039e-10	2177	2.13173	1.53901	0.580736	FALSE	no	yes	no	no	no	no	no	no	no	Zm00001eb122450	NA	-	41	NA	NA	NA
B73-chr3	11750439	A	G	Mo17-chr3:12669790	20.1119	4.42462	0.819672	100	22	100	22	122	A	G	Mo17-chr3	12669790	0.819672	A	4.73201e-08	2179	1.47677	1.458	0.503198	FALSE	no	no	no	no	no	no	no	no	yes	NA	NA	NA	NA	NA	NA	NA
B73-chr3	11750515	G	T	Mo17-chr3:12669866	15.8884	2.21231	0.877778	79	11	79	11	90	G	T	Mo17-chr3	12669866	0.877778	G	1.2434e-08	2180	1.46457	1.44937	0.502608	FALSE	no	no	no	no	no	no	no	no	yes	NA	NA	NA	NA	NA	NA	NA
B73-chr3	13425015	C	A	Mo17-chr8:18595767	17.4974	2.01119	0.896907	87	10	87	10	97	C	A	Mo17-chr8	18595767	0.896907	C	2.59522e-11	2181	2.00441	1.35764	0.596187	FALSE	no	no	yes	no	no	yes	no	no	no	Zm00001eb123200	NA	+	0	NA	NA	NA
B73-chr3	14009734	T	C	Mo17-chr3:15067648	46.8608	6.83805	0.872659	233	34	233	34	267	T	C	Mo17-chr3	15067648	0.872659	T	2.89412e-33	2182	1.81211	1.66921	0.520523	FALSE	no	no	no	no	no	no	no	no	yes	NA	NA	NA	NA	NA	NA	NA
B73-chr3	15271469	C	T	Mo17-chr3:16142879	22.1231	1.0056	0.956522	110	5	110	5	115	C	T	Mo17-chr3	16142879	0.956522	C	7.19458e-22	2183	0.556545	0.441697	0.557525	FALSE	yes	no	no	no	no	no	no	no	no	Zm00001eb123760	NA	+	2074	NA	NA	NA
B73-chr3	15289040	T	C	Mo17-chr3:16160411	16.894	2.41343	0.875	84	12	84	12	96	T	C	Mo17-chr3	16160411	0.875	T	2.95112e-09	2184	1.83982	1.81871	0.502886	FALSE	no	no	yes	no	no	no	yes	no	no	Zm00001eb123770	NA	+	0	NA	NA	NA
B73-chr3	15392284	A	G	Mo17-chr3:16229825	9.65372	0.804477	0.923077	48	4	48	4	52	A	G	Mo17-chr3	16229825	0.923077	A	1.99602e-05	2185	1.64656	1.2334	0.571731	FALSE	no	no	no	no	no	no	no	no	yes	NA	NA	NA	NA	NA	NA	NA
B73-chr3	16634115	A	C	Mo17-chr3:17146014	59.3301	30.9723	0.657016	295	154	295	154	449	A	C	Mo17-chr3	17146014	0.657016	A	1.56289e-06	2186	1.91795	1.72169	0.526962	FALSE	no	yes	no	no	no	no	no	no	no	Zm00001eb124110	NA	-	390	NA	NA	NA
B73-chr3	19962628	C	T	Mo17-chr8:14822692	66.9727	1.0056	0.985207	333	5	333	5	338	C	T	Mo17-chr8	14822692	0.985207	C	7.46206e-88	2187	1.82597	1.50692	0.547864	FALSE	no	no	no	no	no	no	no	no	yes	NA	NA	NA	NA	NA	NA	NA
B73-chr3	19963195	T	C	Mo17-chr3:20678915	27.1511	10.4582	0.721925	135	52	135	52	187	T	C	Mo17-chr3	20678915	0.721925	T	0.000113923	2188	2.13838	1.55658	0.578729	FALSE	no	no	no	no	no	no	no	no	yes	NA	NA	NA	NA	NA	NA	NA
B73-chr3	20215848	T	C	Mo17-chr3:20863422	9.05036	0.603357	0.9375	45	3	45	3	48	T	C	Mo17-chr3	20863422	0.9375	T	1.95868e-05	2189	1.52099	1.12415	0.575012	FALSE	no	no	yes	no	no	yes	no	no	no	Zm00001eb124880	NA	-	0	NA	NA	NA
B73-chr3	20328558	T	C	Mo17-chr3:21000670	21.1175	0.603357	0.972222	105	3	105	3	108	T	C	Mo17-chr3	21000670	0.972222	T	1.04483e-22	2190	1.59311	1.37107	0.537454	FALSE	no	no	no	no	no	no	no	no	yes	NA	NA	NA	NA	NA	NA	NA
B73-chr3	20432527	C	A	Mo17-chr3:21184209	22.3242	8.04477	0.735099	111	40	111	40	151	C	A	Mo17-chr3	21184209	0.735099	C	0.000978983	2191	1.42552	1.27382	0.528099	FALSE	no	no	yes	no	no	yes	no	no	no	Zm00001eb124920	NA	+	0	NA	NA	NA
B73-chr3	21617824	C	G	Mo17-chr3:22771779	20.1119	5.83245	0.775194	100	29	100	29	129	C	G	Mo17-chr3	22771779	0.775194	C	3.15618e-05	2193	1.57257	1.9934	0.440994	FALSE	no	no	no	no	no	no	no	no	yes	NA	NA	NA	NA	NA	NA	NA
B73-chr3	22449220	T	C	Mo17-chr3:23492692	152.851	72.4029	0.678572	760	360	760	360	1120	T	C	Mo17-chr3	23492692	0.678571	T	3.79035e-30	2194	1.39267	1.92656	0.419575	FALSE	no	no	no	no	no	no	no	no	yes	NA	NA	NA	NA	NA	NA	NA
B73-chr3	22449313	G	T	Mo17-chr3:23492780	108.604	41.4305	0.72386	540	206	540	206	746	G	T	Mo17-chr3	23492780	0.723861	G	1.20115e-31	2195	1.35783	1.92465	0.413659	FALSE	no	no	no	no	no	no	no	no	yes	NA	NA	NA	NA	NA	NA	NA
B73-chr3	22618878	C	G	Mo17-chr3:23633473	67.3749	37.6093	0.641762	335	187	335	187	522	C	G	Mo17-chr3	23633473	0.641762	C	4.87712e-06	2196	1.68238	2.09494	0.44539	FALSE	no	no	no	no	no	no	no	no	yes	NA	NA	NA	NA	NA	NA	NA
B73-chr3	22728776	G	T	Mo17-chr2:113371362	38.4138	0.603357	0.984536	191	3	191	3	194	G	T	Mo17-chr2	113371362	0.984536	G	1.93271e-48	2199	1.33619	1.13785	0.540085	FALSE	yes	no	no	no	no	no	no	no	no	Zm00001eb125350	NA	+	2960	NA	NA	NA
B73-chr3	23002809	G	A	Mo17-chr3:23863381	129.923	77.4309	0.626576	646	385	646	385	1031	G	A	Mo17-chr3	23863381	0.626576	G	5.15012e-12	2200	2.22144	2.10209	0.513802	FALSE	no	no	no	no	no	no	no	yes	no	Zm00001eb125390	NA	+	442	NA	NA	NA
B73-chr3	23947646	C	G	Mo17-chr3:24925649	42.0339	19.3074	0.685246	209	96	209	96	305	C	G	Mo17-chr3	24925649	0.685246	C	7.58103e-06	2202	1.82832	1.73628	0.51291	FALSE	no	no	no	no	no	no	no	yes	no	Zm00001eb125560	NA	-	2	NA	NA	NA
B73-chr3	24923245	C	G	Mo17-chr3:26079234	12.4694	1.60895	0.885715	62	8	62	8	70	C	G	Mo17-chr3	26079234	0.885714	C	2.95072e-06	2203	1.48847	1.06235	0.583525	FALSE	no	no	no	no	no	no	no	no	yes	NA	NA	NA	NA	NA	NA	NA
B73-chr3	25197492	A	G	Mo17-chr3:26271140	15.2851	3.01679	0.835165	76	15	76	15	91	A	G	Mo17-chr3	26271140	0.835165	A	1.03424e-05	2204	1.37481	1.46327	0.484415	FALSE	no	yes	no	no	no	no	no	no	no	Zm00001eb125780	NA	-	219	NA	NA	NA
B73-chr3	27915516	G	C	Mo17-chr3:29076275	42.235	17.0951	0.711865	210	85	210	85	295	G	C	Mo17-chr3	29076275	0.711864	G	1.56512e-08	2207	1.76247	1.20456	0.594017	FALSE	no	yes	no	no	no	no	no	no	no	Zm00001eb126160	NA	-	169	NA	NA	NA
B73-chr3	28299752	G	A	Mo17-chr3:29341252	79.8443	26.95	0.747646	397	134	397	134	531	G	A	Mo17-chr3	29341252	0.747646	G	3.17733e-27	2208	1.83159	1.54529	0.542392	FALSE	no	no	no	no	no	no	no	no	yes	NA	NA	NA	NA	NA	NA	NA
B73-chr3	28458406	G	A	Mo17-chr3:29407012	25.341	9.65372	0.724138	126	48	126	48	174	G	A	Mo17-chr3	29407012	0.724138	G	0.00031047	2210	1.79869	1.71168	0.512393	FALSE	no	no	yes	no	no	no	yes	no	no	Zm00001eb126250	NA	+	0	NA	NA	NA
B73-chr3	28458490	G	T	Mo17-chr3:29407096	28.1567	9.25148	0.752688	140	46	140	46	186	G	T	Mo17-chr3	29407096	0.752688	G	2.70116e-07	2211	1.72577	1.64316	0.512261	FALSE	no	no	yes	no	no	no	yes	no	no	Zm00001eb126250	NA	+	0	NA	NA	NA
B73-chr3	29171164	G	A	Mo17-chr3:30193491	37.4082	11.2627	0.768595	186	56	186	56	242	G	A	Mo17-chr3	30193491	0.768595	G	1.21002e-12	2212	1.56135	1.33409	0.539243	FALSE	no	no	no	no	no	no	no	yes	no	Zm00001eb126420	NA	-	54	NA	NA	NA
B73-chr3	29171269	C	T	Mo17-chr3:30193582	46.2574	17.8996	0.721003	230	89	230	89	319	C	T	Mo17-chr3	30193582	0.721003	C	9.63717e-11	2213	1.55204	1.36398	0.532246	FALSE	no	no	yes	no	no	no	yes	no	no	Zm00001eb126420	NA	-	0	NA	NA	NA
B73-chr3	29801294	C	T	Mo17-chr3:30886756	21.7209	0.201119	0.990826	108	1	108	1	109	C	T	Mo17-chr3	30886756	0.990826	C	2.12124e-26	2214	1.46655	1.23438	0.54298	FALSE	no	no	no	no	no	no	no	no	yes	NA	NA	NA	NA	NA	NA	NA
B73-chr3	29801402	C	A	Mo17-chr3:30886864	12.8716	1.0056	0.927536	64	5	64	5	69	C	A	Mo17-chr3	30886864	0.927536	C	5.59889e-09	2215	1.47289	1.2319	0.544548	FALSE	no	no	no	no	no	no	no	no	yes	NA	NA	NA	NA	NA	NA	NA
B73-chr3	30167945	T	A	Mo17-chr3:31220921	34.7936	13.475	0.720833	173	67	173	67	240	T	A	Mo17-chr3	31220921	0.720833	T	5.50618e-07	2216	1.18597	1.3365	0.470161	FALSE	no	no	no	no	no	no	no	no	yes	NA	NA	NA	NA	NA	NA	NA
B73-chr3	32213603	G	A	Mo17-chr3:33232006	34.1903	8.64812	0.798122	170	43	170	43	213	G	A	Mo17-chr3	33232006	0.798122	G	2.70452e-14	2217	1.79026	1.50467	0.543338	FALSE	yes	no	no	no	no	no	no	no	no	Zm00001eb126970	NA	-	4483	NA	NA	NA
B73-chr3	32213745	C	A	Mo17-chr3:33232093	20.7153	5.63134	0.78626	103	28	103	28	131	C	A	Mo17-chr3	33232093	0.78626	C	3.37996e-06	2218	1.81142	1.50594	0.546043	FALSE	yes	no	no	no	no	no	no	no	no	Zm00001eb126970	NA	-	4625	NA	NA	NA
B73-chr3	33177574	T	G	Mo17-chr3:34231135	12.2683	0.201119	0.983871	61	1	61	1	62	T	G	Mo17-chr3	34231135	0.983871	T	2.93191e-12	2219	1.67789	1.15109	0.593107	FALSE	no	yes	no	no	no	no	no	yes	no	Zm00001eb127150	NA	-	139	Zm00001eb127160	384	-
B73-chr3	36110191	G	A	Mo17-chr3:37207863	40.8272	3.01679	0.931193	203	15	203	15	218	G	A	Mo17-chr3	37207863	0.931193	G	8.97134e-39	2220	1.35183	1.31061	0.507742	FALSE	no	no	no	no	no	no	no	no	yes	NA	NA	NA	NA	NA	NA	NA
B73-chr3	40977403	G	C	Mo17-chr3:41832959	143.197	30.9723	0.822171	712	154	712	154	866	G	C	Mo17-chr3	41832959	0.822171	G	4.41243e-84	2222	1.21334	1.36659	0.470299	FALSE	yes	no	no	no	no	no	no	no	no	Zm00001eb128380	NA	+	3088	NA	NA	NA
B73-chr3	40977766	C	G	Mo17-chr3:41833287	28.1567	7.84365	0.782123	140	39	140	39	179	C	G	Mo17-chr3	41833287	0.782123	C	1.07517e-09	2223	1.29058	1.37566	0.484043	FALSE	yes	no	no	no	no	no	no	no	no	Zm00001eb128380	NA	+	2725	NA	NA	NA
B73-chr3	40977860	C	A	Mo17-chr3:41833381	16.894	4.82686	0.777778	84	24	84	24	108	C	A	Mo17-chr3	41833381	0.777778	C	0.000733845	2224	1.31158	1.36908	0.489275	FALSE	yes	no	no	no	no	no	no	no	no	Zm00001eb128380	NA	+	2631	NA	NA	NA
B73-chr3	41776746	C	G	Mo17-chr8:3375641	89.0958	11.6649	0.884232	443	58	443	58	501	C	G	Mo17-chr8	3375641	0.884232	C	4.72315e-71	2225	2.54118	1.84913	0.578816	FALSE	yes	no	no	no	no	no	no	no	no	Zm00001eb128620	NA	-	3921	NA	NA	NA
B73-chr3	46175896	C	T	Mo17-chr3:47499819	19.5086	0.402238	0.979798	97	2	97	2	99	C	T	Mo17-chr3	47499819	0.979798	C	1.22823e-21	2226	1.44903	1.35164	0.517387	FALSE	yes	no	no	no	no	no	no	no	no	Zm00001eb129110	NA	-	3410	NA	NA	NA
B73-chr3	48160111	C	T	Mo17-chr1:303325409	47.8664	21.922	0.685879	238	109	238	109	347	C	T	Mo17-chr1	303325409	0.685879	C	2.17284e-07	2230	1.63975	1.32206	0.55363	FALSE	no	yes	no	no	no	no	no	no	no	Zm00001eb129360	NA	-	553	NA	NA	NA
B73-chr3	48160197	A	G	Mo17-chr1:303325495	54.101	22.5253	0.706037	269	112	269	112	381	A	G	Mo17-chr1	303325495	0.706037	A	2.35259e-11	2231	1.61313	1.26707	0.560077	FALSE	no	yes	no	no	no	no	no	no	no	Zm00001eb129360	NA	-	639	NA	NA	NA
B73-chr3	48257559	T	G	Mo17-chr3:49687593	18.3018	3.82126	0.827273	91	19	91	19	110	T	G	Mo17-chr3	49687593	0.827273	T	1.99212e-07	2232	1.95896	1.4369	0.576867	FALSE	no	no	no	no	no	no	no	no	yes	NA	NA	NA	NA	NA	NA	NA
B73-chr3	48448446	C	G	Mo17-chr3:49914427	53.2966	27.9556	0.65594	265	139	265	139	404	C	G	Mo17-chr3	49914427	0.655941	C	2.92122e-05	2233	1.41305	1.26356	0.527924	FALSE	yes	no	no	no	no	no	no	no	no	Zm00001eb129420	NA	+	3571	NA	NA	NA
B73-chr3	48448527	A	G	Mo17-chr3:49914512	53.2966	26.1455	0.670886	265	130	265	130	395	A	G	Mo17-chr3	49914512	0.670886	A	6.7409e-07	2234	1.42929	1.28864	0.525874	FALSE	yes	no	no	no	no	no	no	no	no	Zm00001eb129420	NA	+	3490	NA	NA	NA
B73-chr3	49411420	C	T	Mo17-chr3:50736134	91.3081	55.5089	0.621918	454	276	454	276	730	C	T	Mo17-chr3	50736134	0.621918	C	1.5102e-06	2235	1.81212	1.86217	0.493189	FALSE	yes	no	no	no	no	no	no	no	no	Zm00001eb129570	NA	+	1000	NA	NA	NA
B73-chr3	50541804	A	G	Mo17-chr3:52022253	122.884	61.7436	0.665578	611	307	611	307	918	A	G	Mo17-chr3	52022253	0.665577	A	3.75385e-20	2236	2.17123	1.68058	0.563691	FALSE	no	no	no	no	no	no	no	no	yes	NA	NA	NA	NA	NA	NA	NA
B73-chr3	50794358	G	A	Mo17-chr3:52241910	73.8107	41.4305	0.640489	367	206	367	206	573	G	A	Mo17-chr3	52241910	0.640489	G	6.94215e-07	2237	1.65462	1.3712	0.546833	FALSE	no	no	no	no	no	no	no	no	yes	NA	NA	NA	NA	NA	NA	NA
B73-chr3	51313434	A	G	Mo17-chr3:52628261	9.05036	0.402238	0.957447	45	2	45	2	47	A	G	Mo17-chr3	52628261	0.957447	A	2.2462e-06	2238	1.57214	1.11765	0.584484	FALSE	no	no	no	no	no	no	no	no	yes	NA	NA	NA	NA	NA	NA	NA
B73-chr3	51793126	G	A	Mo17-chr3:53090204	17.0951	2.01119	0.894737	85	10	85	10	95	G	A	Mo17-chr3	53090204	0.894737	G	8.47441e-11	2239	1.4987	1.43118	0.511523	FALSE	no	yes	no	no	no	no	no	no	no	Zm00001eb129900	NA	-	745	NA	NA	NA
B73-chr3	51900151	C	A	Mo17-chr3:53171979	14.0783	2.81567	0.833333	70	14	70	14	84	C	A	Mo17-chr3	53171979	0.833333	C	7.75575e-05	2240	1.4496	1.50411	0.490774	FALSE	no	no	no	no	no	no	no	no	yes	NA	NA	NA	NA	NA	NA	NA
B73-chr3	55871068	T	C	Mo17-chr3:57666766	24.9388	1.0056	0.96124	124	5	124	5	129	T	C	Mo17-chr3	57666766	0.96124	T	7.24759e-26	2241	1.25675	1.28186	0.495056	FALSE	yes	no	no	no	no	no	no	no	no	Zm00001eb130380	NA	+	3249	NA	NA	NA
B73-chr3	55882695	G	A	Mo17-chr3:57671160	56.5145	1.60895	0.972318	281	8	281	8	289	G	A	Mo17-chr3	57671160	0.972318	G	2.60107e-68	2242	1.68762	1.65475	0.504916	FALSE	no	yes	no	no	no	no	no	no	no	Zm00001eb130390	NA	-	158	NA	NA	NA
B73-chr3	55882782	G	C	Mo17-chr3:57671366	52.0899	11.4638	0.81962	259	57	259	57	316	G	C	Mo17-chr3	57671366	0.81962	G	1.456e-27	2243	1.74056	1.62752	0.51678	FALSE	no	yes	no	no	no	no	no	no	no	Zm00001eb130390	NA	-	245	NA	NA	NA
B73-chr3	58702696	C	T	Mo17-chr3:60743244	14.4806	0.402238	0.972973	72	2	72	2	74	C	T	Mo17-chr3	60743244	0.972973	C	3.00501e-14	2244	1.17166	0.921025	0.559883	FALSE	no	no	no	no	no	no	no	no	yes	NA	NA	NA	NA	NA	NA	NA
B73-chr3	58702786	A	G	Mo17-chr3:60743334	9.65372	0.201119	0.979592	48	1	48	1	49	A	G	Mo17-chr3	60743334	0.979592	A	2.23477e-08	2245	1.1459	0.913827	0.556336	FALSE	no	no	no	no	no	no	no	no	yes	NA	NA	NA	NA	NA	NA	NA
B73-chr3	59418523	C	G	Mo17-chr3:61463770	35.7992	0.804477	0.978022	178	4	178	4	182	C	G	Mo17-chr3	61463770	0.978022	C	3.55676e-43	2246	1.79497	1.32803	0.574758	FALSE	no	no	no	no	no	no	no	no	yes	NA	NA	NA	NA	NA	NA	NA
B73-chr3	59418641	G	T	Mo17-chr3:61463888	71.5984	0.201119	0.997199	356	1	356	1	357	G	T	Mo17-chr3	61463888	0.997199	G	5.68509e-102	2247	1.88587	1.30557	0.590915	FALSE	no	no	no	no	no	no	no	no	yes	NA	NA	NA	NA	NA	NA	NA
B73-chr3	61204345	A	G	Mo17-chr3:63363939	18.7041	5.43022	0.775	93	27	93	27	120	A	G	Mo17-chr3	63363939	0.775	A	0.000145545	2249	1.82024	1.25538	0.591829	FALSE	no	yes	no	no	no	no	no	no	no	Zm00001eb131150	NA	+	111	NA	NA	NA
B73-chr3	63717234	G	C	Mo17-chr9:73114715	18.503	5.63134	0.766667	92	28	92	28	120	G	C	Mo17-chr9	73114715	0.766667	G	0.000511866	2250	1.58537	1.63025	0.493023	FALSE	no	no	no	no	no	no	no	no	yes	NA	NA	NA	NA	NA	NA	NA
B73-chr3	63820940	C	A	Mo17-chr3:65979235	8.84924	0.402238	0.956522	44	2	44	2	46	C	A	Mo17-chr3	65979235	0.956522	C	4.35857e-06	2251	1.58069	1.1881	0.570895	FALSE	no	no	no	no	no	no	no	no	yes	NA	NA	NA	NA	NA	NA	NA
B73-chr3	67551084	C	A	Mo17-chr3:69777289	24.5365	8.04477	0.753086	122	40	122	40	162	C	A	Mo17-chr3	69777289	0.753086	C	1.05486e-05	2253	1.70824	1.91799	0.47108	FALSE	no	yes	no	no	no	no	no	no	no	Zm00001eb131620	NA	-	246	NA	NA	NA
B73-chr3	67768024	C	T	Mo17-chr3:70087767	9.85484	1.20671	0.89091	49	6	49	6	55	C	T	Mo17-chr3	70087767	0.890909	C	0.000306152	2254	1.57941	1.26361	0.555541	FALSE	no	no	no	no	no	no	no	no	yes	NA	NA	NA	NA	NA	NA	NA
B73-chr3	67864861	G	A	Mo17-chr3:70124785	36.8048	17.2962	0.680298	183	86	183	86	269	G	A	Mo17-chr3	70124785	0.680297	G	0.000306609	2255	0.979676	1.07615	0.476535	FALSE	no	yes	no	no	no	no	no	no	no	Zm00001eb131660	NA	-	702	NA	NA	NA
B73-chr3	68828788	C	G	Mo17-chr3:200795876	13.2739	0.603357	0.956522	66	3	66	3	69	C	G	Mo17-chr3	200795876	0.956522	C	2.18146e-11	2256	1.59813	1.42491	0.52865	FALSE	no	no	no	no	no	no	no	no	yes	NA	NA	NA	NA	NA	NA	NA
B73-chr3	68828864	G	A	Mo17-chr3:200795952	10.056	0.804477	0.925926	50	4	50	4	54	G	A	Mo17-chr3	200795952	0.925926	G	5.67729e-06	2257	1.62546	1.3861	0.53974	FALSE	no	no	no	no	no	no	no	no	yes	NA	NA	NA	NA	NA	NA	NA
B73-chr3	95541752	T	C	Mo17-chr3:96510016	42.8384	0.804477	0.981567	213	4	213	4	217	T	C	Mo17-chr3	96510016	0.981567	T	1.37079e-53	2258	1.25223	0.941719	0.570765	FALSE	no	no	no	no	no	no	no	no	yes	NA	NA	NA	NA	NA	NA	NA
B73-chr3	95541852	A	C	Mo17-chr3:96510116	49.0731	1.0056	0.97992	244	5	244	5	249	A	C	Mo17-chr3	96510116	0.97992	A	2.0238e-61	2259	1.21786	0.922491	0.569001	FALSE	no	no	no	no	no	no	no	no	yes	NA	NA	NA	NA	NA	NA	NA
B73-chr3	97677048	C	T	Mo17-chr3:98714308	21.5197	1.81007	0.922414	107	9	107	9	116	C	T	Mo17-chr3	98714308	0.922414	C	1.32017e-17	2260	1.44519	1.39716	0.508449	FALSE	no	no	no	no	no	no	no	no	yes	NA	NA	NA	NA	NA	NA	NA
B73-chr3	97677132	G	C	Mo17-chr3:98714392	14.4806	2.61455	0.847059	72	13	72	13	85	G	C	Mo17-chr3	98714392	0.847059	G	8.4018e-06	2261	1.46971	1.40116	0.511939	FALSE	no	no	no	no	no	no	no	no	yes	NA	NA	NA	NA	NA	NA	NA
B73-chr3	97759615	G	A	Mo17-chr3:98811886	18.3018	3.01679	0.85849	91	15	91	15	106	G	A	Mo17-chr3	98811886	0.858491	G	1.80841e-09	2262	1.28901	1.63078	0.441474	FALSE	no	no	no	no	no	no	no	no	yes	NA	NA	NA	NA	NA	NA	NA
B73-chr3	98619960	T	C	Mo17-chr3:99664412	41.6317	0.402238	0.990431	207	2	207	2	209	T	C	Mo17-chr3	99664412	0.990431	T	8.47423e-55	2263	1.551	1.10306	0.584388	FALSE	no	yes	no	no	no	no	no	no	no	Zm00001eb133390	NA	-	265	NA	NA	NA
B73-chr3	98620085	C	G	Mo17-chr3:99664537	29.7656	0.603357	0.980132	148	3	148	3	151	C	G	Mo17-chr3	99664537	0.980132	C	2.45618e-35	2264	1.5107	1.10984	0.576483	FALSE	no	yes	no	no	no	no	no	no	no	Zm00001eb133390	NA	-	390	NA	NA	NA
B73-chr3	100264936	G	C	Mo17-chr3:101120246	9.65372	1.0056	0.90566	48	5	48	5	53	G	C	Mo17-chr3	101120246	0.90566	G	0.000114227	2265	1.45119	1.44175	0.501631	FALSE	no	no	yes	yes	no	no	no	no	no	Zm00001eb133500	NA	-	0	NA	NA	NA
B73-chr3	108189519	C	T	Mo17-chr3:109433610	23.5309	0.402238	0.983193	117	2	117	2	119	C	T	Mo17-chr3	109433610	0.983193	C	1.40261e-27	2268	1.63931	1.15049	0.587608	FALSE	no	no	no	no	no	no	no	no	yes	NA	NA	NA	NA	NA	NA	NA
B73-chr3	111297960	G	A	Mo17-chr3:112681323	78.0342	41.8328	0.651007	388	208	388	208	596	G	A	Mo17-chr3	112681323	0.651007	G	4.94468e-09	2271	0.921991	0.924304	0.499374	FALSE	no	no	no	no	no	no	no	yes	no	Zm00001eb134530	NA	-	398	NA	NA	NA
B73-chr3	112449527	A	G	Mo17-chr3:113652360	16.0895	1.0056	0.941176	80	5	80	5	85	A	G	Mo17-chr3	113652360	0.941176	A	2.10926e-13	2272	1.60753	1.16673	0.579446	FALSE	no	no	no	no	no	no	no	no	yes	NA	NA	NA	NA	NA	NA	NA
B73-chr3	112449616	T	C	Mo17-chr3:113652449	12.8716	0.804477	0.941176	64	4	64	4	68	T	C	Mo17-chr3	113652449	0.941176	T	7.52251e-10	2273	1.60439	1.14571	0.583395	FALSE	no	no	no	no	no	no	no	no	yes	NA	NA	NA	NA	NA	NA	NA
B73-chr3	112624190	C	G	Mo17-chr3:113858470	13.6761	1.60895	0.894737	68	8	68	8	76	C	G	Mo17-chr3	113858470	0.894737	C	8.61367e-08	2274	1.42033	1.51124	0.484495	FALSE	no	no	no	no	no	no	no	no	yes	NA	NA	NA	NA	NA	NA	NA
B73-chr3	114553322	T	C	Mo17-chr1:173503885	9.4526	1.0056	0.903846	47	5	47	5	52	T	C	Mo17-chr1	173503885	0.903846	T	0.000209761	2275	1.61556	1.10414	0.59402	FALSE	no	no	no	no	no	no	no	no	yes	NA	NA	NA	NA	NA	NA	NA
B73-chr3	114553410	T	C	Mo17-chr1:173503795	8.04477	0.603357	0.930233	40	3	40	3	43	T	C	Mo17-chr1	173503795	0.930233	T	0.000479324	2276	1.60498	1.10746	0.591712	FALSE	no	no	no	no	no	no	no	no	yes	NA	NA	NA	NA	NA	NA	NA
B73-chr3	116084758	G	C	Mo17-chr3:117621921	11.4638	2.01119	0.850746	57	10	57	10	67	G	C	Mo17-chr3	117621921	0.850746	G	0.000745165	2277	1.59734	1.39471	0.533861	FALSE	no	no	no	no	no	no	no	no	yes	NA	NA	NA	NA	NA	NA	NA
B73-chr3	116085142	G	T	Mo17-chr3:117622312	26.95	10.2571	0.724324	134	51	134	51	185	G	T	Mo17-chr3	117622312	0.724324	G	9.03055e-05	2278	1.46377	1.46807	0.499267	FALSE	no	no	no	no	no	no	no	no	yes	NA	NA	NA	NA	NA	NA	NA
B73-chr3	116222207	T	A	Mo17-chr3:117757321	9.4526	0.402238	0.959184	47	2	47	2	49	T	A	Mo17-chr3	117757321	0.959184	T	5.95098e-07	2279	1.47186	1.52992	0.490328	FALSE	no	no	yes	no	no	no	yes	no	no	Zm00001eb135240	NA	+	0	NA	NA	NA
B73-chr3	116434206	C	T	Mo17-chr1:170593844	34.5925	16.0895	0.68254	172	80	172	80	252	C	T	Mo17-chr1	170593844	0.68254	C	0.000636725	2281	1.31105	1.00991	0.564873	FALSE	no	no	yes	no	no	no	yes	no	no	Zm00001eb135320	NA	-	0	NA	NA	NA
B73-chr3	117151035	A	T	Mo17-chr3:118789944	28.1567	6.83805	0.804598	140	34	140	34	174	A	T	Mo17-chr3	118789944	0.804598	A	1.80719e-11	2282	0.814938	0.793854	0.506553	FALSE	no	no	yes	yes	no	no	no	no	no	Zm00001eb135380	NA	+	0	NA	NA	NA
B73-chr3	117151156	A	C	Mo17-chr3:118790059	20.9164	4.2235	0.832	104	21	104	21	125	A	C	Mo17-chr3	118790059	0.832	A	2.04257e-09	2283	0.841137	0.816046	0.50757	FALSE	no	no	yes	yes	no	no	no	no	no	Zm00001eb135380	NA	+	0	NA	NA	NA
B73-chr3	118679822	T	C	Mo17-chr3:120198944	27.9556	11.2627	0.71282	139	56	139	56	195	T	C	Mo17-chr3	120198944	0.712821	T	0.000274517	2284	1.37668	1.65119	0.45467	FALSE	no	yes	no	no	no	no	no	no	no	Zm00001eb135520	NA	-	664	NA	NA	NA
B73-chr3	118680233	T	C	Mo17-chr3:120203790	13.6761	1.20671	0.918919	68	6	68	6	74	T	C	Mo17-chr3	120203790	0.918919	T	2.96443e-09	2285	1.19839	0.88208	0.576018	FALSE	yes	no	no	no	no	no	no	no	no	Zm00001eb135520	NA	-	1075	NA	NA	NA
B73-chr3	118680318	T	C	Mo17-chr3:120203874	9.4526	0.804477	0.921569	47	4	47	4	51	T	C	Mo17-chr3	120203874	0.921569	T	3.73478e-05	2286	1.14969	0.841191	0.577478	FALSE	yes	no	no	no	no	no	no	no	no	Zm00001eb135520	NA	-	1160	NA	NA	NA
B73-chr3	119591067	G	A	Mo17-chr3:121037107	16.0895	0.402238	0.97561	80	2	80	2	82	G	A	Mo17-chr3	121037107	0.97561	G	1.31916e-16	2287	1.28055	1.09215	0.539703	FALSE	no	no	no	no	no	no	no	no	yes	NA	NA	NA	NA	NA	NA	NA
B73-chr3	119591173	C	T	Mo17-chr3:121037213	9.85484	0.603357	0.942308	49	3	49	3	52	C	T	Mo17-chr3	121037213	0.942308	C	1.4835e-06	2288	1.32218	1.1593	0.532819	FALSE	no	no	no	no	no	no	no	no	yes	NA	NA	NA	NA	NA	NA	NA
B73-chr3	120563223	C	G	Mo17-chr3:121995493	15.8884	4.02238	0.79798	79	20	79	20	99	C	G	Mo17-chr3	121995493	0.79798	C	0.000227563	2289	1.08178	1.08236	0.499865	FALSE	no	no	no	no	no	no	no	no	yes	NA	NA	NA	NA	NA	NA	NA
B73-chr3	120904644	A	G	Mo17-chr3:122195940	27.3522	3.62014	0.883117	136	18	136	18	154	A	G	Mo17-chr3	122195940	0.883117	A	8.4004e-19	2290	1.22146	1.16372	0.512104	FALSE	no	yes	no	no	no	no	no	no	no	Zm00001eb135700	NA	+	51	NA	NA	NA
B73-chr3	120904725	C	G	Mo17-chr3:122196021	37.8104	7.84365	0.828194	188	39	188	39	227	C	G	Mo17-chr3	122196021	0.828194	C	5.96502e-20	2291	1.25762	1.18157	0.51559	FALSE	no	no	yes	yes	no	no	no	no	no	Zm00001eb135700	NA	+	0	NA	NA	NA
B73-chr3	122339119	T	G	Mo17-chr3:123618592	20.7153	6.43581	0.762963	103	32	103	32	135	T	G	Mo17-chr3	123618592	0.762963	T	9.11964e-05	2292	1.72127	1.72465	0.49951	FALSE	no	no	no	no	no	no	no	no	yes	NA	NA	NA	NA	NA	NA	NA
B73-chr3	122456714	T	C	Mo17-chr3:123763791	9.25148	0.603357	0.938776	46	3	46	3	49	T	C	Mo17-chr3	123763791	0.938776	T	1.02929e-05	2293	1.44855	1.18236	0.550589	FALSE	no	no	no	no	no	no	no	no	yes	NA	NA	NA	NA	NA	NA	NA
B73-chr3	122456816	G	C	Mo17-chr3:123763893	13.2739	0.402238	0.970588	66	2	66	2	68	G	C	Mo17-chr3	123763893	0.970588	G	1.73901e-12	2294	1.44281	1.17243	0.551693	FALSE	no	no	no	no	no	no	no	no	yes	NA	NA	NA	NA	NA	NA	NA
B73-chr3	122456916	C	T	Mo17-chr3:123763993	10.056	0.402238	0.961539	50	2	50	2	52	C	T	Mo17-chr3	123763993	0.961538	C	8.06935e-08	2295	1.45237	1.15135	0.557806	FALSE	no	no	no	no	no	no	no	no	yes	NA	NA	NA	NA	NA	NA	NA
B73-chr3	123448178	C	T	Mo17-chr3:125069414	13.8772	3.01679	0.821428	69	15	69	15	84	C	T	Mo17-chr3	125069414	0.821429	C	0.00038449	2296	1.3735	1.23837	0.525868	FALSE	no	no	yes	no	no	yes	no	no	no	Zm00001eb135910	NA	+	0	NA	NA	NA
B73-chr3	125546203	C	T	Mo17-chr3:126983778	155.264	49.6764	0.757606	772	247	772	247	1019	C	T	Mo17-chr3	126983778	0.757605	C	7.82321e-61	2297	1.39492	1.30192	0.517243	FALSE	no	no	no	no	no	no	no	no	yes	NA	NA	NA	NA	NA	NA	NA
B73-chr3	125546286	C	T	Mo17-chr3:126983861	99.7551	31.5757	0.759571	496	157	496	157	653	C	T	Mo17-chr3	126983861	0.759571	C	3.13798e-38	2298	1.38126	1.31246	0.512769	FALSE	no	no	no	no	no	no	no	no	yes	NA	NA	NA	NA	NA	NA	NA
B73-chr3	126086028	T	C	Mo17-chr3:127418482	26.1455	10.056	0.722221	130	50	130	50	180	T	C	Mo17-chr3	127418482	0.722222	T	0.000227995	2299	2.06724	1.85348	0.52726	FALSE	no	yes	no	no	no	no	no	no	no	Zm00001eb136200	NA	-	323	NA	NA	NA
B73-chr3	126086341	G	T	Mo17-chr3:127418797	43.0395	19.7097	0.685897	214	98	214	98	312	G	T	Mo17-chr3	127418797	0.685897	G	3.87089e-06	2300	2.1104	1.89411	0.527006	FALSE	no	yes	no	no	no	no	no	no	no	Zm00001eb136200	NA	-	636	NA	NA	NA
B73-chr3	127123351	G	A	Mo17-chr3:128461702	21.3186	0.804477	0.963636	106	4	106	4	110	G	A	Mo17-chr3	128461702	0.963636	G	8.11295e-22	2301	1.57346	1.06594	0.596144	FALSE	no	no	no	no	no	no	no	no	yes	NA	NA	NA	NA	NA	NA	NA
B73-chr3	128942506	G	A	Mo17-chr3:130699786	9.05036	0.804477	0.918367	45	4	45	4	49	G	A	Mo17-chr3	130699786	0.918367	G	0.000130172	2302	1.56179	1.25956	0.553562	FALSE	no	no	no	no	no	no	no	no	yes	NA	NA	NA	NA	NA	NA	NA
B73-chr3	129079037	T	G	Mo17-chr3:130929309	19.5086	6.23469	0.757813	97	31	97	31	128	T	G	Mo17-chr3	130929309	0.757812	T	0.000578661	2303	0.998069	1.08795	0.478457	FALSE	no	no	no	no	no	no	no	no	yes	NA	NA	NA	NA	NA	NA	NA
B73-chr3	134499412	T	G	Mo17-chr3:136373949	17.8996	1.0056	0.946808	89	5	89	5	94	T	G	Mo17-chr3	136373949	0.946809	T	6.34626e-16	2304	1.3307	1.3023	0.505394	FALSE	no	yes	no	no	no	no	no	no	no	Zm00001eb137610	NA	+	842	NA	NA	NA
B73-chr3	134499493	T	C	Mo17-chr3:136374030	13.475	0.201119	0.985294	67	1	67	1	68	T	C	Mo17-chr3	136374030	0.985294	T	4.66856e-14	2305	1.35576	1.32577	0.505592	FALSE	no	yes	no	no	no	no	no	no	no	Zm00001eb137610	NA	+	761	NA	NA	NA
B73-chr3	135376448	G	T	Mo17-chr3:137559473	27.1511	7.24029	0.789474	135	36	135	36	171	G	T	Mo17-chr3	137559473	0.789474	G	1.25475e-09	2306	1.61147	1.30718	0.55213	FALSE	no	yes	no	no	no	no	no	no	no	Zm00001eb137810	NA	+	412	NA	NA	NA
B73-chr3	136708947	C	T	Mo17-chr3:139136817	30.1679	1.40783	0.955414	150	7	150	7	157	C	T	Mo17-chr3	139136817	0.955414	C	1.73406e-31	2307	1.63001	1.43479	0.531848	FALSE	no	no	yes	no	no	yes	no	no	no	Zm00001eb138080	NA	+	0	NA	NA	NA
B73-chr3	137226745	T	C	Mo17-chr3:139812484	31.3746	0.804477	0.975	156	4	156	4	160	T	C	Mo17-chr3	139812484	0.975	T	1.16821e-36	2308	1.29719	1.28214	0.502917	FALSE	yes	no	no	no	no	no	no	no	no	Zm00001eb138230	NA	-	1340	NA	NA	NA
B73-chr3	137226849	C	T	Mo17-chr3:139824034	41.8328	1.0056	0.976526	208	5	208	5	213	C	T	Mo17-chr3	139824034	0.976526	C	9.46456e-51	2309	1.28045	1.13546	0.530007	FALSE	yes	no	no	no	no	no	no	no	no	Zm00001eb138230	NA	-	1444	NA	NA	NA
B73-chr3	137226934	T	A	Mo17-chr3:139824119	17.2962	0.804477	0.955555	86	4	86	4	90	T	A	Mo17-chr3	139824119	0.955556	T	4.47264e-16	2310	1.25402	1.11108	0.530218	FALSE	yes	no	no	no	no	no	no	no	no	Zm00001eb138230	NA	-	1529	NA	NA	NA
B73-chr3	137538558	C	A	Mo17-chr3:140166773	11.4638	0.804477	0.934426	57	4	57	4	61	C	A	Mo17-chr3	140166773	0.934426	C	6.70118e-08	2311	1.87413	1.29917	0.590593	FALSE	no	no	yes	yes	no	no	no	no	no	Zm00001eb138270	NA	-	0	NA	NA	NA
B73-chr3	142914585	A	G	Mo17-chr3:145315672	41.8328	7.03917	0.855967	208	35	208	35	243	A	G	Mo17-chr3	145315672	0.855967	A	1.25356e-26	2313	1.81545	1.60586	0.53063	FALSE	yes	no	no	no	no	no	no	no	no	Zm00001eb139110	NA	+	1355	NA	NA	NA
B73-chr3	143156733	T	C	Mo17-chr3:145523072	13.475	1.20671	0.917809	67	6	67	6	73	T	C	Mo17-chr3	145523072	0.917808	T	5.50739e-09	2314	1.54154	1.42729	0.519242	FALSE	yes	no	no	no	no	no	no	no	no	Zm00001eb139170	NA	+	4887	NA	NA	NA
B73-chr3	143156813	G	A	Mo17-chr3:145523157	13.0727	0.201119	0.984848	65	1	65	1	66	G	A	Mo17-chr3	145523157	0.984848	G	1.85721e-13	2315	1.51284	1.40454	0.51856	FALSE	yes	no	no	no	no	no	no	no	no	Zm00001eb139170	NA	+	4807	NA	NA	NA
B73-chr3	143157123	G	A	Mo17-chr3:145523523	9.85484	0.603357	0.942308	49	3	49	3	52	G	A	Mo17-chr3	145523523	0.942308	G	1.4835e-06	2316	1.44055	1.35721	0.514894	FALSE	yes	no	no	no	no	no	no	no	no	Zm00001eb139170	NA	+	4497	NA	NA	NA
B73-chr3	144008366	G	C	Mo17-chr3:146192468	13.6761	0.603357	0.957747	68	3	68	3	71	G	C	Mo17-chr3	146192468	0.957746	G	5.81527e-12	2317	1.8318	1.48183	0.552808	FALSE	no	no	yes	yes	no	no	no	no	no	Zm00001eb139400	NA	+	0	NA	NA	NA
B73-chr3	144008445	T	G	Mo17-chr3:146193849	16.6929	4.02238	0.805825	83	20	83	20	103	T	G	Mo17-chr3	146193849	0.805825	T	3.20924e-05	2318	1.84663	1.65439	0.527455	FALSE	no	no	yes	yes	no	no	no	no	no	Zm00001eb139400	NA	+	0	NA	NA	NA
B73-chr3	144787589	C	A	Mo17-chr3:146952658	13.475	2.41343	0.848101	67	12	67	12	79	C	A	Mo17-chr3	146952658	0.848101	C	3.72958e-05	2319	1.46919	1.71367	0.461594	FALSE	no	no	no	no	no	no	no	no	yes	NA	NA	NA	NA	NA	NA	NA
B73-chr3	144789641	G	A	Mo17-chr3:146955135	51.2854	26.5477	0.658915	255	132	255	132	387	G	A	Mo17-chr3	146955135	0.658915	G	3.12969e-05	2320	1.75984	1.55131	0.531488	FALSE	no	no	no	no	no	no	no	no	yes	NA	NA	NA	NA	NA	NA	NA
B73-chr3	144789724	A	G	Mo17-chr3:146955229	33.1847	14.2795	0.699152	165	71	165	71	236	A	G	Mo17-chr3	146955229	0.699153	A	9.95129e-05	2321	1.7669	1.56226	0.530734	FALSE	no	no	no	no	no	no	no	no	yes	NA	NA	NA	NA	NA	NA	NA
B73-chr3	147103508	T	A	Mo17-chr3:149434473	27.7544	11.2627	0.711339	138	56	138	56	194	T	A	Mo17-chr3	149434473	0.71134	T	0.000397546	2322	1.57548	1.55641	0.503045	FALSE	no	no	yes	yes	no	no	no	no	no	Zm00001eb139920	NA	+	0	NA	NA	NA
B73-chr3	148176464	T	C	Mo17-chr1:90183342	16.2906	0.603357	0.964286	81	3	81	3	84	T	C	Mo17-chr1	90183342	0.964286	T	1.02785e-15	2323	1.79705	1.4838	0.547738	FALSE	no	no	no	no	no	no	no	no	yes	NA	NA	NA	NA	NA	NA	NA
B73-chr3	149668644	C	G	Mo17-chr3:152345046	51.2854	24.5365	0.676393	255	122	255	122	377	C	G	Mo17-chr3	152345046	0.676393	C	4.16839e-07	2328	1.77753	1.34416	0.569413	FALSE	yes	no	no	no	no	no	no	no	no	Zm00001eb140590	NA	-	1023	NA	NA	NA
B73-chr3	149700842	C	T	Mo17-chr3:152360566	16.0895	1.40783	0.91954	80	7	80	7	87	C	T	Mo17-chr3	152360566	0.91954	C	1.08494e-11	2329	1.54547	1.26884	0.549148	FALSE	no	no	no	no	no	no	no	no	yes	NA	NA	NA	NA	NA	NA	NA
B73-chr3	149700963	G	A	Mo17-chr3:152360687	21.7209	0.201119	0.990826	108	1	108	1	109	G	A	Mo17-chr3	152360687	0.990826	G	2.12124e-26	2330	1.54808	1.2292	0.557409	FALSE	no	no	no	no	no	no	no	no	yes	NA	NA	NA	NA	NA	NA	NA
B73-chr3	150021840	C	G	Mo17-chr3:152694774	44.4473	20.313	0.686336	221	101	221	101	322	C	G	Mo17-chr3	152694774	0.686335	C	1.66926e-06	2331	1.17049	1.42316	0.451291	FALSE	no	no	no	no	no	no	no	no	yes	NA	NA	NA	NA	NA	NA	NA
B73-chr3	150915930	A	C	Mo17-chr3:153395326	7.64253	0.201119	0.974359	38	1	38	1	39	A	C	Mo17-chr3	153395326	0.974359	A	2.07531e-05	2332	1.56465	1.39812	0.528104	FALSE	no	no	yes	no	no	no	yes	no	no	Zm00001eb140890	NA	-	0	NA	NA	NA
B73-chr3	151978880	G	C	Mo17-chr3:154342245	58.5257	22.7265	0.720297	291	113	291	113	404	G	C	Mo17-chr3	154342245	0.720297	G	1.29293e-14	2333	1.42574	1.73148	0.451581	FALSE	no	no	no	no	no	no	no	no	yes	NA	NA	NA	NA	NA	NA	NA
B73-chr3	152957190	A	G	Mo17-chr3:155259625	66.3693	38.2126	0.634616	330	190	330	190	520	A	G	Mo17-chr3	155259625	0.634615	A	5.02349e-05	2334	1.35977	1.15276	0.541195	FALSE	no	no	no	no	no	no	no	no	yes	NA	NA	NA	NA	NA	NA	NA
B73-chr3	154274166	C	T	Mo17-chr3:156344262	29.9668	5.83245	0.837079	149	29	149	29	178	C	T	Mo17-chr3	156344262	0.837079	C	9.80296e-16	2335	1.5261	1.36712	0.527475	FALSE	yes	no	no	no	no	no	no	no	no	Zm00001eb141560	NA	+	4101	NA	NA	NA
B73-chr3	157398623	A	T	Mo17-chr1:185986702	76.8275	5.63134	0.931707	382	28	382	28	410	A	T	Mo17-chr1	185986702	0.931707	A	4.19375e-77	2336	1.85476	1.66729	0.526614	FALSE	no	no	no	no	no	no	no	no	yes	NA	NA	NA	NA	NA	NA	NA
B73-chr3	157419726	G	C	Mo17-chr3:159243915	56.5145	16.2906	0.776244	281	81	281	81	362	G	C	Mo17-chr3	159243915	0.776243	G	1.20693e-22	2337	1.864	1.54473	0.546831	FALSE	no	no	no	no	no	no	no	no	yes	NA	NA	NA	NA	NA	NA	NA
B73-chr3	157419851	A	T	Mo17-chr3:159244052	70.5928	28.5589	0.711968	351	142	351	142	493	A	T	Mo17-chr3	159244052	0.711968	A	4.85229e-17	2338	1.852	1.51723	0.54968	FALSE	no	no	no	no	no	no	no	no	yes	NA	NA	NA	NA	NA	NA	NA
B73-chr3	157419931	T	C	Mo17-chr3:159244132	56.3134	21.5197	0.723515	280	107	280	107	387	T	C	Mo17-chr3	159244132	0.723514	T	2.15609e-14	2339	1.84056	1.51358	0.548742	FALSE	no	no	no	no	no	no	no	no	yes	NA	NA	NA	NA	NA	NA	NA
B73-chr3	157684524	A	G	Mo17-chr3:159474457	28.1567	1.20671	0.958904	140	6	140	6	146	A	G	Mo17-chr3	159474457	0.958904	A	1.15358e-29	2340	1.31333	1.40995	0.482261	FALSE	no	no	no	no	no	no	no	no	yes	NA	NA	NA	NA	NA	NA	NA
B73-chr3	157684627	G	A	Mo17-chr3:159474560	14.8828	1.60895	0.902439	74	8	74	8	82	G	A	Mo17-chr3	159474560	0.902439	G	2.39268e-09	2341	1.32577	1.42155	0.48257	FALSE	no	no	no	no	no	no	no	no	yes	NA	NA	NA	NA	NA	NA	NA
B73-chr3	159461896	T	C	Mo17-chr3:161453909	8.64812	0.804477	0.914894	43	4	43	4	47	T	C	Mo17-chr3	161453909	0.914894	T	0.000450805	2342	1.60195	1.51627	0.51374	FALSE	no	yes	no	no	no	no	no	no	no	Zm00001eb142740	NA	-	87	NA	NA	NA
B73-chr3	159882222	G	C	Mo17-chr3:161797336	12.0671	2.21231	0.84507	60	11	60	11	71	G	C	Mo17-chr3	161797336	0.84507	G	0.000490563	2343	0.95173	1.05219	0.474933	FALSE	no	yes	no	no	no	no	no	no	no	Zm00001eb142820	NA	+	6	NA	NA	NA
B73-chr3	161591022	T	C	Mo17-chr3:163399436	275.734	207.354	0.570774	1371	1031	1371	1031	2402	T	C	Mo17-chr3	163399436	0.570774	T	1.68066e-08	2344	1.46037	1.70617	0.461188	FALSE	no	no	no	no	no	no	no	no	yes	NA	NA	NA	NA	NA	NA	NA
B73-chr3	162052919	G	T	Mo17-chr3:163858034	64.9615	13.6761	0.826087	323	68	323	68	391	G	T	Mo17-chr3	163858034	0.826087	G	7.78954e-37	2345	1.92409	1.9291	0.499349	FALSE	no	no	no	no	no	no	no	no	yes	NA	NA	NA	NA	NA	NA	NA
B73-chr3	162053059	C	T	Mo17-chr3:163858168	42.4361	9.85484	0.811538	211	49	211	49	260	C	T	Mo17-chr3	163858168	0.811538	C	1.84534e-20	2346	1.91825	1.88756	0.504031	FALSE	no	no	no	no	no	no	no	no	yes	NA	NA	NA	NA	NA	NA	NA
B73-chr3	162579600	A	G	Mo17-chr3:164481890	53.4977	1.20671	0.977941	266	6	266	6	272	A	G	Mo17-chr3	164481890	0.977941	A	1.47447e-66	2349	1.4199	1.15064	0.552375	FALSE	no	yes	no	no	no	no	no	no	no	Zm00001eb143240	NA	+	501	NA	NA	NA
B73-chr3	162579691	C	T	Mo17-chr3:164481981	27.5533	1.81007	0.938356	137	9	137	9	146	C	T	Mo17-chr3	164481981	0.938356	C	7.13263e-26	2350	1.42524	1.14153	0.555266	FALSE	no	yes	no	no	no	no	no	no	no	Zm00001eb143240	NA	+	410	NA	NA	NA
B73-chr3	162814504	C	T	Mo17-chr3:164719648	36.0003	5.2291	0.873171	179	26	179	26	205	C	T	Mo17-chr3	164719648	0.873171	C	9.4314e-25	2351	1.50313	1.6305	0.479677	FALSE	yes	no	no	no	no	no	no	no	no	Zm00001eb143300	NA	+	1387	NA	NA	NA
B73-chr3	162814584	A	T	Mo17-chr3:164719728	21.3186	4.2235	0.834646	106	21	106	21	127	A	T	Mo17-chr3	164719728	0.834646	A	7.14928e-10	2352	1.5093	1.64765	0.478087	FALSE	yes	no	no	no	no	no	no	no	no	Zm00001eb143300	NA	+	1307	NA	NA	NA
B73-chr3	162815162	A	C	Mo17-chr3:164720316	74.4141	44.2462	0.627119	370	220	370	220	590	A	C	Mo17-chr3	164720316	0.627119	A	3.4576e-05	2353	1.62373	1.68967	0.49005	FALSE	no	yes	no	no	no	no	no	no	no	Zm00001eb143300	NA	+	729	NA	NA	NA
B73-chr3	170091971	T	C	Mo17-chr3:170164746	19.5086	6.23469	0.757813	97	31	97	31	128	T	C	Mo17-chr3	170164746	0.757812	T	0.000578661	2354	1.8649	1.78476	0.51098	FALSE	no	no	no	no	no	no	no	no	yes	NA	NA	NA	NA	NA	NA	NA
B73-chr3	171130358	A	G	Mo17-chr3:171322157	26.5477	3.01679	0.897959	132	15	132	15	147	A	G	Mo17-chr3	171322157	0.897959	A	8.86467e-20	2356	1.51741	1.38061	0.523601	FALSE	no	no	no	no	no	no	no	no	yes	NA	NA	NA	NA	NA	NA	NA
B73-chr3	171136532	C	G	Mo17-chr3:171368784	318.17	175.376	0.644661	1582	872	1582	872	2454	C	G	Mo17-chr3	171368784	0.644662	C	1.40885e-45	2357	1.35568	1.62342	0.455063	FALSE	no	no	no	no	no	no	no	no	yes	NA	NA	NA	NA	NA	NA	NA
B73-chr3	171218344	T	C	Mo17-chr3:171417032	32.7824	7.03917	0.823232	163	35	163	35	198	T	C	Mo17-chr3	171417032	0.823232	T	3.10338e-16	2358	1.32452	1.36688	0.49213	FALSE	yes	no	no	no	no	no	no	no	no	Zm00001eb144460	NA	-	1988	NA	NA	NA
B73-chr3	171218429	A	G	Mo17-chr3:171417130	31.7768	6.03357	0.840426	158	30	158	30	188	A	G	Mo17-chr3	171417130	0.840426	A	2.73548e-17	2359	1.33938	1.37959	0.492605	FALSE	yes	no	no	no	no	no	no	no	no	Zm00001eb144460	NA	-	2073	NA	NA	NA
B73-chr3	171472557	G	T	Mo17-chr3:171788335	52.291	24.9388	0.677083	260	124	260	124	384	G	T	Mo17-chr3	171788335	0.677083	G	2.14623e-07	2361	1.01957	1.4224	0.417518	FALSE	no	no	no	no	no	no	no	no	yes	NA	NA	NA	NA	NA	NA	NA
B73-chr3	171690135	T	A	Mo17-chr3:171891139	117.252	16.4918	0.876691	583	82	583	82	665	T	A	Mo17-chr3	171891139	0.876692	T	2.40256e-91	2362	1.74958	1.88747	0.481044	FALSE	yes	no	no	no	no	no	no	yes	no	Zm00001eb144560	NA	+	1766	Zm00001eb144540	947	+
B73-chr3	171757854	A	G	Mo17-chr3:172010533	38.6149	13.0727	0.747082	192	65	192	65	257	A	G	Mo17-chr3	172010533	0.747082	A	7.95263e-11	2363	1.67171	1.30001	0.562539	FALSE	no	no	no	no	no	no	no	no	yes	NA	NA	NA	NA	NA	NA	NA
B73-chr3	172058019	T	C	Mo17-chr3:172144981	34.1903	10.4582	0.765766	170	52	170	52	222	T	C	Mo17-chr3	172144981	0.765766	T	5.90573e-11	2364	1.74605	1.41331	0.55266	FALSE	no	yes	no	no	no	no	no	no	no	Zm00001eb144600	NA	+	78	NA	NA	NA
B73-chr3	174370465	G	T	Mo17-chr3:174212893	122.079	58.5257	0.675946	607	291	607	291	898	G	T	Mo17-chr3	174212893	0.675947	G	1.56831e-22	2365	1.07092	1.41303	0.431135	FALSE	no	no	no	no	no	no	no	no	yes	NA	NA	NA	NA	NA	NA	NA
B73-chr3	174683047	G	C	Mo17-chr3:174494690	27.7544	10.4582	0.726315	138	52	138	52	190	G	C	Mo17-chr3	174494690	0.726316	G	3.56841e-05	2366	1.63637	1.33749	0.550251	FALSE	no	no	no	no	no	no	no	no	yes	NA	NA	NA	NA	NA	NA	NA
B73-chr3	174683738	G	A	Mo17-chr3:174501693	26.3466	7.24029	0.784431	131	36	131	36	167	G	A	Mo17-chr3	174501693	0.784431	G	8.05493e-09	2367	2.1183	1.85871	0.532637	FALSE	yes	no	no	no	no	no	no	no	no	Zm00001eb145350	NA	+	4512	NA	NA	NA
B73-chr3	175091112	A	G	Mo17-chr3:175098153	56.7156	25.1399	0.692875	282	125	282	125	407	A	G	Mo17-chr3	175098153	0.692875	A	2.56679e-10	2368	1.25179	1.2312	0.504148	FALSE	yes	no	no	no	no	no	no	no	no	Zm00001eb145500	NA	+	2050	NA	NA	NA
B73-chr3	176799836	G	A	Mo17-chr3:177206142	99.554	18.3018	0.84471	495	91	495	91	586	G	A	Mo17-chr3	177206142	0.84471	G	4.84977e-65	2369	2.21064	2.19711	0.501536	FALSE	yes	no	no	no	no	no	no	no	no	Zm00001eb145820	NA	+	2892	NA	NA	NA
B73-chr3	176799952	G	A	Mo17-chr3:177206263	100.157	23.7321	0.808441	498	118	498	118	616	G	A	Mo17-chr3	177206263	0.808442	G	4.93191e-53	2370	2.16897	2.24334	0.491573	FALSE	yes	no	no	no	no	no	no	no	no	Zm00001eb145820	NA	+	2776	NA	NA	NA
B73-chr3	176800031	G	T	Mo17-chr3:177206340	59.5313	16.2906	0.785147	296	81	296	81	377	G	T	Mo17-chr3	177206340	0.785146	G	1.252e-25	2371	2.1341	2.24222	0.487648	FALSE	yes	no	no	no	no	no	no	no	no	Zm00001eb145820	NA	+	2697	NA	NA	NA
B73-chr3	177710302	C	G	Mo17-chr3:178009182	69.5872	37.207	0.651601	346	185	346	185	531	C	G	Mo17-chr3	178009182	0.651601	C	1.17403e-07	2372	1.16822	0.95617	0.549909	FALSE	no	yes	no	no	no	no	no	no	no	Zm00001eb146080	NA	-	467	NA	NA	NA
B73-chr3	179258797	C	T	Mo17-chr3:179181649	13.475	2.81567	0.827161	67	14	67	14	81	C	T	Mo17-chr3	179181649	0.82716	C	0.000368508	2373	1.39236	1.56008	0.471598	FALSE	no	no	no	no	no	no	no	no	yes	NA	NA	NA	NA	NA	NA	NA
B73-chr3	179258921	C	T	Mo17-chr3:179181773	14.6817	3.41903	0.811111	73	17	73	17	90	C	T	Mo17-chr3	179181773	0.811111	C	0.000398914	2374	1.45764	1.52945	0.48798	FALSE	no	no	no	no	no	no	no	no	yes	NA	NA	NA	NA	NA	NA	NA
B73-chr3	179259470	A	T	Mo17-chr6:157457785	26.1455	3.62014	0.878379	130	18	130	18	148	A	T	Mo17-chr6	157457785	0.878378	A	2.69266e-17	2375	1.66091	1.57368	0.513484	FALSE	no	no	no	no	no	no	no	yes	no	Zm00001eb146430	NA	-	879	NA	NA	NA
B73-chr3	180412061	C	A	Mo17-chr3:180348062	24.1343	9.05036	0.727273	120	45	120	45	165	C	A	Mo17-chr3	180348062	0.727273	C	0.000715103	2376	1.13443	1.27342	0.471137	FALSE	no	no	yes	yes	no	no	no	no	no	Zm00001eb146690	NA	+	0	NA	NA	NA
B73-chr3	180476012	G	A	Mo17-chr3:180413139	10.2571	1.40783	0.879311	51	7	51	7	58	G	A	Mo17-chr3	180413139	0.87931	G	0.000414076	2377	1.40349	1.40076	0.500488	FALSE	no	yes	no	no	no	no	no	no	no	Zm00001eb146740	NA	+	987	NA	NA	NA
B73-chr3	180751302	C	G	Mo17-chr3:180614776	44.0451	9.25148	0.826415	219	46	219	46	265	C	G	Mo17-chr3	180614776	0.826415	C	1.44454e-23	2378	1.77572	1.93062	0.479103	FALSE	yes	no	no	no	no	no	no	no	no	Zm00001eb146810	NA	+	2470	NA	NA	NA
B73-chr3	181601052	T	C	Mo17-chr3:181417212	10.8604	0.201119	0.981818	54	1	54	1	55	T	C	Mo17-chr3	181417212	0.981818	T	3.63225e-10	2379	1.38849	1.02193	0.576035	FALSE	no	no	yes	no	no	yes	no	no	no	Zm00001eb147200	NA	+	0	NA	NA	NA
B73-chr3	181601988	C	T	Mo17-chr3:181418148	35.5981	1.81007	0.951613	177	9	177	9	186	C	T	Mo17-chr3	181418148	0.951613	C	3.80088e-37	2380	1.29612	1.33242	0.493096	FALSE	no	no	yes	no	no	yes	no	no	no	Zm00001eb147200	NA	+	0	NA	NA	NA
B73-chr3	181674521	C	G	Mo17-chr3:181507981	19.9108	2.01119	0.908257	99	10	99	10	109	C	G	Mo17-chr3	181507981	0.908257	C	1.97485e-14	2381	1.8507	1.55066	0.544106	FALSE	no	yes	no	no	no	no	no	no	no	Zm00001eb147240	NA	-	443	NA	NA	NA
B73-chr3	181989538	A	T	Mo17-chr3:181818628	10.6593	0.603357	0.946429	53	3	53	3	56	A	T	Mo17-chr3	181818628	0.946429	A	1.105e-07	2382	1.42863	1.44033	0.49796	FALSE	no	yes	no	no	no	no	no	no	no	Zm00001eb147320	NA	+	1	NA	NA	NA
B73-chr3	181996497	A	G	Mo17-chr3:181831631	20.313	4.2235	0.827869	101	21	101	21	122	A	G	Mo17-chr3	181831631	0.827869	A	9.75256e-09	2383	1.77877	1.7526	0.503706	FALSE	no	no	no	no	no	no	no	no	yes	NA	NA	NA	NA	NA	NA	NA
B73-chr3	181996576	C	A	Mo17-chr3:181831710	20.5142	3.62014	0.85	102	18	102	18	120	C	A	Mo17-chr3	181831710	0.85	C	1.80053e-10	2384	1.76038	1.72807	0.504631	FALSE	no	no	no	no	no	no	no	no	yes	NA	NA	NA	NA	NA	NA	NA
B73-chr3	182312908	G	T	Mo17-chr3:182098607	14.0783	1.0056	0.933333	70	5	70	5	75	G	T	Mo17-chr3	182098607	0.933333	G	1.2578e-10	2385	1.66641	1.17974	0.585496	FALSE	no	no	no	no	no	no	no	no	yes	NA	NA	NA	NA	NA	NA	NA
B73-chr3	182312984	T	C	Mo17-chr3:182098683	15.8884	0.402238	0.975309	79	2	79	2	81	T	C	Mo17-chr3	182098683	0.975309	T	2.60259e-16	2386	1.68352	1.19068	0.585736	FALSE	no	no	no	no	no	no	no	no	yes	NA	NA	NA	NA	NA	NA	NA
B73-chr3	182313185	C	G	Mo17-chr3:182098892	15.2851	1.0056	0.938272	76	5	76	5	81	C	G	Mo17-chr3	182098892	0.938272	C	2.74191e-12	2387	1.743	1.23884	0.584538	FALSE	no	no	no	no	no	no	no	no	yes	NA	NA	NA	NA	NA	NA	NA
B73-chr3	183055781	G	A	Mo17-chr3:182905864	24.1343	7.64253	0.759494	120	38	120	38	158	G	A	Mo17-chr3	182905864	0.759494	G	5.58511e-06	2389	1.55538	1.50247	0.508653	FALSE	no	no	no	no	no	no	no	no	yes	NA	NA	NA	NA	NA	NA	NA
B73-chr3	183060863	T	G	Mo17-chr3:182912242	194.281	45.8552	0.809045	966	228	966	228	1194	T	G	Mo17-chr3	182912242	0.809045	T	6.16678e-107	2390	1.9341	1.50545	0.562311	FALSE	no	no	no	no	no	no	no	no	yes	NA	NA	NA	NA	NA	NA	NA
B73-chr3	183163457	T	C	Mo17-chr3:183044808	15.8884	3.21791	0.831579	79	16	79	16	95	T	C	Mo17-chr3	183044808	0.831579	T	3.92706e-06	2391	1.31239	1.41431	0.481311	FALSE	no	no	yes	no	no	no	yes	no	no	Zm00001eb147530	NA	-	0	NA	NA	NA
B73-chr3	184263709	C	T	Mo17-chr3:184086132	27.5533	10.6593	0.721053	137	53	137	53	190	C	T	Mo17-chr3	184086132	0.721053	C	9.76056e-05	2392	1.88413	1.9926	0.486011	FALSE	no	yes	no	no	no	no	no	no	no	Zm00001eb147890	NA	+	723	NA	NA	NA
B73-chr3	184332832	T	A	Mo17-chr3:184130361	56.9167	28.9612	0.662763	283	144	283	144	427	T	A	Mo17-chr3	184130361	0.662763	T	8.78256e-07	2394	1.84653	1.93119	0.488796	FALSE	no	no	no	no	no	no	no	yes	no	Zm00001eb147910	NA	-	227	NA	NA	NA
B73-chr3	184702405	G	A	Mo17-chr3:184628548	19.3074	6.23469	0.755905	96	31	96	31	127	G	A	Mo17-chr3	184628548	0.755906	G	0.000890559	2395	1.80616	1.33152	0.575635	FALSE	no	yes	no	no	no	no	no	yes	no	Zm00001eb147990	NA	-	246	Zm00001eb148000	741	-
B73-chr3	184736150	G	A	Mo17-chr3:184657701	14.4806	1.0056	0.935065	72	5	72	5	77	G	A	Mo17-chr3	184657701	0.935065	G	3.5245e-11	2396	1.41183	1.42926	0.496933	FALSE	no	no	no	no	no	no	no	no	yes	NA	NA	NA	NA	NA	NA	NA
B73-chr3	184873010	C	T	Mo17-chr3:184851647	90.1014	53.0955	0.629213	448	264	448	264	712	C	T	Mo17-chr3	184851647	0.629213	C	1.92851e-07	2397	1.77823	1.59374	0.527356	FALSE	no	no	no	no	no	no	no	no	yes	NA	NA	NA	NA	NA	NA	NA
B73-chr3	184873105	C	T	Mo17-chr3:184851742	70.7939	41.4305	0.630824	352	206	352	206	558	C	T	Mo17-chr3	184851742	0.630824	C	4.06834e-05	2398	1.7923	1.52801	0.539799	FALSE	no	no	no	no	no	no	no	no	yes	NA	NA	NA	NA	NA	NA	NA
B73-chr3	185401704	G	A	Mo17-chr3:185351663	33.788	11.0616	0.753362	168	55	168	55	223	G	A	Mo17-chr3	185351663	0.753363	G	1.3576e-09	2399	2.0055	1.37526	0.593209	FALSE	no	no	no	no	no	no	no	no	yes	NA	NA	NA	NA	NA	NA	NA
B73-chr3	185403236	C	T	Mo17-chr3:185354980	19.5086	1.20671	0.941748	97	6	97	6	103	C	T	Mo17-chr3	185354980	0.941748	C	3.27288e-17	2400	1.62626	1.40536	0.536433	FALSE	no	no	no	no	no	no	no	no	yes	NA	NA	NA	NA	NA	NA	NA
B73-chr3	186784232	C	T	Mo17-chr3:186850739	91.3081	59.7324	0.604527	454	297	454	297	751	C	T	Mo17-chr3	186850739	0.604527	C	0.000513737	2401	2.17071	2.09278	0.50914	FALSE	no	no	yes	yes	no	no	no	no	no	Zm00001eb148620	NA	+	0	NA	NA	NA
B73-chr3	186784348	C	T	Mo17-chr3:186850855	79.8443	49.8775	0.615504	397	248	397	248	645	C	T	Mo17-chr3	186850855	0.615504	C	0.000230375	2402	2.12662	2.0734	0.506336	FALSE	no	no	yes	yes	no	no	no	no	no	Zm00001eb148620	NA	+	0	NA	NA	NA
B73-chr3	187591478	A	C	Mo17-chr3:187746689	21.1175	1.20671	0.945946	105	6	105	6	111	A	C	Mo17-chr3	187746689	0.945946	A	1.91273e-19	2403	1.53758	1.63827	0.484147	FALSE	no	no	yes	no	no	yes	no	no	no	Zm00001eb148870	NA	-	0	NA	NA	NA
B73-chr3	188369277	G	A	Mo17-chr1:151284984	11.0616	0.402238	0.964912	55	2	55	2	57	G	A	Mo17-chr1	151284984	0.964912	G	2.84994e-09	2404	1.49375	1.40892	0.514612	FALSE	yes	no	no	no	no	no	no	yes	no	Zm00001eb149030	NA	+	1061	Zm00001eb149010	544	+
B73-chr3	189208623	G	A	Mo17-chr3:189137259	14.0783	3.21791	0.813953	70	16	70	16	86	G	A	Mo17-chr3	189137259	0.813953	G	0.000651042	2406	1.81834	1.35001	0.573908	FALSE	no	no	no	no	no	no	no	yes	no	Zm00001eb149340	NA	+	143	NA	NA	NA
B73-chr3	189213157	G	A	Mo17-chr3:189142834	69.9895	36.4026	0.657845	348	181	348	181	529	G	A	Mo17-chr3	189142834	0.657845	G	1.38664e-08	2407	1.88733	1.33767	0.585217	FALSE	no	no	no	no	no	no	no	no	yes	NA	NA	NA	NA	NA	NA	NA
B73-chr3	189213257	C	T	Mo17-chr3:189156451	56.7156	16.6929	0.772603	282	83	282	83	365	C	T	Mo17-chr3	189156451	0.772603	C	3.94553e-22	2408	1.83566	1.37861	0.571097	FALSE	no	no	no	no	no	no	no	no	yes	NA	NA	NA	NA	NA	NA	NA
B73-chr3	189287645	C	A	Mo17-chr3:189237511	42.6373	0.201119	0.995305	212	1	212	1	213	C	A	Mo17-chr3	189237511	0.995305	C	4.7451e-58	2409	1.86543	1.74263	0.517017	FALSE	no	no	no	no	no	no	no	no	yes	NA	NA	NA	NA	NA	NA	NA
B73-chr3	189287741	G	A	Mo17-chr3:189237606	29.3634	0.603357	0.979866	146	3	146	3	149	G	A	Mo17-chr3	189237606	0.979866	G	9.52516e-35	2410	1.85715	1.74768	0.515184	FALSE	no	no	no	no	no	no	no	no	yes	NA	NA	NA	NA	NA	NA	NA
B73-chr3	189348506	T	A	Mo17-chr8:176918230	33.788	11.866	0.740088	168	59	168	59	227	T	A	Mo17-chr8	176918230	0.740088	T	2.28288e-08	2411	1.99492	1.9073	0.511227	FALSE	no	yes	no	no	no	no	no	no	no	Zm00001eb149400	NA	-	325	NA	NA	NA
B73-chr3	190062242	C	T	Mo17-chr3:190098369	67.9783	30.1679	0.692623	338	150	338	150	488	C	T	Mo17-chr3	190098369	0.692623	C	3.5438e-13	2412	1.34473	1.82018	0.424887	FALSE	no	no	no	no	no	no	no	no	yes	NA	NA	NA	NA	NA	NA	NA
B73-chr3	190062839	T	G	Mo17-chr3:190099041	69.185	37.4082	0.649056	344	186	344	186	530	T	G	Mo17-chr3	190099041	0.649057	T	2.98608e-07	2413	1.70268	1.75487	0.492453	FALSE	no	no	no	no	no	no	no	no	yes	NA	NA	NA	NA	NA	NA	NA
B73-chr3	190093663	G	A	Mo17-chr3:190185155	16.2906	1.0056	0.94186	81	5	81	5	86	G	A	Mo17-chr3	190185155	0.94186	G	1.10904e-13	2414	1.02574	1.08081	0.486929	FALSE	no	no	yes	no	no	yes	no	no	no	Zm00001eb149580	NA	-	0	NA	NA	NA
B73-chr3	190093752	C	A	Mo17-chr3:190185241	12.8716	1.40783	0.901409	64	7	64	7	71	C	A	Mo17-chr3	190185241	0.901408	C	1.90407e-07	2415	1.03304	1.09369	0.485741	FALSE	no	no	yes	no	no	yes	no	no	no	Zm00001eb149580	NA	-	0	NA	NA	NA
B73-chr3	195174494	T	C	Mo17-chr3:195286521	11.2627	0.804477	0.933333	56	4	56	4	60	T	C	Mo17-chr3	195286521	0.933333	T	1.26776e-07	2423	1.77946	1.2336	0.590583	FALSE	no	no	no	no	no	no	no	no	yes	NA	NA	NA	NA	NA	NA	NA
B73-chr3	195184626	G	T	Mo17-chr3:195292168	28.3578	1.0056	0.965753	141	5	141	5	146	G	T	Mo17-chr3	195292168	0.965753	G	4.68612e-31	2424	1.18336	1.12915	0.511721	FALSE	no	no	no	no	no	no	no	no	yes	NA	NA	NA	NA	NA	NA	NA
B73-chr3	196245685	T	G	Mo17-chr3:196322228	19.3074	4.02238	0.827586	96	20	96	20	116	T	G	Mo17-chr3	196322228	0.827586	T	4.40119e-08	2426	1.38572	1.37666	0.501639	FALSE	no	yes	no	no	no	no	no	no	no	Zm00001eb151510	NA	-	895	NA	NA	NA
B73-chr3	197167153	C	T	Mo17-chr3:197227892	56.9167	27.9556	0.670616	283	139	283	139	422	C	T	Mo17-chr3	197227892	0.670616	C	1.03069e-07	2427	1.11501	1.25559	0.470349	FALSE	no	no	no	no	no	no	no	no	yes	NA	NA	NA	NA	NA	NA	NA
B73-chr3	200483460	A	C	Mo17-chr3:202294522	9.4526	0.603357	0.94	47	3	47	3	50	A	C	Mo17-chr3	202294522	0.94	A	5.40262e-06	2428	1.6989	1.29691	0.567092	FALSE	no	yes	no	no	no	no	no	no	no	Zm00001eb152470	NA	+	943	NA	NA	NA
B73-chr3	201068483	A	C	Mo17-chr3:202943803	37.0059	17.6985	0.67647	184	88	184	88	272	A	C	Mo17-chr3	202943803	0.676471	A	0.000565728	2429	1.16254	1.24301	0.483273	FALSE	no	no	no	no	no	no	no	no	yes	NA	NA	NA	NA	NA	NA	NA
B73-chr3	204504022	G	C	Mo17-chr3:206605713	48.0675	3.82126	0.926357	239	19	239	19	258	G	C	Mo17-chr3	206605713	0.926357	G	1.86945e-45	2431	1.78126	1.4659	0.54856	FALSE	yes	no	no	no	no	no	no	yes	no	Zm00001eb153690	NA	+	2921	Zm00001eb153670	127	-
B73-chr3	204504464	C	T	Mo17-chr3:206638517	11.0616	1.60895	0.873017	55	8	55	8	63	C	T	Mo17-chr3	206638517	0.873016	C	0.000168855	2432	1.78028	1.30269	0.577456	FALSE	no	no	yes	no	no	yes	no	no	no	Zm00001eb153670	NA	-	0	NA	NA	NA
B73-chr3	204508244	C	G	Mo17-chr3:206642255	357.992	290.215	0.55228	1780	1443	1780	1443	3223	C	G	Mo17-chr3	206642255	0.55228	C	1.27109e-05	2433	1.75607	1.44008	0.549433	FALSE	no	no	yes	no	no	yes	no	no	no	Zm00001eb153690	NA	+	0	NA	NA	NA
B73-chr3	204508325	C	T	Mo17-chr3:206642333	444.272	319.578	0.581622	2209	1589	2209	1589	3798	C	T	Mo17-chr3	206642333	0.581622	C	8.41693e-22	2434	1.73416	1.44898	0.544795	FALSE	no	no	yes	no	no	yes	no	no	no	Zm00001eb153690	NA	+	0	NA	NA	NA
B73-chr3	204824488	A	C	Mo17-chr3:206847646	144.605	104.783	0.579839	719	521	719	521	1240	A	C	Mo17-chr3	206847646	0.579839	A	0.000572015	2435	1.4525	1.66193	0.466378	FALSE	yes	no	no	no	no	no	no	no	no	Zm00001eb153780	NA	+	4497	NA	NA	NA
B73-chr3	204925715	T	C	Mo17-chr3:206964549	15.0839	3.82126	0.797872	75	19	75	19	94	T	C	Mo17-chr3	206964549	0.797872	T	0.000625145	2436	1.40123	1.93871	0.419538	FALSE	no	no	no	no	no	no	no	no	yes	NA	NA	NA	NA	NA	NA	NA
B73-chr3	204983893	G	T	Mo17-chr3:206982292	28.3578	10.056	0.738219	141	50	141	50	191	G	T	Mo17-chr3	206982292	0.73822	G	2.9428e-06	2437	1.82456	1.78234	0.505853	FALSE	no	no	no	no	no	no	no	no	yes	NA	NA	NA	NA	NA	NA	NA
B73-chr3	204983985	T	C	Mo17-chr3:206982382	30.5701	9.65372	0.76	152	48	152	48	200	T	C	Mo17-chr3	206982382	0.76	T	6.95185e-09	2438	1.77654	1.77493	0.500226	FALSE	no	no	no	no	no	no	no	no	yes	NA	NA	NA	NA	NA	NA	NA
B73-chr3	206496454	G	A	Mo17-chr3:208568172	39.2182	7.03917	0.847826	195	35	195	35	230	G	A	Mo17-chr3	208568172	0.847826	G	1.48397e-23	2439	1.44583	1.8095	0.444143	FALSE	no	yes	no	no	no	no	no	no	no	Zm00001eb154340	NA	-	858	NA	NA	NA
B73-chr3	206496581	T	G	Mo17-chr3:208568287	31.9779	10.2571	0.757142	159	51	159	51	210	T	G	Mo17-chr3	208568287	0.757143	T	3.25817e-09	2440	1.55694	1.79757	0.464133	FALSE	no	yes	no	no	no	no	no	no	no	Zm00001eb154340	NA	-	985	NA	NA	NA
B73-chr3	208167617	G	C	Mo17-chr3:210505680	18.503	1.20671	0.938776	92	6	92	6	98	G	C	Mo17-chr3	210505680	0.938776	G	8.01673e-16	2442	1.58919	1.54429	0.507165	FALSE	yes	no	no	no	no	no	no	no	no	Zm00001eb154850	NA	-	1798	NA	NA	NA
B73-chr3	208167708	C	T	Mo17-chr3:210506086	17.4974	3.21791	0.84466	87	16	87	16	103	C	T	Mo17-chr3	210506086	0.84466	C	5.53446e-08	2443	1.54911	1.50704	0.506883	FALSE	yes	no	no	no	no	no	no	no	no	Zm00001eb154850	NA	-	1889	NA	NA	NA
B73-chr3	210645719	G	C	Mo17-chr3:213073629	27.5533	6.23469	0.815476	137	31	137	31	168	G	C	Mo17-chr3	213073629	0.815476	G	4.02822e-12	2448	1.61425	1.8136	0.470922	FALSE	no	no	yes	yes	no	no	no	no	no	Zm00001eb155620	NA	-	0	NA	NA	NA
B73-chr3	210645807	T	A	Mo17-chr3:213073721	34.7936	7.84365	0.816038	173	39	173	39	212	T	A	Mo17-chr3	213073721	0.816038	T	1.249e-16	2449	1.60446	1.7826	0.473703	FALSE	no	yes	no	no	no	no	no	no	no	Zm00001eb155620	NA	-	38	NA	NA	NA
B73-chr3	210651537	T	C	Mo17-chr3:213078940	19.3074	6.03357	0.761905	96	30	96	30	126	T	C	Mo17-chr3	213078940	0.761905	T	0.000417432	2450	1.8513	1.94615	0.487511	FALSE	no	yes	no	no	no	no	no	no	no	Zm00001eb155630	NA	-	57	NA	NA	NA
B73-chr3	210704319	C	G	Mo17-chr3:213143356	88.6935	40.0227	0.689062	441	199	441	199	640	C	G	Mo17-chr3	213143356	0.689063	C	8.61124e-18	2452	1.49921	1.49709	0.500353	FALSE	no	no	no	no	no	no	no	no	yes	NA	NA	NA	NA	NA	NA	NA
B73-chr3	211673092	T	C	Mo17-chr3:214118030	18.7041	2.21231	0.894231	93	11	93	11	104	T	C	Mo17-chr3	214118030	0.894231	T	3.64399e-12	2454	1.38218	1.49895	0.479735	FALSE	no	no	yes	no	no	no	yes	no	no	Zm00001eb155940	NA	-	0	NA	NA	NA
B73-chr3	211673201	C	T	Mo17-chr3:214118054	15.0839	1.81007	0.892857	75	9	75	9	84	C	T	Mo17-chr3	214118054	0.892857	C	6.50929e-09	2455	1.43112	1.51417	0.485902	FALSE	no	no	yes	no	no	no	yes	no	no	Zm00001eb155940	NA	-	0	NA	NA	NA
B73-chr3	213862913	G	A	Mo17-chr3:216709399	56.7156	27.9556	0.669833	282	139	282	139	421	G	A	Mo17-chr3	216709399	0.669834	G	1.40234e-07	2458	1.5424	1.19858	0.562718	FALSE	no	no	no	no	no	no	no	no	yes	NA	NA	NA	NA	NA	NA	NA
B73-chr3	214477518	A	C	Mo17-chr3:217638692	92.3137	52.4921	0.6375	459	261	459	261	720	A	C	Mo17-chr3	217638692	0.6375	A	4.58818e-09	2459	1.0841	1.19541	0.475585	FALSE	no	yes	no	no	no	no	no	no	no	Zm00001eb156780	NA	-	154	NA	NA	NA
B73-chr3	214477672	T	C	Mo17-chr3:217638882	60.738	12.6705	0.827397	302	63	302	63	365	T	C	Mo17-chr3	217638882	0.827397	T	2.72566e-34	2460	1.11867	1.26145	0.470007	FALSE	no	yes	no	no	no	no	no	no	no	Zm00001eb156780	NA	-	308	NA	NA	NA
B73-chr3	214477754	T	G	Mo17-chr3:217638964	32.9835	4.82686	0.87234	164	24	164	24	188	T	G	Mo17-chr3	217638964	0.87234	T	4.86941e-22	2461	1.13817	1.28468	0.469765	FALSE	no	yes	no	no	no	no	no	no	no	Zm00001eb156780	NA	-	390	NA	NA	NA
B73-chr3	215151470	T	G	Mo17-chr9:25353930	12.4694	0.201119	0.984127	62	1	62	1	63	T	G	Mo17-chr9	25353930	0.984127	T	1.47136e-12	2462	1.75909	1.28182	0.578474	FALSE	no	yes	no	no	no	no	no	yes	no	Zm00001eb157030	NA	-	109	Zm00001eb157020	172	+
B73-chr3	215247862	G	A	Mo17-chr3:218322401	62.1458	35.5981	0.635802	309	177	309	177	486	G	A	Mo17-chr3	218322401	0.635802	G	0.000169273	2463	2.08782	1.86569	0.528093	FALSE	yes	no	no	no	no	no	no	no	no	Zm00001eb157060	NA	-	4619	NA	NA	NA
B73-chr3	215426397	T	C	Mo17-chr3:218575579	28.1567	0.804477	0.972222	140	4	140	4	144	T	C	Mo17-chr3	218575579	0.972222	T	1.14451e-31	2464	1.93077	1.6145	0.544603	FALSE	no	yes	no	no	no	no	no	yes	no	Zm00001eb157110	NA	+	892	Zm00001eb157100	152	-
B73-chr3	215856055	A	T	Mo17-chr3:219109898	37.207	6.03357	0.860465	185	30	185	30	215	A	T	Mo17-chr3	219109898	0.860465	A	6.79947e-24	2465	1.80315	1.85272	0.49322	FALSE	no	no	yes	yes	no	no	no	no	no	Zm00001eb157270	NA	+	0	NA	NA	NA
B73-chr3	216537421	A	G	Mo17-chr3:219890794	40.8272	15.0839	0.730216	203	75	203	75	278	A	G	Mo17-chr3	219890794	0.730216	A	5.14073e-10	2466	1.77516	1.7586	0.502343	FALSE	no	no	no	no	no	no	no	no	yes	NA	NA	NA	NA	NA	NA	NA
B73-chr3	216537521	C	T	Mo17-chr3:219890900	27.9556	10.4582	0.727749	139	52	139	52	191	C	T	Mo17-chr3	219890900	0.727749	C	2.41439e-05	2467	1.79333	1.78928	0.500565	FALSE	no	no	no	no	no	no	no	no	yes	NA	NA	NA	NA	NA	NA	NA
B73-chr3	216569795	G	A	Mo17-chr3:219903830	35.5981	16.4918	0.683397	177	82	177	82	259	G	A	Mo17-chr3	219903830	0.683398	G	0.000322166	2468	1.7761	1.51294	0.540005	FALSE	yes	no	no	no	no	no	no	no	no	Zm00001eb157490	NA	+	1868	NA	NA	NA
B73-chr3	217307729	T	G	Mo17-chr3:220652341	34.5925	15.2851	0.693548	172	76	172	76	248	T	G	Mo17-chr3	220652341	0.693548	T	0.000121913	2469	2.06755	2.00767	0.507347	FALSE	yes	no	no	no	no	no	no	no	no	Zm00001eb157620	NA	-	2717	NA	NA	NA
B73-chr3	217393247	A	C	Mo17-chr3:220733972	13.6761	1.60895	0.894737	68	8	68	8	76	A	C	Mo17-chr3	220733972	0.894737	A	8.61367e-08	2470	1.6227	1.64979	0.495861	FALSE	yes	no	no	no	no	no	no	yes	no	Zm00001eb157700	NA	-	1128	Zm00001eb157710	730	+
B73-chr3	217393383	T	A	Mo17-chr3:220733989	12.8716	1.40783	0.901409	64	7	64	7	71	T	A	Mo17-chr3	220733989	0.901408	T	1.90407e-07	2471	1.57427	1.64882	0.488434	FALSE	yes	no	no	no	no	no	no	yes	no	Zm00001eb157700	NA	-	1264	Zm00001eb157710	866	+
B73-chr3	217395686	G	A	Mo17-chr3:220736225	68.1794	41.2294	0.623162	339	205	339	205	544	G	A	Mo17-chr3	220736225	0.623162	G	0.0006799	2472	1.52292	1.40998	0.519254	FALSE	yes	no	no	no	no	no	no	no	no	Zm00001eb157700	NA	-	3567	NA	NA	NA
B73-chr3	218074522	G	C	Mo17-chr3:221457759	71.1962	28.9612	0.710843	354	144	354	144	498	G	C	Mo17-chr3	221457759	0.710843	G	5.12112e-17	2473	1.77014	1.72867	0.505927	FALSE	no	no	no	no	no	no	no	no	yes	NA	NA	NA	NA	NA	NA	NA
B73-chr3	218332308	G	C	Mo17-chr3:221555826	30.9723	3.01679	0.911242	154	15	154	15	169	G	C	Mo17-chr3	221555826	0.911243	G	1.48208e-25	2474	1.47697	1.13463	0.565542	FALSE	no	no	no	no	no	no	no	no	yes	NA	NA	NA	NA	NA	NA	NA
B73-chr3	218387271	T	A	Mo17-chr3:221618098	26.3466	7.84365	0.770588	131	39	131	39	170	T	A	Mo17-chr3	221618098	0.770588	T	9.87484e-08	2475	1.83187	1.52814	0.545197	FALSE	no	no	no	no	no	no	no	no	yes	NA	NA	NA	NA	NA	NA	NA
B73-chr3	218568105	G	C	Mo17-chr3:221754434	48.6708	9.25148	0.840278	242	46	242	46	288	G	C	Mo17-chr3	221754434	0.840278	G	9.33884e-29	2477	1.32741	1.65214	0.445507	FALSE	no	no	no	no	no	no	no	no	yes	NA	NA	NA	NA	NA	NA	NA
B73-chr3	218568258	C	A	Mo17-chr3:221762054	33.5869	7.64253	0.814634	167	38	167	38	205	C	A	Mo17-chr3	221762054	0.814634	C	9.17152e-16	2478	1.26711	1.06365	0.543648	FALSE	no	no	no	no	no	no	no	no	yes	NA	NA	NA	NA	NA	NA	NA
B73-chr3	218999797	T	C	Mo17-chr3:222274452	17.0951	1.60895	0.913979	85	8	85	8	93	T	C	Mo17-chr3	222274452	0.913978	T	3.02163e-12	2479	1.79759	1.59577	0.529737	FALSE	no	no	no	no	no	no	no	no	yes	NA	NA	NA	NA	NA	NA	NA
B73-chr3	219000009	G	C	Mo17-chr3:222274670	103.375	9.05036	0.919499	514	45	514	45	559	G	C	Mo17-chr3	222274670	0.919499	G	6.00255e-99	2480	1.76977	1.45188	0.549337	FALSE	no	no	no	no	no	no	no	no	yes	NA	NA	NA	NA	NA	NA	NA
B73-chr3	219187799	G	A	Mo17-chr3:222515259	70.1906	32.7824	0.681641	349	163	349	163	512	G	A	Mo17-chr3	222515259	0.681641	G	3.9532e-12	2481	1.19122	1.23085	0.491819	FALSE	no	no	no	no	no	no	no	no	yes	NA	NA	NA	NA	NA	NA	NA
B73-chr3	219198923	G	C	Mo17-chr3:222541488	51.8887	19.5086	0.72676	258	97	258	97	355	G	C	Mo17-chr3	222541488	0.726761	G	2.04433e-13	2482	1.63148	1.8337	0.470822	FALSE	no	no	no	no	no	no	no	no	yes	NA	NA	NA	NA	NA	NA	NA
B73-chr3	219199018	A	G	Mo17-chr3:222541574	58.9279	25.1399	0.700957	293	125	293	125	418	A	G	Mo17-chr3	222541574	0.700957	A	5.84329e-12	2483	1.59435	1.83701	0.464641	FALSE	no	no	no	no	no	no	no	no	yes	NA	NA	NA	NA	NA	NA	NA
B73-chr3	219244567	A	G	Mo17-chr3:222606445	63.7548	35.397	0.643002	317	176	317	176	493	A	G	Mo17-chr3	222606445	0.643002	A	1.13972e-05	2484	1.76143	1.83763	0.489414	FALSE	no	no	no	no	no	no	no	yes	no	Zm00001eb158200	NA	-	796	NA	NA	NA
B73-chr3	219445868	T	C	Mo17-chr3:222664883	12.0671	0.804477	0.9375	60	4	60	4	64	T	C	Mo17-chr3	222664883	0.9375	T	9.83785e-09	2485	1.28381	1.38539	0.480972	FALSE	no	no	no	no	no	no	no	no	yes	NA	NA	NA	NA	NA	NA	NA
B73-chr3	220151178	G	T	Mo17-chr3:223400050	18.9052	5.63134	0.770492	94	28	94	28	122	G	T	Mo17-chr3	223400050	0.770492	G	0.000209504	2486	1.74994	2.10027	0.454505	FALSE	no	no	no	no	no	no	no	yes	no	Zm00001eb158490	NA	+	360	NA	NA	NA
B73-chr3	220306370	G	T	Mo17-chr3:223615157	21.5197	4.02238	0.842519	107	20	107	20	127	G	T	Mo17-chr3	223615157	0.84252	G	1.32871e-10	2487	1.47116	1.56031	0.485296	FALSE	no	yes	no	no	no	no	no	no	no	Zm00001eb158620	NA	-	73	NA	NA	NA
B73-chr3	220389472	C	T	Mo17-chr3:223851278	10.4582	1.0056	0.91228	52	5	52	5	57	C	T	Mo17-chr3	223851278	0.912281	C	9.87797e-06	2489	1.87816	1.35265	0.581329	FALSE	yes	no	no	no	no	no	no	no	no	Zm00001eb158680	NA	+	4129	NA	NA	NA
B73-chr3	220400962	C	T	Mo17-chr3:223861639	24.3354	9.05036	0.728916	121	45	121	45	166	C	T	Mo17-chr3	223861639	0.728916	C	0.00048431	2490	1.63445	1.78315	0.478245	FALSE	no	no	no	no	no	no	no	no	yes	NA	NA	NA	NA	NA	NA	NA
B73-chr3	220994993	G	A	Mo17-chr3:224426154	18.1007	5.2291	0.775862	90	26	90	26	116	G	A	Mo17-chr3	224426154	0.775862	G	0.000249429	2491	1.85027	1.64021	0.53009	FALSE	no	yes	no	no	no	no	no	no	no	Zm00001eb158810	NA	-	13	NA	NA	NA
B73-chr3	221006107	A	G	Mo17-chr3:224446886	36.6037	0.201119	0.994536	182	1	182	1	183	A	G	Mo17-chr3	224446886	0.994536	A	9.9185e-49	2492	1.61726	1.21418	0.571179	FALSE	no	no	no	no	no	no	no	no	yes	NA	NA	NA	NA	NA	NA	NA
B73-chr3	221422626	G	A	Mo17-chr3:224956382	12.2683	0.402238	0.968254	61	2	61	2	63	G	A	Mo17-chr3	224956382	0.968254	G	5.06357e-11	2493	2.16099	1.63006	0.570024	FALSE	no	no	no	no	no	no	no	no	yes	NA	NA	NA	NA	NA	NA	NA
B73-chr3	221422709	G	A	Mo17-chr3:224956465	14.4806	0.201119	0.986301	72	1	72	1	73	G	A	Mo17-chr3	224956465	0.986301	G	1.47439e-15	2494	2.15964	1.60291	0.573983	FALSE	no	no	no	no	no	no	no	no	yes	NA	NA	NA	NA	NA	NA	NA
B73-chr3	221738231	G	A	Mo17-chr3:225194522	77.2297	31.7768	0.708487	384	158	384	158	542	G	A	Mo17-chr3	225194522	0.708487	G	1.84794e-18	2495	1.73026	1.43952	0.545862	FALSE	yes	no	no	no	no	no	no	no	no	Zm00001eb159000	NA	-	1600	NA	NA	NA
B73-chr3	221738343	T	A	Mo17-chr3:225194632	75.6208	32.7824	0.697588	376	163	376	163	539	T	A	Mo17-chr3	225194632	0.697588	T	4.70253e-16	2496	1.69211	1.46409	0.536123	FALSE	yes	no	no	no	no	no	no	no	no	Zm00001eb159000	NA	-	1712	NA	NA	NA
B73-chr3	222247091	T	G	Mo17-chr3:225577246	34.5925	10.6593	0.764445	172	53	172	53	225	T	G	Mo17-chr3	225577246	0.764444	T	5.36556e-11	2497	1.85292	1.75123	0.514107	FALSE	no	yes	no	no	no	no	no	no	no	Zm00001eb159180	NA	+	428	NA	NA	NA
B73-chr3	222494851	G	A	Mo17-chr3:225856958	37.8104	16.4918	0.696296	188	82	188	82	270	G	A	Mo17-chr3	225856958	0.696296	G	7.79906e-06	2498	1.53428	1.4085	0.521371	FALSE	yes	no	no	no	no	no	no	no	no	Zm00001eb159250	NA	-	1713	NA	NA	NA
B73-chr3	222494926	A	T	Mo17-chr3:225857042	35.1958	10.8604	0.764192	175	54	175	54	229	A	T	Mo17-chr3	225857042	0.764192	A	3.14628e-11	2499	1.5144	1.38755	0.521855	FALSE	yes	no	no	no	no	no	no	no	no	Zm00001eb159250	NA	-	1788	NA	NA	NA
B73-chr3	222755223	T	G	Mo17-chr3:226127393	172.359	127.308	0.575168	857	633	857	633	1490	T	G	Mo17-chr3	226127393	0.575168	T	0.000142339	2503	1.72228	1.72892	0.499039	FALSE	no	no	no	no	no	no	no	no	yes	NA	NA	NA	NA	NA	NA	NA
B73-chr3	222985793	C	A	Mo17-chr3:226337344	22.3242	3.41903	0.867187	111	17	111	17	128	C	A	Mo17-chr3	226337344	0.867188	C	3.39476e-13	2504	1.95966	1.68902	0.537087	FALSE	yes	no	no	no	no	no	no	no	no	Zm00001eb159410	NA	+	1006	NA	NA	NA
B73-chr3	222985914	T	C	Mo17-chr3:226337454	27.5533	5.63134	0.830303	137	28	137	28	165	T	C	Mo17-chr3	226337454	0.830303	T	1.65836e-13	2505	2.05103	1.7015	0.546572	FALSE	no	yes	no	no	no	no	no	no	no	Zm00001eb159410	NA	+	885	NA	NA	NA
B73-chr3	223084068	A	C	Mo17-chr3:226471419	12.2683	2.41343	0.835617	61	12	61	12	73	A	C	Mo17-chr3	226471419	0.835616	A	0.000919683	2506	1.65563	1.74619	0.486689	FALSE	yes	no	no	no	no	no	no	no	no	Zm00001eb159430	NA	-	2163	NA	NA	NA
B73-chr3	223086203	C	T	Mo17-chr4:197718191	32.3802	0.402238	0.98773	161	2	161	2	163	C	T	Mo17-chr4	197718191	0.98773	C	1.10322e-40	2507	1.56162	1.06474	0.594594	FALSE	no	no	yes	yes	no	no	no	no	no	Zm00001eb159440	NA	+	0	NA	NA	NA
B73-chr3	223532790	G	A	Mo17-chr3:227037380	19.1063	1.20671	0.940594	95	6	95	6	101	G	A	Mo17-chr3	227037380	0.940594	G	1.17823e-16	2508	1.64718	1.23027	0.572444	FALSE	no	no	yes	yes	no	no	no	no	no	Zm00001eb159590	NA	+	0	NA	NA	NA
B73-chr3	224741446	T	G	Mo17-chr3:228130296	9.25148	0.603357	0.938776	46	3	46	3	49	T	G	Mo17-chr3	228130296	0.938776	T	1.02929e-05	2511	1.61398	1.17054	0.579627	FALSE	no	yes	no	no	no	no	no	no	no	Zm00001eb159970	NA	-	984	NA	NA	NA
B73-chr3	224741537	C	T	Mo17-chr3:228130389	15.6873	0.804477	0.95122	78	4	78	4	82	C	T	Mo17-chr3	228130389	0.95122	C	8.47851e-14	2512	1.62554	1.1568	0.584235	FALSE	yes	no	no	no	no	no	no	no	no	Zm00001eb159970	NA	-	1075	NA	NA	NA
B73-chr3	224741616	T	A	Mo17-chr3:228130468	11.2627	0.402238	0.965517	56	2	56	2	58	T	A	Mo17-chr3	228130468	0.965517	T	1.4577e-09	2513	1.64506	1.13435	0.591873	FALSE	yes	no	no	no	no	no	no	no	no	Zm00001eb159970	NA	-	1154	NA	NA	NA
B73-chr3	225309678	A	G	Mo17-chr3:228660075	112.426	52.0899	0.683375	559	259	559	259	818	A	G	Mo17-chr3	228660075	0.683374	A	3.21585e-22	2514	1.2474	1.35223	0.479836	FALSE	no	yes	no	no	no	no	no	no	no	Zm00001eb160190	NA	-	766	NA	NA	NA
B73-chr3	225309768	G	A	Mo17-chr3:228660168	109.007	55.71	0.661784	542	277	542	277	819	G	A	Mo17-chr3	228660168	0.661783	G	1.78324e-16	2515	1.3221	1.42034	0.48209	FALSE	no	yes	no	no	no	no	no	no	no	Zm00001eb160190	NA	-	856	NA	NA	NA
B73-chr3	225599188	G	A	Mo17-chr3:229096384	20.7153	7.03917	0.746377	103	35	103	35	138	G	A	Mo17-chr3	229096384	0.746377	G	0.000839329	2516	1.48388	1.19779	0.553342	FALSE	yes	no	no	no	no	no	no	no	no	Zm00001eb160250	NA	-	3147	NA	NA	NA
B73-chr3	226088071	A	C	Mo17-chr3:229450081	13.475	2.81567	0.827161	67	14	67	14	81	A	C	Mo17-chr3	229450081	0.82716	A	0.000368508	2517	1.81246	1.86965	0.492235	FALSE	no	no	no	no	no	no	no	yes	no	Zm00001eb160330	NA	+	226	NA	NA	NA
B73-chr3	226419919	G	A	Mo17-chr3:229772994	58.9279	30.5701	0.658427	293	152	293	152	445	G	A	Mo17-chr3	229772994	0.658427	G	1.24626e-06	2518	1.94094	2.11768	0.478226	FALSE	no	no	no	no	no	no	no	no	yes	NA	NA	NA	NA	NA	NA	NA
B73-chr3	226420114	A	G	Mo17-chr3:229773186	34.1903	14.8828	0.696722	170	74	170	74	244	A	G	Mo17-chr3	229773186	0.696721	A	8.56537e-05	2519	1.91187	2.14203	0.471613	FALSE	no	no	no	no	no	no	no	no	yes	NA	NA	NA	NA	NA	NA	NA
B73-chr3	227162171	T	G	Mo17-chr3:230478518	36.8048	17.6985	0.675277	183	88	183	88	271	T	G	Mo17-chr3	230478518	0.675277	T	0.000777533	2520	1.53285	1.24074	0.552658	FALSE	yes	no	no	no	no	no	no	no	no	Zm00001eb160700	NA	-	4147	NA	NA	NA
B73-chr3	227176488	A	G	Mo17-chr3:230484390	26.95	10.056	0.72826	134	50	134	50	184	A	G	Mo17-chr3	230484390	0.728261	A	4.81212e-05	2521	1.78092	1.84402	0.491298	FALSE	no	no	no	no	no	no	no	no	yes	NA	NA	NA	NA	NA	NA	NA
B73-chr3	227319859	A	G	Mo17-chr3:230714239	13.8772	2.41343	0.851852	69	12	69	12	81	A	G	Mo17-chr3	230714239	0.851852	A	1.25991e-05	2522	1.24351	1.45195	0.461335	FALSE	no	no	yes	no	no	yes	no	no	no	Zm00001eb160830	NA	+	0	NA	NA	NA
B73-chr3	229155147	G	T	Mo17-chr3:232441245	111.219	49.8775	0.690387	553	248	553	248	801	G	T	Mo17-chr3	232441245	0.690387	G	1.06624e-23	2523	1.74936	1.68477	0.509404	FALSE	no	no	no	no	no	no	no	no	yes	NA	NA	NA	NA	NA	NA	NA
B73-chr3	229155312	C	G	Mo17-chr3:232441415	72.0006	26.3466	0.732106	358	131	358	131	489	C	G	Mo17-chr3	232441415	0.732106	C	4.1765e-21	2524	1.86498	1.77633	0.512173	FALSE	no	no	no	no	no	no	no	no	yes	NA	NA	NA	NA	NA	NA	NA
B73-chr3	229156094	G	C	Mo17-chr3:232442322	26.7488	10.4582	0.718918	133	52	133	52	185	G	C	Mo17-chr3	232442322	0.718919	G	0.000244653	2525	1.89721	1.71438	0.525311	FALSE	no	no	no	no	no	no	no	no	yes	NA	NA	NA	NA	NA	NA	NA
B73-chr3	231002485	C	T	Mo17-chr3:234209965	60.3357	7.03917	0.895522	300	35	300	35	335	C	T	Mo17-chr3	234209965	0.895522	C	9.75204e-50	2526	1.52748	1.37929	0.525491	FALSE	no	no	no	no	no	no	no	no	yes	NA	NA	NA	NA	NA	NA	NA
B73-chr3	231002574	G	C	Mo17-chr3:234210073	54.101	9.25148	0.853968	269	46	269	46	315	G	C	Mo17-chr3	234210073	0.853968	G	2.61792e-35	2527	1.58157	1.36755	0.536285	FALSE	no	no	no	no	no	no	no	no	yes	NA	NA	NA	NA	NA	NA	NA
B73-chr3	231121691	G	A	Mo17-chr3:234307389	64.7604	36.6037	0.638889	322	182	322	182	504	G	A	Mo17-chr3	234307389	0.638889	G	2.54503e-05	2528	1.38088	1.25387	0.524103	FALSE	no	no	no	no	no	no	no	no	yes	NA	NA	NA	NA	NA	NA	NA
B73-chr3	231510595	C	G	Mo17-chr7:130667837	11.866	0.402238	0.967213	59	2	59	2	61	C	G	Mo17-chr7	130667837	0.967213	C	1.94439e-10	2529	1.02125	1.34608	0.431393	FALSE	no	no	no	no	no	no	no	no	yes	NA	NA	NA	NA	NA	NA	NA
B73-chr3	231784163	C	T	Mo17-chr3:234950505	22.5253	5.02798	0.817518	112	25	112	25	137	C	T	Mo17-chr3	234950505	0.817518	C	2.42169e-09	2530	1.90347	1.59081	0.544738	FALSE	no	no	no	no	no	no	no	no	yes	NA	NA	NA	NA	NA	NA	NA
B73-chr3	231895765	G	A	Mo17-chr3:235041234	12.0671	2.21231	0.84507	60	11	60	11	71	G	A	Mo17-chr3	235041234	0.84507	G	0.000490563	2531	1.58575	1.42568	0.526577	FALSE	no	no	yes	no	yes	no	no	no	no	Zm00001eb162310	NA	-	0	NA	NA	NA
B73-chr3	233608991	A	C	Mo17-chr3:236801672	11.2627	1.81007	0.861539	56	9	56	9	65	A	C	Mo17-chr3	236801672	0.861538	A	0.000366331	2532	1.37811	1.16408	0.542096	FALSE	no	no	yes	no	no	yes	no	no	no	Zm00001eb162880	NA	-	0	NA	NA	NA
B73-chr3	234167675	G	A	Mo17-chr3:237253229	13.6761	2.21231	0.86076	68	11	68	11	79	G	A	Mo17-chr3	237253229	0.860759	G	6.16294e-06	2533	1.04377	1.04087	0.500695	FALSE	no	no	yes	no	no	no	yes	no	no	Zm00001eb162950	NA	+	0	NA	NA	NA
B73-chr3	235041793	C	T	Mo17-chr3:238175449	20.9164	5.43022	0.793893	104	27	104	27	131	C	T	Mo17-chr3	238175449	0.793893	C	8.61928e-07	2534	1.20296	1.19637	0.501373	FALSE	no	no	yes	yes	no	no	no	no	no	Zm00001eb163160	NA	-	0	NA	NA	NA
B73-chr3	235087714	A	G	Mo17-chr3:238262484	42.6373	14.4806	0.746479	212	72	212	72	284	A	G	Mo17-chr3	238262484	0.746479	A	1.81e-12	2535	1.86933	1.57919	0.542067	FALSE	no	yes	no	no	no	no	no	yes	no	Zm00001eb163180	NA	+	691	Zm00001eb163190	741	-
B73-chr3	235365299	A	T	Mo17-chr3:238545248	38.6149	16.0895	0.705883	192	80	192	80	272	A	T	Mo17-chr3	238545248	0.705882	A	6.44448e-07	2536	1.54243	1.40357	0.523568	FALSE	yes	no	no	no	no	no	no	no	no	Zm00001eb163310	NA	+	2831	NA	NA	NA
B73-chr3	235664623	G	T	Mo17-chr3:238786077	18.7041	1.0056	0.948979	93	5	93	5	98	G	T	Mo17-chr3	238786077	0.94898	G	4.74199e-17	2537	1.57638	1.74042	0.475273	FALSE	no	no	yes	no	no	yes	no	no	no	Zm00001eb163460	NA	+	0	NA	NA	NA
B73-chr3	235761784	C	T	Mo17-chr3:238809886	16.6929	2.21231	0.882979	83	11	83	11	94	C	T	Mo17-chr3	238809886	0.882979	C	1.24598e-09	2539	1.99661	1.44859	0.579534	FALSE	no	no	no	no	no	no	no	no	yes	NA	NA	NA	NA	NA	NA	NA
B73-chr3	236617583	A	C	Mo17-chr3:239561845	12.6705	2.61455	0.828947	63	13	63	13	76	A	C	Mo17-chr3	239561845	0.828947	A	0.000983297	2540	1.34877	1.20035	0.529112	FALSE	no	no	no	no	no	no	no	no	yes	NA	NA	NA	NA	NA	NA	NA
B73-chr4	1422401	A	T	Mo17-chr4:1037254	76.4253	17.0951	0.817205	380	85	380	85	465	A	T	Mo17-chr4	1037254	0.817204	A	1.37195e-41	3300	1.21012	1.47491	0.45069	FALSE	no	yes	no	no	no	no	no	no	no	Zm00001eb164560	NA	+	683	NA	NA	NA
B73-chr4	1422485	T	C	Mo17-chr4:1037307	50.2798	16.4918	0.753012	250	82	250	82	332	T	C	Mo17-chr4	1037307	0.753012	T	3.025e-16	3301	1.19987	1.49801	0.444744	FALSE	no	yes	no	no	no	no	no	no	no	Zm00001eb164560	NA	+	599	NA	NA	NA
B73-chr4	2135752	T	C	Mo17-chr4:1665817	11.4638	0.603357	0.95	57	3	57	3	60	T	C	Mo17-chr4	1665817	0.95	T	8.11369e-09	3304	0.960122	1.12283	0.460943	FALSE	no	no	no	no	no	no	no	no	yes	NA	NA	NA	NA	NA	NA	NA
B73-chr4	3334746	G	C	Mo17-chr4:1987497	34.5925	3.41903	0.910053	172	17	172	17	189	G	C	Mo17-chr4	1987497	0.910053	G	8.2961e-29	3305	1.28906	1.45397	0.46994	FALSE	no	no	yes	no	yes	no	no	no	no	Zm00001eb165230	NA	+	0	NA	NA	NA
B73-chr4	3362628	C	T	Mo17-chr4:1995397	18.3018	4.02238	0.81982	91	20	91	20	111	C	T	Mo17-chr4	1995397	0.81982	C	5.76777e-07	3306	1.73559	1.98476	0.466513	FALSE	yes	no	no	no	no	no	no	yes	no	Zm00001eb165270	NA	+	3470	Zm00001eb165260	962	-
B73-chr4	3365458	C	T	Mo17-chr4:1998217	115.241	61.7436	0.651136	573	307	573	307	880	C	T	Mo17-chr4	1998217	0.651136	C	2.76149e-15	3307	2.33465	1.71735	0.576171	FALSE	no	yes	no	no	no	no	no	no	no	Zm00001eb165260	NA	-	344	NA	NA	NA
B73-chr4	5789838	A	G	Mo17-chr4:4278244	34.9947	14.0783	0.713115	174	70	174	70	244	A	G	Mo17-chr4	4278244	0.713115	A	2.25323e-06	3310	1.85761	1.75606	0.514051	FALSE	no	no	no	no	no	no	no	no	yes	NA	NA	NA	NA	NA	NA	NA
B73-chr4	5789929	C	T	Mo17-chr4:4278344	45.2518	23.3298	0.659824	225	116	225	116	341	C	T	Mo17-chr4	4278344	0.659824	C	0.000293057	3311	1.82353	1.74171	0.511475	FALSE	no	no	no	no	no	no	no	no	yes	NA	NA	NA	NA	NA	NA	NA
B73-chr4	5912752	G	A	Mo17-chr4:4453542	14.4806	2.21231	0.86747	72	11	72	11	83	G	A	Mo17-chr4	4453542	0.86747	G	6.59887e-07	3312	2.03959	1.47431	0.580434	FALSE	no	no	no	no	no	no	no	no	yes	NA	NA	NA	NA	NA	NA	NA
B73-chr4	6286282	G	T	Mo17-chr4:4829349	24.5365	6.23469	0.797385	122	31	122	31	153	G	T	Mo17-chr4	4829349	0.797386	G	6.26282e-09	3313	1.45884	1.50389	0.492398	FALSE	yes	no	no	no	no	no	no	yes	no	Zm00001eb166740	NA	-	4273	Zm00001eb166750	462	+
B73-chr4	6286619	C	G	Mo17-chr4:4829696	35.5981	10.056	0.779735	177	50	177	50	227	C	G	Mo17-chr4	4829696	0.779736	C	5.03623e-13	3314	1.50517	1.52345	0.496982	FALSE	yes	no	no	no	no	no	no	yes	no	Zm00001eb166740	NA	-	4610	Zm00001eb166750	799	+
B73-chr4	6286713	T	C	Mo17-chr4:4829798	21.3186	6.03357	0.779412	106	30	106	30	136	T	C	Mo17-chr4	4829798	0.779412	T	4.70848e-06	3315	1.51703	1.46316	0.509037	FALSE	yes	no	no	no	no	no	no	yes	no	Zm00001eb166740	NA	-	4704	Zm00001eb166750	893	+
B73-chr4	12260658	T	C	Mo17-chr4:11526585	18.1007	1.0056	0.947368	90	5	90	5	95	T	C	Mo17-chr4	11526585	0.947368	T	3.32037e-16	3316	1.40096	1.19985	0.538663	FALSE	no	no	no	no	no	no	no	no	yes	NA	NA	NA	NA	NA	NA	NA
B73-chr4	12260924	T	A	Mo17-chr4:11526851	28.76	1.40783	0.953333	143	7	143	7	150	T	A	Mo17-chr4	11526851	0.953333	T	1.74675e-29	3317	1.33257	1.14211	0.538481	FALSE	no	no	no	no	no	no	no	no	yes	NA	NA	NA	NA	NA	NA	NA
B73-chr4	12261006	T	C	Mo17-chr4:11526935	17.8996	0.402238	0.978022	89	2	89	2	91	T	C	Mo17-chr4	11526935	0.978022	T	2.88287e-19	3318	1.3091	1.16039	0.53011	FALSE	no	no	no	no	no	no	no	no	yes	NA	NA	NA	NA	NA	NA	NA
B73-chr4	14472812	C	T	Mo17-chr4:13643550	44.2462	19.5086	0.694006	220	97	220	97	317	C	T	Mo17-chr4	13643550	0.694006	C	3.12697e-07	3321	1.88149	1.66189	0.530987	FALSE	no	no	no	no	no	no	no	no	yes	NA	NA	NA	NA	NA	NA	NA
B73-chr4	18626639	G	A	Mo17-chr4:17873778	31.9779	5.83245	0.845745	159	29	159	29	188	G	A	Mo17-chr4	17873778	0.845745	G	4.91591e-18	3324	1.54052	1.69333	0.476374	FALSE	no	no	no	no	no	no	no	no	yes	NA	NA	NA	NA	NA	NA	NA
B73-chr4	19536222	T	G	Mo17-chr4:18861016	23.5309	6.83805	0.774834	117	34	117	34	151	T	G	Mo17-chr4	18861016	0.774834	T	8.88789e-07	3325	1.83529	1.25992	0.592944	FALSE	no	no	yes	yes	no	no	no	no	no	Zm00001eb169450	NA	-	0	NA	NA	NA
B73-chr4	19536297	C	G	Mo17-chr4:18861091	19.7097	5.63134	0.777778	98	28	98	28	126	C	G	Mo17-chr4	18861091	0.777778	C	3.41721e-05	3326	1.79427	1.31597	0.576891	FALSE	no	yes	no	no	no	no	no	no	no	Zm00001eb169450	NA	-	31	NA	NA	NA
B73-chr4	19560769	A	T	Mo17-chr4:18904753	33.5869	15.0839	0.690083	167	75	167	75	242	A	T	Mo17-chr4	18904753	0.690083	A	0.000398583	3327	1.20051	1.4034	0.461041	FALSE	yes	no	no	no	no	no	no	no	no	Zm00001eb169460	NA	-	1585	NA	NA	NA
B73-chr4	19560848	T	C	Mo17-chr4:18904833	47.263	16.894	0.736677	235	84	235	84	319	T	C	Mo17-chr4	18904833	0.736677	T	5.72601e-13	3328	1.21336	1.38333	0.467272	FALSE	yes	no	no	no	no	no	no	no	no	Zm00001eb169460	NA	-	1664	NA	NA	NA
B73-chr4	20362589	C	T	Mo17-chr4:19651984	98.7495	47.8664	0.673525	491	238	491	238	729	C	T	Mo17-chr4	19651984	0.673525	C	6.21983e-17	3329	1.74978	1.71885	0.504459	FALSE	no	yes	no	no	no	no	no	no	no	Zm00001eb169620	NA	+	214	NA	NA	NA
B73-chr4	21042648	G	A	Mo17-chr4:20196189	12.6705	1.60895	0.887324	63	8	63	8	71	G	A	Mo17-chr4	20196189	0.887324	G	1.64362e-06	3330	1.22261	1.00117	0.549788	FALSE	no	no	no	no	no	no	no	no	yes	NA	NA	NA	NA	NA	NA	NA
B73-chr4	23302147	A	G	Mo17-chr9:125686342	13.8772	2.01119	0.873418	69	10	69	10	79	A	G	Mo17-chr9	125686342	0.873418	A	9.18451e-07	3331	0.622124	0.647714	0.489924	FALSE	no	yes	no	no	no	no	no	no	no	Zm00001eb170130	NA	-	366	NA	NA	NA
B73-chr4	23468013	C	A	Mo17-chr4:22287370	9.4526	0.201119	0.979167	47	1	47	1	48	C	A	Mo17-chr4	22287370	0.979167	C	4.43483e-08	3332	1.49395	1.01925	0.594442	FALSE	no	no	no	no	no	no	no	no	yes	NA	NA	NA	NA	NA	NA	NA
B73-chr4	24579158	A	T	Mo17-chr4:23193003	25.1399	9.25148	0.730994	125	46	125	46	171	A	T	Mo17-chr4	23193003	0.730994	A	0.000129287	3334	1.10255	1.26332	0.466022	FALSE	no	no	no	no	no	no	no	no	yes	NA	NA	NA	NA	NA	NA	NA
B73-chr4	24579262	G	A	Mo17-chr4:23193107	23.1287	7.84365	0.746753	115	39	115	39	154	G	A	Mo17-chr4	23193107	0.746753	G	9.65224e-05	3335	1.19345	1.29392	0.479803	FALSE	no	no	no	no	no	no	no	no	yes	NA	NA	NA	NA	NA	NA	NA
B73-chr4	25904670	A	G	Mo17-chr4:24651513	14.2795	1.40783	0.910257	71	7	71	7	78	A	G	Mo17-chr4	24651513	0.910256	A	2.74071e-09	3336	1.62272	1.49639	0.520252	FALSE	yes	no	no	no	no	no	no	no	no	Zm00001eb170600	NA	+	2670	NA	NA	NA
B73-chr4	25904866	G	A	Mo17-chr4:24651519	18.3018	1.40783	0.928571	91	7	91	7	98	G	A	Mo17-chr4	24651519	0.928571	G	1.14228e-14	3337	1.5856	1.49701	0.51437	FALSE	yes	no	no	no	no	no	no	no	no	Zm00001eb170600	NA	+	2474	NA	NA	NA
B73-chr4	25986874	A	G	Mo17-chr4:24730016	22.9276	8.04477	0.74026	114	40	114	40	154	A	G	Mo17-chr4	24730016	0.74026	A	0.000291613	3338	1.52316	1.30231	0.539082	FALSE	no	no	no	no	no	no	no	no	yes	NA	NA	NA	NA	NA	NA	NA
B73-chr4	25987061	T	C	Mo17-chr4:24730180	21.922	5.43022	0.801471	109	27	109	27	136	T	C	Mo17-chr4	24730180	0.801471	T	7.7604e-08	3339	1.5009	1.30562	0.53479	FALSE	no	no	no	no	no	no	no	no	yes	NA	NA	NA	NA	NA	NA	NA
B73-chr4	25987152	C	T	Mo17-chr4:24730267	24.7377	5.43022	0.82	123	27	123	27	150	C	T	Mo17-chr4	24730267	0.82	C	7.39947e-11	3340	1.49239	1.3136	0.531858	FALSE	no	no	no	no	no	no	no	no	yes	NA	NA	NA	NA	NA	NA	NA
B73-chr4	26857058	A	G	Mo17-chr4:25494328	10.4582	1.40783	0.881356	52	7	52	7	59	A	G	Mo17-chr4	25494328	0.881356	A	0.000231762	3343	1.26897	1.22789	0.508227	FALSE	no	no	no	no	no	no	no	no	yes	NA	NA	NA	NA	NA	NA	NA
B73-chr4	26857152	A	C	Mo17-chr4:25494422	11.866	0.603357	0.951613	59	3	59	3	62	A	C	Mo17-chr4	25494422	0.951613	A	2.18817e-09	3344	1.29629	1.23031	0.513057	FALSE	no	no	no	no	no	no	no	no	yes	NA	NA	NA	NA	NA	NA	NA
B73-chr4	27077315	A	C	Mo17-chr4:25690630	17.2962	3.82126	0.819047	86	19	86	19	105	A	C	Mo17-chr4	25690630	0.819048	A	2.60887e-06	3345	1.53239	1.58905	0.490923	FALSE	no	no	no	no	no	no	no	yes	no	Zm00001eb170770	NA	-	601	NA	NA	NA
B73-chr4	27077395	G	A	Mo17-chr4:25690715	17.6985	4.82686	0.785714	88	24	88	24	112	G	A	Mo17-chr4	25690715	0.785714	G	0.000114583	3346	1.49964	1.57509	0.487731	FALSE	no	no	no	no	no	no	no	yes	no	Zm00001eb170770	NA	-	521	NA	NA	NA
B73-chr4	27637866	C	T	Mo17-chr3:208213424	7.84365	0.603357	0.928572	39	3	39	3	42	C	T	Mo17-chr3	208213424	0.928571	C	0.000904662	3347	1.33992	1.00141	0.57229	FALSE	yes	no	no	no	no	no	no	no	no	Zm00001eb170870	NA	+	2700	NA	NA	NA
B73-chr4	28845870	G	C	Mo17-chr4:27523527	10.6593	1.0056	0.913793	53	5	53	5	58	G	C	Mo17-chr4	27523527	0.913793	G	5.33586e-06	3348	1.38364	1.47844	0.483439	FALSE	no	no	no	no	no	no	no	yes	no	Zm00001eb171190	NA	+	211	NA	NA	NA
B73-chr4	29951786	G	A	Mo17-chr4:28658886	12.0671	0.804477	0.9375	60	4	60	4	64	G	A	Mo17-chr4	28658886	0.9375	G	9.83785e-09	3349	1.64307	1.56424	0.512288	FALSE	no	yes	no	no	no	no	no	no	no	Zm00001eb171400	NA	-	706	NA	NA	NA
B73-chr4	30039601	T	C	Mo17-chr4:28806676	37.4082	13.475	0.735178	186	67	186	67	253	T	C	Mo17-chr4	28806676	0.735178	T	3.54109e-09	3350	1.87589	2.03058	0.480202	FALSE	no	no	yes	no	no	yes	no	no	no	Zm00001eb171440	NA	+	0	NA	NA	NA
B73-chr4	30753256	G	A	Mo17-chr4:29207684	90.1014	35.7992	0.715655	448	178	448	178	626	G	A	Mo17-chr4	29207684	0.715655	G	8.71023e-24	3351	1.64367	1.54275	0.515836	FALSE	no	no	no	no	no	no	no	yes	no	Zm00001eb171690	NA	+	520	NA	NA	NA
B73-chr4	30994932	A	G	Mo17-chr1:66478449	15.6873	4.02238	0.795919	78	20	78	20	98	A	G	Mo17-chr1	66478449	0.795918	A	0.000369205	3352	1.44777	1.54015	0.48454	FALSE	no	no	no	no	no	no	no	no	yes	NA	NA	NA	NA	NA	NA	NA
B73-chr4	31486627	T	C	Mo17-chr4:30227799	117.454	77.8331	0.601443	584	387	584	387	971	T	C	Mo17-chr4	30227799	0.601442	T	7.25026e-06	3353	1.1288	0.987895	0.533284	FALSE	no	no	no	no	no	no	no	no	yes	NA	NA	NA	NA	NA	NA	NA
B73-chr4	31601431	C	T	Mo17-chr4:30353793	60.5369	0.804477	0.986885	301	4	301	4	305	C	T	Mo17-chr4	30353793	0.986885	C	6.71453e-80	3354	0.519946	0.369702	0.58444	FALSE	no	no	no	no	no	no	no	no	yes	NA	NA	NA	NA	NA	NA	NA
B73-chr4	32372943	G	A	Mo17-chr4:31197888	15.6873	0.804477	0.95122	78	4	78	4	82	G	A	Mo17-chr4	31197888	0.95122	G	8.47851e-14	3355	1.2138	1.54255	0.440365	FALSE	no	no	no	no	no	no	no	no	yes	NA	NA	NA	NA	NA	NA	NA
B73-chr4	32373021	T	C	Mo17-chr4:31197966	11.4638	1.20671	0.904762	57	6	57	6	63	T	C	Mo17-chr4	31197966	0.904762	T	2.52666e-06	3356	1.16223	1.55403	0.427879	FALSE	no	no	no	no	no	no	no	no	yes	NA	NA	NA	NA	NA	NA	NA
B73-chr4	33079124	C	A	Mo17-chr4:32036287	20.9164	5.02798	0.806202	104	25	104	25	129	C	A	Mo17-chr4	32036287	0.806202	C	1.31008e-07	3357	1.79382	1.89286	0.486568	FALSE	no	yes	no	no	no	no	no	no	no	Zm00001eb172200	NA	-	148	NA	NA	NA
B73-chr4	33079213	C	T	Mo17-chr4:32036363	18.503	4.42462	0.807018	92	22	92	22	114	C	T	Mo17-chr4	32036363	0.807018	C	2.62498e-06	3358	1.71793	1.84601	0.482031	FALSE	no	yes	no	no	no	no	no	no	no	Zm00001eb172200	NA	-	237	NA	NA	NA
B73-chr4	34646843	G	T	Mo17-chr4:33821900	22.9276	5.63134	0.802817	114	28	114	28	142	G	T	Mo17-chr4	33821900	0.802817	G	1.7676e-08	3361	0.979133	0.874274	0.528288	FALSE	no	no	no	no	no	no	no	yes	no	Zm00001eb172520	NA	+	219	NA	NA	NA
B73-chr4	35326044	T	G	Mo17-chr4:34425042	55.9111	19.7097	0.739361	278	98	278	98	376	T	G	Mo17-chr4	34425042	0.739362	T	1.42999e-16	3362	0.898008	0.867835	0.508543	FALSE	no	no	yes	no	no	yes	no	no	no	Zm00001eb172630	NA	-	0	NA	NA	NA
B73-chr4	36714665	C	A	Mo17-chr4:35637775	28.76	11.6649	0.711443	143	58	143	58	201	C	A	Mo17-chr4	35637775	0.711443	C	0.000198947	3363	1.82153	1.45234	0.556385	FALSE	no	no	no	no	no	no	no	no	yes	NA	NA	NA	NA	NA	NA	NA
B73-chr4	37120835	G	A	Mo17-chr4:36120291	11.6649	0.402238	0.966667	58	2	58	2	60	G	A	Mo17-chr4	36120291	0.966667	G	3.80743e-10	3364	1.36066	1.32749	0.506169	FALSE	yes	no	no	no	no	no	no	no	no	Zm00001eb172950	NA	+	1357	NA	NA	NA
B73-chr4	37120949	G	A	Mo17-chr4:36120405	9.85484	0.603357	0.942308	49	3	49	3	52	G	A	Mo17-chr4	36120405	0.942308	G	1.4835e-06	3365	1.34821	1.28087	0.512806	FALSE	yes	no	no	no	no	no	no	no	no	Zm00001eb172950	NA	+	1243	NA	NA	NA
B73-chr4	37121168	C	T	Mo17-chr4:36120615	10.8604	0.201119	0.981818	54	1	54	1	55	C	T	Mo17-chr4	36120615	0.981818	C	3.63225e-10	3366	1.3375	1.22762	0.521417	FALSE	yes	no	no	no	no	no	no	no	no	Zm00001eb172950	NA	+	1024	NA	NA	NA
B73-chr4	37121255	C	A	Mo17-chr4:36120703	11.2627	0.402238	0.965517	56	2	56	2	58	C	A	Mo17-chr4	36120703	0.965517	C	1.4577e-09	3367	1.34131	1.22091	0.523495	FALSE	no	yes	no	no	no	no	no	no	no	Zm00001eb172950	NA	+	937	NA	NA	NA
B73-chr4	39331305	C	T	Mo17-chr4:38450264	69.3861	41.4305	0.626135	345	206	345	206	551	C	T	Mo17-chr4	38450264	0.626134	C	0.000222917	3368	1.59264	1.56674	0.504098	FALSE	no	yes	no	no	no	no	no	no	no	Zm00001eb173630	NA	-	895	NA	NA	NA
B73-chr4	39331427	A	T	Mo17-chr8:106660416	45.654	1.0056	0.978448	227	5	227	5	232	A	T	Mo17-chr8	106660416	0.978448	A	2.23559e-56	3369	1.55652	1.21226	0.562169	FALSE	yes	no	no	no	no	no	no	no	no	Zm00001eb173630	NA	-	1017	NA	NA	NA
B73-chr4	39398065	A	G	Mo17-chr4:38512502	28.9612	10.056	0.742268	144	50	144	50	194	A	G	Mo17-chr4	38512502	0.742268	A	8.65254e-07	3370	1.58506	1.25896	0.557331	FALSE	yes	no	no	no	no	no	no	no	no	Zm00001eb173650	NA	-	2712	NA	NA	NA
B73-chr4	39398152	A	G	Mo17-chr4:38512552	30.5701	8.447	0.783505	152	42	152	42	194	A	G	Mo17-chr4	38512552	0.783505	A	5.43611e-11	3371	1.59388	1.29396	0.551928	FALSE	yes	no	no	no	no	no	no	no	no	Zm00001eb173650	NA	-	2799	NA	NA	NA
B73-chr4	40110674	T	A	Mo17-chr4:39214192	16.6929	1.81007	0.902174	83	9	83	9	92	T	A	Mo17-chr4	39214192	0.902174	T	5.58271e-11	3374	1.06781	1.33842	0.443767	FALSE	no	no	no	no	no	no	no	no	yes	NA	NA	NA	NA	NA	NA	NA
B73-chr4	44213144	C	G	Mo17-chr4:43187836	23.9332	4.42462	0.843972	119	22	119	22	141	C	G	Mo17-chr4	43187836	0.843972	C	2.27308e-12	3375	1.75201	1.36734	0.561659	FALSE	no	no	no	no	no	no	no	yes	no	Zm00001eb174730	NA	+	67	NA	NA	NA
B73-chr4	44542765	C	T	Mo17-chr4:43453924	18.7041	2.01119	0.902913	93	10	93	10	103	C	T	Mo17-chr4	43453924	0.902913	C	7.27625e-13	3376	1.44891	1.17313	0.552588	FALSE	no	no	no	no	no	no	no	no	yes	NA	NA	NA	NA	NA	NA	NA
B73-chr4	44542954	C	T	Mo17-chr4:43454139	20.9164	4.82686	0.8125	104	24	104	24	128	C	T	Mo17-chr4	43454139	0.8125	C	4.87391e-08	3377	1.44119	1.04705	0.579201	FALSE	no	no	no	no	no	no	no	no	yes	NA	NA	NA	NA	NA	NA	NA
B73-chr4	48084921	C	G	Mo17-chr4:46683301	108.604	2.21231	0.980036	540	11	540	11	551	C	G	Mo17-chr4	46683301	0.980036	C	2.40983e-141	3382	1.72946	1.23155	0.584077	FALSE	no	no	no	no	no	no	no	no	yes	NA	NA	NA	NA	NA	NA	NA
B73-chr4	48085014	C	A	Mo17-chr4:46683387	137.565	2.01119	0.985591	684	10	684	10	694	C	A	Mo17-chr4	46683387	0.985591	C	1.08583e-185	3383	1.72413	1.27209	0.575436	FALSE	no	no	no	no	no	no	no	no	yes	NA	NA	NA	NA	NA	NA	NA
B73-chr4	49564747	G	T	Mo17-chr4:48014389	10.6593	0.603357	0.946429	53	3	53	3	56	G	T	Mo17-chr4	48014389	0.946429	G	1.105e-07	3384	1.49031	1.17053	0.56009	FALSE	no	no	no	no	no	no	no	no	yes	NA	NA	NA	NA	NA	NA	NA
B73-chr4	52255477	A	G	Mo17-chr3:102040049	14.0783	0.603357	0.958904	70	3	70	3	73	A	G	Mo17-chr3	102040049	0.958904	A	1.54688e-12	3385	1.67845	1.26859	0.569538	FALSE	no	yes	no	no	no	no	no	no	no	Zm00001eb175790	NA	-	569	NA	NA	NA
B73-chr4	53653900	T	C	Mo17-chr4:99173066	19.7097	0.603357	0.970297	98	3	98	3	101	T	C	Mo17-chr4	99173066	0.970297	T	1.16165e-20	3386	1.50011	1.04966	0.588331	FALSE	no	no	no	no	no	no	no	no	yes	NA	NA	NA	NA	NA	NA	NA
B73-chr4	53654025	A	G	Mo17-chr4:99172943	17.6985	0.201119	0.988764	88	1	88	1	89	A	G	Mo17-chr4	99172943	0.988764	A	2.27189e-20	3387	1.52581	1.04806	0.592809	FALSE	no	no	no	no	no	no	no	no	yes	NA	NA	NA	NA	NA	NA	NA
B73-chr4	55793992	T	C	Mo17-chr4:54671067	16.894	4.2235	0.8	84	21	84	21	105	T	C	Mo17-chr4	54671067	0.8	T	5.10707e-05	3389	1.19792	1.45544	0.451472	FALSE	no	no	no	no	no	no	no	no	yes	NA	NA	NA	NA	NA	NA	NA
B73-chr4	57805181	C	T	Mo17-chr4:56508568	31.3746	4.02238	0.886364	156	20	156	20	176	C	T	Mo17-chr4	56508568	0.886364	C	1.47111e-22	3390	1.28528	1.1301	0.532122	FALSE	no	no	yes	no	yes	no	no	no	no	Zm00001eb176400	NA	-	0	NA	NA	NA
B73-chr4	57805268	T	A	Mo17-chr4:56508645	33.3858	3.82126	0.897297	166	19	166	19	185	T	A	Mo17-chr4	56508645	0.897297	T	8.65527e-26	3391	1.28427	1.08464	0.542134	FALSE	no	no	yes	no	no	yes	no	no	no	Zm00001eb176400	NA	-	0	NA	NA	NA
B73-chr4	58429819	A	G	Mo17-chr4:57228766	59.3301	34.1903	0.634408	295	170	295	170	465	A	G	Mo17-chr4	57228766	0.634409	A	0.000556052	3392	1.44377	1.56353	0.480089	FALSE	no	no	no	no	no	no	no	no	yes	NA	NA	NA	NA	NA	NA	NA
B73-chr4	58429916	G	A	Mo17-chr4:57228863	37.207	17.0951	0.685185	185	85	185	85	270	G	A	Mo17-chr4	57228863	0.685185	G	9.84118e-05	3393	1.47343	1.57656	0.483095	FALSE	no	no	no	no	no	no	no	no	yes	NA	NA	NA	NA	NA	NA	NA
B73-chr4	59555755	C	T	Mo17-chr4:58419125	46.0563	22.1231	0.675516	229	110	229	110	339	C	T	Mo17-chr4	58419125	0.675516	C	6.43439e-06	3394	1.55499	1.20698	0.563	FALSE	yes	no	no	no	no	no	no	no	no	Zm00001eb176610	NA	-	3363	NA	NA	NA
B73-chr4	60498767	G	A	Mo17-chr4:59392648	15.8884	3.62014	0.814433	79	18	79	18	97	G	A	Mo17-chr4	59392648	0.814433	G	3.26235e-05	3395	1.15933	1.43339	0.447148	FALSE	no	no	no	no	no	no	no	no	yes	NA	NA	NA	NA	NA	NA	NA
B73-chr4	63543867	C	A	Mo17-chr4:62528866	41.4305	5.63134	0.880342	206	28	206	28	234	C	A	Mo17-chr4	62528866	0.880342	C	2.96693e-30	3398	1.64069	1.87573	0.46658	FALSE	no	no	no	no	no	no	no	no	yes	NA	NA	NA	NA	NA	NA	NA
B73-chr4	64193458	G	C	Mo17-chr4:63246487	20.1119	0.603357	0.970874	100	3	100	3	103	G	C	Mo17-chr4	63246487	0.970874	G	3.02649e-21	3399	1.27668	1.03333	0.552672	FALSE	no	no	no	no	no	no	no	no	yes	NA	NA	NA	NA	NA	NA	NA
B73-chr4	65015587	A	G	Mo17-chr4:64047492	79.4421	41.2294	0.658334	395	205	395	205	600	A	G	Mo17-chr4	64047492	0.658333	A	2.10229e-10	3400	1.9381	1.36989	0.585885	FALSE	no	no	no	no	no	no	no	no	yes	NA	NA	NA	NA	NA	NA	NA
B73-chr4	65788320	C	T	Mo17-chr1:282741629	9.85484	0.804477	0.924528	49	4	49	4	53	C	T	Mo17-chr1	282741629	0.924528	C	1.06524e-05	3401	1.37886	1.22717	0.529103	FALSE	no	no	no	no	no	no	no	no	yes	NA	NA	NA	NA	NA	NA	NA
B73-chr4	65793368	T	C	Mo17-chr1:282747443	10.8604	0.402238	0.964286	54	2	54	2	56	T	C	Mo17-chr1	282747443	0.964286	T	5.5688e-09	3402	1.03901	1.15441	0.473694	FALSE	no	no	no	no	no	no	no	no	yes	NA	NA	NA	NA	NA	NA	NA
B73-chr4	69643764	C	T	Mo17-chr4:69247832	21.5197	3.21791	0.869918	107	16	107	16	123	C	T	Mo17-chr4	69247832	0.869919	C	8.44809e-13	3408	1.10184	0.896347	0.551421	FALSE	yes	no	no	no	no	no	no	no	no	Zm00001eb177670	NA	+	2071	NA	NA	NA
B73-chr4	69763921	A	G	Mo17-chr4:69425001	35.397	13.8772	0.718368	176	69	176	69	245	A	G	Mo17-chr4	69425001	0.718367	A	5.94068e-07	3409	1.4455	1.42187	0.50412	FALSE	no	no	yes	no	no	yes	no	no	no	Zm00001eb177690	NA	+	0	NA	NA	NA
B73-chr4	72942404	C	T	Mo17-chr4:72368643	11.4638	2.01119	0.850746	57	10	57	10	67	C	T	Mo17-chr4	72368643	0.850746	C	0.000745165	3410	1.80629	1.78417	0.50308	FALSE	no	no	no	no	no	no	no	no	yes	NA	NA	NA	NA	NA	NA	NA
B73-chr4	73311384	A	G	Mo17-chr4:72608503	16.0895	0.402238	0.97561	80	2	80	2	82	A	G	Mo17-chr4	72608503	0.97561	A	1.31916e-16	3411	1.75826	1.3006	0.57481	FALSE	no	no	yes	no	no	yes	no	no	no	Zm00001eb178210	NA	-	0	NA	NA	NA
B73-chr4	73311463	C	T	Mo17-chr4:72608581	12.2683	0.804477	0.938462	61	4	61	4	65	C	T	Mo17-chr4	72608581	0.938462	C	5.18004e-09	3412	1.75778	1.29755	0.575316	FALSE	no	no	yes	no	no	yes	no	no	no	Zm00001eb178210	NA	-	0	NA	NA	NA
B73-chr4	76438242	A	G	Mo17-chr3:115061208	10.8604	0.603357	0.947368	54	3	54	3	57	A	G	Mo17-chr3	115061208	0.947368	A	5.75935e-08	3413	0.707983	0.888475	0.443471	FALSE	no	no	no	no	no	no	no	no	yes	NA	NA	NA	NA	NA	NA	NA
B73-chr4	78469420	T	C	Mo17-chr4:78666831	24.1343	8.447	0.740741	120	42	120	42	162	T	C	Mo17-chr4	78666831	0.740741	T	9.94826e-05	3414	1.72962	1.74341	0.498015	FALSE	no	no	yes	no	no	no	yes	no	no	Zm00001eb178780	NA	+	0	NA	NA	NA
B73-chr4	78469556	T	C	Mo17-chr4:78666930	21.922	7.24029	0.751724	109	36	109	36	145	T	C	Mo17-chr4	78666930	0.751724	T	0.000138653	3415	1.77451	1.75883	0.502219	FALSE	no	no	no	no	no	no	no	yes	no	Zm00001eb178780	NA	+	12	NA	NA	NA
B73-chr4	79183914	C	G	Mo17-chr4:79439434	20.9164	0.201119	0.990476	104	1	104	1	105	C	G	Mo17-chr4	79439434	0.990476	C	3.41521e-25	3416	1.43934	1.09721	0.567441	FALSE	no	no	no	no	no	no	no	no	yes	NA	NA	NA	NA	NA	NA	NA
B73-chr4	79184037	A	C	Mo17-chr4:79439557	27.3522	0.402238	0.985507	136	2	136	2	138	A	C	Mo17-chr4	79439557	0.985507	A	3.08938e-33	3417	1.41331	1.07395	0.568219	FALSE	no	no	no	no	no	no	no	no	yes	NA	NA	NA	NA	NA	NA	NA
B73-chr4	79184195	C	T	Mo17-chr4:79439715	54.101	0.402238	0.99262	269	2	269	2	271	C	T	Mo17-chr4	79439715	0.99262	C	1.42317e-73	3418	1.36347	1.02962	0.569753	FALSE	no	no	no	no	no	no	no	no	yes	NA	NA	NA	NA	NA	NA	NA
B73-chr4	79184309	A	G	Mo17-chr4:79439829	52.4921	0.402238	0.992395	261	2	261	2	263	A	G	Mo17-chr4	79439829	0.992395	A	3.78779e-71	3419	1.34906	1.01396	0.570905	FALSE	no	no	no	no	no	no	no	no	yes	NA	NA	NA	NA	NA	NA	NA
B73-chr4	84518555	T	C	Mo17-chr4:84946061	32.7824	3.41903	0.905555	163	17	163	17	180	T	C	Mo17-chr4	84946061	0.905556	T	1.93724e-26	3420	1.73684	1.27788	0.57612	FALSE	no	no	no	no	no	no	no	no	yes	NA	NA	NA	NA	NA	NA	NA
B73-chr4	85979355	A	G	Mo17-chr4:86419871	41.0283	7.24029	0.85	204	36	204	36	240	A	G	Mo17-chr4	86419871	0.85	A	3.86295e-25	3421	1.61488	1.58766	0.50425	FALSE	no	no	yes	yes	no	no	no	no	no	Zm00001eb179600	NA	-	0	NA	NA	NA
B73-chr4	86844734	C	A	Mo17-chr4:87220840	24.5365	3.01679	0.890511	122	15	122	15	137	C	A	Mo17-chr4	87220840	0.890511	C	3.36065e-17	3422	1.11405	1.50345	0.425615	FALSE	no	no	no	no	no	no	no	no	yes	NA	NA	NA	NA	NA	NA	NA
B73-chr4	87113232	A	C	Mo17-chr4:87524686	26.1455	9.4526	0.734463	130	47	130	47	177	A	C	Mo17-chr4	87524686	0.734463	A	3.37296e-05	3423	1.42459	1.262	0.530259	FALSE	no	no	yes	no	no	yes	no	no	no	Zm00001eb179780	NA	+	0	NA	NA	NA
B73-chr4	87113327	A	G	Mo17-chr4:87524773	20.313	6.03357	0.770992	101	30	101	30	131	A	G	Mo17-chr4	87524773	0.770992	A	4.55093e-05	3424	1.35964	1.21706	0.527667	FALSE	no	no	yes	no	yes	no	no	no	no	Zm00001eb179780	NA	+	0	NA	NA	NA
B73-chr4	91161214	G	C	Mo17-chr4:91595387	23.3298	8.447	0.734177	116	42	116	42	158	G	C	Mo17-chr4	91595387	0.734177	G	0.000497946	3425	1.77639	1.78789	0.498386	FALSE	no	yes	no	no	no	no	no	no	no	Zm00001eb180150	NA	-	257	NA	NA	NA
B73-chr4	115006774	A	G	Mo17-chr9:81991436	12.4694	1.20671	0.911765	62	6	62	6	68	A	G	Mo17-chr9	81991436	0.911765	A	1.19844e-07	3426	1.45869	1.19612	0.549452	FALSE	no	no	no	no	no	no	no	no	yes	NA	NA	NA	NA	NA	NA	NA
B73-chr4	115006849	C	G	Mo17-chr9:81991804	7.64253	0.201119	0.974359	38	1	38	1	39	C	G	Mo17-chr9	81991804	0.974359	C	2.07531e-05	3427	1.45701	1.15255	0.558336	FALSE	no	no	no	no	no	no	no	no	yes	NA	NA	NA	NA	NA	NA	NA
B73-chr4	117198131	C	A	Mo17-chr4:116754101	40.6261	17.6985	0.696552	202	88	202	88	290	C	A	Mo17-chr4	116754101	0.696552	C	1.41405e-06	3428	1.7794	1.45924	0.549428	FALSE	no	no	no	no	no	no	no	no	yes	NA	NA	NA	NA	NA	NA	NA
B73-chr4	117198485	A	G	Mo17-chr4:116759861	36.8048	1.20671	0.968254	183	6	183	6	189	A	G	Mo17-chr4	116759861	0.968254	A	3.73944e-42	3429	1.72595	1.34146	0.562673	FALSE	no	no	no	no	no	no	no	no	yes	NA	NA	NA	NA	NA	NA	NA
B73-chr4	117198696	C	T	Mo17-chr4:116760072	34.9947	0.804477	0.977528	174	4	174	4	178	C	T	Mo17-chr4	116760072	0.977528	C	5.46836e-42	3430	1.71214	1.30885	0.566749	FALSE	no	no	no	no	no	no	no	no	yes	NA	NA	NA	NA	NA	NA	NA
B73-chr4	117198781	G	A	Mo17-chr4:116760157	40.2238	0.603357	0.985222	200	3	200	3	203	G	A	Mo17-chr4	116760157	0.985222	G	3.86739e-51	3431	1.69258	1.29588	0.566371	FALSE	no	no	no	no	no	no	no	no	yes	NA	NA	NA	NA	NA	NA	NA
B73-chr4	117328194	C	A	Mo17-chr4:116868500	47.263	22.5253	0.677234	235	112	235	112	347	C	A	Mo17-chr4	116868500	0.677233	C	2.39574e-06	3432	1.42727	1.4501	0.496032	FALSE	no	yes	no	no	no	no	no	no	no	Zm00001eb181690	NA	+	34	NA	NA	NA
B73-chr4	127603043	A	C	Mo17-chr4:127525116	17.6985	0.804477	0.956522	88	4	88	4	92	A	C	Mo17-chr4	127525116	0.956522	A	1.19997e-16	3433	1.20963	1.57497	0.4344	FALSE	no	no	no	no	no	no	no	no	yes	NA	NA	NA	NA	NA	NA	NA
B73-chr4	128098720	G	A	Mo17-chr4:128106134	19.7097	5.63134	0.777778	98	28	98	28	126	G	A	Mo17-chr4	128106134	0.777778	G	3.41721e-05	3434	1.59512	1.23394	0.563834	FALSE	no	yes	no	no	no	no	no	no	no	Zm00001eb182770	NA	-	96	NA	NA	NA
B73-chr4	130469138	G	A	Mo17-chr4:130641036	17.6985	0.804477	0.956522	88	4	88	4	92	G	A	Mo17-chr4	130641036	0.956522	G	1.19997e-16	3435	1.49125	1.03103	0.591231	FALSE	no	no	no	no	no	no	no	no	yes	NA	NA	NA	NA	NA	NA	NA
B73-chr4	135508532	G	T	Mo17-chr4:135622896	19.3074	5.43022	0.780487	96	27	96	27	123	G	T	Mo17-chr4	135622896	0.780488	G	3.68287e-05	3438	1.87226	1.40304	0.57163	FALSE	no	yes	no	no	no	no	no	no	no	Zm00001eb183700	NA	-	348	NA	NA	NA
B73-chr4	139956136	C	T	Mo17-chr4:139731481	125.297	0.603357	0.995208	623	3	623	3	626	C	T	Mo17-chr4	139731481	0.995208	C	2.74455e-179	3439	1.57509	1.24754	0.558023	FALSE	no	no	no	no	no	no	no	no	yes	NA	NA	NA	NA	NA	NA	NA
B73-chr4	140238148	A	G	Mo17-chr4:140105905	22.9276	0.402238	0.982759	114	2	114	2	116	A	G	Mo17-chr4	140105905	0.982759	A	1.09488e-26	3440	1.09056	1.05099	0.50924	FALSE	no	yes	no	no	no	no	no	no	no	Zm00001eb184310	NA	-	86	NA	NA	NA
B73-chr4	142064130	A	G	Mo17-chr4:141625189	15.8884	1.40783	0.918605	79	7	79	7	86	A	G	Mo17-chr4	141625189	0.918605	A	2.01375e-11	3441	1.00225	1.03329	0.492375	FALSE	no	yes	no	no	no	no	no	no	no	Zm00001eb184540	NA	-	685	NA	NA	NA
B73-chr4	142064309	C	T	Mo17-chr4:141625368	14.6817	1.0056	0.935897	73	5	73	5	78	C	T	Mo17-chr4	141625368	0.935897	C	1.86348e-11	3442	1.10331	1.09387	0.502147	FALSE	no	yes	no	no	no	no	no	no	no	Zm00001eb184540	NA	-	864	NA	NA	NA
B73-chr4	142064394	C	T	Mo17-chr4:141625453	11.4638	1.20671	0.904762	57	6	57	6	63	C	T	Mo17-chr4	141625453	0.904762	C	2.52666e-06	3443	1.12803	1.1175	0.502345	FALSE	no	yes	no	no	no	no	no	no	no	Zm00001eb184540	NA	-	949	NA	NA	NA
B73-chr4	145138342	A	G	Mo17-chr4:145600445	16.4918	0.603357	0.964706	82	3	82	3	85	A	G	Mo17-chr4	145600445	0.964706	A	5.27246e-16	3446	1.3139	1.47517	0.471088	FALSE	yes	no	no	no	no	no	no	no	no	Zm00001eb184830	NA	+	4540	NA	NA	NA
B73-chr4	146019533	C	A	Mo17-chr4:146212740	19.7097	3.82126	0.837607	98	19	98	19	117	C	A	Mo17-chr4	146212740	0.837607	C	5.05172e-09	3447	1.26103	1.2632	0.49957	FALSE	no	no	no	no	no	no	no	no	yes	NA	NA	NA	NA	NA	NA	NA
B73-chr4	146019621	C	T	Mo17-chr4:146212839	22.5253	3.41903	0.868217	112	17	112	17	129	C	T	Mo17-chr4	146212839	0.868217	C	1.93031e-13	3448	1.24394	1.23573	0.501655	FALSE	no	no	no	no	no	no	no	no	yes	NA	NA	NA	NA	NA	NA	NA
B73-chr4	148250406	C	T	Mo17-chr4:148603576	42.0339	11.0616	0.791666	209	55	209	55	264	C	T	Mo17-chr4	148603576	0.791667	C	1.4493e-17	3451	1.93769	1.99735	0.492419	FALSE	no	no	no	no	no	no	no	yes	no	Zm00001eb185220	NA	-	649	NA	NA	NA
B73-chr4	148556411	C	T	Mo17-chr5:187669562	45.2518	9.4526	0.827206	225	47	225	47	272	C	T	Mo17-chr5	187669562	0.827206	C	1.98416e-24	3452	1.66528	1.72266	0.491532	FALSE	no	yes	no	no	no	no	no	no	no	Zm00001eb185240	NA	-	645	NA	NA	NA
B73-chr4	148830903	C	T	Mo17-chr6:163504127	13.0727	1.20671	0.915493	65	6	65	6	71	C	T	Mo17-chr6	163504127	0.915493	C	1.89465e-08	3453	1.57004	1.30772	0.545578	FALSE	no	no	no	no	no	no	no	no	yes	NA	NA	NA	NA	NA	NA	NA
B73-chr4	148871338	G	T	Mo17-chr4:149279380	41.0283	19.5086	0.67774	204	97	204	97	301	G	T	Mo17-chr4	149279380	0.677741	G	6.17362e-05	3454	1.62115	2.1386	0.431186	FALSE	no	no	no	no	no	no	no	no	yes	NA	NA	NA	NA	NA	NA	NA
B73-chr4	151492619	G	C	Mo17-chr5:189930624	30.1679	10.8604	0.735295	150	54	150	54	204	G	C	Mo17-chr5	189930624	0.735294	G	1.1299e-06	3456	1.55228	1.81129	0.461497	FALSE	no	yes	no	no	no	no	no	no	no	Zm00001eb185680	NA	-	178	NA	NA	NA
B73-chr4	151492696	G	A	Mo17-chr5:189930766	25.1399	8.64812	0.744048	125	43	125	43	168	G	A	Mo17-chr5	189930766	0.744048	G	2.57048e-05	3457	1.58941	1.86519	0.460086	FALSE	no	yes	no	no	no	no	no	no	no	Zm00001eb185680	NA	-	255	NA	NA	NA
B73-chr4	154774732	C	G	Mo17-chr4:153651106	137.163	77.2297	0.639775	682	384	682	384	1066	C	G	Mo17-chr4	153651106	0.639775	C	3.72736e-16	3458	1.36436	1.69688	0.445689	FALSE	no	no	no	no	no	no	no	no	yes	NA	NA	NA	NA	NA	NA	NA
B73-chr4	154774847	G	A	Mo17-chr4:153651225	109.61	51.6876	0.679551	545	257	545	257	802	G	A	Mo17-chr4	153651225	0.679551	G	1.11684e-20	3459	1.30163	1.70941	0.432286	FALSE	no	no	no	no	no	no	no	no	yes	NA	NA	NA	NA	NA	NA	NA
B73-chr4	157011845	G	A	Mo17-chr4:157058897	105.588	23.7321	0.816486	525	118	525	118	643	G	A	Mo17-chr4	157058897	0.816485	G	7.9082e-59	3460	1.73288	1.19645	0.591561	FALSE	no	yes	no	no	no	no	no	no	no	Zm00001eb186370	NA	+	154	NA	NA	NA
B73-chr4	157837263	C	T	Mo17-chr4:157849586	30.1679	10.4582	0.742574	150	52	150	52	202	C	T	Mo17-chr4	157849586	0.742574	C	2.92449e-07	3465	1.42036	1.29349	0.523376	FALSE	no	no	yes	no	no	no	yes	no	no	Zm00001eb186590	NA	-	0	NA	NA	NA
B73-chr4	158644812	C	T	Mo17-chr4:158857519	22.7265	7.24029	0.75839	113	36	113	36	149	C	T	Mo17-chr4	158857519	0.758389	C	2.51499e-05	3467	1.11712	1.24404	0.473123	FALSE	no	no	no	no	no	no	no	no	yes	NA	NA	NA	NA	NA	NA	NA
B73-chr4	158876982	T	C	Mo17-chr4:233418160	11.2627	0.201119	0.982456	56	1	56	1	57	T	C	Mo17-chr4	233418160	0.982456	T	9.17789e-11	3468	1.45447	1.19448	0.549074	FALSE	no	no	no	no	no	no	no	no	yes	NA	NA	NA	NA	NA	NA	NA
B73-chr4	159226546	T	C	Mo17-chr4:159724127	117.051	0.804477	0.993174	582	4	582	4	586	T	C	Mo17-chr4	159724127	0.993174	T	6.80074e-165	3469	1.64593	1.42388	0.536167	FALSE	yes	no	no	no	no	no	no	no	no	Zm00001eb186940	NA	-	3548	NA	NA	NA
B73-chr4	160376099	G	A	Mo17-chr4:161023982	20.313	6.03357	0.770992	101	30	101	30	131	G	A	Mo17-chr4	161023982	0.770992	G	4.55093e-05	3470	1.43514	1.97118	0.421317	FALSE	no	no	no	no	no	no	no	no	yes	NA	NA	NA	NA	NA	NA	NA
B73-chr4	161827538	C	A	Mo17-chr4:162506886	25.7432	9.65372	0.727272	128	48	128	48	176	C	A	Mo17-chr4	162506886	0.727273	C	0.000142327	3473	1.70097	1.89153	0.473479	FALSE	no	no	yes	yes	no	no	no	no	no	Zm00001eb187440	NA	+	0	NA	NA	NA
B73-chr4	161827647	C	A	Mo17-chr4:162507003	22.3242	6.43581	0.776224	111	32	111	32	143	C	A	Mo17-chr4	162507003	0.776224	C	2.56877e-06	3474	1.66852	1.91337	0.465821	FALSE	no	no	yes	yes	no	no	no	no	no	Zm00001eb187440	NA	+	0	NA	NA	NA
B73-chr4	161909481	C	T	Mo17-chr1:2567473	101.766	34.1903	0.74852	506	170	506	170	676	C	T	Mo17-chr1	2567473	0.748521	C	6.32011e-36	3475	1.91017	1.65254	0.536157	FALSE	no	no	no	no	no	no	no	no	yes	NA	NA	NA	NA	NA	NA	NA
B73-chr4	162111002	G	C	Mo17-chr4:162580394	25.1399	1.81007	0.932836	125	9	125	9	134	G	C	Mo17-chr4	162580394	0.932836	G	1.53083e-22	3476	0.937952	0.843754	0.526435	FALSE	no	no	no	no	no	no	no	no	yes	NA	NA	NA	NA	NA	NA	NA
B73-chr4	162170697	C	A	Mo17-chr4:162649769	44.2462	16.894	0.723684	220	84	220	84	304	C	A	Mo17-chr4	162649769	0.723684	C	2.02604e-10	3477	1.87715	1.56466	0.545397	FALSE	no	no	no	no	no	no	no	yes	no	Zm00001eb187560	NA	+	662	NA	NA	NA
B73-chr4	162170773	G	C	Mo17-chr4:162649845	59.7324	18.503	0.763496	297	92	297	92	389	G	C	Mo17-chr4	162649845	0.763496	G	6.45006e-22	3478	1.8734	1.52267	0.551637	FALSE	no	no	no	no	no	no	no	yes	no	Zm00001eb187560	NA	+	738	NA	NA	NA
B73-chr4	162231297	G	C	Mo17-chr4:162706941	14.8828	1.81007	0.891566	74	9	74	9	83	G	C	Mo17-chr4	162706941	0.891566	G	1.17366e-08	3479	1.67445	1.60158	0.511121	FALSE	no	yes	no	no	no	no	no	no	no	Zm00001eb187570	NA	+	642	NA	NA	NA
B73-chr4	162232929	C	T	Mo17-chr4:162711280	77.632	24.7377	0.758349	386	123	386	123	509	C	T	Mo17-chr4	162711280	0.75835	C	1.62867e-28	3480	1.84103	1.63428	0.529745	FALSE	no	no	no	no	no	no	no	yes	no	Zm00001eb187570	NA	+	596	NA	NA	NA
B73-chr4	163369580	T	G	Mo17-chr4:164230147	55.1066	19.1063	0.742547	274	95	274	95	369	T	G	Mo17-chr4	164230147	0.742547	T	9.41869e-17	3481	1.72158	1.5762	0.522042	FALSE	no	no	yes	no	no	yes	no	no	no	Zm00001eb187910	NA	-	0	NA	NA	NA
B73-chr4	163369691	T	C	Mo17-chr4:164230258	46.8608	18.3018	0.719136	233	91	233	91	324	T	C	Mo17-chr4	164230258	0.719136	T	1.04161e-10	3482	1.71999	1.55519	0.525159	FALSE	no	no	yes	no	yes	no	no	no	no	Zm00001eb187910	NA	-	0	NA	NA	NA
B73-chr4	165442370	G	C	Mo17-chr4:166614639	74.8163	2.41343	0.96875	372	12	372	12	384	G	C	Mo17-chr4	166614639	0.96875	G	2.5708e-90	3485	2.13701	1.46705	0.592945	FALSE	yes	no	no	no	no	no	no	no	no	Zm00001eb188460	NA	-	1768	NA	NA	NA
B73-chr4	166204939	T	G	Mo17-chr4:167426235	102.169	67.9783	0.600474	508	338	508	338	846	T	G	Mo17-chr4	167426235	0.600473	T	0.000225389	3489	1.27769	1.44957	0.468488	FALSE	no	no	yes	yes	no	no	no	no	no	Zm00001eb188630	NA	+	0	NA	NA	NA
B73-chr4	168857743	C	T	Mo17-chr4:170084019	26.1455	7.03917	0.787879	130	35	130	35	165	C	T	Mo17-chr4	170084019	0.787879	C	5.34015e-09	3492	1.88996	1.43224	0.568888	FALSE	no	no	yes	no	no	no	yes	no	no	Zm00001eb189390	NA	+	0	NA	NA	NA
B73-chr4	172339155	A	G	Mo17-chr4:173670915	31.9779	14.2795	0.691303	159	71	159	71	230	A	G	Mo17-chr4	173670915	0.691304	A	0.000785754	3498	1.16206	1.50911	0.435037	FALSE	no	no	no	no	no	no	no	no	yes	NA	NA	NA	NA	NA	NA	NA
B73-chr4	175781352	G	A	Mo17-chr1:109724968	8.84924	0.201119	0.977778	44	1	44	1	45	G	A	Mo17-chr1	109724968	0.977778	G	3.45753e-07	3500	1.63047	1.50268	0.520393	FALSE	no	no	no	no	no	no	no	no	yes	NA	NA	NA	NA	NA	NA	NA
B73-chr4	176544590	A	T	Mo17-chr4:177896435	15.2851	2.41343	0.863637	76	12	76	12	88	A	T	Mo17-chr4	177896435	0.863636	A	2.66405e-07	3501	1.49811	1.31697	0.532174	FALSE	no	no	no	no	no	no	no	no	yes	NA	NA	NA	NA	NA	NA	NA
B73-chr4	177927315	C	T	Mo17-chr4:179338255	32.5813	10.056	0.76415	162	50	162	50	212	C	T	Mo17-chr4	179338255	0.764151	C	4.14394e-10	3504	1.89146	1.85455	0.504927	FALSE	no	no	no	no	no	no	no	no	yes	NA	NA	NA	NA	NA	NA	NA
B73-chr4	178628018	C	T	Mo17-chr4:179903469	51.6876	22.1231	0.700272	257	110	257	110	367	C	T	Mo17-chr4	179903469	0.700272	C	5.55928e-10	3505	1.76951	1.47527	0.545341	FALSE	no	yes	no	no	no	no	no	no	no	Zm00001eb192200	NA	+	127	NA	NA	NA
B73-chr4	179672450	G	A	Mo17-chr4:181003571	18.9052	4.02238	0.824562	94	20	94	20	114	G	A	Mo17-chr4	181003571	0.824561	G	1.2383e-07	3506	1.51694	1.35751	0.527732	FALSE	no	yes	no	no	no	no	no	no	no	Zm00001eb192560	NA	+	571	NA	NA	NA
B73-chr4	180052661	A	C	Mo17-chr4:181318107	131.13	14.6817	0.899311	652	73	652	73	725	A	C	Mo17-chr4	181318107	0.89931	A	8.10248e-115	3507	1.76753	1.9161	0.479834	FALSE	no	no	no	no	no	no	no	no	yes	NA	NA	NA	NA	NA	NA	NA
B73-chr4	180052751	A	G	Mo17-chr4:181318174	127.107	15.2851	0.892655	632	76	632	76	708	A	G	Mo17-chr4	181318174	0.892655	A	1.36861e-107	3508	1.69117	1.86469	0.475601	FALSE	no	no	no	no	no	no	no	no	yes	NA	NA	NA	NA	NA	NA	NA
B73-chr4	180053027	G	A	Mo17-chr4:181318448	33.9891	15.0839	0.692623	169	75	169	75	244	G	A	Mo17-chr4	181318448	0.692623	G	0.000202647	3509	1.46368	1.65226	0.469739	FALSE	no	no	no	no	no	no	no	no	yes	NA	NA	NA	NA	NA	NA	NA
B73-chr4	182324498	A	G	Mo17-chr4:183445301	31.7768	6.23469	0.835979	158	31	158	31	189	A	G	Mo17-chr4	183445301	0.835979	A	8.67992e-17	3510	1.65116	1.56988	0.512617	FALSE	no	no	no	no	no	no	no	yes	no	Zm00001eb193240	NA	+	779	NA	NA	NA
B73-chr4	182324603	A	T	Mo17-chr4:183464380	37.4082	6.03357	0.861111	186	30	186	30	216	A	T	Mo17-chr4	183464380	0.861111	A	3.90045e-24	3511	1.66669	1.59829	0.510475	FALSE	no	no	no	no	no	no	no	yes	no	Zm00001eb193240	NA	+	884	NA	NA	NA
B73-chr4	183485960	T	C	Mo17-chr9:157922895	30.7712	3.21791	0.905325	153	16	153	16	169	T	C	Mo17-chr9	157922895	0.905325	T	1.50897e-24	3513	0.95478	1.12789	0.458441	FALSE	no	yes	no	no	no	no	no	no	no	Zm00001eb193590	NA	+	200	NA	NA	NA
B73-chr4	183731653	G	C	Mo17-chr4:185055334	30.9723	8.24588	0.789743	154	41	154	41	195	G	C	Mo17-chr4	185055334	0.789744	G	8.89908e-12	3516	1.51747	1.0556	0.589751	FALSE	no	no	no	no	no	no	no	no	yes	NA	NA	NA	NA	NA	NA	NA
B73-chr4	184564831	T	C	Mo17-chr4:185747673	22.5253	7.24029	0.756756	112	36	112	36	148	T	C	Mo17-chr4	185747673	0.756757	T	3.86545e-05	3517	2.40238	2.14795	0.527957	FALSE	yes	no	no	no	no	no	no	no	no	Zm00001eb193820	NA	-	3396	NA	NA	NA
B73-chr4	185193208	G	T	Mo17-chr4:186452548	40.0227	17.2962	0.698246	199	86	199	86	285	G	T	Mo17-chr4	186452548	0.698246	G	1.39778e-06	3518	1.83224	1.78439	0.506615	FALSE	yes	no	no	no	no	no	no	no	no	Zm00001eb194020	NA	+	1589	NA	NA	NA
B73-chr4	185193330	A	T	Mo17-chr4:186452661	61.7436	24.3354	0.71729	307	121	307	121	428	A	T	Mo17-chr4	186452661	0.71729	A	2.67514e-15	3519	1.83902	1.68027	0.522555	FALSE	yes	no	no	no	no	no	no	no	no	Zm00001eb194020	NA	+	1467	NA	NA	NA
B73-chr4	185220329	C	T	Mo17-chr4:186480332	148.024	104.984	0.585057	736	522	736	522	1258	C	T	Mo17-chr4	186480332	0.585056	C	4.08437e-05	3520	1.23758	1.30943	0.485895	FALSE	yes	no	no	no	no	no	no	no	no	Zm00001eb194040	NA	+	4351	NA	NA	NA
B73-chr4	187215006	C	A	Mo17-chr4:188519885	30.7712	12.6705	0.708333	153	63	153	63	216	C	A	Mo17-chr4	188519885	0.708333	C	8.87111e-05	3521	0.874871	0.633817	0.579889	FALSE	no	yes	no	no	no	no	no	no	no	Zm00001eb194540	NA	-	753	NA	NA	NA
B73-chr4	187233854	A	T	Mo17-chr4:188651070	33.788	14.6817	0.697095	168	73	168	73	241	A	T	Mo17-chr4	188651070	0.697095	A	0.000101137	3522	1.7891	2.00604	0.471419	FALSE	yes	no	no	no	no	no	no	yes	no	Zm00001eb194600	NA	+	1054	Zm00001eb194590	796	-
B73-chr4	187356745	A	G	Mo17-chr4:188696995	29.9668	3.62014	0.892216	149	18	149	18	167	A	G	Mo17-chr4	188696995	0.892216	A	4.17435e-22	3523	1.57949	1.64365	0.490046	FALSE	yes	no	no	no	no	no	no	no	no	Zm00001eb194640	NA	+	1768	NA	NA	NA
B73-chr4	187511203	C	T	Mo17-chr4:188884016	19.3074	4.02238	0.827586	96	20	96	20	116	C	T	Mo17-chr4	188884016	0.827586	C	4.40119e-08	3524	1.95285	1.47767	0.569258	FALSE	no	yes	no	no	no	no	no	no	no	Zm00001eb194680	NA	+	900	NA	NA	NA
B73-chr4	188917595	T	C	Mo17-chr8:172197521	7.24029	0.402238	0.947368	36	2	36	2	38	T	C	Mo17-chr8	172197521	0.947368	T	0.00084595	3525	1.62568	1.22966	0.569348	FALSE	no	no	no	no	no	no	no	no	yes	NA	NA	NA	NA	NA	NA	NA
B73-chr4	190588883	A	G	Mo17-chr4:191690606	32.1791	14.4806	0.689655	160	72	160	72	232	A	G	Mo17-chr4	191690606	0.689655	A	0.000929204	3526	1.45801	1.50982	0.491271	FALSE	no	no	no	no	no	no	no	no	yes	NA	NA	NA	NA	NA	NA	NA
B73-chr4	190916351	C	T	Mo17-chr9:136329590	63.1514	4.42462	0.934524	314	22	314	22	336	C	T	Mo17-chr9	136329590	0.934524	C	2.00666e-63	3527	1.53685	1.44438	0.515509	FALSE	yes	no	no	no	no	no	no	no	no	Zm00001eb195760	NA	-	1066	NA	NA	NA
B73-chr4	192349917	G	A	Mo17-chr4:193504442	59.3301	30.1679	0.662921	295	150	295	150	445	G	A	Mo17-chr4	193504442	0.662921	G	3.05099e-07	3528	0.881157	1.07835	0.449684	FALSE	yes	no	no	no	no	no	no	yes	no	Zm00001eb196380	NA	+	2273	Zm00001eb196370	988	+
B73-chr4	193276454	C	T	Mo17-chr4:194350001	33.1847	6.63693	0.833334	165	33	165	33	198	C	T	Mo17-chr4	194350001	0.833333	C	1.24779e-17	3529	1.88727	1.86215	0.50335	FALSE	no	no	yes	yes	no	no	no	no	no	Zm00001eb196650	NA	-	0	NA	NA	NA
B73-chr4	193905351	C	T	Mo17-chr4:194926710	39.0171	16.4918	0.702898	194	82	194	82	276	C	T	Mo17-chr4	194926710	0.702899	C	9.47237e-07	3531	1.7316	2.22669	0.437461	FALSE	no	no	no	no	no	no	no	yes	no	Zm00001eb196900	NA	+	896	NA	NA	NA
B73-chr4	193905429	G	C	Mo17-chr6:71733357	36.0003	4.62574	0.886139	179	23	179	23	202	G	C	Mo17-chr6	71733357	0.886139	G	2.12767e-26	3532	1.72517	1.42428	0.547768	FALSE	no	no	no	no	no	no	no	yes	no	Zm00001eb196900	NA	+	974	NA	NA	NA
B73-chr4	195983262	C	A	Mo17-chr4:196733228	17.8996	4.42462	0.801802	89	22	89	22	111	C	A	Mo17-chr4	196733228	0.801802	C	1.14716e-05	3533	1.53725	1.54712	0.4984	FALSE	no	no	no	no	no	no	no	no	yes	NA	NA	NA	NA	NA	NA	NA
B73-chr4	196205533	C	T	Mo17-chr4:196958044	24.3354	3.01679	0.889706	121	15	121	15	136	C	T	Mo17-chr4	196958044	0.889706	C	6.05887e-17	3534	1.30455	1.2709	0.506532	FALSE	no	no	no	no	no	no	no	no	yes	NA	NA	NA	NA	NA	NA	NA
B73-chr4	196205621	A	G	Mo17-chr4:196958134	14.6817	2.01119	0.879518	73	10	73	10	83	A	G	Mo17-chr4	196958134	0.879518	A	9.30369e-08	3535	1.29722	1.25956	0.507366	FALSE	no	no	no	no	no	no	no	no	yes	NA	NA	NA	NA	NA	NA	NA
B73-chr4	199670813	G	T	Mo17-chr4:200100523	12.2683	2.41343	0.835617	61	12	61	12	73	G	T	Mo17-chr4	200100523	0.835616	G	0.000919683	3537	1.21931	1.12781	0.519491	FALSE	no	no	yes	yes	no	no	no	no	no	Zm00001eb198260	NA	+	0	NA	NA	NA
B73-chr4	199670899	T	G	Mo17-chr4:200100631	16.4918	4.62574	0.780953	82	23	82	23	105	T	G	Mo17-chr4	200100631	0.780952	T	0.000793257	3538	1.22881	1.13526	0.519785	FALSE	no	no	yes	yes	no	no	no	no	no	Zm00001eb198260	NA	+	0	NA	NA	NA
B73-chr4	199930685	T	C	Mo17-chr4:200294709	43.844	16.0895	0.731544	218	80	218	80	298	T	C	Mo17-chr4	200294709	0.731544	T	3.52048e-11	3539	1.53801	1.59105	0.491525	FALSE	yes	no	no	no	no	no	no	no	no	Zm00001eb198310	NA	-	1321	NA	NA	NA
B73-chr4	200255821	C	G	Mo17-chr4:200587532	63.7548	35.7992	0.640404	317	178	317	178	495	C	G	Mo17-chr4	200587532	0.640404	C	2.32225e-05	3540	0.705605	0.686768	0.506765	FALSE	no	yes	no	no	no	no	no	no	no	Zm00001eb198360	NA	-	146	NA	NA	NA
B73-chr4	201123249	G	C	Mo17-chr4:201396898	20.313	1.0056	0.95283	101	5	101	5	106	G	C	Mo17-chr4	201396898	0.95283	G	2.59336e-19	3541	1.70712	1.45168	0.540433	FALSE	no	no	no	no	no	no	no	no	yes	NA	NA	NA	NA	NA	NA	NA
B73-chr4	201138914	C	A	Mo17-chr4:201490492	24.1343	6.43581	0.789474	120	32	120	32	152	C	A	Mo17-chr4	201490492	0.789474	C	4.01859e-08	3542	1.90584	1.5979	0.543944	FALSE	yes	no	no	no	no	no	no	no	no	Zm00001eb198570	NA	+	1728	NA	NA	NA
B73-chr4	201138991	T	C	Mo17-chr4:201490569	32.1791	6.43581	0.833334	160	32	160	32	192	T	C	Mo17-chr4	201490569	0.833333	T	5.61517e-17	3543	1.95514	1.66691	0.539788	FALSE	yes	no	no	no	no	no	no	no	no	Zm00001eb198570	NA	+	1651	NA	NA	NA
B73-chr4	201141055	A	C	Mo17-chr4:201492334	15.8884	3.21791	0.831579	79	16	79	16	95	A	C	Mo17-chr4	201492334	0.831579	A	3.92706e-06	3544	1.6845	1.81625	0.481182	FALSE	no	no	yes	no	no	no	yes	no	no	Zm00001eb198560	NA	-	0	NA	NA	NA
B73-chr4	201143180	T	C	Mo17-chr4:201494483	71.3973	24.9388	0.741127	355	124	355	124	479	T	C	Mo17-chr4	201494483	0.741127	T	1.32378e-22	3545	1.81591	1.76563	0.507019	FALSE	no	yes	no	no	no	no	no	no	no	Zm00001eb198560	NA	-	53	NA	NA	NA
B73-chr4	201143293	G	A	Mo17-chr4:201494600	59.9335	24.3354	0.711217	298	121	298	121	419	G	A	Mo17-chr4	201494600	0.711217	G	1.07061e-13	3546	1.74339	1.66009	0.512237	FALSE	no	yes	no	no	no	no	no	no	no	Zm00001eb198560	NA	-	166	NA	NA	NA
B73-chr4	201558862	T	C	Mo17-chr4:202016465	8.64812	0.603357	0.934783	43	3	43	3	46	T	C	Mo17-chr4	202016465	0.934783	T	7.06635e-05	3547	1.58549	1.15569	0.578396	FALSE	no	no	no	no	no	no	no	no	yes	NA	NA	NA	NA	NA	NA	NA
B73-chr4	201558964	C	T	Mo17-chr4:202016567	9.65372	0.804477	0.923077	48	4	48	4	52	C	T	Mo17-chr4	202016567	0.923077	C	1.99602e-05	3548	1.57643	1.15091	0.57801	FALSE	no	no	no	no	no	no	no	no	yes	NA	NA	NA	NA	NA	NA	NA
B73-chr4	201559301	T	C	Mo17-chr4:202016904	78.6376	1.0056	0.987374	391	5	391	5	396	T	C	Mo17-chr4	202016904	0.987374	T	1.5872e-105	3549	1.6284	1.20127	0.575473	FALSE	no	no	no	no	no	no	no	no	yes	NA	NA	NA	NA	NA	NA	NA
B73-chr4	201559393	T	G	Mo17-chr4:202016996	56.9167	0.804477	0.986063	283	4	283	4	287	T	G	Mo17-chr4	202016996	0.986063	T	1.63571e-74	3550	1.62144	1.21126	0.5724	FALSE	no	no	no	no	no	no	no	no	yes	NA	NA	NA	NA	NA	NA	NA
B73-chr4	202387248	T	A	Mo17-chr4:202986416	32.3802	12.2683	0.725225	161	61	161	61	222	T	A	Mo17-chr4	202986416	0.725225	T	1.34392e-06	3551	2.08485	2.67134	0.438345	FALSE	yes	no	no	no	no	no	no	no	no	Zm00001eb198910	NA	-	1614	NA	NA	NA
B73-chr4	202963499	T	G	Mo17-chr4:203450020	46.8608	23.1287	0.66954	233	115	233	115	348	T	G	Mo17-chr4	203450020	0.66954	T	1.72889e-05	3552	1.49694	1.41478	0.514108	FALSE	no	no	yes	no	no	yes	no	no	no	Zm00001eb199050	NA	+	0	NA	NA	NA
B73-chr4	202963806	C	T	Mo17-chr4:203450684	17.4974	0.603357	0.966667	87	3	87	3	90	C	T	Mo17-chr4	203450684	0.966667	C	1.86295e-17	3553	1.55171	1.4414	0.518427	FALSE	no	no	yes	no	no	yes	no	no	no	Zm00001eb199050	NA	+	0	NA	NA	NA
B73-chr4	204484191	A	C	Mo17-chr1:27798218	46.6596	0.804477	0.983051	232	4	232	4	236	A	C	Mo17-chr1	27798218	0.983051	A	2.92748e-59	3554	1.66362	1.42007	0.53949	FALSE	no	no	no	no	no	no	no	yes	no	Zm00001eb199600	NA	+	614	NA	NA	NA
B73-chr4	204484276	T	C	Mo17-chr1:27798134	41.4305	0.804477	0.980952	206	4	206	4	210	T	C	Mo17-chr1	27798134	0.980952	T	1.67288e-51	3555	1.69963	1.43316	0.542529	FALSE	no	no	no	no	no	no	no	yes	no	Zm00001eb199600	NA	+	699	NA	NA	NA
B73-chr4	205117824	T	C	Mo17-chr4:205465029	52.4921	3.41903	0.938849	261	17	261	17	278	T	C	Mo17-chr4	205465029	0.938849	T	2.83052e-53	3556	1.44132	1.14637	0.556991	FALSE	no	no	no	no	no	no	no	no	yes	NA	NA	NA	NA	NA	NA	NA
B73-chr4	206013715	T	A	Mo17-chr4:206401420	54.7044	29.5645	0.649165	272	147	272	147	419	T	A	Mo17-chr4	206401420	0.649165	T	6.79666e-05	3557	1.1997	1.67409	0.417463	FALSE	no	no	no	no	no	no	no	no	yes	NA	NA	NA	NA	NA	NA	NA
B73-chr4	206365899	C	T	Mo17-chr4:206921796	8.84924	0.402238	0.956522	44	2	44	2	46	C	T	Mo17-chr4	206921796	0.956522	C	4.35857e-06	3558	1.21455	0.951491	0.560724	FALSE	no	no	yes	no	no	yes	no	no	no	Zm00001eb200030	NA	-	0	NA	NA	NA
B73-chr4	207521151	G	A	Mo17-chr4:208199703	39.2182	1.40783	0.965347	195	7	195	7	202	G	A	Mo17-chr4	208199703	0.965347	G	1.7487e-44	3559	1.66377	1.24934	0.571132	FALSE	no	yes	no	no	no	no	no	yes	no	Zm00001eb200360	NA	+	906	Zm00001eb200350	451	-
B73-chr4	207782847	C	A	Mo17-chr4:208462220	21.3186	1.20671	0.946429	106	6	106	6	112	C	A	Mo17-chr4	208462220	0.946429	C	1.00384e-19	3560	1.50104	1.11122	0.574613	FALSE	no	no	no	no	no	no	no	no	yes	NA	NA	NA	NA	NA	NA	NA
B73-chr4	208159217	C	T	Mo17-chr4:208878073	46.4585	23.9332	0.66	231	119	231	119	350	C	T	Mo17-chr4	208878073	0.66	C	0.000172077	3563	1.37305	1.71514	0.444613	FALSE	no	yes	no	no	no	no	no	no	no	Zm00001eb200510	NA	+	85	NA	NA	NA
B73-chr4	208345970	C	T	Mo17-chr5:24088673	21.922	0.603357	0.973214	109	3	109	3	112	C	T	Mo17-chr5	24088673	0.973214	C	7.04836e-24	3564	1.03646	1.01865	0.504332	FALSE	no	no	no	no	no	no	no	no	yes	NA	NA	NA	NA	NA	NA	NA
B73-chr4	213587940	G	T	Mo17-chr4:214178631	36.2014	6.43581	0.849056	180	32	180	32	212	G	T	Mo17-chr4	214178631	0.849057	G	1.30094e-21	3566	1.36763	1.21211	0.530143	FALSE	no	no	yes	yes	no	no	no	no	no	Zm00001eb201210	NA	+	0	NA	NA	NA
B73-chr4	215992560	T	C	Mo17-chr4:216673911	67.3749	1.40783	0.979532	335	7	335	7	342	T	C	Mo17-chr4	216673911	0.979532	T	7.82127e-86	3567	1.5764	1.35697	0.537403	FALSE	no	no	no	no	no	no	no	no	yes	NA	NA	NA	NA	NA	NA	NA
B73-chr4	215992637	C	T	Mo17-chr4:216673988	44.2462	0.804477	0.982143	220	4	220	4	224	C	T	Mo17-chr4	216673988	0.982143	C	1.11937e-55	3568	1.57521	1.33672	0.540951	FALSE	no	no	no	no	no	no	no	no	yes	NA	NA	NA	NA	NA	NA	NA
B73-chr4	216531045	G	T	Mo17-chr4:217114401	12.0671	2.01119	0.857142	60	10	60	10	70	G	T	Mo17-chr4	217114401	0.857143	G	0.000143461	3569	1.4049	1.62179	0.464171	FALSE	no	no	yes	no	no	no	yes	no	no	Zm00001eb201680	NA	+	0	NA	NA	NA
B73-chr4	216640596	T	G	Mo17-chr4:217228296	22.7265	0.804477	0.965812	113	4	113	4	117	T	G	Mo17-chr4	217228296	0.965812	T	7.7293e-24	3570	1.62961	1.20044	0.575823	FALSE	no	no	no	no	no	no	no	no	yes	NA	NA	NA	NA	NA	NA	NA
B73-chr4	220024126	G	C	Mo17-chr4:220321569	8.447	0.402238	0.954545	42	2	42	2	44	G	C	Mo17-chr4	220321569	0.954545	G	1.63676e-05	3572	1.50163	1.31227	0.533648	FALSE	no	yes	no	no	no	no	no	no	no	Zm00001eb202220	NA	-	76	NA	NA	NA
B73-chr4	220201824	C	T	Mo17-chr4:220555844	30.9723	7.84365	0.797927	154	39	154	39	193	C	T	Mo17-chr4	220555844	0.797927	C	1.44548e-12	3573	1.50401	1.68688	0.471345	FALSE	no	no	no	no	no	no	no	no	yes	NA	NA	NA	NA	NA	NA	NA
B73-chr4	220201938	C	T	Mo17-chr4:220555958	25.7432	8.64812	0.748538	128	43	128	43	171	C	T	Mo17-chr4	220555958	0.748538	C	7.44282e-06	3574	1.52288	1.68434	0.474829	FALSE	no	no	no	no	no	no	no	no	yes	NA	NA	NA	NA	NA	NA	NA
B73-chr4	220202023	C	T	Mo17-chr4:220556043	20.7153	5.43022	0.792308	103	27	103	27	130	C	T	Mo17-chr4	220556043	0.792308	C	1.38756e-06	3575	1.53022	1.674	0.477563	FALSE	no	no	no	no	no	no	no	no	yes	NA	NA	NA	NA	NA	NA	NA
B73-chr4	220318531	G	A	Mo17-chr4:220752726	63.5536	10.6593	0.856369	316	53	316	53	369	G	A	Mo17-chr4	220752726	0.856369	G	1.2231e-42	3576	1.53081	1.95008	0.439776	FALSE	no	yes	no	no	no	no	no	no	no	Zm00001eb202260	NA	+	644	NA	NA	NA
B73-chr4	220999659	A	G	Mo17-chr4:221542669	20.1119	0.402238	0.980392	100	2	100	2	102	A	G	Mo17-chr4	221542669	0.980392	A	1.58199e-22	3579	1.69749	1.15777	0.594513	FALSE	yes	no	no	no	no	no	no	no	no	Zm00001eb202380	NA	-	4044	NA	NA	NA
B73-chr4	223248124	T	C	Mo17-chr4:223937572	81.8555	47.8664	0.631008	407	238	407	238	645	T	C	Mo17-chr4	223937572	0.631008	T	1.3238e-06	3581	1.89022	1.84379	0.506218	FALSE	no	yes	no	no	no	no	no	no	no	Zm00001eb202690	NA	+	620	NA	NA	NA
B73-chr4	224401603	A	C	Mo17-chr4:225165918	15.6873	3.41903	0.821052	78	17	78	17	95	A	C	Mo17-chr4	225165918	0.821053	A	1.93705e-05	3582	1.2496	0.978308	0.560885	FALSE	no	no	no	no	no	no	no	no	yes	NA	NA	NA	NA	NA	NA	NA
B73-chr4	227486035	C	T	Mo17-chr4:228044028	123.085	59.5313	0.674009	612	296	612	296	908	C	T	Mo17-chr4	228044028	0.674009	C	3.16588e-22	3586	1.30925	1.34498	0.493269	FALSE	no	no	no	no	no	no	no	no	yes	NA	NA	NA	NA	NA	NA	NA
B73-chr4	230784065	T	C	Mo17-chr4:231343549	9.65372	0.201119	0.979592	48	1	48	1	49	T	C	Mo17-chr4	231343549	0.979592	T	2.23477e-08	3587	1.07709	0.782236	0.57929	FALSE	no	no	no	no	no	no	no	no	yes	NA	NA	NA	NA	NA	NA	NA
B73-chr4	231052927	A	G	Mo17-chr4:231748376	9.25148	0.804477	0.92	46	4	46	4	50	A	G	Mo17-chr4	231748376	0.92	A	6.9779e-05	3588	0.773941	0.871722	0.470291	FALSE	no	no	no	no	no	no	no	yes	no	Zm00001eb203970	NA	-	348	NA	NA	NA
B73-chr4	234259457	A	T	Mo17-chr4:233688567	21.1175	3.21791	0.867768	105	16	105	16	121	A	T	Mo17-chr4	233688567	0.867769	A	2.62188e-12	3592	1.36361	1.29713	0.512493	FALSE	no	yes	no	no	no	no	no	no	no	Zm00001eb204310	NA	+	433	NA	NA	NA
B73-chr4	235149623	C	T	Mo17-chr4:234481573	10.056	1.40783	0.877194	50	7	50	7	57	C	T	Mo17-chr4	234481573	0.877193	C	0.000738251	3596	1.0555	0.989242	0.516203	FALSE	no	no	no	no	no	no	no	no	yes	NA	NA	NA	NA	NA	NA	NA
B73-chr4	235149708	T	G	Mo17-chr4:234481658	8.84924	0.804477	0.916667	44	4	44	4	48	T	G	Mo17-chr4	234481658	0.916667	T	0.000242446	3597	1.05256	0.982901	0.517112	FALSE	no	no	no	no	no	no	no	no	yes	NA	NA	NA	NA	NA	NA	NA
B73-chr4	235261719	A	G	Mo17-chr4:234563680	27.9556	11.4638	0.709184	139	57	139	57	196	A	G	Mo17-chr4	234563680	0.709184	A	0.000488084	3598	1.39395	1.22387	0.532485	FALSE	no	no	no	no	no	no	no	no	yes	NA	NA	NA	NA	NA	NA	NA
B73-chr4	236307950	A	G	Mo17-chr4:235548560	17.2962	0.201119	0.988506	86	1	86	1	87	A	G	Mo17-chr4	235548560	0.988506	A	9.09119e-20	3599	1.67458	1.41343	0.542285	FALSE	no	yes	no	no	no	no	no	yes	no	Zm00001eb204660	NA	+	246	Zm00001eb204650	44	-
B73-chr4	237240839	G	A	Mo17-chr4:236377739	13.475	2.41343	0.848101	67	12	67	12	79	G	A	Mo17-chr4	236377739	0.848101	G	3.72958e-05	3600	1.34919	1.08145	0.555076	FALSE	yes	no	no	no	no	no	no	no	no	Zm00001eb204940	NA	-	4291	NA	NA	NA
B73-chr4	237771726	T	A	Mo17-chr4:237155608	9.05036	0.603357	0.9375	45	3	45	3	48	T	A	Mo17-chr4	237155608	0.9375	T	1.95868e-05	3601	1.62015	1.42091	0.532759	FALSE	no	no	no	no	no	no	no	no	yes	NA	NA	NA	NA	NA	NA	NA
B73-chr4	237781504	C	A	Mo17-chr4:237165708	47.0619	23.7321	0.664772	234	118	234	118	352	C	A	Mo17-chr4	237165708	0.664773	C	4.65027e-05	3602	1.47418	1.80831	0.449105	FALSE	yes	no	no	no	no	no	no	no	no	Zm00001eb205050	NA	-	2815	NA	NA	NA
B73-chr4	237808209	T	C	Mo17-chr4:237184987	29.1623	0.804477	0.973154	145	4	145	4	149	T	C	Mo17-chr4	237184987	0.973154	T	4.02469e-33	3603	1.50285	1.39073	0.519373	FALSE	no	no	no	no	no	no	no	no	yes	NA	NA	NA	NA	NA	NA	NA
B73-chr4	237955731	C	T	Mo17-chr4:237396981	66.5704	33.1847	0.667338	331	165	331	165	496	C	T	Mo17-chr4	237396981	0.667339	C	2.75177e-09	3605	1.68526	1.75391	0.490019	FALSE	no	no	no	no	no	no	no	no	yes	NA	NA	NA	NA	NA	NA	NA
B73-chr4	239623578	T	C	Mo17-chr4:238753588	12.2683	1.60895	0.884058	61	8	61	8	69	T	C	Mo17-chr4	238753588	0.884058	T	5.2886e-06	3606	1.78243	1.55659	0.533819	FALSE	no	no	no	no	no	no	no	yes	no	Zm00001eb205410	NA	+	124	NA	NA	NA
B73-chr4	239623743	C	T	Mo17-chr4:238753592	12.2683	1.40783	0.897059	61	7	61	7	68	C	T	Mo17-chr4	238753592	0.897059	C	1.14934e-06	3607	1.74053	1.556	0.527989	FALSE	no	no	no	no	no	no	no	yes	no	Zm00001eb205410	NA	+	289	NA	NA	NA
B73-chr4	239973001	C	T	Mo17-chr4:239125895	102.973	69.3861	0.597433	512	345	512	345	857	C	T	Mo17-chr4	239125895	0.597433	C	0.000557247	3608	1.67432	1.20922	0.580647	FALSE	no	no	no	no	no	no	no	no	yes	NA	NA	NA	NA	NA	NA	NA
B73-chr4	240387382	A	G	Mo17-chr4:239453333	125.699	78.6376	0.615157	625	391	625	391	1016	A	G	Mo17-chr4	239453333	0.615157	A	3.77281e-09	3609	1.19382	1.08947	0.522851	FALSE	no	no	no	no	no	no	no	yes	no	Zm00001eb205550	NA	+	726	NA	NA	NA
B73-chr4	240387509	G	A	Mo17-chr4:239453582	65.1626	8.04477	0.89011	324	40	324	40	364	G	A	Mo17-chr4	239453582	0.89011	G	1.63198e-52	3610	1.19591	1.12998	0.514172	FALSE	no	no	no	no	no	no	no	yes	no	Zm00001eb205550	NA	+	853	NA	NA	NA
B73-chr4	240512556	T	G	Mo17-chr4:239587766	34.5925	15.8884	0.685259	172	79	172	79	251	T	G	Mo17-chr4	239587766	0.685259	T	0.000392128	3612	0.481901	0.499794	0.490887	FALSE	no	no	no	no	no	no	no	no	yes	NA	NA	NA	NA	NA	NA	NA
B73-chr4	240512728	C	G	Mo17-chr4:239587956	49.8775	23.9332	0.675749	248	119	248	119	367	C	G	Mo17-chr4	239587956	0.675749	C	9.646e-07	3613	0.481901	0.501531	0.49002	FALSE	no	no	no	no	no	no	no	no	yes	NA	NA	NA	NA	NA	NA	NA
B73-chr4	241433392	C	T	Mo17-chr4:240521728	11.6649	0.603357	0.95082	58	3	58	3	61	C	T	Mo17-chr4	240521728	0.95082	C	4.21514e-09	3614	1.26729	1.38487	0.477832	FALSE	no	no	no	no	no	no	no	no	yes	NA	NA	NA	NA	NA	NA	NA
B73-chr4	241433491	T	C	Mo17-chr4:240534481	11.0616	0.603357	0.948276	55	3	55	3	58	T	C	Mo17-chr4	240534481	0.948276	T	2.99924e-08	3615	1.25446	1.13738	0.524476	FALSE	no	no	no	no	no	no	no	no	yes	NA	NA	NA	NA	NA	NA	NA
B73-chr4	241708372	A	T	Mo17-chr4:240822692	16.894	3.01679	0.848485	84	15	84	15	99	A	T	Mo17-chr4	240822692	0.848485	A	8.5056e-08	3616	1.29801	1.42669	0.476386	FALSE	yes	no	no	no	no	no	no	no	no	Zm00001eb205930	NA	+	4932	NA	NA	NA
B73-chr4	241708464	A	G	Mo17-chr4:240822788	22.7265	5.43022	0.807143	113	27	113	27	140	A	G	Mo17-chr4	240822788	0.807143	A	1.09684e-08	3617	1.31027	1.47125	0.471062	FALSE	yes	no	no	no	no	no	no	no	no	Zm00001eb205930	NA	+	4840	NA	NA	NA
B73-chr4	242966045	G	A	Mo17-chr4:242195396	42.0339	6.03357	0.874477	209	30	209	30	239	G	A	Mo17-chr4	242195396	0.874477	G	9.14955e-30	3618	1.60578	1.38325	0.537225	FALSE	no	no	no	no	no	no	no	no	yes	NA	NA	NA	NA	NA	NA	NA
B73-chr4	243664536	C	T	Mo17-chr4:242988824	92.917	56.9167	0.620134	462	283	462	283	745	C	T	Mo17-chr4	242988824	0.620134	C	1.9084e-06	3619	1.71204	1.90005	0.473976	FALSE	yes	no	no	no	no	no	no	no	no	Zm00001eb206730	NA	+	2352	NA	NA	NA
B73-chr4	243664933	C	G	Mo17-chr4:242989210	100.157	35.5981	0.737777	498	177	498	177	675	C	G	Mo17-chr4	242989210	0.737778	C	2.02645e-32	3620	1.5831	2.08805	0.431227	FALSE	yes	no	no	no	no	no	no	no	no	Zm00001eb206730	NA	+	1955	NA	NA	NA
B73-chr4	243665027	A	G	Mo17-chr4:242989465	93.9226	38.816	0.707576	467	193	467	193	660	A	G	Mo17-chr4	242989465	0.707576	A	4.59101e-23	3621	1.59722	2.1934	0.42136	FALSE	yes	no	no	no	no	no	no	no	no	Zm00001eb206730	NA	+	1861	NA	NA	NA
B73-chr4	243669025	G	T	Mo17-chr4:242992057	105.386	5.83245	0.947559	524	29	524	29	553	G	T	Mo17-chr4	242992057	0.947559	G	5.7493e-116	3622	1.61348	1.53266	0.512845	FALSE	no	no	no	no	no	no	no	yes	no	Zm00001eb206730	NA	+	643	NA	NA	NA
B73-chr4	243669203	G	C	Mo17-chr4:242992088	69.3861	7.44141	0.903141	345	37	345	37	382	G	C	Mo17-chr4	242992088	0.903141	G	5.08346e-60	3623	1.65478	1.536	0.518613	FALSE	no	no	no	no	no	no	no	yes	no	Zm00001eb206730	NA	+	821	NA	NA	NA
B73-chr4	243744851	C	T	Mo17-chr4:243053695	37.0059	16.894	0.686567	184	84	184	84	268	C	T	Mo17-chr4	243053695	0.686567	C	8.40187e-05	3624	2.06573	2.18503	0.485967	FALSE	no	no	yes	no	no	yes	no	no	no	Zm00001eb206750	NA	+	0	NA	NA	NA
B73-chr4	243886255	G	C	Mo17-chr4:243200128	33.1847	14.8828	0.690377	165	74	165	74	239	G	C	Mo17-chr4	243200128	0.690377	G	0.0004722	3625	1.67791	1.998	0.45646	FALSE	no	no	yes	yes	no	no	no	no	no	Zm00001eb206850	NA	-	0	NA	NA	NA
B73-chr4	244797314	A	T	Mo17-chr4:244381353	9.4526	1.0056	0.903846	47	5	47	5	52	A	T	Mo17-chr4	244381353	0.903846	A	0.000209761	3626	1.52025	1.48179	0.506405	FALSE	no	yes	no	no	no	no	no	no	no	Zm00001eb207380	NA	-	208	NA	NA	NA
B73-chr4	245493481	C	A	Mo17-chr4:245043095	29.5645	11.2627	0.724137	147	56	147	56	203	C	A	Mo17-chr4	245043095	0.724138	C	1.3267e-05	3627	1.31139	1.66665	0.440353	FALSE	no	no	yes	no	no	no	yes	no	no	Zm00001eb207660	NA	-	0	NA	NA	NA
B73-chr4	246047153	C	A	Mo17-chr4:245475743	14.8828	3.41903	0.813186	74	17	74	17	91	C	A	Mo17-chr4	245475743	0.813187	C	0.00024273	3628	1.64887	1.60445	0.506826	FALSE	no	no	yes	no	no	yes	no	no	no	Zm00001eb207960	NA	-	0	NA	NA	NA
B73-chr4	246112472	C	T	Mo17-chr4:245523988	62.9503	33.5869	0.652083	313	167	313	167	480	C	T	Mo17-chr4	245523988	0.652083	C	1.56373e-06	3629	1.47137	1.29645	0.531599	FALSE	yes	no	no	no	no	no	no	no	no	Zm00001eb208000	NA	-	1490	NA	NA	NA
B73-chr4	246112549	G	A	Mo17-chr4:245524066	76.023	23.3298	0.765182	378	116	378	116	494	G	A	Mo17-chr4	245524066	0.765182	G	2.42267e-29	3630	1.43036	1.3304	0.518104	FALSE	yes	no	no	no	no	no	no	no	no	Zm00001eb208000	NA	-	1567	NA	NA	NA
B73-chr4	246112648	T	C	Mo17-chr4:245524595	55.9111	23.9332	0.700252	278	119	278	119	397	T	C	Mo17-chr4	245524595	0.700252	T	4.41588e-11	3631	1.36742	1.52583	0.472625	FALSE	yes	no	no	no	no	no	no	no	no	Zm00001eb208000	NA	-	1666	NA	NA	NA
B73-chr4	246319801	A	C	Mo17-chr4:245813212	33.3858	8.04477	0.805825	166	40	166	40	206	A	C	Mo17-chr4	245813212	0.805825	A	1.09328e-14	3632	1.33594	1.01534	0.568174	FALSE	no	no	yes	yes	no	no	no	no	no	Zm00001eb208120	NA	-	0	NA	NA	NA
B73-chr4	248129419	G	C	Mo17-chr4:247424415	23.1287	1.40783	0.942623	115	7	115	7	122	G	C	Mo17-chr4	247424415	0.942623	G	2.82118e-21	3633	1.58192	1.18435	0.571861	FALSE	no	no	yes	yes	no	no	no	no	no	Zm00001eb209170	NA	-	0	NA	NA	NA
B73-chr4	248129523	G	C	Mo17-chr4:247424557	20.5142	3.21791	0.864407	102	16	102	16	118	G	C	Mo17-chr4	247424557	0.864407	G	1.42078e-11	3634	1.51953	1.15236	0.56871	FALSE	no	no	yes	yes	no	no	no	no	no	Zm00001eb209170	NA	-	0	NA	NA	NA
B73-chr4	248805945	C	G	Mo17-chr4:248139819	26.3466	10.2571	0.71978	131	51	131	51	182	C	G	Mo17-chr4	248139819	0.71978	C	0.000286224	3635	1.4696	1.5269	0.49044	FALSE	no	no	no	no	no	no	no	no	yes	NA	NA	NA	NA	NA	NA	NA
B73-chr4	249256245	C	T	Mo17-chr4:248492602	17.6985	0.804477	0.956522	88	4	88	4	92	C	T	Mo17-chr4	248492602	0.956522	C	1.19997e-16	3636	1.54175	1.58107	0.493704	FALSE	no	no	yes	no	no	no	yes	no	no	Zm00001eb209850	NA	-	0	NA	NA	NA
B73-chr4	249280509	A	T	Mo17-chr4:248534773	62.3469	26.1455	0.704545	310	130	310	130	440	A	T	Mo17-chr4	248534773	0.704545	A	1.51001e-13	3637	1.33426	1.55188	0.462299	FALSE	no	no	no	no	no	no	no	no	yes	NA	NA	NA	NA	NA	NA	NA
B73-chr5	2041371	G	T	Mo17-chr5:1613313	59.129	26.5477	0.690141	294	132	294	132	426	G	T	Mo17-chr5	1613313	0.690141	G	1.10206e-10	3933	1.40968	1.13595	0.553766	FALSE	no	no	yes	no	yes	no	no	no	no	Zm00001eb211260	NA	+	0	NA	NA	NA
B73-chr5	2041455	C	A	Mo17-chr5:1613397	60.5369	26.3466	0.696759	301	131	301	131	432	C	A	Mo17-chr5	1613397	0.696759	C	6.07085e-12	3934	1.35112	1.10726	0.549597	FALSE	no	no	yes	no	yes	no	no	no	no	Zm00001eb211260	NA	+	0	NA	NA	NA
B73-chr5	2041626	C	A	Mo17-chr5:1613568	27.1511	10.056	0.729729	135	50	135	50	185	C	A	Mo17-chr5	1613568	0.72973	C	3.24606e-05	3935	1.23053	1.05195	0.53912	FALSE	no	no	yes	no	yes	no	no	no	no	Zm00001eb211260	NA	+	0	NA	NA	NA
B73-chr5	2082865	T	C	Mo17-chr5:1620208	14.0783	3.21791	0.813953	70	16	70	16	86	T	C	Mo17-chr5	1620208	0.813953	T	0.000651042	3936	1.19927	1.33277	0.473637	FALSE	no	yes	no	no	no	no	no	no	no	Zm00001eb211280	NA	+	370	NA	NA	NA
B73-chr5	2586428	C	G	Mo17-chr5:2251105	40.0227	12.6705	0.759542	199	63	199	63	262	C	G	Mo17-chr5	2251105	0.759542	C	9.69289e-13	3938	1.85887	1.90672	0.493647	FALSE	yes	no	no	no	no	no	no	no	no	Zm00001eb211620	NA	-	3199	NA	NA	NA
B73-chr5	2591356	A	G	Mo17-chr5:2254907	37.207	17.0951	0.685185	185	85	185	85	270	A	G	Mo17-chr5	2254907	0.685185	A	9.84118e-05	3939	1.4434	1.00453	0.589642	FALSE	no	no	yes	no	no	yes	no	no	no	Zm00001eb211650	NA	+	0	NA	NA	NA
B73-chr5	2591496	C	G	Mo17-chr5:2255687	25.341	9.4526	0.728324	126	47	126	47	173	C	G	Mo17-chr5	2255687	0.728324	C	0.00016543	3940	1.43911	1.27542	0.530152	FALSE	no	no	yes	no	no	yes	no	no	no	Zm00001eb211650	NA	+	0	NA	NA	NA
B73-chr5	2624390	A	G	Mo17-chr5:2279185	29.3634	12.2683	0.705313	146	61	146	61	207	A	G	Mo17-chr5	2279185	0.705314	A	0.000364189	3941	1.70454	1.79806	0.486651	FALSE	no	no	no	no	no	no	no	yes	no	Zm00001eb211680	NA	+	381	NA	NA	NA
B73-chr5	2624483	A	C	Mo17-chr5:2279243	25.9444	8.64812	0.75	129	43	129	43	172	A	C	Mo17-chr5	2279243	0.75	A	4.90604e-06	3942	1.75609	1.8053	0.493092	FALSE	no	no	no	no	no	no	no	yes	no	Zm00001eb211680	NA	+	474	NA	NA	NA
B73-chr5	2641796	G	A	Mo17-chr5:2380505	46.4585	22.1231	0.677419	231	110	231	110	341	G	A	Mo17-chr5	2380505	0.677419	G	3.40664e-06	3943	0.964563	1.36233	0.414528	FALSE	no	no	no	no	no	no	no	no	yes	NA	NA	NA	NA	NA	NA	NA
B73-chr5	2679548	A	C	Mo17-chr5:2474193	21.7209	7.64253	0.739726	108	38	108	38	146	A	C	Mo17-chr5	2474193	0.739726	A	0.000857942	3948	2.05118	2.15489	0.487672	FALSE	no	no	yes	yes	no	no	no	no	no	Zm00001eb211740	NA	-	0	NA	NA	NA
B73-chr5	2695295	G	A	Mo17-chr5:2479960	39.4194	9.85484	0.8	196	49	196	49	245	G	A	Mo17-chr5	2479960	0.8	G	2.7712e-17	3949	1.6107	1.39236	0.536353	FALSE	no	yes	no	no	no	no	no	no	no	Zm00001eb211760	NA	-	690	NA	NA	NA
B73-chr5	2695382	C	T	Mo17-chr5:2480064	37.0059	15.8884	0.69962	184	79	184	79	263	C	T	Mo17-chr5	2480064	0.69962	C	6.44731e-06	3950	1.62474	1.35924	0.544488	FALSE	no	yes	no	no	no	no	no	no	no	Zm00001eb211760	NA	-	777	NA	NA	NA
B73-chr5	2717272	A	G	Mo17-chr5:2528615	84.47	1.60895	0.981308	420	8	420	8	428	A	G	Mo17-chr5	2528615	0.981308	A	1.00655e-109	3951	1.50225	1.57719	0.487833	FALSE	yes	no	no	no	no	no	no	yes	no	Zm00001eb211770	NA	-	1433	Zm00001eb211780	381	-
B73-chr5	2776331	T	A	Mo17-chr5:2572993	30.1679	2.41343	0.925926	150	12	150	12	162	T	A	Mo17-chr5	2572993	0.925926	T	7.36039e-27	3952	1.58858	1.39864	0.531792	FALSE	no	no	no	no	no	no	no	no	yes	NA	NA	NA	NA	NA	NA	NA
B73-chr5	2776406	G	A	Mo17-chr5:2573069	28.5589	1.60895	0.946667	142	8	142	8	150	G	A	Mo17-chr5	2573069	0.946667	G	3.28286e-28	3953	1.58052	1.42206	0.526388	FALSE	no	no	no	no	no	no	no	no	yes	NA	NA	NA	NA	NA	NA	NA
B73-chr5	2815396	T	A	Mo17-chr5:2579191	10.8604	1.60895	0.870968	54	8	54	8	62	T	A	Mo17-chr5	2579191	0.870968	T	0.000298707	3954	1.42235	1.48767	0.488777	FALSE	no	no	no	no	no	no	no	no	yes	NA	NA	NA	NA	NA	NA	NA
B73-chr5	2815481	A	T	Mo17-chr5:2579276	10.8604	0.402238	0.964286	54	2	54	2	56	A	T	Mo17-chr5	2579276	0.964286	A	5.5688e-09	3955	1.4798	1.46966	0.501719	FALSE	no	no	no	no	no	no	no	no	yes	NA	NA	NA	NA	NA	NA	NA
B73-chr5	2817302	C	G	Mo17-chr2:204276159	14.4806	0.402238	0.972973	72	2	72	2	74	C	G	Mo17-chr2	204276159	0.972973	C	3.00501e-14	3956	1.53248	1.38168	0.525873	FALSE	no	no	no	no	no	no	no	no	yes	NA	NA	NA	NA	NA	NA	NA
B73-chr5	3081243	G	T	Mo17-chr5:2683371	69.185	7.03917	0.907652	344	35	344	35	379	G	T	Mo17-chr5	2683371	0.907652	G	3.185e-61	3959	1.57137	1.80092	0.465964	FALSE	yes	no	no	no	no	no	no	no	no	Zm00001eb212010	NA	+	2199	NA	NA	NA
B73-chr5	3081321	C	A	Mo17-chr5:2683405	59.5313	7.03917	0.89426	296	35	296	35	331	C	A	Mo17-chr5	2683405	0.89426	C	1.04965e-48	3960	1.57456	1.79894	0.466744	FALSE	yes	no	no	no	no	no	no	no	no	Zm00001eb212010	NA	+	2121	NA	NA	NA
B73-chr5	3083447	A	C	Mo17-chr5:2705280	76.8275	31.7768	0.707408	382	158	382	158	540	A	C	Mo17-chr5	2705280	0.707407	A	3.79575e-18	3961	1.7019	1.73656	0.49496	FALSE	no	no	yes	yes	no	no	no	no	no	Zm00001eb212010	NA	+	0	NA	NA	NA
B73-chr5	3083522	C	G	Mo17-chr5:2705400	57.319	21.3186	0.728901	285	106	285	106	391	C	G	Mo17-chr5	2705400	0.7289	C	1.67925e-15	3962	1.68054	1.75734	0.48883	FALSE	no	no	yes	yes	no	no	no	no	no	Zm00001eb212010	NA	+	0	NA	NA	NA
B73-chr5	3202254	A	G	Mo17-chr5:2816887	162.303	118.459	0.57808	807	589	807	589	1396	A	G	Mo17-chr5	2816887	0.57808	A	0.000124319	3963	1.67544	1.65178	0.503557	FALSE	no	yes	no	no	no	no	no	no	no	Zm00001eb212120	NA	-	346	NA	NA	NA
B73-chr5	3690657	G	A	Mo17-chr5:3249278	26.5477	8.84924	0.75	132	44	132	44	176	G	A	Mo17-chr5	3249278	0.75	G	1.87572e-06	3964	1.88992	1.90891	0.497501	FALSE	no	yes	no	no	no	no	no	yes	no	Zm00001eb212460	NA	-	245	Zm00001eb212470	663	-
B73-chr5	4052364	C	A	Mo17-chr5:3510910	31.9779	5.02798	0.86413	159	25	159	25	184	C	A	Mo17-chr5	3510910	0.86413	C	3.12996e-20	3966	1.53242	1.18313	0.564313	FALSE	yes	no	no	no	no	no	no	no	no	Zm00001eb212650	NA	-	1312	NA	NA	NA
B73-chr5	4108936	T	C	Mo17-chr5:3633366	17.4974	0.603357	0.966667	87	3	87	3	90	T	C	Mo17-chr5	3633366	0.966667	T	1.86295e-17	3967	1.7581	1.68488	0.510633	FALSE	no	no	no	no	no	no	no	yes	no	Zm00001eb212700	NA	+	503	NA	NA	NA
B73-chr5	4127103	A	G	Mo17-chr5:3650509	12.2683	1.20671	0.910448	61	6	61	6	67	A	G	Mo17-chr5	3650509	0.910448	A	2.21092e-07	3968	1.48006	1.32004	0.528573	FALSE	no	no	yes	yes	no	no	no	no	no	Zm00001eb212710	NA	-	0	NA	NA	NA
B73-chr5	4264456	G	C	Mo17-chr5:3799307	16.4918	1.20671	0.931819	82	6	82	6	88	G	C	Mo17-chr5	3799307	0.931818	G	4.60603e-13	3969	1.48633	1.62485	0.477739	FALSE	no	no	no	no	no	no	no	no	yes	NA	NA	NA	NA	NA	NA	NA
B73-chr5	4264572	A	G	Mo17-chr5:3799918	20.313	3.41903	0.855932	101	17	101	17	118	A	G	Mo17-chr5	3799918	0.855932	A	9.00417e-11	3970	1.48313	1.49318	0.498311	FALSE	no	no	no	no	no	no	no	no	yes	NA	NA	NA	NA	NA	NA	NA
B73-chr5	4486597	A	G	Mo17-chr1:292821986	444.876	52.0899	0.895184	2212	259	2212	259	2471	A	G	Mo17-chr1	292821986	0.895184	A	0	3971	2.55473	1.86992	0.577386	FALSE	no	yes	no	no	no	no	no	no	no	Zm00001eb212890	NA	+	289	NA	NA	NA
B73-chr5	4486676	T	A	Mo17-chr1:292821901	341.5	37.4082	0.901274	1698	186	1698	186	1884	T	A	Mo17-chr1	292821901	0.901274	T	2.47845e-308	3972	2.63535	1.88418	0.583103	FALSE	no	yes	no	no	no	no	no	no	no	Zm00001eb212890	NA	+	210	NA	NA	NA
B73-chr5	4603919	A	T	Mo17-chr5:4236340	14.8828	3.41903	0.813186	74	17	74	17	91	A	T	Mo17-chr5	4236340	0.813187	A	0.00024273	3976	1.18022	1.35082	0.466298	FALSE	no	yes	no	no	no	no	no	no	no	Zm00001eb213000	NA	-	413	NA	NA	NA
B73-chr5	4609400	C	T	Mo17-chr5:4245305	16.4918	2.01119	0.891305	82	10	82	10	92	C	T	Mo17-chr5	4245305	0.891304	C	4.95965e-10	3977	1.84538	1.7169	0.518034	FALSE	no	no	yes	no	no	yes	no	no	no	Zm00001eb213010	NA	+	0	NA	NA	NA
B73-chr5	5235638	G	T	Mo17-chr5:4891152	92.5148	49.2742	0.652482	460	245	460	245	705	G	T	Mo17-chr5	4891152	0.652482	G	1.05186e-11	3979	1.83242	1.52088	0.546453	FALSE	no	no	no	no	no	no	no	no	yes	NA	NA	NA	NA	NA	NA	NA
B73-chr5	5235720	G	A	Mo17-chr5:4891749	62.3469	2.01119	0.96875	310	10	310	10	320	G	A	Mo17-chr5	4891749	0.96875	G	1.28192e-74	3980	1.86546	1.32826	0.584102	FALSE	no	no	no	no	no	no	no	no	yes	NA	NA	NA	NA	NA	NA	NA
B73-chr5	5276345	A	G	Mo17-chr5:4980126	76.2242	36.8048	0.674377	379	183	379	183	562	A	G	Mo17-chr5	4980126	0.674377	A	2.96942e-12	3981	1.54597	1.84603	0.455769	FALSE	no	no	no	no	no	no	no	no	yes	NA	NA	NA	NA	NA	NA	NA
B73-chr5	5935904	C	A	Mo17-chr5:5766566	63.5536	37.8104	0.626984	316	188	316	188	504	C	A	Mo17-chr5	5766566	0.626984	C	0.000842483	3985	1.39593	1.84773	0.430357	FALSE	yes	no	no	no	no	no	no	no	no	Zm00001eb213830	NA	+	3929	NA	NA	NA
B73-chr5	5937949	A	T	Mo17-chr5:5768411	81.6544	32.5813	0.714789	406	162	406	162	568	A	T	Mo17-chr5	5768411	0.714789	A	5.99588e-21	3986	1.62776	2.14124	0.431881	FALSE	yes	no	no	no	no	no	no	no	no	Zm00001eb213830	NA	+	1884	NA	NA	NA
B73-chr5	5985844	T	C	Mo17-chr1:286292819	22.1231	2.01119	0.916667	110	10	110	10	120	T	C	Mo17-chr1	286292819	0.916667	T	1.2545e-17	3987	1.7263	1.68967	0.505362	FALSE	no	no	yes	no	yes	no	no	no	no	Zm00001eb213860	NA	-	0	NA	NA	NA
B73-chr5	5986133	G	A	Mo17-chr1:286292506	45.8552	20.7153	0.688822	228	103	228	103	331	G	A	Mo17-chr1	286292506	0.688822	G	4.40189e-07	3988	1.7362	1.70899	0.503949	FALSE	no	no	yes	no	no	yes	no	no	no	Zm00001eb213860	NA	-	0	NA	NA	NA
B73-chr5	6137972	C	G	Mo17-chr5:5886331	118.66	13.0727	0.900763	590	65	590	65	655	C	G	Mo17-chr5	5886331	0.900763	C	3.95142e-104	3989	1.50874	1.41454	0.516112	FALSE	yes	no	no	no	no	no	no	no	no	Zm00001eb213920	NA	+	1761	NA	NA	NA
B73-chr5	6167462	T	C	Mo17-chr5:5921326	80.6488	37.6093	0.681973	401	187	401	187	588	T	C	Mo17-chr5	5921326	0.681973	T	1.27956e-14	3990	2.05497	1.50722	0.576884	FALSE	yes	no	no	no	no	no	no	no	no	Zm00001eb213950	NA	-	3389	NA	NA	NA
B73-chr5	6281244	C	T	Mo17-chr5:5994786	19.9108	3.62014	0.846154	99	18	99	18	117	C	T	Mo17-chr5	5994786	0.846154	C	9.1721e-10	3993	1.36802	1.16343	0.540411	FALSE	no	yes	no	no	no	no	no	no	no	Zm00001eb214000	NA	+	234	NA	NA	NA
B73-chr5	6325635	C	T	Mo17-chr5:6014311	152.448	48.2686	0.759519	758	240	758	240	998	C	T	Mo17-chr5	6014311	0.759519	C	1.62044e-60	3995	1.53549	1.39561	0.523862	FALSE	yes	no	no	no	no	no	no	no	no	Zm00001eb214040	NA	+	2509	NA	NA	NA
B73-chr5	6325720	T	C	Mo17-chr5:6014339	90.9058	49.2742	0.648493	452	245	452	245	697	T	C	Mo17-chr5	6014339	0.648494	T	9.57231e-11	3996	1.5818	1.39714	0.530994	FALSE	yes	no	no	no	no	no	no	no	no	Zm00001eb214040	NA	+	2424	NA	NA	NA
B73-chr5	6789408	T	C	Mo17-chr5:6361015	10.2571	1.20671	0.894737	51	6	51	6	57	T	C	Mo17-chr5	6361015	0.894737	T	9.32502e-05	3997	1.06837	1.46476	0.421759	FALSE	yes	no	no	no	no	no	no	no	no	Zm00001eb214250	NA	-	2220	NA	NA	NA
B73-chr5	6805599	T	A	Mo17-chr5:6397337	37.207	14.8828	0.714286	185	74	185	74	259	T	A	Mo17-chr5	6397337	0.714286	T	2.73984e-07	3998	2.00899	1.93192	0.509779	FALSE	no	no	no	no	no	no	no	no	yes	NA	NA	NA	NA	NA	NA	NA
B73-chr5	7129199	G	A	Mo17-chr5:6714275	38.0115	9.25148	0.804255	189	46	189	46	235	G	A	Mo17-chr5	6714275	0.804255	G	4.71302e-17	4000	2.10986	1.95069	0.519599	FALSE	yes	no	no	no	no	no	no	yes	no	Zm00001eb214540	NA	-	3806	Zm00001eb214550	972	+
B73-chr5	7129575	G	A	Mo17-chr5:6714706	72.4029	38.0115	0.655738	360	189	360	189	549	G	A	Mo17-chr5	6714706	0.655738	G	1.08011e-08	4001	2.10418	2.22771	0.485741	FALSE	yes	no	no	no	no	no	no	no	no	Zm00001eb214540	NA	-	4182	NA	NA	NA
B73-chr5	7130795	G	T	Mo17-chr5:6715832	44.6484	17.6985	0.716129	222	88	222	88	310	G	T	Mo17-chr5	6715832	0.716129	G	1.06563e-09	4002	1.57594	1.69739	0.481449	FALSE	no	no	yes	no	no	yes	no	no	no	Zm00001eb214560	NA	+	0	NA	NA	NA
B73-chr5	7340627	T	C	Mo17-chr5:6870495	44.2462	5.43022	0.890688	220	27	220	27	247	T	C	Mo17-chr5	6870495	0.890688	T	1.89472e-34	4003	1.4745	1.37765	0.516978	FALSE	no	yes	no	no	no	no	no	no	no	Zm00001eb214670	NA	-	837	NA	NA	NA
B73-chr5	7418118	T	C	Mo17-chr5:6949309	25.7432	6.63693	0.795031	128	33	128	33	161	T	C	Mo17-chr5	6949309	0.795031	T	2.26313e-09	4004	1.26064	1.18536	0.515389	FALSE	yes	no	no	no	no	no	no	no	no	Zm00001eb214750	NA	+	3802	NA	NA	NA
B73-chr5	7551702	C	G	Mo17-chr5:7004998	17.2962	3.21791	0.843137	86	16	86	16	102	C	G	Mo17-chr5	7004998	0.843137	C	9.48754e-08	4005	1.62173	1.22889	0.568904	FALSE	yes	no	no	no	no	no	no	no	no	Zm00001eb214780	NA	-	1489	NA	NA	NA
B73-chr5	7722609	C	T	Mo17-chr5:7218915	15.6873	3.62014	0.8125	78	18	78	18	96	C	T	Mo17-chr5	7218915	0.8125	C	5.3996e-05	4006	1.28937	1.26728	0.504321	FALSE	no	no	no	no	no	no	no	yes	no	Zm00001eb214910	NA	+	244	NA	NA	NA
B73-chr5	8019330	C	G	Mo17-chr5:7392460	22.7265	8.24588	0.733767	113	41	113	41	154	C	G	Mo17-chr5	7392460	0.733766	C	0.000852151	4007	1.78627	1.9584	0.477016	FALSE	no	no	no	no	no	no	no	no	yes	NA	NA	NA	NA	NA	NA	NA
B73-chr5	8020426	C	T	Mo17-chr5:7393622	18.1007	3.41903	0.841121	90	17	90	17	107	C	T	Mo17-chr5	7393622	0.841121	C	3.5707e-08	4008	1.7845	1.92192	0.481462	FALSE	no	no	no	no	no	no	no	no	yes	NA	NA	NA	NA	NA	NA	NA
B73-chr5	8462602	T	C	Mo17-chr5:7866663	23.1287	6.63693	0.777027	115	33	115	33	148	T	C	Mo17-chr5	7866663	0.777027	T	9.5972e-07	4011	1.94661	2.19265	0.470279	FALSE	no	yes	no	no	no	no	no	yes	no	Zm00001eb215220	NA	-	133	Zm00001eb215230	290	+
B73-chr5	8462678	C	G	Mo17-chr5:7866964	26.95	7.03917	0.7929	134	35	134	35	169	C	G	Mo17-chr5	7866964	0.792899	C	8.17148e-10	4012	1.90976	2.0884	0.477659	FALSE	no	yes	no	no	no	no	no	yes	no	Zm00001eb215220	NA	-	209	Zm00001eb215230	366	+
B73-chr5	8463149	T	A	Mo17-chr5:7867483	162.303	115.845	0.583513	807	576	807	576	1383	T	A	Mo17-chr5	7867483	0.583514	T	9.85778e-06	4013	1.78258	1.912	0.482485	FALSE	no	yes	no	no	no	no	no	yes	no	Zm00001eb215220	NA	-	680	Zm00001eb215230	837	+
B73-chr5	8481722	C	A	Mo17-chr5:7871036	93.9226	20.5142	0.820738	467	102	467	102	569	C	A	Mo17-chr5	7871036	0.820738	C	2.29088e-53	4014	1.53039	1.33461	0.534167	FALSE	no	yes	no	no	no	no	no	no	no	Zm00001eb215240	NA	-	348	NA	NA	NA
B73-chr5	8481891	C	T	Mo17-chr5:7871290	133.342	11.866	0.918283	663	59	663	59	722	C	T	Mo17-chr5	7871290	0.918283	C	3.14392e-128	4015	1.65707	1.35907	0.549401	FALSE	no	yes	no	no	no	no	no	no	no	Zm00001eb215240	NA	-	517	NA	NA	NA
B73-chr5	8481983	G	A	Mo17-chr5:7871481	87.0846	26.7488	0.765018	433	133	433	133	566	G	A	Mo17-chr5	7871481	0.765018	G	3.35222e-34	4016	1.71989	1.43892	0.544475	FALSE	no	yes	no	no	no	no	no	no	no	Zm00001eb215240	NA	-	609	NA	NA	NA
B73-chr5	8976405	T	C	Mo17-chr5:8363921	66.5704	36.0003	0.64902	331	179	331	179	510	T	C	Mo17-chr5	8363921	0.64902	T	7.69229e-07	4018	2.00638	1.65377	0.548168	FALSE	no	yes	no	no	no	no	no	yes	no	Zm00001eb215450	NA	-	594	Zm00001eb215460	872	-
B73-chr5	9294939	T	C	Mo17-chr5:8807692	151.443	45.8552	0.767584	753	228	753	228	981	T	C	Mo17-chr5	8807692	0.767584	T	1.39223e-63	4019	2.35329	1.69214	0.581715	FALSE	no	no	no	no	no	no	no	no	yes	NA	NA	NA	NA	NA	NA	NA
B73-chr5	9295031	G	A	Mo17-chr5:8807764	102.571	39.4194	0.72238	510	196	510	196	706	G	A	Mo17-chr5	8807764	0.72238	G	2.33794e-29	4020	2.33188	1.70827	0.577177	FALSE	no	no	no	no	no	no	no	no	yes	NA	NA	NA	NA	NA	NA	NA
B73-chr5	10028697	T	A	Mo17-chr5:9186278	47.8664	20.313	0.702065	238	101	238	101	339	T	A	Mo17-chr5	9186278	0.702065	T	3.5453e-09	4021	1.72583	1.77336	0.49321	FALSE	no	no	no	no	no	no	no	no	yes	NA	NA	NA	NA	NA	NA	NA
B73-chr5	10029162	C	T	Mo17-chr5:9186775	92.1126	32.5813	0.73871	458	162	458	162	620	C	T	Mo17-chr5	9186775	0.73871	C	8.03097e-30	4022	1.65915	1.79814	0.479898	FALSE	no	no	no	no	no	no	no	no	yes	NA	NA	NA	NA	NA	NA	NA
B73-chr5	10055344	G	A	Mo17-chr5:9191966	86.2801	52.0899	0.623546	429	259	429	259	688	G	A	Mo17-chr5	9191966	0.623547	G	3.81262e-06	4023	1.52467	1.66492	0.478014	FALSE	no	no	no	no	no	no	no	no	yes	NA	NA	NA	NA	NA	NA	NA
B73-chr5	10177654	G	C	Mo17-chr5:9270450	58.3245	10.6593	0.845481	290	53	290	53	343	G	C	Mo17-chr5	9270450	0.845481	G	1.58917e-36	4024	1.89215	2.06597	0.478042	FALSE	yes	no	no	no	no	no	no	no	no	Zm00001eb215790	NA	-	3746	NA	NA	NA
B73-chr5	10575738	C	G	Mo17-chr1:273683401	34.1903	7.03917	0.829268	170	35	170	35	205	C	G	Mo17-chr1	273683401	0.829268	C	8.40278e-18	4025	1.57937	2.04787	0.435419	FALSE	no	yes	no	no	no	no	no	no	no	Zm00001eb216000	NA	-	256	NA	NA	NA
B73-chr5	10575829	G	A	Mo17-chr1:273683485	26.1455	6.63693	0.797546	130	33	130	33	163	G	A	Mo17-chr1	273683485	0.797546	G	8.71667e-10	4026	1.55872	2.04135	0.432969	FALSE	no	yes	no	no	no	no	no	no	no	Zm00001eb216000	NA	-	347	NA	NA	NA
B73-chr5	10703207	G	C	Mo17-chr5:9739473	35.5981	14.8828	0.70518	177	74	177	74	251	G	C	Mo17-chr5	9739473	0.705179	G	7.32667e-06	4027	1.69961	1.2939	0.567766	FALSE	yes	no	no	no	no	no	no	no	no	Zm00001eb216050	NA	+	2108	NA	NA	NA
B73-chr5	12277494	A	G	Mo17-chr5:11322289	68.9839	32.9835	0.676529	343	164	343	164	507	A	G	Mo17-chr5	11322289	0.676529	A	4.29134e-11	4028	1.27711	1.36098	0.484104	FALSE	no	no	yes	yes	no	no	no	no	no	Zm00001eb216590	NA	-	0	NA	NA	NA
B73-chr5	12277601	T	G	Mo17-chr5:11322369	50.682	19.1063	0.726225	252	95	252	95	347	T	G	Mo17-chr5	11322369	0.726225	T	5.9723e-13	4029	1.32407	1.41198	0.483935	FALSE	no	yes	no	no	no	no	no	no	no	Zm00001eb216590	NA	-	64	NA	NA	NA
B73-chr5	12391750	C	G	Mo17-chr5:11463153	19.1063	4.42462	0.811966	95	22	95	22	117	C	G	Mo17-chr5	11463153	0.811966	C	5.90223e-07	4030	1.95506	2.1656	0.474454	FALSE	no	no	no	no	no	no	no	yes	no	Zm00001eb216610	NA	-	563	NA	NA	NA
B73-chr5	12398544	T	C	Mo17-chr5:11470000	72.0006	38.6149	0.650909	358	192	358	192	550	T	C	Mo17-chr5	11470000	0.650909	T	6.06602e-08	4031	1.62553	1.9038	0.460579	FALSE	yes	no	no	no	no	no	no	no	no	Zm00001eb216610	NA	-	3220	NA	NA	NA
B73-chr5	12398645	C	T	Mo17-chr5:11470090	85.4756	43.6429	0.661993	425	217	425	217	642	C	T	Mo17-chr5	11470090	0.661994	C	4.54242e-12	4032	1.57017	1.90795	0.451442	FALSE	yes	no	no	no	no	no	no	no	no	Zm00001eb216610	NA	-	3321	NA	NA	NA
B73-chr5	12398734	A	G	Mo17-chr5:11470189	70.3917	40.6261	0.634058	350	202	350	202	552	A	G	Mo17-chr5	11470189	0.634058	A	1.79191e-05	4033	1.49647	1.92727	0.437087	FALSE	yes	no	no	no	no	no	no	no	no	Zm00001eb216610	NA	-	3410	NA	NA	NA
B73-chr5	12858486	G	A	Mo17-chr5:12106061	16.4918	4.62574	0.780953	82	23	82	23	105	G	A	Mo17-chr5	12106061	0.780952	G	0.000793257	4034	1.64028	1.77299	0.48056	FALSE	no	no	no	no	no	no	no	yes	no	Zm00001eb216860	NA	-	544	NA	NA	NA
B73-chr5	12858570	T	C	Mo17-chr5:12106190	19.9108	6.23469	0.761539	99	31	99	31	130	T	C	Mo17-chr5	12106190	0.761538	T	0.000242645	4035	1.65286	1.77769	0.481807	FALSE	no	no	no	no	no	no	no	yes	no	Zm00001eb216860	NA	-	460	NA	NA	NA
B73-chr5	12858911	T	A	Mo17-chr5:12106530	27.3522	11.2627	0.708333	136	56	136	56	192	T	A	Mo17-chr5	12106530	0.708333	T	0.000828858	4036	1.80094	1.70902	0.513095	FALSE	no	no	no	no	no	no	no	yes	no	Zm00001eb216860	NA	-	119	NA	NA	NA
B73-chr5	13092404	C	G	Mo17-chr5:12402614	21.7209	6.43581	0.771429	108	32	108	32	140	C	G	Mo17-chr5	12402614	0.771429	C	9.94267e-06	4037	1.78627	1.72996	0.508007	FALSE	no	yes	no	no	no	no	no	no	no	Zm00001eb216950	NA	-	11	NA	NA	NA
B73-chr5	13681455	A	T	Mo17-chr5:13067418	21.3186	5.2291	0.80303	106	26	106	26	132	A	T	Mo17-chr5	13067418	0.80303	A	1.28973e-07	4038	1.40948	1.40068	0.501567	FALSE	no	no	no	no	no	no	no	yes	no	Zm00001eb217110	NA	-	420	NA	NA	NA
B73-chr5	13799114	C	G	Mo17-chr5:13179415	15.2851	0.603357	0.962025	76	3	76	3	79	C	G	Mo17-chr5	13179415	0.962025	C	2.8777e-14	4039	1.55632	1.56337	0.498871	FALSE	yes	no	no	no	no	no	no	no	no	Zm00001eb217170	NA	-	1825	NA	NA	NA
B73-chr5	13821110	G	A	Mo17-chr5:13201849	63.7548	7.44141	0.89548	317	37	317	37	354	G	A	Mo17-chr5	13201849	0.89548	G	9.44778e-53	4040	1.8888	1.69526	0.527	FALSE	yes	no	no	no	no	no	no	no	no	Zm00001eb217190	NA	+	1863	NA	NA	NA
B73-chr5	13821249	G	T	Mo17-chr5:13203214	56.7156	3.62014	0.94	282	18	282	18	300	G	T	Mo17-chr5	13203214	0.94	G	3.29892e-58	4041	1.85129	1.49943	0.552506	FALSE	yes	no	no	no	no	no	no	no	no	Zm00001eb217190	NA	+	1724	NA	NA	NA
B73-chr5	13821346	G	C	Mo17-chr5:13203307	32.7824	3.21791	0.910614	163	16	163	16	179	G	C	Mo17-chr5	13203307	0.910615	G	3.48851e-27	4042	1.85787	1.49104	0.554768	FALSE	yes	no	no	no	no	no	no	no	no	Zm00001eb217190	NA	+	1627	NA	NA	NA
B73-chr5	13917903	G	T	Mo17-chr5:13312143	31.1735	11.6649	0.7277	155	58	155	58	213	G	T	Mo17-chr5	13312143	0.7277	G	2.08833e-06	4043	1.22451	1.10449	0.525766	FALSE	yes	no	no	no	no	no	no	no	no	Zm00001eb217220	NA	-	1204	NA	NA	NA
B73-chr5	13917983	G	A	Mo17-chr5:13312210	27.7544	10.4582	0.726315	138	52	138	52	190	G	A	Mo17-chr5	13312210	0.726316	G	3.56841e-05	4044	1.23069	1.0759	0.533552	FALSE	yes	no	no	no	no	no	no	no	no	Zm00001eb217220	NA	-	1284	NA	NA	NA
B73-chr5	14345652	C	G	Mo17-chr5:13786493	19.5086	4.82686	0.801653	97	24	97	24	121	C	G	Mo17-chr5	13786493	0.801653	C	1.54571e-06	4047	1.827	1.24215	0.595279	FALSE	no	no	no	no	no	no	no	no	yes	NA	NA	NA	NA	NA	NA	NA
B73-chr5	15259392	G	A	Mo17-chr5:14575320	22.7265	7.84365	0.743421	113	39	113	39	152	G	A	Mo17-chr5	14575320	0.743421	G	0.000220593	4048	1.89952	1.74045	0.521851	FALSE	no	no	yes	yes	no	no	no	no	no	Zm00001eb217880	NA	+	0	NA	NA	NA
B73-chr5	15729503	C	A	Mo17-chr5:15014147	18.503	5.02798	0.786325	92	25	92	25	117	C	A	Mo17-chr5	15014147	0.786325	C	4.21236e-05	4049	1.62211	1.27845	0.559241	FALSE	no	no	no	no	no	no	no	yes	no	Zm00001eb218030	NA	-	291	NA	NA	NA
B73-chr5	16144897	T	A	Mo17-chr5:15369328	39.2182	17.8996	0.68662	195	89	195	89	284	T	A	Mo17-chr5	15369328	0.68662	T	2.53039e-05	4052	1.53781	1.97372	0.437932	FALSE	yes	no	no	no	no	no	no	no	no	Zm00001eb218240	NA	-	2195	NA	NA	NA
B73-chr5	16145037	C	G	Mo17-chr5:15369456	31.5757	11.866	0.726852	157	59	157	59	216	C	G	Mo17-chr5	15369456	0.726852	C	1.80382e-06	4053	1.55695	1.95552	0.443263	FALSE	yes	no	no	no	no	no	no	no	no	Zm00001eb218240	NA	-	2335	NA	NA	NA
B73-chr5	16147470	G	A	Mo17-chr5:15393940	23.5309	8.04477	0.745223	117	40	117	40	157	G	A	Mo17-chr5	15393940	0.745223	G	8.52427e-05	4054	2.10223	2.10808	0.499306	FALSE	yes	no	no	no	no	no	no	yes	no	Zm00001eb218240	NA	-	4768	Zm00001eb218250	233	-
B73-chr5	16369731	A	G	Mo17-chr5:15590328	13.6761	2.21231	0.86076	68	11	68	11	79	A	G	Mo17-chr5	15590328	0.860759	A	6.16294e-06	4055	1.43195	1.30396	0.52339	FALSE	no	no	yes	no	no	yes	no	no	no	Zm00001eb218390	NA	+	0	NA	NA	NA
B73-chr5	16518449	C	A	Mo17-chr5:15849598	8.64812	0.402238	0.955556	43	2	43	2	45	C	A	Mo17-chr5	15849598	0.955556	C	8.4501e-06	4056	1.46944	1.35452	0.520346	FALSE	no	no	yes	yes	no	no	no	no	no	Zm00001eb218430	NA	+	0	NA	NA	NA
B73-chr5	16518546	C	G	Mo17-chr5:15849604	8.04477	0.603357	0.930233	40	3	40	3	43	C	G	Mo17-chr5	15849604	0.930233	C	0.000479324	4057	1.51338	1.35499	0.527609	FALSE	no	no	yes	yes	no	no	no	no	no	Zm00001eb218430	NA	+	0	NA	NA	NA
B73-chr5	16724715	C	T	Mo17-chr5:15976085	19.7097	4.02238	0.830509	98	20	98	20	118	C	T	Mo17-chr5	15976085	0.830508	C	1.55385e-08	4058	1.50054	1.20446	0.55473	FALSE	no	yes	no	no	no	no	no	no	no	Zm00001eb218470	NA	-	156	NA	NA	NA
B73-chr5	16805728	C	T	Mo17-chr5:15998639	18.7041	3.21791	0.853211	93	16	93	16	109	C	T	Mo17-chr5	15998639	0.853211	C	2.10812e-09	4059	1.23607	1.48411	0.454408	FALSE	no	yes	no	no	no	no	no	no	no	Zm00001eb218490	NA	+	282	NA	NA	NA
B73-chr5	17695822	C	G	Mo17-chr5:16836521	16.2906	0.804477	0.952941	81	4	81	4	85	C	G	Mo17-chr5	16836521	0.952941	C	1.19049e-14	4060	1.66315	1.26648	0.5677	FALSE	no	no	no	no	no	no	no	no	yes	NA	NA	NA	NA	NA	NA	NA
B73-chr5	17695898	G	A	Mo17-chr5:16836597	13.0727	0.804477	0.942029	65	4	65	4	69	G	A	Mo17-chr5	16836597	0.942029	G	3.9475e-10	4061	1.64342	1.2719	0.563718	FALSE	no	no	no	no	no	no	no	no	yes	NA	NA	NA	NA	NA	NA	NA
B73-chr5	17990950	T	C	Mo17-chr5:17028640	21.7209	5.43022	0.8	108	27	108	27	135	T	C	Mo17-chr5	17028640	0.8	T	1.26042e-07	4062	1.45441	1.70157	0.460843	FALSE	no	no	no	no	no	no	no	no	yes	NA	NA	NA	NA	NA	NA	NA
B73-chr5	18000923	A	T	Mo17-chr5:17032617	18.7041	5.63134	0.768595	93	28	93	28	121	A	T	Mo17-chr5	17032617	0.768595	A	0.000327848	4063	1.5938	1.70469	0.48319	FALSE	yes	no	no	no	no	no	no	no	no	Zm00001eb218730	NA	+	4349	NA	NA	NA
B73-chr5	18005062	C	G	Mo17-chr5:17062651	45.2518	18.3018	0.712026	225	91	225	91	316	C	G	Mo17-chr5	17062651	0.712025	C	2.02453e-09	4064	1.94859	1.86546	0.510898	FALSE	no	yes	no	no	no	no	no	no	no	Zm00001eb218730	NA	+	210	NA	NA	NA
B73-chr5	19438822	C	T	Mo17-chr9:34486129	16.4918	0.402238	0.976191	82	2	82	2	84	C	T	Mo17-chr9	34486129	0.97619	C	3.38656e-17	4065	1.55715	1.40083	0.526424	FALSE	no	no	yes	no	yes	no	no	no	no	Zm00001eb219180	NA	+	0	NA	NA	NA
B73-chr5	19624081	G	C	Mo17-chr5:18454340	66.9727	36.2014	0.649123	333	180	333	180	513	G	C	Mo17-chr5	18454340	0.649123	G	6.45763e-07	4066	1.41664	1.06251	0.571422	FALSE	yes	no	no	no	no	no	no	no	no	Zm00001eb219240	NA	+	3814	NA	NA	NA
B73-chr5	19767612	C	T	Mo17-chr1:283509992	119.465	49.0731	0.708831	594	244	594	244	838	C	T	Mo17-chr1	283509992	0.708831	C	8.54281e-31	4067	1.73774	1.50592	0.535735	FALSE	no	no	no	no	no	no	no	no	yes	NA	NA	NA	NA	NA	NA	NA
B73-chr5	20533445	A	T	Mo17-chr5:19353729	23.5309	2.01119	0.92126	117	10	117	10	127	A	T	Mo17-chr5	19353729	0.92126	A	1.61426e-19	4068	1.48797	1.57921	0.485127	FALSE	no	no	yes	no	no	no	yes	no	no	Zm00001eb219560	NA	+	0	NA	NA	NA
B73-chr5	20616916	T	G	Mo17-chr5:19361589	63.9559	20.313	0.75895	318	101	318	101	419	T	G	Mo17-chr5	19361589	0.75895	T	7.19569e-23	4069	1.84627	1.79219	0.507432	FALSE	no	yes	no	no	no	no	no	no	no	Zm00001eb219580	NA	+	556	NA	NA	NA
B73-chr5	20617009	T	C	Mo17-chr5:19361677	51.4865	11.4638	0.817891	256	57	256	57	313	T	C	Mo17-chr5	19361677	0.817891	T	6.61694e-27	4070	1.87834	1.82287	0.507494	FALSE	no	yes	no	no	no	no	no	no	no	Zm00001eb219580	NA	+	463	NA	NA	NA
B73-chr5	20676316	T	C	Mo17-chr5:19439438	30.369	1.0056	0.967949	151	5	151	5	156	T	C	Mo17-chr5	19439438	0.967949	T	5.64524e-34	4071	1.42498	1.08038	0.568773	FALSE	no	no	no	no	no	no	no	yes	no	Zm00001eb219620	NA	-	13	NA	NA	NA
B73-chr5	20676407	A	C	Mo17-chr5:19439531	15.6873	1.81007	0.896552	78	9	78	9	87	A	C	Mo17-chr5	19439531	0.896552	A	1.10223e-09	4072	1.41412	1.09033	0.564642	FALSE	no	no	yes	no	yes	no	no	no	no	Zm00001eb219620	NA	-	0	NA	NA	NA
B73-chr5	21579425	C	A	Mo17-chr5:20440558	26.7488	7.24029	0.786982	133	36	133	36	169	C	A	Mo17-chr5	20440558	0.786982	C	3.1885e-09	4073	1.64135	1.35912	0.547032	FALSE	no	no	yes	no	no	yes	no	no	no	Zm00001eb219770	NA	+	0	NA	NA	NA
B73-chr5	22339333	A	C	Mo17-chr5:21404993	70.9951	32.5813	0.685437	353	162	353	162	515	A	C	Mo17-chr5	21404993	0.685437	A	6.64022e-13	4074	1.61179	1.56263	0.507743	FALSE	yes	no	no	no	no	no	no	no	no	Zm00001eb220040	NA	-	4729	NA	NA	NA
B73-chr5	22349493	G	A	Mo17-chr5:21406946	78.2353	47.0619	0.624398	389	234	389	234	623	G	A	Mo17-chr5	21406946	0.624398	G	2.87824e-05	4075	1.61522	1.5615	0.508456	FALSE	no	yes	no	no	no	no	no	no	no	Zm00001eb220050	NA	+	76	NA	NA	NA
B73-chr5	22939770	C	T	Mo17-chr5:22107512	15.6873	3.21791	0.829787	78	16	78	16	94	C	T	Mo17-chr5	22107512	0.829787	C	1.11284e-05	4076	1.61745	1.37987	0.539632	FALSE	yes	no	no	no	no	no	no	no	no	Zm00001eb220240	NA	+	1119	NA	NA	NA
B73-chr5	23309320	C	G	Mo17-chr1:227361958	109.61	32.5813	0.770863	545	162	545	162	707	C	G	Mo17-chr1	227361958	0.770863	C	8.43381e-46	4077	1.76262	1.42854	0.552345	FALSE	no	no	no	no	no	no	no	yes	no	Zm00001eb220340	NA	+	939	NA	NA	NA
B73-chr5	23376206	T	C	Mo17-chr5:22458618	25.1399	9.05036	0.735294	125	45	125	45	170	T	C	Mo17-chr5	22458618	0.735294	T	9.98496e-05	4078	1.42916	1.30405	0.522887	FALSE	no	no	no	no	no	no	no	no	yes	NA	NA	NA	NA	NA	NA	NA
B73-chr5	28633659	T	C	Mo17-chr5:27864755	13.6761	0.402238	0.971429	68	2	68	2	70	T	C	Mo17-chr5	27864755	0.971429	T	4.50225e-13	4080	1.39729	1.33457	0.51148	FALSE	yes	no	no	no	no	no	no	no	no	Zm00001eb221540	NA	+	2647	NA	NA	NA
B73-chr5	29260391	T	A	Mo17-chr5:28566694	13.2739	0.201119	0.985075	66	1	66	1	67	T	A	Mo17-chr5	28566694	0.985075	T	9.31245e-14	4081	1.71118	1.43599	0.54372	FALSE	yes	no	no	no	no	no	no	no	no	Zm00001eb221670	NA	-	1689	NA	NA	NA
B73-chr5	29260470	C	T	Mo17-chr5:28566773	12.0671	0.402238	0.967742	60	2	60	2	62	C	T	Mo17-chr5	28566773	0.967742	C	9.92479e-11	4082	1.68844	1.43339	0.540849	FALSE	yes	no	no	no	no	no	no	no	no	Zm00001eb221670	NA	-	1768	NA	NA	NA
B73-chr5	29641326	G	A	Mo17-chr5:28868995	51.0843	12.0671	0.808918	254	60	254	60	314	G	A	Mo17-chr5	28868995	0.808917	G	3.69348e-25	4083	1.62275	1.26139	0.562647	FALSE	no	no	no	no	no	no	no	no	yes	NA	NA	NA	NA	NA	NA	NA
B73-chr5	29641416	G	T	Mo17-chr5:28869084	44.2462	12.4694	0.780142	220	62	220	62	282	G	T	Mo17-chr5	28869084	0.780142	G	2.4597e-17	4084	1.61451	1.21233	0.571137	FALSE	no	no	no	no	no	no	no	no	yes	NA	NA	NA	NA	NA	NA	NA
B73-chr5	29945020	A	G	Mo17-chr5:29180650	22.1231	0.402238	0.982143	110	2	110	2	112	A	G	Mo17-chr5	29180650	0.982143	A	1.69348e-25	4085	0.700122	0.740827	0.485876	FALSE	no	no	no	no	no	no	no	no	yes	NA	NA	NA	NA	NA	NA	NA
B73-chr5	31204923	T	C	Mo17-chr5:30295136	25.7432	9.65372	0.727272	128	48	128	48	176	T	C	Mo17-chr5	30295136	0.727273	T	0.000142327	4086	1.58289	1.32126	0.545044	FALSE	no	no	no	no	no	no	no	yes	no	Zm00001eb221980	NA	+	345	NA	NA	NA
B73-chr5	31442539	C	A	Mo17-chr5:30756106	12.6705	2.21231	0.851351	63	11	63	11	74	C	A	Mo17-chr5	30756106	0.851351	C	9.65173e-05	4087	1.24566	1.32602	0.484375	FALSE	no	no	no	no	no	no	no	no	yes	NA	NA	NA	NA	NA	NA	NA
B73-chr5	31592247	A	G	Mo17-chr5:30881276	84.47	44.6484	0.654206	420	222	420	222	642	A	G	Mo17-chr5	30881276	0.654206	A	1.41962e-10	4088	1.88579	1.40339	0.573331	FALSE	no	no	no	no	no	no	no	yes	no	Zm00001eb222060	NA	-	734	NA	NA	NA
B73-chr5	31592348	C	G	Mo17-chr5:30881378	104.18	51.6876	0.668388	518	257	518	257	775	C	G	Mo17-chr5	30881378	0.668387	C	4.8919e-17	4089	1.93785	1.39676	0.581133	FALSE	no	no	no	no	no	no	no	yes	no	Zm00001eb222060	NA	-	633	NA	NA	NA
B73-chr5	31592442	T	C	Mo17-chr5:30881426	81.8555	48.4697	0.628087	407	241	407	241	648	T	C	Mo17-chr5	30881426	0.628086	T	2.71883e-06	4090	1.95944	1.39449	0.584222	FALSE	no	no	no	no	no	no	no	yes	no	Zm00001eb222060	NA	-	539	NA	NA	NA
B73-chr5	31593190	A	G	Mo17-chr1:238517942	26.7488	3.01679	0.898648	133	15	133	15	148	A	G	Mo17-chr1	238517942	0.898649	A	4.87523e-20	4091	2.03687	1.94286	0.511812	FALSE	no	no	yes	no	no	no	yes	no	no	Zm00001eb222060	NA	-	0	NA	NA	NA
B73-chr5	32087927	C	A	Mo17-chr5:31434637	8.64812	0.603357	0.934783	43	3	43	3	46	C	A	Mo17-chr5	31434637	0.934783	C	7.06635e-05	4092	1.11955	1.29189	0.464267	FALSE	yes	no	no	no	no	no	no	no	no	Zm00001eb222240	NA	+	1857	NA	NA	NA
B73-chr5	32930567	T	C	Mo17-chr5:32572932	7.24029	0.402238	0.947368	36	2	36	2	38	T	C	Mo17-chr5	32572932	0.947368	T	0.00084595	4093	1.95504	1.72046	0.531912	FALSE	no	yes	no	no	no	no	no	no	no	Zm00001eb222400	NA	-	240	NA	NA	NA
B73-chr5	32930677	G	A	Mo17-chr5:32573043	8.24588	0.201119	0.97619	41	1	41	1	42	G	A	Mo17-chr5	32573043	0.97619	G	2.68485e-06	4094	1.92136	1.66541	0.53568	FALSE	no	yes	no	no	no	no	no	no	no	Zm00001eb222400	NA	-	350	NA	NA	NA
B73-chr5	34176028	G	A	Mo17-chr5:33783067	58.7268	0.603357	0.989831	292	3	292	3	295	G	A	Mo17-chr5	33783067	0.989831	G	8.05636e-79	4095	1.58506	1.16626	0.576109	FALSE	no	no	no	no	no	no	no	no	yes	NA	NA	NA	NA	NA	NA	NA
B73-chr5	35206100	G	A	Mo17-chr5:34756321	14.6817	2.01119	0.879518	73	10	73	10	83	G	A	Mo17-chr5	34756321	0.879518	G	9.30369e-08	4096	1.37664	1.26624	0.520886	FALSE	no	no	yes	no	no	yes	no	no	no	Zm00001eb222980	NA	+	0	NA	NA	NA
B73-chr5	38392435	C	T	Mo17-chr5:38079028	22.9276	0.804477	0.966102	114	4	114	4	118	C	T	Mo17-chr5	38079028	0.966102	C	3.97233e-24	4097	1.4029	1.06305	0.568909	FALSE	no	no	no	no	no	no	no	no	yes	NA	NA	NA	NA	NA	NA	NA
B73-chr5	38392558	G	A	Mo17-chr5:38079151	24.3354	0.603357	0.975806	121	3	121	3	124	G	A	Mo17-chr5	38079151	0.975806	G	2.13317e-27	4098	1.46448	1.11478	0.567789	FALSE	no	no	no	no	no	no	no	no	yes	NA	NA	NA	NA	NA	NA	NA
B73-chr5	38817955	G	C	Mo17-chr5:38518461	18.9052	5.63134	0.770492	94	28	94	28	122	G	C	Mo17-chr5	38518461	0.770492	G	0.000209504	4099	1.22386	1.16863	0.511543	FALSE	no	yes	no	no	no	no	no	no	no	Zm00001eb223800	NA	+	61	NA	NA	NA
B73-chr5	40230685	A	G	Mo17-chr4:44522537	16.0895	1.0056	0.941176	80	5	80	5	85	A	G	Mo17-chr4	44522537	0.941176	A	2.10926e-13	4100	1.17679	1.17765	0.499818	FALSE	no	no	no	no	no	no	no	no	yes	NA	NA	NA	NA	NA	NA	NA
B73-chr5	40230891	G	T	Mo17-chr4:44523022	12.2683	0.804477	0.938462	61	4	61	4	65	G	T	Mo17-chr4	44523022	0.938462	G	5.18004e-09	4101	1.08662	1.16091	0.483474	FALSE	no	no	no	no	no	no	no	no	yes	NA	NA	NA	NA	NA	NA	NA
B73-chr5	43844939	C	A	Mo17-chr5:43448940	44.8496	1.20671	0.973799	223	6	223	6	229	C	A	Mo17-chr5	43448940	0.973799	C	6.94067e-54	4102	1.2913	1.27191	0.503783	FALSE	no	no	no	no	no	no	no	no	yes	NA	NA	NA	NA	NA	NA	NA
B73-chr5	43845020	G	A	Mo17-chr5:43449021	33.9891	0.603357	0.982558	169	3	169	3	172	G	A	Mo17-chr5	43449021	0.982558	G	7.43773e-42	4103	1.3097	1.28301	0.505147	FALSE	no	no	no	no	no	no	no	no	yes	NA	NA	NA	NA	NA	NA	NA
B73-chr5	45166504	T	C	Mo17-chr5:206088802	68.7827	0.804477	0.988439	342	4	342	4	346	T	C	Mo17-chr5	206088802	0.988439	T	3.72353e-92	4104	1.38525	1.01707	0.576631	FALSE	no	no	no	no	no	no	no	yes	no	Zm00001eb224820	NA	-	935	NA	NA	NA
B73-chr5	47920611	G	T	Mo17-chr5:47465125	10.4582	1.20671	0.896552	52	6	52	6	58	G	T	Mo17-chr5	47465125	0.896552	G	5.13213e-05	4105	1.44912	1.54353	0.484227	FALSE	no	no	no	no	no	no	no	no	yes	NA	NA	NA	NA	NA	NA	NA
B73-chr5	52002801	T	C	Mo17-chr5:51251492	60.9391	30.5701	0.665934	303	152	303	152	455	T	C	Mo17-chr5	51251492	0.665934	T	6.51167e-08	4106	1.76705	1.56864	0.52974	FALSE	no	no	no	no	no	no	no	no	yes	NA	NA	NA	NA	NA	NA	NA
B73-chr5	52002891	C	T	Mo17-chr5:51251576	53.6988	29.3634	0.646489	267	146	267	146	413	C	T	Mo17-chr5	51251576	0.646489	C	0.000185002	4107	1.73147	1.56313	0.525548	FALSE	no	no	no	no	no	no	no	no	yes	NA	NA	NA	NA	NA	NA	NA
B73-chr5	52009985	A	G	Mo17-chr5:51258392	15.4862	1.0056	0.939024	77	5	77	5	82	A	G	Mo17-chr5	51258392	0.939024	A	1.44547e-12	4108	1.81986	1.45033	0.5565	FALSE	no	yes	no	no	no	no	no	no	no	Zm00001eb225820	NA	+	271	NA	NA	NA
B73-chr5	55192145	G	C	Mo17-chr5:54227376	95.7327	18.3018	0.839506	476	91	476	91	567	G	C	Mo17-chr5	54227376	0.839506	G	1.90115e-60	4110	2.0018	1.58045	0.558811	FALSE	yes	no	no	no	no	no	no	no	no	Zm00001eb226380	NA	+	2292	NA	NA	NA
B73-chr5	55197241	G	C	Mo17-chr5:54239726	44.4473	6.63693	0.870079	221	33	221	33	254	G	C	Mo17-chr5	54239726	0.870079	G	6.44577e-31	4112	1.10153	1.16627	0.485726	FALSE	no	no	yes	no	no	no	yes	no	no	Zm00001eb226380	NA	+	0	NA	NA	NA
B73-chr5	55286901	C	T	Mo17-chr5:54361045	88.0902	34.7936	0.716858	438	173	438	173	611	C	T	Mo17-chr5	54361045	0.716858	C	1.89044e-23	4113	1.69858	1.26077	0.573971	FALSE	no	no	no	no	no	no	no	no	yes	NA	NA	NA	NA	NA	NA	NA
B73-chr5	55390772	C	T	Mo17-chr5:54540849	24.7377	9.25148	0.727811	123	46	123	46	169	C	T	Mo17-chr5	54540849	0.727811	C	0.000419592	4114	1.65014	1.57629	0.511445	FALSE	yes	no	no	no	no	no	no	no	no	Zm00001eb226440	NA	-	1733	NA	NA	NA
B73-chr5	55535115	G	A	Mo17-chr5:54649873	16.0895	1.0056	0.941176	80	5	80	5	85	G	A	Mo17-chr5	54649873	0.941176	G	2.10926e-13	4115	1.39385	1.30411	0.51663	FALSE	no	no	no	no	no	no	no	no	yes	NA	NA	NA	NA	NA	NA	NA
B73-chr5	58057575	T	C	Mo17-chr5:57109716	63.1514	36.4026	0.634343	314	181	314	181	495	T	C	Mo17-chr5	57109716	0.634343	T	0.000141528	4116	1.73353	1.80069	0.490498	FALSE	no	yes	no	no	no	no	no	no	no	Zm00001eb226810	NA	+	493	NA	NA	NA
B73-chr5	58058532	C	A	Mo17-chr5:57110631	28.5589	7.64253	0.788889	142	38	142	38	180	C	A	Mo17-chr5	57110631	0.788889	C	2.82673e-10	4117	1.75445	1.69098	0.509211	FALSE	no	no	yes	yes	no	no	no	no	no	Zm00001eb226810	NA	+	0	NA	NA	NA
B73-chr5	58058642	C	A	Mo17-chr5:57110741	26.95	9.05036	0.748604	134	45	134	45	179	C	A	Mo17-chr5	57110741	0.748603	C	1.65422e-06	4118	1.79848	1.68891	0.51571	FALSE	no	no	yes	yes	no	no	no	no	no	Zm00001eb226810	NA	+	0	NA	NA	NA
B73-chr5	58058750	G	T	Mo17-chr5:57110850	17.8996	5.2291	0.773913	89	26	89	26	115	G	T	Mo17-chr5	57110850	0.773913	G	0.000393191	4119	1.84975	1.70309	0.52064	FALSE	no	no	yes	yes	no	no	no	no	no	Zm00001eb226810	NA	+	0	NA	NA	NA
B73-chr5	61129874	T	G	Mo17-chr5:60089997	31.3746	13.475	0.699551	156	67	156	67	223	T	G	Mo17-chr5	60089997	0.699552	T	0.000274439	4121	1.25781	1.44029	0.466184	FALSE	no	yes	no	no	no	no	no	yes	no	Zm00001eb227490	NA	+	345	Zm00001eb227480	183	-
B73-chr5	61309705	T	C	Mo17-chr5:60257683	17.2962	4.82686	0.781818	86	24	86	24	110	T	C	Mo17-chr5	60257683	0.781818	T	0.000291337	4124	2.10246	1.83885	0.533443	FALSE	yes	no	no	no	no	no	no	no	no	Zm00001eb227640	NA	-	3501	NA	NA	NA
B73-chr5	61933720	A	C	Mo17-chr5:60790384	7.24029	0.402238	0.947368	36	2	36	2	38	A	C	Mo17-chr5	60790384	0.947368	A	0.00084595	4125	1.32827	1.42005	0.483303	FALSE	no	no	no	no	no	no	no	no	yes	NA	NA	NA	NA	NA	NA	NA
B73-chr5	61935050	A	C	Mo17-chr5:60801252	228.27	139.174	0.621238	1135	692	1135	692	1827	A	C	Mo17-chr5	60801252	0.621237	A	3.22124e-22	4126	0.674293	0.713716	0.485799	FALSE	no	no	no	no	no	no	no	no	yes	NA	NA	NA	NA	NA	NA	NA
B73-chr5	62640423	G	A	Mo17-chr5:61445291	13.2739	0.804477	0.942857	66	4	66	4	70	G	A	Mo17-chr5	61445291	0.942857	G	2.06987e-10	4127	1.33409	1.14358	0.538446	FALSE	no	yes	no	no	no	no	no	no	no	Zm00001eb227930	NA	+	101	NA	NA	NA
B73-chr5	62808400	C	T	Mo17-chr5:61711924	104.984	63.7548	0.622169	522	317	522	317	839	C	T	Mo17-chr5	61711924	0.622169	C	3.64614e-08	4128	1.26439	1.13523	0.526912	FALSE	no	no	no	no	no	no	no	no	yes	NA	NA	NA	NA	NA	NA	NA
B73-chr5	62873205	G	T	Mo17-chr5:61779663	24.9388	7.24029	0.775	124	36	124	36	160	G	T	Mo17-chr5	61779663	0.775	G	1.96584e-07	4129	1.57848	1.57216	0.501003	FALSE	no	no	yes	yes	no	no	no	no	no	Zm00001eb228010	NA	-	0	NA	NA	NA
B73-chr5	63725731	A	G	Mo17-chr6:62839854	16.0895	1.81007	0.898876	80	9	80	9	89	A	G	Mo17-chr6	62839854	0.898876	A	3.35379e-10	4130	1.39026	1.48957	0.482757	FALSE	yes	no	no	no	no	no	no	no	no	Zm00001eb228200	NA	+	2324	NA	NA	NA
B73-chr5	64635744	G	T	Mo17-chr5:63685413	24.1343	6.23469	0.794702	120	31	120	31	151	G	T	Mo17-chr5	63685413	0.794702	G	1.62817e-08	4131	1.0152	1.34023	0.431005	FALSE	no	yes	no	no	no	no	no	yes	no	Zm00001eb228420	NA	-	423	Zm00001eb228410	321	+
B73-chr5	64635828	C	T	Mo17-chr5:63685499	26.7488	4.42462	0.858064	133	22	133	22	155	C	T	Mo17-chr5	63685499	0.858065	C	1.11761e-15	4132	1.02503	1.30495	0.43993	FALSE	no	yes	no	no	no	no	no	yes	no	Zm00001eb228420	NA	-	507	Zm00001eb228410	405	+
B73-chr5	64828953	A	G	Mo17-chr5:63761237	11.4638	1.81007	0.863637	57	9	57	9	66	A	G	Mo17-chr5	63761237	0.863636	A	0.000209376	4133	1.32381	1.24034	0.516277	FALSE	no	yes	no	no	no	no	no	no	no	Zm00001eb228480	NA	+	975	NA	NA	NA
B73-chr5	65006309	G	C	Mo17-chr5:63877347	47.4641	11.6649	0.802721	236	58	236	58	294	G	C	Mo17-chr5	63877347	0.802721	G	3.5547e-22	4134	1.28847	1.47012	0.467075	FALSE	no	no	no	no	no	no	no	no	yes	NA	NA	NA	NA	NA	NA	NA
B73-chr5	65599741	C	A	Mo17-chr5:64449042	15.4862	2.81567	0.846154	77	14	77	14	91	C	A	Mo17-chr5	64449042	0.846154	C	1.90097e-06	4135	1.45525	1.18124	0.551964	FALSE	yes	no	no	no	no	no	no	no	no	Zm00001eb228600	NA	+	3180	NA	NA	NA
B73-chr5	67068248	C	T	Mo17-chr5:66195485	86.6823	55.3078	0.610481	431	275	431	275	706	C	T	Mo17-chr5	66195485	0.610482	C	0.000242225	4136	1.41849	1.41142	0.501249	FALSE	no	yes	no	no	no	no	no	no	no	Zm00001eb228900	NA	-	58	NA	NA	NA
B73-chr5	67068454	G	C	Mo17-chr5:66195685	79.4421	49.4753	0.616225	395	246	395	246	641	G	C	Mo17-chr5	66195685	0.616225	G	0.000254356	4137	1.57235	1.52924	0.50695	FALSE	no	yes	no	no	no	no	no	no	no	Zm00001eb228900	NA	-	264	NA	NA	NA
B73-chr5	72577611	G	A	Mo17-chr5:71830290	20.5142	0.804477	0.962264	102	4	102	4	106	G	A	Mo17-chr5	71830290	0.962264	G	1.1528e-20	4138	1.64203	1.21285	0.575166	FALSE	no	no	no	no	no	no	no	no	yes	NA	NA	NA	NA	NA	NA	NA
B73-chr5	73578498	A	G	Mo17-chr3:108977192	64.157	0.603357	0.990683	319	3	319	3	322	A	G	Mo17-chr3	108977192	0.990683	A	5.89618e-87	4140	1.19465	1.05685	0.530602	FALSE	no	no	no	no	no	no	no	no	yes	NA	NA	NA	NA	NA	NA	NA
B73-chr5	73854183	A	T	Mo17-chr5:73063915	15.0839	2.21231	0.872093	75	11	75	11	86	A	T	Mo17-chr5	73063915	0.872093	A	1.21386e-07	4141	1.89299	1.5927	0.543075	FALSE	no	no	yes	no	no	yes	no	no	no	Zm00001eb230540	NA	-	0	NA	NA	NA
B73-chr5	73854294	A	G	Mo17-chr5:73064025	21.3186	1.20671	0.946429	106	6	106	6	112	A	G	Mo17-chr5	73064025	0.946429	A	1.00384e-19	4142	1.89072	1.57801	0.545076	FALSE	no	no	yes	no	no	yes	no	no	no	Zm00001eb230540	NA	-	0	NA	NA	NA
B73-chr5	77025179	C	T	Mo17-chr5:76577689	36.4026	0.201119	0.994506	181	1	181	1	182	C	T	Mo17-chr5	76577689	0.994505	C	1.98434e-48	4144	1.42839	1.10405	0.564037	FALSE	no	no	no	no	no	no	no	no	yes	NA	NA	NA	NA	NA	NA	NA
B73-chr5	77025270	A	G	Mo17-chr5:76577775	35.7992	0.201119	0.994413	178	1	178	1	179	A	G	Mo17-chr5	76577775	0.994413	A	1.58969e-47	4145	1.44344	1.13631	0.559525	FALSE	no	no	no	no	no	no	no	no	yes	NA	NA	NA	NA	NA	NA	NA
B73-chr5	78482186	C	T	Mo17-chr5:77314058	99.9562	32.3802	0.755319	497	161	497	161	658	C	T	Mo17-chr5	77314058	0.755319	C	4.04425e-37	4147	1.15815	1.5453	0.428397	FALSE	no	no	no	no	no	no	no	no	yes	NA	NA	NA	NA	NA	NA	NA
B73-chr5	78482262	C	G	Mo17-chr5:77314441	100.56	24.1343	0.806452	500	120	500	120	620	C	G	Mo17-chr5	77314441	0.806452	C	1.31659e-52	4148	1.18979	1.45031	0.450661	FALSE	no	no	no	no	no	no	no	no	yes	NA	NA	NA	NA	NA	NA	NA
B73-chr5	79549863	C	A	Mo17-chr5:78296888	38.816	10.056	0.794238	193	50	193	50	243	C	A	Mo17-chr5	78296888	0.794239	C	2.93352e-16	4149	1.92302	1.97715	0.493061	FALSE	no	yes	no	no	no	no	no	yes	no	Zm00001eb231870	NA	+	533	Zm00001eb231880	535	-
B73-chr5	79550453	A	C	Mo17-chr5:78297477	102.973	69.7883	0.596042	512	347	512	347	859	A	C	Mo17-chr5	78297477	0.596042	A	0.000892242	4150	1.65795	1.58396	0.511412	FALSE	no	no	yes	yes	no	no	no	no	no	Zm00001eb231870	NA	+	0	NA	NA	NA
B73-chr5	86092821	C	T	Mo17-chr5:84785475	8.447	0.804477	0.913043	42	4	42	4	46	C	T	Mo17-chr5	84785475	0.913043	C	0.000836768	4151	1.21849	1.36392	0.471844	FALSE	no	yes	no	no	no	no	no	no	no	Zm00001eb232990	NA	-	696	NA	NA	NA
B73-chr5	87259776	G	C	Mo17-chr5:86211937	39.0171	10.6593	0.785425	194	53	194	53	247	G	C	Mo17-chr5	86211937	0.785425	G	2.66848e-15	4152	1.51954	1.65208	0.479106	FALSE	no	yes	no	no	no	no	no	yes	no	Zm00001eb233120	NA	-	382	Zm00001eb233130	320	+
B73-chr5	87259885	T	G	Mo17-chr5:86212046	25.9444	10.056	0.72067	129	50	129	50	179	T	G	Mo17-chr5	86212046	0.72067	T	0.000334723	4153	1.53969	1.73577	0.470068	FALSE	no	yes	no	no	no	no	no	yes	no	Zm00001eb233120	NA	-	491	Zm00001eb233130	429	+
B73-chr5	88093257	C	T	Mo17-chr5:87085379	57.5201	1.40783	0.976109	286	7	286	7	293	C	T	Mo17-chr5	87085379	0.976109	C	4.3783e-71	4157	1.92444	1.40453	0.578088	FALSE	no	yes	no	no	no	no	no	no	no	Zm00001eb233260	NA	-	952	NA	NA	NA
B73-chr5	89130488	T	G	Mo17-chr5:88167308	38.2126	18.7041	0.671378	190	93	190	93	283	T	G	Mo17-chr5	88167308	0.671378	T	0.000824467	4158	1.4418	1.43975	0.500354	FALSE	yes	no	no	no	no	no	no	no	no	Zm00001eb233420	NA	+	4614	NA	NA	NA
B73-chr5	91222527	T	G	Mo17-chr5:90279649	46.0563	20.7153	0.689759	229	103	229	103	332	T	G	Mo17-chr5	90279649	0.689759	T	3.15288e-07	4161	1.55516	1.67992	0.480717	FALSE	no	no	yes	no	no	yes	no	no	no	Zm00001eb233720	NA	-	0	NA	NA	NA
B73-chr5	91223035	T	G	Mo17-chr5:90280036	54.101	10.4582	0.838006	269	52	269	52	321	T	G	Mo17-chr5	90280036	0.838006	T	3.47527e-32	4162	1.73803	1.86962	0.481762	FALSE	no	no	yes	no	no	yes	no	no	no	Zm00001eb233720	NA	-	0	NA	NA	NA
B73-chr5	91228299	G	A	Mo17-chr5:90289661	76.2242	41.2294	0.648973	379	205	379	205	584	G	A	Mo17-chr5	90289661	0.648973	G	1.91508e-08	4163	1.99446	1.4453	0.579826	FALSE	yes	no	no	no	no	no	no	no	no	Zm00001eb233720	NA	-	3064	NA	NA	NA
B73-chr5	91472145	A	G	Mo17-chr5:90415378	13.475	0.804477	0.943662	67	4	67	4	71	A	G	Mo17-chr5	90415378	0.943662	A	1.08451e-10	4164	1.534	1.28123	0.544893	FALSE	no	no	no	no	no	no	no	no	yes	NA	NA	NA	NA	NA	NA	NA
B73-chr5	91472221	G	A	Mo17-chr5:90415454	9.85484	0.804477	0.924528	49	4	49	4	53	G	A	Mo17-chr5	90415454	0.924528	G	1.06524e-05	4165	1.50943	1.26167	0.544703	FALSE	no	no	no	no	no	no	no	no	yes	NA	NA	NA	NA	NA	NA	NA
B73-chr5	91495877	T	C	Mo17-chr5:90440607	74.8163	39.6205	0.653778	372	197	372	197	569	T	C	Mo17-chr5	90440607	0.653779	T	8.37353e-09	4166	1.40649	1.56042	0.474058	FALSE	no	no	yes	no	yes	no	no	no	no	Zm00001eb233760	NA	-	0	NA	NA	NA
B73-chr5	91495980	A	T	Mo17-chr5:90440710	69.7883	33.5869	0.675097	347	167	347	167	514	A	T	Mo17-chr5	90440710	0.675097	A	4.76645e-11	4167	1.39426	1.5685	0.470595	FALSE	no	no	yes	no	yes	no	no	no	no	Zm00001eb233760	NA	-	0	NA	NA	NA
B73-chr5	94242927	A	G	Mo17-chr5:93431834	15.8884	1.0056	0.940476	79	5	79	5	84	A	G	Mo17-chr5	93431834	0.940476	A	4.00903e-13	4170	1.27228	1.13474	0.528571	FALSE	no	no	no	no	no	no	no	no	yes	NA	NA	NA	NA	NA	NA	NA
B73-chr5	97351313	A	T	Mo17-chr5:96710952	24.7377	4.2235	0.854167	123	21	123	21	144	A	T	Mo17-chr5	96710952	0.854167	A	7.67534e-14	4173	1.58764	1.79787	0.468952	FALSE	no	no	no	no	no	no	no	no	yes	NA	NA	NA	NA	NA	NA	NA
B73-chr5	130046395	C	T	Mo17-chr5:129167970	8.447	0.201119	0.976744	42	1	42	1	43	C	T	Mo17-chr5	129167970	0.976744	C	1.35647e-06	4174	1.60729	1.46919	0.522445	FALSE	no	no	no	no	no	no	no	no	yes	NA	NA	NA	NA	NA	NA	NA
B73-chr5	130046572	G	A	Mo17-chr5:129168150	7.64253	0.402238	0.95	38	2	38	2	40	G	A	Mo17-chr5	129168150	0.95	G	0.000228117	4175	1.57693	1.38965	0.531565	FALSE	no	no	no	no	no	no	no	no	yes	NA	NA	NA	NA	NA	NA	NA
B73-chr5	134083644	G	T	Mo17-chr5:133141060	18.7041	0.603357	0.96875	93	3	93	3	96	G	T	Mo17-chr5	133141060	0.96875	G	3.33929e-19	4177	1.92273	1.31593	0.593681	FALSE	no	no	no	no	no	no	no	no	yes	NA	NA	NA	NA	NA	NA	NA
B73-chr5	134256313	T	C	Mo17-chr5:133277378	40.6261	12.0671	0.770993	202	60	202	60	262	T	C	Mo17-chr5	133277378	0.770992	T	2.51514e-14	4178	1.38712	1.77697	0.438394	FALSE	no	no	no	no	no	no	no	no	yes	NA	NA	NA	NA	NA	NA	NA
B73-chr5	138641670	C	T	Mo17-chr5:137557149	27.5533	3.62014	0.883871	137	18	137	18	155	C	T	Mo17-chr5	137557149	0.883871	C	4.69991e-19	4179	1.64444	1.63417	0.501566	FALSE	no	no	no	no	no	no	no	no	yes	NA	NA	NA	NA	NA	NA	NA
B73-chr5	138641764	G	T	Mo17-chr5:137557243	20.1119	5.2291	0.793651	100	26	100	26	126	G	T	Mo17-chr5	137557243	0.793651	G	2.33602e-06	4180	1.6558	1.64716	0.501308	FALSE	no	no	no	no	no	no	no	no	yes	NA	NA	NA	NA	NA	NA	NA
B73-chr5	140910128	A	T	Mo17-chr5:139644209	11.866	1.40783	0.893939	59	7	59	7	66	A	T	Mo17-chr5	139644209	0.893939	A	3.78209e-06	4183	1.15269	1.59289	0.419835	FALSE	no	yes	no	no	no	no	no	no	no	Zm00001eb237810	NA	+	78	NA	NA	NA
B73-chr5	143032622	A	G	Mo17-chr5:142009808	40.4249	14.6817	0.733576	201	73	201	73	274	A	G	Mo17-chr5	142009808	0.733577	A	3.10511e-10	4184	1.49089	1.69013	0.468683	FALSE	no	no	no	no	no	no	no	no	yes	NA	NA	NA	NA	NA	NA	NA
B73-chr5	143032699	G	A	Mo17-chr5:142009885	42.4361	14.2795	0.748226	211	71	211	71	282	G	A	Mo17-chr5	142009885	0.748227	G	1.35316e-12	4185	1.53342	1.68763	0.476063	FALSE	no	no	no	no	no	no	no	no	yes	NA	NA	NA	NA	NA	NA	NA
B73-chr5	143190210	C	T	Mo17-chr5:142129504	22.9276	4.02238	0.850746	114	20	114	20	134	C	T	Mo17-chr5	142129504	0.850746	C	3.02807e-12	4186	1.43445	1.14792	0.555477	FALSE	no	no	no	no	no	no	no	no	yes	NA	NA	NA	NA	NA	NA	NA
B73-chr5	143190329	T	G	Mo17-chr5:142129565	27.7544	3.41903	0.890322	138	17	138	17	155	T	G	Mo17-chr5	142129565	0.890323	T	5.80674e-20	4187	1.51776	1.18103	0.562387	FALSE	no	no	no	no	no	no	no	no	yes	NA	NA	NA	NA	NA	NA	NA
B73-chr5	143191485	G	A	Mo17-chr5:142130735	21.922	4.2235	0.838462	109	21	109	21	130	G	A	Mo17-chr5	142130735	0.838462	G	1.46448e-10	4188	1.85045	1.51479	0.549872	FALSE	no	no	no	no	no	no	no	no	yes	NA	NA	NA	NA	NA	NA	NA
B73-chr5	143191573	G	T	Mo17-chr5:142130800	15.6873	4.2235	0.787879	78	21	78	21	99	G	T	Mo17-chr5	142130800	0.787879	G	0.000910153	4189	1.85192	1.52382	0.548596	FALSE	no	no	no	no	no	no	no	no	yes	NA	NA	NA	NA	NA	NA	NA
B73-chr5	143191887	C	A	Mo17-chr5:142131251	60.3357	2.81567	0.955414	300	14	300	14	314	C	A	Mo17-chr5	142131251	0.955414	C	3.04491e-67	4190	1.91501	1.52059	0.557403	FALSE	no	no	no	no	no	no	no	no	yes	NA	NA	NA	NA	NA	NA	NA
B73-chr5	143191966	T	A	Mo17-chr5:142131330	40.6261	2.81567	0.935185	202	14	202	14	216	T	A	Mo17-chr5	142131330	0.935185	T	2.19019e-39	4191	1.92016	1.50554	0.560516	FALSE	no	no	no	no	no	no	no	no	yes	NA	NA	NA	NA	NA	NA	NA
B73-chr5	143261122	A	G	Mo17-chr5:142169868	91.3081	30.7712	0.747941	454	153	454	153	607	A	G	Mo17-chr5	142169868	0.747941	A	1.27435e-31	4192	1.33459	1.19168	0.528286	FALSE	no	no	no	no	no	no	no	no	yes	NA	NA	NA	NA	NA	NA	NA
B73-chr5	143975486	T	C	Mo17-chr5:142789288	13.6761	2.61455	0.839506	68	13	68	13	81	T	C	Mo17-chr5	142789288	0.839506	T	7.12694e-05	4193	1.47392	1.59219	0.480714	FALSE	yes	no	no	no	no	no	no	no	no	Zm00001eb238190	NA	-	3289	NA	NA	NA
B73-chr5	145133994	G	A	Mo17-chr5:143932337	21.7209	7.24029	0.75	108	36	108	36	144	G	A	Mo17-chr5	143932337	0.75	G	0.000211367	4194	1.45828	1.54013	0.486351	FALSE	no	no	yes	no	no	no	yes	no	no	Zm00001eb238300	NA	+	0	NA	NA	NA
B73-chr5	146505024	A	G	Mo17-chr5:145035228	9.85484	0.804477	0.924528	49	4	49	4	53	A	G	Mo17-chr5	145035228	0.924528	A	1.06524e-05	4196	1.69005	1.44643	0.538836	FALSE	no	no	no	no	no	no	no	no	yes	NA	NA	NA	NA	NA	NA	NA
B73-chr5	146719132	C	G	Mo17-chr5:145274559	25.341	9.05036	0.736842	126	45	126	45	171	C	G	Mo17-chr5	145274559	0.736842	C	6.69521e-05	4197	1.52381	1.44246	0.513713	FALSE	no	yes	no	no	no	no	no	no	no	Zm00001eb238560	NA	-	427	NA	NA	NA
B73-chr5	148908777	C	T	Mo17-chr5:147572867	12.2683	1.20671	0.910448	61	6	61	6	67	C	T	Mo17-chr5	147572867	0.910448	C	2.21092e-07	4200	0.80001	0.84054	0.487647	FALSE	no	no	no	no	no	no	no	no	yes	NA	NA	NA	NA	NA	NA	NA
B73-chr5	149985494	A	G	Mo17-chr5:149144542	42.8384	16.894	0.717172	213	84	213	84	297	A	G	Mo17-chr5	149144542	0.717172	A	2.86755e-09	4201	1.49325	1.59947	0.482828	FALSE	no	no	no	no	no	no	no	yes	no	Zm00001eb239000	NA	-	114	NA	NA	NA
B73-chr5	150277984	G	A	Mo17-chr5:149499629	12.8716	0.402238	0.969697	64	2	64	2	66	G	A	Mo17-chr5	149499629	0.969697	G	6.70664e-12	4202	1.54425	1.40294	0.523973	FALSE	no	yes	no	no	no	no	no	no	no	Zm00001eb239020	NA	-	794	NA	NA	NA
B73-chr5	153237206	G	A	Mo17-chr5:152569880	11.866	1.40783	0.893939	59	7	59	7	66	G	A	Mo17-chr5	152569880	0.893939	G	3.78209e-06	4203	1.80603	1.69521	0.515826	FALSE	no	no	no	no	no	no	no	no	yes	NA	NA	NA	NA	NA	NA	NA
B73-chr5	154474148	T	C	Mo17-chr5:153765185	20.1119	6.63693	0.75188	100	33	100	33	133	T	C	Mo17-chr5	153765185	0.75188	T	0.00070483	4204	1.18611	1.20027	0.497031	FALSE	no	no	yes	no	no	no	yes	no	no	Zm00001eb239500	NA	-	0	NA	NA	NA
B73-chr5	157512002	A	G	Mo17-chr5:156576658	37.6093	5.43022	0.873832	187	27	187	27	214	A	G	Mo17-chr5	156576658	0.873832	A	3.93409e-26	4205	0.944748	1.26813	0.426931	FALSE	no	no	no	no	no	no	no	no	yes	NA	NA	NA	NA	NA	NA	NA
B73-chr5	157866983	G	T	Mo17-chr8:82546276	17.2962	0.603357	0.966292	86	3	86	3	89	G	T	Mo17-chr8	82546276	0.966292	G	3.63785e-17	4208	0.997395	1.13654	0.467397	FALSE	no	no	no	no	no	no	no	no	yes	NA	NA	NA	NA	NA	NA	NA
B73-chr5	158763391	C	G	Mo17-chr5:157561484	49.2742	13.0727	0.790323	245	65	245	65	310	C	G	Mo17-chr5	157561484	0.790323	C	3.05843e-21	4209	1.69238	1.76477	0.489531	FALSE	yes	no	no	no	no	no	no	no	no	Zm00001eb240120	NA	+	1447	NA	NA	NA
B73-chr5	158764942	G	A	Mo17-chr5:157568254	42.4361	14.0783	0.75089	211	70	211	70	281	G	A	Mo17-chr5	157568254	0.75089	G	6.61954e-13	4210	1.60392	1.77713	0.474384	FALSE	no	no	yes	yes	no	no	no	no	no	Zm00001eb240120	NA	+	0	NA	NA	NA
B73-chr5	159600146	A	G	Mo17-chr5:158339473	14.0783	1.40783	0.909091	70	7	70	7	77	A	G	Mo17-chr5	158339473	0.909091	A	5.04139e-09	4211	1.24963	1.30293	0.48956	FALSE	no	no	no	no	no	no	no	no	yes	NA	NA	NA	NA	NA	NA	NA
B73-chr5	159601977	G	A	Mo17-chr5:158347990	11.866	0.402238	0.967213	59	2	59	2	61	G	A	Mo17-chr5	158347990	0.967213	G	1.94439e-10	4212	1.59355	1.19644	0.571166	FALSE	no	no	no	no	no	no	no	no	yes	NA	NA	NA	NA	NA	NA	NA
B73-chr5	162989035	C	T	Mo17-chr5:162009459	10.8604	1.0056	0.915254	54	5	54	5	59	C	T	Mo17-chr5	162009459	0.915254	C	2.87816e-06	4213	1.42028	1.31784	0.518706	FALSE	no	no	no	no	no	no	no	yes	no	Zm00001eb240900	NA	+	97	NA	NA	NA
B73-chr5	163364242	G	T	Mo17-chr5:162425012	139.778	44.0451	0.760394	695	219	695	219	914	G	T	Mo17-chr5	162425012	0.760394	G	1.69856e-55	4214	1.87715	1.63676	0.534206	FALSE	no	no	no	no	no	no	no	no	yes	NA	NA	NA	NA	NA	NA	NA
B73-chr5	163364357	C	T	Mo17-chr5:162425121	124.091	27.7544	0.817219	617	138	617	138	755	C	T	Mo17-chr5	162425121	0.817219	C	2.55121e-70	4215	1.88252	1.63493	0.535195	FALSE	no	no	no	no	no	no	no	no	yes	NA	NA	NA	NA	NA	NA	NA
B73-chr5	168277991	T	G	Mo17-chr5:167091132	141.789	77.632	0.646196	705	386	705	386	1091	T	G	Mo17-chr5	167091132	0.646196	T	1.74778e-18	4216	1.26187	1.61844	0.438101	FALSE	no	no	no	no	no	no	no	no	yes	NA	NA	NA	NA	NA	NA	NA
B73-chr5	168278316	C	T	Mo17-chr5:167091439	189.454	114.839	0.622604	942	571	942	571	1513	C	T	Mo17-chr5	167091439	0.622604	C	3.66703e-18	4217	1.36598	1.51388	0.474322	FALSE	no	no	no	no	no	no	no	no	yes	NA	NA	NA	NA	NA	NA	NA
B73-chr5	170737108	C	T	Mo17-chr5:169615617	80.4477	0.804477	0.990099	400	4	400	4	404	C	T	Mo17-chr5	169615617	0.990099	C	7.45385e-110	4218	1.80907	1.49325	0.547818	FALSE	no	no	no	no	no	no	no	no	yes	NA	NA	NA	NA	NA	NA	NA
B73-chr5	170737206	C	T	Mo17-chr5:169615715	62.5481	1.20671	0.981073	311	6	311	6	317	C	T	Mo17-chr5	169615715	0.981073	C	7.79411e-80	4219	1.83543	1.50828	0.548921	FALSE	no	no	no	no	no	no	no	no	yes	NA	NA	NA	NA	NA	NA	NA
B73-chr5	170867240	T	G	Mo17-chr5:169659517	24.7377	1.0056	0.960937	123	5	123	5	128	T	G	Mo17-chr5	169659517	0.960938	T	1.40065e-25	4220	1.51471	1.12336	0.574174	FALSE	no	no	no	no	no	no	no	no	yes	NA	NA	NA	NA	NA	NA	NA
B73-chr5	171523578	G	T	Mo17-chr5:170057749	26.3466	8.04477	0.766082	131	40	131	40	171	G	T	Mo17-chr5	170057749	0.766082	G	2.18662e-07	4221	1.48203	1.25455	0.541563	FALSE	no	no	yes	yes	no	no	no	no	no	Zm00001eb242480	NA	-	0	NA	NA	NA
B73-chr5	171983596	A	T	Mo17-chr5:170558551	37.8104	10.2571	0.78661	188	51	188	51	239	A	T	Mo17-chr5	170558551	0.786611	A	7.49897e-15	4222	1.71961	1.47228	0.538743	FALSE	no	yes	no	no	no	no	no	no	no	Zm00001eb242690	NA	+	233	NA	NA	NA
B73-chr5	171983684	T	G	Mo17-chr5:170558638	42.235	9.85484	0.810811	210	49	210	49	259	T	G	Mo17-chr5	170558638	0.810811	T	3.02316e-20	4223	1.71723	1.46288	0.539991	FALSE	no	yes	no	no	no	no	no	no	no	Zm00001eb242690	NA	+	145	NA	NA	NA
B73-chr5	171983777	G	A	Mo17-chr5:170558722	41.2294	9.4526	0.813492	205	47	205	47	252	G	A	Mo17-chr5	170558722	0.813492	G	4.81804e-20	4224	1.72809	1.47153	0.540092	FALSE	no	yes	no	no	no	no	no	no	no	Zm00001eb242690	NA	+	52	NA	NA	NA
B73-chr5	172539408	G	T	Mo17-chr5:170895782	40.8272	7.03917	0.852941	203	35	203	35	238	G	T	Mo17-chr5	170895782	0.852941	G	1.93226e-25	4225	1.99889	1.91479	0.510744	FALSE	no	yes	no	no	no	no	no	no	no	Zm00001eb242790	NA	-	201	NA	NA	NA
B73-chr5	172539501	C	G	Mo17-chr5:170895881	33.3858	9.25148	0.783019	166	46	166	46	212	C	G	Mo17-chr5	170895881	0.783019	C	2.60729e-12	4226	2.03878	1.94985	0.511148	FALSE	no	yes	no	no	no	no	no	no	no	Zm00001eb242790	NA	-	294	NA	NA	NA
B73-chr5	173174336	G	A	Mo17-chr5:171677060	23.9332	6.63693	0.782895	119	33	119	33	152	G	A	Mo17-chr5	171677060	0.782895	G	1.53653e-07	4227	1.07713	1.1122	0.491991	FALSE	no	no	yes	yes	no	no	no	no	no	Zm00001eb243010	NA	+	0	NA	NA	NA
B73-chr5	173174438	C	G	Mo17-chr5:171677162	21.5197	6.03357	0.781022	107	30	107	30	137	C	G	Mo17-chr5	171677162	0.781022	C	2.97354e-06	4228	1.01903	1.07248	0.487222	FALSE	no	no	yes	yes	no	no	no	no	no	Zm00001eb243010	NA	+	0	NA	NA	NA
B73-chr5	173469944	A	C	Mo17-chr5:171986133	27.1511	7.44141	0.784884	135	37	135	37	172	A	C	Mo17-chr5	171986133	0.784884	A	3.02443e-09	4229	1.3741	1.7526	0.439473	FALSE	no	no	no	no	no	no	no	no	yes	NA	NA	NA	NA	NA	NA	NA
B73-chr5	173470023	C	T	Mo17-chr5:171986212	20.313	6.43581	0.759398	101	32	101	32	133	C	T	Mo17-chr5	171986212	0.759398	C	0.000218084	4230	1.38084	1.73728	0.442845	FALSE	no	no	no	no	no	no	no	no	yes	NA	NA	NA	NA	NA	NA	NA
B73-chr5	173538429	A	T	Mo17-chr5:172025595	17.4974	5.02798	0.776786	87	25	87	25	112	A	T	Mo17-chr5	172025595	0.776786	A	0.000427715	4231	1.45288	1.4113	0.507259	FALSE	no	no	no	no	no	no	no	no	yes	NA	NA	NA	NA	NA	NA	NA
B73-chr5	173538506	G	T	Mo17-chr5:172025668	22.7265	3.01679	0.882813	113	15	113	15	128	G	T	Mo17-chr5	172025668	0.882812	G	6.55108e-15	4232	1.39697	1.41003	0.497673	FALSE	no	no	no	no	no	no	no	no	yes	NA	NA	NA	NA	NA	NA	NA
B73-chr5	173754525	T	G	Mo17-chr5:172350010	22.1231	6.63693	0.769231	110	33	110	33	143	T	G	Mo17-chr5	172350010	0.769231	T	9.10061e-06	4233	1.75446	1.54581	0.531612	FALSE	no	yes	no	no	no	no	no	yes	no	Zm00001eb243170	NA	-	494	Zm00001eb243160	289	+
B73-chr5	173965108	T	C	Mo17-chr5:172474652	47.0619	18.1007	0.722223	234	90	234	90	324	T	C	Mo17-chr5	172474652	0.722222	T	3.89388e-11	4234	1.79377	1.54904	0.536604	FALSE	no	no	no	no	no	no	no	no	yes	NA	NA	NA	NA	NA	NA	NA
B73-chr5	176347746	T	G	Mo17-chr5:174456890	35.1958	5.02798	0.875	175	25	175	25	200	T	G	Mo17-chr5	174456890	0.875	T	3.91548e-24	4235	1.89995	1.77079	0.517593	FALSE	yes	no	no	no	no	no	no	no	no	Zm00001eb243730	NA	-	1611	NA	NA	NA
B73-chr5	177557962	A	G	Mo17-chr5:175460843	30.369	11.6649	0.722488	151	58	151	58	209	A	G	Mo17-chr5	175460843	0.722488	A	9.80697e-06	4236	1.29077	1.03464	0.555073	FALSE	yes	no	no	no	no	no	no	no	no	Zm00001eb244050	NA	-	3811	NA	NA	NA
B73-chr5	178550069	G	A	Mo17-chr5:176345041	28.5589	6.83805	0.806818	142	34	142	34	176	G	A	Mo17-chr5	176345041	0.806818	G	6.81869e-12	4237	1.44164	1.107	0.565651	FALSE	no	no	yes	no	no	yes	no	no	no	Zm00001eb244450	NA	+	0	NA	NA	NA
B73-chr5	178927029	G	C	Mo17-chr5:178481970	112.224	5.43022	0.953846	558	27	558	27	585	G	C	Mo17-chr5	178481970	0.953846	G	1.19732e-127	4238	1.86608	1.56242	0.544284	FALSE	no	no	yes	yes	no	no	no	no	no	Zm00001eb244650	NA	-	0	NA	NA	NA
B73-chr5	178927123	A	G	Mo17-chr5:176791008	112.224	63.3525	0.639174	558	315	558	315	873	A	G	Mo17-chr5	176791008	0.639175	A	2.77253e-12	4239	1.81582	2.01008	0.474613	FALSE	no	yes	no	no	no	no	no	no	no	Zm00001eb244650	NA	-	80	NA	NA	NA
B73-chr5	178927277	T	G	Mo17-chr5:176791163	118.66	44.4473	0.727497	590	221	590	221	811	T	G	Mo17-chr5	176791163	0.727497	T	4.34175e-36	4240	1.73196	1.99165	0.465129	FALSE	no	yes	no	no	no	no	no	no	no	Zm00001eb244650	NA	-	234	NA	NA	NA
B73-chr5	178927364	G	A	Mo17-chr5:176791244	98.7495	42.0339	0.701429	491	209	491	209	700	G	A	Mo17-chr5	176791244	0.701429	G	4.10691e-23	4241	1.71113	1.97861	0.463754	FALSE	no	yes	no	no	no	no	no	no	no	Zm00001eb244650	NA	-	321	NA	NA	NA
B73-chr5	178938020	G	T	Mo17-chr5:176794444	28.5589	1.40783	0.95302	142	7	142	7	149	G	T	Mo17-chr5	176794444	0.95302	G	3.37195e-29	4242	1.41149	1.23629	0.533085	FALSE	no	yes	no	no	no	no	no	no	no	Zm00001eb244660	NA	-	532	NA	NA	NA
B73-chr5	178938110	A	G	Mo17-chr5:176794546	23.5309	2.81567	0.89313	117	14	117	14	131	A	G	Mo17-chr5	176794546	0.89313	A	1.38442e-16	4243	1.44035	1.2676	0.531897	FALSE	no	yes	no	no	no	no	no	no	no	Zm00001eb244660	NA	-	622	NA	NA	NA
B73-chr5	180477114	G	A	Mo17-chr5:178287219	16.2906	0.804477	0.952941	81	4	81	4	85	G	A	Mo17-chr5	178287219	0.952941	G	1.19049e-14	4244	1.36465	1.17739	0.536834	FALSE	no	no	no	no	no	no	no	no	yes	NA	NA	NA	NA	NA	NA	NA
B73-chr5	180477238	C	G	Mo17-chr5:178287343	17.2962	0.201119	0.988506	86	1	86	1	87	C	G	Mo17-chr5	178287343	0.988506	C	9.09119e-20	4245	1.26698	1.25284	0.502807	FALSE	no	no	no	no	no	no	no	no	yes	NA	NA	NA	NA	NA	NA	NA
B73-chr5	181309531	C	A	Mo17-chr5:178799546	23.5309	4.02238	0.854014	117	20	117	20	137	C	A	Mo17-chr5	178799546	0.854015	C	5.87778e-13	4246	1.07238	1.46438	0.422735	FALSE	no	no	no	no	no	no	no	yes	no	Zm00001eb245270	NA	-	263	NA	NA	NA
B73-chr5	182678661	A	G	Mo17-chr5:180319409	91.7103	25.9444	0.779487	456	129	456	129	585	A	G	Mo17-chr5	180319409	0.779487	A	4.67946e-40	4247	1.67302	1.41597	0.541609	FALSE	no	no	yes	yes	no	no	no	no	no	Zm00001eb245690	NA	-	0	NA	NA	NA
B73-chr5	183098435	T	C	Mo17-chr7:121713588	20.313	0.603357	0.971154	101	3	101	3	104	T	C	Mo17-chr7	121713588	0.971154	T	1.54431e-21	4248	1.37734	1.19658	0.535112	FALSE	yes	no	no	no	no	no	no	no	no	Zm00001eb245760	NA	-	2220	NA	NA	NA
B73-chr5	183691751	C	T	Mo17-chr5:181049617	9.05036	0.201119	0.978261	45	1	45	1	46	C	T	Mo17-chr5	181049617	0.978261	C	1.74442e-07	4249	1.57536	1.21787	0.563992	FALSE	no	no	no	no	no	no	no	no	yes	NA	NA	NA	NA	NA	NA	NA
B73-chr5	184051764	T	G	Mo17-chr5:181307631	28.1567	10.8604	0.72165	140	54	140	54	194	T	G	Mo17-chr5	181307631	0.721649	T	5.7033e-05	4250	2.10412	2.00884	0.511583	FALSE	no	yes	no	no	no	no	no	no	no	Zm00001eb246010	NA	-	660	NA	NA	NA
B73-chr5	184052219	C	T	Mo17-chr5:181369464	38.6149	12.8716	0.75	192	64	192	64	256	C	T	Mo17-chr5	181369464	0.75	C	3.90111e-11	4251	2.04528	1.60052	0.560996	FALSE	yes	no	no	no	no	no	no	no	no	Zm00001eb246010	NA	-	1115	NA	NA	NA
B73-chr5	186168166	A	G	Mo17-chr5:183214764	130.929	43.844	0.749137	651	218	651	218	869	A	G	Mo17-chr5	183214764	0.749137	A	1.4834e-47	4252	1.64839	1.68426	0.494618	FALSE	yes	no	no	no	no	no	no	no	no	Zm00001eb246610	NA	+	2661	NA	NA	NA
B73-chr5	186168679	T	C	Mo17-chr5:183215417	28.76	11.866	0.707921	143	59	143	59	202	T	C	Mo17-chr5	183215417	0.707921	T	0.000352039	4253	1.66238	1.63244	0.504544	FALSE	yes	no	no	no	no	no	no	no	no	Zm00001eb246610	NA	+	2148	NA	NA	NA
B73-chr5	187686305	C	G	Mo17-chr5:184609884	48.6708	15.8884	0.753894	242	79	242	79	321	C	G	Mo17-chr5	184609884	0.753894	C	9.79532e-16	4254	1.44102	1.46101	0.496556	FALSE	yes	no	no	no	no	no	no	no	no	Zm00001eb246960	NA	+	4120	NA	NA	NA
B73-chr5	187861893	G	T	Mo17-chr5:184857375	41.2294	5.2291	0.887446	205	26	205	26	231	G	T	Mo17-chr5	184857375	0.887446	G	2.77052e-31	4255	1.8082	1.78952	0.502595	FALSE	no	no	no	no	no	no	no	no	yes	NA	NA	NA	NA	NA	NA	NA
B73-chr5	190596211	A	G	Mo17-chr5:187806987	13.2739	0.201119	0.985075	66	1	66	1	67	A	G	Mo17-chr5	187806987	0.985075	A	9.31245e-14	4256	1.8828	1.5553	0.547628	FALSE	no	no	no	no	no	no	no	yes	no	Zm00001eb247680	NA	-	627	NA	NA	NA
B73-chr5	192700645	G	A	Mo17-chr5:189922858	11.2627	1.0056	0.918033	56	5	56	5	61	G	A	Mo17-chr5	189922858	0.918033	G	8.33954e-07	4257	1.37389	1.06622	0.563045	FALSE	no	yes	no	no	no	no	no	yes	no	Zm00001eb248360	NA	-	250	Zm00001eb248370	982	-
B73-chr5	192803853	G	T	Mo17-chr8:22496494	13.0727	0.402238	0.970149	65	2	65	2	67	G	T	Mo17-chr8	22496494	0.970149	G	3.41578e-12	4258	1.60165	1.34649	0.543274	FALSE	yes	no	no	no	no	no	no	no	no	Zm00001eb248460	NA	-	3299	NA	NA	NA
B73-chr5	192876205	G	C	Mo17-chr5:190217980	19.1063	5.63134	0.772357	95	28	95	28	123	G	C	Mo17-chr5	190217980	0.772358	G	0.000133578	4259	1.543	1.52795	0.50245	FALSE	no	yes	no	no	no	no	no	no	no	Zm00001eb248510	NA	-	268	NA	NA	NA
B73-chr5	193687024	A	G	Mo17-chr4:153100432	45.4529	18.1007	0.71519	226	90	226	90	316	A	G	Mo17-chr4	153100432	0.71519	A	7.83103e-10	4260	1.64981	1.2438	0.570156	FALSE	no	no	yes	no	yes	no	no	no	no	Zm00001eb248690	NA	+	0	NA	NA	NA
B73-chr5	194089982	T	C	Mo17-chr8:105622321	24.9388	7.84365	0.760736	124	39	124	39	163	T	C	Mo17-chr8	105622321	0.760736	T	2.1244e-06	4261	1.74796	1.42999	0.550027	FALSE	yes	no	no	no	no	no	no	no	no	Zm00001eb248790	NA	-	1083	NA	NA	NA
B73-chr5	194090061	A	G	Mo17-chr8:105622400	24.3354	7.03917	0.775641	121	35	121	35	156	A	G	Mo17-chr8	105622400	0.775641	A	3.33293e-07	4262	1.72488	1.39019	0.553721	FALSE	yes	no	no	no	no	no	no	no	no	Zm00001eb248790	NA	-	1162	NA	NA	NA
B73-chr5	194817627	A	T	Mo17-chr5:191973226	12.8716	1.60895	0.888889	64	8	64	8	72	A	T	Mo17-chr5	191973226	0.888889	A	9.14076e-07	4263	1.63309	1.34495	0.548378	FALSE	yes	no	no	no	no	no	no	no	no	Zm00001eb249020	NA	-	1088	NA	NA	NA
B73-chr5	194857870	G	C	Mo17-chr5:192013018	21.7209	6.83805	0.760564	108	34	108	34	142	G	C	Mo17-chr5	192013018	0.760563	G	4.79279e-05	4264	1.49547	1.64593	0.476052	FALSE	yes	no	no	no	no	no	no	no	no	Zm00001eb249080	NA	-	1454	NA	NA	NA
B73-chr5	195073895	T	G	Mo17-chr5:192256926	62.9503	24.3354	0.721198	313	121	313	121	434	T	G	Mo17-chr5	192256926	0.721198	T	2.78732e-16	4265	1.54521	2.06106	0.428479	FALSE	yes	no	no	no	no	no	no	no	no	Zm00001eb249130	NA	-	2934	NA	NA	NA
B73-chr5	195490795	G	A	Mo17-chr5:192536947	11.2627	1.40783	0.888889	56	7	56	7	63	G	A	Mo17-chr5	192536947	0.888889	G	2.23041e-05	4266	1.77264	1.63519	0.520167	FALSE	no	no	no	no	no	no	no	no	yes	NA	NA	NA	NA	NA	NA	NA
B73-chr5	195596893	A	C	Mo17-chr5:192603360	20.313	5.63134	0.782945	101	28	101	28	129	A	C	Mo17-chr5	192603360	0.782946	A	8.57868e-06	4267	1.71171	1.80268	0.487057	FALSE	no	no	no	no	no	no	no	no	yes	NA	NA	NA	NA	NA	NA	NA
B73-chr5	195956354	C	T	Mo17-chr5:192875315	35.5981	1.60895	0.956757	177	8	177	8	185	C	T	Mo17-chr5	192875315	0.956757	C	3.50777e-38	4268	1.68932	1.5361	0.523752	FALSE	no	no	no	no	no	no	no	yes	no	Zm00001eb249390	NA	-	840	NA	NA	NA
B73-chr5	195963461	C	G	Mo17-chr5:192889532	27.7544	10.4582	0.726315	138	52	138	52	190	C	G	Mo17-chr5	192889532	0.726316	C	3.56841e-05	4269	1.65228	1.76426	0.483612	FALSE	no	no	yes	yes	no	no	no	no	no	Zm00001eb249400	NA	-	0	NA	NA	NA
B73-chr5	196484655	A	G	Mo17-chr5:193455430	116.046	40.0227	0.743557	577	199	577	199	776	A	G	Mo17-chr5	193455430	0.743557	A	5.93892e-40	4270	0.893578	1.01434	0.468352	FALSE	no	no	yes	no	no	yes	no	no	no	Zm00001eb249580	NA	+	0	NA	NA	NA
B73-chr5	196553441	C	T	Mo17-chr5:193535252	29.9668	3.41903	0.89759	149	17	149	17	166	C	T	Mo17-chr5	193535252	0.89759	C	8.60369e-23	4271	1.85169	1.58233	0.539219	FALSE	no	no	no	no	no	no	no	no	yes	NA	NA	NA	NA	NA	NA	NA
B73-chr5	196553521	C	T	Mo17-chr5:193535255	24.9388	3.62014	0.87324	124	18	124	18	142	C	T	Mo17-chr5	193535255	0.873239	C	8.36646e-16	4272	1.86432	1.58267	0.540854	FALSE	no	no	no	no	no	no	no	no	yes	NA	NA	NA	NA	NA	NA	NA
B73-chr5	197901473	C	T	Mo17-chr5:195171629	91.3081	46.6596	0.661808	454	232	454	232	686	C	T	Mo17-chr5	195171629	0.661808	C	3.31104e-13	4273	1.74646	1.96454	0.470617	FALSE	yes	no	no	no	no	no	no	no	no	Zm00001eb250030	NA	-	2777	NA	NA	NA
B73-chr5	198504574	A	C	Mo17-chr5:195684395	11.0616	0.402238	0.964912	55	2	55	2	57	A	C	Mo17-chr5	195684395	0.964912	A	2.84994e-09	4275	1.82803	1.77192	0.507793	FALSE	yes	no	no	no	no	no	no	no	no	Zm00001eb250230	NA	-	4159	NA	NA	NA
B73-chr5	198507417	G	T	Mo17-chr5:195686784	24.5365	9.25148	0.72619	122	46	122	46	168	G	T	Mo17-chr5	195686784	0.72619	G	0.000618455	4276	1.87116	1.73036	0.519547	FALSE	no	no	no	no	no	no	no	no	yes	NA	NA	NA	NA	NA	NA	NA
B73-chr5	203361356	T	C	Mo17-chr5:196456392	10.8604	0.402238	0.964286	54	2	54	2	56	T	C	Mo17-chr5	196456392	0.964286	T	5.5688e-09	4277	1.43392	1.19342	0.545769	FALSE	no	no	no	no	no	no	no	no	yes	NA	NA	NA	NA	NA	NA	NA
B73-chr5	203572277	A	C	Mo17-chr5:196725993	262.058	170.951	0.605202	1303	850	1303	850	2153	A	C	Mo17-chr5	196725993	0.605202	A	1.50564e-19	4278	1.44509	1.63517	0.469144	FALSE	no	no	no	no	no	no	no	no	yes	NA	NA	NA	NA	NA	NA	NA
B73-chr5	203737585	C	T	Mo17-chr5:196808496	58.1234	6.83805	0.894737	289	34	289	34	323	C	T	Mo17-chr5	196808496	0.894737	C	1.39493e-47	4279	1.45861	1.47734	0.49681	FALSE	no	yes	no	no	no	no	no	no	no	Zm00001eb250560	NA	+	288	NA	NA	NA
B73-chr5	204078509	T	A	Mo17-chr5:197075539	20.9164	5.43022	0.793893	104	27	104	27	131	T	A	Mo17-chr5	197075539	0.793893	T	8.61928e-07	4280	2.08229	1.91897	0.520408	FALSE	no	no	no	no	no	no	no	no	yes	NA	NA	NA	NA	NA	NA	NA
B73-chr5	205630786	T	C	Mo17-chr5:198678907	75.8219	47.0619	0.617021	377	234	377	234	611	T	C	Mo17-chr5	198678907	0.617021	T	0.00046016	4281	1.68385	1.79263	0.484355	FALSE	no	no	no	no	no	no	no	yes	no	Zm00001eb250960	NA	-	931	NA	NA	NA
B73-chr5	205766221	T	G	Mo17-chr5:198846928	33.9891	15.6873	0.68421	169	78	169	78	247	T	G	Mo17-chr5	198846928	0.684211	T	0.000902874	4282	1.74936	1.60885	0.520921	FALSE	no	no	no	no	no	no	no	no	yes	NA	NA	NA	NA	NA	NA	NA
B73-chr5	208662467	G	A	Mo17-chr5:202132642	73.0062	41.8328	0.635727	363	208	363	208	571	G	A	Mo17-chr5	202132642	0.635727	G	3.90101e-06	4285	1.83883	1.86844	0.496005	FALSE	no	yes	no	no	no	no	no	no	no	Zm00001eb251950	NA	+	831	NA	NA	NA
B73-chr5	208998749	G	A	Mo17-chr5:202551826	8.84924	0.201119	0.977778	44	1	44	1	45	G	A	Mo17-chr5	202551826	0.977778	G	3.45753e-07	4289	1.5107	1.04724	0.590592	FALSE	no	yes	no	no	no	no	no	no	no	Zm00001eb252080	NA	-	898	NA	NA	NA
[truncated: 4,366 more rows]
