# Supplementary material for: Hybrid allele-specific ChIP-seq analysis identifies variation in brassinosteroid-responsive transcription factor binding linked to traits in maize
Source: Genome Biol. 2023 May 8;24:108. doi: 10.1186/s13059-023-02909-w (PMC10165856; doi:10.1186/s13059-023-02909-w)
Supplement: Supplementary file 11 — Additional file 11: Table S10. List of putative ASB ZmBZR1 target genes. Genes with significant BZR1 binding sites from 5 kb upstream to 1 kb downstream of the TSS and TTS, respectively, were considered target genes. Gene names are given in B73 and Mo17 coordinates where a homologous gene exists, otherwise only one gene is listed. [file 13059_2023_2909_MOESM11_ESM.txt]

Zm00001eb002990	NA
Zm00001eb003230	NA
Zm00001eb006780	NA
Zm00001eb008410	NA
Zm00001eb013390	NA
Zm00001eb013970	NA
Zm00001eb014510	NA
Zm00001eb014670	NA
Zm00001eb016810	NA
Zm00001eb016920	NA
Zm00001eb018240	NA
Zm00001eb019080	NA
Zm00001eb020080	NA
Zm00001eb028880	NA
Zm00001eb031190	NA
Zm00001eb032420	NA
Zm00001eb032430	NA
Zm00001eb034400	NA
Zm00001eb034880	NA
Zm00001eb035850	NA
Zm00001eb036030	NA
Zm00001eb036290	NA
Zm00001eb037490	NA
Zm00001eb038020	NA
Zm00001eb043200	NA
Zm00001eb043610	NA
Zm00001eb044440	NA
Zm00001eb045180	NA
Zm00001eb046790	NA
Zm00001eb047600	NA
Zm00001eb050000	NA
Zm00001eb050420	NA
Zm00001eb050440	NA
Zm00001eb050720	NA
Zm00001eb053590	NA
Zm00001eb055000	NA
Zm00001eb056250	NA
Zm00001eb056740	NA
Zm00001eb057220	NA
Zm00001eb057730	NA
Zm00001eb059650	NA
Zm00001eb062530	NA
Zm00001eb062870	NA
Zm00001eb063930	NA
Zm00001eb066090	NA
Zm00001eb067970	NA
Zm00001eb070830	NA
Zm00001eb071330	NA
Zm00001eb071340	NA
Zm00001eb073530	NA
Zm00001eb074580	NA
Zm00001eb077720	NA
Zm00001eb078360	NA
Zm00001eb078630	NA
Zm00001eb079000	NA
Zm00001eb079710	NA
Zm00001eb079780	NA
Zm00001eb080400	NA
Zm00001eb080940	NA
Zm00001eb083390	NA
Zm00001eb083530	NA
Zm00001eb083540	NA
Zm00001eb086440	NA
Zm00001eb087630	NA
Zm00001eb089530	NA
Zm00001eb090130	NA
Zm00001eb091410	NA
Zm00001eb094210	NA
Zm00001eb096830	NA
Zm00001eb098570	NA
Zm00001eb098720	NA
Zm00001eb101770	NA
Zm00001eb102250	NA
Zm00001eb102340	NA
Zm00001eb102890	NA
Zm00001eb103480	NA
Zm00001eb103880	NA
Zm00001eb104000	NA
Zm00001eb106480	NA
Zm00001eb106930	NA
Zm00001eb107140	NA
Zm00001eb107190	NA
Zm00001eb107340	NA
Zm00001eb107960	NA
Zm00001eb111150	NA
Zm00001eb118980	NA
Zm00001eb122450	NA
Zm00001eb124920	NA
Zm00001eb126160	NA
Zm00001eb128380	NA
Zm00001eb128620	NA
Zm00001eb129110	NA
Zm00001eb129420	NA
Zm00001eb130380	NA
Zm00001eb133390	NA
Zm00001eb139170	NA
Zm00001eb144460	NA
Zm00001eb145820	NA
Zm00001eb148870	NA
Zm00001eb153670	NA
Zm00001eb153690	NA
Zm00001eb153780	NA
Zm00001eb154340	NA
Zm00001eb157020	NA
Zm00001eb157030	NA
Zm00001eb157110	NA
Zm00001eb157700	NA
Zm00001eb157710	NA
Zm00001eb158200	NA
Zm00001eb159180	NA
Zm00001eb163190	NA
Zm00001eb165270	NA
Zm00001eb170130	NA
Zm00001eb172200	NA
Zm00001eb175790	NA
Zm00001eb176610	NA
Zm00001eb178780	NA
Zm00001eb187910	NA
Zm00001eb188630	NA
Zm00001eb194540	NA
Zm00001eb194590	NA
Zm00001eb194600	NA
Zm00001eb194640	NA
Zm00001eb196370	NA
Zm00001eb198570	NA
Zm00001eb200030	NA
Zm00001eb200360	NA
Zm00001eb202380	NA
Zm00001eb204310	NA
Zm00001eb204650	NA
Zm00001eb204660	NA
Zm00001eb205550	NA
Zm00001eb206730	NA
Zm00001eb206850	NA
Zm00001eb208000	NA
Zm00001eb211770	NA
Zm00001eb211780	NA
Zm00001eb212650	NA
Zm00001eb212890	NA
Zm00001eb213860	NA
Zm00001eb214540	NA
Zm00001eb214560	NA
Zm00001eb214670	NA
Zm00001eb214750	NA
Zm00001eb215230	NA
Zm00001eb215240	NA
Zm00001eb215460	NA
Zm00001eb215790	NA
Zm00001eb216950	NA
Zm00001eb217880	NA
Zm00001eb218030	NA
Zm00001eb218240	NA
Zm00001eb219180	NA
Zm00001eb219560	NA
Zm00001eb220040	NA
Zm00001eb221540	NA
Zm00001eb221670	NA
Zm00001eb224820	NA
Zm00001eb227490	NA
Zm00001eb228200	NA
Zm00001eb228420	NA
Zm00001eb231870	NA
Zm00001eb231880	NA
Zm00001eb233130	NA
Zm00001eb233260	NA
Zm00001eb238190	NA
Zm00001eb239000	NA
Zm00001eb243160	NA
Zm00001eb243170	NA
Zm00001eb244650	NA
Zm00001eb244660	NA
Zm00001eb246610	NA
Zm00001eb246960	NA
Zm00001eb248790	NA
Zm00001eb249080	NA
Zm00001eb249130	NA
Zm00001eb252080	NA
Zm00001eb252550	NA
Zm00001eb252740	NA
Zm00001eb255850	NA
Zm00001eb256280	NA
Zm00001eb257410	NA
Zm00001eb257940	NA
Zm00001eb258360	NA
Zm00001eb258520	NA
Zm00001eb258630	NA
Zm00001eb262530	NA
Zm00001eb262600	NA
Zm00001eb263000	NA
Zm00001eb264940	NA
Zm00001eb266160	NA
Zm00001eb266700	NA
Zm00001eb269010	NA
Zm00001eb270570	NA
Zm00001eb273520	NA
Zm00001eb274740	NA
Zm00001eb275460	NA
Zm00001eb275480	NA
Zm00001eb276830	NA
Zm00001eb282860	NA
Zm00001eb283080	NA
Zm00001eb284690	NA
Zm00001eb285180	NA
Zm00001eb285820	NA
Zm00001eb286880	NA
Zm00001eb288740	NA
Zm00001eb290220	NA
Zm00001eb290330	NA
Zm00001eb291830	NA
Zm00001eb293450	NA
Zm00001eb293540	NA
Zm00001eb294610	NA
Zm00001eb294820	NA
Zm00001eb296260	NA
Zm00001eb296350	NA
Zm00001eb299320	NA
Zm00001eb299890	NA
Zm00001eb300020	NA
Zm00001eb301490	NA
Zm00001eb302380	NA
Zm00001eb302690	NA
Zm00001eb303620	NA
Zm00001eb303630	NA
Zm00001eb303790	NA
Zm00001eb305330	NA
Zm00001eb306190	NA
Zm00001eb310080	NA
Zm00001eb312230	NA
Zm00001eb312240	NA
Zm00001eb315110	NA
Zm00001eb315390	NA
Zm00001eb316190	NA
Zm00001eb318450	NA
Zm00001eb318470	NA
Zm00001eb319230	NA
Zm00001eb324690	NA
Zm00001eb325160	NA
Zm00001eb325750	NA
Zm00001eb325990	NA
Zm00001eb330930	NA
Zm00001eb332320	NA
Zm00001eb332570	NA
Zm00001eb332990	NA
Zm00001eb336570	NA
Zm00001eb337740	NA
Zm00001eb342130	NA
Zm00001eb343140	NA
Zm00001eb344080	NA
Zm00001eb350190	NA
Zm00001eb351620	NA
Zm00001eb352380	NA
Zm00001eb353730	NA
Zm00001eb353740	NA
Zm00001eb354260	NA
Zm00001eb354510	NA
Zm00001eb355080	NA
Zm00001eb355720	NA
Zm00001eb364940	NA
Zm00001eb366970	NA
Zm00001eb367140	NA
Zm00001eb370600	NA
Zm00001eb370940	NA
Zm00001eb372400	NA
Zm00001eb373000	NA
Zm00001eb375570	NA
Zm00001eb377800	NA
Zm00001eb377820	NA
Zm00001eb382100	NA
Zm00001eb383250	NA
Zm00001eb385350	NA
Zm00001eb386250	NA
Zm00001eb388140	NA
Zm00001eb388630	NA
Zm00001eb389850	NA
Zm00001eb389860	NA
Zm00001eb393760	NA
Zm00001eb394500	NA
Zm00001eb394850	NA
Zm00001eb395890	NA
Zm00001eb396930	NA
Zm00001eb397400	NA
Zm00001eb399640	NA
Zm00001eb399670	NA
Zm00001eb401320	NA
Zm00001eb401480	NA
Zm00001eb406090	NA
Zm00001eb406140	NA
Zm00001eb406340	NA
Zm00001eb406470	NA
Zm00001eb406670	NA
Zm00001eb406700	NA
Zm00001eb406910	NA
Zm00001eb413020	NA
Zm00001eb413330	NA
Zm00001eb415570	NA
Zm00001eb421650	NA
Zm00001eb421670	NA
Zm00001eb422110	NA
Zm00001eb422780	NA
Zm00001eb423120	NA
Zm00001eb425330	NA
Zm00001eb426890	NA
Zm00001eb427890	NA
Zm00001eb427990	NA
Zm00001eb428510	NA
Zm00001eb428830	NA
Zm00001eb428990	NA
Zm00001eb429670	NA
Zm00001eb430280	NA
Zm00001eb431680	NA
Zm00001eb433470	NA
Zm00001eb433490	NA
Zm00001eb433510	NA
Zm00014a000020	Zm00001eb294620
Zm00014a000024	NA
Zm00014a000025	Zm00001eb294600
Zm00014a000034	Zm00001eb294560
Zm00014a000055	Zm00001eb294200
Zm00014a000079	Zm00001eb294000
Zm00014a000082	Zm00001eb030110
Zm00014a000113	Zm00001eb345620
Zm00014a000208	Zm00001eb394840
Zm00014a000218	Zm00001eb394670
Zm00014a000285	Zm00001eb156780
Zm00014a000410	Zm00001eb320730
Zm00014a000417	Zm00001eb320600
Zm00014a000435	Zm00001eb320470
Zm00014a000454	Zm00001eb320310
Zm00014a000476	Zm00001eb119770
Zm00014a000489	Zm00001eb119930
Zm00014a000490	Zm00001eb119940
Zm00014a000495	Zm00001eb120010
Zm00014a000509	Zm00001eb120200
Zm00014a000531	Zm00001eb120450
Zm00014a000541	Zm00001eb120430
Zm00014a000542	Zm00001eb120470
Zm00014a000546	Zm00001eb120630
Zm00014a000548	NA
Zm00014a000549	Zm00001eb120680
Zm00014a000557	Zm00001eb120750
Zm00014a000567	Zm00001eb121000
Zm00014a000575	Zm00001eb120890
Zm00014a000670	Zm00001eb329280
Zm00014a000682	Zm00001eb329160
Zm00014a000690	Zm00001eb329070
Zm00014a000693	Zm00001eb329040
Zm00014a000699	Zm00001eb329080
Zm00014a000701	Zm00001eb329050
Zm00014a000705	Zm00001eb328970
Zm00014a000721	Zm00001eb328720
Zm00014a000722	Zm00001eb328700
Zm00014a000732	Zm00001eb328710
Zm00014a000742	Zm00001eb130390
Zm00014a000767	Zm00001eb145960
Zm00014a000771	Zm00001eb146080
Zm00014a000784	Zm00001eb209850
Zm00014a000791	Zm00001eb209700
Zm00014a000807	Zm00001eb209560
Zm00014a000933	Zm00001eb388800
Zm00014a000934	NA
Zm00014a000949	Zm00001eb388960
Zm00014a000979	Zm00001eb280220
Zm00014a000985	Zm00001eb280140
Zm00014a000989	NA
Zm00014a001035	Zm00001eb062860
Zm00014a001059	Zm00001eb041860
Zm00014a001081	Zm00001eb041640
Zm00014a001099	Zm00001eb246600
Zm00014a001105	Zm00001eb246620
Zm00014a001119	Zm00001eb246520
Zm00014a001233	Zm00001eb379570
Zm00014a001235	Zm00001eb379580
Zm00014a001283	Zm00001eb306200
Zm00014a001330	Zm00001eb280690
Zm00014a001354	Zm00001eb280540
Zm00014a001376	Zm00001eb334050
Zm00014a001395	Zm00001eb046020
Zm00014a001397	Zm00001eb046040
Zm00014a001398	Zm00001eb045990
Zm00014a001410	Zm00001eb083160
Zm00014a001417	NA
Zm00014a001460	Zm00001eb083630
Zm00014a001480	Zm00001eb083870
Zm00014a001511	Zm00001eb049910
Zm00014a001531	Zm00001eb049790
Zm00014a001542	Zm00001eb185680
Zm00014a001560	Zm00001eb378640
Zm00014a001603	NA
Zm00014a001609	Zm00001eb207660
Zm00014a001634	Zm00001eb207960
Zm00014a001657	NA
Zm00014a001662	Zm00001eb386410
Zm00014a001695	Zm00001eb034290
Zm00014a001765	Zm00001eb300170
Zm00014a001781	Zm00001eb300060
Zm00014a001790	Zm00001eb299910
Zm00014a001792	Zm00001eb299970
Zm00014a001874	Zm00001eb123760
Zm00014a001875	Zm00001eb123770
Zm00014a001876	Zm00001eb123790
Zm00014a001911	Zm00001eb124110
Zm00014a001923	Zm00001eb124260
Zm00014a001985	Zm00001eb047060
Zm00014a001996	Zm00001eb397750
Zm00014a001999	Zm00001eb397810
Zm00014a002007	Zm00001eb397730
Zm00014a002022	Zm00001eb126420
Zm00014a002028	Zm00001eb421870
Zm00014a002035	Zm00001eb421720
Zm00014a002038	Zm00001eb421700
Zm00014a002042	Zm00001eb421730
Zm00014a002063	Zm00001eb421470
Zm00014a002112	Zm00001eb212710
Zm00014a002128	Zm00001eb212700
Zm00014a002259	Zm00001eb339760
Zm00014a002323	Zm00001eb189390
Zm00014a002343	Zm00001eb422140
Zm00014a002423	Zm00001eb062680
Zm00014a002439	Zm00001eb062570
Zm00014a002484	Zm00001eb146430
Zm00014a002492	Zm00001eb010340
Zm00014a002496	Zm00001eb010450
Zm00014a002498	Zm00001eb010370
Zm00014a002501	Zm00001eb010440
Zm00014a002539	Zm00001eb319480
Zm00014a002574	Zm00001eb125230
Zm00014a002589	Zm00001eb125350
Zm00014a002590	Zm00001eb125390
Zm00014a002600	Zm00001eb125470
Zm00014a002618	Zm00001eb427810
Zm00014a002622	Zm00001eb427720
Zm00014a002638	Zm00001eb427650
Zm00014a002646	Zm00001eb427560
Zm00014a002657	Zm00001eb427480
Zm00014a002658	Zm00001eb427460
Zm00014a002660	Zm00001eb427410
Zm00014a002665	Zm00001eb427260
Zm00014a002667	Zm00001eb427210
Zm00014a002675	Zm00001eb427290
Zm00014a002676	Zm00001eb427270
Zm00014a002678	Zm00001eb427220
Zm00014a002732	Zm00001eb281890
Zm00014a002791	Zm00001eb407790
Zm00014a002885	Zm00001eb202260
Zm00014a002889	Zm00001eb202220
Zm00014a002933	Zm00001eb058610
Zm00014a002934	Zm00001eb058590
Zm00014a002997	Zm00001eb020680
Zm00014a002998	Zm00001eb020660
Zm00014a003000	NA
Zm00014a003011	Zm00001eb020600
Zm00014a003032	Zm00001eb311190
Zm00014a003033	Zm00001eb311170
Zm00014a003034	Zm00001eb311180
Zm00014a003098	Zm00001eb300580
Zm00014a003142	Zm00001eb054190
Zm00014a003164	Zm00001eb214250
Zm00014a003181	Zm00001eb271420
Zm00014a003184	Zm00001eb271480
Zm00014a003196	Zm00001eb384580
Zm00014a003219	Zm00001eb014500
Zm00014a003255	Zm00001eb316350
Zm00014a003278	NA
Zm00014a003292	Zm00001eb278620
Zm00014a003301	Zm00001eb278650
Zm00014a003318	NA
Zm00014a003324	Zm00001eb278890
Zm00014a003368	Zm00001eb139920
Zm00014a003437	NA
Zm00014a003447	Zm00001eb092720
Zm00014a003475	Zm00001eb157270
Zm00014a003486	Zm00001eb032860
Zm00014a003504	Zm00001eb033080
Zm00014a003518	Zm00001eb033140
Zm00014a003549	Zm00001eb110340
Zm00014a003554	Zm00001eb073500
Zm00014a003568	Zm00001eb073370
Zm00014a003569	Zm00001eb073360
Zm00014a003570	Zm00001eb073350
Zm00014a003572	Zm00001eb073310
Zm00014a003573	Zm00001eb073280
Zm00014a003577	Zm00001eb073290
Zm00014a003582	Zm00001eb073250
Zm00014a003589	Zm00001eb073130
Zm00014a003606	Zm00001eb430320
Zm00014a003608	Zm00001eb430290
Zm00014a003609	Zm00001eb430260
Zm00014a003611	Zm00001eb430330
Zm00014a003652	Zm00001eb429840
Zm00014a003653	Zm00001eb429830
Zm00014a003655	Zm00001eb429790
Zm00014a003673	Zm00001eb429870
Zm00014a003707	Zm00001eb030550
Zm00014a003856	Zm00001eb186620
Zm00014a003857	Zm00001eb186590
Zm00014a003877	Zm00001eb186370
Zm00014a003912	Zm00001eb126970
Zm00014a003945	Zm00001eb193590
Zm00014a003960	Zm00001eb193740
Zm00014a004047	Zm00001eb002240
Zm00014a004049	Zm00001eb002200
Zm00014a004059	Zm00001eb002390
Zm00014a004079	Zm00001eb002590
Zm00014a004105	Zm00001eb320030
Zm00014a004145	Zm00001eb311680
Zm00014a004199	Zm00001eb222730
Zm00014a004230	NA
Zm00014a004231	Zm00001eb222400
Zm00014a004254	Zm00001eb222240
Zm00014a004271	Zm00001eb222060
Zm00014a004283	Zm00001eb221980
Zm00014a004284	Zm00001eb221970
Zm00014a004289	Zm00001eb221870
Zm00014a004327	Zm00001eb162880
Zm00014a004338	Zm00001eb162950
Zm00014a004365	Zm00001eb163160
Zm00014a004366	Zm00001eb163180
Zm00014a004375	Zm00001eb163310
Zm00014a004383	Zm00001eb163460
Zm00014a004385	NA
Zm00014a004407	Zm00001eb163730
Zm00014a004414	Zm00001eb163840
Zm00014a004447	NA
Zm00014a004448	Zm00001eb082590
Zm00014a004522	Zm00001eb097400
Zm00014a004615	Zm00001eb136750
Zm00014a004713	Zm00001eb380850
Zm00014a004766	Zm00001eb009570
Zm00014a004836	Zm00001eb261380
Zm00014a004843	Zm00001eb389430
Zm00014a004876	Zm00001eb110660
Zm00014a004877	Zm00001eb110680
Zm00014a004888	Zm00001eb110710
Zm00014a004916	Zm00001eb045250
Zm00014a004942	Zm00001eb045540
Zm00014a004966	Zm00001eb017340
Zm00014a004983	Zm00001eb029960
Zm00014a004984	Zm00001eb029970
Zm00014a004992	NA
Zm00014a004998	Zm00001eb340650
Zm00014a005027	Zm00001eb317230
Zm00014a005044	Zm00001eb317350
Zm00014a005065	Zm00001eb332210
Zm00014a005071	Zm00001eb332330
Zm00014a005079	Zm00001eb332300
Zm00014a005098	Zm00001eb071090
Zm00014a005101	Zm00001eb071170
Zm00014a005102	NA
Zm00014a005109	Zm00001eb071190
Zm00014a005123	Zm00001eb071400
Zm00014a005133	Zm00001eb071530
Zm00014a005140	Zm00001eb071550
Zm00014a005150	Zm00001eb071590
Zm00014a005159	Zm00001eb071720
Zm00014a005172	NA
Zm00014a005186	NA
Zm00014a005187	NA
Zm00014a005191	Zm00001eb071930
Zm00014a005196	Zm00001eb072000
Zm00014a005246	NA
Zm00014a005247	NA
Zm00014a005248	Zm00001eb424480
Zm00014a005251	Zm00001eb424410
Zm00014a005252	Zm00001eb424400
Zm00014a005304	Zm00001eb177670
Zm00014a005309	Zm00001eb177690
Zm00014a005318	Zm00001eb143080
Zm00014a005339	Zm00001eb142820
Zm00014a005388	Zm00001eb112150
Zm00014a005423	Zm00001eb111760
Zm00014a005424	NA
Zm00014a005444	Zm00001eb031840
Zm00014a005460	Zm00001eb343520
Zm00014a005550	Zm00001eb059930
Zm00014a005558	Zm00001eb059800
Zm00014a005614	Zm00001eb388520
Zm00014a005615	Zm00001eb388510
Zm00014a005635	Zm00001eb409100
Zm00014a005690	Zm00001eb122230
Zm00014a005714	Zm00001eb122470
Zm00014a005781	Zm00001eb269720
Zm00014a005910	NA
Zm00014a005958	Zm00001eb028710
Zm00014a005988	Zm00001eb019760
Zm00014a006019	Zm00001eb019480
Zm00014a006073	Zm00001eb146650
Zm00014a006075	Zm00001eb146690
Zm00014a006078	Zm00001eb146740
Zm00014a006087	Zm00001eb146800
Zm00014a006136	Zm00001eb289170
Zm00014a006157	Zm00001eb288890
Zm00014a006236	NA
Zm00014a006242	Zm00001eb220340
Zm00014a006246	Zm00001eb220240
Zm00014a006258	Zm00001eb220050
Zm00014a006262	Zm00001eb220030
Zm00014a006338	Zm00001eb297040
Zm00014a006352	Zm00001eb297200
Zm00014a006361	Zm00001eb297320
Zm00014a006389	Zm00001eb035230
Zm00014a006405	Zm00001eb200300
Zm00014a006409	Zm00001eb200350
Zm00014a006424	Zm00001eb200510
Zm00014a006541	Zm00001eb238470
Zm00014a006549	Zm00001eb238560
Zm00014a006577	NA
Zm00014a006620	Zm00001eb180150
Zm00014a006674	Zm00001eb396540
Zm00014a006679	Zm00001eb396480
Zm00014a006683	Zm00001eb396500
Zm00014a006697	Zm00001eb396840
Zm00014a006709	Zm00001eb396960
Zm00014a006713	Zm00001eb396990
Zm00014a006758	Zm00001eb067450
Zm00014a006762	Zm00001eb067500
Zm00014a006763	Zm00001eb067510
Zm00014a006784	Zm00001eb067610
Zm00014a006790	Zm00001eb067710
Zm00014a006795	Zm00001eb067700
Zm00014a006797	Zm00001eb067740
Zm00014a006805	Zm00001eb068000
Zm00014a006808	Zm00001eb067750
Zm00014a006839	Zm00001eb075400
Zm00014a006841	Zm00001eb075370
Zm00014a006842	NA
Zm00014a006845	Zm00001eb194770
Zm00014a006850	Zm00001eb194760
Zm00014a006868	Zm00001eb020410
Zm00014a006883	Zm00001eb135380
Zm00014a006888	Zm00001eb135320
Zm00014a006901	NA
Zm00014a006903	Zm00001eb135240
Zm00014a007016	NA
Zm00014a007021	Zm00001eb204890
Zm00014a007025	Zm00001eb204940
Zm00014a007042	Zm00001eb205040
Zm00014a007043	Zm00001eb205050
Zm00014a007049	Zm00001eb047590
Zm00014a007090	NA
Zm00014a007129	Zm00001eb247570
Zm00014a007143	Zm00001eb035780
Zm00014a007146	Zm00001eb035860
Zm00014a007147	Zm00001eb035890
Zm00014a007158	Zm00001eb111160
Zm00014a007163	Zm00001eb290760
Zm00014a007165	Zm00001eb290750
Zm00014a007179	NA
Zm00014a007180	Zm00001eb290590
Zm00014a007181	Zm00001eb290630
Zm00014a007212	Zm00001eb290350
Zm00014a007223	Zm00001eb290340
Zm00014a007256	Zm00001eb194530
Zm00014a007264	Zm00001eb194680
Zm00014a007327	Zm00001eb381470
Zm00014a007356	Zm00001eb015620
Zm00014a007407	Zm00001eb284090
Zm00014a007409	Zm00001eb284130
Zm00014a007458	Zm00001eb416330
Zm00014a007485	Zm00001eb240120
Zm00014a007487	NA
Zm00014a007533	Zm00001eb288720
Zm00014a007556	Zm00001eb288490
Zm00014a007559	Zm00001eb288390
Zm00014a007564	Zm00001eb288290
Zm00014a007567	Zm00001eb288250
Zm00014a007628	Zm00001eb364360
Zm00014a007642	Zm00001eb364580
Zm00014a007671	Zm00001eb025870
Zm00014a007694	Zm00001eb025730
Zm00014a007699	Zm00001eb025700
Zm00014a007717	Zm00001eb429430
Zm00014a007720	NA
Zm00014a007725	Zm00001eb429330
Zm00014a007729	Zm00001eb429260
Zm00014a007736	NA
Zm00014a007741	Zm00001eb429210
Zm00014a007751	Zm00001eb429100
Zm00014a007778	Zm00001eb260770
Zm00014a007894	Zm00001eb243730
Zm00014a007905	Zm00001eb243610
Zm00014a007949	Zm00001eb385610
Zm00014a007960	Zm00001eb385700
Zm00014a007988	Zm00001eb385880
Zm00014a008049	Zm00001eb383160
Zm00014a008068	Zm00001eb374560
Zm00014a008098	Zm00001eb116380
Zm00014a008123	NA
Zm00014a008186	Zm00001eb127900
Zm00014a008203	Zm00001eb258840
Zm00014a008204	Zm00001eb258820
Zm00014a008212	Zm00001eb258830
Zm00014a008215	Zm00001eb258670
Zm00014a008227	Zm00001eb258600
Zm00014a008229	Zm00001eb258580
Zm00014a008238	Zm00001eb258460
Zm00014a008250	Zm00001eb258350
Zm00014a008251	Zm00001eb258330
Zm00014a008257	Zm00001eb258290
Zm00014a008285	Zm00001eb258050
Zm00014a008286	Zm00001eb258010
Zm00014a008297	Zm00001eb257950
Zm00014a008298	NA
Zm00014a008299	Zm00001eb257910
Zm00014a008305	Zm00001eb257780
Zm00014a008332	Zm00001eb257630
Zm00014a008334	Zm00001eb257600
Zm00014a008335	Zm00001eb257590
Zm00014a008336	Zm00001eb257580
Zm00014a008338	Zm00001eb257510
Zm00014a008345	Zm00001eb257400
Zm00014a008348	NA
Zm00014a008354	Zm00001eb257360
Zm00014a008378	Zm00001eb036940
Zm00014a008379	Zm00001eb036930
Zm00014a008384	Zm00001eb037030
Zm00014a008397	Zm00001eb302760
Zm00014a008426	Zm00001eb220600
Zm00014a008516	Zm00001eb273450
Zm00014a008534	Zm00001eb273330
Zm00014a008553	Zm00001eb193260
Zm00014a008556	Zm00001eb193240
Zm00014a008594	Zm00001eb295320
Zm00014a008603	Zm00001eb295120
Zm00014a008617	Zm00001eb294970
Zm00014a008636	Zm00001eb294850
Zm00014a008638	Zm00001eb294800
Zm00014a008644	Zm00001eb181080
Zm00014a008645	Zm00001eb022110
Zm00014a008655	Zm00001eb301450
Zm00014a008658	Zm00001eb301480
Zm00014a008662	Zm00001eb301540
Zm00014a008665	Zm00001eb301520
Zm00014a008670	Zm00001eb301590
Zm00014a008689	Zm00001eb301890
Zm00014a008705	Zm00001eb228900
Zm00014a008771	Zm00001eb334270
Zm00014a008788	Zm00001eb136200
Zm00014a008823	Zm00001eb344500
Zm00014a008846	Zm00001eb045750
Zm00014a008848	Zm00001eb045670
Zm00014a008850	Zm00001eb045690
Zm00014a008852	NA
Zm00014a008855	Zm00001eb045780
Zm00014a008877	Zm00001eb043120
Zm00014a008900	Zm00001eb043410
Zm00014a008910	Zm00001eb043480
Zm00014a009043	NA
Zm00014a009055	Zm00001eb172520
Zm00014a009068	Zm00001eb172590
Zm00014a009071	Zm00001eb172630
Zm00014a009106	Zm00001eb270080
Zm00014a009138	Zm00001eb155620
Zm00014a009139	Zm00001eb155630
Zm00014a009175	Zm00001eb155940
Zm00014a009207	Zm00001eb010040
Zm00014a009243	Zm00001eb415360
Zm00014a009346	Zm00001eb337340
Zm00014a009384	Zm00001eb103150
Zm00014a009386	Zm00001eb103140
Zm00014a009389	Zm00001eb103110
Zm00014a009390	Zm00001eb103100
Zm00014a009391	Zm00001eb103080
Zm00014a009408	Zm00001eb103000
Zm00014a009425	NA
Zm00014a009448	Zm00001eb171690
Zm00014a009462	Zm00001eb171440
Zm00014a009464	Zm00001eb171400
Zm00014a009484	Zm00001eb171190
Zm00014a009527	Zm00001eb250960
Zm00014a009546	Zm00001eb187590
Zm00014a009554	Zm00001eb187570
Zm00014a009556	Zm00001eb187450
Zm00014a009560	Zm00001eb187560
Zm00014a009564	Zm00001eb187440
Zm00014a009609	Zm00001eb187000
Zm00014a009610	Zm00001eb186990
Zm00014a009614	Zm00001eb186940
Zm00014a009615	NA
Zm00014a009643	Zm00001eb191590
Zm00014a009653	Zm00001eb012040
Zm00014a009753	NA
Zm00014a009757	Zm00001eb126250
Zm00014a009763	Zm00001eb398840
Zm00014a009771	Zm00001eb398800
Zm00014a009789	Zm00001eb399140
Zm00014a009823	Zm00001eb233240
Zm00014a009831	Zm00001eb255860
Zm00014a009962	Zm00001eb043920
Zm00014a009977	Zm00001eb043790
Zm00014a009979	Zm00001eb043730
Zm00014a010084	NA
Zm00014a010125	Zm00001eb418970
Zm00014a010139	Zm00001eb418940
Zm00014a010178	Zm00001eb037690
Zm00014a010242	Zm00001eb407720
Zm00014a010243	Zm00001eb407710
Zm00014a010247	Zm00001eb407660
Zm00014a010285	NA
Zm00014a010286	Zm00001eb408750
Zm00014a010332	Zm00001eb005980
Zm00014a010336	Zm00001eb006010
Zm00014a010337	Zm00001eb006000
Zm00014a010338	Zm00001eb005990
Zm00014a010361	NA
Zm00014a010364	Zm00001eb005700
Zm00014a010372	Zm00001eb005590
Zm00014a010426	Zm00001eb206660
Zm00014a010435	NA
Zm00014a010439	Zm00001eb206750
Zm00014a010455	NA
Zm00014a010504	Zm00001eb056050
Zm00014a010506	NA
Zm00014a010514	Zm00001eb055960
Zm00014a010517	Zm00001eb233420
Zm00014a010538	Zm00001eb133280
Zm00014a010575	Zm00001eb042670
Zm00014a010626	Zm00001eb325410
Zm00014a010634	Zm00001eb325340
Zm00014a010635	Zm00001eb325360
Zm00014a010746	Zm00001eb247630
Zm00014a010748	Zm00001eb247680
Zm00014a010754	Zm00001eb247750
Zm00014a010829	Zm00001eb112400
Zm00014a010883	Zm00001eb315840
Zm00014a010886	Zm00001eb315790
Zm00014a010893	Zm00001eb315760
Zm00014a010920	Zm00001eb336650
Zm00014a010928	Zm00001eb336660
Zm00014a010951	Zm00001eb100450
Zm00014a011006	Zm00001eb351810
Zm00014a011053	Zm00001eb084240
Zm00014a011058	Zm00001eb084160
Zm00014a011083	Zm00001eb356420
Zm00014a011085	Zm00001eb356430
Zm00014a011106	Zm00001eb256270
Zm00014a011117	Zm00001eb415430
Zm00014a011127	NA
Zm00014a011136	Zm00001eb415580
Zm00014a011137	Zm00001eb415610
Zm00014a011219	Zm00001eb374120
Zm00014a011221	Zm00001eb374110
Zm00014a011222	NA
Zm00014a011234	Zm00001eb404650
Zm00014a011265	Zm00001eb114770
Zm00014a011266	Zm00001eb114780
Zm00014a011303	Zm00001eb322470
Zm00014a011339	Zm00001eb378470
Zm00014a011362	Zm00001eb179780
Zm00014a011368	Zm00001eb040480
Zm00014a011377	Zm00001eb040450
Zm00014a011398	Zm00001eb040280
Zm00014a011399	Zm00001eb040250
Zm00014a011408	Zm00001eb040190
Zm00014a011472	Zm00001eb039570
Zm00014a011485	Zm00001eb404370
Zm00014a011528	Zm00001eb159000
Zm00014a011538	Zm00001eb159090
Zm00014a011561	Zm00001eb159250
Zm00014a011565	NA
Zm00014a011574	Zm00001eb159390
Zm00014a011576	Zm00001eb159410
Zm00014a011577	Zm00001eb159440
Zm00014a011581	Zm00001eb159430
Zm00014a011589	Zm00001eb159540
Zm00014a011594	Zm00001eb159570
Zm00014a011600	Zm00001eb159590
Zm00014a011602	Zm00001eb159620
Zm00014a011632	Zm00001eb310230
Zm00014a011669	Zm00001eb237910
Zm00014a011693	Zm00001eb117850
Zm00014a011712	Zm00001eb117610
Zm00014a011732	Zm00001eb181690
Zm00014a011807	Zm00001eb205510
Zm00014a011816	Zm00001eb205410
Zm00014a011867	Zm00001eb024300
Zm00014a012067	Zm00001eb364730
Zm00014a012157	NA
Zm00014a012176	Zm00001eb192200
Zm00014a012235	Zm00001eb184100
Zm00014a012276	Zm00001eb347750
Zm00014a012280	Zm00001eb347770
Zm00014a012285	Zm00001eb347720
Zm00014a012301	Zm00001eb347600
Zm00014a012358	Zm00001eb185920
Zm00014a012374	Zm00001eb186090
Zm00014a012426	Zm00001eb002740
Zm00014a012437	NA
Zm00014a012438	NA
Zm00014a012442	Zm00001eb002610
Zm00014a012443	Zm00001eb002600
Zm00014a012511	Zm00001eb225130
Zm00014a012557	Zm00001eb345750
Zm00014a012580	Zm00001eb284670
Zm00014a012581	Zm00001eb284700
Zm00014a012584	NA
Zm00014a012786	Zm00001eb001370
Zm00014a012811	Zm00001eb001560
Zm00014a012818	Zm00001eb001630
Zm00014a012837	Zm00001eb001780
Zm00014a012842	Zm00001eb001830
Zm00014a012885	Zm00001eb232420
Zm00014a012886	Zm00001eb232430
Zm00014a012906	Zm00001eb015120
Zm00014a012936	Zm00001eb196650
Zm00014a012949	Zm00001eb202580
Zm00014a012965	Zm00001eb319110
Zm00014a012972	Zm00001eb319090
Zm00014a013013	Zm00001eb318710
Zm00014a013018	Zm00001eb318630
Zm00014a013029	Zm00001eb318560
Zm00014a013032	Zm00001eb318540
Zm00014a013034	Zm00001eb318500
Zm00014a013036	Zm00001eb318480
Zm00014a013065	Zm00001eb164560
Zm00014a013118	Zm00001eb125830
Zm00014a013120	Zm00001eb125780
Zm00014a013151	Zm00001eb137610
Zm00014a013153	Zm00001eb073830
Zm00014a013178	Zm00001eb073660
Zm00014a013179	Zm00001eb073650
Zm00014a013212	Zm00001eb238300
Zm00014a013241	Zm00001eb094200
Zm00014a013297	Zm00001eb295380
Zm00014a013321	Zm00001eb009660
Zm00014a013368	NA
Zm00014a013384	Zm00001eb081420
Zm00014a013385	Zm00001eb081430
Zm00014a013390	Zm00001eb081360
Zm00014a013393	Zm00001eb081380
Zm00014a013395	Zm00001eb081450
Zm00014a013413	Zm00001eb081580
Zm00014a013421	Zm00001eb081610
Zm00014a013459	Zm00001eb102880
Zm00014a013508	Zm00001eb005030
Zm00014a013540	Zm00001eb410510
Zm00014a013641	Zm00001eb291130
Zm00014a013642	Zm00001eb291160
Zm00014a013683	Zm00001eb291730
Zm00014a013684	Zm00001eb291750
Zm00014a013687	Zm00001eb291820
Zm00014a013705	Zm00001eb292080
Zm00014a013724	Zm00001eb292200
Zm00014a013731	Zm00001eb292260
Zm00014a013742	Zm00001eb292340
Zm00014a013757	Zm00001eb292480
Zm00014a013762	Zm00001eb292540
Zm00014a013765	Zm00001eb292680
Zm00014a013771	Zm00001eb292770
Zm00014a013814	Zm00001eb269420
Zm00014a013850	Zm00001eb401940
Zm00014a013853	Zm00001eb402020
Zm00014a013868	Zm00001eb402060
Zm00014a013873	Zm00001eb402220
Zm00014a013876	NA
Zm00014a013903	Zm00001eb402550
Zm00014a013906	Zm00001eb402590
Zm00014a013911	Zm00001eb402540
Zm00014a013915	Zm00001eb402660
Zm00014a013984	Zm00001eb221780
Zm00014a014018	Zm00001eb304240
Zm00014a014020	Zm00001eb304250
Zm00014a014029	Zm00001eb304360
Zm00014a014049	Zm00001eb304550
Zm00014a014166	Zm00001eb157060
Zm00014a014168	Zm00001eb157100
Zm00014a014204	Zm00001eb190280
Zm00014a014207	Zm00001eb190330
Zm00014a014208	Zm00001eb190350
Zm00014a014231	Zm00001eb232990
Zm00014a014278	Zm00001eb340440
Zm00014a014288	Zm00001eb237190
Zm00014a014307	Zm00001eb149640
Zm00014a014324	Zm00001eb287250
Zm00014a014325	Zm00001eb287260
Zm00014a014352	Zm00001eb038430
Zm00014a014358	Zm00001eb038410
Zm00014a014386	Zm00001eb334770
Zm00014a014390	Zm00001eb334810
Zm00014a014391	Zm00001eb334820
Zm00014a014402	NA
Zm00014a014425	Zm00001eb311060
Zm00014a014444	NA
Zm00014a014446	Zm00001eb343580
Zm00014a014492	Zm00001eb379130
Zm00014a014498	Zm00001eb379200
Zm00014a014520	Zm00001eb201680
Zm00014a014539	Zm00001eb023070
Zm00014a014600	Zm00001eb334620
Zm00014a014601	Zm00001eb334600
Zm00014a014633	Zm00001eb066250
Zm00014a014663	Zm00001eb066620
Zm00014a014673	Zm00001eb066610
Zm00014a014684	Zm00001eb393460
Zm00014a014691	Zm00001eb393420
Zm00014a014727	Zm00001eb344910
Zm00014a014752	Zm00001eb240910
Zm00014a014753	Zm00001eb240900
Zm00014a014776	Zm00001eb257030
Zm00014a014787	Zm00001eb256950
Zm00014a014788	Zm00001eb256940
Zm00014a014805	Zm00001eb256700
Zm00014a014806	Zm00001eb256660
Zm00014a014811	Zm00001eb256570
Zm00014a014821	Zm00001eb256740
Zm00014a014825	Zm00001eb256520
Zm00014a014836	Zm00001eb002860
Zm00014a014885	Zm00001eb172950
Zm00014a014915	Zm00001eb347180
Zm00014a014933	Zm00001eb339990
Zm00014a014967	Zm00001eb069700
Zm00014a014974	NA
Zm00014a014983	Zm00001eb069500
Zm00014a014987	Zm00001eb069350
Zm00014a014988	Zm00001eb069300
Zm00014a014993	Zm00001eb069220
Zm00014a015002	Zm00001eb069330
Zm00014a015009	Zm00001eb069200
Zm00014a015045	Zm00001eb414060
Zm00014a015048	Zm00001eb414030
Zm00014a015050	Zm00001eb414020
Zm00014a015260	Zm00001eb386490
Zm00014a015262	Zm00001eb386480
Zm00014a015320	Zm00001eb144600
Zm00014a015327	Zm00001eb144570
Zm00014a015328	Zm00001eb144560
Zm00014a015329	Zm00001eb144540
Zm00014a015341	Zm00001eb144430
Zm00014a015349	Zm00001eb144340
Zm00014a015412	NA
Zm00014a015447	Zm00001eb106790
Zm00014a015453	Zm00001eb106720
Zm00014a015471	Zm00001eb106640
Zm00014a015479	Zm00001eb106380
Zm00014a015504	Zm00001eb199600
Zm00014a015536	Zm00001eb199970
Zm00014a015557	Zm00001eb179600
Zm00014a015582	Zm00001eb367960
Zm00014a015583	Zm00001eb367990
Zm00014a015595	Zm00001eb368080
Zm00014a015618	Zm00001eb178210
Zm00014a015640	Zm00001eb128150
Zm00014a015642	Zm00001eb128130
Zm00014a015729	Zm00001eb425960
Zm00014a015743	Zm00001eb293830
Zm00014a015744	Zm00001eb293820
Zm00014a015753	Zm00001eb293710
Zm00014a015754	NA
Zm00014a015767	Zm00001eb293570
Zm00014a015768	Zm00001eb293530
Zm00014a015770	Zm00001eb293490
Zm00014a015772	Zm00001eb293470
Zm00014a015797	Zm00001eb184830
Zm00014a015845	Zm00001eb295590
Zm00014a015854	Zm00001eb295650
Zm00014a015855	Zm00001eb295670
Zm00014a015856	Zm00001eb295690
Zm00014a015859	Zm00001eb295740
Zm00014a015862	Zm00001eb295760
Zm00014a015864	Zm00001eb295800
Zm00014a015866	Zm00001eb295830
Zm00014a015872	Zm00001eb295940
Zm00014a015873	Zm00001eb295950
Zm00014a015875	Zm00001eb295820
Zm00014a015879	Zm00001eb295910
Zm00014a015886	Zm00001eb296050
Zm00014a015889	Zm00001eb296120
Zm00014a015900	Zm00001eb296220
Zm00014a015904	Zm00001eb296270
Zm00014a015913	Zm00001eb296340
Zm00014a015924	Zm00001eb296420
Zm00014a015929	Zm00001eb296520
Zm00014a015939	Zm00001eb296640
Zm00014a015944	Zm00001eb296650
Zm00014a015945	Zm00001eb296670
Zm00014a016030	Zm00001eb072870
Zm00014a016032	Zm00001eb072980
Zm00014a016034	Zm00001eb072900
Zm00014a016038	Zm00001eb072860
Zm00014a016047	Zm00001eb072750
Zm00014a016062	Zm00001eb072660
Zm00014a016068	Zm00001eb072580
Zm00014a016072	Zm00001eb072510
Zm00014a016077	Zm00001eb072430
Zm00014a016078	Zm00001eb072410
Zm00014a016093	Zm00001eb072360
Zm00014a016117	Zm00001eb008810
Zm00014a016170	Zm00001eb008270
Zm00014a016186	Zm00001eb008150
Zm00014a016187	Zm00001eb008130
Zm00014a016191	NA
Zm00014a016213	Zm00001eb007870
Zm00014a016214	Zm00001eb007860
Zm00014a016228	Zm00001eb007740
Zm00014a016232	Zm00001eb007670
Zm00014a016253	Zm00001eb007510
Zm00014a016265	Zm00001eb007270
Zm00014a016267	Zm00001eb007470
Zm00014a016310	Zm00001eb006860
Zm00014a016328	Zm00001eb400640
Zm00014a016336	Zm00001eb400630
Zm00014a016357	Zm00001eb400460
Zm00014a016383	Zm00001eb322180
Zm00014a016425	Zm00001eb392700
Zm00014a016426	Zm00001eb392730
Zm00014a016464	NA
Zm00014a016466	Zm00001eb141540
Zm00014a016478	Zm00001eb047840
Zm00014a016487	Zm00001eb047940
Zm00014a016507	Zm00001eb339280
Zm00014a016548	Zm00001eb158840
Zm00014a016554	Zm00001eb061880
Zm00014a016558	Zm00001eb061930
Zm00014a016624	Zm00001eb393250
Zm00014a016633	Zm00001eb124880
Zm00014a016641	NA
Zm00014a016642	NA
Zm00014a016644	Zm00001eb124900
Zm00014a016645	Zm00001eb424960
Zm00014a016653	Zm00001eb425120
Zm00014a016691	Zm00001eb425540
Zm00014a016700	Zm00001eb425590
Zm00014a016701	Zm00001eb425600
Zm00014a016708	Zm00001eb425700
Zm00014a016753	Zm00001eb185470
Zm00014a016769	Zm00001eb233350
Zm00014a016794	Zm00001eb277280
Zm00014a016856	Zm00001eb033960
Zm00014a016858	Zm00001eb034010
Zm00014a016866	Zm00001eb034100
Zm00014a016882	Zm00001eb403570
Zm00014a016899	Zm00001eb403720
Zm00014a016923	Zm00001eb403760
Zm00014a016929	Zm00001eb403870
Zm00014a016933	Zm00001eb403920
Zm00014a017019	Zm00001eb375580
Zm00014a017022	Zm00001eb375650
Zm00014a017023	Zm00001eb375620
Zm00014a017024	Zm00001eb375600
Zm00014a017026	Zm00001eb375550
Zm00014a017027	Zm00001eb375520
Zm00014a017029	NA
Zm00014a017040	Zm00001eb375450
Zm00014a017054	Zm00001eb375340
Zm00014a017067	Zm00001eb022760
Zm00014a017109	Zm00001eb364210
Zm00014a017186	Zm00001eb269810
Zm00014a017250	Zm00001eb434310
Zm00014a017296	Zm00001eb433770
Zm00014a017312	Zm00001eb433620
Zm00014a017316	Zm00001eb433520
Zm00014a017350	Zm00001eb433120
Zm00014a017356	Zm00001eb433020
Zm00014a017361	Zm00001eb432940
Zm00014a017365	Zm00001eb433160
Zm00014a017387	Zm00001eb021800
Zm00014a017427	NA
Zm00014a017440	Zm00001eb023920
Zm00014a017512	Zm00001eb399910
Zm00014a017515	Zm00001eb400010
Zm00014a017530	Zm00001eb017910
Zm00014a017589	Zm00001eb354640
Zm00014a017594	Zm00001eb354550
Zm00014a017621	Zm00001eb245040
Zm00014a017648	Zm00001eb245270
Zm00014a017661	Zm00001eb420100
Zm00014a017666	Zm00001eb420080
Zm00014a017715	Zm00001eb142230
Zm00014a017786	NA
Zm00014a017816	Zm00001eb327360
Zm00014a017837	Zm00001eb327160
Zm00014a017847	NA
Zm00014a017867	Zm00001eb327030
Zm00014a017869	Zm00001eb327020
Zm00014a017870	Zm00001eb326990
Zm00014a017871	Zm00001eb326970
Zm00014a017872	Zm00001eb326960
Zm00014a017898	NA
Zm00014a017938	Zm00001eb401420
Zm00014a017958	NA
Zm00014a017968	Zm00001eb401250
Zm00014a017969	NA
Zm00014a017970	NA
Zm00014a017988	NA
Zm00014a017994	Zm00001eb400840
Zm00014a018012	Zm00001eb400680
Zm00014a018028	Zm00001eb119410
Zm00014a018044	Zm00001eb119270
Zm00014a018136	Zm00001eb285760
Zm00014a018146	Zm00001eb285830
Zm00014a018150	Zm00001eb285880
Zm00014a018151	Zm00001eb285890
Zm00014a018153	NA
Zm00014a018176	Zm00001eb328470
Zm00014a018182	Zm00001eb328580
Zm00014a018189	Zm00001eb328460
Zm00014a018194	Zm00001eb328520
Zm00014a018261	Zm00001eb394440
Zm00014a018276	Zm00001eb394600
Zm00014a018280	Zm00001eb410860
Zm00014a018297	Zm00001eb270670
Zm00014a018321	Zm00001eb149220
Zm00014a018327	Zm00001eb149340
Zm00014a018338	Zm00001eb149400
Zm00014a018383	Zm00001eb352180
Zm00014a018390	Zm00001eb408100
Zm00014a018397	Zm00001eb408250
Zm00014a018401	Zm00001eb408210
Zm00014a018411	Zm00001eb326900
Zm00014a018412	Zm00001eb326890
Zm00014a018422	Zm00001eb326760
Zm00014a018424	Zm00001eb326830
Zm00014a018430	Zm00001eb326660
Zm00014a018462	Zm00001eb326330
Zm00014a018463	NA
Zm00014a018469	Zm00001eb326310
Zm00014a018472	Zm00001eb326190
Zm00014a018485	Zm00001eb326170
Zm00014a018532	Zm00001eb052000
Zm00014a018537	NA
Zm00014a018552	Zm00001eb314790
Zm00014a018568	Zm00001eb314610
Zm00014a018569	Zm00001eb314600
Zm00014a018639	Zm00001eb230540
Zm00014a018663	Zm00001eb320980
Zm00014a018673	Zm00001eb387410
Zm00014a018721	Zm00001eb098520
Zm00014a018747	Zm00001eb098220
Zm00014a018748	NA
Zm00014a018769	Zm00001eb383660
Zm00014a018787	NA
Zm00014a018802	Zm00001eb136980
Zm00014a018806	NA
Zm00014a018824	Zm00001eb317530
Zm00014a018899	Zm00001eb062330
Zm00014a018958	Zm00001eb143300
Zm00014a018966	Zm00001eb143240
Zm00014a019104	Zm00001eb192560
Zm00014a019145	Zm00001eb135520
Zm00014a019160	Zm00001eb107350
Zm00014a019163	Zm00001eb107280
Zm00014a019192	Zm00001eb174730
Zm00014a019246	Zm00001eb261430
Zm00014a019252	Zm00001eb011880
Zm00014a019269	Zm00001eb145310
Zm00014a019272	Zm00001eb145350
Zm00014a019282	Zm00001eb145500
Zm00014a019294	Zm00001eb090260
Zm00014a019334	Zm00001eb170560
Zm00014a019351	Zm00001eb073880
Zm00014a019362	Zm00001eb073990
Zm00014a019398	Zm00001eb074330
Zm00014a019447	Zm00001eb074930
Zm00014a019464	Zm00001eb075120
Zm00014a019486	Zm00001eb311900
Zm00014a019487	Zm00001eb311870
Zm00014a019507	Zm00001eb148290
Zm00014a019525	Zm00001eb148380
Zm00014a019536	Zm00001eb148620
Zm00014a019550	Zm00001eb409980
Zm00014a019559	Zm00001eb196380
Zm00014a019603	NA
Zm00014a019615	Zm00001eb243010
Zm00014a019634	Zm00001eb227930
Zm00014a019660	Zm00001eb350280
Zm00014a019666	Zm00001eb422400
Zm00014a019679	Zm00001eb422500
Zm00014a019722	Zm00001eb084670
Zm00014a019725	Zm00001eb084690
Zm00014a019727	Zm00001eb156890
Zm00014a019803	Zm00001eb063550
Zm00014a019807	Zm00001eb063620
Zm00014a019843	Zm00001eb063310
Zm00014a019844	Zm00001eb063300
Zm00014a019849	Zm00001eb063210
Zm00014a019889	Zm00001eb331190
Zm00014a019908	Zm00001eb330920
Zm00014a019935	Zm00001eb128720
Zm00014a019954	Zm00001eb431800
Zm00014a019961	Zm00001eb431690
Zm00014a019964	Zm00001eb431760
Zm00014a019982	Zm00001eb431620
Zm00014a019984	Zm00001eb431580
Zm00014a020003	Zm00001eb253620
Zm00014a020018	Zm00001eb253280
Zm00014a020028	Zm00001eb253470
Zm00014a020034	Zm00001eb253370
Zm00014a020050	NA
Zm00014a020069	Zm00001eb150970
Zm00014a020190	Zm00001eb208120
Zm00014a020252	NA
Zm00014a020271	Zm00001eb209190
Zm00014a020273	Zm00001eb209210
Zm00014a020280	Zm00001eb209170
Zm00014a020317	Zm00001eb207380
Zm00014a020395	Zm00001eb131620
Zm00014a020397	Zm00001eb131660
Zm00014a020417	Zm00001eb107910
Zm00014a020431	Zm00001eb281380
Zm00014a020437	Zm00001eb281370
Zm00014a020446	Zm00001eb281210
Zm00014a020459	Zm00001eb204350
Zm00014a020493	Zm00001eb203970
Zm00014a020501	Zm00001eb203940
Zm00014a020563	NA
Zm00014a020620	Zm00001eb049120
Zm00014a020651	Zm00001eb221600
Zm00014a020681	Zm00001eb087050
Zm00014a020729	Zm00001eb140890
Zm00014a020748	Zm00001eb140640
Zm00014a020770	Zm00001eb334160
Zm00014a020778	Zm00001eb365850
Zm00014a020790	Zm00001eb365990
Zm00014a020836	Zm00001eb382060
Zm00014a020852	Zm00001eb368850
Zm00014a020862	Zm00001eb368780
Zm00014a020864	Zm00001eb368720
Zm00014a020865	Zm00001eb368660
Zm00014a020866	Zm00001eb368640
Zm00014a020872	Zm00001eb368700
Zm00014a020875	NA
Zm00014a020887	Zm00001eb368340
Zm00014a020889	Zm00001eb368290
Zm00014a020891	Zm00001eb368270
Zm00014a020905	Zm00001eb368220
Zm00014a020936	Zm00001eb310450
Zm00014a021000	Zm00001eb134870
Zm00014a021021	Zm00001eb324220
Zm00014a021023	Zm00001eb324200
Zm00014a021025	Zm00001eb324170
Zm00014a021062	Zm00001eb323710
Zm00014a021066	Zm00001eb323660
Zm00014a021087	Zm00001eb323510
Zm00014a021127	Zm00001eb317490
Zm00014a021131	Zm00001eb397560
Zm00014a021138	Zm00001eb397570
Zm00014a021155	Zm00001eb403190
Zm00014a021156	NA
Zm00014a021161	Zm00001eb403120
Zm00014a021162	Zm00001eb403130
Zm00014a021176	Zm00001eb403360
Zm00014a021177	Zm00001eb403370
Zm00014a021233	Zm00001eb248690
Zm00014a021247	Zm00001eb177020
Zm00014a021343	Zm00001eb085640
Zm00014a021414	Zm00001eb000920
Zm00014a021430	NA
Zm00014a021441	Zm00001eb001030
Zm00014a021443	Zm00001eb001110
Zm00014a021445	Zm00001eb001140
Zm00014a021495	Zm00001eb414720
Zm00014a021517	Zm00001eb421960
Zm00014a021519	Zm00001eb421950
Zm00014a021529	Zm00001eb378520
Zm00014a021539	Zm00001eb389190
Zm00014a021540	Zm00001eb389210
Zm00014a021580	Zm00001eb078060
Zm00014a021638	Zm00001eb140590
Zm00014a021686	Zm00001eb057840
Zm00014a021696	Zm00001eb057560
Zm00014a021731	Zm00001eb427910
Zm00014a021732	Zm00001eb427920
Zm00014a021741	Zm00001eb427960
Zm00014a021765	Zm00001eb428170
Zm00014a021781	Zm00001eb428370
Zm00014a021787	Zm00001eb428450
Zm00014a021790	Zm00001eb428490
Zm00014a021804	Zm00001eb428590
Zm00014a021806	NA
Zm00014a021825	Zm00001eb022440
Zm00014a021847	Zm00001eb047330
Zm00014a021858	Zm00001eb047430
Zm00014a021862	NA
Zm00014a021880	Zm00001eb233120
Zm00014a021888	Zm00001eb233140
Zm00014a021902	Zm00001eb420190
Zm00014a021903	Zm00001eb420170
Zm00014a021923	Zm00001eb292890
Zm00014a021930	Zm00001eb292830
Zm00014a021979	Zm00001eb202690
Zm00014a022003	Zm00001eb312760
Zm00014a022059	Zm00001eb233720
Zm00014a022061	Zm00001eb233760
Zm00014a022107	Zm00001eb301230
Zm00014a022113	Zm00001eb160780
Zm00014a022117	Zm00001eb160700
Zm00014a022155	Zm00001eb243930
Zm00014a022159	Zm00001eb244050
Zm00014a022165	Zm00001eb244010
Zm00014a022171	Zm00001eb244110
Zm00014a022172	Zm00001eb244120
Zm00014a022173	Zm00001eb244130
Zm00014a022216	Zm00001eb183700
Zm00014a022223	Zm00001eb055460
Zm00014a022335	Zm00001eb330650
Zm00014a022339	Zm00001eb330740
Zm00014a022345	Zm00001eb330610
Zm00014a022352	Zm00001eb330690
Zm00014a022355	Zm00001eb330720
Zm00014a022379	Zm00001eb093900
Zm00014a022395	Zm00001eb428670
Zm00014a022401	NA
Zm00014a022405	Zm00001eb428910
Zm00014a022422	Zm00001eb425890
Zm00014a022423	Zm00001eb398250
Zm00014a022437	Zm00001eb398160
Zm00014a022445	Zm00001eb056960
Zm00014a022458	Zm00001eb057090
Zm00014a022464	Zm00001eb057140
Zm00014a022556	Zm00001eb030420
Zm00014a022557	NA
Zm00014a022632	Zm00001eb160830
Zm00014a022701	Zm00001eb252730
Zm00014a022735	Zm00001eb252380
Zm00014a022749	Zm00001eb252300
Zm00014a022757	Zm00001eb252190
Zm00014a022761	Zm00001eb252130
Zm00014a022784	Zm00001eb251950
Zm00014a022867	Zm00001eb351940
Zm00014a022875	Zm00001eb351960
Zm00014a022908	Zm00001eb338800
Zm00014a022948	Zm00001eb338340
Zm00014a023041	Zm00001eb354890
Zm00014a023054	Zm00001eb354990
Zm00014a023058	Zm00001eb355050
Zm00014a023074	Zm00001eb313980
Zm00014a023096	Zm00001eb313850
Zm00014a023136	Zm00001eb068140
Zm00014a023141	Zm00001eb246670
Zm00014a023173	Zm00001eb094370
Zm00014a023192	Zm00001eb243330
Zm00014a023208	Zm00001eb243180
Zm00014a023249	Zm00001eb011000
Zm00014a023256	Zm00001eb010830
Zm00014a023321	Zm00001eb350830
Zm00014a023336	Zm00001eb351000
Zm00014a023390	Zm00001eb276250
Zm00014a023427	Zm00001eb417510
Zm00014a023444	Zm00001eb417440
Zm00014a023474	Zm00001eb400090
Zm00014a023475	Zm00001eb400080
Zm00014a023476	Zm00001eb400190
Zm00014a023477	Zm00001eb400170
Zm00014a023492	Zm00001eb187730
Zm00014a023536	Zm00001eb188240
Zm00014a023556	Zm00001eb188360
Zm00014a023591	Zm00001eb037520
Zm00014a023617	Zm00001eb107450
Zm00014a023635	Zm00001eb332560
Zm00014a023675	Zm00001eb432720
Zm00014a023678	Zm00001eb432580
Zm00014a023679	Zm00001eb432560
Zm00014a023696	Zm00001eb432500
Zm00014a023712	Zm00001eb432260
Zm00014a023729	Zm00001eb432090
Zm00014a023746	Zm00001eb431970
Zm00014a023749	Zm00001eb431930
Zm00014a023768	Zm00001eb385450
Zm00014a023778	Zm00001eb415020
Zm00014a023783	Zm00001eb288130
Zm00014a023786	Zm00001eb288100
Zm00014a023800	Zm00001eb287980
Zm00014a023807	Zm00001eb287870
Zm00014a023811	Zm00001eb287820
Zm00014a023818	Zm00001eb287770
Zm00014a023821	Zm00001eb287680
Zm00014a023887	Zm00001eb314350
Zm00014a023941	Zm00001eb081750
Zm00014a023999	Zm00001eb226380
Zm00014a024006	Zm00001eb226440
Zm00014a024042	Zm00001eb053340
Zm00014a024043	Zm00001eb053360
Zm00014a024054	Zm00001eb277920
Zm00014a024059	Zm00001eb277900
Zm00014a024061	Zm00001eb277830
Zm00014a024092	Zm00001eb170870
Zm00014a024101	Zm00001eb170770
Zm00014a024163	Zm00001eb431850
Zm00014a024191	Zm00001eb226810
Zm00014a024197	NA
Zm00014a024200	Zm00001eb369970
Zm00014a024207	Zm00001eb370000
Zm00014a024228	Zm00001eb369770
Zm00014a024231	Zm00001eb369710
Zm00014a024232	Zm00001eb369700
Zm00014a024236	Zm00001eb369590
Zm00014a024241	Zm00001eb369550
Zm00014a024251	Zm00001eb369620
Zm00014a024253	Zm00001eb369520
Zm00014a024266	Zm00001eb369490
Zm00014a024270	Zm00001eb369390
Zm00014a024279	Zm00001eb369310
Zm00014a024307	Zm00001eb368990
Zm00014a024309	Zm00001eb368970
Zm00014a024311	Zm00001eb368950
Zm00014a024316	Zm00001eb369060
Zm00014a024390	Zm00001eb177230
Zm00014a024396	Zm00001eb283120
Zm00014a024412	Zm00001eb282960
Zm00014a024543	Zm00001eb430640
Zm00014a024544	Zm00001eb430670
Zm00014a024562	Zm00001eb430800
Zm00014a024582	Zm00001eb431040
Zm00014a024586	Zm00001eb431120
Zm00014a024620	Zm00001eb406370
Zm00014a024624	Zm00001eb406450
Zm00014a024625	Zm00001eb406510
Zm00014a024630	Zm00001eb406460
Zm00014a024637	Zm00001eb406490
Zm00014a024640	Zm00001eb406570
Zm00014a024643	Zm00001eb406620
Zm00014a024686	Zm00001eb406950
Zm00014a024691	Zm00001eb406990
Zm00014a024703	Zm00001eb407100
Zm00014a024714	Zm00001eb407150
Zm00014a024756	Zm00001eb154350
Zm00014a024802	Zm00001eb153840
Zm00014a024804	NA
Zm00014a024806	Zm00001eb153770
Zm00014a024835	Zm00001eb371630
Zm00014a024872	Zm00001eb371890
Zm00014a024930	Zm00001eb219230
Zm00014a024937	Zm00001eb219240
Zm00014a024981	Zm00001eb218730
Zm00014a024996	Zm00001eb306800
Zm00014a025006	Zm00001eb138270
Zm00014a025011	Zm00001eb138230
Zm00014a025025	Zm00001eb138080
Zm00014a025027	Zm00001eb138060
Zm00014a025031	NA
Zm00014a025081	NA
Zm00014a025093	Zm00001eb413750
Zm00014a025095	Zm00001eb413770
Zm00014a025128	NA
Zm00014a025171	Zm00001eb137810
Zm00014a025186	Zm00001eb039350
Zm00014a025193	Zm00001eb276990
Zm00014a025194	Zm00001eb276980
Zm00014a025207	Zm00001eb276820
Zm00014a025226	Zm00001eb143410
Zm00014a025230	Zm00001eb143360
Zm00014a025263	Zm00001eb100780
Zm00014a025264	Zm00001eb100790
Zm00014a025265	Zm00001eb100800
Zm00014a025271	Zm00001eb100880
Zm00014a025280	Zm00001eb100940
Zm00014a025306	Zm00001eb101180
Zm00014a025311	Zm00001eb101270
Zm00014a025312	Zm00001eb101280
Zm00014a025316	Zm00001eb101230
Zm00014a025317	Zm00001eb101250
Zm00014a025362	Zm00001eb101780
Zm00014a025377	Zm00001eb101840
Zm00014a025382	Zm00001eb101920
Zm00014a025404	Zm00001eb018230
Zm00014a025412	Zm00001eb018180
Zm00014a025422	Zm00001eb017970
Zm00014a025470	Zm00001eb239020
Zm00014a025498	Zm00001eb079180
Zm00014a025609	Zm00001eb412950
Zm00014a025624	Zm00001eb020750
Zm00014a025625	Zm00001eb020780
Zm00014a025650	Zm00001eb021030
Zm00014a025652	Zm00001eb021040
Zm00014a025661	Zm00001eb021230
Zm00014a025672	Zm00001eb173360
Zm00014a025717	Zm00001eb068980
Zm00014a025733	Zm00001eb068700
Zm00014a025745	Zm00001eb068620
Zm00014a025749	Zm00001eb068600
Zm00014a025754	Zm00001eb068540
Zm00014a025793	Zm00001eb068160
Zm00014a025874	Zm00001eb205930
Zm00014a025981	Zm00001eb237810
Zm00014a026063	Zm00001eb158490
Zm00014a026115	Zm00001eb157870
Zm00014a026131	Zm00001eb157620
Zm00014a026186	Zm00001eb353580
Zm00014a026200	Zm00001eb353650
Zm00014a026203	Zm00001eb353670
Zm00014a026207	Zm00001eb353700
Zm00014a026279	Zm00001eb317030
Zm00014a026287	Zm00001eb317070
Zm00014a026292	Zm00001eb002170
Zm00014a026316	Zm00001eb002010
Zm00014a026318	Zm00001eb002000
Zm00014a026389	Zm00001eb321890
Zm00014a026417	Zm00001eb153020
Zm00014a026455	Zm00001eb152620
Zm00014a026474	Zm00001eb152470
Zm00014a026511	Zm00001eb333490
Zm00014a026526	Zm00001eb333350
Zm00014a026543	Zm00001eb058150
Zm00014a026544	NA
Zm00014a026573	Zm00001eb317760
Zm00014a026585	Zm00001eb317830
Zm00014a026603	Zm00001eb318060
Zm00014a026649	Zm00001eb035580
Zm00014a026701	Zm00001eb054960
Zm00014a026714	Zm00001eb055050
Zm00014a026730	Zm00001eb055260
Zm00014a026815	Zm00001eb023520
Zm00014a026820	Zm00001eb023600
Zm00014a026823	Zm00001eb023620
Zm00014a026833	Zm00001eb167840
Zm00014a026848	Zm00001eb167910
Zm00014a026891	Zm00001eb141560
Zm00014a026893	Zm00001eb134530
Zm00014a026920	Zm00001eb343120
Zm00014a026954	Zm00001eb058250
Zm00014a026967	Zm00001eb058280
Zm00014a026996	Zm00001eb168810
Zm00014a027016	Zm00001eb327700
Zm00014a027024	Zm00001eb327690
Zm00014a027036	Zm00001eb327810
Zm00014a027068	Zm00001eb070190
Zm00014a027076	Zm00001eb249400
Zm00014a027077	Zm00001eb249390
Zm00014a027092	Zm00001eb249320
Zm00014a027095	NA
Zm00014a027107	Zm00001eb249020
Zm00014a027139	Zm00001eb133500
Zm00014a027143	Zm00001eb317730
Zm00014a027187	Zm00001eb248360
Zm00014a027188	Zm00001eb248370
Zm00014a027193	Zm00001eb248500
Zm00014a027194	NA
Zm00014a027196	Zm00001eb248460
Zm00014a027199	Zm00001eb248510
Zm00014a027200	Zm00001eb248520
Zm00014a027241	Zm00001eb053800
Zm00014a027256	Zm00001eb053710
Zm00014a027260	Zm00001eb053670
Zm00014a027264	NA
Zm00014a027307	Zm00001eb029330
Zm00014a027403	Zm00001eb367000
Zm00014a027404	Zm00001eb366950
Zm00014a027409	Zm00001eb366860
Zm00014a027413	Zm00001eb366960
Zm00014a027429	Zm00001eb366760
Zm00014a027435	Zm00001eb366610
Zm00014a027437	Zm00001eb366580
Zm00014a027446	Zm00001eb366540
Zm00014a027451	NA
Zm00014a027461	NA
Zm00014a027478	Zm00001eb366320
Zm00014a027481	Zm00001eb366290
Zm00014a027483	Zm00001eb366250
Zm00014a027487	Zm00001eb366180
Zm00014a027536	NA
Zm00014a027541	Zm00001eb015210
Zm00014a027549	Zm00001eb015170
Zm00014a027781	Zm00001eb096720
Zm00014a027782	Zm00001eb096750
Zm00014a027832	Zm00001eb165860
Zm00014a027864	Zm00001eb165440
Zm00014a027877	Zm00001eb165260
Zm00014a027886	Zm00001eb165230
Zm00014a027892	Zm00001eb165090
Zm00014a027921	Zm00001eb323340
Zm00014a027940	Zm00001eb275820
Zm00014a027961	NA
Zm00014a028002	Zm00001eb099010
Zm00014a028056	Zm00001eb222980
Zm00014a028216	Zm00001eb344280
Zm00014a028220	Zm00001eb344190
Zm00014a028233	Zm00001eb344070
Zm00014a028240	Zm00001eb344010
Zm00014a028281	Zm00001eb202030
Zm00014a028311	Zm00001eb406150
Zm00014a028312	Zm00001eb406130
Zm00014a028356	Zm00001eb035700
Zm00014a028435	Zm00001eb033550
Zm00014a028441	Zm00001eb033680
Zm00014a028453	Zm00001eb033690
Zm00014a028454	Zm00001eb033700
Zm00014a028471	Zm00001eb102330
Zm00014a028487	Zm00001eb194260
Zm00014a028519	Zm00001eb194040
Zm00014a028520	Zm00001eb194020
Zm00014a028527	Zm00001eb193910
Zm00014a028531	Zm00001eb193820
Zm00014a028543	Zm00001eb079940
Zm00014a028556	Zm00001eb349390
Zm00014a028587	Zm00001eb080890
Zm00014a028605	Zm00001eb376520
Zm00014a028614	Zm00001eb376530
Zm00014a028631	Zm00001eb376780
Zm00014a028675	Zm00001eb110280
Zm00014a028676	Zm00001eb110260
Zm00014a028677	Zm00001eb110250
Zm00014a028721	Zm00001eb070820
Zm00014a028739	Zm00001eb070520
Zm00014a028741	Zm00001eb070500
Zm00014a028742	Zm00001eb070490
Zm00014a028745	Zm00001eb070410
Zm00014a028749	Zm00001eb070460
Zm00014a028766	Zm00001eb070230
Zm00014a028857	NA
Zm00014a028871	Zm00001eb037460
Zm00014a028876	Zm00001eb037480
Zm00014a028940	Zm00001eb079010
Zm00014a028991	Zm00001eb416550
Zm00014a029123	Zm00001eb274980
Zm00014a029183	Zm00001eb374870
Zm00014a029191	Zm00001eb375030
Zm00014a029237	NA
Zm00014a029241	Zm00001eb337800
Zm00014a029249	Zm00001eb337610
Zm00014a029283	Zm00001eb265890
Zm00014a029300	NA
Zm00014a029345	Zm00001eb078880
Zm00014a029367	Zm00001eb214550
Zm00014a029368	Zm00001eb214260
Zm00014a029384	Zm00001eb214530
Zm00014a029394	Zm00001eb230860
Zm00014a029430	Zm00001eb113590
Zm00014a029435	NA
Zm00014a029446	Zm00001eb113740
Zm00014a029453	Zm00001eb113880
Zm00014a029474	Zm00001eb114030
Zm00014a029587	Zm00001eb013180
Zm00014a029601	Zm00001eb291530
Zm00014a029603	Zm00001eb291460
Zm00014a029651	Zm00001eb060250
Zm00014a029655	Zm00001eb060260
Zm00014a029660	Zm00001eb060380
Zm00014a029666	Zm00001eb060390
Zm00014a029673	Zm00001eb060530
Zm00014a029674	Zm00001eb060520
Zm00014a029678	Zm00001eb060610
Zm00014a029682	Zm00001eb060680
Zm00014a029704	Zm00001eb060950
Zm00014a029712	Zm00001eb061080
Zm00014a029720	Zm00001eb061110
Zm00014a029723	Zm00001eb061210
Zm00014a029725	Zm00001eb061240
Zm00014a029727	Zm00001eb061200
Zm00014a029737	Zm00001eb061350
Zm00014a029742	Zm00001eb061390
Zm00014a029743	Zm00001eb061400
Zm00014a029755	Zm00001eb077250
Zm00014a029792	Zm00001eb244450
Zm00014a029823	Zm00001eb244790
Zm00014a029850	Zm00001eb050700
Zm00014a029871	Zm00001eb122060
Zm00014a029874	Zm00001eb121990
Zm00014a029894	Zm00001eb121770
Zm00014a029895	Zm00001eb121760
Zm00014a029903	Zm00001eb121610
Zm00014a029904	Zm00001eb121580
Zm00014a029907	NA
Zm00014a029908	Zm00001eb121600
Zm00014a029980	Zm00001eb160190
Zm00014a029981	Zm00001eb160170
Zm00014a029997	Zm00001eb159970
Zm00014a030039	Zm00001eb058860
Zm00014a030070	Zm00001eb275680
Zm00014a030077	Zm00001eb275570
Zm00014a030113	Zm00001eb107660
Zm00014a030138	Zm00001eb325120
Zm00014a030140	Zm00001eb325100
Zm00014a030141	Zm00001eb325090
Zm00014a030155	Zm00001eb324900
Zm00014a030160	NA
Zm00014a030162	Zm00001eb324760
Zm00014a030196	Zm00001eb394120
Zm00014a030212	Zm00001eb394260
Zm00014a030254	Zm00001eb102210
Zm00014a030256	Zm00001eb102200
Zm00014a030282	Zm00001eb013130
Zm00014a030289	NA
Zm00014a030293	Zm00001eb013060
Zm00014a030314	Zm00001eb012830
Zm00014a030369	Zm00001eb026490
Zm00014a030414	Zm00001eb080560
Zm00014a030415	Zm00001eb080550
Zm00014a030431	Zm00001eb239690
Zm00014a030458	Zm00001eb348320
Zm00014a030528	Zm00001eb392110
Zm00014a030534	NA
Zm00014a030576	Zm00001eb170600
Zm00014a030601	Zm00001eb223850
Zm00014a030609	Zm00001eb223800
Zm00014a030727	Zm00001eb003830
Zm00014a030772	Zm00001eb021450
Zm00014a030778	Zm00001eb021400
Zm00014a030800	Zm00001eb250650
Zm00014a030809	Zm00001eb250560
Zm00014a030831	Zm00001eb250230
Zm00014a030856	Zm00001eb250030
Zm00014a030874	Zm00001eb249800
Zm00014a030899	Zm00001eb249580
Zm00014a030936	Zm00001eb266330
Zm00014a030941	Zm00001eb266360
Zm00014a030948	Zm00001eb266370
Zm00014a031033	Zm00001eb044240
Zm00014a031035	Zm00001eb044260
Zm00014a031055	Zm00001eb261820
Zm00014a031079	Zm00001eb261520
Zm00014a031082	Zm00001eb261530
Zm00014a031105	Zm00001eb176400
Zm00014a031140	Zm00001eb351490
Zm00014a031167	Zm00001eb182770
Zm00014a031192	Zm00001eb374170
Zm00014a031197	NA
Zm00014a031249	NA
Zm00014a031263	NA
Zm00014a031264	NA
Zm00014a031296	Zm00001eb114140
Zm00014a031375	Zm00001eb108210
Zm00014a031384	Zm00001eb108300
Zm00014a031391	Zm00001eb108290
Zm00014a031403	Zm00001eb108390
Zm00014a031416	Zm00001eb271160
Zm00014a031441	Zm00001eb253270
Zm00014a031442	Zm00001eb184540
Zm00014a031480	Zm00001eb336170
Zm00014a031521	Zm00001eb047280
Zm00014a031596	Zm00001eb036300
Zm00014a031598	Zm00001eb036320
Zm00014a031602	Zm00001eb036470
Zm00014a031621	Zm00001eb036710
Zm00014a031624	Zm00001eb036770
Zm00014a031640	Zm00001eb234090
Zm00014a031656	Zm00001eb370980
Zm00014a031674	Zm00001eb370720
Zm00014a031675	Zm00001eb370850
Zm00014a031677	Zm00001eb370810
Zm00014a031687	Zm00001eb370660
Zm00014a031692	Zm00001eb370520
Zm00014a031760	Zm00001eb037040
Zm00014a031761	NA
Zm00014a031799	Zm00001eb138460
Zm00014a031853	Zm00001eb152110
Zm00014a031914	Zm00001eb151510
Zm00014a031929	Zm00001eb373160
Zm00014a031942	Zm00001eb373330
Zm00014a031949	Zm00001eb373370
Zm00014a031991	Zm00001eb006610
Zm00014a032004	Zm00001eb006480
Zm00014a032016	Zm00001eb006360
Zm00014a032018	Zm00001eb006260
Zm00014a032021	Zm00001eb006180
Zm00014a032055	Zm00001eb352360
Zm00014a032065	Zm00001eb184310
Zm00014a032095	Zm00001eb038660
Zm00014a032104	NA
Zm00014a032110	Zm00001eb038800
Zm00014a032149	Zm00001eb044860
Zm00014a032151	Zm00001eb044830
Zm00014a032247	Zm00001eb169620
Zm00014a032260	Zm00001eb169460
Zm00014a032262	Zm00001eb169450
Zm00014a032266	Zm00001eb169430
Zm00014a032282	Zm00001eb377810
Zm00014a032314	Zm00001eb347020
Zm00014a032364	Zm00001eb272950
Zm00014a032365	Zm00001eb272970
Zm00014a032395	Zm00001eb399770
Zm00014a032397	Zm00001eb399830
Zm00014a032411	Zm00001eb055750
Zm00014a032436	Zm00001eb135700
Zm00014a032458	Zm00001eb314180
Zm00014a032462	Zm00001eb420990
Zm00014a032474	Zm00001eb021640
Zm00014a032485	Zm00001eb021530
Zm00014a032501	Zm00001eb089390
Zm00014a032505	Zm00001eb089380
Zm00014a032534	Zm00001eb421270
Zm00014a032541	Zm00001eb421200
Zm00014a032553	Zm00001eb421100
Zm00014a032616	Zm00001eb410710
Zm00014a032638	Zm00001eb103510
Zm00014a032640	Zm00001eb103490
Zm00014a032644	Zm00001eb103470
Zm00014a032698	NA
Zm00014a032730	Zm00001eb265260
Zm00014a032741	Zm00001eb217190
Zm00014a032744	Zm00001eb217170
Zm00014a032748	Zm00001eb217220
Zm00014a032754	NA
Zm00014a032795	Zm00001eb217630
Zm00014a032843	Zm00001eb218120
Zm00014a032853	Zm00001eb218250
Zm00014a032860	Zm00001eb218390
Zm00014a032871	Zm00001eb218490
Zm00014a032872	Zm00001eb218530
Zm00014a032877	Zm00001eb218430
Zm00014a032880	Zm00001eb218470
Zm00014a032968	Zm00001eb023350
Zm00014a032975	Zm00001eb023230
Zm00014a032986	Zm00001eb023160
Zm00014a032988	NA
Zm00014a033007	Zm00001eb052260
Zm00014a033022	Zm00001eb052450
Zm00014a033030	Zm00001eb052550
Zm00014a033032	Zm00001eb052600
Zm00014a033053	Zm00001eb052620
Zm00014a033055	Zm00001eb052650
Zm00014a033057	Zm00001eb052690
Zm00014a033058	Zm00001eb052700
Zm00014a033093	Zm00001eb286310
Zm00014a033109	Zm00001eb286120
Zm00014a033135	Zm00001eb157490
Zm00014a033168	Zm00001eb266800
Zm00014a033182	Zm00001eb266690
Zm00014a033215	Zm00001eb305380
Zm00014a033293	Zm00001eb122760
Zm00014a033368	Zm00001eb413420
Zm00014a033370	Zm00001eb413410
Zm00014a033397	Zm00001eb196590
Zm00014a033486	Zm00001eb271520
Zm00014a033511	Zm00001eb423800
Zm00014a033515	Zm00001eb423920
Zm00014a033536	Zm00001eb016130
Zm00014a033568	Zm00001eb040920
Zm00014a033571	Zm00001eb040890
Zm00014a033582	NA
Zm00014a033588	Zm00001eb040740
Zm00014a033612	Zm00001eb040560
Zm00014a033698	Zm00001eb253720
Zm00014a033701	Zm00001eb253740
Zm00014a033702	Zm00001eb253750
Zm00014a033719	Zm00001eb253900
Zm00014a033721	Zm00001eb253840
Zm00014a033732	Zm00001eb253960
Zm00014a033835	NA
Zm00014a033857	Zm00001eb396070
Zm00014a033865	Zm00001eb395950
Zm00014a033871	Zm00001eb395790
Zm00014a033883	Zm00001eb395590
Zm00014a033890	Zm00001eb395580
Zm00014a033950	Zm00001eb405820
Zm00014a033951	Zm00001eb405800
Zm00014a033956	NA
Zm00014a033962	Zm00001eb405760
Zm00014a033985	Zm00001eb405450
Zm00014a033991	Zm00001eb405310
Zm00014a033997	Zm00001eb405390
Zm00014a034048	Zm00001eb277150
Zm00014a034182	Zm00001eb287000
Zm00014a034208	Zm00001eb261260
Zm00014a034305	Zm00001eb212120
Zm00014a034308	Zm00001eb212080
Zm00014a034318	Zm00001eb212100
Zm00014a034321	Zm00001eb212010
Zm00014a034326	NA
Zm00014a034331	Zm00001eb211760
Zm00014a034333	Zm00001eb211740
Zm00014a034339	Zm00001eb211720
Zm00014a034341	Zm00001eb211680
Zm00014a034342	Zm00001eb211650
Zm00014a034344	Zm00001eb211620
Zm00014a034348	Zm00001eb211520
Zm00014a034355	Zm00001eb211490
Zm00014a034363	Zm00001eb211390
Zm00014a034364	Zm00001eb211380
Zm00014a034378	Zm00001eb211280
Zm00014a034390	Zm00001eb211030
Zm00014a034391	Zm00001eb211260
Zm00014a034392	Zm00001eb211220
Zm00014a034421	Zm00001eb210860
Zm00014a034428	Zm00001eb210690
Zm00014a034487	Zm00001eb170350
Zm00014a034576	Zm00001eb129360
Zm00014a034581	Zm00001eb129440
Zm00014a034586	Zm00001eb129570
Zm00014a034649	Zm00001eb391730
Zm00014a034657	Zm00001eb391720
Zm00014a034715	Zm00001eb148730
Zm00014a034735	Zm00001eb196900
Zm00014a034781	Zm00001eb250770
Zm00014a034810	NA
Zm00014a034911	Zm00001eb411070
Zm00014a035023	Zm00001eb417110
Zm00014a035029	Zm00001eb348520
Zm00014a035100	Zm00001eb213830
Zm00014a035102	Zm00001eb213920
Zm00014a035103	Zm00001eb213930
Zm00014a035106	Zm00001eb214000
Zm00014a035108	Zm00001eb214040
Zm00014a035122	Zm00001eb213950
Zm00014a035131	Zm00001eb214130
Zm00014a035161	Zm00001eb289400
Zm00014a035193	Zm00001eb427040
Zm00014a035195	Zm00001eb427140
Zm00014a035198	Zm00001eb427060
Zm00014a035220	Zm00001eb426750
Zm00014a035222	Zm00001eb426670
Zm00014a035226	NA
Zm00014a035267	Zm00001eb370100
Zm00014a035268	Zm00001eb370110
Zm00014a035272	Zm00001eb370260
Zm00014a035291	Zm00001eb370240
Zm00014a035331	Zm00001eb175270
Zm00014a035338	Zm00001eb213010
Zm00014a035343	Zm00001eb213000
Zm00014a035351	NA
Zm00014a035352	Zm00001eb213180
Zm00014a035353	Zm00001eb213190
[truncated: 424 more rows]
