# Supplementary material for: Hybrid allele-specific ChIP-seq analysis identifies variation in brassinosteroid-responsive transcription factor binding linked to traits in maize
Source: Genome Biol. 2023 May 8;24:108. doi: 10.1186/s13059-023-02909-w (PMC10165856; doi:10.1186/s13059-023-02909-w)
Supplement: Supplementary file 12 — Additional file 12: Table S11. ASBs overlapping with variations in motifs and/or DNA methylation. [file 13059_2023_2909_MOESM12_ESM.xlsx]

## Sheet: Table_S11
Table S11: ASBs overlapping with variations in motifs and/or DNA methylation.
Chr	Pos	R	A	Mo17_pos	B73_count	Mo17_count	Post frequency	Motif?	DiffMet?
B73-chr1	8178646	C	T	Mo17-chr1:8898821	9.25148	0.804477	0.92	motif	metDiff
B73-chr1	12675543	C	T	Mo17-chr1:14044520	17.0951	2.01119	0.894737	motif	metDiff
B73-chr1	15650909	C	G	Mo17-chr1:17169019	13.6761	1.40783	0.906667	motif	metDiff
B73-chr1	35752080	G	A	Mo17-chr1:37589413	7.24029	0.402238	0.947368	motif	metDiff
B73-chr1	44884384	A	G	Mo17-chr1:46752526	18.3018	1.20671	0.938144	motif	metDiff
B73-chr1	49061250	C	T	Mo17-chr10:96727420	10.8604	0.804477	0.931034	motif	metDiff
B73-chr1	50151708	T	C	Mo17-chr1:52095391	11.2627	0.804477	0.933333	motif	metDiff
B73-chr1	77051300	T	C	Mo17-chr1:78550459	28.3578	1.0056	0.965753	motif	metDiff
B73-chr1	79770548	C	T	Mo17-chr1:81260157	19.5086	1.40783	0.932692	motif	metDiff
B73-chr1	83579956	G	A	Mo17-chr1:85040225	11.4638	1.20671	0.904762	motif	metDiff
B73-chr1	112134237	G	T	Mo17-chr1:112728707	66.7716	0.402238	0.994012	motif	metDiff
B73-chr1	112251713	C	A	Mo17-chr1:112856453	7.84365	0.603357	0.928571	motif	metDiff
B73-chr1	121373142	C	T	Mo17-chr1:122402274	25.7432	0.201119	0.992248	motif	metDiff
B73-chr1	152475969	C	T	Mo17-chr1:151608754	29.7656	1.0056	0.96732	motif	metDiff
B73-chr1	164511414	T	C	Mo17-chr1:163044791	9.85484	0.804477	0.924528	motif	metDiff
B73-chr1	187625743	G	A	Mo17-chr1:187220559	9.4526	0.603357	0.94	motif	metDiff
B73-chr1	187910905	C	T	Mo17-chr1:187530217	18.9052	0.603357	0.969072	motif	metDiff
B73-chr1	189149890	G	A	Mo17-chr1:188654595	11.2627	0.402238	0.965517	motif	metDiff
B73-chr1	199859123	C	T	Mo17-chr1:198097135	8.04477	0.603357	0.930233	motif	metDiff
B73-chr1	214339893	G	A	Mo17-chr1:212465686	10.8604	0.804477	0.931034	motif	metDiff
B73-chr1	227793732	T	C	Mo17-chr3:9745465	31.5757	1.0056	0.969136	motif	metDiff
B73-chr1	233843238	G	A	Mo17-chr1:232070233	11.4638	0.603357	0.95	motif	metDiff
B73-chr1	234635077	C	T	Mo17-chr1:162954010	17.0951	1.0056	0.944444	motif	metDiff
B73-chr1	234835184	C	T	Mo17-chr1:232987208	20.9164	0.804477	0.962963	motif	metDiff
B73-chr1	254742504	A	G	Mo17-chr1:252727804	74.8163	0.603357	0.992	motif	metDiff
B73-chr1	258080276	G	A	Mo17-chr1:255716049	16.4918	1.20671	0.931818	motif	metDiff
B73-chr1	288705792	A	G	Mo17-chr1:286585050	24.9388	0.402238	0.984127	motif	metDiff
B73-chr1	298197038	A	G	Mo17-chr4:37268781	13.6761	0.804477	0.944444	motif	metDiff
B73-chr2	7675496	A	G	Mo17-chr2:7677567	10.4582	1.60895	0.866667	motif	metDiff
B73-chr2	29459381	G	A	Mo17-chr2:30467271	29.7656	1.40783	0.954839	motif	metDiff
B73-chr2	33631539	C	A	Mo17-chr2:34859191	31.9779	0.603357	0.981481	motif	metDiff
B73-chr2	54478275	C	G	Mo17-chr2:55466870	35.7992	0.804477	0.978022	motif	metDiff
B73-chr2	74753896	A	G	Mo17-chr2:74962106	24.9388	0.201119	0.992	motif	metDiff
B73-chr2	88478831	T	C	Mo17-chr2:88913523	16.2906	0.603357	0.964286	motif	metDiff
B73-chr2	114903256	T	C	Mo17-chr2:115605332	64.157	1.0056	0.984568	motif	metDiff
B73-chr2	147702512	A	G	Mo17-chr2:149079667	19.3074	0.603357	0.969697	motif	metDiff
B73-chr2	156032600	T	C	Mo17-chr2:156385374	12.2683	0.603357	0.953125	motif	metDiff
B73-chr2	156092560	T	G	Mo17-chr2:156435340	8.447	0.201119	0.976744	motif	metDiff
B73-chr2	174557264	C	T	Mo17-chr7:129092849	21.1175	0.804477	0.963303	motif	metDiff
B73-chr2	178633053	T	C	Mo17-chr2:178873748	12.6705	0.603357	0.954545	motif	metDiff
B73-chr2	207412822	C	T	Mo17-chr2:205759904	13.8772	2.01119	0.873418	motif	metDiff
B73-chr2	211824991	T	C	Mo17-chr2:210196668	27.3522	2.01119	0.931507	motif	metDiff
B73-chr2	215573256	C	T	Mo17-chr2:213884018	12.2683	0.402238	0.968254	motif	metDiff
B73-chr2	243446691	A	C	Mo17-chr5:399872	13.475	0.804477	0.943662	motif	metDiff
B73-chr3	7960869	A	G	Mo17-chr3:8431448	24.1343	1.40783	0.944882	motif	metDiff
B73-chr3	7960949	G	C	Mo17-chr3:8431523	16.894	1.20671	0.933333	motif	metDiff
B73-chr3	10163331	T	C	Mo17-chr4:12986124	21.7209	0.804477	0.964286	motif	metDiff
B73-chr3	58702696	C	T	Mo17-chr3:60743244	14.4806	0.402238	0.972973	motif	metDiff
B73-chr3	68828788	C	G	Mo17-chr3:200795876	13.2739	0.603357	0.956522	motif	metDiff
B73-chr3	98620085	C	G	Mo17-chr3:99664537	29.7656	0.603357	0.980132	motif	metDiff
B73-chr3	112449527	A	G	Mo17-chr3:113652360	16.0895	1.0056	0.941176	motif	metDiff
B73-chr3	114553322	T	C	Mo17-chr1:173503885	9.4526	1.0056	0.903846	motif	metDiff
B73-chr3	128942506	G	A	Mo17-chr3:130699786	9.05036	0.804477	0.918367	motif	metDiff
B73-chr3	136708947	C	T	Mo17-chr3:139136817	30.1679	1.40783	0.955414	motif	metDiff
B73-chr3	137226849	C	T	Mo17-chr3:139824034	41.8328	1.0056	0.976526	motif	metDiff
B73-chr3	137538558	C	A	Mo17-chr3:140166773	11.4638	0.804477	0.934426	motif	metDiff
B73-chr3	149700842	C	T	Mo17-chr3:152360566	16.0895	1.40783	0.91954	motif	metDiff
B73-chr3	215426397	T	C	Mo17-chr3:218575579	28.1567	0.804477	0.972222	motif	metDiff
B73-chr3	219445868	T	C	Mo17-chr3:222664883	12.0671	0.804477	0.9375	motif	metDiff
B73-chr3	221422626	G	A	Mo17-chr3:224956382	12.2683	0.402238	0.968254	motif	metDiff
B73-chr3	223532790	G	A	Mo17-chr3:227037380	19.1063	1.20671	0.940594	motif	metDiff
B73-chr4	48085014	C	A	Mo17-chr4:46683387	137.565	2.01119	0.985591	motif	metDiff
B73-chr4	53653900	T	C	Mo17-chr4:99173066	19.7097	0.603357	0.970297	motif	metDiff
B73-chr4	73311384	A	G	Mo17-chr4:72608503	16.0895	0.402238	0.97561	motif	metDiff
B73-chr4	79184195	C	T	Mo17-chr4:79439715	54.101	0.402238	0.99262	motif	metDiff
B73-chr4	188917595	T	C	Mo17-chr8:172197521	7.24029	0.402238	0.947368	motif	metDiff
B73-chr4	201558862	T	C	Mo17-chr4:202016465	8.64812	0.603357	0.934783	motif	metDiff
B73-chr4	201558964	C	T	Mo17-chr4:202016567	9.65372	0.804477	0.923077	motif	metDiff
B73-chr4	201559301	T	C	Mo17-chr4:202016904	78.6376	1.0056	0.987374	motif	metDiff
B73-chr4	207782847	C	A	Mo17-chr4:208462220	21.3186	1.20671	0.946429	motif	metDiff
B73-chr4	215992560	T	C	Mo17-chr4:216673911	67.3749	1.40783	0.979532	motif	metDiff
B73-chr4	220999659	A	G	Mo17-chr4:221542669	20.1119	0.402238	0.980392	motif	metDiff
B73-chr4	235149623	C	T	Mo17-chr4:234481573	10.056	1.40783	0.877193	motif	metDiff
B73-chr4	235149708	T	G	Mo17-chr4:234481658	8.84924	0.804477	0.916667	motif	metDiff
B73-chr4	241433392	C	T	Mo17-chr4:240521728	11.6649	0.603357	0.95082	motif	metDiff
B73-chr5	3081243	G	T	Mo17-chr5:2683371	69.185	7.03917	0.907652	motif	metDiff
B73-chr5	28633659	T	C	Mo17-chr5:27864755	13.6761	0.402238	0.971429	motif	metDiff
B73-chr5	29260470	C	T	Mo17-chr5:28566773	12.0671	0.402238	0.967742	motif	metDiff
B73-chr5	32930567	T	C	Mo17-chr5:32572932	7.24029	0.402238	0.947368	motif	metDiff
B73-chr5	38392435	C	T	Mo17-chr5:38079028	22.9276	0.804477	0.966102	motif	metDiff
B73-chr5	40230891	G	T	Mo17-chr4:44523022	12.2683	0.804477	0.938462	motif	metDiff
B73-chr5	43844939	C	A	Mo17-chr5:43448940	44.8496	1.20671	0.973799	motif	metDiff
B73-chr5	72577611	G	A	Mo17-chr5:71830290	20.5142	0.804477	0.962264	motif	metDiff
B73-chr5	77025179	C	T	Mo17-chr5:76577689	36.4026	0.201119	0.994505	motif	metDiff
B73-chr5	77025270	A	G	Mo17-chr5:76577775	35.7992	0.201119	0.994413	motif	metDiff
B73-chr5	150277984	G	A	Mo17-chr5:149499629	12.8716	0.402238	0.969697	motif	metDiff
B73-chr5	178938020	G	T	Mo17-chr5:176794444	28.5589	1.40783	0.95302	motif	metDiff
B73-chr5	203361356	T	C	Mo17-chr5:196456392	10.8604	0.402238	0.964286	motif	metDiff
B73-chr6	18476411	C	G	Mo17-chr1:238458424	24.1343	0.603357	0.97561	motif	metDiff
B73-chr6	19524037	A	G	Mo17-chr3:206314520	8.64812	0.201119	0.977273	motif	metDiff
B73-chr6	19973328	C	T	Mo17-chr4:148833035	84.8723	0.804477	0.99061	motif	metDiff
B73-chr6	29908622	A	G	Mo17-chr6:16678641	14.4806	0.402238	0.972973	motif	metDiff
B73-chr6	74181635	G	C	Mo17-chr1:92392377	36.0003	0.402238	0.98895	motif	metDiff
B73-chr6	80658956	A	G	Mo17-chr6:70388401	25.7432	0.402238	0.984615	motif	metDiff
B73-chr6	101830245	G	C	Mo17-chr6:90855483	20.9164	1.40783	0.936937	motif	metDiff
B73-chr6	102963060	C	T	Mo17-chr6:91770312	8.24588	0.402238	0.953488	motif	metDiff
B73-chr6	107822518	A	C	Mo17-chr1:299840411	9.85484	1.0056	0.907407	motif	metDiff
B73-chr6	129837295	G	A	Mo17-chr6:117334708	17.6985	0.402238	0.977778	motif	metDiff
B73-chr6	138854038	C	T	Mo17-chr6:126558879	72.4029	1.40783	0.980926	motif	metDiff
B73-chr6	141054058	A	T	Mo17-chr6:129150195	21.5197	0.804477	0.963964	motif	metDiff
B73-chr6	141588708	G	A	Mo17-chr6:129659748	7.44141	0.402238	0.948718	motif	metDiff
B73-chr6	149841429	T	C	Mo17-chr6:137624647	25.5421	1.40783	0.947761	motif	metDiff
B73-chr6	167509173	G	T	Mo17-chr10:59396630	11.0616	0.201119	0.982143	motif	metDiff
B73-chr6	172205715	C	T	Mo17-chr6:160095197	12.8716	1.20671	0.914286	motif	metDiff
B73-chr6	175822864	A	G	Mo17-chr6:163555249	30.9723	2.21231	0.933333	motif	metDiff
B73-chr7	5503189	A	G	Mo17-chr4:246742376	7.03917	0.201119	0.972222	motif	metDiff
B73-chr7	9699868	A	G	Mo17-chr7:9667617	13.8772	1.60895	0.896104	motif	metDiff
B73-chr7	11127748	C	G	Mo17-chr7:11895183	56.3134	0.201119	0.996441	motif	metDiff
B73-chr7	27113752	G	C	Mo17-chr7:26511019	9.4526	0.402238	0.959184	motif	metDiff
B73-chr7	88535259	A	C	Mo17-chr7:84070149	10.2571	1.20671	0.894737	motif	metDiff
B73-chr7	88535342	C	T	Mo17-chr7:84070232	10.056	1.40783	0.877193	motif	metDiff
B73-chr7	95159638	A	G	Mo17-chr7:90028743	62.1458	0.804477	0.98722	motif	metDiff
B73-chr7	95159717	T	C	Mo17-chr7:90028826	41.2294	1.0056	0.97619	motif	metDiff
B73-chr7	111184263	C	T	Mo17-chr7:106441126	9.25148	0.603357	0.938776	motif	metDiff
B73-chr7	111390892	G	A	Mo17-chr7:106632424	10.6593	1.20671	0.898305	motif	metDiff
B73-chr7	113949928	C	T	Mo17-chr7:109392013	10.4582	1.60895	0.866667	motif	metDiff
B73-chr7	123150459	A	G	Mo17-chr7:117723230	29.5645	0.804477	0.97351	motif	metDiff
B73-chr7	135461507	T	G	Mo17-chr7:130521185	12.4694	1.40783	0.898551	motif	metDiff
B73-chr7	136538162	G	A	Mo17-chr7:131799146	9.65372	0.804477	0.923077	motif	metDiff
B73-chr7	147945373	A	G	Mo17-chr7:142384380	15.6873	1.20671	0.928571	motif	metDiff
B73-chr7	147945538	A	C	Mo17-chr7:142384584	12.8716	2.01119	0.864865	motif	metDiff
B73-chr7	149643532	A	T	Mo17-chr7:144240683	25.9444	0.804477	0.969925	motif	metDiff
B73-chr7	162806848	G	C	Mo17-chr7:155818926	43.4417	0.402238	0.990826	motif	metDiff
B73-chr7	171595495	G	A	Mo17-chr7:164302658	12.2683	1.20671	0.910448	motif	metDiff
B73-chr8	4857542	G	C	Mo17-chr8:4470638	25.1399	0.804477	0.968992	motif	metDiff
B73-chr8	18549794	A	G	Mo17-chr8:20224686	10.056	0.603357	0.943396	motif	metDiff
B73-chr8	20577086	G	A	Mo17-chr8:22314052	88.2913	0.804477	0.990971	motif	metDiff
B73-chr8	22294209	C	G	Mo17-chr8:23754789	18.9052	1.81007	0.912621	motif	metDiff
B73-chr8	34322190	A	G	Mo17-chr8:35029290	12.0671	0.402238	0.967742	motif	metDiff
B73-chr8	36051943	G	A	Mo17-chr8:37073081	15.0839	0.804477	0.949367	motif	metDiff
B73-chr8	37886492	C	T	Mo17-chr8:39329963	61.9447	1.0056	0.984026	motif	metDiff
B73-chr8	77446823	C	G	Mo17-chr8:77475114	171.354	0.804477	0.995327	motif	metDiff
B73-chr8	88466507	C	A	Mo17-chr8:88049958	24.7377	0.603357	0.97619	motif	metDiff
B73-chr8	100407966	G	C	Mo17-chr3:55712083	16.6929	1.40783	0.922222	motif	metDiff
B73-chr8	107821414	C	T	Mo17-chr8:106101198	12.2683	0.402238	0.968254	motif	metDiff
B73-chr8	117563286	C	G	Mo17-chr8:116217257	20.313	2.01119	0.90991	motif	metDiff
B73-chr8	131271649	G	C	Mo17-chr8:130403996	10.4582	0.402238	0.962963	motif	metDiff
B73-chr8	145672932	T	C	Mo17-chr8:145654139	20.313	0.402238	0.980583	motif	metDiff
B73-chr8	168532025	A	G	Mo17-chr8:168025942	17.4974	5.2291	0.769912	motif	metDiff
B73-chr8	173744422	A	T	Mo17-chr8:173636337	38.6149	1.40783	0.964824	motif	metDiff
B73-chr8	178214046	A	G	Mo17-chr8:178669186	89.6991	7.44141	0.923395	motif	metDiff
B73-chr9	7422165	G	A	Mo17-chr9:6491896	9.25148	0.402238	0.958333	motif	metDiff
B73-chr9	22515468	G	C	Mo17-chr9:21890205	12.2683	0.402238	0.968254	motif	metDiff
B73-chr9	67310886	C	A	Mo17-chr9:66157422	12.0671	0.201119	0.983607	motif	metDiff
B73-chr9	71099526	A	G	Mo17-chr9:70614600	7.44141	0.402238	0.948718	motif	metDiff
B73-chr9	82350898	A	G	Mo17-chr9:80483810	8.64812	0.201119	0.977273	motif	metDiff
B73-chr9	89811612	A	G	Mo17-chr9:88083467	8.84924	0.603357	0.93617	motif	metDiff
B73-chr9	93815267	A	G	Mo17-chr9:92153799	8.04477	0.402238	0.952381	motif	metDiff
B73-chr9	94508264	G	T	Mo17-chr9:92832844	12.0671	1.20671	0.909091	motif	metDiff
B73-chr9	131543192	T	C	Mo17-chr5:5483730	9.65372	0.603357	0.941176	motif	metDiff
B73-chr9	142808122	G	A	Mo17-chr9:142551713	34.1903	2.81567	0.923913	motif	metDiff
B73-chr9	152727493	G	C	Mo17-chr9:153392672	19.5086	1.40783	0.932692	motif	metDiff
B73-chr9	157394995	A	G	Mo17-chr9:158755884	47.4641	0.402238	0.991597	motif	metDiff
B73-chr10	4965396	T	G	Mo17-chr4:25478344	35.397	0.201119	0.99435	motif	metDiff
B73-chr10	10324106	A	C	Mo17-chr10:10599303	14.2795	1.0056	0.934211	motif	metDiff
B73-chr10	24098258	T	C	Mo17-chr10:23337802	142.593	0.201119	0.998592	motif	metDiff
B73-chr10	30598043	C	T	Mo17-chr10:29761365	9.85484	1.20671	0.890909	motif	metDiff
B73-chr10	31632185	A	G	Mo17-chr10:30837724	15.2851	0.603357	0.962025	motif	metDiff
B73-chr10	33976642	C	T	Mo17-chr10:33103224	12.8716	0.201119	0.984615	motif	metDiff
B73-chr10	40359290	A	G	Mo17-chr10:39502477	39.2182	0.804477	0.979899	motif	metDiff
B73-chr10	56374987	C	G	Mo17-chr10:55131596	16.894	0.603357	0.965517	motif	metDiff
B73-chr10	63808551	G	C	Mo17-chr10:61567118	14.2795	0.201119	0.986111	motif	metDiff
B73-chr10	75522422	C	A	Mo17-chr10:72612388	8.04477	0.603357	0.930233	motif	metDiff
B73-chr10	94128961	C	T	Mo17-chr4:87843892	37.0059	0.201119	0.994595	motif	metDiff
B73-chr10	114048164	C	T	Mo17-chr10:111125188	125.297	1.0056	0.992038	motif	metDiff
B73-chr10	117435699	G	C	Mo17-chr10:114125400	25.341	2.61455	0.906475	motif	metDiff
B73-chr10	129226347	T	C	Mo17-chr10:126225925	38.816	0.402238	0.989744	motif	metDiff
B73-chr10	129226518	T	C	Mo17-chr10:126226101	85.4756	0.603357	0.992991	motif	metDiff
B73-chr10	129226595	G	T	Mo17-chr10:126226178	75.8219	1.0056	0.986911	motif	metDiff
B73-chr10	141747108	C	T	Mo17-chr10:138665431	17.8996	1.60895	0.917526	motif	metDiff
B73-chr10	143133430	G	A	Mo17-chr10:140009219	17.6985	2.41343	0.88	motif	metDiff
B73-chr10	143161382	G	T	Mo17-chr10:140056117	19.3074	1.20671	0.941176	motif	metDiff
B73-chr10	149229471	C	T	Mo17-chr10:145865238	13.0727	0.201119	0.984848	motif	metDiff
B73-chr6	20720661	T	C	Mo17-chr1:9256145	1.40783	21.1175	0.0625	motif	metDiff
B73-chr1	23761332	T	C	Mo17-chr1:24899585	0.603357	51.8887	0.0114943	motif	metDiff
B73-chr8	361535	A	G	Mo17-chr1:46065770	1.60895	12.0671	0.117647	motif	metDiff
B73-chr1	64057897	A	C	Mo17-chr1:66612078	2.61455	27.9556	0.0855263	motif	metDiff
B73-chr1	64817953	A	G	Mo17-chr1:67211401	0.402238	16.4918	0.0238095	motif	metDiff
B73-chr1	64863261	C	T	Mo17-chr1:67236923	1.60895	13.6761	0.105263	motif	metDiff
B73-chr2	218222621	G	A	Mo17-chr1:72420288	1.20671	12.0671	0.0909091	motif	metDiff
B73-chr1	70515401	G	C	Mo17-chr1:72632386	0.201119	29.9668	0.00666667	motif	metDiff
B73-chr1	78631830	A	G	Mo17-chr1:80456420	0.201119	8.04477	0.0243902	motif	metDiff
B73-chr1	158893416	A	G	Mo17-chr1:157261211	1.40783	31.7768	0.0424242	motif	metDiff
B73-chr2	72327944	T	C	Mo17-chr1:204507650	1.20671	10.056	0.107143	motif	metDiff
B73-chr1	215903109	T	C	Mo17-chr1:214008660	0.603357	16.894	0.0344828	motif	metDiff
B73-chr1	225008992	A	G	Mo17-chr1:223542066	0.201119	14.8828	0.0133333	motif	metDiff
B73-chr1	246410643	T	C	Mo17-chr1:244463668	0.402238	58.5257	0.00682594	motif	metDiff
B73-chr1	246410805	G	A	Mo17-chr1:244463830	0.603357	97.945	0.00612245	motif	metDiff
B73-chr2	59685907	G	A	Mo17-chr1:262540059	1.0056	14.0783	0.0666667	motif	metDiff
B73-chr2	59686045	C	T	Mo17-chr1:262540205	0.603357	13.0727	0.0441176	motif	metDiff
B73-chr1	269211062	C	T	Mo17-chr1:266961799	1.60895	24.3354	0.0620155	motif	metDiff
B73-chr1	281357398	G	A	Mo17-chr1:278798239	2.21231	21.5197	0.0932203	motif	metDiff
B73-chr8	179914984	G	A	Mo17-chr1:291007141	1.0056	11.0616	0.0833333	motif	metDiff
B73-chr7	131285859	A	C	Mo17-chr1:302860673	1.0056	11.0616	0.0833333	motif	metDiff
B73-chr2	1521537	C	G	Mo17-chr2:1261350	0.402238	23.5309	0.0168067	motif	metDiff
B73-chr2	3389810	A	G	Mo17-chr2:3213249	1.0056	48.4697	0.0203252	motif	metDiff
B73-chr2	6207842	T	G	Mo17-chr2:5869783	1.0056	19.1063	0.05	motif	metDiff
B73-chr2	26685738	G	A	Mo17-chr2:26914628	0.402238	14.0783	0.0277778	motif	metDiff
B73-chr2	36845562	A	G	Mo17-chr2:37599551	12.4694	34.1903	0.267241	motif	metDiff
B73-chr2	52622053	T	C	Mo17-chr2:53793746	0.402238	15.0839	0.025974	motif	metDiff
B73-chr2	55802038	A	G	Mo17-chr2:56785619	1.40783	15.4862	0.0833333	motif	metDiff
B73-chr2	64454038	T	G	Mo17-chr2:64516292	2.01119	13.2739	0.131579	motif	metDiff
B73-chr2	72897959	T	C	Mo17-chr2:73321265	0.402238	57.319	0.00696864	motif	metDiff
B73-chr2	107087888	G	A	Mo17-chr2:107755782	0.804477	62.7492	0.0126582	motif	metDiff
B73-chr2	108981755	T	C	Mo17-chr2:109697153	0.804477	9.65372	0.0769231	motif	metDiff
B73-chr2	112750009	G	A	Mo17-chr2:113317541	0.201119	10.8604	0.0181818	motif	metDiff
B73-chr2	115063720	A	G	Mo17-chr2:115667866	0.603357	14.0783	0.0410959	motif	metDiff
B73-chr2	115063818	G	A	Mo17-chr2:115667964	0.402238	21.3186	0.0185185	motif	metDiff
B73-chr6	17961279	A	C	Mo17-chr2:122477366	0.402238	14.6817	0.0266667	motif	metDiff
B73-chr6	17961503	C	T	Mo17-chr2:122477692	0.201119	13.8772	0.0142857	motif	metDiff
B73-chr2	146519978	C	T	Mo17-chr2:147810766	0.804477	13.2739	0.0571429	motif	metDiff
B73-chr2	211622950	T	G	Mo17-chr2:209802374	0.603357	25.5421	0.0230769	motif	metDiff
B73-chr2	216974640	C	T	Mo17-chr2:215632135	0.402238	19.1063	0.0206186	motif	metDiff
B73-chr2	230513404	A	G	Mo17-chr2:229792583	0.603357	12.2683	0.046875	motif	metDiff
B73-chr2	237667260	T	A	Mo17-chr2:237187512	1.40783	13.2739	0.0958904	motif	metDiff
B73-chr3	37283676	G	C	Mo17-chr3:38219092	1.20671	9.85484	0.109091	motif	metDiff
B73-chr3	38954894	A	C	Mo17-chr3:40082620	0.402238	9.05036	0.0425532	motif	metDiff
B73-chr3	42822162	G	A	Mo17-chr3:43904636	0.402238	16.2906	0.0240964	motif	metDiff
B73-chr3	49559905	T	C	Mo17-chr3:51003599	1.20671	16.2906	0.0689655	motif	metDiff
B73-chr3	57579777	T	C	Mo17-chr3:59344983	0.201119	7.44141	0.0263158	motif	metDiff
B73-chr6	107358267	A	C	Mo17-chr3:70063620	0.603357	8.64812	0.0652174	motif	metDiff
B73-chr3	110441362	G	A	Mo17-chr3:111810893	1.0056	29.9668	0.0324675	motif	metDiff
B73-chr3	122797230	G	A	Mo17-chr3:124208173	1.40783	44.6484	0.0305677	motif	metDiff
B73-chr3	149559193	T	C	Mo17-chr3:151849570	0.402238	8.447	0.0454545	motif	metDiff
B73-chr3	150941694	G	C	Mo17-chr3:153408919	2.61455	25.1399	0.0942029	motif	metDiff
B73-chr3	163419302	C	A	Mo17-chr3:165054466	2.61455	224.449	0.0115146	motif	metDiff
B73-chr3	173232191	T	C	Mo17-chr3:173119205	0.402238	16.0895	0.0243902	motif	metDiff
B73-chr3	173232329	T	C	Mo17-chr3:173119343	0.603357	38.0115	0.015625	motif	metDiff
B73-chr3	190089774	A	G	Mo17-chr3:190182279	0.603357	24.7377	0.0238095	motif	metDiff
B73-chr4	140667140	T	C	Mo17-chr3:199922083	0.603357	22.5253	0.026087	motif	metDiff
B73-chr3	220998527	C	T	Mo17-chr3:224430386	6.63693	48.2686	0.120879	motif	metDiff
B73-chr4	6048063	G	T	Mo17-chr4:4565214	0.603357	15.2851	0.0379747	motif	metDiff
B73-chr4	19426603	C	G	Mo17-chr4:18699174	1.81007	13.6761	0.116883	motif	metDiff
B73-chr2	192868272	C	G	Mo17-chr4:54832056	0.201119	14.0783	0.0140845	motif	metDiff
B73-chr4	96498016	T	G	Mo17-chr4:101973928	0.402238	11.2627	0.0344828	motif	metDiff
B73-chr4	123187227	T	C	Mo17-chr4:122820644	0.804477	12.0671	0.0625	motif	metDiff
B73-chr4	129548908	C	T	Mo17-chr4:129580214	0.804477	14.4806	0.0526316	motif	metDiff
B73-chr4	211045349	T	C	Mo17-chr4:211766250	0.402238	12.4694	0.03125	motif	metDiff
B73-chr4	237039053	A	G	Mo17-chr4:236123939	1.0056	14.2795	0.0657895	motif	metDiff
B73-chr4	30766260	G	A	Mo17-chr4:236131684	0.603357	77.2297	0.00775194	motif	metDiff
B73-chr4	239984007	A	G	Mo17-chr4:239160720	0.804477	57.1178	0.0138889	motif	metDiff
B73-chr8	137270491	A	G	Mo17-chr4:247471517	0.201119	15.2851	0.012987	motif	metDiff
B73-chr5	4752717	A	G	Mo17-chr5:4363776	1.0056	28.1567	0.0344828	motif	metDiff
B73-chr5	7951680	A	G	Mo17-chr5:7346389	0.804477	16.894	0.0454545	motif	metDiff
B73-chr5	23375789	T	G	Mo17-chr5:22458399	2.81567	20.9164	0.118644	motif	metDiff
B73-chr5	33017444	A	G	Mo17-chr5:32626346	0.603357	9.05036	0.0625	motif	metDiff
B73-chr5	35254078	T	C	Mo17-chr5:34796078	1.0056	23.7321	0.0406504	motif	metDiff
B73-chr5	36458943	T	C	Mo17-chr5:36057518	0.201119	17.4974	0.0113636	motif	metDiff
B73-chr5	36745687	T	C	Mo17-chr5:36476870	0.402238	7.84365	0.0487805	motif	metDiff
B73-chr1	170900915	T	A	Mo17-chr5:47306254	0.804477	19.7097	0.0392157	motif	metDiff
B73-chr5	48305099	A	G	Mo17-chr5:47782327	0.804477	11.2627	0.0666667	motif	metDiff
B73-chr10	142007667	C	G	Mo17-chr5:95363834	0.603357	17.4974	0.0333333	motif	metDiff
B73-chr3	229863191	A	G	Mo17-chr5:157561489	0.603357	13.475	0.0428571	motif	metDiff
B73-chr2	238996392	T	C	Mo17-chr5:162796700	0.201119	9.85484	0.02	motif	metDiff
B73-chr5	170881945	T	C	Mo17-chr5:169685689	0.804477	19.1063	0.040404	motif	metDiff
B73-chr5	179334581	A	G	Mo17-chr5:177115809	1.60895	12.2683	0.115942	motif	metDiff
B73-chr5	196825594	C	T	Mo17-chr5:193915719	0.603357	27.3522	0.0215827	motif	metDiff
B73-chr5	196826903	T	C	Mo17-chr5:193917110	0.603357	12.6705	0.0454545	motif	metDiff
B73-chr5	197012419	A	G	Mo17-chr5:194239172	1.0056	17.0951	0.0555556	motif	metDiff
B73-chr4	115979914	T	C	Mo17-chr6:7918015	0.201119	11.866	0.0166667	motif	metDiff
B73-chr6	25561968	C	T	Mo17-chr6:12481349	0.201119	13.0727	0.0151515	motif	metDiff
B73-chr6	42654879	G	C	Mo17-chr6:30377736	4.42462	29.1623	0.131737	motif	metDiff
B73-chr6	73212420	C	T	Mo17-chr6:59937651	0.402238	10.2571	0.0377358	motif	metDiff
B73-chr6	80409528	C	T	Mo17-chr6:70140752	1.0056	17.0951	0.0555556	motif	metDiff
B73-chr6	105017984	C	T	Mo17-chr6:94065782	1.0056	30.1679	0.0322581	motif	metDiff
B73-chr9	7893400	T	C	Mo17-chr6:99845132	0.402238	15.4862	0.0253165	motif	metDiff
B73-chr6	118958728	G	A	Mo17-chr6:107116647	3.21791	21.1175	0.132231	motif	metDiff
B73-chr10	6085410	G	A	Mo17-chr6:145031800	0.201119	14.8828	0.0133333	motif	metDiff
B73-chr6	158543523	T	A	Mo17-chr6:146189728	1.40783	14.2795	0.0897436	motif	metDiff
B73-chr6	163442046	C	A	Mo17-chr6:150784673	0.402238	15.8884	0.0246914	motif	metDiff
B73-chr6	174286613	A	G	Mo17-chr6:162107897	0.804477	15.8884	0.0481928	motif	metDiff
B73-chr6	179721570	T	C	Mo17-chr6:167556773	1.20671	22.5253	0.0508475	motif	metDiff
B73-chr7	5363652	T	G	Mo17-chr7:5253642	1.20671	15.6873	0.0714286	motif	metDiff
B73-chr7	5853285	C	T	Mo17-chr7:5648195	0.603357	26.5477	0.0222222	motif	metDiff
B73-chr7	5853377	C	G	Mo17-chr7:5648285	0.201119	48.4697	0.00413223	motif	metDiff
B73-chr7	27414616	T	C	Mo17-chr7:27044717	1.20671	46.4585	0.0253165	motif	metDiff
B73-chr7	29560988	A	G	Mo17-chr7:28779983	1.0056	45.8552	0.0214592	motif	metDiff
B73-chr7	35108166	A	G	Mo17-chr7:33887069	0.804477	18.7041	0.0412371	motif	metDiff
B73-chr7	41807868	A	G	Mo17-chr7:40519263	0.402238	35.7992	0.0111111	motif	metDiff
B73-chr7	46680884	G	A	Mo17-chr7:45485015	0.804477	12.2683	0.0615385	motif	metDiff
B73-chr7	82704835	T	G	Mo17-chr7:78079084	0.603357	22.5253	0.026087	motif	metDiff
B73-chr7	94278445	C	T	Mo17-chr7:89516152	0.402238	32.3802	0.0122699	motif	metDiff
B73-chr7	108644173	C	T	Mo17-chr7:103633358	0.402238	20.1119	0.0196078	motif	metDiff
B73-chr7	126242628	G	A	Mo17-chr7:121208473	0.201119	12.0671	0.0163934	motif	metDiff
B73-chr7	131711497	C	T	Mo17-chr7:126664129	0.402238	8.84924	0.0434783	motif	metDiff
B73-chr8	4001712	T	C	Mo17-chr7:164049085	0.804477	13.475	0.056338	motif	metDiff
B73-chr7	172638066	G	T	Mo17-chr7:165316646	0.804477	10.8604	0.0689655	motif	metDiff
B73-chr7	173688318	G	T	Mo17-chr7:166280613	0.603357	13.475	0.0428571	motif	metDiff
B73-chr8	6748251	T	C	Mo17-chr8:6549510	0.804477	13.0727	0.057971	motif	metDiff
B73-chr8	7538454	A	G	Mo17-chr8:7616382	0.804477	19.3074	0.04	motif	metDiff
B73-chr8	21172786	A	G	Mo17-chr8:22736198	1.60895	45.2518	0.0343348	motif	metDiff
B73-chr8	33871277	C	T	Mo17-chr8:34658569	1.0056	21.3186	0.045045	motif	metDiff
B73-chr8	41663454	C	T	Mo17-chr8:43079496	0.804477	56.1122	0.0141343	motif	metDiff
B73-chr8	55695983	G	A	Mo17-chr8:55804577	0.603357	9.05036	0.0625	motif	metDiff
B73-chr8	76500554	A	G	Mo17-chr8:76537919	1.20671	15.8884	0.0705882	motif	metDiff
B73-chr6	41080570	C	A	Mo17-chr8:83069916	1.0056	19.3074	0.049505	motif	metDiff
B73-chr8	92811739	G	T	Mo17-chr8:92005247	0.603357	19.5086	0.03	motif	metDiff
B73-chr8	107492438	C	T	Mo17-chr8:105864266	1.81007	45.654	0.0381356	motif	metDiff
B73-chr8	107628382	A	G	Mo17-chr8:105988402	1.40783	12.2683	0.102941	motif	metDiff
B73-chr8	128426291	G	A	Mo17-chr8:127558394	0.402238	10.8604	0.0357143	motif	metDiff
B73-chr2	18265434	T	G	Mo17-chr8:128332957	1.20671	37.207	0.0314136	motif	metDiff
B73-chr7	136014349	T	C	Mo17-chr8:135189970	0.804477	10.056	0.0740741	motif	metDiff
B73-chr8	141610907	A	G	Mo17-chr8:141482777	1.0056	22.3242	0.0431034	motif	metDiff
B73-chr9	4220808	G	A	Mo17-chr9:3236465	1.20671	14.0783	0.0789474	motif	metDiff
B73-chr9	17778189	T	C	Mo17-chr9:17319715	0.402238	8.84924	0.0434783	motif	metDiff
B73-chr2	190648157	C	G	Mo17-chr9:47780935	2.01119	25.341	0.0735294	motif	metDiff
B73-chr9	100563553	A	C	Mo17-chr9:99079162	0.603357	13.2739	0.0434783	motif	metDiff
B73-chr9	104778792	A	G	Mo17-chr9:103782375	0.603357	9.05036	0.0625	motif	metDiff
B73-chr9	110769374	C	T	Mo17-chr9:110761446	1.20671	39.6205	0.0295567	motif	metDiff
B73-chr9	112414621	A	C	Mo17-chr9:112394740	0.402238	10.8604	0.0357143	motif	metDiff
B73-chr9	119247367	C	T	Mo17-chr9:119112114	1.0056	17.4974	0.0543478	motif	metDiff
B73-chr9	119247660	T	G	Mo17-chr9:119112414	0.603357	16.894	0.0344828	motif	metDiff
B73-chr9	130681522	T	C	Mo17-chr9:130596002	5.63134	26.3466	0.176101	motif	metDiff
B73-chr9	130681745	T	C	Mo17-chr9:130596100	2.41343	19.1063	0.11215	motif	metDiff
B73-chr9	136614463	G	A	Mo17-chr9:137055121	2.01119	12.4694	0.138889	motif	metDiff
B73-chr9	148077134	C	T	Mo17-chr9:147991148	2.81567	17.2962	0.14	motif	metDiff
B73-chr10	23824017	C	T	Mo17-chr10:23162495	0.402238	8.24588	0.0465116	motif	metDiff
B73-chr10	25608219	A	C	Mo17-chr10:24993524	0.201119	8.64812	0.0227273	motif	metDiff
B73-chr10	33798144	T	G	Mo17-chr10:32990147	0.402238	20.7153	0.0190476	motif	metDiff
B73-chr10	46834518	T	C	Mo17-chr10:46327759	0.402238	8.64812	0.0444444	motif	metDiff
B73-chr10	87656306	G	A	Mo17-chr10:84508559	0.402238	83.0622	0.00481928	motif	metDiff
B73-chr10	95186211	T	C	Mo17-chr10:92229199	0.804477	15.0839	0.0506329	motif	metDiff
B73-chr10	139087462	T	C	Mo17-chr10:136298210	0.804477	20.9164	0.037037	motif	metDiff
B73-chr10	140130015	T	A	Mo17-chr10:137103301	1.81007	38.6149	0.0447761	motif	metDiff
B73-chr10	141335069	T	C	Mo17-chr10:138276109	3.01679	54.7044	0.0522648	motif	metDiff
B73-chr10	144145563	C	T	Mo17-chr10:141030243	0.804477	26.95	0.0289855	motif	metDiff
B73-chr1	3260864	T	C	Mo17-chr1:3884252	126.705	74.0118	0.631263	motif	nometDiff
B73-chr1	3443331	T	A	Mo17-chr1:4092919	11.0616	1.40783	0.887097	motif	nometDiff
B73-chr1	4851720	T	C	Mo17-chr1:5478918	26.7488	7.03917	0.791667	motif	nometDiff
B73-chr1	4877096	G	A	Mo17-chr1:5510500	69.185	21.922	0.759382	motif	nometDiff
B73-chr1	6245764	G	A	Mo17-chr1:6966030	101.565	32.3802	0.758258	motif	nometDiff
B73-chr1	7298597	A	C	Mo17-chr1:7840020	161.7	76.8275	0.677909	motif	nometDiff
B73-chr1	7301720	G	C	Mo17-chr1:7861633	39.0171	3.62014	0.915094	motif	nometDiff
B73-chr1	7334857	G	T	Mo17-chr1:7930847	141.99	27.9556	0.835503	motif	nometDiff
B73-chr1	8639176	A	G	Mo17-chr1:9737080	29.1623	7.24029	0.801105	motif	nometDiff
B73-chr1	9302009	T	C	Mo17-chr1:10498575	123.286	58.1234	0.679601	motif	nometDiff
B73-chr1	10561567	G	A	Mo17-chr1:11767539	26.1455	6.63693	0.797546	motif	nometDiff
B73-chr1	16183251	C	T	Mo17-chr1:17817695	76.8275	33.3858	0.69708	motif	nometDiff
B73-chr1	17052823	T	C	Mo17-chr1:18720924	153.052	67.576	0.69371	motif	nometDiff
B73-chr1	19815639	G	A	Mo17-chr1:21326193	22.9276	8.24588	0.735484	motif	nometDiff
B73-chr1	21911075	G	T	Mo17-chr1:23062985	80.4477	49.0731	0.621118	motif	nometDiff
B73-chr1	23793766	T	C	Mo17-chr1:24943032	97.5428	50.4809	0.658967	motif	nometDiff
B73-chr1	33817769	C	G	Mo17-chr1:35742747	38.0115	14.4806	0.724138	motif	nometDiff
B73-chr1	43637681	G	A	Mo17-chr1:45496825	75.6208	23.1287	0.765784	motif	nometDiff
B73-chr1	48523341	A	C	Mo17-chr1:50589401	33.1847	10.8604	0.753425	motif	nometDiff
B73-chr1	48523441	G	A	Mo17-chr1:50589495	47.0619	18.3018	0.72	motif	nometDiff
B73-chr1	53701323	G	A	Mo17-chr1:55875885	18.9052	4.62574	0.803419	motif	nometDiff
B73-chr1	64868805	C	T	Mo17-chr1:67249027	37.207	17.4974	0.680147	motif	nometDiff
B73-chr1	70578754	T	G	Mo17-chr1:72682569	7.44141	0.402238	0.948718	motif	nometDiff
B73-chr1	73878557	C	A	Mo17-chr1:75825565	21.922	7.24029	0.751724	motif	nometDiff
B73-chr1	77453535	A	C	Mo17-chr1:79111193	28.76	10.6593	0.729592	motif	nometDiff
B73-chr1	79809646	G	C	Mo17-chr1:81285796	40.4249	6.43581	0.862661	motif	nometDiff
B73-chr1	84653415	A	C	Mo17-chr1:86066827	21.3186	6.23469	0.773723	motif	nometDiff
B73-chr1	92292719	C	T	Mo17-chr1:93047210	34.7936	12.4694	0.73617	motif	nometDiff
B73-chr1	96443835	A	G	Mo17-chr1:97427716	32.7824	13.0727	0.714912	motif	nometDiff
B73-chr1	108903619	C	G	Mo17-chr1:109655467	23.7321	8.24588	0.742138	motif	nometDiff
B73-chr1	108903775	T	C	Mo17-chr1:109655634	16.4918	3.01679	0.845361	motif	nometDiff
B73-chr1	112396532	T	A	Mo17-chr1:113117825	80.6488	48.0675	0.626563	motif	nometDiff
B73-chr1	116860652	A	G	Mo17-chr1:117543201	18.9052	5.63134	0.770492	motif	nometDiff
B73-chr1	120944877	C	T	Mo17-chr1:122023772	36.2014	16.894	0.681818	motif	nometDiff
B73-chr1	158725267	C	T	Mo17-chr1:157117337	56.9167	25.9444	0.686893	motif	nometDiff
B73-chr1	159651916	C	T	Mo17-chr1:157951290	19.5086	3.21791	0.858407	motif	nometDiff
B73-chr1	165504286	T	C	Mo17-chr1:164152961	35.7992	1.60895	0.956989	motif	nometDiff
B73-chr1	165965919	C	T	Mo17-chr1:164680640	40.2238	3.41903	0.921659	motif	nometDiff
B73-chr1	168174202	C	G	Mo17-chr1:167373726	7.24029	0.402238	0.947368	motif	nometDiff
B73-chr1	192081267	A	G	Mo17-chr1:189813516	111.621	4.82686	0.958549	motif	nometDiff
B73-chr1	192290767	G	A	Mo17-chr1:190081011	37.0059	15.8884	0.69962	motif	nometDiff
B73-chr1	194950453	T	C	Mo17-chr10:85361047	10.056	0.804477	0.925926	motif	nometDiff
B73-chr1	197000002	C	T	Mo17-chr1:195387368	24.1343	6.63693	0.784314	motif	nometDiff
B73-chr1	197385034	T	G	Mo17-chr1:195748898	41.4305	15.2851	0.730496	motif	nometDiff
B73-chr1	197490524	C	T	Mo17-chr1:195784256	62.5481	36.6037	0.630832	motif	nometDiff
B73-chr1	197929417	C	G	Mo17-chr1:196226208	12.2683	2.21231	0.847222	motif	nometDiff
B73-chr1	199040726	G	A	Mo17-chr1:197358875	30.9723	8.84924	0.777778	motif	nometDiff
B73-chr1	199660033	G	C	Mo17-chr1:197917765	21.7209	2.81567	0.885246	motif	nometDiff
B73-chr1	199723620	C	T	Mo17-chr1:197925759	72.4029	36.2014	0.666667	motif	nometDiff
B73-chr1	202683592	G	A	Mo17-chr1:200891403	151.242	109.811	0.579353	motif	nometDiff
B73-chr1	203842929	A	G	Mo17-chr1:202102755	42.0339	13.2739	0.76	motif	nometDiff
B73-chr1	211676639	C	T	Mo17-chr1:209355230	126.303	27.3522	0.82199	motif	nometDiff
B73-chr1	214807671	A	G	Mo17-chr1:212856771	78.8387	27.5533	0.741021	motif	nometDiff
B73-chr1	217943015	G	T	Mo17-chr1:215884409	64.7604	15.2851	0.809045	motif	nometDiff
B73-chr1	223960252	A	G	Mo17-chr1:222377298	509.033	121.476	0.807337	motif	nometDiff
B73-chr1	232290184	G	C	Mo17-chr1:230401757	32.9835	11.866	0.735426	motif	nometDiff
B73-chr1	239119341	G	A	Mo17-chr1:237486969	23.5309	4.02238	0.854015	motif	nometDiff
B73-chr1	241111935	G	C	Mo17-chr1:239576555	17.6985	4.2235	0.807339	motif	nometDiff
B73-chr1	241221527	C	G	Mo17-chr1:239658416	29.1623	3.82126	0.884146	motif	nometDiff
B73-chr1	244449287	A	G	Mo17-chr1:242922295	107.196	45.4529	0.70224	motif	nometDiff
B73-chr1	255152388	C	T	Mo17-chr1:253098439	23.7321	3.41903	0.874074	motif	nometDiff
B73-chr1	265182660	C	T	Mo17-chr1:262772322	56.5145	31.5757	0.641553	motif	nometDiff
B73-chr1	265226493	C	T	Mo17-chr1:262856370	51.4865	8.447	0.85906	motif	nometDiff
B73-chr1	265327231	T	C	Mo17-chr1:262924998	20.7153	5.43022	0.792308	motif	nometDiff
B73-chr1	265335806	A	G	Mo17-chr1:262965023	13.8772	2.61455	0.841463	motif	nometDiff
B73-chr1	265546501	C	T	Mo17-chr1:263130852	46.2574	22.9276	0.668605	motif	nometDiff
B73-chr1	265546582	G	T	Mo17-chr1:263130930	43.2406	19.7097	0.686901	motif	nometDiff
B73-chr1	269885425	C	T	Mo17-chr1:267617434	25.9444	7.24029	0.781818	motif	nometDiff
B73-chr1	277199202	G	C	Mo17-chr1:274844925	136.761	89.498	0.604444	motif	nometDiff
B73-chr1	279393851	A	C	Mo17-chr1:277152967	72.604	36.4026	0.666052	motif	nometDiff
B73-chr1	281516306	T	C	Mo17-chr1:278949220	103.375	59.9335	0.633005	motif	nometDiff
B73-chr1	281677343	A	G	Mo17-chr1:279079730	106.794	71.5984	0.598647	motif	nometDiff
B73-chr1	287627322	A	G	Mo17-chr1:27792796	72.4029	43.4417	0.625	motif	nometDiff
B73-chr1	289259102	G	A	Mo17-chr1:287205087	91.5092	59.129	0.607477	motif	nometDiff
B73-chr1	289348717	T	G	Mo17-chr1:287292157	281.165	86.4812	0.76477	motif	nometDiff
B73-chr1	292131882	A	G	Mo17-chr1:289867734	34.9947	13.2739	0.725	motif	nometDiff
B73-chr1	293272546	A	G	Mo17-chr1:291164774	17.8996	4.82686	0.787611	motif	nometDiff
B73-chr1	293273324	A	G	Mo17-chr1:291167292	33.9891	6.83805	0.832512	motif	nometDiff
B73-chr1	295610202	C	T	Mo17-chr1:185986247	19.5086	5.83245	0.769841	motif	nometDiff
B73-chr1	296224358	C	A	Mo17-chr1:293493457	51.0843	25.7432	0.664921	motif	nometDiff
B73-chr1	298113533	T	C	Mo17-chr1:295608017	42.4361	9.05036	0.824219	motif	nometDiff
B73-chr1	300489723	G	A	Mo17-chr1:298333191	107.599	43.0395	0.714286	motif	nometDiff
B73-chr1	300492571	G	C	Mo17-chr1:298347375	41.6317	20.7153	0.667742	motif	nometDiff
B73-chr1	300947366	T	C	Mo17-chr1:298787182	46.0563	13.0727	0.778912	motif	nometDiff
B73-chr2	1029270	G	C	Mo17-chr2:662673	13.475	2.81567	0.82716	motif	nometDiff
B73-chr2	1899856	T	C	Mo17-chr2:1550956	37.207	16.4918	0.692884	motif	nometDiff
B73-chr2	4263174	A	G	Mo17-chr2:3905252	24.5365	9.25148	0.72619	motif	nometDiff
B73-chr2	6063670	C	A	Mo17-chr2:5787004	39.0171	9.05036	0.811715	motif	nometDiff
B73-chr2	6220680	G	C	Mo17-chr2:5882342	30.1679	10.8604	0.735294	motif	nometDiff
B73-chr2	6578358	C	T	Mo17-chr2:6326280	150.638	75.2186	0.666963	motif	nometDiff
B73-chr2	9803264	T	G	Mo17-chr2:9780273	107.398	54.5033	0.663354	motif	nometDiff
B73-chr2	9884893	C	A	Mo17-chr2:9893145	16.894	3.01679	0.848485	motif	nometDiff
B73-chr2	9928059	A	G	Mo17-chr2:9943456	36.0003	11.4638	0.758475	motif	nometDiff
B73-chr2	10586612	A	C	Mo17-chr2:10188110	19.7097	5.83245	0.771654	motif	nometDiff
B73-chr2	10990506	C	A	Mo17-chr2:10949125	42.4361	21.1175	0.667722	motif	nometDiff
B73-chr2	12860207	T	C	Mo17-chr2:12994488	18.1007	4.2235	0.810811	motif	nometDiff
B73-chr2	12860298	G	A	Mo17-chr2:12994588	15.2851	2.21231	0.873563	motif	nometDiff
B73-chr2	14010261	T	C	Mo17-chr2:14177919	21.3186	7.44141	0.741259	motif	nometDiff
B73-chr2	14264845	G	A	Mo17-chr2:14412271	20.9164	3.82126	0.845528	motif	nometDiff
B73-chr2	15167848	G	C	Mo17-chr2:15319364	30.7712	11.2627	0.732057	motif	nometDiff
B73-chr2	16495650	C	A	Mo17-chr2:16418985	28.76	8.84924	0.764706	motif	nometDiff
B73-chr2	16627727	G	C	Mo17-chr2:16732074	16.6929	0.804477	0.954023	motif	nometDiff
B73-chr2	22974885	G	A	Mo17-chr2:22425847	71.3973	39.4194	0.644283	motif	nometDiff
B73-chr2	32506937	C	G	Mo17-chr2:33762157	20.313	2.61455	0.885965	motif	nometDiff
B73-chr2	32545081	T	G	Mo17-chr2:33841319	40.8272	15.6873	0.72242	motif	nometDiff
B73-chr2	33827260	A	T	Mo17-chr2:34993908	12.0671	2.21231	0.84507	motif	nometDiff
B73-chr2	34910725	C	G	Mo17-chr2:35915648	27.9556	11.2627	0.712821	motif	nometDiff
B73-chr2	36876695	A	G	Mo17-chr2:37655299	88.4924	40.2238	0.6875	motif	nometDiff
B73-chr2	39398829	C	T	Mo17-chr2:40454204	15.2851	3.21791	0.826087	motif	nometDiff
B73-chr2	41382474	T	C	Mo17-chr2:42331597	44.2462	20.313	0.685358	motif	nometDiff
B73-chr2	47041272	T	C	Mo17-chr2:47946075	54.9055	22.3242	0.710938	motif	nometDiff
B73-chr2	50382261	T	A	Mo17-chr2:51497407	90.5036	56.3134	0.616438	motif	nometDiff
B73-chr2	51645786	G	T	Mo17-chr2:52602484	34.3914	7.64253	0.818182	motif	nometDiff
B73-chr2	53679263	C	G	Mo17-chr2:54758787	102.571	11.4638	0.899471	motif	nometDiff
B73-chr2	55717651	G	C	Mo17-chr2:56670494	38.0115	4.2235	0.9	motif	nometDiff
B73-chr2	56702094	C	T	Mo17-chr2:57501940	30.5701	5.43022	0.849162	motif	nometDiff
B73-chr2	57422050	C	A	Mo17-chr2:58249393	70.9951	9.25148	0.884712	motif	nometDiff
B73-chr2	59948185	A	T	Mo17-chr2:60515980	46.8608	17.0951	0.732704	motif	nometDiff
B73-chr2	64190046	G	A	Mo17-chr2:64184922	248.583	131.331	0.654314	motif	nometDiff
B73-chr2	83335719	C	T	Mo17-chr3:17712910	38.4138	1.60895	0.959799	motif	nometDiff
B73-chr2	83335861	G	C	Mo17-chr3:17712759	48.6708	4.02238	0.923664	motif	nometDiff
B73-chr2	83336007	A	G	Mo17-chr3:17712612	26.95	4.82686	0.848101	motif	nometDiff
B73-chr2	121702999	C	T	Mo17-chr2:122731455	34.3914	3.62014	0.904762	motif	nometDiff
B73-chr2	147644058	A	G	Mo17-chr2:148914952	29.3634	9.25148	0.760417	motif	nometDiff
B73-chr2	148311491	G	A	Mo17-chr2:149788425	27.7544	11.4638	0.707692	motif	nometDiff
B73-chr2	152066613	C	A	Mo17-chr2:152762855	43.0395	11.2627	0.792593	motif	nometDiff
B73-chr2	158357735	A	T	Mo17-chr2:158670871	25.7432	7.44141	0.775758	motif	nometDiff
B73-chr2	180543164	C	G	Mo17-chr2:180882552	117.051	29.1623	0.80055	motif	nometDiff
B73-chr2	180543253	G	A	Mo17-chr2:180882752	129.32	29.7656	0.812895	motif	nometDiff
B73-chr2	181507380	A	C	Mo17-chr2:181896914	30.369	5.02798	0.857955	motif	nometDiff
B73-chr2	192942788	G	C	Mo17-chr2:193269578	63.9559	30.1679	0.679487	motif	nometDiff
B73-chr2	193261565	C	T	Mo17-chr2:193472767	29.9668	11.866	0.716346	motif	nometDiff
B73-chr2	194433342	T	G	Mo17-chr2:194710928	37.0059	12.0671	0.754098	motif	nometDiff
B73-chr2	197154196	T	C	Mo17-chr3:12758778	12.2683	1.40783	0.897059	motif	nometDiff
B73-chr2	201960710	C	G	Mo17-chr2:201071300	74.6152	15.6873	0.826281	motif	nometDiff
B73-chr2	202134950	C	T	Mo17-chr2:201275456	67.1738	21.3186	0.759091	motif	nometDiff
B73-chr2	202899567	A	G	Mo17-chr2:201983652	73.4085	24.9388	0.746421	motif	nometDiff
B73-chr2	205335998	T	C	Mo17-chr2:203971058	114.638	77.2297	0.597484	motif	nometDiff
B73-chr2	206974074	C	A	Mo17-chr2:205381053	20.1119	6.63693	0.75188	motif	nometDiff
B73-chr2	210077288	T	C	Mo17-chr2:208376787	325.813	155.264	0.677258	motif	nometDiff
B73-chr2	211802462	T	C	Mo17-chr2:210146676	55.9111	30.9723	0.643519	motif	nometDiff
B73-chr2	211819947	C	T	Mo17-chr2:210166961	25.5421	9.85484	0.721591	motif	nometDiff
B73-chr2	211821995	C	G	Mo17-chr2:210168207	27.9556	9.25148	0.751351	motif	nometDiff
B73-chr2	219038171	T	A	Mo17-chr2:217775868	11.6649	1.81007	0.865672	motif	nometDiff
B73-chr2	219975649	C	G	Mo17-chr2:218908930	34.1903	8.84924	0.794393	motif	nometDiff
B73-chr2	221455166	C	T	Mo17-chr2:220525927	95.7327	23.1287	0.805415	motif	nometDiff
B73-chr2	222840059	C	G	Mo17-chr2:221794656	78.2353	26.95	0.743786	motif	nometDiff
B73-chr2	223029089	A	C	Mo17-chr2:221928912	22.5253	4.2235	0.842105	motif	nometDiff
B73-chr2	223894890	C	A	Mo17-chr2:222669273	25.1399	7.24029	0.776398	motif	nometDiff
B73-chr2	223894987	G	C	Mo17-chr2:222669366	23.5309	6.43581	0.785235	motif	nometDiff
B73-chr2	226498015	T	C	Mo17-chr2:225822457	26.95	4.62574	0.853503	motif	nometDiff
B73-chr2	226714129	C	T	Mo17-chr2:226073024	32.9835	8.447	0.796117	motif	nometDiff
B73-chr2	229098344	G	C	Mo17-chr2:228220142	25.341	4.2235	0.857143	motif	nometDiff
B73-chr2	233355231	C	A	Mo17-chr10:131173724	16.4918	2.61455	0.863158	motif	nometDiff
B73-chr3	3524310	A	G	Mo17-chr3:4188475	68.9839	24.3354	0.739224	motif	nometDiff
B73-chr3	5525940	T	C	Mo17-chr3:5826451	130.929	78.8387	0.624161	motif	nometDiff
B73-chr3	9045159	C	T	Mo17-chr3:9494375	60.738	8.447	0.877907	motif	nometDiff
B73-chr3	13425015	C	A	Mo17-chr8:18595767	17.4974	2.01119	0.896907	motif	nometDiff
B73-chr3	22449220	T	C	Mo17-chr3:23492692	152.851	72.4029	0.678571	motif	nometDiff
B73-chr3	50541804	A	G	Mo17-chr3:52022253	122.884	61.7436	0.665577	motif	nometDiff
B73-chr3	51793126	G	A	Mo17-chr3:53090204	17.0951	2.01119	0.894737	motif	nometDiff
B73-chr3	51900151	C	A	Mo17-chr3:53171979	14.0783	2.81567	0.833333	motif	nometDiff
B73-chr3	55882695	G	A	Mo17-chr3:57671160	56.5145	1.60895	0.972318	motif	nometDiff
B73-chr3	67551084	C	A	Mo17-chr3:69777289	24.5365	8.04477	0.753086	motif	nometDiff
B73-chr3	67864861	G	A	Mo17-chr3:70124785	36.8048	17.2962	0.680297	motif	nometDiff
B73-chr3	111297960	G	A	Mo17-chr3:112681323	78.0342	41.8328	0.651007	motif	nometDiff
B73-chr3	112624190	C	G	Mo17-chr3:113858470	13.6761	1.60895	0.894737	motif	nometDiff
B73-chr3	116085142	G	T	Mo17-chr3:117622312	26.95	10.2571	0.724324	motif	nometDiff
B73-chr3	117151035	A	T	Mo17-chr3:118789944	28.1567	6.83805	0.804598	motif	nometDiff
B73-chr3	118679822	T	C	Mo17-chr3:120198944	27.9556	11.2627	0.712821	motif	nometDiff
B73-chr3	120904725	C	G	Mo17-chr3:122196021	37.8104	7.84365	0.828194	motif	nometDiff
B73-chr3	126086341	G	T	Mo17-chr3:127418797	43.0395	19.7097	0.685897	motif	nometDiff
B73-chr3	135376448	G	T	Mo17-chr3:137559473	27.1511	7.24029	0.789474	motif	nometDiff
B73-chr3	161591022	T	C	Mo17-chr3:163399436	275.734	207.354	0.570774	motif	nometDiff
B73-chr3	162052919	G	T	Mo17-chr3:163858034	64.9615	13.6761	0.826087	motif	nometDiff
B73-chr3	162814504	C	T	Mo17-chr3:164719648	36.0003	5.2291	0.873171	motif	nometDiff
B73-chr3	162815162	A	C	Mo17-chr3:164720316	74.4141	44.2462	0.627119	motif	nometDiff
B73-chr3	171136532	C	G	Mo17-chr3:171368784	318.17	175.376	0.644662	motif	nometDiff
B73-chr3	171218344	T	C	Mo17-chr3:171417032	32.7824	7.03917	0.823232	motif	nometDiff
B73-chr3	171690135	T	A	Mo17-chr3:171891139	117.252	16.4918	0.876692	motif	nometDiff
B73-chr3	179258797	C	T	Mo17-chr3:179181649	13.475	2.81567	0.82716	motif	nometDiff
B73-chr3	181674521	C	G	Mo17-chr3:181507981	19.9108	2.01119	0.908257	motif	nometDiff
B73-chr3	183055781	G	A	Mo17-chr3:182905864	24.1343	7.64253	0.759494	motif	nometDiff
B73-chr3	183163457	T	C	Mo17-chr3:183044808	15.8884	3.21791	0.831579	motif	nometDiff
B73-chr3	186784232	C	T	Mo17-chr3:186850739	91.3081	59.7324	0.604527	motif	nometDiff
B73-chr3	190093663	G	A	Mo17-chr3:190185155	16.2906	1.0056	0.94186	motif	nometDiff
B73-chr3	206496454	G	A	Mo17-chr3:208568172	39.2182	7.03917	0.847826	motif	nometDiff
B73-chr3	211673201	C	T	Mo17-chr3:214118054	15.0839	1.81007	0.892857	motif	nometDiff
B73-chr3	214477518	A	C	Mo17-chr3:217638692	92.3137	52.4921	0.6375	motif	nometDiff
B73-chr3	214477672	T	C	Mo17-chr3:217638882	60.738	12.6705	0.827397	motif	nometDiff
B73-chr3	216537421	A	G	Mo17-chr3:219890794	40.8272	15.0839	0.730216	motif	nometDiff
B73-chr3	217307729	T	G	Mo17-chr3:220652341	34.5925	15.2851	0.693548	motif	nometDiff
B73-chr3	218387271	T	A	Mo17-chr3:221618098	26.3466	7.84365	0.770588	motif	nometDiff
B73-chr3	218568105	G	C	Mo17-chr3:221754434	48.6708	9.25148	0.840278	motif	nometDiff
B73-chr3	219244567	A	G	Mo17-chr3:222606445	63.7548	35.397	0.643002	motif	nometDiff
B73-chr3	220306370	G	T	Mo17-chr3:223615157	21.5197	4.02238	0.84252	motif	nometDiff
B73-chr3	220400962	C	T	Mo17-chr3:223861639	24.3354	9.05036	0.728916	motif	nometDiff
B73-chr3	221738231	G	A	Mo17-chr3:225194522	77.2297	31.7768	0.708487	motif	nometDiff
B73-chr3	225309678	A	G	Mo17-chr3:228660075	112.426	52.0899	0.683374	motif	nometDiff
B73-chr3	227162171	T	G	Mo17-chr3:230478518	36.8048	17.6985	0.675277	motif	nometDiff
B73-chr3	231002485	C	T	Mo17-chr3:234209965	60.3357	7.03917	0.895522	motif	nometDiff
B73-chr3	234167675	G	A	Mo17-chr3:237253229	13.6761	2.21231	0.860759	motif	nometDiff
B73-chr3	235664623	G	T	Mo17-chr3:238786077	18.7041	1.0056	0.94898	motif	nometDiff
B73-chr4	1422401	A	T	Mo17-chr4:1037254	76.4253	17.0951	0.817204	motif	nometDiff
B73-chr4	3334746	G	C	Mo17-chr4:1987497	34.5925	3.41903	0.910053	motif	nometDiff
B73-chr4	3362628	C	T	Mo17-chr4:1995397	18.3018	4.02238	0.81982	motif	nometDiff
B73-chr4	5789929	C	T	Mo17-chr4:4278344	45.2518	23.3298	0.659824	motif	nometDiff
B73-chr4	6286282	G	T	Mo17-chr4:4829349	24.5365	6.23469	0.797386	motif	nometDiff
B73-chr4	6286619	C	G	Mo17-chr4:4829696	35.5981	10.056	0.779736	motif	nometDiff
B73-chr4	19560848	T	C	Mo17-chr4:18904833	47.263	16.894	0.736677	motif	nometDiff
B73-chr4	24579158	A	T	Mo17-chr4:23193003	25.1399	9.25148	0.730994	motif	nometDiff
B73-chr4	25904670	A	G	Mo17-chr4:24651513	14.2795	1.40783	0.910256	motif	nometDiff
B73-chr4	30039601	T	C	Mo17-chr4:28806676	37.4082	13.475	0.735178	motif	nometDiff
B73-chr4	31601431	C	T	Mo17-chr4:30353793	60.5369	0.804477	0.986885	motif	nometDiff
B73-chr4	32373021	T	C	Mo17-chr4:31197966	11.4638	1.20671	0.904762	motif	nometDiff
B73-chr4	35326044	T	G	Mo17-chr4:34425042	55.9111	19.7097	0.739362	motif	nometDiff
B73-chr4	44213144	C	G	Mo17-chr4:43187836	23.9332	4.42462	0.843972	motif	nometDiff
B73-chr4	44542765	C	T	Mo17-chr4:43453924	18.7041	2.01119	0.902913	motif	nometDiff
B73-chr4	44542954	C	T	Mo17-chr4:43454139	20.9164	4.82686	0.8125	motif	nometDiff
B73-chr4	55793992	T	C	Mo17-chr4:54671067	16.894	4.2235	0.8	motif	nometDiff
B73-chr4	57805181	C	T	Mo17-chr4:56508568	31.3746	4.02238	0.886364	motif	nometDiff
B73-chr4	59555755	C	T	Mo17-chr4:58419125	46.0563	22.1231	0.675516	motif	nometDiff
B73-chr4	85979355	A	G	Mo17-chr4:86419871	41.0283	7.24029	0.85	motif	nometDiff
B73-chr4	87113232	A	C	Mo17-chr4:87524686	26.1455	9.4526	0.734463	motif	nometDiff
B73-chr4	87113327	A	G	Mo17-chr4:87524773	20.313	6.03357	0.770992	motif	nometDiff
B73-chr4	115006849	C	G	Mo17-chr9:81991804	7.64253	0.201119	0.974359	motif	nometDiff
B73-chr4	128098720	G	A	Mo17-chr4:128106134	19.7097	5.63134	0.777778	motif	nometDiff
B73-chr4	145138342	A	G	Mo17-chr4:145600445	16.4918	0.603357	0.964706	motif	nometDiff
B73-chr4	157011845	G	A	Mo17-chr4:157058897	105.588	23.7321	0.816485	motif	nometDiff
B73-chr4	158644812	C	T	Mo17-chr4:158857519	22.7265	7.24029	0.758389	motif	nometDiff
B73-chr4	162111002	G	C	Mo17-chr4:162580394	25.1399	1.81007	0.932836	motif	nometDiff
B73-chr4	162232929	C	T	Mo17-chr4:162711280	77.632	24.7377	0.75835	motif	nometDiff
B73-chr4	177927315	C	T	Mo17-chr4:179338255	32.5813	10.056	0.764151	motif	nometDiff
B73-chr4	179672450	G	A	Mo17-chr4:181003571	18.9052	4.02238	0.824561	motif	nometDiff
B73-chr4	185193330	A	T	Mo17-chr4:186452661	61.7436	24.3354	0.71729	motif	nometDiff
B73-chr4	185220329	C	T	Mo17-chr4:186480332	148.024	104.984	0.585056	motif	nometDiff
B73-chr4	187233854	A	T	Mo17-chr4:188651070	33.788	14.6817	0.697095	motif	nometDiff
B73-chr4	187511203	C	T	Mo17-chr4:188884016	19.3074	4.02238	0.827586	motif	nometDiff
B73-chr4	193905351	C	T	Mo17-chr4:194926710	39.0171	16.4918	0.702899	motif	nometDiff
B73-chr4	196205533	C	T	Mo17-chr4:196958044	24.3354	3.01679	0.889706	motif	nometDiff
B73-chr4	196205621	A	G	Mo17-chr4:196958134	14.6817	2.01119	0.879518	motif	nometDiff
B73-chr4	200255821	C	G	Mo17-chr4:200587532	63.7548	35.7992	0.640404	motif	nometDiff
B73-chr4	201138914	C	A	Mo17-chr4:201490492	24.1343	6.43581	0.789474	motif	nometDiff
B73-chr4	201141055	A	C	Mo17-chr4:201492334	15.8884	3.21791	0.831579	motif	nometDiff
B73-chr4	202387248	T	A	Mo17-chr4:202986416	32.3802	12.2683	0.725225	motif	nometDiff
B73-chr4	205117824	T	C	Mo17-chr4:205465029	52.4921	3.41903	0.938849	motif	nometDiff
B73-chr4	220318531	G	A	Mo17-chr4:220752726	63.5536	10.6593	0.856369	motif	nometDiff
B73-chr4	224401603	A	C	Mo17-chr4:225165918	15.6873	3.41903	0.821053	motif	nometDiff
B73-chr4	237240839	G	A	Mo17-chr4:236377739	13.475	2.41343	0.848101	motif	nometDiff
B73-chr4	237781504	C	A	Mo17-chr4:237165708	47.0619	23.7321	0.664773	motif	nometDiff
B73-chr4	239623578	T	C	Mo17-chr4:238753588	12.2683	1.60895	0.884058	motif	nometDiff
B73-chr4	239623743	C	T	Mo17-chr4:238753592	12.2683	1.40783	0.897059	motif	nometDiff
B73-chr4	240512556	T	G	Mo17-chr4:239587766	34.5925	15.8884	0.685259	motif	nometDiff
B73-chr4	241708372	A	T	Mo17-chr4:240822692	16.894	3.01679	0.848485	motif	nometDiff
B73-chr4	242966045	G	A	Mo17-chr4:242195396	42.0339	6.03357	0.874477	motif	nometDiff
B73-chr4	243669025	G	T	Mo17-chr4:242992057	105.386	5.83245	0.947559	motif	nometDiff
B73-chr4	243744851	C	T	Mo17-chr4:243053695	37.0059	16.894	0.686567	motif	nometDiff
B73-chr4	246047153	C	A	Mo17-chr4:245475743	14.8828	3.41903	0.813187	motif	nometDiff
B73-chr4	246112472	C	T	Mo17-chr4:245523988	62.9503	33.5869	0.652083	motif	nometDiff
B73-chr4	248129419	G	C	Mo17-chr4:247424415	23.1287	1.40783	0.942623	motif	nometDiff
B73-chr4	249280509	A	T	Mo17-chr4:248534773	62.3469	26.1455	0.704545	motif	nometDiff
B73-chr5	3083447	A	C	Mo17-chr5:2705280	76.8275	31.7768	0.707407	motif	nometDiff
B73-chr5	4609400	C	T	Mo17-chr5:4245305	16.4918	2.01119	0.891304	motif	nometDiff
B73-chr5	5235638	G	T	Mo17-chr5:4891152	92.5148	49.2742	0.652482	motif	nometDiff
B73-chr5	6137972	C	G	Mo17-chr5:5886331	118.66	13.0727	0.900763	motif	nometDiff
B73-chr5	6325635	C	T	Mo17-chr5:6014311	152.448	48.2686	0.759519	motif	nometDiff
B73-chr5	7129199	G	A	Mo17-chr5:6714275	38.0115	9.25148	0.804255	motif	nometDiff
B73-chr5	7129575	G	A	Mo17-chr5:6714706	72.4029	38.0115	0.655738	motif	nometDiff
B73-chr5	7340627	T	C	Mo17-chr5:6870495	44.2462	5.43022	0.890688	motif	nometDiff
B73-chr5	8462602	T	C	Mo17-chr5:7866663	23.1287	6.63693	0.777027	motif	nometDiff
B73-chr5	9294939	T	C	Mo17-chr5:8807692	151.443	45.8552	0.767584	motif	nometDiff
B73-chr5	10177654	G	C	Mo17-chr5:9270450	58.3245	10.6593	0.845481	motif	nometDiff
B73-chr5	12858911	T	A	Mo17-chr5:12106530	27.3522	11.2627	0.708333	motif	nometDiff
B73-chr5	13681455	A	T	Mo17-chr5:13067418	21.3186	5.2291	0.80303	motif	nometDiff
B73-chr5	13821249	G	T	Mo17-chr5:13203214	56.7156	3.62014	0.94	motif	nometDiff
B73-chr5	13917983	G	A	Mo17-chr5:13312210	27.7544	10.4582	0.726316	motif	nometDiff
B73-chr5	15729503	C	A	Mo17-chr5:15014147	18.503	5.02798	0.786325	motif	nometDiff
B73-chr5	16144897	T	A	Mo17-chr5:15369328	39.2182	17.8996	0.68662	motif	nometDiff
B73-chr5	16369731	A	G	Mo17-chr5:15590328	13.6761	2.21231	0.860759	motif	nometDiff
B73-chr5	16518449	C	A	Mo17-chr5:15849598	8.64812	0.402238	0.955556	motif	nometDiff
B73-chr5	16805728	C	T	Mo17-chr5:15998639	18.7041	3.21791	0.853211	motif	nometDiff
B73-chr5	20616916	T	G	Mo17-chr5:19361589	63.9559	20.313	0.75895	motif	nometDiff
B73-chr5	20676316	T	C	Mo17-chr5:19439438	30.369	1.0056	0.967949	motif	nometDiff
B73-chr5	22349493	G	A	Mo17-chr5:21406946	78.2353	47.0619	0.624398	motif	nometDiff
B73-chr5	23309320	C	G	Mo17-chr1:227361958	109.61	32.5813	0.770863	motif	nometDiff
B73-chr5	29641326	G	A	Mo17-chr5:28868995	51.0843	12.0671	0.808917	motif	nometDiff
B73-chr5	31592348	C	G	Mo17-chr5:30881378	104.18	51.6876	0.668387	motif	nometDiff
B73-chr5	38817955	G	C	Mo17-chr5:38518461	18.9052	5.63134	0.770492	motif	nometDiff
B73-chr5	52002801	T	C	Mo17-chr5:51251492	60.9391	30.5701	0.665934	motif	nometDiff
B73-chr5	52002891	C	T	Mo17-chr5:51251576	53.6988	29.3634	0.646489	motif	nometDiff
B73-chr5	55286901	C	T	Mo17-chr5:54361045	88.0902	34.7936	0.716858	motif	nometDiff
B73-chr5	58058532	C	A	Mo17-chr5:57110631	28.5589	7.64253	0.788889	motif	nometDiff
B73-chr5	63725731	A	G	Mo17-chr6:62839854	16.0895	1.81007	0.898876	motif	nometDiff
B73-chr5	64635828	C	T	Mo17-chr5:63685499	26.7488	4.42462	0.858065	motif	nometDiff
B73-chr5	78482186	C	T	Mo17-chr5:77314058	99.9562	32.3802	0.755319	motif	nometDiff
B73-chr5	89130488	T	G	Mo17-chr5:88167308	38.2126	18.7041	0.671378	motif	nometDiff
B73-chr5	153237206	G	A	Mo17-chr5:152569880	11.866	1.40783	0.893939	motif	nometDiff
B73-chr5	154474148	T	C	Mo17-chr5:153765185	20.1119	6.63693	0.75188	motif	nometDiff
B73-chr5	163364357	C	T	Mo17-chr5:162425121	124.091	27.7544	0.817219	motif	nometDiff
B73-chr5	168278316	C	T	Mo17-chr5:167091439	189.454	114.839	0.622604	motif	nometDiff
B73-chr5	171983596	A	T	Mo17-chr5:170558551	37.8104	10.2571	0.786611	motif	nometDiff
B73-chr5	177557962	A	G	Mo17-chr5:175460843	30.369	11.6649	0.722488	motif	nometDiff
B73-chr5	178550069	G	A	Mo17-chr5:176345041	28.5589	6.83805	0.806818	motif	nometDiff
B73-chr5	178927029	G	C	Mo17-chr5:178481970	112.224	5.43022	0.953846	motif	nometDiff
B73-chr5	181309531	C	A	Mo17-chr5:178799546	23.5309	4.02238	0.854015	motif	nometDiff
B73-chr5	184052219	C	T	Mo17-chr5:181369464	38.6149	12.8716	0.75	motif	nometDiff
B73-chr5	186168166	A	G	Mo17-chr5:183214764	130.929	43.844	0.749137	motif	nometDiff
B73-chr5	192876205	G	C	Mo17-chr5:190217980	19.1063	5.63134	0.772358	motif	nometDiff
B73-chr5	194857870	G	C	Mo17-chr5:192013018	21.7209	6.83805	0.760563	motif	nometDiff
B73-chr5	195596893	A	C	Mo17-chr5:192603360	20.313	5.63134	0.782946	motif	nometDiff
B73-chr5	203572277	A	C	Mo17-chr5:196725993	262.058	170.951	0.605202	motif	nometDiff
B73-chr5	205766221	T	G	Mo17-chr5:198846928	33.9891	15.6873	0.684211	motif	nometDiff
B73-chr5	208662467	G	A	Mo17-chr5:202132642	73.0062	41.8328	0.635727	motif	nometDiff
B73-chr5	209333830	A	G	Mo17-chr5:202927311	44.8496	19.9108	0.692547	motif	nometDiff
B73-chr5	211697933	A	C	Mo17-chr5:205402534	19.1063	3.21791	0.855856	motif	nometDiff
B73-chr5	212344731	A	T	Mo17-chr5:206208982	12.2683	2.41343	0.835616	motif	nometDiff
B73-chr5	212403790	A	G	Mo17-chr5:206269975	41.6317	17.6985	0.701695	motif	nometDiff
B73-chr5	212750164	A	T	Mo17-chr5:206492205	50.682	6.83805	0.881119	motif	nometDiff
B73-chr5	212991638	A	G	Mo17-chr5:206705253	14.0783	0.603357	0.958904	motif	nometDiff
B73-chr5	213003656	T	C	Mo17-chr5:206706714	133.744	23.9332	0.848214	motif	nometDiff
B73-chr5	220103826	G	A	Mo17-chr5:213988488	50.682	14.4806	0.777778	motif	nometDiff
B73-chr5	221048457	C	G	Mo17-chr5:215054610	141.789	85.2745	0.624446	motif	nometDiff
B73-chr5	221261685	A	C	Mo17-chr5:215275098	310.126	89.6991	0.775654	motif	nometDiff
B73-chr5	223690074	A	C	Mo17-chr5:217781433	41.0283	6.63693	0.860759	motif	nometDiff
B73-chr5	223912770	G	A	Mo17-chr5:218123214	236.114	142.996	0.622812	motif	nometDiff
B73-chr6	9591735	C	T	Mo17-chr6:4669713	108.403	72.4029	0.599555	motif	nometDiff
B73-chr6	32303447	G	A	Mo17-chr6:19336254	26.1455	9.25148	0.738636	motif	nometDiff
B73-chr6	34772620	C	T	Mo17-chr6:22016799	10.056	1.40783	0.877193	motif	nometDiff
B73-chr6	42756929	A	G	Mo17-chr6:30496547	57.5201	11.4638	0.833819	motif	nometDiff
B73-chr6	44437506	G	C	Mo17-chr6:32380741	73.6096	8.24588	0.899263	motif	nometDiff
B73-chr6	101829803	T	C	Mo17-chr6:90852029	218.616	144.605	0.601883	motif	nometDiff
B73-chr6	104553707	C	T	Mo17-chr6:93599822	31.7768	1.81007	0.946108	motif	nometDiff
B73-chr6	105431951	G	C	Mo17-chr6:94511782	31.1735	9.25148	0.771144	motif	nometDiff
B73-chr6	107201818	A	C	Mo17-chr6:96304885	79.8443	42.6373	0.651888	motif	nometDiff
B73-chr6	107202074	G	T	Mo17-chr6:96305137	139.174	94.7271	0.595013	motif	nometDiff
B73-chr6	107204164	T	C	Mo17-chr6:96305741	43.6429	19.5086	0.691083	motif	nometDiff
B73-chr6	113379284	T	C	Mo17-chr6:102203724	38.0115	14.6817	0.721374	motif	nometDiff
B73-chr6	114165041	C	A	Mo17-chr6:102975877	73.8107	0.603357	0.991892	motif	nometDiff
B73-chr6	122689976	G	A	Mo17-chr6:110817829	38.6149	15.2851	0.716418	motif	nometDiff
B73-chr6	128492117	C	T	Mo17-chr6:116050031	24.1343	7.24029	0.769231	motif	nometDiff
B73-chr6	134714366	C	T	Mo17-chr6:122571992	14.4806	2.61455	0.847059	motif	nometDiff
B73-chr6	140872100	C	G	Mo17-chr6:128910076	32.9835	13.8772	0.703863	motif	nometDiff
B73-chr6	140956704	T	G	Mo17-chr6:129011476	16.894	3.21791	0.84	motif	nometDiff
B73-chr6	143977146	G	A	Mo17-chr6:132185633	82.2577	50.4809	0.619697	motif	nometDiff
B73-chr6	148558426	A	G	Mo17-chr6:136436982	27.7544	8.447	0.766667	motif	nometDiff
B73-chr6	148558504	G	A	Mo17-chr6:136437060	16.0895	4.02238	0.8	motif	nometDiff
B73-chr6	152371497	G	A	Mo17-chr6:140044238	20.313	3.21791	0.863248	motif	nometDiff
B73-chr6	152679533	G	T	Mo17-chr6:140462545	9.65372	1.20671	0.888889	motif	nometDiff
B73-chr6	153608510	T	G	Mo17-chr6:141372724	104.18	50.8831	0.671855	motif	nometDiff
B73-chr6	153984863	C	T	Mo17-chr6:141791674	63.7548	14.6817	0.812821	motif	nometDiff
B73-chr6	155851271	T	G	Mo17-chr6:143570870	39.8216	12.6705	0.758621	motif	nometDiff
B73-chr6	157080472	G	A	Mo17-chr6:144807961	159.286	14.4806	0.916667	motif	nometDiff
B73-chr6	158147398	G	A	Mo17-chr6:145859563	28.1567	5.2291	0.843373	motif	nometDiff
B73-chr6	158633523	G	A	Mo17-chr6:146269954	43.6429	17.4974	0.713816	motif	nometDiff
B73-chr6	162951593	G	C	Mo17-chr6:150312402	23.1287	2.81567	0.891473	motif	nometDiff
B73-chr6	168949846	C	T	Mo17-chr6:156560718	18.3018	1.81007	0.91	motif	nometDiff
B73-chr6	169778558	A	G	Mo17-chr6:157496005	67.3749	7.24029	0.902965	motif	nometDiff
B73-chr6	171613358	G	A	Mo17-chr6:159657333	67.7771	21.7209	0.757303	motif	nometDiff
B73-chr6	171613433	G	C	Mo17-chr6:159657408	69.7883	30.1679	0.698189	motif	nometDiff
B73-chr6	172671157	T	C	Mo17-chr6:160564999	18.503	4.82686	0.793103	motif	nometDiff
B73-chr6	174085159	G	A	Mo17-chr6:161907485	26.1455	9.25148	0.738636	motif	nometDiff
B73-chr6	175509035	C	T	Mo17-chr6:163174543	14.8828	2.21231	0.870588	motif	nometDiff
B73-chr6	175938755	C	G	Mo17-chr6:163656836	25.5421	9.4526	0.729885	motif	nometDiff
B73-chr6	176143551	T	C	Mo17-chr6:163953193	14.0783	3.21791	0.813953	motif	nometDiff
B73-chr6	176255584	T	C	Mo17-chr6:163996213	171.555	127.711	0.573253	motif	nometDiff
B73-chr6	177057317	C	G	Mo17-chr6:164777604	21.5197	7.44141	0.743056	motif	nometDiff
B73-chr7	4819116	A	G	Mo17-chr7:4511816	18.1007	5.02798	0.782609	motif	nometDiff
B73-chr7	5698895	T	C	Mo17-chr7:5481387	72.0006	42.8384	0.62697	motif	nometDiff
B73-chr7	5699656	T	C	Mo17-chr7:5486195	96.5372	20.1119	0.827586	motif	nometDiff
B73-chr7	6638210	C	G	Mo17-chr7:6387627	33.1847	15.0839	0.6875	motif	nometDiff
B73-chr7	11126726	T	G	Mo17-chr7:11261164	372.875	277.343	0.573461	motif	nometDiff
B73-chr7	15815376	G	A	Mo17-chr7:16444576	49.2742	4.62574	0.914179	motif	nometDiff
B73-chr7	21959399	G	A	Mo17-chr7:22526012	61.7436	8.84924	0.874644	motif	nometDiff
B73-chr7	22377470	G	A	Mo17-chr7:22865594	24.3354	9.25148	0.724551	motif	nometDiff
B73-chr7	22519659	G	A	Mo17-chr7:23114560	11.0616	0.201119	0.982143	motif	nometDiff
B73-chr7	31181416	C	T	Mo17-chr7:30374310	38.6149	3.01679	0.927536	motif	nometDiff
B73-chr7	35479944	T	C	Mo17-chr7:34207622	28.1567	4.42462	0.864198	motif	nometDiff
B73-chr7	35480047	T	C	Mo17-chr7:34207735	29.3634	4.2235	0.874251	motif	nometDiff
B73-chr7	80810519	T	C	Mo17-chr7:76636499	41.4305	1.20671	0.971698	motif	nometDiff
B73-chr7	103793978	A	G	Mo17-chr7:98718187	83.2633	49.8775	0.625378	motif	nometDiff
B73-chr7	104660641	A	G	Mo17-chr7:99523535	47.4641	18.9052	0.715152	motif	nometDiff
B73-chr7	104856904	G	A	Mo17-chr7:99676372	100.761	61.5425	0.620818	motif	nometDiff
B73-chr7	109539197	G	C	Mo17-chr7:104525994	37.6093	9.4526	0.799145	motif	nometDiff
B73-chr7	113949434	C	G	Mo17-chr7:109391200	17.2962	4.42462	0.796296	motif	nometDiff
B73-chr7	128979724	C	T	Mo17-chr7:124250191	116.046	57.319	0.669374	motif	nometDiff
B73-chr7	129647097	C	G	Mo17-chr7:124957724	150.437	101.364	0.597444	motif	nometDiff
B73-chr7	131863358	A	G	Mo17-chr7:126871194	12.6705	2.61455	0.828947	motif	nometDiff
B73-chr7	132618066	T	G	Mo17-chr7:127775793	105.386	70.5928	0.598857	motif	nometDiff
B73-chr7	133218076	A	G	Mo17-chr7:128304941	34.7936	7.84365	0.816038	motif	nometDiff
B73-chr7	133349238	G	A	Mo17-chr7:128334135	64.3581	28.1567	0.695652	motif	nometDiff
B73-chr7	135081443	C	G	Mo17-chr7:129937256	39.6205	10.4582	0.791165	motif	nometDiff
B73-chr7	135220865	A	C	Mo17-chr7:130042805	27.9556	5.43022	0.837349	motif	nometDiff
B73-chr7	136219916	C	T	Mo17-chr7:131315253	91.5092	50.0787	0.646307	motif	nometDiff
B73-chr7	139470026	T	G	Mo17-chr7:134409812	108.001	57.319	0.653285	motif	nometDiff
B73-chr7	141450119	C	A	Mo17-chr7:136253958	46.6596	22.9276	0.67052	motif	nometDiff
B73-chr7	141955836	G	C	Mo17-chr7:136581729	60.5369	20.313	0.748756	motif	nometDiff
B73-chr7	145415052	T	C	Mo17-chr1:303415312	37.8104	11.866	0.761134	motif	nometDiff
B73-chr7	145656808	G	A	Mo17-chr7:140073227	38.6149	16.894	0.695652	motif	nometDiff
B73-chr7	146528926	G	T	Mo17-chr7:140796031	54.9055	21.1175	0.722222	motif	nometDiff
B73-chr7	147883790	G	A	Mo17-chr7:142254666	31.9779	13.475	0.70354	motif	nometDiff
B73-chr7	150622858	T	C	Mo17-chr7:145158784	18.503	3.62014	0.836364	motif	nometDiff
B73-chr7	161375326	T	A	Mo17-chr7:153983704	16.894	3.62014	0.823529	motif	nometDiff
B73-chr7	161441360	C	G	Mo17-chr7:154211627	35.5981	6.03357	0.855072	motif	nometDiff
B73-chr7	162180058	T	C	Mo17-chr7:155110695	125.498	80.8499	0.608187	motif	nometDiff
B73-chr7	162821561	G	T	Mo17-chr7:155842972	36.0003	13.8772	0.721774	motif	nometDiff
B73-chr7	166494330	C	T	Mo17-chr7:159318534	40.6261	17.0951	0.703833	motif	nometDiff
B73-chr7	166539387	C	T	Mo17-chr7:159393518	140.783	59.7324	0.702106	motif	nometDiff
B73-chr7	167816274	A	G	Mo17-chr7:160582285	60.738	23.9332	0.71734	motif	nometDiff
B73-chr7	168171371	A	G	Mo17-chr7:160948693	66.7716	31.1735	0.681725	motif	nometDiff
B73-chr7	168176245	G	A	Mo17-chr7:160962771	37.0059	16.0895	0.69697	motif	nometDiff
B73-chr7	168176475	C	A	Mo17-chr7:160963004	47.6652	17.6985	0.729231	motif	nometDiff
B73-chr7	171252253	A	G	Mo17-chr7:164073031	59.129	27.9556	0.678984	motif	nometDiff
B73-chr7	171388708	C	A	Mo17-chr7:164184292	16.0895	3.21791	0.833333	motif	nometDiff
B73-chr7	172056479	C	T	Mo17-chr7:164689833	32.9835	14.4806	0.694915	motif	nometDiff
B73-chr7	173327158	C	T	Mo17-chr7:165975865	83.2633	26.95	0.755474	motif	nometDiff
B73-chr7	173328556	G	A	Mo17-chr7:165977101	33.5869	11.2627	0.748879	motif	nometDiff
B73-chr7	173899496	T	C	Mo17-chr7:166588361	16.0895	3.41903	0.824742	motif	nometDiff
B73-chr7	174841281	C	T	Mo17-chr2:217003441	20.5142	3.21791	0.864407	motif	nometDiff
B73-chr7	175043901	G	C	Mo17-chr7:167849198	12.4694	2.21231	0.849315	motif	nometDiff
B73-chr7	176684488	A	G	Mo17-chr7:169431841	38.4138	16.6929	0.69708	motif	nometDiff
B73-chr7	177001216	T	G	Mo17-chr7:169753531	105.99	65.9671	0.616374	motif	nometDiff
B73-chr7	177330905	C	T	Mo17-chr7:170038421	82.66	51.2854	0.617117	motif	nometDiff
B73-chr7	178403499	G	A	Mo17-chr7:171088478	23.1287	2.01119	0.92	motif	nometDiff
B73-chr8	5098592	T	C	Mo17-chr8:4822817	187.845	122.28	0.605707	motif	nometDiff
B73-chr8	6343726	T	A	Mo17-chr8:6186723	26.3466	9.85484	0.727778	motif	nometDiff
B73-chr8	7968696	C	T	Mo17-chr8:8161044	16.4918	3.62014	0.82	motif	nometDiff
B73-chr8	11305336	C	A	Mo17-chr8:11910489	17.4974	1.81007	0.90625	motif	nometDiff
B73-chr8	13693632	C	T	Mo17-chr8:14784026	231.89	42.6373	0.844689	motif	nometDiff
B73-chr8	13693787	G	T	Mo17-chr8:14784152	276.539	58.7268	0.824835	motif	nometDiff
B73-chr8	13695324	A	C	Mo17-chr8:14796401	97.945	32.1791	0.752705	motif	nometDiff
B73-chr8	13728357	G	T	Mo17-chr8:14798098	14.0783	2.81567	0.833333	motif	nometDiff
B73-chr8	20575203	G	A	Mo17-chr8:22292056	44.4473	12.2683	0.783688	motif	nometDiff
B73-chr8	29366764	G	A	Mo17-chr8:30724715	18.3018	3.82126	0.827273	motif	nometDiff
B73-chr8	67443621	A	G	Mo17-chr8:67350284	260.047	170.348	0.604206	motif	nometDiff
B73-chr8	75842656	G	A	Mo17-chr8:75998411	45.8552	4.02238	0.919355	motif	nometDiff
B73-chr8	75842757	T	C	Mo17-chr8:75998512	54.101	3.62014	0.937282	motif	nometDiff
B73-chr8	77207970	G	C	Mo17-chr8:77280385	77.4309	31.7768	0.709024	motif	nometDiff
B73-chr8	81950193	C	T	Mo17-chr8:82160030	47.6652	17.6985	0.729231	motif	nometDiff
B73-chr8	83044359	C	A	Mo17-chr8:83359259	59.5313	1.81007	0.970492	motif	nometDiff
B73-chr8	92752664	G	C	Mo17-chr8:91976072	23.9332	8.64812	0.734568	motif	nometDiff
B73-chr8	106786678	A	G	Mo17-chr8:105188506	78.4365	42.235	0.65	motif	nometDiff
B73-chr8	122863133	T	C	Mo17-chr8:122060413	38.6149	9.05036	0.810127	motif	nometDiff
B73-chr8	128114585	C	A	Mo17-chr8:127418179	41.6317	2.21231	0.949541	motif	nometDiff
B73-chr8	129308725	G	A	Mo17-chr8:128584937	75.8219	4.42462	0.944862	motif	nometDiff
B73-chr8	135100300	G	A	Mo17-chr8:134837773	66.9727	2.61455	0.962428	motif	nometDiff
B73-chr8	169066130	T	C	Mo17-chr8:168797869	44.4473	22.7265	0.661677	motif	nometDiff
B73-chr8	170856925	G	C	Mo17-chr8:170524591	26.3466	3.62014	0.879195	motif	nometDiff
B73-chr8	171296438	T	C	Mo17-chr8:171080978	18.1007	5.2291	0.775862	motif	nometDiff
B73-chr8	172712039	G	T	Mo17-chr8:172629991	27.3522	9.4526	0.743169	motif	nometDiff
B73-chr8	173117204	C	T	Mo17-chr8:173001667	35.7992	1.60895	0.956989	motif	nometDiff
B73-chr8	175415528	C	T	Mo17-chr8:175824454	57.7212	26.95	0.68171	motif	nometDiff
B73-chr8	175430559	T	C	Mo17-chr8:175898974	47.8664	23.9332	0.666667	motif	nometDiff
B73-chr8	177148256	T	G	Mo17-chr8:177361243	15.0839	0.402238	0.974026	motif	nometDiff
B73-chr8	177190683	C	T	Mo17-chr8:177394437	40.2238	17.6985	0.694444	motif	nometDiff
B73-chr8	177265198	T	C	Mo17-chr5:153765167	54.3022	6.03357	0.9	motif	nometDiff
B73-chr8	177840958	C	A	Mo17-chr8:178047681	33.1847	9.4526	0.778302	motif	nometDiff
B73-chr8	178113015	A	G	Mo17-chr8:178507083	76.4253	38.0115	0.667838	motif	nometDiff
B73-chr8	178141140	G	C	Mo17-chr3:193921791	188.65	86.2801	0.686174	motif	nometDiff
B73-chr8	178146215	G	A	Mo17-chr8:178619271	197.901	146.214	0.575102	motif	nometDiff
B73-chr8	178805974	A	C	Mo17-chr8:179226648	26.1455	3.62014	0.878378	motif	nometDiff
B73-chr8	179561943	C	T	Mo17-chr10:89632384	24.1343	0.201119	0.991736	motif	nometDiff
B73-chr8	179586574	T	C	Mo17-chr8:179785775	10.2571	1.0056	0.910714	motif	nometDiff
B73-chr8	180318360	G	C	Mo17-chr8:180560055	42.4361	15.2851	0.735192	motif	nometDiff
B73-chr8	180911308	T	C	Mo17-chr8:181037398	74.213	45.4529	0.620168	motif	nometDiff
B73-chr9	2574548	G	A	Mo17-chr9:1538979	16.2906	3.21791	0.835052	motif	nometDiff
B73-chr9	5729818	G	A	Mo17-chr9:4816663	21.5197	3.41903	0.862903	motif	nometDiff
B73-chr9	6031119	A	C	Mo17-chr9:5097851	33.788	13.8772	0.708861	motif	nometDiff
B73-chr9	8518750	A	G	Mo17-chr6:110178759	53.0955	1.40783	0.97417	motif	nometDiff
B73-chr9	9117987	G	A	Mo17-chr9:8288979	19.3074	5.83245	0.768	motif	nometDiff
B73-chr9	9753804	C	G	Mo17-chr9:9075870	40.2238	17.6985	0.694444	motif	nometDiff
B73-chr9	11095635	A	C	Mo17-chr9:10660721	17.4974	2.21231	0.887755	motif	nometDiff
B73-chr9	12901545	A	T	Mo17-chr9:12500201	185.231	65.766	0.737981	motif	nometDiff
B73-chr9	15992601	T	G	Mo17-chr9:15773266	120.671	65.766	0.647249	motif	nometDiff
B73-chr9	17874597	A	G	Mo17-chr9:17330267	36.4026	15.6873	0.698842	motif	nometDiff
B73-chr9	17933551	G	A	Mo17-chr9:17396209	88.2913	21.3186	0.805505	motif	nometDiff
B73-chr9	28969610	C	T	Mo17-chr9:28646410	87.8891	48.8719	0.642647	motif	nometDiff
B73-chr9	30977028	T	C	Mo17-chr9:30079931	16.894	3.21791	0.84	motif	nometDiff
B73-chr9	34100621	G	A	Mo17-chr9:33232431	48.6708	17.4974	0.735562	motif	nometDiff
B73-chr9	66976405	C	A	Mo17-chr9:65632818	157.879	9.05036	0.945783	motif	nometDiff
B73-chr9	86853726	G	A	Mo17-chr9:85177344	15.0839	3.82126	0.797872	motif	nometDiff
B73-chr9	92198357	A	G	Mo17-chr9:90232452	14.8828	3.41903	0.813187	motif	nometDiff
B73-chr9	96168029	G	A	Mo17-chr9:94730643	121.677	85.0734	0.588521	motif	nometDiff
B73-chr9	102449126	A	G	Mo17-chr9:101332823	50.2798	26.7488	0.652742	motif	nometDiff
B73-chr9	110292139	G	C	Mo17-chr9:109824775	21.922	5.2291	0.807407	motif	nometDiff
B73-chr9	112732873	C	G	Mo17-chr9:112678118	50.682	22.7265	0.690411	motif	nometDiff
B73-chr9	114921179	G	A	Mo17-chr9:114954112	18.503	4.42462	0.807018	motif	nometDiff
B73-chr9	115054712	C	A	Mo17-chr9:115017136	36.0003	12.8716	0.736626	motif	nometDiff
B73-chr9	116423256	G	T	Mo17-chr9:116174950	28.1567	5.63134	0.833333	motif	nometDiff
B73-chr9	119604867	C	G	Mo17-chr9:119511192	108.805	71.3973	0.603795	motif	nometDiff
B73-chr9	122796718	C	T	Mo17-chr9:122670720	129.722	87.4868	0.597222	motif	nometDiff
B73-chr9	127309022	T	C	Mo17-chr9:127272616	18.503	2.81567	0.867925	motif	nometDiff
B73-chr9	135007642	C	T	Mo17-chr9:135725288	22.7265	7.24029	0.758389	motif	nometDiff
B73-chr9	135926057	C	G	Mo17-chr9:136271855	69.5872	18.503	0.789954	motif	nometDiff
B73-chr9	139568962	C	T	Mo17-chr9:139416696	24.7377	9.05036	0.732143	motif	nometDiff
B73-chr9	139809882	G	A	Mo17-chr9:139675337	27.5533	10.4582	0.724868	motif	nometDiff
B73-chr9	140546226	T	C	Mo17-chr9:140420447	49.8775	8.64812	0.852234	motif	nometDiff
B73-chr9	141928655	T	G	Mo17-chr9:141675675	48.0675	4.62574	0.912214	motif	nometDiff
B73-chr9	143497075	G	T	Mo17-chr9:143490720	26.3466	6.23469	0.808642	motif	nometDiff
B73-chr9	143808855	G	T	Mo17-chr9:143789386	41.8328	18.7041	0.69103	motif	nometDiff
B73-chr9	145025766	A	G	Mo17-chr9:144838633	38.2126	4.42462	0.896226	motif	nometDiff
B73-chr9	146046118	G	A	Mo17-chr9:145844855	52.0899	10.8604	0.827476	motif	nometDiff
B73-chr9	146055981	C	G	Mo17-chr9:145853253	209.767	70.3917	0.748744	motif	nometDiff
B73-chr9	147643715	G	C	Mo17-chr9:147466882	116.85	74.213	0.611579	motif	nometDiff
B73-chr9	148748552	G	A	Mo17-chr1:36007873	18.503	5.2291	0.779661	motif	nometDiff
B73-chr9	151335690	G	T	Mo17-chr9:151089160	19.9108	4.02238	0.831933	motif	nometDiff
B73-chr9	151562274	A	G	Mo17-chr9:151328478	303.087	68.9839	0.814595	motif	nometDiff
B73-chr9	151562422	T	A	Mo17-chr9:151328609	279.958	104.381	0.728414	motif	nometDiff
B73-chr9	151716115	C	G	Mo17-chr9:151466684	19.9108	1.40783	0.933962	motif	nometDiff
B73-chr9	154030974	G	A	Mo17-chr9:155118178	39.2182	9.05036	0.8125	motif	nometDiff
B73-chr9	154031052	A	T	Mo17-chr9:155118262	35.5981	9.05036	0.797297	motif	nometDiff
B73-chr9	155262879	A	C	Mo17-chr9:156573157	50.4809	18.1007	0.73607	motif	nometDiff
B73-chr9	157633854	G	A	Mo17-chr9:159097940	43.4417	22.3242	0.66055	motif	nometDiff
B73-chr9	159922050	G	C	Mo17-chr9:161762298	22.7265	5.43022	0.807143	motif	nometDiff
B73-chr10	2006862	G	A	Mo17-chr10:1941566	16.6929	3.41903	0.83	motif	nometDiff
B73-chr10	3757789	A	G	Mo17-chr10:3802336	10.6593	1.20671	0.898305	motif	nometDiff
B73-chr10	4280928	G	A	Mo17-chr10:4958845	79.6432	46.8608	0.629571	motif	nometDiff
B73-chr10	4962310	T	C	Mo17-chr6:117225652	50.0787	5.02798	0.908759	motif	nometDiff
B73-chr10	5017270	A	T	Mo17-chr10:5520379	14.8828	2.01119	0.880952	motif	nometDiff
B73-chr10	5017389	C	T	Mo17-chr10:5578166	10.2571	1.40783	0.87931	motif	nometDiff
B73-chr10	6545377	A	G	Mo17-chr10:7159663	48.8719	14.8828	0.766562	motif	nometDiff
B73-chr10	9189838	G	C	Mo17-chr10:9430168	16.2906	2.81567	0.852632	motif	nometDiff
B73-chr10	16492696	A	G	Mo17-chr10:16002068	49.2742	2.41343	0.953307	motif	nometDiff
B73-chr10	22142437	A	G	Mo17-chr10:21224641	13.6761	3.01679	0.819277	motif	nometDiff
B73-chr10	26880664	T	C	Mo17-chr10:25946961	16.2906	4.42462	0.786408	motif	nometDiff
B73-chr10	57222995	G	C	Mo17-chr10:55696091	14.0783	2.61455	0.843373	motif	nometDiff
B73-chr10	60900285	T	A	Mo17-chr10:58824045	15.0839	3.82126	0.797872	motif	nometDiff
B73-chr10	67412973	C	G	Mo17-chr10:65059761	25.1399	8.24588	0.753012	motif	nometDiff
B73-chr10	72157149	C	G	Mo17-chr10:69674740	71.7995	27.5533	0.722672	motif	nometDiff
B73-chr10	78178577	A	G	Mo17-chr10:75064189	61.5425	21.922	0.737349	motif	nometDiff
B73-chr10	104594177	T	C	Mo17-chr10:101766410	33.3858	14.4806	0.697479	motif	nometDiff
B73-chr10	111181712	C	G	Mo17-chr10:108115259	57.319	32.7824	0.636161	motif	nometDiff
B73-chr10	112345893	A	G	Mo17-chr10:109431094	16.6929	3.21791	0.838384	motif	nometDiff
B73-chr10	115504126	C	G	Mo17-chr10:112346294	54.9055	24.5365	0.691139	motif	nometDiff
B73-chr10	123471948	C	T	Mo17-chr10:119785701	18.7041	5.2291	0.781513	motif	nometDiff
B73-chr10	124890470	T	G	Mo17-chr10:121397788	41.6317	20.7153	0.667742	motif	nometDiff
B73-chr10	126717466	A	G	Mo17-chr10:123361356	18.9052	2.81567	0.87037	motif	nometDiff
B73-chr10	129883592	G	A	Mo17-chr10:126836175	24.9388	7.24029	0.775	motif	nometDiff
B73-chr10	132694015	T	G	Mo17-chr10:130460711	119.264	75.0174	0.613872	motif	nometDiff
B73-chr10	133567268	G	C	Mo17-chr10:131365811	134.75	93.3193	0.590829	motif	nometDiff
B73-chr10	133653101	A	G	Mo17-chr10:131408685	17.2962	3.21791	0.843137	motif	nometDiff
B73-chr10	135123341	T	C	Mo17-chr10:132509681	33.1847	8.24588	0.800971	motif	nometDiff
B73-chr10	135826823	G	T	Mo17-chr10:132958884	75.6208	30.1679	0.714829	motif	nometDiff
B73-chr10	137070363	C	G	Mo17-chr10:134291871	14.4806	1.60895	0.9	motif	nometDiff
B73-chr10	137276577	C	T	Mo17-chr10:134677086	18.7041	5.63134	0.768595	motif	nometDiff
B73-chr10	138727498	C	T	Mo17-chr10:135923730	65.1626	18.1007	0.782609	motif	nometDiff
B73-chr10	139783677	C	T	Mo17-chr10:136886683	82.66	7.24029	0.919463	motif	nometDiff
B73-chr10	139783754	G	A	Mo17-chr10:136886761	71.7995	8.447	0.894737	motif	nometDiff
B73-chr10	140226090	G	A	Mo17-chr10:137172481	64.157	7.84365	0.891061	motif	nometDiff
B73-chr10	140226211	T	G	Mo17-chr10:137180158	80.8499	44.4473	0.645265	motif	nometDiff
B73-chr10	140226303	G	T	Mo17-chr10:137180254	69.9895	41.0283	0.630435	motif	nometDiff
B73-chr10	144347010	T	C	Mo17-chr10:141120272	20.1119	5.02798	0.8	motif	nometDiff
B73-chr10	146671204	C	T	Mo17-chr10:143295222	21.5197	6.63693	0.764286	motif	nometDiff
B73-chr10	146671285	T	C	Mo17-chr10:143295281	18.1007	5.43022	0.769231	motif	nometDiff
B73-chr10	146861670	A	C	Mo17-chr10:143528570	45.654	14.2795	0.761745	motif	nometDiff
B73-chr10	149495284	C	T	Mo17-chr10:146150742	31.1735	6.23469	0.833333	motif	nometDiff
B73-chr10	150125921	A	G	Mo17-chr10:146636013	40.8272	8.24588	0.831967	motif	nometDiff
B73-chr1	5122844	A	G	Mo17-chr1:5775161	9.25148	35.5981	0.206278	motif	nometDiff
B73-chr1	6750758	A	G	Mo17-chr1:7274845	7.64253	96.9394	0.0730769	motif	nometDiff
B73-chr1	7059846	A	G	Mo17-chr1:7527507	15.4862	45.0507	0.255814	motif	nometDiff
B73-chr1	8530971	A	G	Mo17-chr1:9639869	3.21791	15.2851	0.173913	motif	nometDiff
B73-chr1	10615565	A	G	Mo17-chr1:11817423	6.23469	28.9612	0.177143	motif	nometDiff
B73-chr1	10615635	T	G	Mo17-chr1:11817499	6.03357	23.3298	0.205479	motif	nometDiff
B73-chr1	15084960	A	G	Mo17-chr1:16587305	4.42462	18.503	0.192982	motif	nometDiff
B73-chr1	17034830	C	G	Mo17-chr1:18698200	11.2627	39.2182	0.223108	motif	nometDiff
B73-chr1	17037748	A	G	Mo17-chr1:18706299	57.1178	104.984	0.352357	motif	nometDiff
B73-chr1	17041893	C	T	Mo17-chr1:18709810	67.9783	108.403	0.385405	motif	nometDiff
B73-chr1	19855877	T	G	Mo17-chr1:21376476	19.9108	64.9615	0.234597	motif	nometDiff
B73-chr1	19857510	G	C	Mo17-chr1:21384689	20.9164	45.0507	0.317073	motif	nometDiff
B73-chr1	21844695	G	C	Mo17-chr1:22942402	2.81567	16.894	0.142857	motif	nometDiff
B73-chr1	23169658	A	G	Mo17-chr1:24309681	38.0115	74.6152	0.3375	motif	nometDiff
B73-chr1	24451069	G	C	Mo17-chr1:25565600	20.9164	44.0451	0.321981	motif	nometDiff
B73-chr1	30279304	T	C	Mo17-chr1:32008057	4.42462	78.8387	0.0531401	motif	nometDiff
B73-chr1	32725824	T	G	Mo17-chr1:34840586	1.81007	13.2739	0.12	motif	nometDiff
B73-chr1	42665520	G	C	Mo17-chr1:44528646	26.7488	77.632	0.256262	motif	nometDiff
B73-chr1	43457743	A	G	Mo17-chr1:45300563	79.6432	127.51	0.384466	motif	nometDiff
B73-chr1	43515278	G	A	Mo17-chr1:45305488	1.40783	14.2795	0.0897436	motif	nometDiff
B73-chr1	50866372	C	A	Mo17-chr1:52777871	28.1567	104.582	0.212121	motif	nometDiff
B73-chr1	50866569	A	G	Mo17-chr1:52778060	40.0227	125.699	0.241505	motif	nometDiff
B73-chr1	51297589	A	G	Mo17-chr1:53468808	15.8884	52.0899	0.233728	motif	nometDiff
B73-chr1	56427336	A	G	Mo17-chr1:58448269	64.7604	106.593	0.377934	motif	nometDiff
B73-chr1	61257031	A	G	Mo17-chr1:63333874	20.9164	52.4921	0.284932	motif	nometDiff
B73-chr1	66690465	A	G	Mo17-chr1:68718496	4.02238	28.9612	0.121951	motif	nometDiff
B73-chr1	68402555	T	C	Mo17-chr1:70463895	54.3022	117.655	0.315789	motif	nometDiff
B73-chr1	74383093	G	A	Mo17-chr1:76179683	1.40783	14.6817	0.0875	motif	nometDiff
B73-chr1	77207820	A	T	Mo17-chr1:78952981	26.7488	62.3469	0.300226	motif	nometDiff
B73-chr1	77319153	A	G	Mo17-chr1:79017343	3.01679	26.95	0.100671	motif	nometDiff
B73-chr1	80547143	G	A	Mo17-chr1:81905900	29.5645	108.403	0.214286	motif	nometDiff
B73-chr1	81221027	A	G	Mo17-chr1:82623982	59.9335	96.3361	0.383526	motif	nometDiff
B73-chr1	81712634	C	G	Mo17-chr1:83082504	36.2014	91.107	0.28436	motif	nometDiff
B73-chr1	82370149	C	G	Mo17-chr1:83644578	1.20671	13.2739	0.0833333	motif	nometDiff
B73-chr1	99499844	A	T	Mo17-chr1:100278687	41.2294	79.0398	0.342809	motif	nometDiff
B73-chr1	121147451	A	G	Mo17-chr1:122252971	7.03917	30.5701	0.187166	motif	nometDiff
B73-chr1	158897592	G	C	Mo17-chr1:157266265	21.1175	46.4585	0.3125	motif	nometDiff
B73-chr1	176902512	C	T	Mo17-chr1:176715875	60.1346	106.794	0.360241	motif	nometDiff
B73-chr1	177309581	A	C	Mo17-chr1:177178219	8.04477	138.169	0.0550206	motif	nometDiff
B73-chr1	183971350	C	G	Mo17-chr1:183390556	2.81567	19.1063	0.12844	motif	nometDiff
B73-chr1	186972358	A	G	Mo17-chr1:186543702	0.402238	25.1399	0.015748	motif	nometDiff
B73-chr1	195678760	G	C	Mo17-chr1:193485974	8.447	87.2857	0.0882353	motif	nometDiff
B73-chr2	220200440	A	C	Mo17-chr1:193586209	15.6873	42.6373	0.268966	motif	nometDiff
B73-chr1	197491466	A	T	Mo17-chr1:195785857	5.02798	19.1063	0.208333	motif	nometDiff
B73-chr1	200936676	T	G	Mo17-chr1:199163733	7.64253	36.2014	0.174312	motif	nometDiff
B73-chr1	203987994	C	G	Mo17-chr1:202282494	2.61455	16.0895	0.139785	motif	nometDiff
B73-chr1	206983524	G	T	Mo17-chr1:204998095	30.369	84.47	0.264448	motif	nometDiff
B73-chr1	206983620	C	T	Mo17-chr1:204998176	18.1007	56.3134	0.243243	motif	nometDiff
B73-chr1	212267069	A	C	Mo17-chr1:209973911	11.0616	34.7936	0.241228	motif	nometDiff
B73-chr1	215414548	C	T	Mo17-chr1:213590441	4.62574	17.6985	0.207207	motif	nometDiff
B73-chr1	220218859	C	G	Mo17-chr1:218485418	1.20671	10.6593	0.101695	motif	nometDiff
B73-chr1	220419335	A	T	Mo17-chr1:218703155	4.82686	56.1122	0.0792079	motif	nometDiff
B73-chr1	233712468	A	G	Mo17-chr1:231929682	4.02238	16.4918	0.196078	motif	nometDiff
B73-chr1	234807705	T	C	Mo17-chr1:232941059	3.41903	18.9052	0.153153	motif	nometDiff
B73-chr1	236793850	T	C	Mo17-chr1:234924164	1.81007	15.2851	0.105882	motif	nometDiff
B73-chr1	243127798	T	C	Mo17-chr1:241626083	13.8772	36.0003	0.278226	motif	nometDiff
B73-chr1	258178666	T	C	Mo17-chr1:255913025	10.2571	34.5925	0.2287	motif	nometDiff
B73-chr1	259772640	G	T	Mo17-chr1:257634666	91.9114	177.387	0.341299	motif	nometDiff
B73-chr1	260218079	G	A	Mo17-chr1:258240731	2.61455	28.9612	0.0828025	motif	nometDiff
B73-chr1	266835826	C	G	Mo17-chr1:264314659	29.7656	63.5536	0.318966	motif	nometDiff
B73-chr1	268271769	C	G	Mo17-chr1:265839562	12.6705	31.1735	0.288991	motif	nometDiff
B73-chr1	269467748	T	A	Mo17-chr1:267186340	21.1175	58.9279	0.263819	motif	nometDiff
B73-chr1	271302867	T	C	Mo17-chr1:268993929	92.3137	138.37	0.400174	motif	nometDiff
B73-chr1	274455001	A	G	Mo17-chr1:272260288	10.8604	27.9556	0.279793	motif	nometDiff
B73-chr1	275434549	T	C	Mo17-chr1:273171716	1.60895	38.4138	0.040201	motif	nometDiff
B73-chr1	278439749	C	G	Mo17-chr1:276069849	6.43581	24.7377	0.206452	motif	nometDiff
B73-chr1	282000052	G	A	Mo17-chr1:279461214	8.64812	31.9779	0.212871	motif	nometDiff
B73-chr1	282941240	T	C	Mo17-chr1:280514617	21.1175	90.1014	0.189873	motif	nometDiff
B73-chr1	284027634	C	T	Mo17-chr1:281677542	14.0783	36.2014	0.28	motif	nometDiff
B73-chr1	287560262	T	C	Mo17-chr1:285553309	24.5365	86.6823	0.220615	motif	nometDiff
B73-chr1	294391447	A	G	Mo17-chr1:292127207	3.21791	17.2962	0.156863	motif	nometDiff
B73-chr1	295389088	T	A	Mo17-chr1:292831318	17.6985	61.5425	0.22335	motif	nometDiff
B73-chr1	295741284	T	C	Mo17-chr1:293154837	125.096	186.236	0.401809	motif	nometDiff
B73-chr1	300165379	T	C	Mo17-chr1:298105820	13.6761	34.3914	0.284519	motif	nometDiff
B73-chr1	301134900	T	C	Mo17-chr1:298992452	4.82686	30.369	0.137143	motif	nometDiff
B73-chr1	302196929	A	C	Mo17-chr1:299910695	6.83805	23.5309	0.225166	motif	nometDiff
B73-chr2	1823049	C	T	Mo17-chr2:1516895	37.6093	86.8835	0.3021	motif	nometDiff
B73-chr2	2402785	C	G	Mo17-chr2:2223118	51.4865	279.354	0.155623	motif	nometDiff
B73-chr2	3289328	C	T	Mo17-chr2:3124074	20.5142	50.2798	0.289773	motif	nometDiff
B73-chr2	3824503	T	C	Mo17-chr2:3624472	5.43022	42.4361	0.113445	motif	nometDiff
B73-chr2	3824720	C	T	Mo17-chr2:3624708	7.84365	30.369	0.205263	motif	nometDiff
B73-chr2	4419954	T	A	Mo17-chr2:4168113	11.866	34.9947	0.253219	motif	nometDiff
B73-chr2	5125174	T	G	Mo17-chr2:4861108	1.81007	12.4694	0.126761	motif	nometDiff
B73-chr2	5762619	A	G	Mo17-chr2:5411610	197.499	260.852	0.430891	motif	nometDiff
B73-chr2	7146364	T	C	Mo17-chr2:6988044	2.41343	17.2962	0.122449	motif	nometDiff
B73-chr2	8402651	C	G	Mo17-chr2:7956794	9.05036	28.9612	0.238095	motif	nometDiff
B73-chr2	9852482	C	G	Mo17-chr2:9807624	8.04477	32.3802	0.199005	motif	nometDiff
B73-chr2	9929131	A	C	Mo17-chr2:9943902	3.41903	29.9668	0.10241	motif	nometDiff
B73-chr2	11186659	C	G	Mo17-chr2:11116084	45.0507	87.8891	0.33888	motif	nometDiff
B73-chr2	12501541	T	C	Mo17-chr2:12615003	5.2291	41.0283	0.113043	motif	nometDiff
B73-chr2	13202739	C	T	Mo17-chr2:13215180	15.2851	50.0787	0.233846	motif	nometDiff
B73-chr2	13204161	C	A	Mo17-chr2:13216203	59.7324	99.7551	0.374527	motif	nometDiff
B73-chr2	13209257	T	C	Mo17-chr2:13227938	6.83805	22.3242	0.234483	motif	nometDiff
B73-chr2	13211369	T	G	Mo17-chr2:13229511	8.84924	65.5648	0.118919	motif	nometDiff
B73-chr2	16543242	C	A	Mo17-chr2:16644825	3.41903	16.0895	0.175258	motif	nometDiff
B73-chr2	16973561	G	C	Mo17-chr2:17003970	2.61455	20.1119	0.115044	motif	nometDiff
B73-chr2	18124555	T	C	Mo17-chr2:18346327	18.1007	57.5201	0.239362	motif	nometDiff
B73-chr10	135933519	T	A	Mo17-chr2:23627707	6.83805	25.1399	0.213836	motif	nometDiff
B73-chr2	23632673	A	C	Mo17-chr2:23627869	3.21791	19.7097	0.140351	motif	nometDiff
B73-chr2	23714874	T	C	Mo17-chr2:23809438	2.21231	15.6873	0.123596	motif	nometDiff
B73-chr2	29648827	T	G	Mo17-chr2:30778436	13.0727	57.1178	0.186246	motif	nometDiff
B73-chr2	32531656	A	C	Mo17-chr2:33786876	30.5701	62.9503	0.326882	motif	nometDiff
B73-chr2	35096012	C	G	Mo17-chr2:36197508	2.61455	18.3018	0.125	motif	nometDiff
B73-chr2	46077924	G	C	Mo17-chr2:46994722	2.61455	14.6817	0.151163	motif	nometDiff
B73-chr2	46240346	C	T	Mo17-chr2:47236518	3.21791	31.9779	0.0914286	motif	nometDiff
B73-chr2	46240438	G	A	Mo17-chr2:47236603	4.42462	56.9167	0.0721311	motif	nometDiff
B73-chr2	53173008	G	T	Mo17-chr2:54184475	5.02798	18.7041	0.211864	motif	nometDiff
B73-chr2	55717254	A	G	Mo17-chr2:56670095	13.6761	36.8048	0.270916	motif	nometDiff
B73-chr2	55802618	G	A	Mo17-chr2:56785698	0.804477	11.6649	0.0645161	motif	nometDiff
B73-chr2	57737679	T	C	Mo17-chr2:58687297	19.3074	44.0451	0.304762	motif	nometDiff
B73-chr2	59079161	G	C	Mo17-chr2:59867041	13.6761	33.3858	0.290598	motif	nometDiff
B73-chr2	59947809	C	T	Mo17-chr2:60515640	34.9947	67.7771	0.340509	motif	nometDiff
B73-chr2	61030508	G	A	Mo17-chr2:61337210	60.738	108.202	0.359524	motif	nometDiff
B73-chr2	64087711	G	T	Mo17-chr2:64082598	9.25148	25.5421	0.265896	motif	nometDiff
B73-chr2	70114016	A	T	Mo17-chr2:70250665	25.341	58.9279	0.300716	motif	nometDiff
B73-chr2	88335380	C	T	Mo17-chr2:88716083	11.2627	29.1623	0.278607	motif	nometDiff
B73-chr2	107016745	G	T	Mo17-chr2:107678669	16.4918	58.3245	0.22043	motif	nometDiff
B73-chr2	114839237	C	A	Mo17-chr2:115541941	1.81007	16.4918	0.0989011	motif	nometDiff
B73-chr1	215404631	A	T	Mo17-chr2:124170443	3.41903	17.8996	0.160377	motif	nometDiff
B73-chr2	168276364	T	C	Mo17-chr2:169082130	3.01679	20.9164	0.12605	motif	nometDiff
B73-chr2	174261541	C	G	Mo17-chr2:174620353	4.42462	25.5421	0.147651	motif	nometDiff
B73-chr2	183375183	G	C	Mo17-chr2:183636417	2.41343	15.0839	0.137931	motif	nometDiff
B73-chr2	190347842	G	A	Mo17-chr2:190625615	41.8328	120.269	0.258065	motif	nometDiff
B73-chr2	191332339	T	G	Mo17-chr2:191748986	49.6764	104.984	0.321196	motif	nometDiff
B73-chr2	192944915	T	C	Mo17-chr2:193271621	9.05036	40.0227	0.184426	motif	nometDiff
B73-chr2	193040521	T	C	Mo17-chr2:193374018	12.6705	32.7824	0.278761	motif	nometDiff
B73-chr2	195068618	T	A	Mo17-chr2:195465202	38.6149	77.632	0.33218	motif	nometDiff
B73-chr2	198177193	A	G	Mo17-chr2:197311430	2.81567	14.0783	0.166667	motif	nometDiff
B73-chr2	202084942	A	C	Mo17-chr2:201197359	108.604	180.404	0.375783	motif	nometDiff
B73-chr2	208968360	T	A	Mo17-chr2:207407992	4.82686	17.6985	0.214286	motif	nometDiff
B73-chr2	210849047	G	A	Mo17-chr2:209120226	28.9612	139.376	0.172043	motif	nometDiff
B73-chr2	211802728	A	C	Mo17-chr2:210147047	31.5757	58.1234	0.352018	motif	nometDiff
B73-chr2	212789003	T	A	Mo17-chr2:211219184	60.1346	109.61	0.354265	motif	nometDiff
B73-chr2	213100653	A	G	Mo17-chr2:211532843	3.41903	15.2851	0.182796	motif	nometDiff
B73-chr2	213393673	T	C	Mo17-chr2:211841576	13.6761	37.8104	0.265625	motif	nometDiff
B73-chr2	213755692	T	C	Mo17-chr2:212194740	3.82126	30.5701	0.111111	motif	nometDiff
B73-chr2	216967441	A	G	Mo17-chr2:215631838	6.63693	21.7209	0.234043	motif	nometDiff
B73-chr2	218510689	C	A	Mo17-chr2:217252281	20.313	80.0454	0.202405	motif	nometDiff
B73-chr2	220362909	G	C	Mo17-chr2:219390641	6.43581	32.1791	0.166667	motif	nometDiff
B73-chr2	221730595	C	A	Mo17-chr2:220638728	18.1007	44.4473	0.289389	motif	nometDiff
B73-chr2	222928828	G	A	Mo17-chr2:221799465	3.62014	48.2686	0.0697674	motif	nometDiff
B73-chr2	222928941	G	T	Mo17-chr2:221799548	12.0671	44.6484	0.212766	motif	nometDiff
B73-chr7	183249436	A	G	Mo17-chr2:223193928	3.21791	15.0839	0.175824	motif	nometDiff
B73-chr2	226543860	G	A	Mo17-chr2:225859598	36.6037	86.079	0.298361	motif	nometDiff
B73-chr2	226543939	G	A	Mo17-chr2:225859677	34.9947	65.5648	0.348	motif	nometDiff
B73-chr2	231020222	G	C	Mo17-chr2:230559567	4.2235	28.76	0.128049	motif	nometDiff
B73-chr2	238897898	A	G	Mo17-chr2:238985419	58.7268	250.997	0.18961	motif	nometDiff
B73-chr2	240126659	T	C	Mo17-chr2:240103551	6.83805	25.7432	0.209877	motif	nometDiff
B73-chr2	239979980	A	G	Mo17-chr2:240382737	3.21791	20.313	0.136752	motif	nometDiff
B73-chr3	3476352	G	C	Mo17-chr3:4117006	41.4305	76.6264	0.350937	motif	nometDiff
B73-chr3	3806527	T	C	Mo17-chr3:4499101	2.61455	18.9052	0.121495	motif	nometDiff
B73-chr3	4598514	G	A	Mo17-chr3:5043364	11.0616	32.7824	0.252294	motif	nometDiff
B73-chr3	5797687	C	T	Mo17-chr3:6151807	23.9332	48.6708	0.32964	motif	nometDiff
B73-chr3	8496177	G	C	Mo17-chr3:8883675	47.4641	85.4756	0.357035	motif	nometDiff
B73-chr3	9545867	T	C	Mo17-chr3:10255089	21.922	104.783	0.173016	motif	nometDiff
B73-chr3	11629823	A	G	Mo17-chr3:12564365	8.84924	24.7377	0.263473	motif	nometDiff
B73-chr3	20345196	T	C	Mo17-chr3:21085500	7.24029	26.1455	0.216867	motif	nometDiff
B73-chr3	22618682	A	C	Mo17-chr3:23633271	48.0675	85.8779	0.358859	motif	nometDiff
B73-chr3	22950798	C	T	Mo17-chr3:23816035	92.3137	148.426	0.383459	motif	nometDiff
B73-chr3	23441168	A	C	Mo17-chr3:24362808	20.313	43.4417	0.318612	motif	nometDiff
B73-chr3	24973721	A	G	Mo17-chr3:26120225	14.2795	95.7327	0.129799	motif	nometDiff
B73-chr3	25381862	T	A	Mo17-chr3:26406532	6.03357	40.4249	0.12987	motif	nometDiff
B73-chr3	25972543	A	G	Mo17-chr3:27083406	15.6873	66.1682	0.191646	motif	nometDiff
B73-chr3	35021664	T	G	Mo17-chr3:36048982	4.82686	20.9164	0.1875	motif	nometDiff
B73-chr6	20875032	A	G	Mo17-chr3:40083320	0.603357	13.0727	0.0441176	motif	nometDiff
B73-chr3	43765738	T	G	Mo17-chr3:44815348	2.41343	18.9052	0.113208	motif	nometDiff
B73-chr3	48517011	C	G	Mo17-chr3:49989648	6.43581	21.922	0.22695	motif	nometDiff
B73-chr3	55503135	T	A	Mo17-chr3:56939075	3.82126	20.1119	0.159664	motif	nometDiff
B73-chr3	55943489	T	A	Mo17-chr3:57686205	0.402238	13.8772	0.028169	motif	nometDiff
B73-chr3	116339658	T	C	Mo17-chr3:118042595	1.40783	14.8828	0.0864198	motif	nometDiff
B73-chr3	138852269	T	A	Mo17-chr3:141409046	2.41343	13.8772	0.148148	motif	nometDiff
B73-chr3	139159707	A	C	Mo17-chr3:141732294	1.40783	15.4862	0.0833333	motif	nometDiff
B73-chr3	149885142	A	G	Mo17-chr3:152595269	4.2235	18.7041	0.184211	motif	nometDiff
B73-chr3	150940865	A	T	Mo17-chr3:153408749	5.02798	26.1455	0.16129	motif	nometDiff
B73-chr3	154098632	G	C	Mo17-chr3:156233642	39.4194	69.3861	0.362292	motif	nometDiff
B73-chr3	154108935	T	C	Mo17-chr3:156237413	5.2291	18.3018	0.222222	motif	nometDiff
B73-chr3	157224866	T	C	Mo17-chr3:159204994	1.40783	12.6705	0.1	motif	nometDiff
B73-chr3	170818966	T	A	Mo17-chr3:170878256	1.20671	20.5142	0.0555556	motif	nometDiff
B73-chr3	171095612	G	T	Mo17-chr3:171304184	9.05036	27.9556	0.244565	motif	nometDiff
B73-chr3	172129955	T	C	Mo17-chr3:172197933	4.82686	18.1007	0.210526	motif	nometDiff
B73-chr3	175419466	T	C	Mo17-chr3:175664811	88.4924	142.996	0.382276	motif	nometDiff
B73-chr3	177598649	G	C	Mo17-chr3:177919675	12.2683	44.8496	0.214789	motif	nometDiff
B73-chr3	180719940	A	C	Mo17-chr3:180575692	4.42462	23.7321	0.157143	motif	nometDiff
B73-chr3	181127098	T	C	Mo17-chr3:180963730	8.24588	25.7432	0.242604	motif	nometDiff
B73-chr3	182432724	A	G	Mo17-chr3:182195005	46.0563	77.632	0.372358	motif	nometDiff
B73-chr2	105372092	A	G	Mo17-chr3:182199293	1.60895	16.6929	0.0879121	motif	nometDiff
B73-chr3	190474004	T	C	Mo17-chr3:190529192	3.82126	21.5197	0.150794	motif	nometDiff
B73-chr6	119755187	T	G	Mo17-chr3:204256638	1.81007	34.1903	0.0502793	motif	nometDiff
B73-chr1	241378627	G	A	Mo17-chr3:207046204	4.82686	83.8667	0.0544218	motif	nometDiff
B73-chr3	206497025	C	G	Mo17-chr3:208568713	18.503	61.5425	0.231156	motif	nometDiff
B73-chr3	215243404	A	C	Mo17-chr3:218309479	16.0895	117.454	0.120482	motif	nometDiff
B73-chr3	222885670	G	C	Mo17-chr3:226281469	33.788	64.7604	0.342857	motif	nometDiff
B73-chr3	223097067	T	C	Mo17-chr3:226482780	11.0616	30.9723	0.263158	motif	nometDiff
B73-chr3	223407180	A	G	Mo17-chr3:226892927	8.447	48.4697	0.14841	motif	nometDiff
B73-chr3	223407575	T	C	Mo17-chr3:226893304	58.9279	111.621	0.345519	motif	nometDiff
B73-chr3	223408289	A	G	Mo17-chr3:226894930	4.2235	49.8775	0.0780669	motif	nometDiff
B73-chr3	225307336	T	G	Mo17-chr3:228657714	2.41343	14.0783	0.146341	motif	nometDiff
B73-chr3	225596104	T	G	Mo17-chr3:229063388	3.41903	27.1511	0.111842	motif	nometDiff
B73-chr4	3123874	A	G	Mo17-chr4:1899962	1.0056	9.65372	0.0943396	motif	nometDiff
B73-chr4	7512113	G	A	Mo17-chr4:6132699	8.447	24.1343	0.259259	motif	nometDiff
B73-chr4	7514788	T	C	Mo17-chr4:6163760	5.63134	19.1063	0.227642	motif	nometDiff
B73-chr4	11541057	G	A	Mo17-chr4:10792826	3.01679	14.0783	0.176471	motif	nometDiff
B73-chr4	19713183	A	G	Mo17-chr4:19025749	3.21791	21.1175	0.132231	motif	nometDiff
B73-chr4	23528923	A	G	Mo17-chr4:22353855	5.83245	23.1287	0.201389	motif	nometDiff
B73-chr4	23811187	G	A	Mo17-chr4:22444402	1.40783	12.6705	0.1	motif	nometDiff
B73-chr4	33217096	A	G	Mo17-chr4:32207788	14.0783	72.8051	0.162037	motif	nometDiff
B73-chr4	33217184	C	G	Mo17-chr4:32207894	13.6761	65.766	0.172152	motif	nometDiff
B73-chr4	34610019	C	G	Mo17-chr4:33773305	24.9388	50.2798	0.331551	motif	nometDiff
B73-chr4	39334813	A	G	Mo17-chr4:38450463	9.85484	52.4921	0.158065	motif	nometDiff
B73-chr4	39359899	A	G	Mo17-chr4:38454935	8.04477	33.788	0.192308	motif	nometDiff
B73-chr4	47401165	C	T	Mo17-chr4:46077184	27.9556	80.2465	0.258364	motif	nometDiff
B73-chr4	58890781	A	G	Mo17-chr4:57770155	7.24029	23.3298	0.236842	motif	nometDiff
B73-chr4	102528215	G	C	Mo17-chr4:103021119	4.82686	33.788	0.125	motif	nometDiff
B73-chr4	139050363	T	C	Mo17-chr4:138885671	2.61455	29.3634	0.081761	motif	nometDiff
B73-chr4	148465833	T	C	Mo17-chr4:148783028	9.05036	29.1623	0.236842	motif	nometDiff
B73-chr4	148524906	T	C	Mo17-chr4:148811901	7.84365	27.3522	0.222857	motif	nometDiff
B73-chr4	148641501	T	C	Mo17-chr4:148955200	4.2235	25.341	0.142857	motif	nometDiff
B73-chr4	148869255	T	C	Mo17-chr4:149277687	15.2851	47.6652	0.242812	motif	nometDiff
B73-chr4	154383495	C	G	Mo17-chr4:153239799	7.03917	28.5589	0.19774	motif	nometDiff
B73-chr4	152980660	T	G	Mo17-chr4:153746812	96.5372	144.202	0.401003	motif	nometDiff
B73-chr4	159220544	T	G	Mo17-chr4:159687611	2.21231	15.4862	0.125	motif	nometDiff
B73-chr4	159628059	T	C	Mo17-chr4:160248684	3.62014	24.7377	0.12766	motif	nometDiff
B73-chr4	161950630	A	G	Mo17-chr4:162545322	2.01119	22.9276	0.0806452	motif	nometDiff
B73-chr4	162342302	G	A	Mo17-chr4:162899849	210.773	287.6	0.422922	motif	nometDiff
B73-chr4	165182274	T	A	Mo17-chr4:166305305	1.20671	12.6705	0.0869565	motif	nometDiff
B73-chr4	165265925	G	A	Mo17-chr4:166339616	12.0671	33.9891	0.262009	motif	nometDiff
B73-chr4	172167611	G	A	Mo17-chr4:173502844	13.8772	34.7936	0.285124	motif	nometDiff
B73-chr4	172241590	G	T	Mo17-chr4:173579472	9.05036	46.2574	0.163636	motif	nometDiff
B73-chr4	176928932	G	C	Mo17-chr4:178332964	8.24588	23.5309	0.259494	motif	nometDiff
B73-chr4	187162845	T	C	Mo17-chr4:188465163	6.03357	22.1231	0.214286	motif	nometDiff
B73-chr4	188072891	A	C	Mo17-chr4:189349992	8.04477	23.3298	0.25641	motif	nometDiff
B73-chr4	193004280	A	C	Mo17-chr4:194171926	20.1119	59.5313	0.252525	motif	nometDiff
B73-chr4	195593707	G	A	Mo17-chr4:196421613	59.129	152.649	0.279202	motif	nometDiff
B73-chr4	195594197	A	C	Mo17-chr4:196421693	40.2238	124.292	0.244499	motif	nometDiff
B73-chr4	198885230	T	C	Mo17-chr4:199289817	2.01119	13.475	0.12987	motif	nometDiff
B73-chr4	213797261	C	G	Mo17-chr4:214498233	1.60895	25.1399	0.0601504	motif	nometDiff
B73-chr4	218408262	T	G	Mo17-chr4:218872565	3.62014	16.2906	0.181818	motif	nometDiff
B73-chr4	222042921	A	G	Mo17-chr4:222501199	13.0727	36.0003	0.266393	motif	nometDiff
B73-chr4	222043188	A	G	Mo17-chr4:222501283	3.21791	25.5421	0.111888	motif	nometDiff
B73-chr4	229843542	A	C	Mo17-chr4:230457242	19.5086	69.5872	0.218962	motif	nometDiff
B73-chr4	230703470	C	T	Mo17-chr4:231252941	113.833	191.667	0.372614	motif	nometDiff
B73-chr4	239966865	A	G	Mo17-chr4:239119014	37.8104	143.197	0.208889	motif	nometDiff
B73-chr4	246112189	T	C	Mo17-chr4:245523977	14.8828	34.9947	0.298387	motif	nometDiff
B73-chr5	2206366	A	G	Mo17-chr5:1829000	19.7097	48.4697	0.289086	motif	nometDiff
B73-chr5	3127696	C	A	Mo17-chr5:2786792	256.427	349.947	0.422886	motif	nometDiff
B73-chr5	3493167	T	C	Mo17-chr5:3051682	17.8996	55.71	0.243169	motif	nometDiff
B73-chr5	4875082	T	C	Mo17-chr5:4530857	23.3298	112.023	0.172363	motif	nometDiff
B73-chr5	5495546	T	C	Mo17-chr5:5222851	1.60895	12.0671	0.117647	motif	nometDiff
B73-chr5	6166400	G	A	Mo17-chr5:5920185	50.8831	100.157	0.336884	motif	nometDiff
B73-chr5	6807044	A	G	Mo17-chr5:6414642	2.41343	53.6988	0.0430108	motif	nometDiff
B73-chr5	7548629	A	T	Mo17-chr5:6996095	3.41903	18.503	0.155963	motif	nometDiff
B73-chr1	275612535	G	C	Mo17-chr5:9736608	17.8996	42.6373	0.295681	motif	nometDiff
B73-chr5	12346807	G	T	Mo17-chr5:11438464	14.2795	33.1847	0.300847	motif	nometDiff
B73-chr5	15984868	A	T	Mo17-chr5:15183955	4.82686	18.3018	0.208696	motif	nometDiff
B73-chr5	18018124	C	T	Mo17-chr5:17072945	3.21791	15.6873	0.170213	motif	nometDiff
B73-chr5	19563066	G	C	Mo17-chr5:18423037	5.43022	29.9668	0.153409	motif	nometDiff
B73-chr5	21349438	A	G	Mo17-chr5:20260842	33.788	96.7383	0.25886	motif	nometDiff
B73-chr5	21633254	G	A	Mo17-chr5:20499893	45.654	84.8723	0.349769	motif	nometDiff
B73-chr5	21646266	G	A	Mo17-chr5:20529247	10.6593	51.8887	0.170418	motif	nometDiff
B73-chr5	22330115	T	C	Mo17-chr5:21306361	4.82686	28.5589	0.144578	motif	nometDiff
B73-chr5	23309244	C	G	Mo17-chr5:22432599	102.772	196.695	0.343183	motif	nometDiff
B73-chr5	24216315	T	A	Mo17-chr5:23410059	8.04477	25.1399	0.242424	motif	nometDiff
B73-chr5	31093131	C	T	Mo17-chr5:30270010	5.02798	31.9779	0.13587	motif	nometDiff
B73-chr5	31184776	G	A	Mo17-chr5:30274493	4.82686	48.6708	0.0902256	motif	nometDiff
B73-chr5	36162096	G	A	Mo17-chr5:35792553	3.41903	35.397	0.0880829	motif	nometDiff
B73-chr5	51666334	G	A	Mo17-chr5:51070171	57.9223	106.995	0.35122	motif	nometDiff
B73-chr5	55380105	T	C	Mo17-chr5:54465292	20.1119	43.4417	0.316456	motif	nometDiff
B73-chr5	65600168	G	A	Mo17-chr5:64455741	21.1175	45.4529	0.317221	motif	nometDiff
B73-chr5	75152057	T	C	Mo17-chr5:74271735	1.81007	21.7209	0.0769231	motif	nometDiff
B73-chr5	76976311	C	G	Mo17-chr5:76514870	164.515	237.522	0.409205	motif	nometDiff
B73-chr5	78465882	G	A	Mo17-chr5:77302900	24.9388	56.5145	0.306173	motif	nometDiff
B73-chr5	89386675	T	C	Mo17-chr5:88451908	25.341	55.9111	0.311881	motif	nometDiff
B73-chr5	94463780	T	G	Mo17-chr5:93661449	18.1007	43.6429	0.29316	motif	nometDiff
B73-chr5	94840818	T	C	Mo17-chr5:94093351	15.4862	37.6093	0.291667	motif	nometDiff
B73-chr5	94849141	G	C	Mo17-chr5:94095271	13.0727	39.6205	0.248092	motif	nometDiff
B73-chr5	134249363	T	C	Mo17-chr5:133270436	1.20671	9.85484	0.109091	motif	nometDiff
B73-chr5	143975378	A	C	Mo17-chr5:142788857	30.7712	91.107	0.252475	motif	nometDiff
B73-chr5	145131719	T	C	Mo17-chr5:143930058	5.02798	22.3242	0.183824	motif	nometDiff
B73-chr5	154644197	A	T	Mo17-chr5:153990600	10.2571	40.0227	0.204	motif	nometDiff
B73-chr3	203869667	T	C	Mo17-chr5:157562237	10.056	51.8887	0.162338	motif	nometDiff
B73-chr5	158768937	G	C	Mo17-chr5:157572168	24.1343	219.823	0.0989283	motif	nometDiff
B73-chr5	162989010	A	C	Mo17-chr5:162008247	15.4862	38.6149	0.286245	motif	nometDiff
B73-chr5	168006615	C	T	Mo17-chr5:166704213	10.6593	28.3578	0.273196	motif	nometDiff
B73-chr5	173997431	T	G	Mo17-chr5:172525398	6.63693	25.1399	0.208861	motif	nometDiff
B73-chr5	175976162	T	A	Mo17-chr5:174110106	3.01679	16.4918	0.154639	motif	nometDiff
B73-chr5	180292786	A	C	Mo17-chr5:178157081	20.7153	45.2518	0.314024	motif	nometDiff
B73-chr5	180296600	T	A	Mo17-chr5:178160912	22.7265	49.8775	0.313019	motif	nometDiff
B73-chr10	129387375	A	G	Mo17-chr5:180318402	2.81567	19.7097	0.125	motif	nometDiff
B73-chr5	185794283	G	A	Mo17-chr5:182849937	38.816	87.4868	0.307325	motif	nometDiff
B73-chr5	186307311	G	T	Mo17-chr5:183432326	5.02798	19.7097	0.203252	motif	nometDiff
B73-chr5	187861924	A	G	Mo17-chr5:184857749	48.0675	106.392	0.311198	motif	nometDiff
B73-chr5	189347565	T	A	Mo17-chr5:186445024	18.3018	40.8272	0.309524	motif	nometDiff
B73-chr5	190772692	T	C	Mo17-chr5:188055665	17.6985	41.4305	0.29932	motif	nometDiff
B73-chr5	195696911	G	T	Mo17-chr5:192608057	59.9335	102.169	0.369727	motif	nometDiff
B73-chr5	203333979	A	G	Mo17-chr5:196431810	5.2291	47.4641	0.0992366	motif	nometDiff
B73-chr5	203597815	G	T	Mo17-chr5:196768500	18.1007	50.8831	0.262391	motif	nometDiff
B73-chr5	207725822	T	G	Mo17-chr5:201044500	4.02238	27.7544	0.126582	motif	nometDiff
B73-chr5	213102307	A	G	Mo17-chr5:206876508	8.24588	44.0451	0.157692	motif	nometDiff
B73-chr5	213272830	A	G	Mo17-chr5:207175165	23.7321	56.3134	0.296482	motif	nometDiff
B73-chr5	213381411	C	T	Mo17-chr5:207331154	26.7488	56.1122	0.322816	motif	nometDiff
B73-chr5	218262543	A	C	Mo17-chr5:212308642	79.2409	153.856	0.339948	motif	nometDiff
B73-chr5	220045571	A	C	Mo17-chr5:213922464	3.62014	20.1119	0.152542	motif	nometDiff
B73-chr5	220109121	A	C	Mo17-chr5:213994785	10.6593	27.9556	0.276042	motif	nometDiff
B73-chr5	220366342	A	T	Mo17-chr5:214347106	2.41343	48.4697	0.0474308	motif	nometDiff
B73-chr5	221032675	T	G	Mo17-chr5:215052234	16.2906	37.0059	0.30566	motif	nometDiff
B73-chr5	222926304	A	G	Mo17-chr5:216955983	3.82126	17.6985	0.17757	motif	nometDiff
B73-chr5	223126709	C	A	Mo17-chr5:217154757	10.8604	29.9668	0.26601	motif	nometDiff
B73-chr5	223654140	A	G	Mo17-chr5:217719838	20.9164	43.2406	0.326019	motif	nometDiff
B73-chr6	9640496	A	G	Mo17-chr6:4732915	8.84924	25.7432	0.255814	motif	nometDiff
B73-chr6	12389826	A	G	Mo17-chr6:7312185	10.2571	32.1791	0.241706	motif	nometDiff
B73-chr6	42433574	C	G	Mo17-chr6:30154595	16.2906	38.2126	0.298893	motif	nometDiff
B73-chr6	74946670	T	C	Mo17-chr6:61400115	17.6985	92.7159	0.160291	motif	nometDiff
B73-chr6	74956093	A	G	Mo17-chr6:61411118	3.01679	18.1007	0.142857	motif	nometDiff
B73-chr6	75482143	A	C	Mo17-chr6:61794969	6.23469	21.1175	0.227941	motif	nometDiff
B73-chr6	78215987	G	A	Mo17-chr6:67871601	1.40783	13.0727	0.0972222	motif	nometDiff
B73-chr6	89113533	G	A	Mo17-chr6:78173049	49.0731	93.1182	0.34512	motif	nometDiff
B73-chr6	98407432	T	G	Mo17-chr6:87621676	4.42462	17.8996	0.198198	motif	nometDiff
B73-chr6	98634759	T	C	Mo17-chr6:87848919	9.65372	32.5813	0.228571	motif	nometDiff
B73-chr6	107530288	C	T	Mo17-chr6:96607420	6.03357	31.1735	0.162162	motif	nometDiff
B73-chr6	107966711	C	G	Mo17-chr6:97136958	5.2291	27.7544	0.158537	motif	nometDiff
B73-chr5	2251670	T	C	Mo17-chr6:108073966	1.0056	11.2627	0.0819672	motif	nometDiff
B73-chr6	120737242	A	G	Mo17-chr6:108963348	17.2962	59.3301	0.225722	motif	nometDiff
B73-chr6	131761513	T	G	Mo17-chr6:119313019	2.41343	19.9108	0.108108	motif	nometDiff
B73-chr6	133165077	G	A	Mo17-chr6:120765973	0.603357	24.9388	0.023622	motif	nometDiff
B73-chr6	134045579	T	A	Mo17-chr6:121733132	12.4694	54.101	0.187311	motif	nometDiff
B73-chr6	138875578	C	G	Mo17-chr6:126572771	19.9108	51.4865	0.278873	motif	nometDiff
B73-chr6	140379435	A	G	Mo17-chr6:128328046	7.84365	47.263	0.142336	motif	nometDiff
B73-chr6	149624024	G	T	Mo17-chr6:137354399	24.7377	60.1346	0.291469	motif	nometDiff
B73-chr6	149958526	A	G	Mo17-chr6:137714471	34.9947	62.9503	0.35729	motif	nometDiff
B73-chr6	151423521	C	G	Mo17-chr6:139188443	13.8772	45.654	0.233108	motif	nometDiff
B73-chr6	155386410	A	C	Mo17-chr6:143137397	1.40783	10.4582	0.118644	motif	nometDiff
B73-chr6	158302159	G	C	Mo17-chr6:145955614	2.01119	11.866	0.144928	motif	nometDiff
B73-chr6	158757978	T	G	Mo17-chr6:146312367	15.2851	36.4026	0.29572	motif	nometDiff
B73-chr6	160477896	T	C	Mo17-chr6:147919698	58.9279	97.5428	0.376607	motif	nometDiff
B73-chr6	160713174	T	C	Mo17-chr6:148245160	7.44141	22.9276	0.245033	motif	nometDiff
B73-chr6	161935982	C	G	Mo17-chr6:149475132	21.1175	55.5089	0.275591	motif	nometDiff
B73-chr6	161959336	A	C	Mo17-chr6:149503363	12.8716	33.3858	0.278261	motif	nometDiff
B73-chr6	162098583	A	T	Mo17-chr6:149585735	41.4305	76.6264	0.350937	motif	nometDiff
B73-chr6	164382196	A	T	Mo17-chr6:151983303	7.64253	24.3354	0.238994	motif	nometDiff
B73-chr6	164382317	T	G	Mo17-chr6:151983384	9.65372	27.7544	0.258065	motif	nometDiff
B73-chr6	164459428	C	T	Mo17-chr6:152080550	14.2795	33.1847	0.300847	motif	nometDiff
B73-chr6	166599224	G	C	Mo17-chr6:154238637	10.4582	27.3522	0.276596	motif	nometDiff
B73-chr6	166515521	G	A	Mo17-chr6:154249385	38.4138	100.761	0.276012	motif	nometDiff
B73-chr6	166674487	T	C	Mo17-chr6:154281525	9.4526	25.7432	0.268571	motif	nometDiff
B73-chr6	170544619	G	C	Mo17-chr6:158400524	1.60895	13.8772	0.103896	motif	nometDiff
B73-chr6	170735044	A	G	Mo17-chr6:158650406	6.03357	21.7209	0.217391	motif	nometDiff
B73-chr6	170907998	C	T	Mo17-chr6:158897379	12.2683	30.9723	0.283721	motif	nometDiff
B73-chr6	171314072	G	C	Mo17-chr6:159317478	44.8496	96.3361	0.317664	motif	nometDiff
B73-chr6	171471921	C	T	Mo17-chr6:159457167	23.9332	49.6764	0.325137	motif	nometDiff
B73-chr6	171491697	A	G	Mo17-chr6:159540187	8.84924	48.2686	0.15493	motif	nometDiff
B73-chr6	171612114	T	C	Mo17-chr6:159655932	21.3186	44.0451	0.326154	motif	nometDiff
B73-chr2	214267044	C	T	Mo17-chr6:161478874	2.21231	14.6817	0.130952	motif	nometDiff
B73-chr6	176477079	G	T	Mo17-chr6:164156813	5.63134	22.9276	0.197183	motif	nometDiff
B73-chr6	177423793	A	G	Mo17-chr6:165047577	37.0059	67.9783	0.35249	motif	nometDiff
B73-chr7	545308	A	C	Mo17-chr7:574016	27.1511	68.7827	0.283019	motif	nometDiff
B73-chr7	5573781	T	A	Mo17-chr7:5372046	11.4638	42.0339	0.214286	motif	nometDiff
B73-chr7	5824454	C	G	Mo17-chr7:5625096	3.82126	27.9556	0.120253	motif	nometDiff
B73-chr7	8087452	C	T	Mo17-chr7:7844766	4.02238	20.7153	0.162602	motif	nometDiff
B73-chr7	9258613	T	C	Mo17-chr7:9117151	4.02238	18.503	0.178571	motif	nometDiff
B73-chr7	10853229	A	G	Mo17-chr7:11052547	22.9276	47.4641	0.325714	motif	nometDiff
B73-chr7	11751149	A	G	Mo17-chr7:12010320	3.21791	15.2851	0.173913	motif	nometDiff
B73-chr7	17981459	T	C	Mo17-chr7:18445497	14.2795	37.0059	0.278431	motif	nometDiff
B73-chr7	52774095	A	C	Mo17-chr7:51414237	2.61455	17.8996	0.127451	motif	nometDiff
B73-chr7	103793706	T	G	Mo17-chr7:98718144	9.05036	48.4697	0.157343	motif	nometDiff
B73-chr7	109125972	C	T	Mo17-chr7:104004956	5.83245	20.313	0.223077	motif	nometDiff
B73-chr7	113946510	G	C	Mo17-chr7:109387317	30.369	123.889	0.196871	motif	nometDiff
B73-chr7	123325986	G	A	Mo17-chr7:118009460	224.65	326.215	0.407813	motif	nometDiff
B73-chr7	127095976	C	T	Mo17-chr7:122291276	8.04477	40.0227	0.167364	motif	nometDiff
B73-chr7	134811450	G	C	Mo17-chr7:129594456	6.23469	26.7488	0.189024	motif	nometDiff
B73-chr7	135411412	A	T	Mo17-chr7:130472027	6.03357	27.5533	0.179641	motif	nometDiff
B73-chr7	139329142	G	A	Mo17-chr7:134262310	3.21791	17.2962	0.156863	motif	nometDiff
B73-chr7	142063763	G	A	Mo17-chr7:136689228	16.6929	39.6205	0.296429	motif	nometDiff
B73-chr7	146367581	T	C	Mo17-chr7:140710816	120.269	175.778	0.40625	motif	nometDiff
B73-chr7	147885032	T	G	Mo17-chr7:142255924	22.5253	46.0563	0.328446	motif	nometDiff
B73-chr7	148456789	T	G	Mo17-chr7:142951623	5.83245	38.2126	0.13242	motif	nometDiff
B73-chr7	152720189	T	C	Mo17-chr7:147429824	37.207	80.8499	0.315162	motif	nometDiff
B73-chr7	159992332	T	C	Mo17-chr7:152692235	13.8772	36.6037	0.2749	motif	nometDiff
B73-chr7	166210587	A	C	Mo17-chr7:159135074	40.8272	74.213	0.354895	motif	nometDiff
B73-chr7	169691922	G	C	Mo17-chr7:162572671	8.04477	76.6264	0.0950119	motif	nometDiff
B73-chr7	172867026	G	C	Mo17-chr7:165572988	5.2291	27.5533	0.159509	motif	nometDiff
B73-chr7	179340258	A	G	Mo17-chr7:171859398	9.85484	34.1903	0.223744	motif	nometDiff
B73-chr7	182001362	G	T	Mo17-chr7:174493955	7.84365	29.1623	0.211957	motif	nometDiff
B73-chr8	8712466	G	A	Mo17-chr8:9099517	1.81007	15.8884	0.102273	motif	nometDiff
B73-chr8	13187026	C	G	Mo17-chr8:14072512	35.1958	67.1738	0.343811	motif	nometDiff
B73-chr8	21250340	T	G	Mo17-chr8:22887935	17.2962	51.0843	0.252941	motif	nometDiff
B73-chr8	21250983	A	G	Mo17-chr8:22888553	10.4582	33.1847	0.239631	motif	nometDiff
B73-chr8	21251122	C	T	Mo17-chr8:22888702	11.2627	49.2742	0.186047	motif	nometDiff
B73-chr8	21251190	A	C	Mo17-chr8:22888777	7.64253	33.3858	0.186275	motif	nometDiff
B73-chr8	21743398	C	T	Mo17-chr8:23455566	2.21231	67.576	0.0317003	motif	nometDiff
B73-chr8	22373927	T	C	Mo17-chr8:23838551	38.4138	70.1906	0.353704	motif	nometDiff
B73-chr8	22394761	A	C	Mo17-chr8:23840858	5.63134	31.5757	0.151351	motif	nometDiff
B73-chr8	24722966	A	G	Mo17-chr8:26257205	26.1455	59.129	0.306604	motif	nometDiff
B73-chr8	27048082	G	T	Mo17-chr8:28221090	63.7548	133.744	0.322811	motif	nometDiff
B73-chr8	34108811	T	C	Mo17-chr8:34867797	5.2291	32.7824	0.137566	motif	nometDiff
B73-chr8	38861214	A	T	Mo17-chr8:40332893	3.62014	18.3018	0.165138	motif	nometDiff
B73-chr8	67548403	A	C	Mo17-chr8:67606947	4.62574	22.9276	0.167883	motif	nometDiff
B73-chr8	69584182	G	A	Mo17-chr8:69547683	0.804477	32.9835	0.0238095	motif	nometDiff
B73-chr8	70196977	C	A	Mo17-chr8:70246979	14.6817	33.788	0.302905	motif	nometDiff
B73-chr8	73141332	A	G	Mo17-chr8:72965817	8.447	42.0339	0.167331	motif	nometDiff
B73-chr8	80873047	T	C	Mo17-chr8:81065093	1.81007	12.4694	0.126761	motif	nometDiff
B73-chr8	105497875	C	G	Mo17-chr8:104039412	16.894	72.0006	0.190045	motif	nometDiff
B73-chr8	106914620	C	T	Mo17-chr8:105329555	27.9556	59.3301	0.320276	motif	nometDiff
B73-chr8	106914707	A	G	Mo17-chr8:105329635	12.8716	40.8272	0.2397	motif	nometDiff
B73-chr8	119841772	C	G	Mo17-chr8:118346861	7.64253	28.1567	0.213483	motif	nometDiff
B73-chr8	128133703	A	G	Mo17-chr8:127465121	6.03357	63.5536	0.0867052	motif	nometDiff
B73-chr8	128133781	T	C	Mo17-chr8:127465199	5.02798	35.5981	0.123762	motif	nometDiff
B73-chr8	128396234	T	C	Mo17-chr8:127553165	8.04477	50.2798	0.137931	motif	nometDiff
B73-chr8	132770056	T	C	Mo17-chr8:132192566	17.8996	41.6317	0.300676	motif	nometDiff
B73-chr8	170168656	G	A	Mo17-chr8:169738288	19.5086	57.319	0.253927	motif	nometDiff
B73-chr8	170172389	T	C	Mo17-chr8:169740727	1.40783	17.0951	0.076087	motif	nometDiff
B73-chr8	170291628	T	A	Mo17-chr8:169876026	9.05036	30.9723	0.226131	motif	nometDiff
B73-chr8	171869565	C	T	Mo17-chr8:171921802	44.6484	85.8779	0.342065	motif	nometDiff
B73-chr8	173415583	A	G	Mo17-chr8:173240590	84.47	126.303	0.400763	motif	nometDiff
B73-chr8	173420617	A	G	Mo17-chr8:173245185	65.5648	113.431	0.366292	motif	nometDiff
B73-chr8	173743830	C	T	Mo17-chr8:173619684	3.82126	27.1511	0.123377	motif	nometDiff
B73-chr8	176545173	A	G	Mo17-chr8:176730535	12.0671	52.291	0.1875	motif	nometDiff
B73-chr8	176549036	A	G	Mo17-chr8:176738895	15.2851	138.37	0.0994764	motif	nometDiff
B73-chr8	176652372	T	C	Mo17-chr8:176846736	1.81007	11.866	0.132353	motif	nometDiff
B73-chr8	176653442	C	T	Mo17-chr8:176847929	4.2235	19.7097	0.176471	motif	nometDiff
B73-chr8	178917573	T	C	Mo17-chr8:179242811	42.6373	76.2242	0.358714	motif	nometDiff
B73-chr8	181279298	T	C	Mo17-chr8:181401338	19.5086	61.7436	0.240099	motif	nometDiff
B73-chr8	181281584	C	T	Mo17-chr8:181403571	174.773	234.907	0.426608	motif	nometDiff
B73-chr1	110295300	A	G	Mo17-chr9:1037023	4.2235	21.922	0.161538	motif	nometDiff
B73-chr9	2740248	C	G	Mo17-chr9:1645036	20.9164	45.4529	0.315152	motif	nometDiff
B73-chr9	9491392	A	G	Mo17-chr9:8634123	8.447	23.9332	0.26087	motif	nometDiff
B73-chr9	10934283	T	C	Mo17-chr9:10460193	3.41903	17.6985	0.161905	motif	nometDiff
B73-chr9	10984616	A	G	Mo17-chr9:10526563	8.64812	53.6988	0.13871	motif	nometDiff
B73-chr9	12606353	A	T	Mo17-chr9:12155425	3.41903	31.1735	0.0988372	motif	nometDiff
B73-chr9	12893698	G	A	Mo17-chr9:12442219	24.7377	49.6764	0.332432	motif	nometDiff
B73-chr9	13077315	T	C	Mo17-chr9:12810798	12.2683	31.1735	0.282407	motif	nometDiff
B73-chr9	15025238	G	A	Mo17-chr9:14799985	12.8716	37.8104	0.253968	motif	nometDiff
B73-chr9	15890436	C	G	Mo17-chr9:15694223	4.02238	24.5365	0.140845	motif	nometDiff
B73-chr9	17957863	A	G	Mo17-chr9:17396777	11.6649	37.6093	0.236735	motif	nometDiff
B73-chr9	18118933	T	C	Mo17-chr9:17540891	7.84365	71.5984	0.0987342	motif	nometDiff
B73-chr9	22475561	G	C	Mo17-chr9:21883901	31.3746	71.1962	0.305882	motif	nometDiff
B73-chr9	22521361	T	A	Mo17-chr9:21895224	58.5257	112.426	0.342353	motif	nometDiff
B73-chr9	22550003	G	A	Mo17-chr9:21895458	33.9891	85.6768	0.284034	motif	nometDiff
B73-chr9	22727346	G	A	Mo17-chr9:22208912	64.7604	124.091	0.342918	motif	nometDiff
B73-chr9	25039659	G	C	Mo17-chr9:24534437	8.447	25.5421	0.248521	motif	nometDiff
B73-chr9	34369083	C	T	Mo17-chr9:33493762	7.03917	24.3354	0.224359	motif	nometDiff
B73-chr9	66549771	G	C	Mo17-chr9:65048259	91.107	204.94	0.307745	motif	nometDiff
B73-chr9	85817973	T	C	Mo17-chr9:84056743	4.42462	21.922	0.167939	motif	nometDiff
B73-chr9	89469005	T	G	Mo17-chr9:87754090	3.21791	50.2798	0.0601504	motif	nometDiff
B73-chr9	98041993	T	A	Mo17-chr9:96602479	23.9332	72.2018	0.248954	motif	nometDiff
B73-chr9	107450535	T	C	Mo17-chr9:106764156	29.3634	55.3078	0.346793	motif	nometDiff
B73-chr9	107819749	A	C	Mo17-chr9:107216748	7.84365	36.8048	0.175676	motif	nometDiff
B73-chr9	108290923	T	C	Mo17-chr9:107819633	6.03357	39.8216	0.131579	motif	nometDiff
B73-chr9	108291000	G	A	Mo17-chr9:107819710	6.43581	35.397	0.153846	motif	nometDiff
B73-chr9	110318804	A	C	Mo17-chr9:109926580	5.02798	24.7377	0.168919	motif	nometDiff
B73-chr9	110318917	T	C	Mo17-chr9:109926693	6.43581	24.1343	0.210526	motif	nometDiff
B73-chr9	115051877	C	T	Mo17-chr9:115014518	25.341	55.3078	0.314214	motif	nometDiff
B73-chr9	115061426	G	A	Mo17-chr9:115020181	26.95	83.0622	0.244973	motif	nometDiff
B73-chr9	116421968	A	C	Mo17-chr9:116174248	11.2627	40.6261	0.217054	motif	nometDiff
B73-chr9	118352489	T	C	Mo17-chr9:118278592	50.8831	90.3025	0.360399	motif	nometDiff
B73-chr9	120192775	T	G	Mo17-chr9:120133589	3.41903	20.7153	0.141667	motif	nometDiff
B73-chr9	124068014	T	G	Mo17-chr9:124197152	2.81567	13.475	0.17284	motif	nometDiff
B73-chr9	128904835	A	G	Mo17-chr9:128658953	2.21231	13.475	0.141026	motif	nometDiff
B73-chr9	133634393	C	G	Mo17-chr9:133808932	5.83245	22.1231	0.208633	motif	nometDiff
B73-chr9	142474144	T	G	Mo17-chr9:142206476	10.4582	28.5589	0.268041	motif	nometDiff
B73-chr9	145816820	T	C	Mo17-chr9:145651888	25.1399	100.962	0.199362	motif	nometDiff
B73-chr9	145975198	C	T	Mo17-chr9:145795958	19.3074	57.7212	0.250653	motif	nometDiff
B73-chr9	150825708	G	A	Mo17-chr9:150645220	14.0783	36.2014	0.28	motif	nometDiff
B73-chr9	151015623	C	A	Mo17-chr9:150843303	18.3018	47.8664	0.276596	motif	nometDiff
B73-chr9	152442005	T	C	Mo17-chr9:153231898	22.7265	51.2854	0.307065	motif	nometDiff
B73-chr9	154066871	A	G	Mo17-chr9:155156126	15.0839	42.0339	0.264085	motif	nometDiff
B73-chr9	155708007	G	A	Mo17-chr9:156897331	10.056	29.5645	0.253807	motif	nometDiff
B73-chr9	157299508	C	T	Mo17-chr9:158670477	3.41903	126.303	0.0263566	motif	nometDiff
B73-chr9	157299604	G	A	Mo17-chr9:158670554	3.62014	79.0398	0.0437956	motif	nometDiff
B73-chr9	157710712	C	G	Mo17-chr9:159214146	28.76	84.8723	0.253097	motif	nometDiff
B73-chr9	157717406	G	C	Mo17-chr9:159287414	39.4194	76.8275	0.3391	motif	nometDiff
B73-chr9	158055908	G	A	Mo17-chr9:159799016	4.02238	19.9108	0.168067	motif	nometDiff
B73-chr9	162072175	A	G	Mo17-chr9:163983738	13.2739	88.0902	0.130952	motif	nometDiff
B73-chr10	4066894	A	G	Mo17-chr10:4661453	5.43022	43.2406	0.11157	motif	nometDiff
B73-chr10	4170959	T	C	Mo17-chr10:4806298	15.4862	42.0339	0.269231	motif	nometDiff
B73-chr10	4353102	A	G	Mo17-chr10:4970947	19.3074	56.9167	0.253298	motif	nometDiff
B73-chr10	5664034	C	T	Mo17-chr10:6269184	16.6929	44.6484	0.272131	motif	nometDiff
B73-chr10	5979309	T	C	Mo17-chr10:6563706	26.1455	57.5201	0.3125	motif	nometDiff
B73-chr10	8537869	C	T	Mo17-chr10:8400139	13.475	38.0115	0.261719	motif	nometDiff
B73-chr10	10258042	T	C	Mo17-chr10:10562388	1.0056	10.8604	0.0847458	motif	nometDiff
B73-chr10	10413623	G	A	Mo17-chr10:10660435	5.83245	21.1175	0.216418	motif	nometDiff
B73-chr10	31553088	G	A	Mo17-chr10:30792716	18.1007	116.85	0.134128	motif	nometDiff
B73-chr10	72140597	T	C	Mo17-chr10:69672751	1.0056	25.5421	0.0378788	motif	nometDiff
B73-chr10	75549748	A	C	Mo17-chr10:72614928	2.41343	13.6761	0.15	motif	nometDiff
B73-chr10	78180760	C	A	Mo17-chr10:75067147	5.63134	21.922	0.20438	motif	nometDiff
B73-chr10	87382889	T	C	Mo17-chr10:84137503	3.82126	17.8996	0.175926	motif	nometDiff
B73-chr10	104946639	A	G	Mo17-chr10:102080274	4.2235	28.1567	0.130435	motif	nometDiff
B73-chr5	36017704	G	A	Mo17-chr10:102725857	5.02798	68.7827	0.0681199	motif	nometDiff
B73-chr10	108705103	T	G	Mo17-chr10:105738788	89.2969	134.75	0.398564	motif	nometDiff
B73-chr10	114252579	T	C	Mo17-chr10:111431649	2.01119	14.4806	0.121951	motif	nometDiff
B73-chr3	5363386	T	C	Mo17-chr10:112345550	1.60895	11.2627	0.125	motif	nometDiff
B73-chr10	115564870	C	G	Mo17-chr10:112384574	17.6985	48.6708	0.266667	motif	nometDiff
B73-chr10	115564961	C	T	Mo17-chr10:112384672	11.2627	32.5813	0.256881	motif	nometDiff
B73-chr10	116807863	T	C	Mo17-chr10:113360743	1.20671	10.6593	0.101695	motif	nometDiff
B73-chr10	118635778	T	C	Mo17-chr10:115296098	2.61455	19.7097	0.117117	motif	nometDiff
B73-chr10	121678028	C	G	Mo17-chr10:118170187	1.0056	25.1399	0.0384615	motif	nometDiff
B73-chr10	123553611	C	T	Mo17-chr10:119895627	6.23469	21.3186	0.226277	motif	nometDiff
B73-chr10	124893619	C	G	Mo17-chr10:121404626	47.4641	88.8947	0.348083	motif	nometDiff
B73-chr10	127295832	T	C	Mo17-chr10:124051354	14.8828	34.1903	0.303279	motif	nometDiff
B73-chr10	129880779	G	T	Mo17-chr10:126817689	231.287	381.121	0.377668	motif	nometDiff
B73-chr10	134317777	C	G	Mo17-chr10:131663446	6.63693	36.0003	0.15566	motif	nometDiff
B73-chr10	134317977	T	G	Mo17-chr10:131663647	10.6593	33.3858	0.242009	motif	nometDiff
B73-chr10	137214744	A	G	Mo17-chr10:134534816	11.2627	39.4194	0.222222	motif	nometDiff
B73-chr10	137683030	A	C	Mo17-chr10:134992181	3.21791	41.8328	0.0714286	motif	nometDiff
B73-chr10	138639257	G	A	Mo17-chr10:135745823	1.40783	25.5421	0.0522388	motif	nometDiff
B73-chr10	138642576	C	G	Mo17-chr10:135747877	6.43581	45.654	0.123552	motif	nometDiff
B73-chr10	139448131	T	C	Mo17-chr10:136665824	12.4694	38.816	0.243137	motif	nometDiff
B73-chr10	141179935	C	T	Mo17-chr10:138138580	21.7209	57.1178	0.27551	motif	nometDiff
B73-chr10	141334658	G	T	Mo17-chr10:138276034	41.6317	75.0174	0.356897	motif	nometDiff
B73-chr10	142076891	A	T	Mo17-chr10:138906409	10.056	38.2126	0.208333	motif	nometDiff
B73-chr10	142077000	T	G	Mo17-chr10:138906541	11.6649	60.738	0.161111	motif	nometDiff
B73-chr10	143182885	T	C	Mo17-chr10:140102951	3.01679	15.6873	0.16129	motif	nometDiff
B73-chr10	146855375	T	C	Mo17-chr10:143521619	28.76	83.0622	0.257194	motif	nometDiff
B73-chr10	148411241	A	G	Mo17-chr10:145131913	70.7939	122.683	0.365904	motif	nometDiff
B73-chr10	149381224	G	C	Mo17-chr10:145983310	5.02798	18.7041	0.211864	motif	nometDiff
B73-chr10	149382412	C	T	Mo17-chr10:145985087	24.3354	53.4977	0.312661	motif	nometDiff
B73-chr10	149388110	G	A	Mo17-chr10:145990402	11.6649	104.381	0.10052	motif	nometDiff
B73-chr10	149426297	T	A	Mo17-chr10:146070814	12.0671	33.3858	0.265487	motif	nometDiff
B73-chr10	150075762	G	A	Mo17-chr10:146574753	32.1791	133.543	0.194175	motif	nometDiff
B73-chr1	495263	G	A	Mo17-chr1:834425	10.6593	0.201119	0.981481	nomotif	metDiff
B73-chr1	6586536	A	G	Mo17-chr1:200812951	34.7936	8.84924	0.797235	nomotif	metDiff
B73-chr1	8178565	C	T	Mo17-chr1:8898740	10.056	0.201119	0.980392	nomotif	metDiff
B73-chr1	19644995	C	T	Mo17-chr1:21168101	11.6649	0.402238	0.966667	nomotif	metDiff
B73-chr1	19645071	T	C	Mo17-chr1:21168177	13.6761	0.603357	0.957746	nomotif	metDiff
B73-chr1	19839548	A	G	Mo17-chr9:76313716	8.84924	0.402238	0.956522	nomotif	metDiff
B73-chr1	32731651	G	A	Mo17-chr1:34861742	62.7492	5.02798	0.925816	nomotif	metDiff
B73-chr1	32731741	G	A	Mo17-chr1:34861777	57.9223	0.603357	0.989691	nomotif	metDiff
B73-chr1	44282284	C	T	Mo17-chr1:46237686	7.84365	0.201119	0.975	nomotif	metDiff
B73-chr1	48492018	T	G	Mo17-chr1:50497713	17.4974	3.82126	0.820755	nomotif	metDiff
B73-chr1	49061329	A	G	Mo17-chr10:96727341	11.4638	0.402238	0.966102	nomotif	metDiff
B73-chr1	53897176	C	G	Mo17-chr1:56126759	11.2627	1.81007	0.861538	nomotif	metDiff
B73-chr1	54392797	G	A	Mo17-chr9:40253702	8.64812	0.402238	0.955556	nomotif	metDiff
B73-chr1	59424341	C	T	Mo17-chr1:61561915	14.4806	0.402238	0.972973	nomotif	metDiff
B73-chr1	59424427	G	T	Mo17-chr1:61562005	10.056	0.603357	0.943396	nomotif	metDiff
B73-chr1	62082899	T	C	Mo17-chr1:64243317	20.1119	0.201119	0.990099	nomotif	metDiff
B73-chr1	62082983	C	T	Mo17-chr1:64243401	25.1399	0.603357	0.976562	nomotif	metDiff
B73-chr1	62195062	A	T	Mo17-chr6:62842251	13.0727	1.0056	0.928571	nomotif	metDiff
B73-chr1	64498899	C	G	Mo17-chr1:66942754	18.9052	2.81567	0.87037	nomotif	metDiff
B73-chr1	65046008	C	T	Mo17-chr1:67394213	19.1063	0.804477	0.959596	nomotif	metDiff
B73-chr1	65284920	T	C	Mo17-chr1:67612913	46.6596	0.804477	0.983051	nomotif	metDiff
B73-chr1	65285078	G	A	Mo17-chr1:67613071	69.5872	0.804477	0.988571	nomotif	metDiff
B73-chr1	70378003	C	T	Mo17-chr1:72507224	8.84924	0.804477	0.916667	nomotif	metDiff
B73-chr1	70556168	G	A	Mo17-chr1:72636393	24.9388	1.40783	0.946565	nomotif	metDiff
B73-chr1	70556284	G	A	Mo17-chr1:72636512	15.0839	0.603357	0.961538	nomotif	metDiff
B73-chr1	77051091	G	C	Mo17-chr1:78550250	22.7265	1.20671	0.94958	nomotif	metDiff
B73-chr1	77051428	C	T	Mo17-chr1:78550587	19.7097	1.81007	0.915888	nomotif	metDiff
B73-chr1	77965118	C	T	Mo17-chr1:79587119	18.1007	2.81567	0.865385	nomotif	metDiff
B73-chr1	83429753	C	T	Mo17-chr1:84815587	17.6985	1.0056	0.946237	nomotif	metDiff
B73-chr1	87988939	G	A	Mo17-chr1:89338976	15.0839	0.603357	0.961538	nomotif	metDiff
B73-chr1	99462275	G	C	Mo17-chr1:100268560	8.447	0.402238	0.954545	nomotif	metDiff
B73-chr1	109528751	C	T	Mo17-chr1:110369074	19.1063	0.201119	0.989583	nomotif	metDiff
B73-chr1	110401380	A	G	Mo17-chr1:111081279	9.05036	0.201119	0.978261	nomotif	metDiff
B73-chr1	110401458	C	A	Mo17-chr1:111081357	8.84924	0.201119	0.977778	nomotif	metDiff
B73-chr1	112134323	G	A	Mo17-chr1:112728793	39.6205	0.402238	0.98995	nomotif	metDiff
B73-chr1	112147008	T	C	Mo17-chr1:112729588	9.25148	1.0056	0.901961	nomotif	metDiff
B73-chr1	142504759	T	G	Mo17-chr1:142299081	17.4974	1.0056	0.945652	nomotif	metDiff
B73-chr1	142504869	A	G	Mo17-chr1:142299191	16.6929	0.804477	0.954023	nomotif	metDiff
B73-chr1	145189919	T	A	Mo17-chr1:144972410	24.9388	1.40783	0.946565	nomotif	metDiff
B73-chr1	147726531	C	T	Mo17-chr1:147247840	13.475	0.201119	0.985294	nomotif	metDiff
B73-chr1	150386937	A	G	Mo17-chr1:149699324	18.7041	0.402238	0.978947	nomotif	metDiff
B73-chr1	154702280	C	T	Mo17-chr1:153801266	8.04477	0.603357	0.930233	nomotif	metDiff
B73-chr1	164274753	G	C	Mo17-chr1:162785751	12.6705	1.20671	0.913043	nomotif	metDiff
B73-chr1	164511496	T	C	Mo17-chr1:163044874	9.05036	0.603357	0.9375	nomotif	metDiff
B73-chr1	169319967	G	C	Mo17-chr1:168928572	9.05036	0.804477	0.918367	nomotif	metDiff
B73-chr1	173815281	C	T	Mo17-chr9:24614499	12.4694	2.21231	0.849315	nomotif	metDiff
B73-chr1	177336203	G	C	Mo17-chr1:177181134	12.2683	0.201119	0.983871	nomotif	metDiff
B73-chr1	187910980	C	T	Mo17-chr1:187530507	10.8604	0.804477	0.931034	nomotif	metDiff
B73-chr1	189149977	C	G	Mo17-chr1:188654655	11.0616	0.402238	0.964912	nomotif	metDiff
B73-chr1	193148876	G	T	Mo17-chr1:190997995	66.5704	32.7824	0.67004	nomotif	metDiff
B73-chr1	195610435	G	C	Mo17-chr1:193410240	12.4694	1.81007	0.873239	nomotif	metDiff
B73-chr1	201548066	G	A	Mo17-chr1:199879588	29.1623	1.0056	0.966667	nomotif	metDiff
B73-chr1	201696779	C	T	Mo17-chr1:199981630	10.4582	0.201119	0.981132	nomotif	metDiff
B73-chr1	201697140	A	C	Mo17-chr1:199981971	14.2795	0.603357	0.959459	nomotif	metDiff
B73-chr1	201697287	C	T	Mo17-chr1:199982118	8.84924	0.804477	0.916667	nomotif	metDiff
B73-chr1	202321835	G	A	Mo17-chr1:200642918	9.25148	0.201119	0.978723	nomotif	metDiff
B73-chr1	205016951	G	A	Mo17-chr1:203167237	13.0727	0.804477	0.942029	nomotif	metDiff
B73-chr1	206910495	T	C	Mo17-chr1:204946802	9.85484	0.603357	0.942308	nomotif	metDiff
B73-chr1	206910571	G	A	Mo17-chr1:204946879	8.64812	0.804477	0.914894	nomotif	metDiff
B73-chr1	209101422	C	G	Mo17-chr1:231557263	16.894	0.603357	0.965517	nomotif	metDiff
B73-chr1	211942519	A	G	Mo17-chr1:209670528	14.6817	0.402238	0.973333	nomotif	metDiff
B73-chr1	211945524	T	C	Mo17-chr1:209674615	15.8884	0.402238	0.975309	nomotif	metDiff
B73-chr1	214339976	T	C	Mo17-chr1:212465769	9.85484	0.603357	0.942308	nomotif	metDiff
B73-chr1	216355300	G	C	Mo17-chr1:214414916	30.9723	6.43581	0.827957	nomotif	metDiff
B73-chr1	227589482	T	C	Mo17-chr1:225768298	19.7097	0.402238	0.98	nomotif	metDiff
B73-chr1	235020094	C	G	Mo17-chr1:233206617	14.0783	0.603357	0.958904	nomotif	metDiff
B73-chr1	248075486	G	A	Mo17-chr1:246358676	14.2795	0.804477	0.946667	nomotif	metDiff
B73-chr1	248075569	C	T	Mo17-chr1:246358759	10.6593	1.20671	0.898305	nomotif	metDiff
B73-chr1	252058908	G	T	Mo17-chr1:250031161	14.0783	0.804477	0.945946	nomotif	metDiff
B73-chr1	254742580	C	T	Mo17-chr1:252727880	48.0675	0.804477	0.983539	nomotif	metDiff
B73-chr1	257915781	A	T	Mo17-chr1:255594678	23.3298	2.41343	0.90625	nomotif	metDiff
B73-chr1	258169196	T	C	Mo17-chr1:255901234	22.3242	0.402238	0.982301	nomotif	metDiff
B73-chr1	258993982	T	C	Mo17-chr1:256868661	37.0059	3.21791	0.92	nomotif	metDiff
B73-chr1	264508003	A	G	Mo17-chr1:262286400	18.1007	0.402238	0.978261	nomotif	metDiff
B73-chr1	265454748	C	A	Mo17-chr1:263088065	23.9332	3.01679	0.88806	nomotif	metDiff
B73-chr1	267385164	T	C	Mo17-chr1:264921127	20.313	0.201119	0.990196	nomotif	metDiff
B73-chr1	267385256	G	A	Mo17-chr1:264921599	26.1455	0.603357	0.977444	nomotif	metDiff
B73-chr1	269692601	G	A	Mo17-chr1:267371643	13.0727	1.0056	0.928571	nomotif	metDiff
B73-chr1	273000278	A	G	Mo17-chr1:270585230	14.8828	0.402238	0.973684	nomotif	metDiff
B73-chr1	277258011	C	T	Mo17-chr1:274878516	13.8772	1.0056	0.932432	nomotif	metDiff
B73-chr1	279735358	T	G	Mo17-chr1:277409277	33.5869	1.81007	0.948864	nomotif	metDiff
B73-chr1	280054133	A	G	Mo17-chr1:277727499	15.2851	0.603357	0.962025	nomotif	metDiff
B73-chr1	280054209	G	A	Mo17-chr1:277727583	13.8772	1.0056	0.932432	nomotif	metDiff
B73-chr1	282031454	A	G	Mo17-chr1:279477423	8.04477	0.402238	0.952381	nomotif	metDiff
B73-chr1	286022194	C	T	Mo17-chr1:283482023	19.1063	0.201119	0.989583	nomotif	metDiff
B73-chr1	288705946	G	A	Mo17-chr1:286585187	44.0451	0.804477	0.982063	nomotif	metDiff
B73-chr1	288706021	C	T	Mo17-chr1:286585262	37.207	0.201119	0.994624	nomotif	metDiff
B73-chr1	289288203	G	T	Mo17-chr1:287232426	67.1738	3.01679	0.95702	nomotif	metDiff
B73-chr1	289288312	C	T	Mo17-chr1:287232531	47.8664	2.01119	0.959677	nomotif	metDiff
B73-chr1	291890620	A	C	Mo17-chr1:289605432	45.8552	0.804477	0.982759	nomotif	metDiff
B73-chr1	293318818	C	T	Mo17-chr1:291226491	40.8272	0.201119	0.995098	nomotif	metDiff
B73-chr1	296212998	C	T	Mo17-chr1:293435068	13.6761	0.201119	0.985507	nomotif	metDiff
B73-chr1	296256014	A	C	Mo17-chr1:293498953	80.0454	4.42462	0.947619	nomotif	metDiff
B73-chr1	296820552	C	T	Mo17-chr1:294123373	41.0283	4.02238	0.910714	nomotif	metDiff
B73-chr1	298197122	C	T	Mo17-chr4:37268676	11.4638	1.0056	0.919355	nomotif	metDiff
B73-chr1	301897165	A	G	Mo17-chr1:299733988	20.7153	0.402238	0.980952	nomotif	metDiff
B73-chr1	301897248	C	G	Mo17-chr1:299734071	21.1175	0.603357	0.972222	nomotif	metDiff
B73-chr1	303702938	C	T	Mo17-chr1:301214271	19.1063	1.20671	0.940594	nomotif	metDiff
B73-chr2	1190423	A	G	Mo17-chr2:816173	22.3242	0.804477	0.965217	nomotif	metDiff
B73-chr2	1190513	C	A	Mo17-chr2:816459	23.1287	0.402238	0.982906	nomotif	metDiff
B73-chr2	2400836	A	T	Mo17-chr2:2220390	23.1287	4.2235	0.845588	nomotif	metDiff
B73-chr2	2478950	G	A	Mo17-chr2:2263270	12.2683	1.81007	0.871429	nomotif	metDiff
B73-chr2	7156356	T	C	Mo17-chr2:6998944	26.3466	3.01679	0.89726	nomotif	metDiff
B73-chr2	10039422	C	A	Mo17-chr2:10020243	10.6593	1.0056	0.913793	nomotif	metDiff
B73-chr2	10854294	T	C	Mo17-chr2:10378659	27.5533	1.0056	0.964789	nomotif	metDiff
B73-chr2	15455489	C	T	Mo17-chr2:15614369	43.2406	1.0056	0.977273	nomotif	metDiff
B73-chr2	18523241	T	C	Mo17-chr8:73787277	14.6817	1.81007	0.890244	nomotif	metDiff
B73-chr2	29459274	G	A	Mo17-chr2:30467139	40.8272	1.81007	0.957547	nomotif	metDiff
B73-chr2	36001179	C	A	Mo17-chr2:36774201	12.4694	0.201119	0.984127	nomotif	metDiff
B73-chr2	36001265	C	T	Mo17-chr2:36774287	8.84924	0.603357	0.93617	nomotif	metDiff
B73-chr2	36124902	C	G	Mo17-chr2:36884778	17.4974	2.21231	0.887755	nomotif	metDiff
B73-chr2	42242066	T	A	Mo17-chr2:43315487	17.0951	0.201119	0.988372	nomotif	metDiff
B73-chr2	44587928	A	G	Mo17-chr6:135473462	9.85484	0.402238	0.960784	nomotif	metDiff
B73-chr2	45566497	C	A	Mo17-chr2:46477742	23.5309	1.40783	0.943548	nomotif	metDiff
B73-chr2	52446994	G	A	Mo17-chr2:53688975	12.4694	0.804477	0.939394	nomotif	metDiff
B73-chr2	52447103	T	C	Mo17-chr2:53689085	10.6593	0.603357	0.946429	nomotif	metDiff
B73-chr2	54478187	G	T	Mo17-chr2:55466782	31.7768	1.40783	0.957576	nomotif	metDiff
B73-chr2	55717738	A	G	Mo17-chr2:56670668	27.5533	2.01119	0.931973	nomotif	metDiff
B73-chr2	58677251	G	A	Mo17-chr2:59466068	9.4526	0.402238	0.959184	nomotif	metDiff
B73-chr2	59432539	C	A	Mo17-chr8:95638772	19.7097	1.40783	0.933333	nomotif	metDiff
B73-chr2	59749256	T	C	Mo17-chr2:60339664	12.4694	0.201119	0.984127	nomotif	metDiff
B73-chr2	59749368	G	A	Mo17-chr2:60339776	12.8716	0.201119	0.984615	nomotif	metDiff
B73-chr2	65426809	C	T	Mo17-chr2:65623285	9.85484	0.402238	0.960784	nomotif	metDiff
B73-chr2	65613619	G	A	Mo17-chr2:65764721	15.0839	0.603357	0.961538	nomotif	metDiff
B73-chr2	74754365	A	G	Mo17-chr2:74962742	14.8828	0.201119	0.986667	nomotif	metDiff
B73-chr2	88478735	G	A	Mo17-chr2:88913427	10.8604	1.0056	0.915254	nomotif	metDiff
B73-chr2	100462957	G	C	Mo17-chr2:101060473	11.6649	1.81007	0.865672	nomotif	metDiff
B73-chr2	100807833	G	C	Mo17-chr2:100733279	50.682	1.40783	0.972973	nomotif	metDiff
B73-chr2	100807929	T	C	Mo17-chr2:100733183	30.7712	1.0056	0.968354	nomotif	metDiff
B73-chr2	102247113	G	A	Mo17-chr2:102712166	20.7153	0.402238	0.980952	nomotif	metDiff
B73-chr2	107333867	G	A	Mo17-chr2:108009589	26.1455	0.603357	0.977444	nomotif	metDiff
B73-chr2	113364632	G	A	Mo17-chr2:113913643	11.866	0.201119	0.983333	nomotif	metDiff
B73-chr2	113364710	G	C	Mo17-chr2:113913721	14.6817	0.603357	0.960526	nomotif	metDiff
B73-chr2	114396293	T	C	Mo17-chr5:204580532	10.2571	0.603357	0.944444	nomotif	metDiff
B73-chr2	114903344	T	C	Mo17-chr2:115605420	118.66	0.402238	0.996622	nomotif	metDiff
B73-chr2	114903437	T	C	Mo17-chr2:115605513	103.174	1.60895	0.984645	nomotif	metDiff
B73-chr2	114903531	C	T	Mo17-chr2:115605607	67.3749	0.402238	0.994065	nomotif	metDiff
B73-chr2	116905896	G	A	Mo17-chr2:118114191	9.25148	0.201119	0.978723	nomotif	metDiff
B73-chr2	116905990	G	A	Mo17-chr2:118114285	7.24029	0.201119	0.972973	nomotif	metDiff
B73-chr2	122047260	T	C	Mo17-chr2:123129743	11.6649	1.81007	0.865672	nomotif	metDiff
B73-chr2	147702603	T	G	Mo17-chr2:149079758	11.4638	0.402238	0.966102	nomotif	metDiff
B73-chr2	157605913	C	T	Mo17-chr3:58294078	14.2795	1.20671	0.922078	nomotif	metDiff
B73-chr2	157608927	T	C	Mo17-chr6:135472788	9.4526	1.20671	0.886792	nomotif	metDiff
B73-chr2	171979527	A	G	Mo17-chr2:172614113	15.0839	0.804477	0.949367	nomotif	metDiff
B73-chr2	174557340	A	G	Mo17-chr7:129092774	14.6817	0.603357	0.960526	nomotif	metDiff
B73-chr2	191380358	C	A	Mo17-chr2:191796769	11.866	0.402238	0.967213	nomotif	metDiff
B73-chr2	193304805	G	A	Mo17-chr7:138326551	60.9391	0.402238	0.993443	nomotif	metDiff
B73-chr2	196913855	C	G	Mo17-chr2:196210691	34.9947	2.61455	0.930481	nomotif	metDiff
B73-chr2	196913969	G	A	Mo17-chr2:196210805	26.95	2.01119	0.930556	nomotif	metDiff
B73-chr2	196959460	T	C	Mo17-chr2:196219745	7.24029	0.201119	0.972973	nomotif	metDiff
B73-chr2	197466244	C	T	Mo17-chr2:196655657	14.2795	0.603357	0.959459	nomotif	metDiff
B73-chr2	200484126	G	T	Mo17-chr2:199582763	11.866	0.402238	0.967213	nomotif	metDiff
B73-chr2	202952477	G	A	Mo17-chr2:202017101	38.816	1.20671	0.969849	nomotif	metDiff
B73-chr2	203743706	A	G	Mo17-chr2:202680736	27.3522	7.24029	0.790698	nomotif	metDiff
B73-chr2	207412902	A	G	Mo17-chr2:205759842	13.2739	2.41343	0.846154	nomotif	metDiff
B73-chr2	213094506	G	A	Mo17-chr2:211527323	29.9668	2.01119	0.937107	nomotif	metDiff
B73-chr2	215573168	T	C	Mo17-chr2:213883917	12.8716	1.0056	0.927536	nomotif	metDiff
B73-chr2	216354603	C	T	Mo17-chr2:214850899	46.6596	1.81007	0.962656	nomotif	metDiff
B73-chr2	220398340	A	T	Mo17-chr5:198091279	26.1455	0.201119	0.992366	nomotif	metDiff
B73-chr2	220426584	G	C	Mo17-chr2:219467558	64.5592	5.63134	0.919771	nomotif	metDiff
B73-chr2	223805964	G	C	Mo17-chr2:222631964	17.2962	2.81567	0.86	nomotif	metDiff
B73-chr2	226672612	A	C	Mo17-chr9:141339602	7.24029	0.402238	0.947368	nomotif	metDiff
B73-chr2	227892008	C	A	Mo17-chr9:132942528	47.6652	0.603357	0.9875	nomotif	metDiff
B73-chr2	231974993	G	T	Mo17-chr2:231584725	31.5757	2.21231	0.934524	nomotif	metDiff
B73-chr3	1695704	C	G	Mo17-chr3:1774296	14.0783	0.201119	0.985915	nomotif	metDiff
B73-chr3	1695781	T	C	Mo17-chr3:1774373	12.0671	0.201119	0.983607	nomotif	metDiff
B73-chr3	3459503	G	A	Mo17-chr3:4101910	27.9556	0.804477	0.972028	nomotif	metDiff
B73-chr3	5296688	G	T	Mo17-chr3:5650210	59.129	10.2571	0.852174	nomotif	metDiff
B73-chr3	8916661	G	A	Mo17-chr3:9432211	11.4638	2.01119	0.850746	nomotif	metDiff
B73-chr3	15271469	C	T	Mo17-chr3:16142879	22.1231	1.0056	0.956522	nomotif	metDiff
B73-chr3	15289040	T	C	Mo17-chr3:16160411	16.894	2.41343	0.875	nomotif	metDiff
B73-chr3	15392284	A	G	Mo17-chr3:16229825	9.65372	0.804477	0.923077	nomotif	metDiff
B73-chr3	19962628	C	T	Mo17-chr8:14822692	66.9727	1.0056	0.985207	nomotif	metDiff
B73-chr3	20215848	T	C	Mo17-chr3:20863422	9.05036	0.603357	0.9375	nomotif	metDiff
B73-chr3	20328558	T	C	Mo17-chr3:21000670	21.1175	0.603357	0.972222	nomotif	metDiff
B73-chr3	29801294	C	T	Mo17-chr3:30886756	21.7209	0.201119	0.990826	nomotif	metDiff
B73-chr3	29801402	C	A	Mo17-chr3:30886864	12.8716	1.0056	0.927536	nomotif	metDiff
B73-chr3	36110191	G	A	Mo17-chr3:37207863	40.8272	3.01679	0.931193	nomotif	metDiff
B73-chr3	46175896	C	T	Mo17-chr3:47499819	19.5086	0.402238	0.979798	nomotif	metDiff
B73-chr3	51313434	A	G	Mo17-chr3:52628261	9.05036	0.402238	0.957447	nomotif	metDiff
B73-chr3	55871068	T	C	Mo17-chr3:57666766	24.9388	1.0056	0.96124	nomotif	metDiff
B73-chr3	59418523	C	G	Mo17-chr3:61463770	35.7992	0.804477	0.978022	nomotif	metDiff
B73-chr3	59418641	G	T	Mo17-chr3:61463888	71.5984	0.201119	0.997199	nomotif	metDiff
B73-chr3	63820940	C	A	Mo17-chr3:65979235	8.84924	0.402238	0.956522	nomotif	metDiff
B73-chr3	68828864	G	A	Mo17-chr3:200795952	10.056	0.804477	0.925926	nomotif	metDiff
B73-chr3	95541752	T	C	Mo17-chr3:96510016	42.8384	0.804477	0.981567	nomotif	metDiff
B73-chr3	95541852	A	C	Mo17-chr3:96510116	49.0731	1.0056	0.97992	nomotif	metDiff
B73-chr3	98619960	T	C	Mo17-chr3:99664412	41.6317	0.402238	0.990431	nomotif	metDiff
B73-chr3	108189519	C	T	Mo17-chr3:109433610	23.5309	0.402238	0.983193	nomotif	metDiff
B73-chr3	112449616	T	C	Mo17-chr3:113652449	12.8716	0.804477	0.941176	nomotif	metDiff
B73-chr3	114553410	T	C	Mo17-chr1:173503795	8.04477	0.603357	0.930233	nomotif	metDiff
B73-chr3	118680233	T	C	Mo17-chr3:120203790	13.6761	1.20671	0.918919	nomotif	metDiff
B73-chr3	119591067	G	A	Mo17-chr3:121037107	16.0895	0.402238	0.97561	nomotif	metDiff
B73-chr3	122456714	T	C	Mo17-chr3:123763791	9.25148	0.603357	0.938776	nomotif	metDiff
B73-chr3	122456816	G	C	Mo17-chr3:123763893	13.2739	0.402238	0.970588	nomotif	metDiff
B73-chr3	122456916	C	T	Mo17-chr3:123763993	10.056	0.402238	0.961538	nomotif	metDiff
B73-chr3	127123351	G	A	Mo17-chr3:128461702	21.3186	0.804477	0.963636	nomotif	metDiff
B73-chr3	134499412	T	G	Mo17-chr3:136373949	17.8996	1.0056	0.946809	nomotif	metDiff
B73-chr3	134499493	T	C	Mo17-chr3:136374030	13.475	0.201119	0.985294	nomotif	metDiff
B73-chr3	137226745	T	C	Mo17-chr3:139812484	31.3746	0.804477	0.975	nomotif	metDiff
B73-chr3	137226934	T	A	Mo17-chr3:139824119	17.2962	0.804477	0.955556	nomotif	metDiff
B73-chr3	143156733	T	C	Mo17-chr3:145523072	13.475	1.20671	0.917808	nomotif	metDiff
B73-chr3	143156813	G	A	Mo17-chr3:145523157	13.0727	0.201119	0.984848	nomotif	metDiff
B73-chr3	143157123	G	A	Mo17-chr3:145523523	9.85484	0.603357	0.942308	nomotif	metDiff
B73-chr3	144008366	G	C	Mo17-chr3:146192468	13.6761	0.603357	0.957746	nomotif	metDiff
B73-chr3	148176464	T	C	Mo17-chr1:90183342	16.2906	0.603357	0.964286	nomotif	metDiff
B73-chr3	149700963	G	A	Mo17-chr3:152360687	21.7209	0.201119	0.990826	nomotif	metDiff
B73-chr3	154274166	C	T	Mo17-chr3:156344262	29.9668	5.83245	0.837079	nomotif	metDiff
B73-chr3	157684524	A	G	Mo17-chr3:159474457	28.1567	1.20671	0.958904	nomotif	metDiff
B73-chr3	157684627	G	A	Mo17-chr3:159474560	14.8828	1.60895	0.902439	nomotif	metDiff
B73-chr3	162579600	A	G	Mo17-chr3:164481890	53.4977	1.20671	0.977941	nomotif	metDiff
B73-chr3	162579691	C	T	Mo17-chr3:164481981	27.5533	1.81007	0.938356	nomotif	metDiff
B73-chr3	179258921	C	T	Mo17-chr3:179181773	14.6817	3.41903	0.811111	nomotif	metDiff
B73-chr3	180476012	G	A	Mo17-chr3:180413139	10.2571	1.40783	0.87931	nomotif	metDiff
B73-chr3	181601052	T	C	Mo17-chr3:181417212	10.8604	0.201119	0.981818	nomotif	metDiff
B73-chr3	181601988	C	T	Mo17-chr3:181418148	35.5981	1.81007	0.951613	nomotif	metDiff
B73-chr3	181989538	A	T	Mo17-chr3:181818628	10.6593	0.603357	0.946429	nomotif	metDiff
B73-chr3	182312908	G	T	Mo17-chr3:182098607	14.0783	1.0056	0.933333	nomotif	metDiff
B73-chr3	182312984	T	C	Mo17-chr3:182098683	15.8884	0.402238	0.975309	nomotif	metDiff
B73-chr3	182313185	C	G	Mo17-chr3:182098892	15.2851	1.0056	0.938272	nomotif	metDiff
B73-chr3	184736150	G	A	Mo17-chr3:184657701	14.4806	1.0056	0.935065	nomotif	metDiff
B73-chr3	189287645	C	A	Mo17-chr3:189237511	42.6373	0.201119	0.995305	nomotif	metDiff
B73-chr3	189287741	G	A	Mo17-chr3:189237606	29.3634	0.603357	0.979866	nomotif	metDiff
B73-chr3	189348506	T	A	Mo17-chr8:176918230	33.788	11.866	0.740088	nomotif	metDiff
B73-chr3	195184626	G	T	Mo17-chr3:195292168	28.3578	1.0056	0.965753	nomotif	metDiff
B73-chr3	196245685	T	G	Mo17-chr3:196322228	19.3074	4.02238	0.827586	nomotif	metDiff
B73-chr3	200483460	A	C	Mo17-chr3:202294522	9.4526	0.603357	0.94	nomotif	metDiff
B73-chr3	208167617	G	C	Mo17-chr3:210505680	18.503	1.20671	0.938776	nomotif	metDiff
B73-chr3	215151470	T	G	Mo17-chr9:25353930	12.4694	0.201119	0.984127	nomotif	metDiff
B73-chr3	221006107	A	G	Mo17-chr3:224446886	36.6037	0.201119	0.994536	nomotif	metDiff
B73-chr3	221422709	G	A	Mo17-chr3:224956465	14.4806	0.201119	0.986301	nomotif	metDiff
B73-chr3	222985793	C	A	Mo17-chr3:226337344	22.3242	3.41903	0.867188	nomotif	metDiff
B73-chr3	222985914	T	C	Mo17-chr3:226337454	27.5533	5.63134	0.830303	nomotif	metDiff
B73-chr3	223086203	C	T	Mo17-chr4:197718191	32.3802	0.402238	0.98773	nomotif	metDiff
B73-chr3	224741446	T	G	Mo17-chr3:228130296	9.25148	0.603357	0.938776	nomotif	metDiff
B73-chr3	224741537	C	T	Mo17-chr3:228130389	15.6873	0.804477	0.95122	nomotif	metDiff
B73-chr3	224741616	T	A	Mo17-chr3:228130468	11.2627	0.402238	0.965517	nomotif	metDiff
B73-chr3	231510595	C	G	Mo17-chr7:130667837	11.866	0.402238	0.967213	nomotif	metDiff
B73-chr4	2135752	T	C	Mo17-chr4:1665817	11.4638	0.603357	0.95	nomotif	metDiff
B73-chr4	12260658	T	C	Mo17-chr4:11526585	18.1007	1.0056	0.947368	nomotif	metDiff
B73-chr4	12260924	T	A	Mo17-chr4:11526851	28.76	1.40783	0.953333	nomotif	metDiff
B73-chr4	21042648	G	A	Mo17-chr4:20196189	12.6705	1.60895	0.887324	nomotif	metDiff
B73-chr4	37120835	G	A	Mo17-chr4:36120291	11.6649	0.402238	0.966667	nomotif	metDiff
B73-chr4	37120949	G	A	Mo17-chr4:36120405	9.85484	0.603357	0.942308	nomotif	metDiff
B73-chr4	37121168	C	T	Mo17-chr4:36120615	10.8604	0.201119	0.981818	nomotif	metDiff
B73-chr4	37121255	C	A	Mo17-chr4:36120703	11.2627	0.402238	0.965517	nomotif	metDiff
B73-chr4	39331427	A	T	Mo17-chr8:106660416	45.654	1.0056	0.978448	nomotif	metDiff
B73-chr4	48084921	C	G	Mo17-chr4:46683301	108.604	2.21231	0.980036	nomotif	metDiff
B73-chr4	49564747	G	T	Mo17-chr4:48014389	10.6593	0.603357	0.946429	nomotif	metDiff
B73-chr4	53654025	A	G	Mo17-chr4:99172943	17.6985	0.201119	0.988764	nomotif	metDiff
B73-chr4	64193458	G	C	Mo17-chr4:63246487	20.1119	0.603357	0.970874	nomotif	metDiff
B73-chr4	65793368	T	C	Mo17-chr1:282747443	10.8604	0.402238	0.964286	nomotif	metDiff
B73-chr4	73311463	C	T	Mo17-chr4:72608581	12.2683	0.804477	0.938462	nomotif	metDiff
B73-chr4	76438242	A	G	Mo17-chr3:115061208	10.8604	0.603357	0.947368	nomotif	metDiff
B73-chr4	79183914	C	G	Mo17-chr4:79439434	20.9164	0.201119	0.990476	nomotif	metDiff
B73-chr4	79184037	A	C	Mo17-chr4:79439557	27.3522	0.402238	0.985507	nomotif	metDiff
B73-chr4	79184309	A	G	Mo17-chr4:79439829	52.4921	0.402238	0.992395	nomotif	metDiff
B73-chr4	84518555	T	C	Mo17-chr4:84946061	32.7824	3.41903	0.905556	nomotif	metDiff
B73-chr4	117198485	A	G	Mo17-chr4:116759861	36.8048	1.20671	0.968254	nomotif	metDiff
B73-chr4	117198696	C	T	Mo17-chr4:116760072	34.9947	0.804477	0.977528	nomotif	metDiff
B73-chr4	117198781	G	A	Mo17-chr4:116760157	40.2238	0.603357	0.985222	nomotif	metDiff
B73-chr4	130469138	G	A	Mo17-chr4:130641036	17.6985	0.804477	0.956522	nomotif	metDiff
B73-chr4	139956136	C	T	Mo17-chr4:139731481	125.297	0.603357	0.995208	nomotif	metDiff
B73-chr4	140238148	A	G	Mo17-chr4:140105905	22.9276	0.402238	0.982759	nomotif	metDiff
B73-chr4	142064130	A	G	Mo17-chr4:141625189	15.8884	1.40783	0.918605	nomotif	metDiff
B73-chr4	142064309	C	T	Mo17-chr4:141625368	14.6817	1.0056	0.935897	nomotif	metDiff
B73-chr4	142064394	C	T	Mo17-chr4:141625453	11.4638	1.20671	0.904762	nomotif	metDiff
B73-chr4	146019533	C	A	Mo17-chr4:146212740	19.7097	3.82126	0.837607	nomotif	metDiff
B73-chr4	146019621	C	T	Mo17-chr4:146212839	22.5253	3.41903	0.868217	nomotif	metDiff
B73-chr4	158876982	T	C	Mo17-chr4:233418160	11.2627	0.201119	0.982456	nomotif	metDiff
B73-chr4	159226546	T	C	Mo17-chr4:159724127	117.051	0.804477	0.993174	nomotif	metDiff
B73-chr4	162231297	G	C	Mo17-chr4:162706941	14.8828	1.81007	0.891566	nomotif	metDiff
B73-chr4	201123249	G	C	Mo17-chr4:201396898	20.313	1.0056	0.95283	nomotif	metDiff
B73-chr4	201559393	T	G	Mo17-chr4:202016996	56.9167	0.804477	0.986063	nomotif	metDiff
B73-chr4	202963806	C	T	Mo17-chr4:203450684	17.4974	0.603357	0.966667	nomotif	metDiff
B73-chr4	204484191	A	C	Mo17-chr1:27798218	46.6596	0.804477	0.983051	nomotif	metDiff
B73-chr4	204484276	T	C	Mo17-chr1:27798134	41.4305	0.804477	0.980952	nomotif	metDiff
B73-chr4	207521151	G	A	Mo17-chr4:208199703	39.2182	1.40783	0.965347	nomotif	metDiff
B73-chr4	208345970	C	T	Mo17-chr5:24088673	21.922	0.603357	0.973214	nomotif	metDiff
B73-chr4	215992637	C	T	Mo17-chr4:216673988	44.2462	0.804477	0.982143	nomotif	metDiff
B73-chr4	216640596	T	G	Mo17-chr4:217228296	22.7265	0.804477	0.965812	nomotif	metDiff
B73-chr4	230784065	T	C	Mo17-chr4:231343549	9.65372	0.201119	0.979592	nomotif	metDiff
B73-chr4	237808209	T	C	Mo17-chr4:237184987	29.1623	0.804477	0.973154	nomotif	metDiff
B73-chr4	240387509	G	A	Mo17-chr4:239453582	65.1626	8.04477	0.89011	nomotif	metDiff
B73-chr4	241433491	T	C	Mo17-chr4:240534481	11.0616	0.603357	0.948276	nomotif	metDiff
B73-chr4	244797314	A	T	Mo17-chr4:244381353	9.4526	1.0056	0.903846	nomotif	metDiff
B73-chr5	2776331	T	A	Mo17-chr5:2572993	30.1679	2.41343	0.925926	nomotif	metDiff
B73-chr5	2776406	G	A	Mo17-chr5:2573069	28.5589	1.60895	0.946667	nomotif	metDiff
B73-chr5	2817302	C	G	Mo17-chr2:204276159	14.4806	0.402238	0.972973	nomotif	metDiff
B73-chr5	4264456	G	C	Mo17-chr5:3799307	16.4918	1.20671	0.931818	nomotif	metDiff
B73-chr5	5235720	G	A	Mo17-chr5:4891749	62.3469	2.01119	0.96875	nomotif	metDiff
B73-chr5	6789408	T	C	Mo17-chr5:6361015	10.2571	1.20671	0.894737	nomotif	metDiff
B73-chr5	17695822	C	G	Mo17-chr5:16836521	16.2906	0.804477	0.952941	nomotif	metDiff
B73-chr5	17695898	G	A	Mo17-chr5:16836597	13.0727	0.804477	0.942029	nomotif	metDiff
B73-chr5	19438822	C	T	Mo17-chr9:34486129	16.4918	0.402238	0.97619	nomotif	metDiff
B73-chr5	29260391	T	A	Mo17-chr5:28566694	13.2739	0.201119	0.985075	nomotif	metDiff
B73-chr5	29945020	A	G	Mo17-chr5:29180650	22.1231	0.402238	0.982143	nomotif	metDiff
B73-chr5	31442539	C	A	Mo17-chr5:30756106	12.6705	2.21231	0.851351	nomotif	metDiff
B73-chr5	32930677	G	A	Mo17-chr5:32573043	8.24588	0.201119	0.97619	nomotif	metDiff
B73-chr5	34176028	G	A	Mo17-chr5:33783067	58.7268	0.603357	0.989831	nomotif	metDiff
B73-chr5	38392558	G	A	Mo17-chr5:38079151	24.3354	0.603357	0.975806	nomotif	metDiff
B73-chr5	40230685	A	G	Mo17-chr4:44522537	16.0895	1.0056	0.941176	nomotif	metDiff
B73-chr5	43845020	G	A	Mo17-chr5:43449021	33.9891	0.603357	0.982558	nomotif	metDiff
B73-chr5	45166504	T	C	Mo17-chr5:206088802	68.7827	0.804477	0.988439	nomotif	metDiff
B73-chr5	55535115	G	A	Mo17-chr5:54649873	16.0895	1.0056	0.941176	nomotif	metDiff
B73-chr5	62640423	G	A	Mo17-chr5:61445291	13.2739	0.804477	0.942857	nomotif	metDiff
B73-chr5	73578498	A	G	Mo17-chr3:108977192	64.157	0.603357	0.990683	nomotif	metDiff
B73-chr5	88093257	C	T	Mo17-chr5:87085379	57.5201	1.40783	0.976109	nomotif	metDiff
B73-chr5	91472145	A	G	Mo17-chr5:90415378	13.475	0.804477	0.943662	nomotif	metDiff
B73-chr5	91472221	G	A	Mo17-chr5:90415454	9.85484	0.804477	0.924528	nomotif	metDiff
B73-chr5	94242927	A	G	Mo17-chr5:93431834	15.8884	1.0056	0.940476	nomotif	metDiff
B73-chr5	130046395	C	T	Mo17-chr5:129167970	8.447	0.201119	0.976744	nomotif	metDiff
B73-chr5	130046572	G	A	Mo17-chr5:129168150	7.64253	0.402238	0.95	nomotif	metDiff
B73-chr5	134083644	G	T	Mo17-chr5:133141060	18.7041	0.603357	0.96875	nomotif	metDiff
B73-chr5	146505024	A	G	Mo17-chr5:145035228	9.85484	0.804477	0.924528	nomotif	metDiff
B73-chr5	148908777	C	T	Mo17-chr5:147572867	12.2683	1.20671	0.910448	nomotif	metDiff
B73-chr5	157512002	A	G	Mo17-chr5:156576658	37.6093	5.43022	0.873832	nomotif	metDiff
B73-chr5	157866983	G	T	Mo17-chr8:82546276	17.2962	0.603357	0.966292	nomotif	metDiff
B73-chr5	159601977	G	A	Mo17-chr5:158347990	11.866	0.402238	0.967213	nomotif	metDiff
B73-chr5	170737108	C	T	Mo17-chr5:169615617	80.4477	0.804477	0.990099	nomotif	metDiff
B73-chr5	170737206	C	T	Mo17-chr5:169615715	62.5481	1.20671	0.981073	nomotif	metDiff
B73-chr5	170867240	T	G	Mo17-chr5:169659517	24.7377	1.0056	0.960938	nomotif	metDiff
B73-chr5	180477114	G	A	Mo17-chr5:178287219	16.2906	0.804477	0.952941	nomotif	metDiff
B73-chr5	180477238	C	G	Mo17-chr5:178287343	17.2962	0.201119	0.988506	nomotif	metDiff
B73-chr5	183098435	T	C	Mo17-chr7:121713588	20.313	0.603357	0.971154	nomotif	metDiff
B73-chr5	183691751	C	T	Mo17-chr5:181049617	9.05036	0.201119	0.978261	nomotif	metDiff
B73-chr5	187861893	G	T	Mo17-chr5:184857375	41.2294	5.2291	0.887446	nomotif	metDiff
B73-chr5	190596211	A	G	Mo17-chr5:187806987	13.2739	0.201119	0.985075	nomotif	metDiff
B73-chr5	192700645	G	A	Mo17-chr5:189922858	11.2627	1.0056	0.918033	nomotif	metDiff
B73-chr5	192803853	G	T	Mo17-chr8:22496494	13.0727	0.402238	0.970149	nomotif	metDiff
B73-chr5	209674003	A	G	Mo17-chr5:203217850	7.64253	0.201119	0.974359	nomotif	metDiff
B73-chr5	212991738	C	T	Mo17-chr5:206705352	14.4806	1.40783	0.911392	nomotif	metDiff
B73-chr5	213110010	A	G	Mo17-chr8:175969010	14.4806	1.0056	0.935065	nomotif	metDiff
B73-chr5	213600634	C	T	Mo17-chr5:207713182	10.4582	1.20671	0.896552	nomotif	metDiff
B73-chr5	218262465	T	C	Mo17-chr5:212308404	59.3301	10.2571	0.852601	nomotif	metDiff
B73-chr5	219134582	A	T	Mo17-chr5:213138910	21.1175	1.81007	0.921053	nomotif	metDiff
B73-chr5	219908811	G	C	Mo17-chr5:213847904	17.4974	1.0056	0.945652	nomotif	metDiff
B73-chr5	222515918	T	C	Mo17-chr5:216360240	23.7321	0.804477	0.967213	nomotif	metDiff
B73-chr5	222516082	C	T	Mo17-chr5:216360594	15.8884	0.402238	0.975309	nomotif	metDiff
B73-chr5	222761270	A	G	Mo17-chr5:216720581	11.4638	0.402238	0.966102	nomotif	metDiff
B73-chr6	9082812	A	T	Mo17-chr6:7279005	12.4694	0.402238	0.96875	nomotif	metDiff
B73-chr6	17952537	T	C	Mo17-chr1:255901247	15.8884	0.402238	0.975309	nomotif	metDiff
B73-chr6	17952616	G	A	Mo17-chr1:255901326	10.8604	1.20671	0.9	nomotif	metDiff
B73-chr6	18615394	T	A	Mo17-chr3:45623420	17.2962	0.402238	0.977273	nomotif	metDiff
B73-chr6	29908711	T	G	Mo17-chr6:16678730	10.2571	0.603357	0.944444	nomotif	metDiff
B73-chr6	31836221	C	T	Mo17-chr6:18927710	48.0675	0.402238	0.991701	nomotif	metDiff
B73-chr6	31836318	C	G	Mo17-chr6:18927804	70.7939	0.402238	0.99435	nomotif	metDiff
B73-chr6	32027430	C	G	Mo17-chr6:19118340	16.894	1.0056	0.94382	nomotif	metDiff
B73-chr6	32350982	C	T	Mo17-chr6:19449627	11.866	0.603357	0.951613	nomotif	metDiff
B73-chr6	35951499	C	T	Mo17-chr5:398853	17.4974	1.20671	0.935484	nomotif	metDiff
B73-chr6	42431358	T	A	Mo17-chr6:30153789	73.0062	1.20671	0.98374	nomotif	metDiff
B73-chr6	42756842	C	T	Mo17-chr6:30489217	44.0451	0.201119	0.995455	nomotif	metDiff
B73-chr6	70406904	C	G	Mo17-chr6:57069052	17.0951	0.603357	0.965909	nomotif	metDiff
B73-chr6	71338999	C	T	Mo17-chr6:57885827	39.2182	1.0056	0.975	nomotif	metDiff
B73-chr6	80658876	C	G	Mo17-chr6:70388321	18.9052	1.40783	0.930693	nomotif	metDiff
B73-chr6	101830335	T	G	Mo17-chr6:90855577	13.2739	0.201119	0.985075	nomotif	metDiff
B73-chr6	102100422	G	A	Mo17-chr6:91153228	118.459	0.804477	0.993255	nomotif	metDiff
B73-chr6	103036910	A	G	Mo17-chr9:112758527	19.5086	0.804477	0.960396	nomotif	metDiff
B73-chr6	108189750	C	T	Mo17-chr6:97277460	14.6817	0.402238	0.973333	nomotif	metDiff
B73-chr6	108189832	A	T	Mo17-chr6:97277542	11.866	1.40783	0.893939	nomotif	metDiff
B73-chr6	116225697	C	T	Mo17-chr6:104874060	15.2851	2.01119	0.883721	nomotif	metDiff
B73-chr6	116418435	T	A	Mo17-chr6:104997889	140.582	1.0056	0.992898	nomotif	metDiff
B73-chr6	121903991	C	G	Mo17-chr6:110038176	10.8604	1.40783	0.885246	nomotif	metDiff
B73-chr6	122498384	T	C	Mo17-chr6:110696098	15.6873	0.603357	0.962963	nomotif	metDiff
B73-chr6	122914093	T	C	Mo17-chr6:111051310	11.2627	0.804477	0.933333	nomotif	metDiff
B73-chr6	126045720	T	G	Mo17-chr6:113731605	19.9108	0.402238	0.980198	nomotif	metDiff
B73-chr6	126156345	G	A	Mo17-chr6:76855636	9.05036	0.402238	0.957447	nomotif	metDiff
B73-chr6	126156774	T	A	Mo17-chr6:76856210	58.9279	1.20671	0.979933	nomotif	metDiff
B73-chr6	132162759	C	G	Mo17-chr6:119823330	13.475	0.201119	0.985294	nomotif	metDiff
B73-chr6	132162834	G	A	Mo17-chr6:119823398	11.6649	0.603357	0.95082	nomotif	metDiff
B73-chr6	138854114	C	G	Mo17-chr6:126558955	80.0454	0.402238	0.995	nomotif	metDiff
B73-chr6	141054135	C	G	Mo17-chr6:129150272	21.922	1.60895	0.931624	nomotif	metDiff
B73-chr6	141789777	G	C	Mo17-chr6:129740344	8.64812	0.201119	0.977273	nomotif	metDiff
B73-chr6	141789876	T	C	Mo17-chr6:129740443	9.25148	0.402238	0.958333	nomotif	metDiff
B73-chr6	147324221	C	T	Mo17-chr1:145269692	20.9164	4.02238	0.83871	nomotif	metDiff
B73-chr6	147324303	T	C	Mo17-chr1:145269780	17.6985	4.2235	0.807339	nomotif	metDiff
B73-chr6	149279311	C	G	Mo17-chr6:137055915	33.1847	2.41343	0.932203	nomotif	metDiff
B73-chr6	149841302	T	C	Mo17-chr6:137624520	17.4974	1.81007	0.90625	nomotif	metDiff
B73-chr6	149841507	G	A	Mo17-chr6:137624725	14.6817	0.804477	0.948052	nomotif	metDiff
B73-chr6	158633333	T	C	Mo17-chr6:146268939	21.922	0.804477	0.964602	nomotif	metDiff
B73-chr6	162101593	T	C	Mo17-chr4:179736279	28.5589	0.804477	0.972603	nomotif	metDiff
B73-chr6	162101740	C	T	Mo17-chr4:179736424	55.5089	0.603357	0.989247	nomotif	metDiff
B73-chr6	162156985	C	T	Mo17-chr6:149631407	8.447	0.402238	0.954545	nomotif	metDiff
B73-chr6	164451331	C	A	Mo17-chr6:152071855	52.291	27.5533	0.654912	nomotif	metDiff
B73-chr6	165085185	C	T	Mo17-chr6:152781688	9.4526	1.0056	0.903846	nomotif	metDiff
B73-chr6	169673795	G	C	Mo17-chr6:157366569	20.5142	1.81007	0.918919	nomotif	metDiff
B73-chr6	175974835	C	T	Mo17-chr6:163819410	15.6873	1.40783	0.917647	nomotif	metDiff
B73-chr6	175974927	C	T	Mo17-chr6:163819498	12.4694	1.60895	0.885714	nomotif	metDiff
B73-chr6	176946757	C	G	Mo17-chr6:164720014	20.9164	0.804477	0.962963	nomotif	metDiff
B73-chr6	176946841	T	C	Mo17-chr6:164720098	9.85484	0.804477	0.924528	nomotif	metDiff
B73-chr7	587837	A	G	Mo17-chr7:625825	8.24588	0.402238	0.953488	nomotif	metDiff
B73-chr7	588349	A	G	Mo17-chr7:626338	33.788	0.804477	0.976744	nomotif	metDiff
B73-chr7	3301279	C	G	Mo17-chr6:150267836	10.056	1.40783	0.877193	nomotif	metDiff
B73-chr7	5503103	C	T	Mo17-chr4:246742485	13.475	0.402238	0.971014	nomotif	metDiff
B73-chr7	5698602	A	G	Mo17-chr7:5480893	23.7321	3.62014	0.867647	nomotif	metDiff
B73-chr7	5698681	G	C	Mo17-chr7:5480974	25.1399	2.41343	0.912409	nomotif	metDiff
B73-chr7	8236188	C	T	Mo17-chr7:8023998	41.2294	15.4862	0.72695	nomotif	metDiff
B73-chr7	11127640	A	G	Mo17-chr7:11895292	96.3361	1.20671	0.987629	nomotif	metDiff
B73-chr7	17437122	C	G	Mo17-chr7:17890599	14.6817	0.603357	0.960526	nomotif	metDiff
B73-chr7	26896642	G	C	Mo17-chr3:196138300	21.7209	0.603357	0.972973	nomotif	metDiff
B73-chr7	27113674	T	C	Mo17-chr7:26511097	10.6593	0.603357	0.946429	nomotif	metDiff
B73-chr7	47147615	T	C	Mo17-chr10:70684695	9.65372	0.201119	0.979592	nomotif	metDiff
B73-chr7	47147726	A	G	Mo17-chr10:70684806	16.894	0.201119	0.988235	nomotif	metDiff
B73-chr7	53705022	G	C	Mo17-chr7:52385632	25.341	0.201119	0.992126	nomotif	metDiff
B73-chr7	53705171	G	T	Mo17-chr7:52385781	13.0727	1.0056	0.928571	nomotif	metDiff
B73-chr7	89557334	C	G	Mo17-chr7:85284085	7.84365	0.402238	0.95122	nomotif	metDiff
B73-chr7	89948907	C	T	Mo17-chr7:85672710	17.4974	0.201119	0.988636	nomotif	metDiff
B73-chr7	90356737	A	G	Mo17-chr7:86098062	9.05036	0.603357	0.9375	nomotif	metDiff
B73-chr7	90356850	T	C	Mo17-chr7:86098175	11.866	0.201119	0.983333	nomotif	metDiff
B73-chr7	119382233	T	C	Mo17-chr6:132195252	12.8716	0.402238	0.969697	nomotif	metDiff
B73-chr7	120402188	T	G	Mo17-chr7:115162256	7.24029	0.402238	0.947368	nomotif	metDiff
B73-chr7	122935076	G	C	Mo17-chr7:117508790	27.5533	1.0056	0.964789	nomotif	metDiff
B73-chr7	122935168	G	T	Mo17-chr7:117508918	30.1679	1.40783	0.955414	nomotif	metDiff
B73-chr7	125577005	T	A	Mo17-chr7:120643724	13.8772	1.81007	0.884615	nomotif	metDiff
B73-chr7	132149668	T	G	Mo17-chr7:127094679	21.922	1.20671	0.947826	nomotif	metDiff
B73-chr7	135461423	C	T	Mo17-chr7:130521101	16.894	1.0056	0.94382	nomotif	metDiff
B73-chr7	135683425	G	A	Mo17-chr7:130791812	11.6649	2.01119	0.852941	nomotif	metDiff
B73-chr7	136538084	A	T	Mo17-chr7:131799068	11.6649	0.603357	0.95082	nomotif	metDiff
B73-chr7	137990819	C	A	Mo17-chr2:195185508	28.76	7.03917	0.803371	nomotif	metDiff
B73-chr7	140842341	A	T	Mo17-chr5:163089344	37.8104	0.603357	0.984293	nomotif	metDiff
B73-chr7	142851378	A	C	Mo17-chr7:137270604	7.64253	0.201119	0.974359	nomotif	metDiff
B73-chr7	145515883	C	A	Mo17-chr3:181418421	7.64253	0.402238	0.95	nomotif	metDiff
B73-chr7	147871526	G	A	Mo17-chr7:142224572	15.8884	2.21231	0.877778	nomotif	metDiff
B73-chr7	148824336	T	C	Mo17-chr7:143336597	9.25148	0.804477	0.92	nomotif	metDiff
B73-chr7	148824490	C	T	Mo17-chr7:143336726	11.4638	1.20671	0.904762	nomotif	metDiff
B73-chr7	149044812	T	G	Mo17-chr7:143702799	10.4582	0.603357	0.945455	nomotif	metDiff
B73-chr7	153548393	T	C	Mo17-chr7:148056416	32.3802	1.20671	0.964072	nomotif	metDiff
B73-chr7	156491245	C	T	Mo17-chr7:151424995	20.5142	0.804477	0.962264	nomotif	metDiff
B73-chr7	156497082	T	C	Mo17-chr7:151435553	18.1007	4.2235	0.810811	nomotif	metDiff
B73-chr7	162435553	G	A	Mo17-chr7:155339818	11.4638	0.804477	0.934426	nomotif	metDiff
B73-chr7	162806621	A	G	Mo17-chr7:155818699	13.8772	0.603357	0.958333	nomotif	metDiff
B73-chr7	162806935	T	C	Mo17-chr7:155819013	26.3466	0.402238	0.984962	nomotif	metDiff
B73-chr7	165373735	A	C	Mo17-chr7:158334536	15.6873	1.40783	0.917647	nomotif	metDiff
B73-chr7	167316297	T	C	Mo17-chr7:160154981	7.44141	0.402238	0.948718	nomotif	metDiff
B73-chr7	169325654	G	A	Mo17-chr4:145293078	9.85484	0.603357	0.942308	nomotif	metDiff
B73-chr7	171595648	C	T	Mo17-chr7:164302811	12.8716	1.40783	0.901408	nomotif	metDiff
B73-chr8	958076	C	G	Mo17-chr8:930437	23.3298	2.01119	0.920635	nomotif	metDiff
B73-chr8	2988360	C	T	Mo17-chr8:2695861	14.6817	0.603357	0.960526	nomotif	metDiff
B73-chr8	4857698	G	C	Mo17-chr8:4470794	23.5309	0.402238	0.983193	nomotif	metDiff
B73-chr8	4857781	C	T	Mo17-chr8:4470877	19.9108	0.402238	0.980198	nomotif	metDiff
B73-chr8	4913599	G	A	Mo17-chr8:4480902	17.2962	0.603357	0.966292	nomotif	metDiff
B73-chr8	7415006	C	T	Mo17-chr8:7448766	12.0671	1.0056	0.923077	nomotif	metDiff
B73-chr8	8149275	G	C	Mo17-chr8:8354281	7.03917	0.201119	0.972222	nomotif	metDiff
B73-chr8	13592946	G	C	Mo17-chr8:14540435	11.2627	0.603357	0.949153	nomotif	metDiff
B73-chr8	13767230	T	C	Mo17-chr8:14822631	99.7551	2.21231	0.978304	nomotif	metDiff
B73-chr8	15924936	C	T	Mo17-chr8:17379383	58.3245	7.24029	0.889571	nomotif	metDiff
B73-chr8	17611097	A	T	Mo17-chr8:19264048	14.2795	0.603357	0.959459	nomotif	metDiff
B73-chr8	18549871	A	G	Mo17-chr8:20224764	9.4526	1.20671	0.886792	nomotif	metDiff
B73-chr8	20576950	C	A	Mo17-chr8:22304523	77.0286	1.20671	0.984576	nomotif	metDiff
B73-chr8	22262827	T	C	Mo17-chr4:18423451	16.6929	0.402238	0.976471	nomotif	metDiff
B73-chr8	22263005	C	T	Mo17-chr4:18423629	11.6649	0.402238	0.966667	nomotif	metDiff
B73-chr8	22294091	G	C	Mo17-chr8:23754677	20.5142	1.20671	0.944444	nomotif	metDiff
B73-chr8	40676305	A	C	Mo17-chr8:42082014	16.6929	0.603357	0.965116	nomotif	metDiff
B73-chr8	40936674	A	G	Mo17-chr8:42512332	10.8604	0.201119	0.981818	nomotif	metDiff
B73-chr8	40936752	C	T	Mo17-chr8:42512410	8.84924	0.402238	0.956522	nomotif	metDiff
B73-chr8	57280446	G	A	Mo17-chr8:57307708	58.1234	0.804477	0.986348	nomotif	metDiff
B73-chr8	73822092	T	C	Mo17-chr8:73787692	54.7044	0.603357	0.989091	nomotif	metDiff
B73-chr8	75128627	T	C	Mo17-chr2:165043674	19.9108	0.804477	0.961165	nomotif	metDiff
B73-chr8	83714383	C	T	Mo17-chr8:83617330	8.64812	0.603357	0.934783	nomotif	metDiff
B73-chr8	83823805	C	T	Mo17-chr9:112516367	7.44141	0.402238	0.948718	nomotif	metDiff
B73-chr8	88466597	T	C	Mo17-chr8:88050762	22.7265	0.603357	0.974138	nomotif	metDiff
B73-chr8	88958415	T	C	Mo17-chr8:88492122	16.894	3.01679	0.848485	nomotif	metDiff
B73-chr8	93451711	C	G	Mo17-chr8:92664334	38.2126	1.40783	0.964467	nomotif	metDiff
B73-chr8	97721653	T	C	Mo17-chr8:96610425	29.7656	1.60895	0.948718	nomotif	metDiff
B73-chr8	103063334	C	G	Mo17-chr8:101643629	18.9052	2.61455	0.878505	nomotif	metDiff
B73-chr8	103810062	C	T	Mo17-chr8:102361889	68.1794	0.603357	0.991228	nomotif	metDiff
B73-chr8	107049376	C	G	Mo17-chr8:105408363	58.5257	0.402238	0.993174	nomotif	metDiff
B73-chr8	107049459	A	G	Mo17-chr8:105408447	62.5481	0.402238	0.99361	nomotif	metDiff
B73-chr8	107049549	C	T	Mo17-chr8:105408537	40.2238	0.201119	0.995025	nomotif	metDiff
B73-chr8	107821489	A	T	Mo17-chr8:106101273	10.056	0.201119	0.980392	nomotif	metDiff
B73-chr8	113122899	C	T	Mo17-chr5:32238563	9.4526	0.402238	0.959184	nomotif	metDiff
B73-chr8	117563363	A	C	Mo17-chr8:116217340	15.6873	1.20671	0.928571	nomotif	metDiff
B73-chr8	121389046	C	T	Mo17-chr4:25441428	56.7156	0.603357	0.989474	nomotif	metDiff
B73-chr8	131271728	A	G	Mo17-chr8:130404075	8.24588	0.603357	0.931818	nomotif	metDiff
B73-chr8	135118183	C	T	Mo17-chr8:134879615	12.4694	0.201119	0.984127	nomotif	metDiff
B73-chr8	168156269	G	T	Mo17-chr8:167572932	17.4974	1.40783	0.925532	nomotif	metDiff
B73-chr8	170320530	A	C	Mo17-chr8:169994909	47.4641	0.804477	0.983333	nomotif	metDiff
B73-chr8	170320614	G	T	Mo17-chr8:169994993	36.6037	0.402238	0.98913	nomotif	metDiff
B73-chr8	171868712	T	C	Mo17-chr8:171920893	8.447	0.603357	0.933333	nomotif	metDiff
B73-chr8	172369982	A	G	Mo17-chr8:171003827	59.9335	1.0056	0.983498	nomotif	metDiff
B73-chr8	178415121	A	G	Mo17-chr8:178835048	25.341	3.41903	0.881119	nomotif	metDiff
B73-chr8	178924282	T	C	Mo17-chr8:179249232	12.6705	2.41343	0.84	nomotif	metDiff
B73-chr8	180764352	G	T	Mo17-chr8:180926176	28.5589	8.64812	0.767568	nomotif	metDiff
B73-chr9	3693950	G	A	Mo17-chr2:39165620	9.25148	0.603357	0.938776	nomotif	metDiff
B73-chr9	9662218	G	A	Mo17-chr9:8940795	8.24588	0.603357	0.931818	nomotif	metDiff
B73-chr9	10226785	G	A	Mo17-chr9:9759107	86.2801	0.804477	0.990762	nomotif	metDiff
B73-chr9	10226870	A	G	Mo17-chr9:9759191	74.0118	0.804477	0.989247	nomotif	metDiff
B73-chr9	11078681	G	C	Mo17-chr9:10630916	34.5925	0.603357	0.982857	nomotif	metDiff
B73-chr9	11078772	A	G	Mo17-chr9:10644117	26.95	0.201119	0.992593	nomotif	metDiff
B73-chr9	16389528	G	T	Mo17-chr9:16151840	17.6985	0.201119	0.988764	nomotif	metDiff
B73-chr9	19413936	A	G	Mo17-chr9:19039236	12.2683	1.0056	0.924242	nomotif	metDiff
B73-chr9	19414013	C	T	Mo17-chr9:19039343	12.6705	1.60895	0.887324	nomotif	metDiff
B73-chr9	23662807	A	C	Mo17-chr9:23070888	18.1007	1.60895	0.918367	nomotif	metDiff
B73-chr9	23662896	G	A	Mo17-chr9:23070978	18.1007	1.0056	0.947368	nomotif	metDiff
B73-chr9	33378109	A	G	Mo17-chr3:20780167	9.85484	0.402238	0.960784	nomotif	metDiff
B73-chr9	40833407	G	A	Mo17-chr9:40492629	9.65372	0.603357	0.941176	nomotif	metDiff
B73-chr9	41278657	G	A	Mo17-chr9:40881745	8.04477	0.603357	0.930233	nomotif	metDiff
B73-chr9	50841112	T	G	Mo17-chr9:49866726	15.6873	1.20671	0.928571	nomotif	metDiff
B73-chr9	50841200	G	C	Mo17-chr9:49866813	15.0839	1.0056	0.9375	nomotif	metDiff
B73-chr9	50929115	T	C	Mo17-chr9:49979556	9.25148	0.603357	0.938776	nomotif	metDiff
B73-chr9	67310315	A	C	Mo17-chr9:66153775	27.5533	0.804477	0.971631	nomotif	metDiff
B73-chr9	69406757	T	C	Mo17-chr4:149436546	10.4582	0.804477	0.928571	nomotif	metDiff
B73-chr9	70961729	T	C	Mo17-chr5:186495396	19.9108	0.804477	0.961165	nomotif	metDiff
B73-chr9	72829759	C	G	Mo17-chr9:72276128	18.1007	0.804477	0.957447	nomotif	metDiff
B73-chr9	72829966	A	G	Mo17-chr9:72276334	14.8828	1.0056	0.936709	nomotif	metDiff
B73-chr9	72830049	G	A	Mo17-chr9:72276417	14.4806	0.402238	0.972973	nomotif	metDiff
B73-chr9	86631973	T	C	Mo17-chr9:84745420	7.84365	0.201119	0.975	nomotif	metDiff
B73-chr9	87246841	A	G	Mo17-chr9:85516612	13.0727	0.402238	0.970149	nomotif	metDiff
B73-chr9	87246938	T	G	Mo17-chr9:85516709	11.0616	1.40783	0.887097	nomotif	metDiff
B73-chr9	90225852	G	T	Mo17-chr9:88534623	123.889	0.201119	0.998379	nomotif	metDiff
B73-chr9	90225927	A	T	Mo17-chr9:88534698	132.336	0.402238	0.99697	nomotif	metDiff
B73-chr9	93815189	C	T	Mo17-chr9:92153721	9.05036	0.804477	0.918367	nomotif	metDiff
B73-chr9	94508349	A	G	Mo17-chr9:92832929	13.0727	0.804477	0.942029	nomotif	metDiff
B73-chr9	101662521	A	G	Mo17-chr9:100279564	10.2571	0.804477	0.927273	nomotif	metDiff
B73-chr9	101662781	A	T	Mo17-chr9:100279824	18.3018	0.804477	0.957895	nomotif	metDiff
B73-chr9	101662857	G	A	Mo17-chr9:100279899	28.1567	0.603357	0.979021	nomotif	metDiff
B73-chr9	101662936	G	A	Mo17-chr9:100279978	22.5253	0.603357	0.973913	nomotif	metDiff
B73-chr9	105819653	T	C	Mo17-chr9:105121495	28.1567	0.402238	0.985915	nomotif	metDiff
B73-chr9	105819746	G	A	Mo17-chr9:105121588	19.7097	0.804477	0.960784	nomotif	metDiff
B73-chr9	106094306	C	T	Mo17-chr9:105540931	8.24588	0.603357	0.931818	nomotif	metDiff
B73-chr9	110471751	G	A	Mo17-chr9:110129357	8.24588	0.402238	0.953488	nomotif	metDiff
B73-chr9	112790250	G	C	Mo17-chr9:112775596	58.7268	1.20671	0.979866	nomotif	metDiff
B73-chr9	112790470	A	G	Mo17-chr9:112775814	104.984	0.201119	0.998088	nomotif	metDiff
B73-chr9	114107589	G	A	Mo17-chr9:114209895	23.5309	0.201119	0.991525	nomotif	metDiff
B73-chr9	118996583	A	C	Mo17-chr9:118854791	11.2627	0.603357	0.949153	nomotif	metDiff
B73-chr9	120591780	T	G	Mo17-chr9:120451848	30.369	1.40783	0.955696	nomotif	metDiff
B73-chr9	126055701	G	A	Mo17-chr9:126221107	14.4806	1.20671	0.923077	nomotif	metDiff
B73-chr9	129486169	G	A	Mo17-chr9:129282822	10.4582	1.20671	0.896552	nomotif	metDiff
B73-chr9	130662541	A	G	Mo17-chr7:170914979	14.4806	1.20671	0.923077	nomotif	metDiff
B73-chr9	136965257	T	C	Mo17-chr9:137451044	40.4249	1.0056	0.975728	nomotif	metDiff
B73-chr9	141316057	G	A	Mo17-chr9:141108684	67.7771	0.402238	0.9941	nomotif	metDiff
B73-chr9	141316144	C	T	Mo17-chr9:141108771	86.8835	0.804477	0.990826	nomotif	metDiff
B73-chr9	141941030	T	G	Mo17-chr9:141709714	32.9835	12.8716	0.719298	nomotif	metDiff
B73-chr9	142660013	A	G	Mo17-chr9:142460806	16.894	1.40783	0.923077	nomotif	metDiff
B73-chr9	144983788	G	C	Mo17-chr9:144833881	26.1455	0.603357	0.977444	nomotif	metDiff
B73-chr9	146914747	G	C	Mo17-chr9:146742214	38.4138	1.0056	0.97449	nomotif	metDiff
B73-chr9	146914822	T	C	Mo17-chr9:146742301	23.7321	1.0056	0.95935	nomotif	metDiff
B73-chr9	147466675	G	A	Mo17-chr9:147212313	16.2906	1.0056	0.94186	nomotif	metDiff
B73-chr9	149106402	A	C	Mo17-chr9:149155629	16.4918	1.40783	0.921348	nomotif	metDiff
B73-chr9	149106478	G	A	Mo17-chr9:149155705	31.7768	1.20671	0.963415	nomotif	metDiff
B73-chr9	152832559	T	G	Mo17-chr9:153787731	19.3074	0.402238	0.979592	nomotif	metDiff
B73-chr9	152832637	T	C	Mo17-chr9:153787805	12.4694	0.402238	0.96875	nomotif	metDiff
B73-chr10	3767615	G	A	Mo17-chr10:3812994	10.6593	0.804477	0.929825	nomotif	metDiff
B73-chr10	4272048	C	T	Mo17-chr7:155070871	10.4582	0.201119	0.981132	nomotif	metDiff
B73-chr10	4931267	T	C	Mo17-chr10:5477192	11.2627	1.81007	0.861538	nomotif	metDiff
B73-chr10	5569310	A	G	Mo17-chr10:6177341	28.3578	0.201119	0.992958	nomotif	metDiff
B73-chr10	5850437	C	T	Mo17-chr10:6440028	38.4138	12.2683	0.757937	nomotif	metDiff
B73-chr10	8913466	G	A	Mo17-chr10:8965772	9.65372	0.402238	0.96	nomotif	metDiff
B73-chr10	10236784	C	T	Mo17-chr10:10545390	16.894	1.60895	0.913043	nomotif	metDiff
B73-chr10	10236864	G	T	Mo17-chr10:10545470	20.5142	2.01119	0.910714	nomotif	metDiff
B73-chr10	10324188	G	A	Mo17-chr10:10599422	10.6593	0.804477	0.929825	nomotif	metDiff
B73-chr10	10324511	A	G	Mo17-chr10:10599735	13.0727	0.804477	0.942029	nomotif	metDiff
B73-chr10	11899638	A	G	Mo17-chr10:11894727	7.84365	0.603357	0.928571	nomotif	metDiff
B73-chr10	22602055	C	T	Mo17-chr10:21831995	20.5142	0.201119	0.990291	nomotif	metDiff
B73-chr10	22602207	A	G	Mo17-chr10:21832146	21.1175	0.402238	0.981308	nomotif	metDiff
B73-chr10	30450599	C	G	Mo17-chr10:29480381	7.24029	0.402238	0.947368	nomotif	metDiff
B73-chr10	30646622	G	T	Mo17-chr10:29779825	25.1399	0.603357	0.976562	nomotif	metDiff
B73-chr10	31017496	C	T	Mo17-chr10:30246117	18.7041	0.603357	0.96875	nomotif	metDiff
B73-chr10	31976559	C	T	Mo17-chr4:117745955	11.0616	0.804477	0.932203	nomotif	metDiff
B73-chr10	31976636	G	A	Mo17-chr4:117745878	10.056	1.20671	0.892857	nomotif	metDiff
B73-chr10	33976498	A	G	Mo17-chr10:33103080	17.2962	1.40783	0.924731	nomotif	metDiff
B73-chr10	40359202	A	G	Mo17-chr10:39502388	28.5589	0.603357	0.97931	nomotif	metDiff
B73-chr10	56475409	C	T	Mo17-chr10:55225493	9.25148	0.804477	0.92	nomotif	metDiff
B73-chr10	57149688	T	C	Mo17-chr10:55629956	13.475	1.40783	0.905405	nomotif	metDiff
B73-chr10	61536260	T	C	Mo17-chr10:59423402	29.9668	2.41343	0.925466	nomotif	metDiff
B73-chr10	63113101	A	G	Mo17-chr10:60814001	10.8604	0.603357	0.947368	nomotif	metDiff
B73-chr10	63113181	G	C	Mo17-chr10:60814081	11.2627	1.60895	0.875	nomotif	metDiff
B73-chr10	63477801	G	A	Mo17-chr10:61258777	29.3634	0.402238	0.986486	nomotif	metDiff
B73-chr10	66503584	T	A	Mo17-chr10:64084666	68.3805	6.43581	0.913978	nomotif	metDiff
B73-chr10	66503684	A	T	Mo17-chr10:64084764	48.2686	3.62014	0.930233	nomotif	metDiff
B73-chr10	71838302	C	T	Mo17-chr10:69415528	20.1119	0.603357	0.970874	nomotif	metDiff
B73-chr10	73792857	T	C	Mo17-chr10:71858164	40.4249	0.402238	0.990148	nomotif	metDiff
B73-chr10	81997618	G	C	Mo17-chr6:21996201	12.0671	1.60895	0.882353	nomotif	metDiff
B73-chr10	82422933	T	C	Mo17-chr10:79458790	38.816	15.4862	0.714815	nomotif	metDiff
B73-chr10	89800581	C	T	Mo17-chr10:86748535	12.8716	0.402238	0.969697	nomotif	metDiff
B73-chr10	102530954	C	T	Mo17-chr10:99534226	8.64812	0.402238	0.955556	nomotif	metDiff
B73-chr10	103563688	T	C	Mo17-chr10:100540158	9.4526	1.0056	0.903846	nomotif	metDiff
B73-chr10	104545213	G	A	Mo17-chr10:101716538	30.5701	1.20671	0.962025	nomotif	metDiff
B73-chr10	105649941	G	A	Mo17-chr10:102787967	10.6593	1.0056	0.913793	nomotif	metDiff
B73-chr10	106709647	C	T	Mo17-chr10:103797179	41.0283	0.804477	0.980769	nomotif	metDiff
B73-chr10	111281416	G	A	Mo17-chr10:108222591	26.95	0.603357	0.978102	nomotif	metDiff
B73-chr10	114194870	G	C	Mo17-chr10:111395747	41.2294	0.603357	0.985577	nomotif	metDiff
B73-chr10	114194957	C	T	Mo17-chr10:111395834	26.7488	0.201119	0.992537	nomotif	metDiff
B73-chr10	114404259	T	G	Mo17-chr10:111562236	8.04477	0.402238	0.952381	nomotif	metDiff
B73-chr10	114404336	G	A	Mo17-chr10:111562314	9.4526	0.402238	0.959184	nomotif	metDiff
B73-chr10	115445598	T	C	Mo17-chr10:112289023	12.8716	0.603357	0.955224	nomotif	metDiff
B73-chr10	116841068	A	T	Mo17-chr8:108253536	25.7432	0.402238	0.984615	nomotif	metDiff
B73-chr10	120792092	T	C	Mo17-chr10:117502182	45.4529	0.201119	0.995595	nomotif	metDiff
B73-chr10	121586701	T	A	Mo17-chr10:118046347	13.475	0.804477	0.943662	nomotif	metDiff
B73-chr10	121586924	C	T	Mo17-chr10:118046570	26.5477	0.402238	0.985075	nomotif	metDiff
B73-chr10	121586999	T	C	Mo17-chr10:118046645	26.95	0.603357	0.978102	nomotif	metDiff
B73-chr10	124030109	G	A	Mo17-chr10:120386054	15.0839	1.0056	0.9375	nomotif	metDiff
B73-chr10	124343419	T	C	Mo17-chr10:120751147	10.056	1.40783	0.877193	nomotif	metDiff
B73-chr10	127935407	T	C	Mo17-chr10:125043081	10.2571	1.0056	0.910714	nomotif	metDiff
B73-chr10	134524665	G	A	Mo17-chr10:131799017	81.8555	1.40783	0.983092	nomotif	metDiff
B73-chr10	134528632	C	G	Mo17-chr10:131800878	13.6761	0.603357	0.957746	nomotif	metDiff
B73-chr10	134933020	G	A	Mo17-chr10:132222628	10.4582	0.201119	0.981132	nomotif	metDiff
B73-chr10	135125095	A	G	Mo17-chr10:132510977	39.8216	0.804477	0.980198	nomotif	metDiff
[truncated: 630 more rows]
