# Supplementary material for: Hybrid allele-specific ChIP-seq analysis identifies variation in brassinosteroid-responsive transcription factor binding linked to traits in maize
Source: Genome Biol. 2023 May 8;24:108. doi: 10.1186/s13059-023-02909-w (PMC10165856; doi:10.1186/s13059-023-02909-w)
Supplement: Supplementary file 13 — Additional file 13: Table S12. Raw RNA-seq counts in the B73xMo17 hybrids for genes with homologs in both genome annotations. Fold-changevalues were calculated for each replicate and an average FC was calculated to be employed for further analysis. For comparison with ASB genes, only genes with differences in CDS length <=50bp between B73 and Mo17 were employed. [file 13059_2023_2909_MOESM13_ESM.xlsx]

## Sheet: Table S12
Table S12: Raw RNA-seq counts in the B73xMo17 hybrids for genes with homologs in both genome annotations. Fold-change (FC) values were calculated for each replicate and an average FC was calculated to be employed for further analysis. For comparison with ASB genes, only genes with differences in CDS length <=50bp between B73 and Mo17 were employed.
		Replicate 1			Replicate 2			Replicate 3
B73 gene	Mo17 gene	Read count B73	Read count Mo17	Fold-change	Read count B73	Read count Mo17	Fold-change	Read count B73	Read count Mo17	Fold-change	Average FC	Total read count	CDS length difference <= 50bp
Zm00001eb000010	Zm00014a008050	114	64	0.561404	116	61	0.525862	103	73	0.708738	0.598668	531	no
Zm00001eb000060	Zm00014a033453	244	26	0.106557	219	38	0.173516	225	41	0.182222	0.154098	793	no
Zm00001eb000070	Zm00014a033452	0	0	n.a.	0	0	n.a.	1	0	n.a.	n.a.	n.a.	no
Zm00001eb000080	Zm00014a033451	254	21	0.0826772	229	11	0.0480349	231	9	0.038961	0.0565577	755	no
Zm00001eb000150	Zm00014a033457	17	0	n.a.	2	0	n.a.	0	0	n.a.	n.a.	n.a.	yes
Zm00001eb000190	Zm00014a016758	263	48	0.18251	148	24	0.162162	151	30	0.198675	0.181116	664	no
Zm00001eb000200	Zm00014a016756	0	0	n.a.	0	0	n.a.	0	0	n.a.	n.a.	n.a.	no
Zm00001eb000210	Zm00014a036582	421	28	0.0665083	480	29	0.0604167	338	17	0.0502959	0.0590736	1313	no
Zm00001eb000220	Zm00014a036583	363	29	0.0798898	493	35	0.0709939	348	29	0.0833333	0.0780723	1297	no
Zm00001eb000230	Zm00014a036584	161	110	0.68323	132	105	0.795455	119	98	0.823529	0.767405	725	no
Zm00001eb000240	Zm00014a036587	89	79	0.88764	60	95	1.58333	77	67	0.87013	1.1137	467	yes
Zm00001eb000250	Zm00014a036585	7	2	0.285714	0	2	n.a.	1	0	n.a.	0.285714	9	no
Zm00001eb000290	Zm00014a026343	0	0	n.a.	0	0	n.a.	0	0	n.a.	n.a.	n.a.	no
Zm00001eb000320	Zm00014a026336	160	96	0.6	111	85	0.765766	91	72	0.791209	0.718992	615	no
Zm00001eb000330	Zm00014a026335	5	11	2.2	1	8	8	8	5	0.625	3.60833	38	no
Zm00001eb000340	Zm00014a026340	452	11	0.0243363	422	8	0.0189573	455	50	0.10989	0.0510612	1398	no
Zm00001eb000370	Zm00014a026333	0	0	n.a.	0	0	n.a.	0	0	n.a.	n.a.	n.a.	yes
Zm00001eb000380	Zm00014a016013	1	0	n.a.	2	1	0.5	0	0	n.a.	0.5	3	yes
Zm00001eb000390	Zm00014a016011	0	0	n.a.	0	0	n.a.	0	0	n.a.	n.a.	n.a.	yes
Zm00001eb000400	Zm00014a016009	0	82	n.a.	0	61	n.a.	0	51	n.a.	n.a.	n.a.	no
Zm00001eb000410	Zm00014a016006	0	0	n.a.	0	1	n.a.	0	2	n.a.	n.a.	n.a.	yes
Zm00001eb000420	Zm00014a016005	205	120	0.585366	205	99	0.482927	128	64	0.5	0.522764	821	no
Zm00001eb000440	Zm00014a016003	0	12	n.a.	2	8	4	0	19	n.a.	4	10	yes
Zm00001eb000450	Zm00014a015998	1561	883	0.565663	974	672	0.689938	1528	926	0.606021	0.620541	6544	yes
Zm00001eb000460	Zm00014a016002	0	219	n.a.	7	158	22.5714	2	128	64	43.2857	295	no
Zm00001eb000480	Zm00014a015997	2664	2203	0.826952	3653	3780	1.03477	3332	3309	0.993097	0.951606	18941	yes
Zm00001eb000490	Zm00014a015999	3	4	1.33333	5	4	0.8	8	10	1.25	1.12778	34	no
Zm00001eb000500	Zm00014a015996	80	12	0.15	140	25	0.178571	98	14	0.142857	0.157143	369	yes
Zm00001eb000510	Zm00014a015995	972	883	0.908436	1095	889	0.811872	859	710	0.826542	0.84895	5408	yes
Zm00001eb000520	Zm00014a015994	435	253	0.581609	370	242	0.654054	423	263	0.621749	0.619137	1986	no
Zm00001eb000540	Zm00014a015992	1	0	n.a.	1	0	n.a.	1	1	1	1	2	no
Zm00001eb000550	Zm00014a015991	234	237	1.01282	250	170	0.68	211	210	0.995261	0.896027	1312	yes
Zm00001eb000570	Zm00014a015993	53	26	0.490566	144	62	0.430556	93	58	0.623656	0.514926	436	yes
Zm00001eb000580	Zm00014a015990	0	0	n.a.	0	0	n.a.	0	0	n.a.	n.a.	n.a.	yes
Zm00001eb000590	Zm00014a042127	591	577	0.976311	662	603	0.910876	554	487	0.879061	0.922083	3474	yes
Zm00001eb000600	Zm00014a042138	0	0	n.a.	0	0	n.a.	0	0	n.a.	n.a.	n.a.	no
Zm00001eb000620	Zm00014a042139	1001	1046	1.04496	680	689	1.01324	751	763	1.01598	1.02473	4930	yes
Zm00001eb000630	Zm00014a042140	0	0	n.a.	0	0	n.a.	0	0	n.a.	n.a.	n.a.	no
Zm00001eb000640	Zm00014a042130	4	10	2.5	2	3	1.5	2	1	0.5	1.5	22	yes
Zm00001eb000650	Zm00014a042131	36	27	0.75	43	27	0.627907	24	14	0.583333	0.653747	171	no
Zm00001eb000660	Zm00014a042141	17	45	2.64706	5	20	4	11	25	2.27273	2.97326	123	no
Zm00001eb000670	Zm00014a042132	287	763	2.65854	298	895	3.00336	241	664	2.75519	2.8057	3148	yes
Zm00001eb000680	Zm00014a042142	0	7	n.a.	1	1	1	0	1	n.a.	1	2	no
Zm00001eb000690	Zm00014a042134	180	189	1.05	215	224	1.04186	213	216	1.01408	1.03531	1237	no
Zm00001eb000700	Zm00014a042143	225	222	0.986667	168	208	1.2381	166	223	1.34337	1.18938	1212	no
Zm00001eb000710	Zm00014a042135	50	15	0.3	36	12	0.333333	86	13	0.151163	0.261499	212	yes
Zm00001eb000720	Zm00014a042144	55	100	1.81818	54	84	1.55556	60	121	2.01667	1.7968	474	no
Zm00001eb000740	Zm00014a042136	33	161	4.87879	59	642	10.8814	36	407	11.3056	9.02193	1338	no
Zm00001eb000770	Zm00014a042137	1364	1673	1.22654	1576	1900	1.20558	1142	1473	1.28984	1.24065	9128	yes
Zm00001eb000780	Zm00014a021401	307	389	1.2671	285	362	1.27018	236	320	1.35593	1.29774	1899	no
Zm00001eb000790	Zm00014a021402	26	16	0.615385	41	49	1.19512	24	30	1.25	1.02017	186	yes
Zm00001eb000800	Zm00014a021409	269	14	0.0520446	170	5	0.0294118	171	15	0.0877193	0.0563919	644	yes
Zm00001eb000820	Zm00014a021405	0	159	n.a.	1	110	110	0	98	n.a.	110	111	yes
Zm00001eb000840	Zm00014a021406	31	26	0.83871	26	37	1.42308	40	22	0.55	0.937263	182	yes
Zm00001eb000850	Zm00014a021411	1642	5606	3.41413	2357	7265	3.08231	2500	6432	2.5728	3.02308	25802	yes
Zm00001eb000860	Zm00014a021407	503	196	0.389662	519	243	0.468208	478	194	0.405858	0.421243	2133	no
Zm00001eb000870	Zm00014a021408	761	844	1.10907	923	906	0.981582	782	809	1.03453	1.04173	5025	no
Zm00001eb000880	Zm00014a021420	12	19	1.58333	30	33	1.1	23	10	0.434783	1.03937	127	no
Zm00001eb000890	Zm00014a021412	0	2	n.a.	0	3	n.a.	0	5	n.a.	n.a.	n.a.	yes
Zm00001eb000900	Zm00014a021413	2	5	2.5	4	1	0.25	3	1	0.333333	1.02778	16	yes
Zm00001eb000910	Zm00014a021421	129	92	0.713178	109	86	0.788991	104	83	0.798077	0.766749	603	no
Zm00001eb000920	Zm00014a021414	999	2188	2.19019	1149	2747	2.39077	1176	2709	2.30357	2.29484	10968	no
Zm00001eb000960	Zm00014a021415	21	32	1.52381	5	11	2.2	8	15	1.875	1.86627	92	yes
Zm00001eb000970	Zm00014a021416	44	55	1.25	83	66	0.795181	82	55	0.670732	0.905304	385	no
Zm00001eb000980	Zm00014a021424	264	328	1.24242	116	215	1.85345	204	266	1.30392	1.4666	1393	yes
Zm00001eb000990	Zm00014a021417	15	26	1.73333	12	20	1.66667	19	26	1.36842	1.58947	118	yes
Zm00001eb001000	Zm00014a021425	501	621	1.23952	480	418	0.870833	445	471	1.05843	1.05626	2936	no
Zm00001eb001010	Zm00014a021419	113	93	0.823009	124	116	0.935484	77	65	0.844156	0.86755	588	yes
Zm00001eb001020	Zm00014a021426	343	781	2.27697	299	555	1.85619	333	627	1.88288	2.00535	2938	yes
Zm00001eb001030	Zm00014a021441	1	0	n.a.	2	0	n.a.	0	0	n.a.	n.a.	n.a.	yes
Zm00001eb001040	Zm00014a021427	472	413	0.875	489	517	1.05726	378	373	0.986772	0.973011	2642	no
Zm00001eb001050	Zm00014a021428	156	127	0.814103	180	203	1.12778	215	206	0.95814	0.966674	1087	yes
Zm00001eb001060	Zm00014a021442	18	83	4.61111	22	85	3.86364	13	34	2.61538	3.69671	255	yes
Zm00001eb001070	Zm00014a021429	169	215	1.27219	132	137	1.03788	89	112	1.25843	1.1895	854	yes
Zm00001eb001110	Zm00014a021443	318	374	1.1761	326	319	0.978528	309	342	1.1068	1.08714	1988	no
Zm00001eb001120	Zm00014a021432	426	385	0.903756	225	289	1.28444	250	306	1.224	1.1374	1881	yes
Zm00001eb001130	Zm00014a021433	331	278	0.839879	288	324	1.125	267	267	1	0.988293	1755	no
Zm00001eb001140	Zm00014a021445	369	418	1.13279	396	357	0.901515	376	385	1.02394	1.01941	2301	yes
Zm00001eb001150	Zm00014a021434	299	485	1.62207	325	554	1.70462	219	393	1.79452	1.70707	2275	no
Zm00001eb001170	Zm00014a021446	1150	1372	1.19304	969	1126	1.16202	755	849	1.1245	1.15985	6221	yes
Zm00001eb001180	Zm00014a021435	1333	543	0.407352	1452	583	0.401515	1327	561	0.422758	0.410542	5799	no
Zm00001eb001190	Zm00014a021436	1	0	n.a.	2	0	n.a.	3	0	n.a.	n.a.	n.a.	yes
Zm00001eb001200	Zm00014a021437	418	247	0.590909	346	157	0.453757	355	178	0.501408	0.515358	1701	no
Zm00001eb001210	Zm00014a021438	0	1	n.a.	1	1	1	0	1	n.a.	1	2	yes
Zm00001eb001220	Zm00014a021439	17	0	n.a.	23	0	n.a.	20	0	n.a.	n.a.	n.a.	yes
Zm00001eb001240	Zm00014a021440	0	0	n.a.	0	0	n.a.	0	0	n.a.	n.a.	n.a.	yes
Zm00001eb001260	Zm00014a012777	0	0	n.a.	0	0	n.a.	0	0	n.a.	n.a.	n.a.	yes
Zm00001eb001270	Zm00014a012783	80	0	n.a.	85	0	n.a.	70	0	n.a.	n.a.	n.a.	yes
Zm00001eb001280	Zm00014a012778	14	13	0.928571	82	45	0.54878	65	41	0.630769	0.702707	260	yes
Zm00001eb001290	Zm00014a012784	324	393	1.21296	304	412	1.35526	321	415	1.29283	1.28702	2169	no
Zm00001eb001340	Zm00014a012780	11	56	5.09091	17	62	3.64706	19	66	3.47368	4.07055	231	yes
Zm00001eb001350	Zm00014a012781	59	108	1.83051	64	96	1.5	64	67	1.04688	1.45913	458	no
Zm00001eb001360	Zm00014a012785	208	34	0.163462	219	47	0.214612	212	32	0.150943	0.176339	752	no
Zm00001eb001370	Zm00014a012786	1	6	6	1	2	2	1	2	2	3.33333	13	no
Zm00001eb001400	Zm00014a012791	535	489	0.914019	427	464	1.08665	437	508	1.16247	1.05438	2860	no
Zm00001eb001430	Zm00014a012792	271	102	0.376384	244	95	0.389344	291	113	0.388316	0.384681	1116	no
Zm00001eb001440	Zm00014a012793	0	0	n.a.	0	0	n.a.	0	0	n.a.	n.a.	n.a.	yes
Zm00001eb001460	Zm00014a012795	2	0	n.a.	2	0	n.a.	1	0	n.a.	n.a.	n.a.	no
Zm00001eb001470	Zm00014a012796	0	54	n.a.	0	58	n.a.	0	53	n.a.	n.a.	n.a.	yes
Zm00001eb001480	Zm00014a012800	0	0	n.a.	0	0	n.a.	0	0	n.a.	n.a.	n.a.	yes
Zm00001eb001490	Zm00014a012801	287	205	0.714286	314	183	0.582803	311	171	0.549839	0.615643	1471	no
Zm00001eb001510	Zm00014a012802	12	6	0.5	42	24	0.571429	18	13	0.722222	0.597884	115	no
Zm00001eb001520	Zm00014a012803	89	13	0.146067	78	17	0.217949	54	11	0.203704	0.18924	262	no
Zm00001eb001550	Zm00014a012806	0	0	n.a.	0	0	n.a.	0	0	n.a.	n.a.	n.a.	yes
Zm00001eb001560	Zm00014a012811	101	41	0.405941	136	62	0.455882	89	53	0.595506	0.485776	482	no
Zm00001eb001570	Zm00014a012812	26	24	0.923077	48	19	0.395833	36	24	0.666667	0.661859	177	yes
Zm00001eb001590	Zm00014a012809	185	124	0.67027	97	75	0.773196	98	90	0.918367	0.787278	669	no
Zm00001eb001600	Zm00014a012822	43	35	0.813953	33	29	0.878788	22	21	0.954545	0.882429	183	yes
Zm00001eb001630	Zm00014a012818	0	6	n.a.	0	23	n.a.	1	7	7	7	8	yes
Zm00001eb001640	Zm00014a012824	1066	914	0.857411	1084	833	0.76845	1103	865	0.784225	0.803362	5865	no
Zm00001eb001650	Zm00014a012825	1338	492	0.367713	1783	594	0.333146	1999	743	0.371686	0.357515	6949	yes
Zm00001eb001660	Zm00014a012820	0	0	n.a.	0	0	n.a.	0	0	n.a.	n.a.	n.a.	no
Zm00001eb001670	Zm00014a012827	55	37	0.672727	55	26	0.472727	42	26	0.619048	0.588167	241	yes
Zm00001eb001680	Zm00014a012831	1099	1126	1.02457	1335	1067	0.799251	1065	911	0.855399	0.893073	6603	no
Zm00001eb001690	Zm00014a012839	0	1	n.a.	1	0	n.a.	0	0	n.a.	n.a.	n.a.	yes
Zm00001eb001700	Zm00014a012832	71	98	1.38028	48	64	1.33333	33	45	1.36364	1.35908	359	yes
Zm00001eb001710	Zm00014a012833	103	129	1.25243	142	130	0.915493	93	118	1.26882	1.14558	715	no
Zm00001eb001720	Zm00014a012834	95	81	0.852632	122	107	0.877049	87	83	0.954023	0.894568	575	no
Zm00001eb001740	Zm00014a012840	15	22	1.46667	7	11	1.57143	6	9	1.5	1.5127	70	no
Zm00001eb001760	Zm00014a012835	257	448	1.74319	147	165	1.12245	142	180	1.26761	1.37775	1339	no
Zm00001eb001770	Zm00014a012836	3363	3653	1.08623	2881	3574	1.24054	2237	2713	1.21278	1.17985	18421	yes
Zm00001eb001780	Zm00014a012837	530	583	1.1	489	433	0.885481	334	407	1.21856	1.06801	2776	yes
Zm00001eb001810	Zm00014a012838	247	381	1.54251	282	457	1.62057	206	405	1.96602	1.7097	1978	yes
Zm00001eb001830	Zm00014a012842	6	38	6.33333	14	46	3.28571	6	38	6.33333	5.31746	148	yes
Zm00001eb001840	Zm00014a012849	3850	3037	0.788831	3769	3078	0.816662	4021	3200	0.795822	0.800438	20955	yes
Zm00001eb001860	Zm00014a012843	78	106	1.35897	91	83	0.912088	77	71	0.922078	1.06438	506	no
Zm00001eb001870	Zm00014a012844	284	105	0.369718	210	110	0.52381	225	92	0.408889	0.434139	1026	no
Zm00001eb001880	Zm00014a012845	222	236	1.06306	366	391	1.06831	241	272	1.12863	1.08667	1728	yes
Zm00001eb001890	Zm00014a012851	251	186	0.741036	408	373	0.914216	288	286	0.993056	0.882769	1792	no
Zm00001eb001900	Zm00014a012846	106	127	1.19811	157	217	1.38217	97	129	1.3299	1.30339	833	no
Zm00001eb001910	Zm00014a012852	99	199	2.0101	93	135	1.45161	75	102	1.36	1.60724	703	no
Zm00001eb001920	Zm00014a012854	0	0	n.a.	3	3	1	2	1	0.5	0.75	9	no
Zm00001eb001940	Zm00014a012855	2198	1247	0.567334	3589	3480	0.969629	2721	2590	0.951856	0.829606	15825	yes
Zm00001eb001950	Zm00014a026311	8042	4707	0.585302	10279	7758	0.754743	10870	7630	0.701932	0.680659	49286	yes
Zm00001eb001980	Zm00014a026309	18	19	1.05556	18	39	2.16667	19	19	1	1.40741	132	yes
Zm00001eb001990	Zm00014a026308	0	0	n.a.	0	0	n.a.	1	0	n.a.	n.a.	n.a.	yes
Zm00001eb002000	Zm00014a026318	233	306	1.3133	227	252	1.11013	264	313	1.18561	1.20301	1595	no
Zm00001eb002010	Zm00014a026316	7	5	0.714286	9	9	1	9	3	0.333333	0.68254	42	no
Zm00001eb002020	Zm00014a026305	122	80	0.655738	47	40	0.851064	72	47	0.652778	0.71986	408	no
Zm00001eb002030	Zm00014a026315	1	0	n.a.	0	2	n.a.	4	4	1	1	8	yes
Zm00001eb002040	Zm00014a026304	172	13	0.0755814	148	12	0.0810811	176	10	0.0568182	0.0711602	531	no
Zm00001eb002050	Zm00014a026313	0	0	n.a.	0	0	n.a.	0	0	n.a.	n.a.	n.a.	no
Zm00001eb002060	Zm00014a026312	306	296	0.96732	252	255	1.0119	255	270	1.05882	1.01268	1634	no
Zm00001eb002070	Zm00014a026300	183	0	n.a.	185	0	n.a.	123	0	n.a.	n.a.	n.a.	yes
Zm00001eb002090	Zm00014a026299	216	129	0.597222	274	197	0.718978	207	136	0.657005	0.657735	1159	no
Zm00001eb002100	Zm00014a026295	479	730	1.52401	448	1058	2.36161	645	881	1.36589	1.7505	4241	no
Zm00001eb002170	Zm00014a026292	53	1	0.0188679	51	0	n.a.	144	1	0.00694444	0.0129062	199	yes
Zm00001eb002180	Zm00014a026297	515	876	1.70097	579	549	0.948187	509	665	1.30648	1.31855	3693	yes
Zm00001eb002190	Zm00014a026291	1027	1052	1.02434	1147	1592	1.38797	1324	1313	0.991692	1.13467	7455	no
Zm00001eb002200	Zm00014a004049	43	8	0.186047	114	27	0.236842	56	10	0.178571	0.200487	258	no
Zm00001eb002220	Zm00014a004050	462	427	0.924242	385	331	0.85974	345	284	0.823188	0.869057	2234	no
Zm00001eb002240	Zm00014a004047	41	43	1.04878	15	8	0.533333	20	6	0.3	0.627371	133	no
Zm00001eb002250	Zm00014a004051	1552	1389	0.894974	890	808	0.907865	1045	1042	0.997129	0.933323	6726	yes
Zm00001eb002260	Zm00014a004052	534	0	n.a.	792	0	n.a.	829	0	n.a.	n.a.	n.a.	no
Zm00001eb002270	Zm00014a004048	0	0	n.a.	0	0	n.a.	0	0	n.a.	n.a.	n.a.	yes
Zm00001eb002290	Zm00014a004053	11	30	2.72727	7	28	4	17	15	0.882353	2.53654	108	no
Zm00001eb002300	Zm00014a004054	0	0	n.a.	0	0	n.a.	0	0	n.a.	n.a.	n.a.	yes
Zm00001eb002310	Zm00014a004055	0	1	n.a.	0	0	n.a.	0	0	n.a.	n.a.	n.a.	yes
Zm00001eb002320	Zm00014a004056	698	595	0.852436	855	755	0.883041	631	521	0.825674	0.853717	4055	yes
Zm00001eb002350	Zm00014a004057	0	0	n.a.	0	0	n.a.	1	0	n.a.	n.a.	n.a.	yes
Zm00001eb002380	Zm00014a004058	820	1192	1.45366	1161	988	0.850991	976	1141	1.16906	1.1579	6278	yes
Zm00001eb002390	Zm00014a004059	1	18	18	3	24	8	6	70	11.6667	12.5556	122	yes
Zm00001eb002420	Zm00014a004060	494	477	0.965587	494	422	0.854251	453	405	0.89404	0.904626	2745	yes
Zm00001eb002430	Zm00014a004067	587	547	0.931857	518	490	0.945946	485	441	0.909278	0.929027	3068	no
Zm00001eb002440	Zm00014a004068	14	11	0.785714	10	18	1.8	13	9	0.692308	1.09267	75	yes
Zm00001eb002450	Zm00014a004069	164	120	0.731707	100	20	0.2	91	62	0.681319	0.537675	557	yes
Zm00001eb002460	Zm00014a004061	74	71	0.959459	79	71	0.898734	69	77	1.11594	0.991378	441	yes
Zm00001eb002470	Zm00014a004062	84	94	1.11905	48	31	0.645833	86	88	1.02326	0.929381	431	yes
Zm00001eb002480	Zm00014a004063	53	372	7.01887	85	281	3.30588	77	268	3.48052	4.60176	1136	yes
Zm00001eb002490	Zm00014a004070	124	126	1.01613	96	153	1.59375	73	153	2.09589	1.56859	725	no
Zm00001eb002510	Zm00014a004080	5119	8496	1.6597	5327	9427	1.76966	7521	13587	1.80654	1.7453	49477	no
Zm00001eb002530	Zm00014a004081	317	590	1.8612	472	915	1.93856	380	673	1.77105	1.85694	3347	no
Zm00001eb002540	Zm00014a004073	25	80	3.2	36	80	2.22222	38	71	1.86842	2.43021	330	no
Zm00001eb002550	Zm00014a004075	183	276	1.5082	189	231	1.22222	230	211	0.917391	1.21594	1320	no
Zm00001eb002560	Zm00014a004077	607	375	0.617792	502	288	0.573705	477	321	0.672956	0.621484	2570	yes
Zm00001eb002570	Zm00014a004078	158	378	2.39241	210	432	2.05714	148	284	1.91892	2.12282	1610	no
Zm00001eb002590	Zm00014a004079	8	402	50.25	5	321	64.2	5	259	51.8	55.4167	1000	no
Zm00001eb002600	Zm00014a012443	3	0	n.a.	0	0	n.a.	2	1	0.5	0.5	3	no
Zm00001eb002610	Zm00014a012442	230	132	0.573913	227	134	0.590308	203	103	0.507389	0.557203	1029	no
Zm00001eb002620	Zm00014a012440	1458	900	0.617284	2246	817	0.363758	1004	386	0.384462	0.455168	6811	no
Zm00001eb002640	Zm00014a012432	287	153	0.533101	250	134	0.536	221	131	0.59276	0.553954	1176	no
Zm00001eb002660	Zm00014a012429	25	35	1.4	31	77	2.48387	17	29	1.70588	1.86325	214	no
Zm00001eb002680	Zm00014a012436	4	3	0.75	29	46	1.58621	11	10	0.909091	1.08177	103	no
Zm00001eb002690	Zm00014a012435	0	0	n.a.	0	0	n.a.	0	0	n.a.	n.a.	n.a.	yes
Zm00001eb002700	Zm00014a012428	0	0	n.a.	0	0	n.a.	0	0	n.a.	n.a.	n.a.	yes
Zm00001eb002720	Zm00014a012427	0	17	n.a.	0	30	n.a.	0	19	n.a.	n.a.	n.a.	yes
Zm00001eb002740	Zm00014a012426	50	97	1.94	211	280	1.32701	192	318	1.65625	1.64109	1148	no
Zm00001eb002760	Zm00014a012425	24	19	0.791667	71	21	0.295775	30	12	0.4	0.495814	177	yes
Zm00001eb002780	Zm00014a013087	10	6	0.6	15	8	0.533333	11	11	1	0.711111	61	yes
Zm00001eb002790	Zm00014a013086	10	0	n.a.	14	1	0.0714286	13	0	n.a.	0.0714286	15	no
Zm00001eb002800	Zm00014a013085	9	7	0.777778	5	11	2.2	14	7	0.5	1.15926	53	yes
Zm00001eb002810	Zm00014a013084	557	503	0.903052	334	321	0.961078	450	366	0.813333	0.892488	2531	yes
Zm00001eb002820	Zm00014a013083	62	61	0.983871	24	34	1.41667	51	48	0.941176	1.11391	280	no
Zm00001eb002830	Zm00014a014835	1	0	n.a.	2	2	1	1	1	1	1	6	yes
Zm00001eb002840	Zm00014a014830	10	526	52.6	4	174	43.5	8	239	29.875	41.9917	961	no
Zm00001eb002860	Zm00014a014836	0	0	n.a.	0	0	n.a.	0	0	n.a.	n.a.	n.a.	yes
Zm00001eb002880	Zm00014a014837	0	0	n.a.	0	0	n.a.	0	0	n.a.	n.a.	n.a.	no
Zm00001eb002910	Zm00014a014838	0	0	n.a.	0	0	n.a.	0	0	n.a.	n.a.	n.a.	yes
Zm00001eb002920	Zm00014a014833	6	8	1.33333	19	17	0.894737	17	14	0.823529	1.0172	81	yes
Zm00001eb002930	Zm00014a014839	379	316	0.833773	98	82	0.836735	220	184	0.836364	0.835624	1279	yes
Zm00001eb002940	Zm00014a014840	159	179	1.12579	175	200	1.14286	168	137	0.815476	1.02804	1018	yes
Zm00001eb002950	Zm00014a014850	159	137	0.861635	194	112	0.57732	80	67	0.8375	0.758818	749	yes
Zm00001eb002960	Zm00014a014851	840	571	0.679762	706	765	1.08357	646	820	1.26935	1.01089	4348	no
Zm00001eb003000	Zm00014a014844	268	227	0.847015	277	243	0.877256	170	194	1.14118	0.95515	1379	yes
Zm00001eb003020	Zm00014a014845	29	18	0.62069	29	28	0.965517	20	17	0.85	0.812069	141	yes
Zm00001eb003030	Zm00014a014854	63	35	0.555556	38	62	1.63158	49	56	1.14286	1.11	303	yes
Zm00001eb003070	Zm00014a014862	2	89	44.5	55	62	1.12727	1	64	64	36.5424	273	yes
Zm00001eb003080	Zm00014a014863	159	196	1.2327	222	256	1.15315	231	240	1.03896	1.1416	1304	yes
Zm00001eb003090	Zm00014a014869	19	6	0.315789	17	4	0.235294	11	1	0.0909091	0.213997	58	no
Zm00001eb003110	Zm00014a014864	30	21	0.7	20	30	1.5	15	24	1.6	1.26667	140	yes
Zm00001eb003120	Zm00014a037493	0	0	n.a.	0	0	n.a.	0	0	n.a.	n.a.	n.a.	yes
Zm00001eb003140	Zm00014a037494	9	330	36.6667	10	266	26.6	3	255	85	49.4222	873	no
Zm00001eb003150	Zm00014a037500	0	3	n.a.	0	5	n.a.	4	3	0.75	0.75	7	yes
Zm00001eb003170	Zm00014a037501	628	3483	5.54618	302	2316	7.66887	308	1668	5.41558	6.21021	8705	no
Zm00001eb003180	Zm00014a037495	965	1189	1.23212	592	615	1.03885	556	684	1.23022	1.16706	4601	yes
Zm00001eb003190	Zm00014a037502	301	107	0.355482	532	215	0.404135	316	146	0.462025	0.407214	1617	yes
Zm00001eb003200	Zm00014a037496	266	274	1.03008	334	252	0.754491	308	284	0.922078	0.902216	1718	yes
Zm00001eb003210	Zm00014a037504	0	0	n.a.	0	0	n.a.	0	0	n.a.	n.a.	n.a.	no
Zm00001eb003220	Zm00014a037497	0	65	n.a.	1	196	196	4	108	27	111.5	309	no
Zm00001eb003240	Zm00014a037507	230	340	1.47826	499	534	1.07014	334	343	1.02695	1.19178	2280	yes
Zm00001eb003330	Zm00014a037509	37	32	0.864865	8	15	1.875	11	7	0.636364	1.12541	110	no
Zm00001eb003340	Zm00014a037506	52	31	0.596154	14	10	0.714286	3	1	0.333333	0.547924	111	no
Zm00001eb003350	Zm00014a037515	562	575	1.02313	504	537	1.06548	505	539	1.06733	1.05198	3222	yes
Zm00001eb003360	Zm00014a037516	1388	490	0.353026	7203	634	0.0880189	3273	806	0.246257	0.229101	13794	no
Zm00001eb003400	Zm00014a037510	1	1	1	0	0	n.a.	1	1	1	1	4	yes
Zm00001eb003420	Zm00014a037511	163	209	1.28221	94	157	1.67021	97	153	1.57732	1.50991	873	no
Zm00001eb003440	Zm00014a037512	6	0	n.a.	16	0	n.a.	7	0	n.a.	n.a.	n.a.	yes
Zm00001eb003450	Zm00014a037513	43	18	0.418605	68	12	0.176471	40	9	0.225	0.273359	190	no
Zm00001eb003460	Zm00014a037514	15	0	n.a.	15	0	n.a.	8	0	n.a.	n.a.	n.a.	yes
Zm00001eb003470	Zm00014a037517	0	0	n.a.	0	0	n.a.	0	0	n.a.	n.a.	n.a.	yes
Zm00001eb003480	Zm00014a037518	0	0	n.a.	0	0	n.a.	0	0	n.a.	n.a.	n.a.	yes
Zm00001eb003490	Zm00014a037520	142	0	n.a.	320	0	n.a.	253	0	n.a.	n.a.	n.a.	yes
Zm00001eb003510	Zm00014a037521	179	178	0.994413	166	135	0.813253	149	152	1.02013	0.942599	959	no
Zm00001eb003520	Zm00014a037519	0	0	n.a.	0	0	n.a.	0	0	n.a.	n.a.	n.a.	yes
Zm00001eb003540	Zm00014a037523	372	463	1.24462	671	803	1.19672	474	522	1.10127	1.18087	3305	yes
Zm00001eb003550	Zm00014a037528	268	19	0.0708955	255	37	0.145098	213	19	0.0892019	0.101732	811	no
Zm00001eb003580	Zm00014a037532	13	26	2	15	29	1.93333	13	39	3	2.31111	135	no
Zm00001eb003590	Zm00014a037530	12	2	0.166667	7	1	0.142857	20	2	0.1	0.136508	44	yes
Zm00001eb003600	Zm00014a037531	0	1	n.a.	0	1	n.a.	0	3	n.a.	n.a.	n.a.	no
Zm00001eb003620	Zm00014a037534	0	0	n.a.	0	0	n.a.	0	0	n.a.	n.a.	n.a.	no
Zm00001eb003630	Zm00014a037535	0	0	n.a.	0	0	n.a.	0	0	n.a.	n.a.	n.a.	yes
Zm00001eb003650	Zm00014a037536	21	8	0.380952	66	14	0.212121	28	18	0.642857	0.411977	155	yes
Zm00001eb003660	Zm00014a037544	0	0	n.a.	0	0	n.a.	0	0	n.a.	n.a.	n.a.	yes
Zm00001eb003670	Zm00014a037537	38	50	1.31579	46	45	0.978261	33	33	1	1.09802	245	no
Zm00001eb003680	Zm00014a037546	0	0	n.a.	0	1	n.a.	0	1	n.a.	n.a.	n.a.	yes
Zm00001eb003690	Zm00014a037547	142	100	0.704225	155	92	0.593548	113	81	0.716814	0.671529	683	no
Zm00001eb003700	Zm00014a037539	67	0	n.a.	103	0	n.a.	44	0	n.a.	n.a.	n.a.	yes
Zm00001eb003730	Zm00014a037549	4981	4302	0.863682	8873	6904	0.778091	8682	8561	0.986063	0.875945	42303	yes
Zm00001eb003750	Zm00014a037541	20	282	14.1	27	272	10.0741	27	355	13.1481	12.4407	983	no
Zm00001eb003760	Zm00014a037542	531	993	1.87006	1062	1968	1.85311	598	1542	2.5786	2.10059	6694	yes
Zm00001eb003780	Zm00014a030734	1010	1695	1.67822	1138	1832	1.60984	1194	2095	1.75461	1.68089	8964	no
Zm00001eb003790	Zm00014a030728	0	0	n.a.	0	0	n.a.	0	0	n.a.	n.a.	n.a.	no
Zm00001eb003800	Zm00014a030729	0	0	n.a.	0	0	n.a.	0	0	n.a.	n.a.	n.a.	no
Zm00001eb003810	Zm00014a030731	651	2	0.0030722	648	19	0.029321	580	33	0.0568966	0.0297633	1933	no
Zm00001eb003830	Zm00014a030727	1535	1278	0.832573	888	792	0.891892	1104	979	0.886775	0.870413	6576	no
Zm00001eb003840	Zm00014a030725	616	606	0.983766	575	542	0.942609	521	572	1.09789	1.00809	3432	yes
Zm00001eb003850	Zm00014a030730	113	58	0.513274	99	62	0.626263	101	46	0.455446	0.531661	479	no
Zm00001eb003860	Zm00014a030722	0	3	n.a.	2	3	1.5	1	1	1	1.25	7	no
Zm00001eb003870	Zm00014a030721	0	0	n.a.	0	0	n.a.	0	0	n.a.	n.a.	n.a.	yes
Zm00001eb003880	Zm00014a030720	14	0	n.a.	16	0	n.a.	20	0	n.a.	n.a.	n.a.	yes
Zm00001eb003890	Zm00014a030724	141	103	0.730496	155	133	0.858065	98	81	0.826531	0.805031	711	yes
Zm00001eb003900	Zm00014a030719	10	7	0.7	5	4	0.8	6	4	0.666667	0.722222	36	no
Zm00001eb003910	Zm00014a030723	0	0	n.a.	0	0	n.a.	0	0	n.a.	n.a.	n.a.	yes
Zm00001eb003920	Zm00014a030717	0	0	n.a.	0	0	n.a.	0	0	n.a.	n.a.	n.a.	yes
Zm00001eb003930	Zm00014a030716	177	0	n.a.	216	0	n.a.	176	0	n.a.	n.a.	n.a.	no
Zm00001eb003940	Zm00014a030707	0	0	n.a.	0	0	n.a.	0	0	n.a.	n.a.	n.a.	no
Zm00001eb003960	Zm00014a030706	0	0	n.a.	0	0	n.a.	0	0	n.a.	n.a.	n.a.	no
Zm00001eb003970	Zm00014a030714	0	0	n.a.	0	0	n.a.	0	0	n.a.	n.a.	n.a.	yes
Zm00001eb004000	Zm00014a030704	0	0	n.a.	0	0	n.a.	0	0	n.a.	n.a.	n.a.	yes
Zm00001eb004020	Zm00014a030713	0	0	n.a.	0	0	n.a.	0	0	n.a.	n.a.	n.a.	no
Zm00001eb004030	Zm00014a030703	392	48	0.122449	309	68	0.220065	285	49	0.17193	0.171481	1151	yes
Zm00001eb004040	Zm00014a030702	0	0	n.a.	0	0	n.a.	0	0	n.a.	n.a.	n.a.	no
Zm00001eb004050	Zm00014a030711	87	0	n.a.	71	0	n.a.	83	0	n.a.	n.a.	n.a.	yes
Zm00001eb004060	Zm00014a030701	0	0	n.a.	0	0	n.a.	0	0	n.a.	n.a.	n.a.	yes
Zm00001eb004070	Zm00014a030708	0	0	n.a.	0	0	n.a.	0	0	n.a.	n.a.	n.a.	no
Zm00001eb004090	Zm00014a030700	0	0	n.a.	0	0	n.a.	0	0	n.a.	n.a.	n.a.	yes
Zm00001eb004100	Zm00014a030696	0	0	n.a.	0	0	n.a.	0	0	n.a.	n.a.	n.a.	yes
Zm00001eb004120	Zm00014a030695	221	0	n.a.	193	0	n.a.	170	0	n.a.	n.a.	n.a.	yes
Zm00001eb004140	Zm00014a030692	27	0	n.a.	6	0	n.a.	12	0	n.a.	n.a.	n.a.	yes
Zm00001eb004150	Zm00014a030694	0	0	n.a.	0	0	n.a.	0	0	n.a.	n.a.	n.a.	yes
Zm00001eb004160	Zm00014a030698	259	247	0.953668	76	90	1.18421	115	101	0.878261	1.00538	888	no
Zm00001eb004170	Zm00014a030690	1448	948	0.654696	585	493	0.842735	730	630	0.863014	0.786815	4834	no
Zm00001eb004180	Zm00014a030689	164	123	0.75	154	101	0.655844	108	64	0.592593	0.666146	714	yes
Zm00001eb004190	Zm00014a030697	206	146	0.708738	244	144	0.590164	206	146	0.708738	0.669213	1092	no
Zm00001eb004200	Zm00014a030688	4	2	0.5	4	5	1.25	0	0	n.a.	0.875	15	yes
Zm00001eb004210	Zm00014a030684	293	0	n.a.	159	0	n.a.	207	0	n.a.	n.a.	n.a.	no
Zm00001eb004220	Zm00014a030687	0	0	n.a.	0	0	n.a.	0	0	n.a.	n.a.	n.a.	no
Zm00001eb004240	Zm00014a030686	248	143	0.576613	159	99	0.622642	190	107	0.563158	0.587471	946	no
Zm00001eb004250	Zm00014a030685	9	1	0.111111	11	0	n.a.	7	2	0.285714	0.198413	19	yes
Zm00001eb004260	Zm00014a030683	0	0	n.a.	0	0	n.a.	0	0	n.a.	n.a.	n.a.	yes
Zm00001eb004280	Zm00014a030682	0	3	n.a.	0	0	n.a.	0	0	n.a.	n.a.	n.a.	no
Zm00001eb004290	Zm00014a030681	315	219	0.695238	325	303	0.932308	232	169	0.728448	0.785331	1563	no
Zm00001eb004300	Zm00014a030674	0	0	n.a.	0	0	n.a.	0	0	n.a.	n.a.	n.a.	no
Zm00001eb004310	Zm00014a030673	254	177	0.69685	177	136	0.768362	206	157	0.762136	0.742449	1107	yes
Zm00001eb004320	Zm00014a030680	87	208	2.3908	347	629	1.81268	220	405	1.84091	2.0148	1896	no
Zm00001eb004340	Zm00014a030672	1422	1237	0.869902	5349	5379	1.00561	3832	3908	1.01983	0.965114	21127	yes
Zm00001eb004370	Zm00014a030678	680	163	0.239706	749	159	0.212283	615	133	0.21626	0.22275	2499	yes
Zm00001eb004380	Zm00014a030677	3	584	194.667	3	767	255.667	2	427	213.5	221.278	1786	no
Zm00001eb004400	Zm00014a030676	472	468	0.991525	418	372	0.889952	377	430	1.14058	1.00735	2537	no
Zm00001eb004410	Zm00014a030671	1777	2078	1.16939	1005	943	0.938308	796	1018	1.27889	1.12886	7617	yes
Zm00001eb004420	Zm00014a030670	3812	5200	1.36411	3316	3339	1.00694	2421	3106	1.28294	1.218	21194	no
Zm00001eb004440	Zm00014a030675	476	399	0.838235	844	728	0.862559	624	534	0.855769	0.852188	3605	no
Zm00001eb004470	Zm00014a043911	0	0	n.a.	0	0	n.a.	0	0	n.a.	n.a.	n.a.	yes
Zm00001eb004480	Zm00014a043917	0	0	n.a.	0	0	n.a.	0	0	n.a.	n.a.	n.a.	yes
Zm00001eb004490	Zm00014a043910	0	0	n.a.	0	0	n.a.	0	0	n.a.	n.a.	n.a.	yes
Zm00001eb004500	Zm00014a043916	109	0	n.a.	69	2	0.0289855	69	0	n.a.	0.0289855	71	yes
Zm00001eb004510	Zm00014a043915	0	0	n.a.	0	0	n.a.	0	0	n.a.	n.a.	n.a.	no
Zm00001eb004530	Zm00014a043909	0	0	n.a.	0	0	n.a.	0	0	n.a.	n.a.	n.a.	yes
Zm00001eb004540	Zm00014a043907	0	0	n.a.	0	0	n.a.	0	0	n.a.	n.a.	n.a.	yes
Zm00001eb004550	Zm00014a043905	1267	1740	1.37332	794	1720	2.16625	767	1308	1.70535	1.74831	7596	no
Zm00001eb004560	Zm00014a043903	80	78	0.975	37	40	1.08108	52	30	0.576923	0.877668	317	no
Zm00001eb004570	Zm00014a043902	50	17	0.34	47	27	0.574468	36	17	0.472222	0.46223	194	yes
Zm00001eb004590	Zm00014a043901	0	0	n.a.	0	0	n.a.	0	0	n.a.	n.a.	n.a.	yes
Zm00001eb004600	Zm00014a023467	0	1	n.a.	0	9	n.a.	0	6	n.a.	n.a.	n.a.	no
Zm00001eb004610	Zm00014a023466	0	0	n.a.	0	0	n.a.	0	0	n.a.	n.a.	n.a.	no
Zm00001eb004630	Zm00014a023465	108	83	0.768519	117	57	0.487179	98	69	0.704082	0.65326	532	no
Zm00001eb004650	Zm00014a023460	0	0	n.a.	0	0	n.a.	0	0	n.a.	n.a.	n.a.	yes
Zm00001eb004660	Zm00014a023463	3741	3681	0.983962	4796	8882	1.85196	3889	6853	1.76215	1.53269	31842	no
Zm00001eb004710	Zm00014a023462	1	2	2	1	1	1	0	2	n.a.	1.5	5	yes
Zm00001eb004730	Zm00014a013476	0	0	n.a.	0	0	n.a.	0	0	n.a.	n.a.	n.a.	yes
Zm00001eb004740	Zm00014a013478	2	236	118	4	250	62.5	1	196	196	125.5	689	yes
Zm00001eb004760	Zm00014a013479	1	0	n.a.	5	0	n.a.	1	1	1	1	2	no
Zm00001eb004770	Zm00014a013480	107	65	0.607477	74	66	0.891892	71	52	0.732394	0.743921	435	yes
Zm00001eb004780	Zm00014a013481	562	914	1.62633	405	358	0.883951	498	578	1.16064	1.22364	3315	no
Zm00001eb004790	Zm00014a013482	913	1130	1.23768	764	1083	1.41754	854	1202	1.40749	1.35424	5946	no
Zm00001eb004820	Zm00014a013486	0	0	n.a.	0	0	n.a.	0	0	n.a.	n.a.	n.a.	yes
Zm00001eb004840	Zm00014a013492	0	0	n.a.	0	0	n.a.	0	0	n.a.	n.a.	n.a.	no
Zm00001eb004920	Zm00014a013494	0	0	n.a.	0	0	n.a.	0	0	n.a.	n.a.	n.a.	no
Zm00001eb004940	Zm00014a013496	148	62	0.418919	141	63	0.446809	129	56	0.434109	0.433279	599	no
Zm00001eb004970	Zm00014a013500	0	0	n.a.	0	0	n.a.	0	0	n.a.	n.a.	n.a.	yes
Zm00001eb004990	Zm00014a013502	475	277	0.583158	307	197	0.641694	307	162	0.527687	0.58418	1725	no
Zm00001eb005000	Zm00014a013503	80	44	0.55	64	47	0.734375	81	39	0.481481	0.588619	355	no
Zm00001eb005010	Zm00014a013505	18	4	0.222222	21	5	0.238095	13	11	0.846154	0.43549	72	no
Zm00001eb005020	Zm00014a013507	378	374	0.989418	735	770	1.04762	429	408	0.951049	0.996029	3094	yes
Zm00001eb005030	Zm00014a013508	202	75	0.371287	251	98	0.390438	222	83	0.373874	0.378533	931	yes
Zm00001eb005060	Zm00014a013506	129	158	1.22481	89	108	1.21348	100	94	0.94	1.1261	678	yes
Zm00001eb005070	Zm00014a013509	1	0	n.a.	0	0	n.a.	0	0	n.a.	n.a.	n.a.	no
Zm00001eb005080	Zm00014a013510	0	0	n.a.	0	0	n.a.	0	0	n.a.	n.a.	n.a.	no
Zm00001eb005100	Zm00014a013517	0	0	n.a.	0	0	n.a.	0	0	n.a.	n.a.	n.a.	yes
Zm00001eb005110	Zm00014a013518	1	21	21	14	44	3.14286	12	29	2.41667	8.85318	121	no
Zm00001eb005130	Zm00014a013512	0	34	n.a.	6	26	4.33333	3	26	8.66667	6.5	61	yes
Zm00001eb005170	Zm00014a013519	12	11	0.916667	2	6	3	1	1	1	1.63889	33	yes
Zm00001eb005190	Zm00014a013513	100	69	0.69	106	109	1.0283	71	82	1.15493	0.957743	537	no
Zm00001eb005200	Zm00014a013516	0	0	n.a.	0	0	n.a.	0	0	n.a.	n.a.	n.a.	yes
Zm00001eb005210	Zm00014a010409	35	30	0.857143	55	31	0.563636	40	11	0.275	0.56526	202	no
Zm00001eb005220	Zm00014a010399	0	2	n.a.	0	0	n.a.	0	0	n.a.	n.a.	n.a.	yes
Zm00001eb005230	Zm00014a010408	14	24	1.71429	16	14	0.875	14	13	0.928571	1.17262	95	yes
Zm00001eb005240	Zm00014a010407	0	0	n.a.	2	0	n.a.	0	0	n.a.	n.a.	n.a.	no
Zm00001eb005250	Zm00014a010398	0	0	n.a.	0	0	n.a.	0	0	n.a.	n.a.	n.a.	yes
Zm00001eb005280	Zm00014a010406	67	26	0.38806	27	15	0.555556	38	23	0.605263	0.516293	196	yes
Zm00001eb005300	Zm00014a010397	1	2	2	0	10	n.a.	0	14	n.a.	2	3	yes
Zm00001eb005310	Zm00014a010396	0	0	n.a.	0	0	n.a.	0	0	n.a.	n.a.	n.a.	yes
Zm00001eb005320	Zm00014a010405	11	1	0.0909091	5	1	0.2	7	0	n.a.	0.145455	18	no
Zm00001eb005330	Zm00014a010404	10015	9653	0.963854	16616	10589	0.637277	17149	10783	0.628783	0.743305	74805	no
Zm00001eb005340	Zm00014a010395	212	247	1.16509	188	201	1.06915	155	194	1.25161	1.16195	1197	no
Zm00001eb005350	Zm00014a010403	13	13	1	0	1	n.a.	0	2	n.a.	1	26	yes
Zm00001eb005360	Zm00014a010394	85	94	1.10588	40	33	0.825	44	28	0.636364	0.855748	324	no
Zm00001eb005370	Zm00014a010402	91	78	0.857143	50	52	1.04	43	46	1.06977	0.988971	360	yes
Zm00001eb005380	Zm00014a010393	2380	2577	1.08277	2369	2194	0.926129	2002	1941	0.96953	0.99281	13463	yes
Zm00001eb005390	Zm00014a010392	307	397	1.29316	243	246	1.01235	236	294	1.24576	1.18376	1723	no
Zm00001eb005400	Zm00014a010391	184	205	1.11413	163	191	1.17178	153	156	1.01961	1.10184	1052	yes
Zm00001eb005420	Zm00014a010390	176	122	0.693182	161	132	0.819876	219	130	0.593607	0.702222	940	no
Zm00001eb005430	Zm00014a010389	192	190	0.989583	446	410	0.919283	360	313	0.869444	0.926103	1911	no
Zm00001eb005440	Zm00014a010382	3	0	n.a.	20	9	0.45	3	3	1	0.725	35	yes
Zm00001eb005450	Zm00014a010388	16	16	1	12	7	0.583333	8	8	1	0.861111	67	yes
Zm00001eb005460	Zm00014a010380	12639	12867	1.01804	11941	12119	1.01491	9880	10401	1.05273	1.02856	69847	yes
Zm00001eb005500	Zm00014a010379	0	0	n.a.	0	0	n.a.	0	0	n.a.	n.a.	n.a.	yes
Zm00001eb005530	Zm00014a010387	327	360	1.10092	419	485	1.15752	306	326	1.06536	1.10793	2223	yes
Zm00001eb005540	Zm00014a010378	0	0	n.a.	0	0	n.a.	0	0	n.a.	n.a.	n.a.	yes
Zm00001eb005550	Zm00014a010377	1537	577	0.375407	797	169	0.212045	867	138	0.15917	0.248874	4085	no
Zm00001eb005560	Zm00014a010375	0	2	n.a.	0	0	n.a.	0	0	n.a.	n.a.	n.a.	yes
Zm00001eb005570	Zm00014a010374	53	53	1	39	48	1.23077	54	47	0.87037	1.03371	294	yes
Zm00001eb005590	Zm00014a010372	0	0	n.a.	0	0	n.a.	0	0	n.a.	n.a.	n.a.	yes
Zm00001eb005600	Zm00014a010371	13	30	2.30769	30	46	1.53333	49	43	0.877551	1.57286	211	no
Zm00001eb005630	Zm00014a010370	147	0	n.a.	175	1	0.00571429	159	1	0.00628931	0.0060018	336	yes
Zm00001eb005640	Zm00014a010369	7	22	3.14286	16	12	0.75	1	13	13	5.63095	71	no
Zm00001eb005650	Zm00014a010368	0	2	n.a.	0	0	n.a.	0	1	n.a.	n.a.	n.a.	yes
Zm00001eb005660	Zm00014a010366	516	518	1.00388	517	522	1.00967	423	435	1.02837	1.01397	2931	yes
Zm00001eb005670	Zm00014a010367	350	410	1.17143	286	270	0.944056	218	268	1.22936	1.11495	1802	no
Zm00001eb005680	Zm00014a010365	26	48	1.84615	64	127	1.98438	48	111	2.3125	2.04768	424	yes
Zm00001eb005690	Zm00014a010362	145	98	0.675862	246	254	1.03252	265	138	0.520755	0.743046	1146	no
Zm00001eb005700	Zm00014a010364	265	325	1.22642	203	123	0.605911	170	130	0.764706	0.865679	1216	yes
Zm00001eb005710	Zm00014a010363	495	599	1.2101	403	559	1.3871	345	523	1.51594	1.37105	2924	no
Zm00001eb005740	Zm00014a010360	0	0	n.a.	0	0	n.a.	0	0	n.a.	n.a.	n.a.	yes
Zm00001eb005760	Zm00014a010359	193	217	1.12435	631	587	0.930269	447	487	1.08949	1.04804	2562	no
Zm00001eb005770	Zm00014a010357	101	32	0.316832	72	21	0.291667	76	18	0.236842	0.28178	320	yes
Zm00001eb005780	Zm00014a010351	265	150	0.566038	245	177	0.722449	152	120	0.789474	0.692654	1109	yes
Zm00001eb005810	Zm00014a010355	10	20	2	8	15	1.875	8	16	2	1.95833	77	yes
Zm00001eb005820	Zm00014a010350	1790	1179	0.658659	4666	4707	1.00879	3997	3802	0.951213	0.872887	20141	no
Zm00001eb005830	Zm00014a010354	647	600	0.927357	506	593	1.17194	557	628	1.12747	1.07559	3531	yes
Zm00001eb005840	Zm00014a010349	91	189	2.07692	95	329	3.46316	88	202	2.29545	2.61184	994	no
Zm00001eb005860	Zm00014a010348	23	4	0.173913	49	20	0.408163	25	14	0.56	0.380692	135	no
Zm00001eb005890	Zm00014a010353	0	0	n.a.	0	1	n.a.	0	0	n.a.	n.a.	n.a.	yes
Zm00001eb005900	Zm00014a010352	47	21	0.446809	80	30	0.375	39	19	0.487179	0.436329	236	no
Zm00001eb005920	Zm00014a010347	297	323	1.08754	282	386	1.36879	234	233	0.995726	1.15069	1755	yes
Zm00001eb005940	Zm00014a010341	342	514	1.50292	607	849	1.39868	411	567	1.37956	1.42705	3290	no
Zm00001eb005950	Zm00014a010345	49	0	n.a.	49	0	n.a.	56	0	n.a.	n.a.	n.a.	yes
Zm00001eb005960	Zm00014a010340	0	0	n.a.	0	0	n.a.	0	0	n.a.	n.a.	n.a.	yes
Zm00001eb005970	Zm00014a010339	38	0	n.a.	25	1	0.04	28	0	n.a.	0.04	26	no
Zm00001eb005980	Zm00014a010332	15	3	0.2	16	5	0.3125	37	3	0.0810811	0.19786	79	yes
Zm00001eb005990	Zm00014a010338	81	82	1.01235	152	212	1.39474	106	169	1.59434	1.33381	802	yes
Zm00001eb006000	Zm00014a010337	658	339	0.515198	491	445	0.906314	642	544	0.847352	0.756288	3119	yes
Zm00001eb006010	Zm00014a010336	42	4	0.0952381	8	0	n.a.	8	0	n.a.	0.0952381	46	no
Zm00001eb006020	Zm00014a010335	523	641	1.22562	642	679	1.05763	577	750	1.29983	1.19436	3812	yes
Zm00001eb006040	Zm00014a010334	253	365	1.44269	335	424	1.26567	251	322	1.28287	1.33041	1950	no
Zm00001eb006050	Zm00014a010333	0	0	n.a.	0	0	n.a.	0	1	n.a.	n.a.	n.a.	no
Zm00001eb006080	Zm00014a010329	474	489	1.03165	718	694	0.966574	620	595	0.959677	0.985967	3590	yes
Zm00001eb006110	Zm00014a010325	0	2	n.a.	0	0	n.a.	0	0	n.a.	n.a.	n.a.	no
Zm00001eb006140	Zm00014a010328	13	1	0.0769231	26	4	0.153846	17	5	0.294118	0.174962	66	no
Zm00001eb006150	Zm00014a010324	52	18	0.346154	49	6	0.122449	67	8	0.119403	0.196002	200	no
Zm00001eb006160	Zm00014a032022	0	0	n.a.	0	0	n.a.	0	0	n.a.	n.a.	n.a.	yes
Zm00001eb006180	Zm00014a032021	17	23	1.35294	7	24	3.42857	14	21	1.5	2.09384	106	yes
Zm00001eb006200	Zm00014a032020	5	0	n.a.	0	4	n.a.	3	1	0.333333	0.333333	4	yes
Zm00001eb006210	Zm00014a032019	1	573	573	0	544	n.a.	5	356	71.2	322.1	935	no
Zm00001eb006260	Zm00014a032018	22	41	1.86364	11	22	2	17	25	1.47059	1.77808	138	no
Zm00001eb006270	Zm00014a032034	621	252	0.405797	685	327	0.477372	522	253	0.484674	0.455948	2660	no
Zm00001eb006300	Zm00014a032033	943	812	0.861082	726	685	0.943526	1187	751	0.632687	0.812432	5104	no
Zm00001eb006310	Zm00014a032032	226	271	1.19912	5	18	3.6	6	6	1	1.93304	532	yes
Zm00001eb006320	Zm00014a032031	19	16	0.842105	4	2	0.5	1	3	3	1.44737	45	no
Zm00001eb006350	Zm00014a032030	581	428	0.736661	524	355	0.677481	381	273	0.716535	0.710226	2542	no
Zm00001eb006360	Zm00014a032016	0	0	n.a.	0	0	n.a.	0	0	n.a.	n.a.	n.a.	yes
Zm00001eb006380	Zm00014a032029	173	197	1.13873	134	147	1.09701	133	142	1.06767	1.10114	926	no
Zm00001eb006390	Zm00014a032028	311	175	0.562701	331	185	0.558912	254	159	0.625984	0.582532	1415	no
Zm00001eb006400	Zm00014a032027	179	382	2.13408	212	410	1.93396	199	336	1.68844	1.91883	1718	yes
Zm00001eb006410	Zm00014a032015	5	24	4.8	41	33	0.804878	32	30	0.9375	2.18079	165	yes
Zm00001eb006420	Zm00014a032013	0	0	n.a.	0	0	n.a.	0	0	n.a.	n.a.	n.a.	yes
Zm00001eb006430	Zm00014a032026	0	0	n.a.	0	1	n.a.	0	0	n.a.	n.a.	n.a.	yes
Zm00001eb006450	Zm00014a032012	156	142	0.910256	158	163	1.03165	130	118	0.907692	0.949866	867	no
Zm00001eb006470	Zm00014a032011	206	202	0.980583	399	463	1.1604	234	320	1.36752	1.1695	1824	yes
Zm00001eb006480	Zm00014a032004	1095	501	0.457534	1260	712	0.565079	973	537	0.551901	0.524838	5078	no
Zm00001eb006510	Zm00014a032010	276	292	1.05797	293	321	1.09556	254	325	1.27953	1.14435	1761	no
Zm00001eb006520	Zm00014a032009	22	102	4.63636	20	80	4	20	79	3.95	4.19545	323	yes
Zm00001eb006530	Zm00014a032007	10	1	0.1	117	35	0.299145	66	28	0.424242	0.274462	257	yes
Zm00001eb006540	Zm00014a032002	184	124	0.673913	189	130	0.687831	109	82	0.752294	0.704679	818	no
Zm00001eb006550	Zm00014a032006	189	102	0.539683	111	47	0.423423	128	43	0.335938	0.433015	620	yes
Zm00001eb006560	Zm00014a032000	202	86	0.425743	111	93	0.837838	85	93	1.09412	0.7859	670	no
Zm00001eb006570	Zm00014a031998	435	132	0.303448	440	145	0.329545	396	118	0.29798	0.310324	1666	yes
Zm00001eb006590	Zm00014a031996	13	16	1.23077	15	36	2.4	15	12	0.8	1.47692	107	yes
Zm00001eb006610	Zm00014a031991	1	8	8	0	2	n.a.	1	1	1	4.5	11	yes
Zm00001eb006620	Zm00014a031995	167	174	1.04192	376	284	0.755319	284	192	0.676056	0.824432	1477	yes
Zm00001eb006630	Zm00014a031990	0	0	n.a.	0	0	n.a.	0	0	n.a.	n.a.	n.a.	yes
Zm00001eb006640	Zm00014a031994	0	0	n.a.	0	0	n.a.	0	0	n.a.	n.a.	n.a.	yes
Zm00001eb006650	Zm00014a006209	0	0	n.a.	0	0	n.a.	0	0	n.a.	n.a.	n.a.	no
Zm00001eb006660	Zm00014a006205	680	0	n.a.	218	0	n.a.	315	0	n.a.	n.a.	n.a.	yes
Zm00001eb006670	Zm00014a006210	0	0	n.a.	0	0	n.a.	0	0	n.a.	n.a.	n.a.	yes
Zm00001eb006680	Zm00014a006206	0	0	n.a.	0	0	n.a.	0	0	n.a.	n.a.	n.a.	yes
Zm00001eb006690	Zm00014a006214	0	0	n.a.	0	0	n.a.	0	0	n.a.	n.a.	n.a.	yes
Zm00001eb006700	Zm00014a029082	0	0	n.a.	0	0	n.a.	0	0	n.a.	n.a.	n.a.	yes
Zm00001eb006720	Zm00014a029083	0	0	n.a.	0	0	n.a.	0	0	n.a.	n.a.	n.a.	no
Zm00001eb006740	Zm00014a029086	0	0	n.a.	0	0	n.a.	0	0	n.a.	n.a.	n.a.	yes
Zm00001eb006760	Zm00014a029087	84	12	0.142857	175	16	0.0914286	215	9	0.0418605	0.0920487	511	no
Zm00001eb006770	Zm00014a016319	184	259	1.40761	195	262	1.34359	114	209	1.83333	1.52818	1223	yes
Zm00001eb006830	Zm00014a016317	661	492	0.744327	542	451	0.832103	693	511	0.737374	0.771268	3350	yes
Zm00001eb006850	Zm00014a016312	46	19	0.413043	38	14	0.368421	30	10	0.333333	0.371599	157	no
Zm00001eb006860	Zm00014a016310	26	8	0.307692	26	9	0.346154	4	3	0.75	0.467949	76	no
Zm00001eb006870	Zm00014a016309	202	222	1.09901	251	264	1.05179	227	258	1.13656	1.09579	1424	no
Zm00001eb006880	Zm00014a016308	46	32	0.695652	61	55	0.901639	44	36	0.818182	0.805158	274	yes
Zm00001eb006900	Zm00014a016301	0	157	n.a.	0	179	n.a.	0	169	n.a.	n.a.	n.a.	no
Zm00001eb006920	Zm00014a016299	4	1	0.25	2	2	1	0	1	n.a.	0.625	9	no
Zm00001eb006930	Zm00014a016298	70	36	0.514286	38	37	0.973684	35	25	0.714286	0.734085	241	yes
Zm00001eb006940	Zm00014a016307	28	17	0.607143	31	15	0.483871	27	10	0.37037	0.487128	128	no
Zm00001eb006950	Zm00014a016297	8	0	n.a.	4	2	0.5	1	1	1	0.75	8	no
Zm00001eb006960	Zm00014a016296	0	0	n.a.	0	0	n.a.	0	0	n.a.	n.a.	n.a.	no
Zm00001eb006970	Zm00014a016306	0	0	n.a.	0	0	n.a.	0	0	n.a.	n.a.	n.a.	yes
Zm00001eb007000	Zm00014a016295	25	22	0.88	36	62	1.72222	19	40	2.10526	1.56916	204	yes
Zm00001eb007010	Zm00014a016294	138	121	0.876812	98	101	1.03061	77	88	1.14286	1.01676	623	no
Zm00001eb007020	Zm00014a016305	0	0	n.a.	0	0	n.a.	0	0	n.a.	n.a.	n.a.	yes
Zm00001eb007030	Zm00014a016304	421	316	0.750594	430	291	0.676744	383	258	0.673629	0.700322	2099	no
Zm00001eb007050	Zm00014a016293	321	280	0.872274	272	263	0.966912	315	225	0.714286	0.851157	1676	no
Zm00001eb007060	Zm00014a016292	488	545	1.1168	575	945	1.64348	435	581	1.33563	1.3653	3569	no
Zm00001eb007070	Zm00014a016288	10	9	0.9	16	17	1.0625	14	18	1.28571	1.08274	84	yes
Zm00001eb007090	Zm00014a016290	1131	707	0.625111	1024	676	0.660156	1110	698	0.628829	0.638032	5346	no
Zm00001eb007100	Zm00014a016287	2	282	141	2	375	187.5	0	317	n.a.	164.25	661	yes
Zm00001eb007130	Zm00014a016285	525	351	0.668571	335	218	0.650746	354	246	0.694915	0.671411	2029	no
Zm00001eb007140	Zm00014a016284	2	8	4	6	3	0.5	6	3	0.5	1.66667	28	yes
Zm00001eb007150	Zm00014a016282	108	65	0.601852	116	57	0.491379	101	42	0.415842	0.503024	489	yes
Zm00001eb007170	Zm00014a016281	51	69	1.35294	95	98	1.03158	112	89	0.794643	1.05972	514	yes
Zm00001eb007180	Zm00014a016279	311	57	0.18328	380	36	0.0947368	381	71	0.186352	0.15479	1236	no
Zm00001eb007190	Zm00014a016276	3	1	0.333333	0	0	n.a.	0	0	n.a.	0.333333	4	yes
Zm00001eb007220	Zm00014a016278	49	22	0.44898	72	18	0.25	53	14	0.264151	0.321044	228	no
Zm00001eb007230	Zm00014a016275	0	0	n.a.	0	0	n.a.	0	0	n.a.	n.a.	n.a.	yes
Zm00001eb007240	Zm00014a016273	95	98	1.03158	70	68	0.971429	74	65	0.878378	0.960462	470	yes
Zm00001eb007250	Zm00014a016272	402	391	0.972637	655	517	0.789313	444	446	1.0045	0.92215	2855	no
Zm00001eb007270	Zm00014a016265	255	212	0.831373	171	157	0.918129	184	152	0.826087	0.85853	1131	yes
Zm00001eb007280	Zm00014a016271	1808	2296	1.26991	1500	1991	1.32733	1674	2007	1.19892	1.26539	11276	yes
Zm00001eb007320	Zm00014a016270	405	366	0.903704	570	732	1.28421	380	525	1.38158	1.18983	2978	yes
Zm00001eb007440	Zm00014a016269	215	56	0.260465	168	140	0.833333	130	117	0.9	0.664599	826	yes
Zm00001eb007460	Zm00014a016268	0	0	n.a.	0	1	n.a.	0	3	n.a.	n.a.	n.a.	no
Zm00001eb007470	Zm00014a016267	40	30	0.75	57	19	0.333333	37	27	0.72973	0.604354	210	no
Zm00001eb007490	Zm00014a016255	217	159	0.732719	257	164	0.638132	222	162	0.72973	0.700194	1181	yes
Zm00001eb007510	Zm00014a016253	25	13	0.52	59	16	0.271186	43	23	0.534884	0.442023	179	no
Zm00001eb007570	Zm00014a016250	376	213	0.566489	345	226	0.655072	325	165	0.507692	0.576418	1650	no
Zm00001eb007580	Zm00014a016249	0	0	n.a.	0	0	n.a.	0	0	n.a.	n.a.	n.a.	no
Zm00001eb007600	Zm00014a016245	247	231	0.935223	265	208	0.784906	206	133	0.645631	0.788587	1290	no
Zm00001eb007610	Zm00014a016239	52	48	0.923077	67	75	1.1194	75	61	0.813333	0.951937	378	no
Zm00001eb007630	Zm00014a016243	0	0	n.a.	0	0	n.a.	0	0	n.a.	n.a.	n.a.	no
Zm00001eb007640	Zm00014a016242	1	3	3	10	12	1.2	3	0	n.a.	2.1	26	yes
Zm00001eb007650	Zm00014a016233	164	197	1.20122	204	223	1.09314	141	162	1.14894	1.14777	1091	no
Zm00001eb007670	Zm00014a016232	2258	2576	1.14083	1604	1859	1.15898	2109	2632	1.24798	1.1826	13038	yes
Zm00001eb007680	Zm00014a016231	310	326	1.05161	131	115	0.877863	165	180	1.09091	1.00679	1227	yes
Zm00001eb007690	Zm00014a016236	203	167	0.82266	241	195	0.809129	176	177	1.00568	0.879156	1159	yes
Zm00001eb007700	Zm00014a016234	200	47	0.235	158	28	0.177215	114	31	0.27193	0.228048	578	no
Zm00001eb007730	Zm00014a016229	157	435	2.7707	144	629	4.36806	139	569	4.09353	3.7441	2073	yes
Zm00001eb007740	Zm00014a016228	0	1	n.a.	2	5	2.5	0	6	n.a.	2.5	7	yes
Zm00001eb007750	Zm00014a016225	3	3	1	3	2	0.666667	3	8	2.66667	1.44445	22	yes
Zm00001eb007760	Zm00014a016227	165	1	0.00606061	105	2	0.0190476	129	0	n.a.	0.0125541	273	no
Zm00001eb007770	Zm00014a016224	6	9	1.5	8	25	3.125	4	18	4.5	3.04167	70	yes
Zm00001eb007780	Zm00014a016226	105	101	0.961905	101	102	1.0099	102	104	1.01961	0.997138	615	yes
Zm00001eb007800	Zm00014a016220	349	411	1.17765	407	327	0.80344	303	330	1.08911	1.0234	2127	no
Zm00001eb007810	Zm00014a016219	254	177	0.69685	228	174	0.763158	303	162	0.534653	0.664887	1298	yes
Zm00001eb007820	Zm00014a016218	66	48	0.727273	66	46	0.69697	63	49	0.777778	0.734007	338	no
Zm00001eb007830	Zm00014a016217	104	110	1.05769	110	75	0.681818	123	104	0.845528	0.861679	626	yes
Zm00001eb007840	Zm00014a016215	0	0	n.a.	0	0	n.a.	0	0	n.a.	n.a.	n.a.	no
Zm00001eb007860	Zm00014a016214	616	673	1.09253	532	496	0.932331	473	507	1.07188	1.03225	3297	no
Zm00001eb007870	Zm00014a016213	20	18	0.9	51	43	0.843137	22	28	1.27273	1.00529	182	yes
Zm00001eb007880	Zm00014a016212	0	0	n.a.	0	0	n.a.	0	0	n.a.	n.a.	n.a.	yes
Zm00001eb007900	Zm00014a016216	21	12	0.571429	15	9	0.6	23	17	0.73913	0.636853	97	no
Zm00001eb007920	Zm00014a016210	1	2	2	3	1	0.333333	3	8	2.66667	1.66667	18	yes
Zm00001eb007930	Zm00014a016209	78	139	1.78205	37	118	3.18919	44	123	2.79545	2.5889	539	no
Zm00001eb007940	Zm00014a016208	20	6	0.3	10	2	0.2	2	1	0.5	0.333333	41	no
Zm00001eb007950	Zm00014a016207	4	1	0.25	3	0	n.a.	0	0	n.a.	0.25	5	yes
Zm00001eb007960	Zm00014a016204	54	38	0.703704	55	26	0.472727	31	18	0.580645	0.585692	222	no
Zm00001eb007990	Zm00014a016203	0	0	n.a.	0	0	n.a.	0	0	n.a.	n.a.	n.a.	yes
Zm00001eb008010	Zm00014a016196	59	87	1.47458	77	118	1.53247	42	73	1.7381	1.58172	456	yes
Zm00001eb008060	Zm00014a016200	334	362	1.08383	314	290	0.923567	304	301	0.990132	0.999176	1905	yes
Zm00001eb008070	Zm00014a016195	510	317	0.621569	1412	863	0.61119	564	374	0.663121	0.63196	4040	yes
Zm00001eb008080	Zm00014a016188	135	194	1.43704	1462	1481	1.013	731	806	1.1026	1.18421	4809	yes
Zm00001eb008090	Zm00014a016193	53	8	0.150943	180	7	0.0388889	161	10	0.0621118	0.0839812	419	no
Zm00001eb008100	Zm00014a016192	865	899	1.03931	863	892	1.0336	849	845	0.995289	1.02273	5213	no
Zm00001eb008130	Zm00014a016187	0	0	n.a.	0	1	n.a.	0	1	n.a.	n.a.	n.a.	yes
Zm00001eb008140	Zm00014a016183	6	8	1.33333	4	6	1.5	4	8	2	1.61111	36	no
Zm00001eb008150	Zm00014a016186	30	53	1.76667	46	39	0.847826	26	24	0.923077	1.17919	218	yes
Zm00001eb008160	Zm00014a016178	49	61	1.2449	116	68	0.586207	64	60	0.9375	0.922869	418	no
Zm00001eb008170	Zm00014a016181	475	393	0.827368	722	631	0.873961	612	621	1.01471	0.905346	3454	yes
Zm00001eb008180	Zm00014a016177	3	0	n.a.	5	4	0.8	0	0	n.a.	0.8	9	no
Zm00001eb008190	Zm00014a016180	0	0	n.a.	0	0	n.a.	0	0	n.a.	n.a.	n.a.	no
Zm00001eb008200	Zm00014a016175	13	24	1.84615	21	32	1.52381	9	23	2.55556	1.97517	122	yes
Zm00001eb008210	Zm00014a016173	0	0	n.a.	0	0	n.a.	0	0	n.a.	n.a.	n.a.	no
Zm00001eb008240	Zm00014a016172	3	5	1.66667	0	4	n.a.	1	0	n.a.	1.66667	8	no
Zm00001eb008250	Zm00014a016171	19	9	0.473684	38	15	0.394737	26	12	0.461538	0.44332	119	yes
Zm00001eb008270	Zm00014a016170	114	31	0.27193	83	46	0.554217	61	32	0.52459	0.450246	367	yes
Zm00001eb008280	Zm00014a016168	0	828	n.a.	0	1142	n.a.	0	898	n.a.	n.a.	n.a.	no
Zm00001eb008310	Zm00014a016167	89	1	0.011236	1	1	1	82	0	n.a.	0.505618	92	yes
Zm00001eb008320	Zm00014a016165	0	0	n.a.	0	0	n.a.	0	0	n.a.	n.a.	n.a.	yes
Zm00001eb008340	Zm00014a016157	742	571	0.769542	845	755	0.893491	756	608	0.804233	0.822422	4277	no
Zm00001eb008360	Zm00014a016164	17	11	0.647059	694	1405	2.0245	115	193	1.67826	1.44994	2435	no
Zm00001eb008370	Zm00014a016163	230	186	0.808696	286	297	1.03846	232	249	1.07328	0.973479	1480	yes
Zm00001eb008380	Zm00014a016162	0	1	n.a.	0	73	n.a.	0	15	n.a.	n.a.	n.a.	no
Zm00001eb008400	Zm00014a016156	121	85	0.702479	101	83	0.821782	112	113	1.00893	0.844397	615	yes
Zm00001eb008420	Zm00014a016155	105	38	0.361905	119	76	0.638655	85	47	0.552941	0.517834	470	no
Zm00001eb008430	Zm00014a016161	144	78	0.541667	104	59	0.567308	136	61	0.448529	0.519168	582	yes
Zm00001eb008450	Zm00014a016154	129	68	0.527132	138	59	0.427536	121	33	0.272727	0.409132	548	no
Zm00001eb008460	Zm00014a016153	143	75	0.524476	126	97	0.769841	102	72	0.705882	0.666733	615	yes
Zm00001eb008470	Zm00014a016158	147	101	0.687075	134	108	0.80597	132	87	0.659091	0.717379	709	no
Zm00001eb008480	Zm00014a016152	504	453	0.89881	673	523	0.777117	554	466	0.841155	0.839027	3173	yes
Zm00001eb008490	Zm00014a016148	298	290	0.973154	319	286	0.896552	284	262	0.922535	0.930747	1739	yes
Zm00001eb008500	Zm00014a016147	18	16	0.888889	6	8	1.33333	4	11	2.75	1.65741	63	no
Zm00001eb008510	Zm00014a016146	0	0	n.a.	0	0	n.a.	0	0	n.a.	n.a.	n.a.	yes
Zm00001eb008520	Zm00014a016145	3	17	5.66667	3	28	9.33333	1	23	23	12.6667	75	no
Zm00001eb008530	Zm00014a016144	9	16	1.77778	13	40	3.07692	13	34	2.61538	2.49003	125	no
Zm00001eb008550	Zm00014a016151	587	637	1.08518	582	595	1.02234	593	635	1.07083	1.05945	3629	yes
Zm00001eb008570	Zm00014a016149	644	604	0.937888	590	601	1.01864	564	554	0.98227	0.979599	3557	yes
Zm00001eb008580	Zm00014a016143	30	34	1.13333	18	33	1.83333	16	14	0.875	1.28055	145	no
Zm00001eb008590	Zm00014a016139	79	67	0.848101	30	16	0.533333	38	24	0.631579	0.671004	254	no
Zm00001eb008620	Zm00014a016140	1073	1034	0.963653	915	948	1.03607	953	912	0.956978	0.985567	5835	yes
Zm00001eb008630	Zm00014a016136	0	1	n.a.	0	0	n.a.	1	1	1	1	2	yes
Zm00001eb008640	Zm00014a016135	111	165	1.48649	109	152	1.3945	87	137	1.57471	1.48523	761	no
Zm00001eb008650	Zm00014a016134	113	107	0.946903	264	141	0.534091	107	125	1.16822	0.883071	857	no
Zm00001eb008660	Zm00014a016133	255	177	0.694118	233	138	0.592275	153	108	0.705882	0.664092	1064	yes
Zm00001eb008680	Zm00014a016131	0	0	n.a.	0	0	n.a.	0	0	n.a.	n.a.	n.a.	no
Zm00001eb008690	Zm00014a016128	0	0	n.a.	0	0	n.a.	0	0	n.a.	n.a.	n.a.	no
Zm00001eb008700	Zm00014a016127	749	612	0.817089	716	659	0.920391	690	657	0.952174	0.896551	4083	yes
Zm00001eb008710	Zm00014a016130	418	662	1.58373	428	411	0.96028	302	309	1.02318	1.18906	2530	no
Zm00001eb008720	Zm00014a016129	100	86	0.86	100	88	0.88	76	74	0.973684	0.904561	524	yes
Zm00001eb008730	Zm00014a016124	369	414	1.12195	300	363	1.21	303	354	1.16832	1.16676	2103	yes
Zm00001eb008740	Zm00014a016123	0	0	n.a.	0	0	n.a.	0	0	n.a.	n.a.	n.a.	yes
Zm00001eb008750	Zm00014a016122	21	16	0.761905	3	3	1	2	3	1.5	1.0873	48	no
Zm00001eb008770	Zm00014a016119	0	0	n.a.	0	0	n.a.	0	0	n.a.	n.a.	n.a.	yes
Zm00001eb008780	Zm00014a016121	112	0	n.a.	95	0	n.a.	83	0	n.a.	n.a.	n.a.	yes
Zm00001eb008790	Zm00014a016118	10	3	0.3	33	18	0.545455	27	8	0.296296	0.380584	99	no
Zm00001eb008800	Zm00014a016120	10	3	0.3	117	14	0.119658	42	14	0.333333	0.250997	200	yes
Zm00001eb008810	Zm00014a016117	875	170	0.194286	3885	806	0.207465	1968	461	0.234248	0.212	8165	no
Zm00001eb008830	Zm00014a018698	4	1	0.25	15	10	0.666667	7	1	0.142857	0.353175	38	no
Zm00001eb008850	Zm00014a018702	303	309	1.0198	315	272	0.863492	290	305	1.05172	0.978337	1794	no
Zm00001eb008860	Zm00014a018699	0	0	n.a.	0	0	n.a.	0	0	n.a.	n.a.	n.a.	no
Zm00001eb008870	Zm00014a018700	0	0	n.a.	0	0	n.a.	0	0	n.a.	n.a.	n.a.	no
Zm00001eb008880	Zm00014a018707	186	285	1.53226	108	145	1.34259	75	136	1.81333	1.56273	935	yes
Zm00001eb008890	Zm00014a018704	57	44	0.77193	26	21	0.807692	26	11	0.423077	0.667566	185	no
Zm00001eb008910	Zm00014a018706	2035	2435	1.19656	1706	2137	1.25264	2036	2542	1.24853	1.23258	12891	no
Zm00001eb008920	Zm00014a018711	405	835	2.06173	668	1133	1.69611	580	1203	2.07414	1.94399	4824	yes
Zm00001eb008930	Zm00014a032913	12	5	0.416667	9	1	0.111111	6	5	0.833333	0.453704	38	no
Zm00001eb008970	Zm00014a032904	0	0	n.a.	1	0	n.a.	0	0	n.a.	n.a.	n.a.	yes
Zm00001eb008980	Zm00014a032910	0	32	n.a.	0	38	n.a.	0	23	n.a.	n.a.	n.a.	no
Zm00001eb009010	Zm00014a032908	8	28	3.5	11	33	3	6	34	5.66667	4.05556	120	no
Zm00001eb009060	Zm00014a032903	65	61	0.938462	49	56	1.14286	45	59	1.31111	1.13081	335	no
Zm00001eb009070	Zm00014a032902	12	13	1.08333	8	16	2	4	8	2	1.69444	61	no
Zm00001eb009080	Zm00014a032899	343	615	1.793	256	454	1.77344	259	495	1.9112	1.82588	2422	yes
Zm00001eb009090	Zm00014a032898	1778	1110	0.624297	3700	1898	0.512973	2673	1271	0.475496	0.537589	12430	no
Zm00001eb009110	Zm00014a032901	437	81	0.185355	365	59	0.161644	342	58	0.169591	0.172197	1342	no
Zm00001eb009120	Zm00014a004719	29	20	0.689655	3	2	0.666667	6	1	0.166667	0.507663	61	yes
Zm00001eb009130	Zm00014a004718	75	47	0.626667	76	24	0.315789	66	28	0.424242	0.455566	316	no
Zm00001eb009140	Zm00014a004722	211	199	0.943128	200	196	0.98	181	222	1.22652	1.04988	1209	yes
Zm00001eb009150	Zm00014a004727	0	0	n.a.	2	0	n.a.	1	0	n.a.	n.a.	n.a.	yes
Zm00001eb009160	Zm00014a004728	1664	1543	0.927284	1303	1155	0.886416	923	829	0.898158	0.903953	7417	yes
Zm00001eb009170	Zm00014a004725	128	114	0.890625	141	135	0.957447	110	96	0.872727	0.906933	724	no
Zm00001eb009240	Zm00014a004726	944	994	1.05297	592	729	1.23142	778	907	1.16581	1.15007	4944	yes
Zm00001eb009250	Zm00014a004729	569	456	0.801406	620	596	0.96129	557	562	1.00898	0.923892	3360	yes
Zm00001eb009290	Zm00014a004731	12	0	n.a.	4	0	n.a.	0	0	n.a.	n.a.	n.a.	no
Zm00001eb009300	Zm00014a004735	0	0	n.a.	0	0	n.a.	0	0	n.a.	n.a.	n.a.	yes
Zm00001eb009310	Zm00014a004736	6	0	n.a.	4	0	n.a.	5	0	n.a.	n.a.	n.a.	yes
Zm00001eb009320	Zm00014a004737	9	0	n.a.	12	0	n.a.	9	0	n.a.	n.a.	n.a.	yes
Zm00001eb009340	Zm00014a004739	0	0	n.a.	0	0	n.a.	0	0	n.a.	n.a.	n.a.	yes
Zm00001eb009360	Zm00014a004741	0	0	n.a.	0	0	n.a.	0	0	n.a.	n.a.	n.a.	yes
Zm00001eb009370	Zm00014a004742	116	0	n.a.	116	0	n.a.	95	0	n.a.	n.a.	n.a.	yes
Zm00001eb009380	Zm00014a004743	0	0	n.a.	0	0	n.a.	0	0	n.a.	n.a.	n.a.	yes
Zm00001eb009400	Zm00014a004750	0	0	n.a.	0	0	n.a.	0	0	n.a.	n.a.	n.a.	yes
Zm00001eb009410	Zm00014a004751	0	0	n.a.	0	0	n.a.	0	0	n.a.	n.a.	n.a.	no
Zm00001eb009430	Zm00014a004746	4	0	n.a.	5	0	n.a.	2	0	n.a.	n.a.	n.a.	yes
Zm00001eb009460	Zm00014a004747	0	0	n.a.	0	0	n.a.	0	0	n.a.	n.a.	n.a.	yes
Zm00001eb009480	Zm00014a004748	608	591	0.972039	536	458	0.854478	565	562	0.99469	0.940402	3320	yes
Zm00001eb009490	Zm00014a004749	60	81	1.35	115	143	1.24348	123	157	1.27642	1.28997	679	yes
Zm00001eb009500	Zm00014a004754	759	646	0.85112	886	720	0.812641	761	651	0.855453	0.839738	4423	no
Zm00001eb009510	Zm00014a004755	0	0	n.a.	2	1	0.5	1	0	n.a.	0.5	3	yes
Zm00001eb009540	Zm00014a004756	32	14	0.4375	138	47	0.34058	22	5	0.227273	0.335118	258	no
Zm00001eb009550	Zm00014a004757	178	232	1.30337	472	442	0.936441	358	507	1.4162	1.21867	2189	no
Zm00001eb009570	Zm00014a004766	133	99	0.744361	101	69	0.683168	60	30	0.5	0.64251	492	no
Zm00001eb009580	Zm00014a004760	392	161	0.410714	344	153	0.444767	286	122	0.426573	0.427351	1458	no
Zm00001eb009600	Zm00014a004762	556	448	0.805755	535	503	0.940187	321	299	0.931464	0.892469	2662	no
Zm00001eb009610	Zm00014a004763	0	0	n.a.	0	0	n.a.	0	1	n.a.	n.a.	n.a.	no
Zm00001eb009620	Zm00014a004764	0	0	n.a.	0	0	n.a.	0	0	n.a.	n.a.	n.a.	no
Zm00001eb009640	Zm00014a013320	43	0	n.a.	97	0	n.a.	54	0	n.a.	n.a.	n.a.	yes
Zm00001eb009650	Zm00014a013322	0	0	n.a.	0	0	n.a.	0	0	n.a.	n.a.	n.a.	yes
Zm00001eb009660	Zm00014a013321	16	29	1.8125	31	36	1.16129	19	22	1.15789	1.37723	153	no
Zm00001eb009670	Zm00014a013323	0	0	n.a.	1	0	n.a.	1	0	n.a.	n.a.	n.a.	no
Zm00001eb009730	Zm00014a013328	568	885	1.5581	706	1246	1.76487	454	641	1.41189	1.57829	4500	no
Zm00001eb009780	Zm00014a013330	1037	1083	1.04436	1727	1447	0.837869	1338	1427	1.06652	0.982916	8059	no
Zm00001eb009810	Zm00014a013335	495	594	1.2	434	464	1.06912	368	381	1.03533	1.10148	2736	yes
Zm00001eb009850	Zm00014a013337	0	7	n.a.	0	2	n.a.	0	0	n.a.	n.a.	n.a.	yes
Zm00001eb009870	Zm00014a013331	24	0	n.a.	10	1	0.1	17	2	0.117647	0.108824	30	yes
Zm00001eb009880	Zm00014a013338	91	0	n.a.	89	1	0.011236	75	1	0.0133333	0.0122846	166	yes
Zm00001eb009890	Zm00014a013339	629	0	n.a.	243	1	0.00411523	574	0	n.a.	0.00411523	244	yes
Zm00001eb009900	Zm00014a013340	316	286	0.905063	272	214	0.786765	265	249	0.939623	0.87715	1602	no
Zm00001eb009920	Zm00014a009217	712	23	0.0323034	593	18	0.0303541	476	15	0.0315126	0.03139	1837	no
Zm00001eb009930	Zm00014a009222	49	11	0.22449	11	1	0.0909091	11	2	0.181818	0.165739	85	yes
Zm00001eb009940	Zm00014a009215	28	8	0.285714	24	26	1.08333	21	26	1.2381	0.869048	133	yes
Zm00001eb009950	Zm00014a009214	1	0	n.a.	0	1	n.a.	0	0	n.a.	n.a.	n.a.	yes
Zm00001eb009960	Zm00014a009221	76	0	n.a.	57	0	n.a.	57	0	n.a.	n.a.	n.a.	no
Zm00001eb009970	Zm00014a009211	0	0	n.a.	0	0	n.a.	0	0	n.a.	n.a.	n.a.	no
Zm00001eb009980	Zm00014a009210	4	0	n.a.	1	0	n.a.	2	0	n.a.	n.a.	n.a.	yes
Zm00001eb009990	Zm00014a009209	0	0	n.a.	1	0	n.a.	0	0	n.a.	n.a.	n.a.	yes
Zm00001eb010000	Zm00014a009220	0	0	n.a.	0	0	n.a.	0	0	n.a.	n.a.	n.a.	yes
Zm00001eb010010	Zm00014a009219	0	0	n.a.	0	0	n.a.	0	0	n.a.	n.a.	n.a.	yes
Zm00001eb010020	Zm00014a009218	27	7	0.259259	20	12	0.6	24	5	0.208333	0.355864	95	yes
Zm00001eb010030	Zm00014a009208	72	55	0.763889	46	41	0.891304	37	19	0.513514	0.722902	270	yes
Zm00001eb010040	Zm00014a009207	657	309	0.47032	755	370	0.490066	610	255	0.418033	0.459473	2956	yes
Zm00001eb010050	Zm00014a009204	0	0	n.a.	0	0	n.a.	0	0	n.a.	n.a.	n.a.	yes
Zm00001eb010060	Zm00014a009206	39	37	0.948718	63	109	1.73016	46	71	1.54348	1.40745	365	yes
Zm00001eb010070	Zm00014a009201	205	171	0.834146	312	259	0.830128	255	242	0.94902	0.871098	1444	yes
Zm00001eb010100	Zm00014a009200	35	49	1.4	13	43	3.30769	17	22	1.29412	2.0006	179	no
Zm00001eb010110	Zm00014a009190	26	41	1.57692	29	35	1.2069	28	23	0.821429	1.20175	182	no
Zm00001eb010130	Zm00014a009199	153	113	0.738562	213	173	0.812207	134	113	0.843284	0.798018	899	yes
Zm00001eb010140	Zm00014a009198	120	99	0.825	111	88	0.792793	76	42	0.552632	0.723475	536	yes
Zm00001eb010150	Zm00014a009197	1	0	n.a.	2	0	n.a.	0	0	n.a.	n.a.	n.a.	yes
Zm00001eb010160	Zm00014a009196	0	0	n.a.	0	0	n.a.	0	0	n.a.	n.a.	n.a.	yes
Zm00001eb010170	Zm00014a009188	0	0	n.a.	0	0	n.a.	0	0	n.a.	n.a.	n.a.	yes
Zm00001eb010190	Zm00014a009187	312	3	0.00961538	352	1	0.00284091	291	2	0.00687285	0.00644305	961	yes
Zm00001eb010200	Zm00014a037874	0	0	n.a.	0	0	n.a.	0	0	n.a.	n.a.	n.a.	yes
Zm00001eb010210	Zm00014a037875	0	0	n.a.	0	0	n.a.	0	0	n.a.	n.a.	n.a.	yes
Zm00001eb010220	Zm00014a037869	0	0	n.a.	0	0	n.a.	0	0	n.a.	n.a.	n.a.	no
Zm00001eb010230	Zm00014a037876	4	1	0.25	7	2	0.285714	16	6	0.375	0.303571	36	yes
Zm00001eb010240	Zm00014a037870	6	1	0.166667	49	0	n.a.	64	2	0.03125	0.0989585	73	no
Zm00001eb010280	Zm00014a037872	200	214	1.07	243	224	0.921811	212	246	1.16038	1.05073	1339	no
Zm00001eb010300	Zm00014a037873	501	545	1.08782	441	382	0.866213	459	423	0.921569	0.958534	2751	no
Zm00001eb010310	Zm00014a002487	270	351	1.3	259	306	1.18147	241	333	1.38174	1.28774	1760	yes
Zm00001eb010320	Zm00014a002490	410	685	1.67073	919	1618	1.76061	614	1204	1.96091	1.79742	5450	yes
Zm00001eb010330	Zm00014a002491	58	31	0.534483	30	11	0.366667	26	11	0.423077	0.441409	167	yes
Zm00001eb010340	Zm00014a002492	360	723	2.00833	704	1185	1.68324	601	1171	1.94842	1.88	4744	yes
Zm00001eb010360	Zm00014a002497	215	125	0.581395	452	225	0.497788	287	149	0.519164	0.532782	1453	yes
Zm00001eb010370	Zm00014a002498	199	552	2.77387	1705	2173	1.27449	985	1946	1.97563	2.008	7560	yes
Zm00001eb010400	Zm00014a002499	110	112	1.01818	135	143	1.05926	113	137	1.21239	1.09661	750	no
Zm00001eb010410	Zm00014a002493	1088	1048	0.963235	1439	1361	0.945796	1247	1365	1.09463	1.00122	7548	no
Zm00001eb010440	Zm00014a002501	3	409	136.333	7	1804	257.714	1	775	775	389.682	2999	no
Zm00001eb010450	Zm00014a002496	5	4	0.8	11	9	0.818182	10	19	1.9	1.17273	58	no
Zm00001eb010460	Zm00014a002502	6	1	0.166667	12	0	n.a.	6	1	0.166667	0.166667	14	no
Zm00001eb010480	Zm00014a002505	31	32	1.03226	6	7	1.16667	8	14	1.75	1.31631	98	yes
Zm00001eb010490	Zm00014a002506	0	0	n.a.	0	0	n.a.	0	0	n.a.	n.a.	n.a.	yes
Zm00001eb010500	Zm00014a002507	79	100	1.26582	81	116	1.4321	88	150	1.70455	1.46749	614	yes
Zm00001eb010530	Zm00014a002503	4	9	2.25	2	7	3.5	2	6	3	2.91667	30	yes
Zm00001eb010540	Zm00014a002508	19	17	0.894737	0	0	n.a.	3	1	0.333333	0.614035	40	yes
Zm00001eb010550	Zm00014a002509	0	0	n.a.	0	0	n.a.	0	0	n.a.	n.a.	n.a.	yes
Zm00001eb010560	Zm00014a002504	45	75	1.66667	76	127	1.67105	60	107	1.78333	1.70702	490	yes
Zm00001eb010570	Zm00014a002510	0	0	n.a.	2	0	n.a.	0	0	n.a.	n.a.	n.a.	no
Zm00001eb010590	Zm00014a002512	202	389	1.92574	126	360	2.85714	173	352	2.03468	2.27252	1602	no
Zm00001eb010600	Zm00014a023285	166	439	2.64458	211	329	1.55924	163	358	2.19632	2.13338	1666	no
Zm00001eb010610	Zm00014a023284	64	84	1.3125	82	104	1.26829	59	81	1.37288	1.31789	474	yes
Zm00001eb010620	Zm00014a023276	580	529	0.912069	623	565	0.906902	510	520	1.01961	0.946194	3327	yes
Zm00001eb010630	Zm00014a023283	0	0	n.a.	0	0	n.a.	0	0	n.a.	n.a.	n.a.	no
Zm00001eb010640	Zm00014a023275	35	31	0.885714	2	1	0.5	18	7	0.388889	0.591534	94	no
Zm00001eb010650	Zm00014a023282	41	106	2.58537	14	59	4.21429	14	57	4.07143	3.6237	291	yes
Zm00001eb010660	Zm00014a023281	93	213	2.29032	198	286	1.44444	106	208	1.96226	1.89901	1104	yes
Zm00001eb010680	Zm00014a023280	37	2	0.0540541	379	0	n.a.	280	0	n.a.	0.0540541	39	yes
Zm00001eb010690	Zm00014a023279	136	0	n.a.	85	0	n.a.	95	0	n.a.	n.a.	n.a.	yes
Zm00001eb010700	Zm00014a023278	44	32	0.727273	43	36	0.837209	28	28	1	0.854827	211	yes
Zm00001eb010710	Zm00014a023277	0	0	n.a.	0	0	n.a.	0	0	n.a.	n.a.	n.a.	yes
Zm00001eb010730	Zm00014a023267	291	118	0.405498	799	292	0.365457	544	210	0.386029	0.385661	2254	no
Zm00001eb010740	Zm00014a023266	12	6	0.5	31	32	1.03226	36	18	0.5	0.67742	135	yes
Zm00001eb010750	Zm00014a023265	0	0	n.a.	0	0	n.a.	0	0	n.a.	n.a.	n.a.	no
Zm00001eb010770	Zm00014a023260	4877	4586	0.940332	2088	2315	1.10872	4099	4098	0.999756	1.01627	22063	yes
Zm00001eb010790	Zm00014a023263	156	202	1.29487	205	216	1.05366	186	191	1.02688	1.12514	1156	yes
Zm00001eb010800	Zm00014a023259	3	0	n.a.	3	1	0.333333	5	2	0.4	0.366667	11	yes
Zm00001eb010810	Zm00014a023262	293	262	0.894198	321	276	0.859813	252	255	1.0119	0.92197	1659	yes
Zm00001eb010820	Zm00014a023261	90	139	1.54444	101	89	0.881188	67	85	1.26866	1.23143	571	yes
Zm00001eb010830	Zm00014a023256	0	2	n.a.	1	11	11	0	8	n.a.	11	12	no
Zm00001eb010860	Zm00014a023255	117	111	0.948718	86	74	0.860465	94	78	0.829787	0.879657	560	yes
Zm00001eb010890	Zm00014a023254	0	1	n.a.	1	0	n.a.	0	0	n.a.	n.a.	n.a.	no
Zm00001eb010900	Zm00014a023253	291	388	1.33333	272	326	1.19853	203	251	1.23645	1.2561	1731	no
Zm00001eb010910	Zm00014a023258	4	3	0.75	14	3	0.214286	10	2	0.2	0.388095	36	yes
Zm00001eb010950	Zm00014a023252	626	655	1.04633	794	774	0.974811	572	646	1.12937	1.05017	4067	yes
Zm00001eb010960	Zm00014a023251	74	52	0.702703	89	95	1.06742	67	66	0.985075	0.918399	443	yes
Zm00001eb010980	Zm00014a023250	119	112	0.941176	43	43	1	49	53	1.08163	1.0076	419	no
Zm00001eb010990	Zm00014a023248	52	74	1.42308	103	89	0.864078	63	107	1.69841	1.32852	488	no
Zm00001eb011000	Zm00014a023249	21	34	1.61905	42	48	1.14286	27	37	1.37037	1.37743	209	yes
Zm00001eb011020	Zm00014a011975	101	118	1.16832	131	123	0.938931	140	104	0.742857	0.950036	717	yes
Zm00001eb011040	Zm00014a011977	2	0	n.a.	2	0	n.a.	3	0	n.a.	n.a.	n.a.	yes
Zm00001eb011050	Zm00014a011986	396	168	0.424242	614	342	0.557003	672	337	0.501488	0.494244	2529	no
Zm00001eb011060	Zm00014a011987	5	78	15.6	2	45	22.5	3	56	18.6667	18.9222	189	no
Zm00001eb011070	Zm00014a011978	1083	851	0.78578	1172	832	0.709898	1215	846	0.696296	0.730658	5999	yes
Zm00001eb011080	Zm00014a011988	62134	68441	1.10151	96428	102830	1.06639	77073	81413	1.05631	1.07474	488319	no
Zm00001eb011120	Zm00014a011989	2	16	8	18	10	0.555556	7	10	1.42857	3.32804	63	yes
Zm00001eb011140	Zm00014a011990	268	393	1.46642	329	475	1.44377	183	253	1.38251	1.4309	1901	yes
Zm00001eb011150	Zm00014a011991	363	305	0.84022	312	261	0.836538	295	255	0.864407	0.847055	1791	no
Zm00001eb011170	Zm00014a011994	82	180	2.19512	83	121	1.45783	48	102	2.125	1.92598	616	no
Zm00001eb011200	Zm00014a011982	67	71	1.0597	78	50	0.641026	95	63	0.663158	0.787961	424	yes
Zm00001eb011210	Zm00014a011995	5	1	0.2	5	2	0.4	1	0	n.a.	0.3	13	yes
Zm00001eb011220	Zm00014a011996	242	193	0.797521	209	141	0.674641	107	122	1.14019	0.870784	1014	no
Zm00001eb011240	Zm00014a011997	46	10	0.217391	46	6	0.130435	20	6	0.3	0.215942	134	no
Zm00001eb011250	Zm00014a011998	15	9	0.6	13	8	0.615385	6	0	n.a.	0.607692	45	no
Zm00001eb011270	Zm00014a011983	0	0	n.a.	0	0	n.a.	0	0	n.a.	n.a.	n.a.	yes
Zm00001eb011280	Zm00014a011984	6	0	n.a.	14	0	n.a.	7	0	n.a.	n.a.	n.a.	yes
Zm00001eb011290	Zm00014a011985	0	0	n.a.	0	0	n.a.	0	0	n.a.	n.a.	n.a.	no
Zm00001eb011300	Zm00014a044097	14	21	1.5	106	13	0.122642	17	18	1.05882	0.893821	189	no
Zm00001eb011310	Zm00014a044100	77	41	0.532468	90	36	0.4	84	28	0.333333	0.421934	356	yes
Zm00001eb011320	Zm00014a044102	0	0	n.a.	0	0	n.a.	0	0	n.a.	n.a.	n.a.	yes
Zm00001eb011330	Zm00014a044103	0	0	n.a.	0	0	n.a.	0	0	n.a.	n.a.	n.a.	no
Zm00001eb011370	Zm00014a044104	0	0	n.a.	0	0	n.a.	0	0	n.a.	n.a.	n.a.	yes
Zm00001eb011380	Zm00014a044105	816	935	1.14583	486	667	1.37243	510	588	1.15294	1.22373	4002	yes
Zm00001eb011420	Zm00014a044106	673	649	0.964339	766	656	0.856397	673	612	0.909361	0.910032	4029	no
Zm00001eb011430	Zm00014a044111	290	113	0.389655	1765	590	0.334278	278	86	0.309353	0.344429	3122	yes
Zm00001eb011460	Zm00014a003890	7	7	1	25	10	0.4	11	5	0.454545	0.618182	65	yes
Zm00001eb011470	Zm00014a003891	107	84	0.785047	82	69	0.841463	55	55	1	0.875503	452	yes
Zm00001eb011480	Zm00014a030471	123	63	0.512195	85	33	0.388235	90	35	0.388889	0.429773	429	no
Zm00001eb011490	Zm00014a030472	456	370	0.811404	506	351	0.693676	370	332	0.897297	0.800792	2385	no
Zm00001eb011530	Zm00014a031956	45	19	0.422222	80	33	0.4125	48	24	0.5	0.444907	249	yes
Zm00001eb011550	Zm00014a031959	0	0	n.a.	0	0	n.a.	0	0	n.a.	n.a.	n.a.	no
Zm00001eb011560	Zm00014a031957	0	0	n.a.	0	0	n.a.	0	0	n.a.	n.a.	n.a.	yes
Zm00001eb011570	Zm00014a009712	0	0	n.a.	0	0	n.a.	0	0	n.a.	n.a.	n.a.	no
Zm00001eb011580	Zm00014a009713	38	0	n.a.	80	0	n.a.	33	0	n.a.	n.a.	n.a.	no
Zm00001eb011590	Zm00014a009710	2	0	n.a.	1	0	n.a.	1	0	n.a.	n.a.	n.a.	yes
Zm00001eb011610	Zm00014a018577	0	0	n.a.	0	0	n.a.	0	0	n.a.	n.a.	n.a.	yes
Zm00001eb011620	Zm00014a018578	0	0	n.a.	0	0	n.a.	0	0	n.a.	n.a.	n.a.	no
Zm00001eb011630	Zm00014a018579	0	0	n.a.	0	0	n.a.	0	0	n.a.	n.a.	n.a.	yes
Zm00001eb011650	Zm00014a018580	74	0	n.a.	80	0	n.a.	45	0	n.a.	n.a.	n.a.	yes
Zm00001eb011670	Zm00014a018587	2000	0	n.a.	1397	0	n.a.	1268	0	n.a.	n.a.	n.a.	no
Zm00001eb011700	Zm00014a018590	1	0	n.a.	0	0	n.a.	0	0	n.a.	n.a.	n.a.	no
Zm00001eb011720	Zm00014a018581	395	356	0.901266	683	887	1.29868	515	643	1.24854	1.1495	3479	no
Zm00001eb011730	Zm00014a018591	125	107	0.856	129	108	0.837209	104	72	0.692308	0.795172	645	no
Zm00001eb011750	Zm00014a018582	113	115	1.0177	154	115	0.746753	72	89	1.23611	1.00019	658	yes
Zm00001eb011760	Zm00014a018583	2749	2913	1.05966	3442	3395	0.986345	3317	3460	1.04311	1.02971	19276	no
Zm00001eb011780	Zm00014a018584	205	268	1.30732	205	229	1.11707	194	216	1.1134	1.17926	1317	yes
Zm00001eb011800	Zm00014a019248	463	266	0.574514	429	245	0.571096	352	233	0.661932	0.602514	1988	yes
Zm00001eb011810	Zm00014a019249	69	118	1.71014	23	70	3.04348	33	80	2.42424	2.39262	393	yes
Zm00001eb011820	Zm00014a019257	3180	1773	0.557547	33	30	0.909091	234	120	0.512821	0.65982	5370	no
Zm00001eb011830	Zm00014a019250	348	385	1.10632	194	322	1.65979	262	343	1.30916	1.35842	1854	no
Zm00001eb011840	Zm00014a019251	142	417	2.93662	141	321	2.2766	144	350	2.43056	2.54793	1515	no
Zm00001eb011880	Zm00014a019252	435	300	0.689655	841	1114	1.32461	603	669	1.10945	1.04124	3962	yes
Zm00001eb011910	Zm00014a019253	215	180	0.837209	205	181	0.882927	144	201	1.39583	1.03866	1126	no
Zm00001eb011920	Zm00014a019254	70	96	1.37143	93	76	0.817204	67	61	0.910448	1.03303	463	no
Zm00001eb011930	Zm00014a019255	15	0	n.a.	32	0	n.a.	38	3	0.0789474	0.0789474	41	yes
Zm00001eb011940	Zm00014a019261	6287	4950	0.787339	9986	7626	0.763669	8633	6598	0.764277	0.771762	44080	yes
Zm00001eb011950	Zm00014a019256	36	45	1.25	64	80	1.25	31	45	1.45161	1.3172	301	no
Zm00001eb011960	Zm00014a019262	153	170	1.11111	141	103	0.730496	109	99	0.908257	0.916621	775	yes
Zm00001eb011980	Zm00014a024881	557	504	0.904847	453	427	0.942605	452	417	0.922566	0.923339	2810	no
Zm00001eb011990	Zm00014a024884	278	201	0.723022	442	407	0.920814	291	233	0.800687	0.814841	1852	yes
Zm00001eb012000	Zm00014a024885	843	712	0.844603	780	819	1.05	755	889	1.17748	1.02403	4798	no
Zm00001eb012010	Zm00014a024886	406	436	1.07389	381	379	0.994751	435	474	1.08966	1.05277	2511	no
Zm00001eb012020	Zm00014a009652	73	13	0.178082	156	41	0.262821	67	14	0.208955	0.216619	364	yes
Zm00001eb012040	Zm00014a009653	24	321	13.375	112	342	3.05357	52	312	6	7.47619	1163	no
Zm00001eb012070	Zm00014a032704	258	225	0.872093	611	563	0.92144	370	330	0.891892	0.895142	2357	yes
Zm00001eb012080	Zm00014a032705	40	20	0.5	15	21	1.4	21	4	0.190476	0.696825	121	yes
Zm00001eb012100	Zm00014a032706	727	147	0.202201	863	46	0.0533024	799	114	0.142678	0.132727	2696	no
Zm00001eb012120	Zm00014a032716	0	0	n.a.	0	0	n.a.	0	0	n.a.	n.a.	n.a.	no
Zm00001eb012130	Zm00014a032710	691	535	0.77424	769	648	0.842653	804	622	0.773632	0.796842	4069	yes
Zm00001eb012140	Zm00014a032711	0	0	n.a.	0	0	n.a.	0	0	n.a.	n.a.	n.a.	yes
Zm00001eb012150	Zm00014a032713	0	0	n.a.	0	0	n.a.	0	0	n.a.	n.a.	n.a.	yes
Zm00001eb012160	Zm00014a032717	0	0	n.a.	0	0	n.a.	0	0	n.a.	n.a.	n.a.	yes
Zm00001eb012180	Zm00014a032714	162	124	0.765432	150	172	1.14667	123	137	1.11382	1.00864	868	yes
Zm00001eb012190	Zm00014a032715	5	4	0.8	6	26	4.33333	8	6	0.75	1.96111	55	yes
Zm00001eb012200	Zm00014a032718	89	88	0.988764	119	61	0.512605	70	58	0.828571	0.776647	485	yes
Zm00001eb012210	Zm00014a032719	180	310	1.72222	161	250	1.5528	130	246	1.89231	1.72244	1277	no
Zm00001eb012240	Zm00014a032722	0	31	n.a.	0	34	n.a.	0	16	n.a.	n.a.	n.a.	no
Zm00001eb012250	Zm00014a032723	26	25	0.961538	20	18	0.9	17	16	0.941176	0.934238	122	yes
Zm00001eb012270	Zm00014a032720	0	1045	n.a.	0	2899	n.a.	0	2413	n.a.	n.a.	n.a.	yes
Zm00001eb012280	Zm00014a032725	211	209	0.990521	305	296	0.970492	247	243	0.983806	0.981606	1511	yes
Zm00001eb012300	Zm00014a001297	368	34	0.0923913	447	27	0.0604027	402	27	0.0671642	0.0733194	1305	yes
Zm00001eb012310	Zm00014a020971	562	516	0.918149	1424	1520	1.06742	1019	917	0.899902	0.961824	5958	yes
Zm00001eb012330	Zm00014a020972	166	217	1.30723	191	215	1.12565	144	197	1.36806	1.26698	1130	no
Zm00001eb012340	Zm00014a020973	403	376	0.933002	833	739	0.887155	552	491	0.889493	0.903217	3394	yes
Zm00001eb012350	Zm00014a034820	6	3	0.5	2	1	0.5	3	3	1	0.666667	18	no
Zm00001eb012360	Zm00014a034822	376	502	1.33511	150	62	0.413333	341	197	0.577713	0.775385	1628	yes
Zm00001eb012380	Zm00014a034821	112	0	n.a.	130	0	n.a.	143	0	n.a.	n.a.	n.a.	yes
Zm00001eb012390	Zm00014a034825	554	660	1.19134	1062	1282	1.20716	878	951	1.08314	1.16055	5387	no
Zm00001eb012410	Zm00014a034827	1	0	n.a.	0	0	n.a.	2	0	n.a.	n.a.	n.a.	no
Zm00001eb012430	Zm00014a034824	78	57	0.730769	109	88	0.807339	89	102	1.14607	0.894726	523	yes
Zm00001eb012440	Zm00014a034828	324	281	0.867284	335	231	0.689552	336	264	0.785714	0.78085	1771	yes
Zm00001eb012470	Zm00014a034829	1139	2599	2.28183	7873	7731	0.981964	10504	10916	1.03922	1.43434	40762	yes
Zm00001eb012480	Zm00014a034834	421	405	0.961995	290	258	0.889655	294	211	0.717687	0.856446	1879	no
Zm00001eb012510	Zm00014a034835	0	0	n.a.	0	0	n.a.	0	0	n.a.	n.a.	n.a.	no
Zm00001eb012530	Zm00014a034837	84	75	0.892857	89	72	0.808989	81	62	0.765432	0.822426	463	no
Zm00001eb012540	Zm00014a034830	2297	1812	0.788855	2557	2070	0.809542	2088	1645	0.787835	0.795411	12469	yes
Zm00001eb012550	Zm00014a034839	0	0	n.a.	0	0	n.a.	0	0	n.a.	n.a.	n.a.	yes
Zm00001eb012560	Zm00014a034831	123	80	0.650407	242	128	0.528926	111	58	0.522523	0.567285	742	no
Zm00001eb012570	Zm00014a034840	7	47	6.71429	3	21	7	7	20	2.85714	5.52381	105	no
Zm00001eb012580	Zm00014a034832	212	296	1.39623	379	740	1.95251	284	471	1.65845	1.66906	2382	yes
Zm00001eb012590	Zm00014a034833	53	59	1.11321	155	119	0.767742	125	88	0.704	0.861651	599	no
Zm00001eb012650	Zm00014a030339	472	404	0.855932	368	333	0.904891	416	300	0.721154	0.827326	2293	no
Zm00001eb012660	Zm00014a030336	46	36	0.782609	41	15	0.365854	31	23	0.741935	0.630133	192	yes
Zm00001eb012680	Zm00014a030333	12	1	0.0833333	4	1	0.25	3	0	n.a.	0.166667	18	no
Zm00001eb012700	Zm00014a030327	15	4	0.266667	8	5	0.625	4	1	0.25	0.380556	37	yes
Zm00001eb012710	Zm00014a030330	0	0	n.a.	0	0	n.a.	0	0	n.a.	n.a.	n.a.	yes
Zm00001eb012720	Zm00014a030329	9	1	0.111111	12	0	n.a.	17	0	n.a.	0.111111	10	no
Zm00001eb012750	Zm00014a030328	139	10	0.0719424	230	11	0.0478261	141	6	0.0425532	0.0541072	537	yes
Zm00001eb012760	Zm00014a030326	61	8	0.131148	46	8	0.173913	64	6	0.09375	0.132937	193	yes
Zm00001eb012770	Zm00014a030325	121	10	0.0826446	153	10	0.0653595	124	7	0.0564516	0.0681519	425	yes
Zm00001eb012780	Zm00014a030320	57	79	1.38596	88	106	1.20455	70	70	1	1.19684	470	no
Zm00001eb012790	Zm00014a030318	326	291	0.892638	594	532	0.895623	300	237	0.79	0.85942	2280	yes
Zm00001eb012800	Zm00014a030317	38	11	0.289474	129	35	0.271318	62	15	0.241935	0.267576	290	yes
Zm00001eb012830	Zm00014a030314	2	4	2	6	2	0.333333	2	4	2	1.44444	20	yes
Zm00001eb012850	Zm00014a030313	485	604	1.24536	948	538	0.567511	961	421	0.438085	0.750319	3957	no
Zm00001eb012870	Zm00014a030308	294	395	1.34354	288	320	1.11111	246	312	1.26829	1.24098	1855	no
Zm00001eb012880	Zm00014a030311	12	12	1	33	18	0.545455	9	9	1	0.848485	93	no
Zm00001eb012890	Zm00014a030307	827	621	0.750907	680	723	1.06324	682	658	0.964809	0.926319	4191	no
Zm00001eb012900	Zm00014a030305	306	145	0.473856	255	120	0.470588	239	88	0.368201	0.437548	1153	no
Zm00001eb012910	Zm00014a030302	10	11	1.1	14	10	0.714286	10	12	1.2	1.00476	67	no
Zm00001eb012920	Zm00014a030301	1025	932	0.909268	2119	1831	0.864087	1497	1438	0.960588	0.911314	8842	no
Zm00001eb012930	Zm00014a030300	57	29	0.508772	185	79	0.427027	83	54	0.650602	0.5288	487	yes
Zm00001eb012940	Zm00014a030299	0	0	n.a.	0	1	n.a.	0	0	n.a.	n.a.	n.a.	no
Zm00001eb012950	Zm00014a030304	202	194	0.960396	257	261	1.01556	200	205	1.025	1.00032	1319	yes
Zm00001eb012960	Zm00014a030298	100	215	2.15	308	445	1.44481	175	347	1.98286	1.85922	1590	no
Zm00001eb012980	Zm00014a030297	242	236	0.975207	189	228	1.20635	183	185	1.01093	1.06416	1263	no
Zm00001eb013000	Zm00014a030303	471	539	1.14437	497	449	0.903421	449	462	1.02895	1.02558	2867	no
Zm00001eb013010	Zm00014a030296	0	0	n.a.	0	0	n.a.	0	0	n.a.	n.a.	n.a.	no
Zm00001eb013020	Zm00014a030290	1541	1439	0.933809	1861	1608	0.864052	1551	1361	0.877498	0.891786	9361	yes
Zm00001eb013030	Zm00014a030295	1915	353	0.184334	2678	831	0.310306	2484	666	0.268116	0.254252	8927	no
Zm00001eb013040	Zm00014a030294	125	59	0.472	95	42	0.442105	102	27	0.264706	0.392937	450	yes
Zm00001eb013060	Zm00014a030293	142	182	1.28169	188	225	1.19681	197	220	1.11675	1.19842	1154	yes
Zm00001eb013080	Zm00014a030292	2018	2599	1.28791	2632	3767	1.43123	2142	2796	1.30532	1.34149	15954	yes
Zm00001eb013100	Zm00014a030288	323	334	1.03406	321	204	0.635514	249	167	0.670683	0.780086	1598	no
Zm00001eb013110	Zm00014a030291	389	361	0.928021	626	394	0.629393	397	418	1.0529	0.870105	2585	no
Zm00001eb013120	Zm00014a030287	380	419	1.10263	411	574	1.39659	333	312	0.936937	1.14539	2429	yes
Zm00001eb013130	Zm00014a030282	0	0	n.a.	0	0	n.a.	0	1	n.a.	n.a.	n.a.	no
Zm00001eb013140	Zm00014a030286	67	47	0.701493	31	18	0.580645	30	23	0.766667	0.682935	216	yes
Zm00001eb013150	Zm00014a030280	83	36	0.433735	697	322	0.46198	262	97	0.370229	0.421981	1497	no
Zm00001eb013170	Zm00014a029588	0	0	n.a.	0	0	n.a.	0	0	n.a.	n.a.	n.a.	yes
Zm00001eb013180	Zm00014a029587	28	36	1.28571	97	76	0.783505	52	40	0.769231	0.946149	329	no
Zm00001eb013190	Zm00014a029581	366	355	0.969945	388	422	1.08763	346	334	0.965318	1.00763	2211	no
Zm00001eb013220	Zm00014a029586	454	782	1.72247	724	1465	2.02348	630	1263	2.00476	1.9169	5318	no
Zm00001eb013230	Zm00014a029585	102	138	1.35294	116	81	0.698276	98	101	1.03061	1.02728	636	no
Zm00001eb013240	Zm00014a029584	226	349	1.54425	203	313	1.54187	209	311	1.48804	1.52472	1611	no
Zm00001eb013250	Zm00014a029577	68	84	1.23529	110	91	0.827273	91	76	0.835165	0.965909	520	yes
Zm00001eb013270	Zm00014a029583	192	234	1.21875	216	224	1.03704	164	181	1.10366	1.11982	1211	no
Zm00001eb013300	Zm00014a029576	93	75	0.806452	104	116	1.11538	73	68	0.931507	0.951113	529	yes
Zm00001eb013340	Zm00014a029572	1913	1359	0.710403	2918	2617	0.896847	2996	2509	0.83745	0.8149	14312	yes
Zm00001eb013360	Zm00014a029571	402	674	1.67662	948	2602	2.74473	548	1438	2.62409	2.34848	6612	no
Zm00001eb013370	Zm00014a029565	13	719	55.3077	9	472	52.4444	22	686	31.1818	46.3113	1921	no
Zm00001eb013420	Zm00014a029562	3	15	5	5	7	1.4	5	8	1.6	2.66667	43	no
Zm00001eb013430	Zm00014a029558	10	19	1.9	7	5	0.714286	14	10	0.714286	1.10952	65	yes
Zm00001eb013440	Zm00014a029559	169	142	0.840237	377	668	1.77188	150	284	1.89333	1.50182	1790	no
Zm00001eb013450	Zm00014a029557	50	36	0.72	33	68	2.06061	55	49	0.890909	1.22384	291	yes
Zm00001eb013460	Zm00014a029556	110	57	0.518182	134	78	0.58209	117	63	0.538462	0.546245	559	yes
Zm00001eb013480	Zm00014a029555	7	8	1.14286	72	71	0.986111	38	53	1.39474	1.17457	249	no
Zm00001eb013490	Zm00014a029549	535	622	1.16262	1020	912	0.894118	865	718	0.830058	0.962265	4672	yes
Zm00001eb013500	Zm00014a041546	253	194	0.766798	389	184	0.473008	340	210	0.617647	0.619151	1570	yes
Zm00001eb013510	Zm00014a041545	106	91	0.858491	138	102	0.73913	96	89	0.927083	0.841568	622	yes
Zm00001eb013520	Zm00014a041536	4	0	n.a.	0	0	n.a.	4	0	n.a.	n.a.	n.a.	yes
Zm00001eb013540	Zm00014a041542	2	0	n.a.	2	0	n.a.	3	0	n.a.	n.a.	n.a.	yes
Zm00001eb013550	Zm00014a041541	211	96	0.454976	246	82	0.333333	159	37	0.232704	0.340338	831	no
Zm00001eb013590	Zm00014a041538	22	26	1.18182	30	22	0.733333	9	15	1.66667	1.19394	124	no
Zm00001eb013600	Zm00014a041537	5	5	1	16	6	0.375	17	7	0.411765	0.595588	56	no
Zm00001eb013610	Zm00014a041532	337	326	0.967359	729	565	0.775034	683	550	0.805271	0.849221	3190	yes
Zm00001eb013620	Zm00014a041531	42	7	0.166667	66	27	0.409091	44	10	0.227273	0.267677	196	yes
Zm00001eb013650	Zm00014a041525	41	310	7.56098	22	343	15.5909	21	420	20	14.384	1157	no
Zm00001eb013660	Zm00014a041524	727	770	1.05915	1056	870	0.823864	729	792	1.08642	0.989811	4944	no
Zm00001eb013670	Zm00014a041523	5	12	2.4	2	2	1	0	5	n.a.	1.7	21	yes
Zm00001eb013680	Zm00014a041529	3	0	n.a.	0	0	n.a.	0	0	n.a.	n.a.	n.a.	no
Zm00001eb013690	Zm00014a041522	110	88	0.8	107	88	0.82243	70	87	1.24286	0.955097	550	no
Zm00001eb013700	Zm00014a041521	209	122	0.583732	175	87	0.497143	93	60	0.645161	0.575345	746	yes
Zm00001eb013710	Zm00014a041527	317	124	0.391167	250	74	0.296	231	76	0.329004	0.338724	1072	yes
Zm00001eb013720	Zm00014a041526	33	167	5.06061	60	134	2.23333	54	131	2.42593	3.23996	579	no
Zm00001eb013730	Zm00014a041520	170	194	1.14118	184	154	0.836957	170	150	0.882353	0.953497	1022	no
Zm00001eb013740	Zm00014a041513	157	109	0.694268	194	167	0.860825	126	89	0.706349	0.753814	842	no
Zm00001eb013750	Zm00014a041519	645	737	1.14264	604	608	1.00662	518	597	1.15251	1.10059	3709	no
Zm00001eb013760	Zm00014a041512	448	447	0.997768	452	439	0.971239	336	341	1.01488	0.994629	2463	no
Zm00001eb013780	Zm00014a041511	370	211	0.57027	342	208	0.608187	122	93	0.762295	0.646917	1346	yes
Zm00001eb013800	Zm00014a041517	0	0	n.a.	0	0	n.a.	0	1	n.a.	n.a.	n.a.	yes
Zm00001eb013810	Zm00014a041516	2	1	0.5	0	0	n.a.	1	0	n.a.	0.5	3	yes
Zm00001eb013820	Zm00014a041515	0	0	n.a.	0	0	n.a.	0	0	n.a.	n.a.	n.a.	yes
Zm00001eb013830	Zm00014a041514	1	0	n.a.	2	0	n.a.	1	0	n.a.	n.a.	n.a.	yes
Zm00001eb013840	Zm00014a041510	319	0	n.a.	288	0	n.a.	272	0	n.a.	n.a.	n.a.	yes
Zm00001eb013850	Zm00014a041507	23	8	0.347826	20	3	0.15	13	3	0.230769	0.242865	70	yes
Zm00001eb013860	Zm00014a041506	0	0	n.a.	0	0	n.a.	0	0	n.a.	n.a.	n.a.	yes
Zm00001eb013870	Zm00014a041505	0	0	n.a.	0	0	n.a.	0	0	n.a.	n.a.	n.a.	no
Zm00001eb013880	Zm00014a041509	14	301	21.5	6	1776	296	8	1009	126.125	147.875	3114	no
Zm00001eb013900	Zm00014a041504	393	439	1.11705	355	410	1.15493	346	404	1.16763	1.14654	2347	no
Zm00001eb013910	Zm00014a041503	72	31	0.430556	72	21	0.291667	73	10	0.136986	0.286403	279	no
Zm00001eb013920	Zm00014a041497	35	91	2.6	47	82	1.74468	26	61	2.34615	2.23028	342	yes
Zm00001eb013940	Zm00014a041502	588	435	0.739796	782	488	0.624041	773	481	0.622251	0.662029	3547	yes
Zm00001eb013980	Zm00014a041500	201	195	0.970149	48	103	2.14583	76	112	1.47368	1.52989	735	no
Zm00001eb013990	Zm00014a041499	35	52	1.48571	30	132	4.4	23	71	3.08696	2.99089	343	yes
Zm00001eb014010	Zm00014a041498	7	0	n.a.	12	0	n.a.	2	0	n.a.	n.a.	n.a.	yes
Zm00001eb014020	Zm00014a041489	9	2	0.222222	10	6	0.6	8	1	0.125	0.315741	36	yes
Zm00001eb014030	Zm00014a041492	976	925	0.947746	842	869	1.03207	809	834	1.0309	1.00357	5255	no
Zm00001eb014050	Zm00014a041488	2003	1580	0.788817	599	699	1.16694	1269	1035	0.815603	0.923787	7185	yes
Zm00001eb014060	Zm00014a041487	0	0	n.a.	0	0	n.a.	0	0	n.a.	n.a.	n.a.	yes
Zm00001eb014070	Zm00014a041486	0	0	n.a.	0	0	n.a.	0	0	n.a.	n.a.	n.a.	yes
Zm00001eb014080	Zm00014a041485	0	0	n.a.	0	0	n.a.	0	0	n.a.	n.a.	n.a.	yes
Zm00001eb014090	Zm00014a041491	1	0	n.a.	0	0	n.a.	1	0	n.a.	n.a.	n.a.	no
Zm00001eb014110	Zm00014a041490	38	1	0.0263158	32	0	n.a.	28	0	n.a.	0.0263158	39	yes
Zm00001eb014120	Zm00014a041481	10	8	0.8	4	4	1	3	3	1	0.933333	32	yes
Zm00001eb014130	Zm00014a041479	9	0	n.a.	2	0	n.a.	2	0	n.a.	n.a.	n.a.	yes
Zm00001eb014140	Zm00014a041478	0	0	n.a.	0	0	n.a.	0	0	n.a.	n.a.	n.a.	yes
Zm00001eb014150	Zm00014a041477	0	0	n.a.	0	0	n.a.	0	0	n.a.	n.a.	n.a.	yes
Zm00001eb014160	Zm00014a041476	7	0	n.a.	8	0	n.a.	5	0	n.a.	n.a.	n.a.	yes
Zm00001eb014170	Zm00014a041475	0	0	n.a.	0	0	n.a.	0	0	n.a.	n.a.	n.a.	no
Zm00001eb014210	Zm00014a033260	0	0	n.a.	0	0	n.a.	0	0	n.a.	n.a.	n.a.	yes
Zm00001eb014240	Zm00014a033259	0	0	n.a.	0	0	n.a.	0	0	n.a.	n.a.	n.a.	yes
Zm00001eb014250	Zm00014a033258	0	0	n.a.	0	0	n.a.	0	0	n.a.	n.a.	n.a.	yes
Zm00001eb014260	Zm00014a003203	0	0	n.a.	0	0	n.a.	0	0	n.a.	n.a.	n.a.	no
Zm00001eb014350	Zm00014a003202	0	0	n.a.	0	0	n.a.	0	0	n.a.	n.a.	n.a.	no
Zm00001eb014430	Zm00014a003204	0	0	n.a.	0	0	n.a.	0	0	n.a.	n.a.	n.a.	no
Zm00001eb014450	Zm00014a003208	0	0	n.a.	0	0	n.a.	1	0	n.a.	n.a.	n.a.	yes
Zm00001eb014460	Zm00014a003207	0	0	n.a.	0	0	n.a.	0	0	n.a.	n.a.	n.a.	no
Zm00001eb014470	Zm00014a003209	13	13	1	23	18	0.782609	21	16	0.761905	0.848171	104	yes
Zm00001eb014490	Zm00014a003210	595	240	0.403361	803	333	0.414695	731	285	0.389877	0.402644	2987	no
Zm00001eb014500	Zm00014a003219	419	290	0.692124	634	473	0.746057	477	322	0.675052	0.704411	2615	yes
Zm00001eb014520	Zm00014a003220	4	1	0.25	5	7	1.4	5	2	0.4	0.683333	24	yes
Zm00001eb014550	Zm00014a003218	0	5	n.a.	2	9	4.5	0	2	n.a.	4.5	11	no
Zm00001eb014560	Zm00014a003222	0	0	n.a.	0	0	n.a.	0	0	n.a.	n.a.	n.a.	no
Zm00001eb014570	Zm00014a003223	4	15	3.75	3	3	1	2	7	3.5	2.75	34	no
Zm00001eb014580	Zm00014a003224	0	0	n.a.	0	0	n.a.	0	0	n.a.	n.a.	n.a.	no
Zm00001eb014600	Zm00014a003226	1649	849	0.514857	1310	761	0.580916	1435	756	0.526829	0.540867	6760	yes
Zm00001eb014630	Zm00014a003227	150	155	1.03333	146	147	1.00685	134	127	0.947761	0.99598	859	no
Zm00001eb014640	Zm00014a003228	932	1329	1.42597	468	653	1.3953	600	820	1.36667	1.39598	4802	no
Zm00001eb014680	Zm00014a003229	0	0	n.a.	0	1	n.a.	0	0	n.a.	n.a.	n.a.	yes
Zm00001eb014720	Zm00014a003232	0	2	n.a.	0	0	n.a.	0	0	n.a.	n.a.	n.a.	yes
Zm00001eb014730	Zm00014a003234	188	3	0.0159574	135	5	0.037037	97	2	0.0206186	0.0245377	430	yes
Zm00001eb014740	Zm00014a035813	148	114	0.77027	198	195	0.984848	177	184	1.03955	0.931556	1016	yes
Zm00001eb014750	Zm00014a035818	323	1	0.00309598	150	1	0.00666667	129	0	n.a.	0.00488133	475	yes
Zm00001eb014760	Zm00014a035819	98	0	n.a.	105	0	n.a.	109	0	n.a.	n.a.	n.a.	yes
Zm00001eb014780	Zm00014a035815	42	0	n.a.	45	1	0.0222222	42	5	0.119048	0.0706351	93	yes
Zm00001eb014800	Zm00014a035817	7	6	0.857143	4	2	0.5	2	2	1	0.785714	23	yes
Zm00001eb014810	Zm00014a035820	896	1392	1.55357	1493	2026	1.357	1394	2032	1.45768	1.45608	9233	no
Zm00001eb014830	Zm00014a035821	111	72	0.648649	119	95	0.798319	81	65	0.802469	0.749812	543	no
Zm00001eb014850	Zm00014a035822	602	679	1.12791	351	423	1.20513	436	571	1.30963	1.21422	3062	yes
Zm00001eb014870	Zm00014a035826	466	395	0.847639	397	364	0.916877	397	296	0.745592	0.836703	2315	yes
Zm00001eb014890	Zm00014a035827	69	118	1.71014	70	134	1.91429	55	98	1.78182	1.80208	544	yes
Zm00001eb014900	Zm00014a035828	240	214	0.891667	273	192	0.703297	204	197	0.965686	0.85355	1320	no
Zm00001eb014930	Zm00014a035829	5	24	4.8	7	19	2.71429	13	20	1.53846	3.01758	88	yes
Zm00001eb014950	Zm00014a035830	18	767	42.6111	25	1022	40.88	26	1110	42.6923	42.0611	2968	no
Zm00001eb014960	Zm00014a035832	804	524	0.651741	995	680	0.683417	1130	864	0.764602	0.69992	4997	no
Zm00001eb014970	Zm00014a035831	269	216	0.802974	215	118	0.548837	168	83	0.494048	0.615286	1069	yes
Zm00001eb015010	Zm00014a035835	979	811	0.828396	1103	883	0.800544	912	701	0.76864	0.799193	5389	yes
Zm00001eb015020	Zm00014a035836	0	0	n.a.	1	0	n.a.	0	0	n.a.	n.a.	n.a.	no
Zm00001eb015030	Zm00014a035837	27	24	0.888889	23	18	0.782609	31	27	0.870968	0.847489	150	yes
Zm00001eb015040	Zm00014a035838	142	154	1.08451	55	89	1.61818	74	92	1.24324	1.31531	606	no
Zm00001eb015050	Zm00014a035841	156	182	1.16667	37	46	1.24324	54	99	1.83333	1.41441	574	yes
Zm00001eb015060	Zm00014a035839	155	191	1.23226	169	169	1	134	160	1.19403	1.1421	978	yes
Zm00001eb015070	Zm00014a035840	1283	1239	0.965705	1566	1406	0.897829	1498	1268	0.846462	0.903332	8260	no
Zm00001eb015090	Zm00014a012907	403	123	0.305211	657	278	0.423135	530	193	0.364151	0.364166	2184	no
Zm00001eb015110	Zm00014a012910	22	5	0.227273	18	3	0.166667	17	1	0.0588235	0.150921	66	no
Zm00001eb015120	Zm00014a012906	11	12	1.09091	13	17	1.30769	3	15	5	2.4662	71	yes
Zm00001eb015130	Zm00014a012909	1523	1314	0.862771	2873	1420	0.494257	2711	1684	0.621173	0.6594	11525	no
Zm00001eb015140	Zm00014a027552	47	60	1.2766	1	15	15	4	23	5.75	7.3422	150	no
Zm00001eb015150	Zm00014a027545	527	493	0.935484	475	505	1.06316	429	462	1.07692	1.02519	2891	yes
Zm00001eb015160	Zm00014a027551	32	50	1.5625	19	6	0.315789	9	15	1.66667	1.18165	131	yes
Zm00001eb015170	Zm00014a027549	123	101	0.821138	99	87	0.878788	84	73	0.869048	0.856325	567	no
Zm00001eb015190	Zm00014a027548	0	0	n.a.	0	0	n.a.	0	0	n.a.	n.a.	n.a.	yes
Zm00001eb015200	Zm00014a027547	6	4	0.666667	1	0	n.a.	4	4	1	0.833333	18	yes
Zm00001eb015210	Zm00014a027541	701	480	0.684736	1202	267	0.22213	1602	390	0.243446	0.383437	4642	yes
Zm00001eb015220	Zm00014a027546	39	37	0.948718	32	35	1.09375	45	36	0.8	0.947489	224	yes
Zm00001eb015230	Zm00014a027540	4	3	0.75	4	3	0.75	2	5	2.5	1.33333	21	yes
Zm00001eb015240	Zm00014a027539	6	3	0.5	4	8	2	3	3	1	1.16667	27	yes
Zm00001eb015250	Zm00014a027535	0	0	n.a.	0	0	n.a.	0	0	n.a.	n.a.	n.a.	yes
Zm00001eb015260	Zm00014a027538	380	455	1.19737	316	384	1.21519	296	396	1.33784	1.25013	2227	no
Zm00001eb015270	Zm00014a027537	98	94	0.959184	70	177	2.52857	72	101	1.40278	1.63018	612	yes
Zm00001eb015290	Zm00014a027530	387	167	0.431525	324	160	0.493827	310	146	0.470968	0.46544	1494	no
Zm00001eb015310	Zm00014a027529	257	233	0.906615	342	241	0.704678	272	230	0.845588	0.81896	1575	yes
Zm00001eb015320	Zm00014a027527	43	18	0.418605	111	115	1.03604	56	54	0.964286	0.80631	397	yes
Zm00001eb015330	Zm00014a027526	16	30	1.875	5	28	5.6	5	14	2.8	3.425	98	no
Zm00001eb015340	Zm00014a027525	379	974	2.56992	136	107	0.786765	203	309	1.52217	1.62628	2108	no
Zm00001eb015380	Zm00014a027524	336	206	0.613095	439	231	0.526196	356	183	0.514045	0.551112	1751	no
Zm00001eb015390	Zm00014a027523	1	1	1	2	2	1	2	1	0.5	0.833333	9	no
Zm00001eb015400	Zm00014a027516	154	78	0.506494	1403	445	0.317177	627	184	0.293461	0.372377	2891	yes
Zm00001eb015420	Zm00014a027518	101	113	1.11881	87	55	0.632184	68	76	1.11765	0.956215	500	no
Zm00001eb015430	Zm00014a027520	22	25	1.13636	24	47	1.95833	11	50	4.54545	2.54671	179	no
Zm00001eb015440	Zm00014a027517	3878	3696	0.953069	3094	4549	1.47027	2377	3490	1.46824	1.29719	21084	yes
Zm00001eb015450	Zm00014a027513	55	51	0.927273	54	60	1.11111	51	38	0.745098	0.927827	309	no
Zm00001eb015490	Zm00014a023609	339	2	0.00589971	437	5	0.0114416	231	1	0.004329	0.00722344	1015	yes
Zm00001eb015500	Zm00014a023611	0	0	n.a.	0	0	n.a.	0	0	n.a.	n.a.	n.a.	no
Zm00001eb015510	Zm00014a023612	71	85	1.19718	43	79	1.83721	49	50	1.02041	1.3516	377	no
Zm00001eb015530	Zm00014a023613	8	7	0.875	3	0	n.a.	2	1	0.5	0.6875	18	no
Zm00001eb015540	Zm00014a023614	137	173	1.26277	178	193	1.08427	114	151	1.32456	1.22387	946	yes
Zm00001eb015550	Zm00014a007360	0	0	n.a.	0	0	n.a.	0	0	n.a.	n.a.	n.a.	yes
Zm00001eb015560	Zm00014a007358	48	0	n.a.	25	0	n.a.	28	0	n.a.	n.a.	n.a.	no
Zm00001eb015570	Zm00014a007357	85	142	1.67059	53	89	1.67925	42	65	1.54762	1.63249	476	no
Zm00001eb015580	Zm00014a007362	0	0	n.a.	0	0	n.a.	0	0	n.a.	n.a.	n.a.	no
Zm00001eb015620	Zm00014a007356	849	65	0.0765607	588	136	0.231293	444	64	0.144144	0.150666	2146	no
Zm00001eb015630	Zm00014a035090	61	36	0.590164	39	37	0.948718	36	36	1	0.846294	245	yes
Zm00001eb015660	Zm00014a035808	134	138	1.02985	88	84	0.954545	83	92	1.10843	1.03094	619	no
Zm00001eb015680	Zm00014a035806	48	56	1.16667	54	37	0.685185	64	40	0.625	0.825618	299	yes
Zm00001eb015690	Zm00014a035805	54	84	1.55556	75	81	1.08	47	61	1.29787	1.31114	402	no
Zm00001eb015700	Zm00014a035804	168	124	0.738095	105	103	0.980952	112	72	0.642857	0.787301	684	yes
Zm00001eb015710	Zm00014a035801	6	39	6.5	4	34	8.5	3	25	8.33333	7.77778	111	yes
Zm00001eb015720	Zm00014a035803	813	1332	1.63838	636	1168	1.83648	608	993	1.63322	1.70269	5550	no
Zm00001eb015730	Zm00014a035800	98	137	1.39796	62	103	1.66129	75	97	1.29333	1.45086	572	yes
Zm00001eb015750	Zm00014a035799	655	640	0.977099	679	799	1.17673	568	682	1.2007	1.11818	4023	no
Zm00001eb015760	Zm00014a035793	43	24	0.55814	47	42	0.893617	45	24	0.533333	0.661697	225	yes
Zm00001eb015770	Zm00014a035797	4	0	n.a.	15	5	0.333333	13	0	n.a.	0.333333	20	yes
Zm00001eb015780	Zm00014a035795	0	0	n.a.	0	0	n.a.	0	0	n.a.	n.a.	n.a.	no
Zm00001eb015790	Zm00014a035794	22	12	0.545455	7	6	0.857143	16	11	0.6875	0.696699	74	no
Zm00001eb015800	Zm00014a035792	242	372	1.53719	266	550	2.06767	203	459	2.26108	1.95531	2092	yes
Zm00001eb015820	Zm00014a035786	150	128	0.853333	17	25	1.47059	54	124	2.2963	1.54007	498	no
Zm00001eb015840	Zm00014a035790	564	717	1.27128	447	547	1.22371	548	678	1.23723	1.24407	3501	no
Zm00001eb015870	Zm00014a035784	0	202	n.a.	0	169	n.a.	0	140	n.a.	n.a.	n.a.	no
Zm00001eb015890	Zm00014a035788	58	81	1.39655	132	133	1.00758	82	79	0.963415	1.12251	565	no
Zm00001eb015900	Zm00014a035783	183	73	0.398907	172	70	0.406977	140	74	0.528571	0.444818	712	no
Zm00001eb015910	Zm00014a035782	441	449	1.01814	386	371	0.96114	378	394	1.04233	1.0072	2419	no
Zm00001eb015920	Zm00014a035781	369	225	0.609756	151	97	0.642384	189	114	0.603175	0.618438	1145	yes
Zm00001eb015930	Zm00014a035780	956	577	0.603556	1040	571	0.549038	907	510	0.562293	0.571629	4561	yes
Zm00001eb015940	Zm00014a035779	184	178	0.967391	143	160	1.11888	148	157	1.06081	1.04903	970	no
Zm00001eb015950	Zm00014a035778	3068	3267	1.06486	3080	3252	1.05584	3630	3909	1.07686	1.06585	20206	yes
Zm00001eb015960	Zm00014a035776	676	447	0.661243	494	391	0.791498	703	478	0.679943	0.710895	3189	yes
Zm00001eb015970	Zm00014a035775	46	8	0.173913	26	9	0.346154	25	5	0.2	0.240022	119	no
Zm00001eb015990	Zm00014a035772	62	47	0.758065	61	56	0.918033	67	37	0.552239	0.742779	330	no
Zm00001eb016000	Zm00014a035771	489	243	0.496933	364	214	0.587912	441	208	0.471655	0.518833	1959	no
Zm00001eb016020	Zm00014a033549	656	79	0.120427	1150	135	0.117391	873	103	0.117984	0.118601	2996	no
Zm00001eb016040	Zm00014a033548	10	4	0.4	42	18	0.428571	23	7	0.304348	0.37764	104	no
Zm00001eb016080	Zm00014a033547	407	490	1.20393	569	629	1.10545	458	502	1.09607	1.13515	3055	yes
Zm00001eb016090	Zm00014a033537	1	2	2	2	0	n.a.	5	1	0.2	1.1	9	yes
Zm00001eb016100	Zm00014a033546	39	32	0.820513	40	27	0.675	29	21	0.724138	0.739884	188	yes
Zm00001eb016110	Zm00014a033545	102	61	0.598039	60	37	0.616667	90	70	0.777778	0.664161	420	yes
Zm00001eb016120	Zm00014a033544	10	2	0.2	8	0	n.a.	5	0	n.a.	0.2	12	no
Zm00001eb016130	Zm00014a033536	1	4	4	2	2	1	2	3	1.5	2.16667	14	no
Zm00001eb016150	Zm00014a033543	0	0	n.a.	0	0	n.a.	0	0	n.a.	n.a.	n.a.	no
Zm00001eb016160	Zm00014a033542	0	0	n.a.	2	0	n.a.	4	0	n.a.	n.a.	n.a.	no
Zm00001eb016170	Zm00014a033541	475	2	0.00421053	340	0	n.a.	464	2	0.00431034	0.00426043	943	yes
Zm00001eb016180	Zm00014a033540	304	299	0.983553	47	37	0.787234	131	149	1.1374	0.969396	967	yes
Zm00001eb016190	Zm00014a033539	82	68	0.829268	73	61	0.835616	63	47	0.746032	0.803639	394	yes
Zm00001eb016200	Zm00014a033533	306	746	2.43791	563	1022	1.81528	484	1172	2.42149	2.22489	4293	no
Zm00001eb016230	Zm00014a033532	0	0	n.a.	3	0	n.a.	0	0	n.a.	n.a.	n.a.	yes
Zm00001eb016240	Zm00014a033531	2	0	n.a.	0	0	n.a.	0	0	n.a.	n.a.	n.a.	no
Zm00001eb016270	Zm00014a033530	0	0	n.a.	0	0	n.a.	0	0	n.a.	n.a.	n.a.	no
Zm00001eb016280	Zm00014a033529	0	0	n.a.	0	0	n.a.	0	0	n.a.	n.a.	n.a.	yes
Zm00001eb016320	Zm00014a033528	363	572	1.57576	304	421	1.38487	274	463	1.68978	1.55014	2397	yes
Zm00001eb016330	Zm00014a039664	693	470	0.678211	649	377	0.580894	728	438	0.601648	0.620251	3355	no
Zm00001eb016350	Zm00014a039662	1	1810	1810	1	10	10	0	41	n.a.	910	1822	yes
Zm00001eb016370	Zm00014a039661	2	41	20.5	0	19	n.a.	1	18	18	19.25	62	no
Zm00001eb016390	Zm00014a039651	295	38	0.128814	374	38	0.101604	216	23	0.106481	0.1123	984	yes
Zm00001eb016400	Zm00014a039660	44	57	1.29545	36	30	0.833333	40	53	1.325	1.15126	260	yes
Zm00001eb016410	Zm00014a039650	3884	2274	0.585479	3815	2805	0.735256	2999	1843	0.614538	0.645091	17620	yes
Zm00001eb016420	Zm00014a039649	937	1127	1.20277	963	1116	1.15888	757	1000	1.321	1.22755	5900	no
Zm00001eb016440	Zm00014a039659	4	0	n.a.	1	0	n.a.	2	0	n.a.	n.a.	n.a.	yes
Zm00001eb016450	Zm00014a039658	42	3	0.0714286	40	0	n.a.	44	2	0.0454545	0.0584415	91	no
Zm00001eb016460	Zm00014a039648	0	0	n.a.	6	0	n.a.	103	0	n.a.	n.a.	n.a.	yes
Zm00001eb016470	Zm00014a039647	0	0	n.a.	0	0	n.a.	0	0	n.a.	n.a.	n.a.	yes
Zm00001eb016480	Zm00014a039642	0	0	n.a.	0	0	n.a.	0	0	n.a.	n.a.	n.a.	yes
Zm00001eb016540	Zm00014a039640	17	2	0.117647	12	0	n.a.	12	1	0.0833333	0.10049	32	yes
Zm00001eb016550	Zm00014a039641	0	0	n.a.	0	0	n.a.	0	0	n.a.	n.a.	n.a.	yes
Zm00001eb016560	Zm00014a039639	427	100	0.234192	533	125	0.234522	545	121	0.222018	0.230244	1851	yes
Zm00001eb016570	Zm00014a009127	161	174	1.08075	184	181	0.983696	133	124	0.932331	0.998926	957	yes
Zm00001eb016580	Zm00014a009128	0	0	n.a.	0	0	n.a.	0	0	n.a.	n.a.	n.a.	yes
Zm00001eb016590	Zm00014a009129	1	0	n.a.	1	2	2	1	0	n.a.	2	3	no
Zm00001eb016600	Zm00014a009125	60	68	1.13333	54	65	1.2037	53	69	1.30189	1.21297	369	yes
Zm00001eb016610	Zm00014a009130	0	0	n.a.	0	0	n.a.	0	0	n.a.	n.a.	n.a.	yes
Zm00001eb016620	Zm00014a009131	11855	10063	0.84884	24811	23860	0.96167	17612	17327	0.983818	0.931443	105528	yes
Zm00001eb016640	Zm00014a044018	246	116	0.471545	219	131	0.598174	137	134	0.978102	0.682607	983	no
Zm00001eb016660	Zm00014a044020	72	63	0.875	108	107	0.990741	81	65	0.802469	0.889403	496	yes
Zm00001eb016680	Zm00014a044028	31	38	1.22581	24	53	2.20833	16	39	2.4375	1.95721	201	no
Zm00001eb016690	Zm00014a044029	2	3	1.5	12	11	0.916667	11	9	0.818182	1.07828	48	no
Zm00001eb016720	Zm00014a044025	125	60	0.48	94	26	0.276596	115	47	0.408696	0.388431	467	no
Zm00001eb016730	Zm00014a044030	0	0	n.a.	0	0	n.a.	0	0	n.a.	n.a.	n.a.	yes
Zm00001eb016740	Zm00014a044031	142	142	1	173	217	1.25434	162	158	0.975309	1.07655	994	no
Zm00001eb016750	Zm00014a044032	22	0	n.a.	20	0	n.a.	10	0	n.a.	n.a.	n.a.	no
Zm00001eb016760	Zm00014a044033	105	53	0.504762	49	26	0.530612	53	27	0.509434	0.514936	313	no
Zm00001eb016800	Zm00014a044040	1074	1124	1.04655	789	837	1.06084	905	896	0.990055	1.03248	5625	no
Zm00001eb016830	Zm00014a044043	676	515	0.761834	473	462	0.976744	685	536	0.782482	0.840353	3347	yes
Zm00001eb016850	Zm00014a044041	650	467	0.718462	601	518	0.861897	683	507	0.742313	0.774224	3426	no
Zm00001eb016860	Zm00014a044044	0	1	n.a.	0	0	n.a.	0	0	n.a.	n.a.	n.a.	no
Zm00001eb016930	Zm00014a044051	481	360	0.748441	638	465	0.72884	570	401	0.703509	0.72693	2915	no
Zm00001eb016940	Zm00014a044046	712	648	0.910112	867	780	0.899654	685	659	0.962044	0.923937	4351	yes
Zm00001eb016950	Zm00014a044048	2	2	1	0	3	n.a.	1	8	8	4.5	13	yes
Zm00001eb016960	Zm00014a044049	690	652	0.944928	607	598	0.985173	502	516	1.02789	0.985997	3565	yes
Zm00001eb016970	Zm00014a044052	8	6	0.75	1	2	2	9	2	0.222222	0.990741	28	yes
Zm00001eb016980	Zm00014a044053	0	0	n.a.	0	0	n.a.	0	0	n.a.	n.a.	n.a.	no
Zm00001eb016990	Zm00014a044050	548	479	0.874088	417	371	0.889688	405	381	0.940741	0.901506	2601	no
Zm00001eb017000	Zm00014a044054	762	522	0.685039	666	517	0.776276	651	484	0.743472	0.734929	3602	no
Zm00001eb017030	Zm00014a044055	126	24	0.190476	386	35	0.0906736	431	22	0.0510441	0.110731	1024	no
Zm00001eb017040	Zm00014a044056	7	46	6.57143	15	48	3.2	16	23	1.4375	3.73631	155	no
Zm00001eb017050	Zm00014a044059	73	3	0.0410959	41	2	0.0487805	51	1	0.0196078	0.0364947	171	yes
Zm00001eb017060	Zm00014a044064	59	42	0.711864	36	40	1.11111	31	39	1.25806	1.02701	247	yes
Zm00001eb017070	Zm00014a044060	1	0	n.a.	0	0	n.a.	0	2	n.a.	n.a.	n.a.	no
Zm00001eb017080	Zm00014a044065	82	26	0.317073	70	28	0.4	63	28	0.444444	0.387172	297	no
Zm00001eb017100	Zm00014a044066	3	2	0.666667	1	2	2	2	2	1	1.22222	12	no
Zm00001eb017120	Zm00014a037470	114	7	0.0614035	144	1	0.00694444	246	13	0.0528455	0.0403978	525	no
Zm00001eb017130	Zm00014a037464	484	269	0.555785	519	336	0.647399	409	262	0.640587	0.61459	2279	no
Zm00001eb017140	Zm00014a037469	62	43	0.693548	102	87	0.852941	62	44	0.709677	0.752055	400	yes
Zm00001eb017150	Zm00014a037462	45	32	0.711111	8	15	1.875	9	14	1.55556	1.38056	123	no
Zm00001eb017180	Zm00014a037460	142	15	0.105634	68	11	0.161765	74	23	0.310811	0.192737	333	yes
Zm00001eb017200	Zm00014a037468	84	83	0.988095	96	70	0.729167	47	77	1.6383	1.11852	457	yes
Zm00001eb017210	Zm00014a037459	1	2	2	0	0	n.a.	1	3	3	2.5	7	no
Zm00001eb017230	Zm00014a037458	0	0	n.a.	0	0	n.a.	0	0	n.a.	n.a.	n.a.	yes
Zm00001eb017240	Zm00014a037454	0	2	n.a.	0	0	n.a.	0	0	n.a.	n.a.	n.a.	yes
Zm00001eb017260	Zm00014a037457	91	99	1.08791	146	89	0.609589	102	71	0.696078	0.797859	598	no
Zm00001eb017280	Zm00014a037456	15	9	0.6	15	11	0.733333	18	15	0.833333	0.722222	83	yes
Zm00001eb017290	Zm00014a037455	1	6	6	5	7	1.4	4	11	2.75	3.38333	34	yes
Zm00001eb017310	Zm00014a037453	756	701	0.927249	692	601	0.868497	678	643	0.948378	0.914708	4071	no
Zm00001eb017320	Zm00014a037452	233	167	0.716738	350	275	0.785714	227	247	1.08811	0.863521	1499	no
Zm00001eb017330	Zm00014a004968	11	74	6.72727	39	132	3.38462	29	115	3.96552	4.69247	400	no
Zm00001eb017340	Zm00014a004966	38	84	2.21053	34	51	1.5	20	47	2.35	2.02018	274	no
Zm00001eb017400	Zm00014a017706	3364	1818	0.540428	1040	338	0.325	1300	389	0.299231	0.38822	8249	no
Zm00001eb017420	Zm00014a017705	21	1	0.047619	9	2	0.222222	3	0	n.a.	0.13492	33	yes
Zm00001eb017430	Zm00014a017704	78	85	1.08974	69	77	1.11594	63	70	1.11111	1.1056	442	no
Zm00001eb017450	Zm00014a017702	32	3	0.09375	33	0	n.a.	30	0	n.a.	0.09375	35	yes
Zm00001eb017460	Zm00014a017701	220	0	n.a.	225	0	n.a.	183	0	n.a.	n.a.	n.a.	yes
Zm00001eb017470	Zm00014a017710	0	0	n.a.	0	1	n.a.	0	0	n.a.	n.a.	n.a.	no
Zm00001eb017500	Zm00014a017708	0	0	n.a.	0	0	n.a.	0	0	n.a.	n.a.	n.a.	yes
Zm00001eb017560	Zm00014a017696	159	0	n.a.	170	1	0.00588235	169	0	n.a.	0.00588235	171	yes
Zm00001eb017570	Zm00014a017690	17	0	n.a.	10	0	n.a.	9	0	n.a.	n.a.	n.a.	no
Zm00001eb017600	Zm00014a017695	160	876	5.475	141	892	6.32624	122	852	6.98361	6.26162	3043	no
Zm00001eb017610	Zm00014a017694	0	0	n.a.	0	0	n.a.	0	0	n.a.	n.a.	n.a.	no
Zm00001eb017620	Zm00014a017692	19	27	1.42105	27	48	1.77778	24	41	1.70833	1.63572	186	yes
Zm00001eb017630	Zm00014a017691	661	381	0.576399	428	447	1.04439	558	536	0.960573	0.860454	3011	no
Zm00001eb017640	Zm00014a017687	149	43	0.288591	178	168	0.94382	177	100	0.564972	0.599128	815	yes
Zm00001eb017660	Zm00014a017686	28	44	1.57143	41	23	0.560976	18	16	0.888889	1.0071	170	yes
Zm00001eb017670	Zm00014a017685	16	11	0.6875	13	6	0.461538	3	1	0.333333	0.494124	50	yes
Zm00001eb017680	Zm00014a017684	27	116	4.2963	29	93	3.2069	18	60	3.33333	3.61218	343	no
Zm00001eb017700	Zm00014a017683	209	280	1.33971	137	176	1.28467	157	203	1.29299	1.30579	1162	yes
Zm00001eb017730	Zm00014a028251	461	369	0.800434	293	151	0.515358	364	249	0.684066	0.666619	1887	no
Zm00001eb017760	Zm00014a028250	293	310	1.05802	84	68	0.809524	124	148	1.19355	1.02036	1027	yes
Zm00001eb017770	Zm00014a028249	0	0	n.a.	0	0	n.a.	0	0	n.a.	n.a.	n.a.	no
Zm00001eb017780	Zm00014a028257	160	6	0.0375	104	2	0.0192308	101	7	0.0693069	0.0420126	380	no
Zm00001eb017790	Zm00014a028255	161	0	n.a.	16	0	n.a.	62	0	n.a.	n.a.	n.a.	no
Zm00001eb017800	Zm00014a028254	232	60	0.258621	143	14	0.0979021	155	29	0.187097	0.181207	633	yes
Zm00001eb017810	Zm00014a028246	36	26	0.722222	42	25	0.595238	36	22	0.611111	0.642857	187	yes
Zm00001eb017830	Zm00014a028245	13	9	0.692308	5	6	1.2	2	2	1	0.964103	37	no
Zm00001eb017850	Zm00014a017528	253	185	0.731225	290	198	0.682759	239	142	0.594142	0.669375	1307	no
Zm00001eb017860	Zm00014a017529	57	15	0.263158	55	11	0.2	41	10	0.243902	0.235687	189	yes
Zm00001eb017880	Zm00014a017537	0	0	n.a.	0	0	n.a.	0	0	n.a.	n.a.	n.a.	no
Zm00001eb017910	Zm00014a017530	149	925	6.20805	178	707	3.97191	147	737	5.01361	5.06452	2843	no
Zm00001eb017930	Zm00014a017531	2	8	4	1	8	8	0	16	n.a.	6	19	yes
Zm00001eb017940	Zm00014a017534	0	0	n.a.	0	0	n.a.	0	0	n.a.	n.a.	n.a.	no
Zm00001eb017970	Zm00014a025422	364	343	0.942308	323	280	0.866873	340	232	0.682353	0.830511	1882	no
Zm00001eb018000	Zm00014a025431	432	485	1.12269	390	568	1.45641	349	497	1.42407	1.33439	2721	no
Zm00001eb018010	Zm00014a025430	31	52	1.67742	60	107	1.78333	54	63	1.16667	1.54247	367	yes
Zm00001eb018020	Zm00014a025421	161	193	1.19876	167	168	1.00599	128	174	1.35938	1.18804	991	yes
Zm00001eb018030	Zm00014a025429	298	1	0.0033557	172	3	0.0174419	183	2	0.010929	0.0105755	659	no
Zm00001eb018040	Zm00014a025428	1311	1271	0.969489	2038	1311	0.643278	1561	1112	0.712364	0.775044	8604	yes
Zm00001eb018060	Zm00014a025426	0	0	n.a.	0	0	n.a.	0	0	n.a.	n.a.	n.a.	yes
Zm00001eb018070	Zm00014a025419	0	0	n.a.	4	3	0.75	0	1	n.a.	0.75	7	no
Zm00001eb018090	Zm00014a025424	67	51	0.761194	48	30	0.625	36	19	0.527778	0.637991	251	yes
Zm00001eb018100	Zm00014a025410	0	0	n.a.	0	0	n.a.	0	0	n.a.	n.a.	n.a.	no
Zm00001eb018110	Zm00014a025416	8	0	n.a.	3	0	n.a.	3	0	n.a.	n.a.	n.a.	no
Zm00001eb018120	Zm00014a025409	1	0	n.a.	3	0	n.a.	0	0	n.a.	n.a.	n.a.	yes
Zm00001eb018130	Zm00014a025413	0	0	n.a.	0	0	n.a.	0	0	n.a.	n.a.	n.a.	no
Zm00001eb018140	Zm00014a025408	0	11	n.a.	0	26	n.a.	0	6	n.a.	n.a.	n.a.	no
Zm00001eb018180	Zm00014a025412	27	84	3.11111	8	97	12.125	15	43	2.86667	6.03426	274	yes
Zm00001eb018200	Zm00014a025406	145	443	3.05517	123	474	3.85366	129	452	3.50388	3.4709	1766	no
Zm00001eb018230	Zm00014a025404	19	31	1.63158	13	19	1.46154	29	33	1.13793	1.41035	144	no
Zm00001eb018270	Zm00014a025401	478	482	1.00837	651	530	0.814132	380	294	0.773684	0.865395	2815	yes
Zm00001eb018300	Zm00014a025400	553	856	1.54792	945	1367	1.44656	703	1203	1.71124	1.56857	5627	no
Zm00001eb018320	Zm00014a025398	1285	1393	1.08405	609	460	0.755337	862	673	0.780742	0.873376	5282	yes
Zm00001eb018350	Zm00014a042653	652	707	1.08436	509	679	1.33399	567	748	1.31922	1.24586	3862	no
Zm00001eb018360	Zm00014a042650	365	249	0.682192	395	203	0.513924	357	187	0.52381	0.573309	1756	no
Zm00001eb018380	Zm00014a042651	252	205	0.813492	243	208	0.855967	198	167	0.843434	0.837631	1273	yes
Zm00001eb018410	Zm00014a042652	128	243	1.89844	70	92	1.31429	92	131	1.42391	1.54555	756	no
Zm00001eb018430	Zm00014a042655	49	40	0.816327	63	60	0.952381	61	51	0.836066	0.868258	324	no
Zm00001eb018460	Zm00014a042656	278	202	0.726619	1393	1362	0.977746	712	634	0.890449	0.864938	4581	yes
Zm00001eb018470	Zm00014a042657	0	0	n.a.	0	0	n.a.	0	0	n.a.	n.a.	n.a.	no
Zm00001eb018480	Zm00014a042662	0	0	n.a.	1	0	n.a.	0	0	n.a.	n.a.	n.a.	yes
Zm00001eb018490	Zm00014a042658	357	2	0.00560224	264	1	0.00378788	278	0	n.a.	0.00469506	624	yes
Zm00001eb018520	Zm00014a042659	137	110	0.80292	115	365	3.17391	132	214	1.62121	1.86601	1073	no
Zm00001eb018570	Zm00014a042663	0	28	n.a.	3	56	18.6667	0	43	n.a.	18.6667	59	yes
Zm00001eb018600	Zm00014a042661	36	20	0.555556	18	19	1.05556	17	15	0.882353	0.831156	125	yes
Zm00001eb018610	Zm00014a042664	42	0	n.a.	36	0	n.a.	45	0	n.a.	n.a.	n.a.	yes
Zm00001eb018630	Zm00014a042665	0	0	n.a.	0	0	n.a.	0	0	n.a.	n.a.	n.a.	yes
Zm00001eb018640	Zm00014a002693	0	0	n.a.	10	15	1.5	1	5	5	3.25	31	yes
Zm00001eb018650	Zm00014a002694	0	2	n.a.	4	4	1	0	2	n.a.	1	8	no
Zm00001eb018670	Zm00014a002696	0	0	n.a.	0	0	n.a.	0	0	n.a.	n.a.	n.a.	yes
Zm00001eb018690	Zm00014a002697	329	694	2.10942	296	239	0.807432	306	378	1.23529	1.38405	2242	no
Zm00001eb018700	Zm00014a002698	238	168	0.705882	459	384	0.836601	481	405	0.841996	0.794826	2135	no
Zm00001eb018710	Zm00014a002700	0	0	n.a.	0	0	n.a.	0	0	n.a.	n.a.	n.a.	yes
Zm00001eb018720	Zm00014a002701	32	24	0.75	130	61	0.469231	42	31	0.738095	0.652442	320	no
Zm00001eb018730	Zm00014a002702	196	279	1.42347	372	375	1.00806	187	186	0.994652	1.14206	1595	no
Zm00001eb018750	Zm00014a002703	27	43	1.59259	22	38	1.72727	60	89	1.48333	1.60106	279	yes
Zm00001eb018810	Zm00014a002704	1103	1244	1.12783	726	809	1.11433	743	911	1.22611	1.15609	5536	no
Zm00001eb018830	Zm00014a002705	336	477	1.41964	474	554	1.16878	323	500	1.54799	1.3788	2664	no
Zm00001eb018840	Zm00014a002707	4	0	n.a.	6	0	n.a.	6	0	n.a.	n.a.	n.a.	yes
Zm00001eb018850	Zm00014a002708	1544	101	0.0654145	6533	509	0.0779121	4844	425	0.0877374	0.0770213	13956	no
Zm00001eb018860	Zm00014a002711	87	62	0.712644	69	57	0.826087	61	43	0.704918	0.747883	379	no
Zm00001eb018870	Zm00014a002712	14	21	1.5	6	15	2.5	3	14	4.66667	2.88889	73	no
Zm00001eb018890	Zm00014a002709	0	0	n.a.	0	0	n.a.	0	0	n.a.	n.a.	n.a.	no
Zm00001eb018900	Zm00014a035424	981	639	0.651376	1369	875	0.639153	928	603	0.649784	0.646771	5395	yes
Zm00001eb018910	Zm00014a035423	11141	11480	1.03043	8282	8678	1.04781	7966	8155	1.02373	1.03399	55702	yes
Zm00001eb018930	Zm00014a035422	110	158	1.43636	90	133	1.47778	56	85	1.51786	1.47733	632	yes
Zm00001eb018960	Zm00014a035428	8	5	0.625	6	10	1.66667	13	7	0.538462	0.943377	49	yes
Zm00001eb018970	Zm00014a035427	271	26	0.095941	481	39	0.0810811	423	25	0.0591017	0.0787079	1265	no
Zm00001eb018990	Zm00014a035426	9	0	n.a.	9	0	n.a.	0	0	n.a.	n.a.	n.a.	yes
Zm00001eb019030	Zm00014a035417	368	587	1.59511	405	719	1.77531	394	684	1.73604	1.70215	3157	yes
Zm00001eb019050	Zm00014a035416	136	145	1.06618	152	301	1.98026	84	130	1.54762	1.53135	948	no
Zm00001eb019090	Zm00014a035410	37	29	0.783784	60	36	0.6	35	14	0.4	0.594595	211	no
Zm00001eb019130	Zm00014a035415	3	0	n.a.	3	0	n.a.	1	0	n.a.	n.a.	n.a.	yes
Zm00001eb019140	Zm00014a035408	0	0	n.a.	0	0	n.a.	0	0	n.a.	n.a.	n.a.	yes
Zm00001eb019160	Zm00014a035407	222	454	2.04505	251	727	2.89641	202	487	2.41089	2.45078	2343	no
Zm00001eb019170	Zm00014a035411	0	0	n.a.	0	0	n.a.	0	0	n.a.	n.a.	n.a.	yes
Zm00001eb019180	Zm00014a035406	0	0	n.a.	0	0	n.a.	0	0	n.a.	n.a.	n.a.	yes
Zm00001eb019200	Zm00014a035403	0	0	n.a.	0	0	n.a.	0	0	n.a.	n.a.	n.a.	no
Zm00001eb019210	Zm00014a035405	189	1	0.00529101	188	2	0.0106383	105	3	0.0285714	0.0148336	488	yes
Zm00001eb019220	Zm00014a035402	0	4	n.a.	2	24	12	0	9	n.a.	12	26	no
Zm00001eb019230	Zm00014a035396	154	97	0.62987	120	84	0.7	125	64	0.512	0.613957	644	yes
Zm00001eb019240	Zm00014a035400	97	72	0.742268	99	76	0.767677	85	73	0.858824	0.78959	502	no
Zm00001eb019250	Zm00014a035395	606	785	1.29538	598	714	1.19398	468	541	1.15598	1.21511	3712	yes
Zm00001eb019260	Zm00014a035398	539	366	0.679035	498	316	0.634538	490	300	0.612245	0.641939	2509	no
Zm00001eb019280	Zm00014a035393	6	2	0.333333	2	0	n.a.	0	0	n.a.	0.333333	8	no
Zm00001eb019290	Zm00014a035392	868	927	1.06797	818	830	1.01467	793	851	1.07314	1.05193	5087	no
Zm00001eb019300	Zm00014a035391	2	0	n.a.	4	4	1	2	2	1	1	12	yes
Zm00001eb019320	Zm00014a035389	27	22	0.814815	10	0	n.a.	10	0	n.a.	0.814815	49	no
Zm00001eb019330	Zm00014a035390	222	152	0.684685	188	120	0.638298	194	103	0.530928	0.61797	979	no
Zm00001eb019340	Zm00014a035388	3	174	58	2	139	69.5	0	116	n.a.	63.75	318	no
Zm00001eb019360	Zm00014a035387	0	0	n.a.	0	0	n.a.	0	0	n.a.	n.a.	n.a.	no
Zm00001eb019370	Zm00014a043316	320	281	0.878125	34	34	1	105	75	0.714286	0.864137	849	no
Zm00001eb019380	Zm00014a006031	0	0	n.a.	0	0	n.a.	0	0	n.a.	n.a.	n.a.	no
Zm00001eb019390	Zm00014a006024	10	2	0.2	16	4	0.25	5	1	0.2	0.216667	38	no
Zm00001eb019420	Zm00014a006023	45	60	1.33333	192	204	1.0625	147	153	1.04082	1.14555	801	yes
Zm00001eb019440	Zm00014a006022	786	151	0.192112	1057	175	0.165563	924	163	0.176407	0.178027	3256	no
Zm00001eb019450	Zm00014a006021	0	0	n.a.	0	0	n.a.	0	0	n.a.	n.a.	n.a.	yes
Zm00001eb019460	Zm00014a006030	314	339	1.07962	383	463	1.20888	257	339	1.31907	1.20252	2095	yes
Zm00001eb019470	Zm00014a006020	1946	2381	1.22354	2256	2539	1.12544	2336	2730	1.16866	1.17255	14188	yes
Zm00001eb019480	Zm00014a006019	0	1	n.a.	0	0	n.a.	0	0	n.a.	n.a.	n.a.	no
Zm00001eb019510	Zm00014a006018	101	432	4.27723	124	224	1.80645	106	317	2.99057	3.02475	1304	yes
Zm00001eb019520	Zm00014a006017	220	255	1.15909	459	582	1.26797	291	465	1.59794	1.34167	2272	yes
Zm00001eb019530	Zm00014a006015	386	1515	3.92487	465	1474	3.16989	282	1189	4.21631	3.77036	5311	no
Zm00001eb019550	Zm00014a006014	0	0	n.a.	0	0	n.a.	0	0	n.a.	n.a.	n.a.	yes
Zm00001eb019570	Zm00014a006013	0	1	n.a.	0	7	n.a.	0	0	n.a.	n.a.	n.a.	no
Zm00001eb019580	Zm00014a006012	6	8	1.33333	1	0	n.a.	2	1	0.5	0.916665	17	no
Zm00001eb019590	Zm00014a006010	192	3	0.015625	147	0	n.a.	249	1	0.00401606	0.00982053	445	yes
Zm00001eb019600	Zm00014a006008	0	0	n.a.	0	0	n.a.	0	0	n.a.	n.a.	n.a.	no
Zm00001eb019620	Zm00014a006007	4	1	0.25	6	3	0.5	3	0	n.a.	0.375	14	no
Zm00001eb019630	Zm00014a006002	111	110	0.990991	92	103	1.11957	117	70	0.598291	0.902951	603	no
Zm00001eb019640	Zm00014a005998	1	3	3	6	0	n.a.	0	0	n.a.	3	4	yes
Zm00001eb019650	Zm00014a005997	709	350	0.493653	316	102	0.322785	532	185	0.347744	0.388061	2194	yes
Zm00001eb019660	Zm00014a005996	317	0	n.a.	117	0	n.a.	195	0	n.a.	n.a.	n.a.	no
Zm00001eb019680	Zm00014a005995	15	8	0.533333	4	4	1	10	2	0.2	0.577778	43	no
Zm00001eb019720	Zm00014a005985	1434	0	n.a.	1572	0	n.a.	1665	0	n.a.	n.a.	n.a.	yes
Zm00001eb019730	Zm00014a005989	1	327	327	0	235	n.a.	0	228	n.a.	327	328	yes
Zm00001eb019760	Zm00014a005988	0	0	n.a.	0	0	n.a.	0	0	n.a.	n.a.	n.a.	no
Zm00001eb019770	Zm00014a005987	156	1	0.00641026	156	1	0.00641026	186	0	n.a.	0.00641026	314	no
Zm00001eb019780	Zm00014a005984	256	154	0.601562	257	170	0.661479	239	135	0.564854	0.609298	1211	no
Zm00001eb019800	Zm00014a005983	378	495	1.30952	341	496	1.45455	344	443	1.28779	1.35062	2497	no
Zm00001eb019810	Zm00014a005982	0	0	n.a.	0	0	n.a.	0	0	n.a.	n.a.	n.a.	no
Zm00001eb019820	Zm00014a005981	0	0	n.a.	0	0	n.a.	0	0	n.a.	n.a.	n.a.	no
Zm00001eb019830	Zm00014a005978	5057	4206	0.831718	1842	1334	0.724213	4124	3149	0.763579	0.77317	19712	yes
Zm00001eb019840	Zm00014a005977	356	481	1.35112	309	471	1.52427	223	328	1.47085	1.44875	2168	yes
Zm00001eb019850	Zm00014a005976	803	415	0.516812	788	407	0.516497	828	423	0.51087	0.514726	3664	no
Zm00001eb019860	Zm00014a005975	270	283	1.04815	454	489	1.07709	352	335	0.951705	1.02565	2183	yes
Zm00001eb019900	Zm00014a005972	77	117	1.51948	67	86	1.28358	58	75	1.2931	1.36539	480	no
Zm00001eb019920	Zm00014a005971	323	816	2.52632	212	781	3.68396	219	1025	4.68037	3.63022	3376	yes
Zm00001eb019930	Zm00014a042526	1	0	n.a.	3	0	n.a.	1	0	n.a.	n.a.	n.a.	yes
Zm00001eb020000	Zm00014a042525	0	0	n.a.	0	0	n.a.	0	0	n.a.	n.a.	n.a.	yes
Zm00001eb020050	Zm00014a042537	4	3	0.75	2	5	2.5	1	1	1	1.41667	16	no
Zm00001eb020060	Zm00014a042531	799	735	0.9199	935	928	0.992513	740	817	1.10405	1.00549	4954	yes
Zm00001eb020090	Zm00014a026655	44	32	0.727273	25	29	1.16	26	20	0.769231	0.885501	176	no
Zm00001eb020100	Zm00014a026661	70	134	1.91429	45	139	3.08889	47	72	1.53191	2.17836	507	yes
Zm00001eb020110	Zm00014a026662	400	245	0.6125	671	610	0.909091	566	360	0.636042	0.719211	2852	no
Zm00001eb020120	Zm00014a026657	175	202	1.15429	264	345	1.30682	242	263	1.08678	1.18263	1491	no
Zm00001eb020130	Zm00014a026663	208	183	0.879808	102	78	0.764706	132	128	0.969697	0.871404	831	no
Zm00001eb020140	Zm00014a026664	0	2	n.a.	2	0	n.a.	0	0	n.a.	n.a.	n.a.	no
Zm00001eb020150	Zm00014a026665	223	68	0.304933	191	83	0.434555	124	70	0.564516	0.434668	759	yes
Zm00001eb020170	Zm00014a026667	290	77	0.265517	429	178	0.414918	291	97	0.333333	0.337923	1362	no
Zm00001eb020180	Zm00014a026660	45	65	1.44444	37	39	1.05405	33	35	1.06061	1.18637	254	no
Zm00001eb020200	Zm00014a041784	0	0	n.a.	0	0	n.a.	0	0	n.a.	n.a.	n.a.	yes
Zm00001eb020240	Zm00014a041786	43	7	0.162791	41	16	0.390244	38	5	0.131579	0.228205	150	yes
Zm00001eb020250	Zm00014a041793	122	147	1.20492	98	128	1.30612	73	119	1.63014	1.38039	687	no
Zm00001eb020260	Zm00014a041790	291	222	0.762887	289	118	0.408304	202	148	0.732673	0.634621	1270	no
Zm00001eb020280	Zm00014a041792	353	558	1.58074	530	653	1.23208	424	608	1.43396	1.41559	3126	no
Zm00001eb020300	Zm00014a041795	0	0	n.a.	0	0	n.a.	0	0	n.a.	n.a.	n.a.	yes
Zm00001eb020320	Zm00014a006854	51	73	1.43137	68	38	0.558824	76	59	0.776316	0.92217	365	yes
Zm00001eb020330	Zm00014a006855	523	165	0.315488	484	136	0.280992	470	181	0.385106	0.327195	1959	yes
Zm00001eb020340	Zm00014a006857	0	0	n.a.	1	0	n.a.	0	0	n.a.	n.a.	n.a.	no
Zm00001eb020350	Zm00014a006858	296	379	1.28041	231	321	1.38961	234	322	1.37607	1.3487	1783	yes
Zm00001eb020360	Zm00014a006859	199	274	1.37688	221	399	1.80543	166	237	1.42771	1.53667	1496	yes
Zm00001eb020370	Zm00014a006860	558	498	0.892473	556	509	0.915468	539	512	0.949907	0.919283	3172	no
Zm00001eb020380	Zm00014a006862	137	50	0.364964	93	40	0.430108	72	30	0.416667	0.403913	422	no
Zm00001eb020410	Zm00014a006868	2	0	n.a.	13	2	0.153846	4	2	0.5	0.326923	21	yes
Zm00001eb020420	Zm00014a006869	212	57	0.268868	206	50	0.242718	156	66	0.423077	0.311554	747	yes
Zm00001eb020430	Zm00014a006867	0	0	n.a.	0	0	n.a.	0	0	n.a.	n.a.	n.a.	yes
Zm00001eb020460	Zm00014a006871	587	20	0.0340716	1088	79	0.0726103	1184	54	0.0456081	0.0507633	3012	no
Zm00001eb020470	Zm00014a006874	3	1	0.333333	11	4	0.363636	4	1	0.25	0.315656	24	no
Zm00001eb020500	Zm00014a006875	40	49	1.225	47	36	0.765957	55	44	0.8	0.930319	271	yes
Zm00001eb020510	Zm00014a007465	0	1	n.a.	0	1	n.a.	1	1	1	1	2	no
Zm00001eb020530	Zm00014a007463	9	2	0.222222	11	3	0.272727	2	1	0.5	0.33165	28	yes
Zm00001eb020540	Zm00014a007464	0	1	n.a.	0	0	n.a.	0	2	n.a.	n.a.	n.a.	yes
Zm00001eb020560	Zm00014a003007	10	14	1.4	14	43	3.07143	3	42	14	6.15714	126	yes
Zm00001eb020580	Zm00014a003006	0	554	n.a.	0	784	n.a.	2	584	292	292	586	no
Zm00001eb020600	Zm00014a003011	19	86	4.52632	32	103	3.21875	34	90	2.64706	3.46404	364	yes
Zm00001eb020610	Zm00014a003005	0	0	n.a.	0	0	n.a.	0	0	n.a.	n.a.	n.a.	yes
Zm00001eb020620	Zm00014a003003	0	0	n.a.	0	0	n.a.	0	0	n.a.	n.a.	n.a.	yes
Zm00001eb020630	Zm00014a003001	0	0	n.a.	0	0	n.a.	0	0	n.a.	n.a.	n.a.	no
Zm00001eb020660	Zm00014a002998	310	592	1.90968	1106	1389	1.25588	442	539	1.21946	1.46167	4378	yes
Zm00001eb020680	Zm00014a002997	188	78	0.414894	357	213	0.596639	251	118	0.47012	0.493884	1205	yes
Zm00001eb020700	Zm00014a002994	0	0	n.a.	0	0	n.a.	0	0	n.a.	n.a.	n.a.	no
Zm00001eb020710	Zm00014a002996	0	0	n.a.	0	0	n.a.	0	0	n.a.	n.a.	n.a.	yes
Zm00001eb020720	Zm00014a002993	60	0	n.a.	55	0	n.a.	44	0	n.a.	n.a.	n.a.	yes
Zm00001eb020730	Zm00014a002995	0	0	n.a.	0	0	n.a.	0	0	n.a.	n.a.	n.a.	yes
Zm00001eb020750	Zm00014a025624	0	98	n.a.	0	164	n.a.	0	170	n.a.	n.a.	n.a.	no
Zm00001eb020780	Zm00014a025625	202	200	0.990099	324	267	0.824074	239	226	0.945607	0.919927	1458	no
Zm00001eb020790	Zm00014a025621	3	0	n.a.	11	1	0.0909091	9	0	n.a.	0.0909091	12	no
Zm00001eb020810	Zm00014a025630	0	0	n.a.	0	0	n.a.	0	0	n.a.	n.a.	n.a.	no
Zm00001eb020830	Zm00014a025628	0	0	n.a.	0	0	n.a.	0	0	n.a.	n.a.	n.a.	no
Zm00001eb020840	Zm00014a025629	0	4	n.a.	0	4	n.a.	0	2	n.a.	n.a.	n.a.	no
Zm00001eb020860	Zm00014a025633	627	3	0.00478469	665	3	0.00451128	866	1	0.00115473	0.00348357	2165	no
Zm00001eb020870	Zm00014a025636	42	36	0.857143	50	42	0.84	45	34	0.755556	0.817566	249	yes
Zm00001eb020890	Zm00014a025639	0	0	n.a.	0	0	n.a.	0	0	n.a.	n.a.	n.a.	no
Zm00001eb020900	Zm00014a025643	0	0	n.a.	0	0	n.a.	0	0	n.a.	n.a.	n.a.	yes
Zm00001eb020940	Zm00014a025645	0	0	n.a.	0	0	n.a.	0	0	n.a.	n.a.	n.a.	yes
Zm00001eb020950	Zm00014a025646	0	0	n.a.	0	0	n.a.	0	0	n.a.	n.a.	n.a.	no
Zm00001eb020970	Zm00014a025642	15	1	0.0666667	18	2	0.111111	23	1	0.0434783	0.073752	60	yes
Zm00001eb021010	Zm00014a025648	766	694	0.906005	449	526	1.17149	570	593	1.04035	1.03928	3598	no
Zm00001eb021020	Zm00014a025649	674	724	1.07418	691	626	0.905933	466	621	1.33262	1.10424	3802	no
Zm00001eb021030	Zm00014a025650	36	59	1.63889	15	26	1.73333	13	21	1.61538	1.66253	170	yes
Zm00001eb021040	Zm00014a025652	86	31	0.360465	122	47	0.385246	91	43	0.472527	0.406079	420	yes
Zm00001eb021050	Zm00014a025653	0	1	n.a.	0	0	n.a.	0	0	n.a.	n.a.	n.a.	no
Zm00001eb021060	Zm00014a025654	0	0	n.a.	0	0	n.a.	0	0	n.a.	n.a.	n.a.	yes
Zm00001eb021070	Zm00014a025655	289	370	1.28028	151	233	1.54305	156	230	1.47436	1.43256	1429	no
Zm00001eb021080	Zm00014a025656	3	0	n.a.	1	2	2	2	3	1.5	1.75	8	yes
Zm00001eb021090	Zm00014a025651	3	4	1.33333	7	3	0.428571	3	1	0.333333	0.698411	21	yes
Zm00001eb021140	Zm00014a025657	304	364	1.19737	503	267	0.530815	379	257	0.6781	0.802095	2074	yes
Zm00001eb021170	Zm00014a025662	4	14	3.5	7	11	1.57143	1	22	22	9.02381	59	yes
Zm00001eb021200	Zm00014a025659	4	1	0.25	24	5	0.208333	8	9	1.125	0.527778	51	yes
Zm00001eb021210	Zm00014a025665	48	77	1.60417	66	76	1.15152	57	59	1.03509	1.26359	383	yes
Zm00001eb021220	Zm00014a025666	65	0	n.a.	49	1	0.0204082	36	0	n.a.	0.0204082	50	no
Zm00001eb021230	Zm00014a025661	6	8	1.33333	8	23	2.875	13	9	0.692308	1.63355	67	yes
Zm00001eb021240	Zm00014a025667	49	83	1.69388	71	64	0.901408	58	81	1.39655	1.33061	406	yes
Zm00001eb021260	Zm00014a025668	110	0	n.a.	123	0	n.a.	111	0	n.a.	n.a.	n.a.	no
Zm00001eb021270	Zm00014a029025	12	30	2.5	185	129	0.697297	65	84	1.29231	1.49654	505	yes
Zm00001eb021290	Zm00014a029027	13	0	n.a.	2	0	n.a.	7	0	n.a.	n.a.	n.a.	yes
Zm00001eb021300	Zm00014a029022	94	66	0.702128	80	26	0.325	53	32	0.603774	0.543634	351	no
Zm00001eb021310	Zm00014a029023	16	49	3.0625	125	404	3.232	31	125	4.03226	3.44225	750	yes
Zm00001eb021320	Zm00014a029028	511	721	1.41096	1066	1020	0.956848	677	958	1.41507	1.26096	4953	yes
Zm00001eb021340	Zm00014a029029	138	61	0.442029	478	200	0.41841	241	130	0.539419	0.466619	1248	yes
Zm00001eb021350	Zm00014a030782	25	29	1.16	34	27	0.794118	17	19	1.11765	1.02392	151	yes
Zm00001eb021360	Zm00014a030776	29	8	0.275862	43	15	0.348837	18	6	0.333333	0.319344	119	no
Zm00001eb021380	Zm00014a030780	142	129	0.908451	141	98	0.695035	146	121	0.828767	0.810751	777	yes
Zm00001eb021390	Zm00014a030779	590	704	1.19322	616	560	0.909091	622	599	0.963023	1.02178	3691	no
Zm00001eb021400	Zm00014a030778	2	14	7	7	28	4	9	18	2	4.33333	78	yes
Zm00001eb021420	Zm00014a030775	0	0	n.a.	0	0	n.a.	0	0	n.a.	n.a.	n.a.	no
Zm00001eb021430	Zm00014a030774	0	3	n.a.	0	1	n.a.	0	0	n.a.	n.a.	n.a.	yes
Zm00001eb021440	Zm00014a030773	0	0	n.a.	1	1	1	0	0	n.a.	1	2	yes
Zm00001eb021450	Zm00014a030772	1	1	1	1	6	6	1	9	9	5.33333	19	no
Zm00001eb021470	Zm00014a030771	0	0	n.a.	0	0	n.a.	0	0	n.a.	n.a.	n.a.	yes
Zm00001eb021500	Zm00014a030769	0	0	n.a.	0	0	n.a.	0	1	n.a.	n.a.	n.a.	yes
Zm00001eb021510	Zm00014a030768	57	38	0.666667	30	20	0.666667	28	29	1.03571	0.789681	202	yes
Zm00001eb021530	Zm00014a032485	6	15	2.5	3	38	12.6667	6	28	4.66667	6.61112	96	yes
Zm00001eb021550	Zm00014a032483	101	5	0.049505	90	7	0.0777778	102	2	0.0196078	0.0489635	307	no
Zm00001eb021580	Zm00014a032491	0	0	n.a.	0	0	n.a.	0	0	n.a.	n.a.	n.a.	no
Zm00001eb021590	Zm00014a032480	96	160	1.66667	108	182	1.68519	64	64	1	1.45062	674	yes
Zm00001eb021600	Zm00014a032488	24	110	4.58333	27	136	5.03704	5	81	16.2	8.60679	383	yes
Zm00001eb021610	Zm00014a032487	2	4	2	1	1	1	1	2	2	1.66667	11	no
Zm00001eb021620	Zm00014a032476	0	10	n.a.	0	4	n.a.	0	8	n.a.	n.a.	n.a.	yes
Zm00001eb021630	Zm00014a032475	0	0	n.a.	0	0	n.a.	0	0	n.a.	n.a.	n.a.	yes
Zm00001eb021640	Zm00014a032474	3	0	n.a.	1	0	n.a.	2	0	n.a.	n.a.	n.a.	yes
Zm00001eb021650	Zm00014a032473	0	35	n.a.	11	61	5.54545	1	31	31	18.2727	104	yes
Zm00001eb021690	Zm00014a032470	26	2286	87.9231	18	1349	74.9444	11	1477	134.273	99.0468	5167	no
Zm00001eb021710	Zm00014a032471	137	220	1.60584	180	247	1.37222	161	222	1.37888	1.45231	1167	yes
Zm00001eb021720	Zm00014a005721	27	112	4.14815	205	1401	6.83415	37	203	5.48649	5.4896	1985	no
Zm00001eb021750	Zm00014a005724	3	2	0.666667	10	3	0.3	3	2	0.666667	0.544445	23	yes
Zm00001eb021760	Zm00014a005722	46	43	0.934783	47	47	1	35	29	0.828571	0.921118	247	yes
Zm00001eb021780	Zm00014a005726	0	0	n.a.	4	4	1	0	4	n.a.	1	8	yes
Zm00001eb021790	Zm00014a017390	136	239	1.75735	1278	2343	1.83333	450	917	2.03778	1.87615	5363	yes
Zm00001eb021800	Zm00014a017387	55	38	0.690909	146	158	1.08219	95	94	0.989474	0.920858	586	yes
Zm00001eb021820	Zm00014a017388	71	41	0.577465	26	22	0.846154	39	32	0.820513	0.748044	231	no
Zm00001eb021840	Zm00014a017391	1	453	453	1	85	85	0	141	n.a.	269	540	no
Zm00001eb021880	Zm00014a017389	282	379	1.34397	277	281	1.01444	230	318	1.38261	1.24701	1767	yes
Zm00001eb021890	Zm00014a041443	204	217	1.06373	329	365	1.10942	323	304	0.941176	1.03811	1742	yes
Zm00001eb021900	Zm00014a041444	195	201	1.03077	225	238	1.05778	172	265	1.5407	1.20975	1296	yes
Zm00001eb021920	Zm00014a041445	15	40	2.66667	7	38	5.42857	18	41	2.27778	3.45767	159	yes
Zm00001eb021940	Zm00014a041446	95	105	1.10526	104	99	0.951923	144	66	0.458333	0.838505	613	yes
Zm00001eb021950	Zm00014a041449	0	0	n.a.	1	0	n.a.	0	0	n.a.	n.a.	n.a.	yes
Zm00001eb021970	Zm00014a041450	872	1607	1.84289	832	1087	1.30649	630	1120	1.77778	1.64239	6148	no
Zm00001eb021990	Zm00014a041451	29	27	0.931034	36	47	1.30556	44	46	1.04545	1.09401	229	yes
Zm00001eb022000	Zm00014a040604	441	0	n.a.	508	0	n.a.	405	0	n.a.	n.a.	n.a.	yes
Zm00001eb022010	Zm00014a040603	0	0	n.a.	0	0	n.a.	0	1	n.a.	n.a.	n.a.	no
Zm00001eb022020	Zm00014a039353	0	0	n.a.	0	0	n.a.	0	0	n.a.	n.a.	n.a.	yes
Zm00001eb022040	Zm00014a039351	2211	1480	0.66938	1943	2007	1.03294	2359	1778	0.753709	0.818676	11778	no
Zm00001eb022050	Zm00014a039350	103	141	1.36893	123	213	1.73171	93	134	1.44086	1.51383	807	yes
Zm00001eb022070	Zm00014a008648	13	7	0.538462	11	12	1.09091	3	3	1	0.876457	49	yes
Zm00001eb022080	Zm00014a008650	633	796	1.2575	637	896	1.40659	590	781	1.32373	1.32927	4333	yes
Zm00001eb022110	Zm00014a008645	1	0	n.a.	0	4	n.a.	0	1	n.a.	n.a.	n.a.	no
Zm00001eb022120	Zm00014a008646	108	96	0.888889	127	99	0.779528	117	95	0.811966	0.826794	642	yes
Zm00001eb022130	Zm00014a021810	142	187	1.3169	134	176	1.31343	88	147	1.67045	1.43359	874	no
Zm00001eb022160	Zm00014a021811	81	141	1.74074	56	196	3.5	48	122	2.54167	2.59414	644	yes
Zm00001eb022180	Zm00014a021812	46	16	0.347826	36	23	0.638889	17	14	0.823529	0.603415	152	no
Zm00001eb022210	Zm00014a021813	11	316	28.7273	4	422	105.5	1	263	263	132.409	1017	no
Zm00001eb022230	Zm00014a021815	3521	3086	0.876456	2473	1844	0.745653	2427	1932	0.796044	0.806051	15283	yes
Zm00001eb022240	Zm00014a021818	101	66	0.653465	144	134	0.930556	90	59	0.655556	0.746526	594	yes
Zm00001eb022250	Zm00014a021819	0	0	n.a.	0	0	n.a.	0	0	n.a.	n.a.	n.a.	no
Zm00001eb022280	Zm00014a021820	179	169	0.944134	359	406	1.13092	217	223	1.02765	1.03423	1553	yes
Zm00001eb022330	Zm00014a021817	151	228	1.50993	169	298	1.76331	204	223	1.09314	1.45546	1273	yes
Zm00001eb022360	Zm00014a021828	0	0	n.a.	0	0	n.a.	0	0	n.a.	n.a.	n.a.	no
Zm00001eb022380	Zm00014a021822	9	21	2.33333	15	20	1.33333	12	31	2.58333	2.08333	108	yes
Zm00001eb022400	Zm00014a021830	772	634	0.821244	1155	844	0.730736	726	653	0.899449	0.817143	4784	no
Zm00001eb022410	Zm00014a021823	340	179	0.526471	214	239	1.11682	346	236	0.682081	0.775124	1554	yes
Zm00001eb022440	Zm00014a021825	365	360	0.986301	496	503	1.01411	370	369	0.997297	0.999236	2463	no
Zm00001eb022470	Zm00014a021831	0	0	n.a.	0	0	n.a.	0	0	n.a.	n.a.	n.a.	yes
Zm00001eb022500	Zm00014a021833	9	104	11.5556	15	15	1	8	46	5.75	6.10187	197	no
Zm00001eb022530	Zm00014a021834	0	0	n.a.	0	0	n.a.	0	0	n.a.	n.a.	n.a.	no
Zm00001eb022570	Zm00014a021837	23	3	0.130435	31	5	0.16129	24	0	n.a.	0.145863	62	no
Zm00001eb022580	Zm00014a021843	365	483	1.32329	603	456	0.756219	431	713	1.65429	1.2446	3051	no
Zm00001eb022630	Zm00014a021844	30	29	0.966667	41	13	0.317073	54	24	0.444444	0.576061	191	yes
Zm00001eb022650	Zm00014a021845	69	58	0.84058	49	39	0.795918	54	53	0.981481	0.87266	322	yes
Zm00001eb022660	Zm00014a021841	1148	110	0.0958188	458	40	0.0873362	796	64	0.080402	0.0878523	2616	no
Zm00001eb022670	Zm00014a008874	211	170	0.805687	613	574	0.936378	448	409	0.912946	0.885004	2425	yes
Zm00001eb022680	Zm00014a008876	217	116	0.534562	191	81	0.424084	168	81	0.482143	0.480263	854	no
Zm00001eb022710	Zm00014a008875	457	262	0.573304	127	187	1.47244	161	306	1.90062	1.31545	1500	yes
Zm00001eb022720	Zm00014a019693	0	1	n.a.	0	2	n.a.	1	3	3	3	4	yes
Zm00001eb022730	Zm00014a019692	2	0	n.a.	5	2	0.4	1	0	n.a.	0.4	7	yes
Zm00001eb022740	Zm00014a019691	360	377	1.04722	325	314	0.966154	273	286	1.04762	1.02033	1935	no
Zm00001eb022750	Zm00014a019689	226	183	0.809735	133	90	0.676692	177	105	0.59322	0.693216	914	no
Zm00001eb022760	Zm00014a017067	62	8	0.129032	41	3	0.0731707	22	12	0.545455	0.249219	148	yes
Zm00001eb022790	Zm00014a017064	0	0	n.a.	0	0	n.a.	0	0	n.a.	n.a.	n.a.	yes
Zm00001eb022810	Zm00014a017063	63	27	0.428571	33	24	0.727273	39	18	0.461538	0.539127	204	no
Zm00001eb022820	Zm00014a017062	59	93	1.57627	76	71	0.934211	50	69	1.38	1.29683	418	no
Zm00001eb022830	Zm00014a017061	190	163	0.857895	144	118	0.819444	155	113	0.729032	0.802124	883	no
Zm00001eb022860	Zm00014a017058	215	266	1.23721	189	152	0.804233	149	136	0.912752	0.984732	1107	no
Zm00001eb022870	Zm00014a036646	107	3	0.0280374	94	3	0.0319149	56	2	0.0357143	0.0318889	265	no
Zm00001eb022880	Zm00014a036649	0	1	n.a.	0	0	n.a.	0	0	n.a.	n.a.	n.a.	no
Zm00001eb022890	Zm00014a036650	0	0	n.a.	0	0	n.a.	0	0	n.a.	n.a.	n.a.	yes
Zm00001eb022900	Zm00014a036647	0	0	n.a.	0	0	n.a.	0	0	n.a.	n.a.	n.a.	yes
Zm00001eb022910	Zm00014a036661	39	23	0.589744	23	31	1.34783	23	26	1.13043	1.02267	165	yes
Zm00001eb022920	Zm00014a036662	13	110	8.46154	7	84	12	10	57	5.7	8.72051	281	no
Zm00001eb022930	Zm00014a036653	13	8	0.615385	22	11	0.5	15	10	0.666667	0.594017	79	yes
Zm00001eb022940	Zm00014a036654	376	378	1.00532	434	503	1.15899	388	406	1.04639	1.07023	2485	yes
Zm00001eb022950	Zm00014a036663	35	6	0.171429	62	0	n.a.	32	3	0.09375	0.132589	76	yes
Zm00001eb022960	Zm00014a036655	0	0	n.a.	0	0	n.a.	0	0	n.a.	n.a.	n.a.	yes
Zm00001eb022970	Zm00014a036657	4	6	1.5	1	4	4	1	3	3	2.83333	19	yes
Zm00001eb022980	Zm00014a036658	381	205	0.538058	526	198	0.376426	301	82	0.272425	0.395636	1693	yes
Zm00001eb022990	Zm00014a036659	1	0	n.a.	3	0	n.a.	3	0	n.a.	n.a.	n.a.	no
Zm00001eb023000	Zm00014a014545	0	0	n.a.	0	0	n.a.	0	0	n.a.	n.a.	n.a.	no
Zm00001eb023010	Zm00014a014542	410	361	0.880488	458	475	1.03712	317	308	0.971609	0.963072	2329	no
Zm00001eb023020	Zm00014a014544	121	138	1.1405	128	193	1.50781	111	135	1.21622	1.28818	826	no
Zm00001eb023070	Zm00014a014539	0	0	n.a.	0	0	n.a.	0	0	n.a.	n.a.	n.a.	yes
Zm00001eb023080	Zm00014a014538	345	316	0.915942	234	243	1.03846	276	235	0.851449	0.935284	1649	no
Zm00001eb023090	Zm00014a014536	13	17	1.30769	8	17	2.125	18	7	0.388889	1.27386	80	no
Zm00001eb023100	Zm00014a014537	18	13	0.722222	23	25	1.08696	20	20	1	0.936394	119	yes
Zm00001eb023110	Zm00014a014535	549	23	0.0418944	883	22	0.0249151	724	61	0.0842541	0.0503545	2262	no
Zm00001eb023120	Zm00014a014534	223	226	1.01345	237	213	0.898734	259	209	0.80695	0.906378	1367	yes
Zm00001eb023140	Zm00014a032987	136	163	1.19853	271	273	1.00738	123	163	1.3252	1.17704	1129	no
Zm00001eb023160	Zm00014a032986	0	3	n.a.	5	1	0.2	1	2	2	1.1	9	yes
Zm00001eb023170	Zm00014a032985	0	0	n.a.	0	0	n.a.	0	0	n.a.	n.a.	n.a.	yes
Zm00001eb023180	Zm00014a032984	0	0	n.a.	0	0	n.a.	0	0	n.a.	n.a.	n.a.	yes
Zm00001eb023210	Zm00014a032981	35	0	n.a.	79	1	0.0126582	32	0	n.a.	0.0126582	80	no
Zm00001eb023220	Zm00014a032980	144	304	2.11111	814	1079	1.32555	354	527	1.4887	1.64179	3222	yes
Zm00001eb023230	Zm00014a032975	79	36	0.455696	403	54	0.133995	166	16	0.0963855	0.228692	754	no
Zm00001eb023240	Zm00014a032974	136	287	2.11029	126	233	1.84921	88	194	2.20455	2.05468	1064	no
Zm00001eb023250	Zm00014a032976	8	30	3.75	17	26	1.52941	3	9	3	2.7598	93	no
Zm00001eb023270	Zm00014a032972	1315	443	0.336882	1304	371	0.284509	1331	366	0.274981	0.298791	5130	no
Zm00001eb023280	Zm00014a032971	0	0	n.a.	0	0	n.a.	0	0	n.a.	n.a.	n.a.	yes
Zm00001eb023330	Zm00014a032969	4	16	4	20	9	0.45	8	12	1.5	1.98333	69	yes
Zm00001eb023350	Zm00014a032968	972	982	1.01029	1078	1146	1.06308	1126	959	0.851687	0.975019	6263	no
Zm00001eb023400	Zm00014a032966	11	4	0.363636	32	5	0.15625	18	1	0.0555556	0.191814	71	yes
Zm00001eb023420	Zm00014a032965	7	0	n.a.	0	0	n.a.	0	0	n.a.	n.a.	n.a.	no
Zm00001eb023430	Zm00014a003775	0	0	n.a.	0	0	n.a.	0	0	n.a.	n.a.	n.a.	yes
Zm00001eb023450	Zm00014a011949	131	164	1.25191	132	155	1.17424	105	119	1.13333	1.18649	806	yes
Zm00001eb023460	Zm00014a011950	153	352	2.30065	309	563	1.82201	155	306	1.97419	2.03228	1838	no
Zm00001eb023490	Zm00014a026811	2	3	1.5	7	4	0.571429	1	1	1	1.02381	18	yes
Zm00001eb023500	Zm00014a026812	81	98	1.20988	95	77	0.810526	80	78	0.975	0.998469	509	no
Zm00001eb023510	Zm00014a026813	126	136	1.07937	110	127	1.15455	94	131	1.39362	1.20918	724	yes
Zm00001eb023520	Zm00014a026815	73	101	1.38356	54	74	1.37037	66	72	1.09091	1.28161	440	no
Zm00001eb023530	Zm00014a026814	24	27	1.125	38	57	1.5	38	43	1.13158	1.25219	227	yes
Zm00001eb023540	Zm00014a026816	21	24	1.14286	23	47	2.04348	17	40	2.35294	1.84643	172	no
Zm00001eb023570	Zm00014a026819	0	0	n.a.	0	0	n.a.	0	0	n.a.	n.a.	n.a.	yes
Zm00001eb023590	Zm00014a026818	70	184	2.62857	82	194	2.36585	58	147	2.53448	2.50963	735	yes
Zm00001eb023600	Zm00014a026820	521	655	1.2572	471	749	1.59023	475	740	1.55789	1.46844	3611	yes
Zm00001eb023610	Zm00014a026821	0	0	n.a.	0	0	n.a.	0	0	n.a.	n.a.	n.a.	no
Zm00001eb023620	Zm00014a026823	159	173	1.08805	223	107	0.479821	171	153	0.894737	0.820869	986	yes
Zm00001eb023650	Zm00014a026825	73	63	0.863014	56	66	1.17857	34	37	1.08824	1.04327	329	yes
Zm00001eb023660	Zm00014a026826	58	46	0.793103	66	48	0.727273	56	60	1.07143	0.863935	334	yes
Zm00001eb023680	Zm00014a020177	23	17	0.73913	20	16	0.8	34	11	0.323529	0.620886	121	yes
Zm00001eb023690	Zm00014a020179	3	29	9.66667	12	30	2.5	3	24	8	6.72222	101	yes
Zm00001eb023700	Zm00014a020178	0	0	n.a.	0	0	n.a.	1	1	1	1	2	no
Zm00001eb023710	Zm00014a020176	0	2	n.a.	2	1	0.5	0	0	n.a.	0.5	3	yes
Zm00001eb023730	Zm00014a020175	2	5	2.5	7	12	1.71429	1	5	5	3.07143	32	yes
Zm00001eb023740	Zm00014a020174	26	24	0.923077	34	40	1.17647	42	36	0.857143	0.985563	202	yes
Zm00001eb023780	Zm00014a020173	1988	2693	1.35463	2222	2370	1.06661	1774	2116	1.19278	1.20467	13163	no
Zm00001eb023810	Zm00014a020171	1562	950	0.608195	2294	1458	0.635571	2240	1337	0.596875	0.613547	9841	yes
Zm00001eb023820	Zm00014a017444	5	6	1.2	3	1	0.333333	1	1	1	0.844444	17	yes
Zm00001eb023830	Zm00014a017443	38	5	0.131579	60	17	0.283333	19	10	0.526316	0.313743	149	no
Zm00001eb023840	Zm00014a017448	5	7	1.4	6	1	0.166667	10	1	0.1	0.555556	30	no
Zm00001eb023860	Zm00014a017447	444	907	2.04279	491	903	1.8391	309	823	2.66343	2.18177	3877	no
Zm00001eb023880	Zm00014a017442	53	1	0.0188679	97	1	0.0103093	73	0	n.a.	0.0145886	152	no
Zm00001eb023890	Zm00014a017446	78	2	0.025641	150	0	n.a.	104	0	n.a.	0.025641	80	no
Zm00001eb023900	Zm00014a017445	0	0	n.a.	0	0	n.a.	0	0	n.a.	n.a.	n.a.	no
Zm00001eb023910	Zm00014a017441	476	69	0.144958	233	45	0.193133	352	72	0.204545	0.180879	1247	no
Zm00001eb023920	Zm00014a017440	82	101	1.23171	12	33	2.75	25	37	1.48	1.82057	290	yes
Zm00001eb023930	Zm00014a017439	27	19	0.703704	18	34	1.88889	30	1	0.0333333	0.875309	129	no
Zm00001eb023940	Zm00014a017437	0	0	n.a.	0	0	n.a.	0	0	n.a.	n.a.	n.a.	yes
Zm00001eb023950	Zm00014a017436	1476	1783	1.20799	2528	2159	0.854035	1566	1360	0.868455	0.976827	10872	no
Zm00001eb023970	Zm00014a017435	6	0	n.a.	10	0	n.a.	8	0	n.a.	n.a.	n.a.	no
Zm00001eb023980	Zm00014a040461	93	27	0.290323	18	6	0.333333	15	4	0.266667	0.296774	163	no
Zm00001eb024020	Zm00014a040464	88	52	0.590909	11	53	4.81818	20	36	1.8	2.40303	260	yes
Zm00001eb024030	Zm00014a040465	285	632	2.21754	445	1082	2.43146	358	757	2.11453	2.25451	3559	no
Zm00001eb024070	Zm00014a040466	15	18	1.2	1	4	4	5	1	0.2	1.8	44	yes
Zm00001eb024110	Zm00014a040467	0	0	n.a.	1	0	n.a.	0	0	n.a.	n.a.	n.a.	no
Zm00001eb024120	Zm00014a040474	106	104	0.981132	145	101	0.696552	100	81	0.81	0.829228	637	yes
Zm00001eb024130	Zm00014a040476	555	465	0.837838	337	228	0.676558	270	233	0.862963	0.792453	2088	no
Zm00001eb024150	Zm00014a040469	7	4	0.571429	0	2	n.a.	3	2	0.666667	0.619048	16	yes
Zm00001eb024180	Zm00014a040478	313	264	0.84345	717	616	0.859135	533	476	0.893058	0.865214	2919	yes
Zm00001eb024190	Zm00014a040472	332	331	0.996988	204	211	1.03431	225	271	1.20444	1.07858	1574	yes
Zm00001eb024200	Zm00014a011878	1	2	2	2	1	0.5	0	0	n.a.	1.25	6	yes
Zm00001eb024210	Zm00014a011879	17	14	0.823529	9	7	0.777778	16	4	0.25	0.617102	67	yes
Zm00001eb024230	Zm00014a011877	27	34	1.25926	309	30	0.0970874	363	38	0.104683	0.48701	801	yes
Zm00001eb024240	Zm00014a011875	18	29	1.61111	22	23	1.04545	18	14	0.777778	1.14478	124	no
Zm00001eb024260	Zm00014a011870	23	24	1.04348	16	14	0.875	20	17	0.85	0.922827	114	no
Zm00001eb024270	Zm00014a011873	92	0	n.a.	91	0	n.a.	69	0	n.a.	n.a.	n.a.	yes
Zm00001eb024280	Zm00014a011872	5	0	n.a.	17	0	n.a.	16	0	n.a.	n.a.	n.a.	yes
Zm00001eb024290	Zm00014a011869	8	7	0.875	6	16	2.66667	14	0	n.a.	1.77083	37	no
Zm00001eb024300	Zm00014a011867	4	7	1.75	8	18	2.25	12	17	1.41667	1.80556	66	yes
Zm00001eb024310	Zm00014a011861	0	0	n.a.	0	0	n.a.	0	0	n.a.	n.a.	n.a.	yes
Zm00001eb024320	Zm00014a011860	2	1529	764.5	2	1337	668.5	1	1244	1244	892.333	4115	no
Zm00001eb024330	Zm00014a011858	399	378	0.947368	401	378	0.942643	308	272	0.883117	0.924376	2136	yes
Zm00001eb024360	Zm00014a011857	202	1	0.0049505	218	1	0.00458716	141	2	0.0141844	0.00790735	565	no
Zm00001eb024370	Zm00014a011856	0	0	n.a.	0	0	n.a.	0	0	n.a.	n.a.	n.a.	yes
Zm00001eb024380	Zm00014a037073	307	0	n.a.	191	0	n.a.	130	0	n.a.	n.a.	n.a.	yes
Zm00001eb024400	Zm00014a037065	0	0	n.a.	0	0	n.a.	0	0	n.a.	n.a.	n.a.	yes
Zm00001eb024430	Zm00014a037070	0	0	n.a.	6	0	n.a.	0	0	n.a.	n.a.	n.a.	no
Zm00001eb024440	Zm00014a037064	14	3	0.214286	28	32	1.14286	33	20	0.606061	0.654402	130	yes
Zm00001eb024450	Zm00014a037069	56	41	0.732143	47	47	1	26	31	1.19231	0.974818	248	yes
Zm00001eb024460	Zm00014a037067	59	91	1.54237	111	174	1.56757	86	139	1.61628	1.57541	660	yes
Zm00001eb024470	Zm00014a037063	0	0	n.a.	0	0	n.a.	0	0	n.a.	n.a.	n.a.	no
Zm00001eb024490	Zm00014a037061	34	68	2	62	54	0.870968	30	28	0.933333	1.2681	276	yes
Zm00001eb024500	Zm00014a037058	0	0	n.a.	0	2	n.a.	0	0	n.a.	n.a.	n.a.	no
Zm00001eb024550	Zm00014a037057	340	324	0.952941	555	599	1.07928	613	547	0.892333	0.974851	2978	yes
Zm00001eb024560	Zm00014a030253	238	0	n.a.	220	0	n.a.	216	0	n.a.	n.a.	n.a.	no
Zm00001eb024570	Zm00014a030252	0	0	n.a.	0	0	n.a.	0	0	n.a.	n.a.	n.a.	yes
Zm00001eb024580	Zm00014a030251	0	0	n.a.	0	0	n.a.	0	0	n.a.	n.a.	n.a.	no
Zm00001eb024600	Zm00014a030249	72	0	n.a.	79	0	n.a.	50	0	n.a.	n.a.	n.a.	no
Zm00001eb024620	Zm00014a003928	3	0	n.a.	4	0	n.a.	2	0	n.a.	n.a.	n.a.	no
Zm00001eb024670	Zm00014a003929	0	0	n.a.	0	0	n.a.	0	0	n.a.	n.a.	n.a.	yes
Zm00001eb024680	Zm00014a003932	0	0	n.a.	0	0	n.a.	0	0	n.a.	n.a.	n.a.	yes
Zm00001eb024700	Zm00014a003933	1530	4	0.00261438	1673	3	0.00179319	1766	1	0.000566251	0.00165794	4977	no
Zm00001eb024710	Zm00014a003936	0	0	n.a.	0	0	n.a.	0	0	n.a.	n.a.	n.a.	yes
Zm00001eb024730	Zm00014a003939	0	0	n.a.	0	0	n.a.	0	0	n.a.	n.a.	n.a.	yes
Zm00001eb024740	Zm00014a003940	0	0	n.a.	0	0	n.a.	0	0	n.a.	n.a.	n.a.	yes
Zm00001eb024750	Zm00014a003937	7	0	n.a.	13	0	n.a.	3	0	n.a.	n.a.	n.a.	yes
Zm00001eb024790	Zm00014a003938	0	0	n.a.	0	0	n.a.	0	0	n.a.	n.a.	n.a.	yes
Zm00001eb024800	Zm00014a003941	0	1	n.a.	0	0	n.a.	0	1	n.a.	n.a.	n.a.	yes
Zm00001eb024820	Zm00014a003942	0	0	n.a.	0	0	n.a.	0	0	n.a.	n.a.	n.a.	yes
Zm00001eb024850	Zm00014a003943	123	0	n.a.	88	0	n.a.	52	0	n.a.	n.a.	n.a.	no
Zm00001eb024870	Zm00014a018916	6	1	0.166667	14	3	0.214286	3	3	1	0.460318	30	yes
Zm00001eb024890	Zm00014a018918	127	158	1.24409	93	133	1.43011	99	107	1.08081	1.25167	717	no
Zm00001eb024900	Zm00014a018919	138	127	0.92029	214	258	1.20561	123	150	1.21951	1.11514	1010	no
Zm00001eb024910	Zm00014a018923	1	0	n.a.	0	0	n.a.	0	0	n.a.	n.a.	n.a.	yes
Zm00001eb024920	Zm00014a018925	210	222	1.05714	312	245	0.785256	150	168	1.12	0.987465	1307	no
Zm00001eb024930	Zm00014a018926	1	1	1	2	7	3.5	1	5	5	3.16667	17	yes
Zm00001eb024960	Zm00014a018932	1006	653	0.649105	1082	646	0.597043	1064	749	0.703947	0.650032	5200	no
Zm00001eb025010	Zm00014a018933	954	5	0.00524109	481	3	0.00623701	693	3	0.004329	0.00526903	2139	no
Zm00001eb025020	Zm00014a018934	25	0	n.a.	37	0	n.a.	24	0	n.a.	n.a.	n.a.	yes
Zm00001eb025030	Zm00014a018935	476	0	n.a.	345	0	n.a.	358	0	n.a.	n.a.	n.a.	yes
Zm00001eb025040	Zm00014a018937	1252	1178	0.940895	1234	1230	0.996759	1190	1001	0.841176	0.926277	7085	no
Zm00001eb025080	Zm00014a015830	405	594	1.46667	413	318	0.769976	421	474	1.12589	1.12085	2625	no
Zm00001eb025100	Zm00014a033192	8	37	4.625	9	33	3.66667	3	33	11	6.43056	123	yes
Zm00001eb025110	Zm00014a033194	37	34	0.918919	21	15	0.714286	28	12	0.428571	0.687259	147	yes
Zm00001eb025130	Zm00014a033196	407	437	1.07371	365	357	0.978082	315	361	1.14603	1.06594	2242	no
Zm00001eb025140	Zm00014a033200	13060	11322	0.866922	15987	16328	1.02133	16619	16725	1.00638	0.964877	90041	no
Zm00001eb025150	Zm00014a033201	109	51	0.46789	50	53	1.06	28	51	1.82143	1.11644	342	no
Zm00001eb025160	Zm00014a033202	95	20	0.210526	82	20	0.243902	81	22	0.271605	0.242011	320	yes
Zm00001eb025170	Zm00014a000871	0	0	n.a.	0	0	n.a.	0	0	n.a.	n.a.	n.a.	yes
Zm00001eb025180	Zm00014a000872	3	0	n.a.	0	0	n.a.	0	0	n.a.	n.a.	n.a.	yes
Zm00001eb025190	Zm00014a000873	10	0	n.a.	5	1	0.2	5	1	0.2	0.2	12	yes
Zm00001eb025210	Zm00014a000874	564	0	n.a.	743	0	n.a.	625	1	0.0016	0.0016	626	no
Zm00001eb025220	Zm00014a000875	0	0	n.a.	0	0	n.a.	0	0	n.a.	n.a.	n.a.	yes
Zm00001eb025240	Zm00014a000876	3	3	1	0	0	n.a.	1	0	n.a.	1	6	no
Zm00001eb025290	Zm00014a000879	0	0	n.a.	0	0	n.a.	0	0	n.a.	n.a.	n.a.	yes
Zm00001eb025300	Zm00014a000877	0	0	n.a.	0	0	n.a.	0	0	n.a.	n.a.	n.a.	no
Zm00001eb025310	Zm00014a000881	9	7	0.777778	4	3	0.75	3	1	0.333333	0.62037	27	no
Zm00001eb025340	Zm00014a000884	0	0	n.a.	2	0	n.a.	7	0	n.a.	n.a.	n.a.	yes
Zm00001eb025350	Zm00014a000885	0	0	n.a.	0	0	n.a.	0	0	n.a.	n.a.	n.a.	yes
Zm00001eb025360	Zm00014a000886	71	0	n.a.	55	0	n.a.	56	0	n.a.	n.a.	n.a.	no
Zm00001eb025380	Zm00014a000887	0	0	n.a.	0	0	n.a.	0	0	n.a.	n.a.	n.a.	yes
Zm00001eb025390	Zm00014a000888	0	0	n.a.	0	0	n.a.	0	0	n.a.	n.a.	n.a.	yes
Zm00001eb025400	Zm00014a000889	0	0	n.a.	0	0	n.a.	0	0	n.a.	n.a.	n.a.	yes
Zm00001eb025410	Zm00014a000890	0	0	n.a.	0	0	n.a.	0	0	n.a.	n.a.	n.a.	no
Zm00001eb025460	Zm00014a000893	212	212	1	278	309	1.11151	188	200	1.06383	1.05845	1399	yes
Zm00001eb025470	Zm00014a000894	804	757	0.941542	725	582	0.802759	622	572	0.919614	0.887972	4062	no
Zm00001eb025490	Zm00014a000901	18	20	1.11111	12	24	2	16	27	1.6875	1.59954	117	no
Zm00001eb025500	Zm00014a000903	340	340	1	232	232	1	205	214	1.0439	1.01463	1563	yes
Zm00001eb025510	Zm00014a000905	204	160	0.784314	180	126	0.7	149	116	0.778523	0.754279	935	no
Zm00001eb025540	Zm00014a000907	79	124	1.56962	42	80	1.90476	42	63	1.5	1.65813	430	yes
Zm00001eb025550	Zm00014a000913	176	424	2.40909	128	306	2.39062	87	200	2.29885	2.36619	1321	no
Zm00001eb025560	Zm00014a000915	946	1344	1.42072	730	1036	1.41918	851	1159	1.36193	1.40061	6066	no
Zm00001eb025570	Zm00014a000916	1	0	n.a.	4	0	n.a.	0	0	n.a.	n.a.	n.a.	no
Zm00001eb025590	Zm00014a000920	0	0	n.a.	0	0	n.a.	0	1	n.a.	n.a.	n.a.	yes
Zm00001eb025620	Zm00014a000921	68	92	1.35294	56	44	0.785714	52	29	0.557692	0.898782	341	yes
Zm00001eb025640	Zm00014a000923	136	31	0.227941	155	28	0.180645	138	35	0.253623	0.220736	523	no
Zm00001eb025670	Zm00014a007703	104	98	0.942308	87	91	1.04598	108	67	0.62037	0.869553	555	no
Zm00001eb025690	Zm00014a007701	0	0	n.a.	0	0	n.a.	0	0	n.a.	n.a.	n.a.	yes
Zm00001eb025700	Zm00014a007699	202	144	0.712871	142	98	0.690141	131	106	0.80916	0.737391	823	yes
Zm00001eb025720	Zm00014a007695	12	10	0.833333	15	7	0.466667	6	4	0.666667	0.655556	54	yes
Zm00001eb025730	Zm00014a007694	108	330	3.05556	119	181	1.52101	110	230	2.09091	2.22249	1078	no
Zm00001eb025740	Zm00014a007692	0	0	n.a.	0	2	n.a.	0	0	n.a.	n.a.	n.a.	yes
Zm00001eb025760	Zm00014a007691	628	617	0.982484	531	558	1.05085	535	555	1.03738	1.02357	3424	no
Zm00001eb025770	Zm00014a007690	0	0	n.a.	7	0	n.a.	4	0	n.a.	n.a.	n.a.	yes
Zm00001eb025780	Zm00014a007687	436	449	1.02982	597	612	1.02513	343	408	1.1895	1.08148	2845	yes
Zm00001eb025790	Zm00014a007684	0	0	n.a.	2	5	2.5	0	3	n.a.	2.5	7	yes
Zm00001eb025800	Zm00014a007685	13	6	0.461538	18	1	0.0555556	17	3	0.176471	0.231188	58	no
Zm00001eb025810	Zm00014a007682	0	0	n.a.	0	0	n.a.	0	0	n.a.	n.a.	n.a.	no
Zm00001eb025820	Zm00014a007680	0	0	n.a.	0	0	n.a.	0	0	n.a.	n.a.	n.a.	no
Zm00001eb025830	Zm00014a007679	0	0	n.a.	0	0	n.a.	0	0	n.a.	n.a.	n.a.	yes
Zm00001eb025840	Zm00014a007677	0	1	n.a.	0	0	n.a.	2	1	0.5	0.5	3	no
Zm00001eb025850	Zm00014a007675	0	0	n.a.	0	0	n.a.	0	0	n.a.	n.a.	n.a.	yes
Zm00001eb025860	Zm00014a007672	0	0	n.a.	0	0	n.a.	0	0	n.a.	n.a.	n.a.	no
Zm00001eb025870	Zm00014a007671	0	11	n.a.	1	10	10	0	8	n.a.	10	11	no
Zm00001eb025880	Zm00014a007669	239	151	0.631799	270	198	0.733333	231	165	0.714286	0.693139	1254	yes
Zm00001eb025890	Zm00014a007668	379	73	0.192612	284	67	0.235915	295	84	0.284746	0.237758	1182	yes
Zm00001eb025900	Zm00014a007673	699	632	0.904149	522	368	0.704981	700	552	0.788571	0.799234	3473	yes
Zm00001eb025910	Zm00014a007666	285	352	1.23509	255	380	1.4902	169	229	1.35503	1.36011	1670	no
Zm00001eb025960	Zm00014a007662	0	0	n.a.	0	0	n.a.	0	0	n.a.	n.a.	n.a.	no
Zm00001eb025970	Zm00014a007661	0	27	n.a.	0	31	n.a.	0	24	n.a.	n.a.	n.a.	no
Zm00001eb025980	Zm00014a007663	0	0	n.a.	0	0	n.a.	0	0	n.a.	n.a.	n.a.	yes
Zm00001eb025990	Zm00014a010195	404	90	0.222772	433	119	0.274827	535	179	0.334579	0.277393	1760	yes
Zm00001eb026010	Zm00014a010198	0	0	n.a.	1	1	1	0	0	n.a.	1	2	yes
Zm00001eb026020	Zm00014a010199	0	0	n.a.	0	0	n.a.	0	0	n.a.	n.a.	n.a.	yes
Zm00001eb026030	Zm00014a010201	159	41	0.257862	106	32	0.301887	134	39	0.291045	0.283598	511	yes
Zm00001eb026050	Zm00014a010203	2	2	1	0	0	n.a.	0	0	n.a.	1	4	no
Zm00001eb026060	Zm00014a018983	0	0	n.a.	0	0	n.a.	0	0	n.a.	n.a.	n.a.	yes
Zm00001eb026090	Zm00014a042319	2	4	2	9	3	0.333333	3	4	1.33333	1.22222	25	yes
Zm00001eb026100	Zm00014a042318	1	0	n.a.	3	3	1	0	1	n.a.	1	6	no
Zm00001eb026110	Zm00014a042315	0	0	n.a.	1	0	n.a.	1	0	n.a.	n.a.	n.a.	yes
Zm00001eb026120	Zm00014a025488	484	459	0.948347	510	476	0.933333	505	448	0.887129	0.922936	2882	no
Zm00001eb026200	Zm00014a039769	1008	1	0.000992063	787	0	n.a.	927	1	0.00107875	0.00103541	1937	yes
Zm00001eb026220	Zm00014a039772	0	0	n.a.	0	0	n.a.	0	0	n.a.	n.a.	n.a.	yes
Zm00001eb026240	Zm00014a039773	19	0	n.a.	27	0	n.a.	18	0	n.a.	n.a.	n.a.	no
Zm00001eb026300	Zm00014a030343	2648	0	n.a.	1564	0	n.a.	2291	0	n.a.	n.a.	n.a.	no
Zm00001eb026310	Zm00014a030344	0	1442	n.a.	0	616	n.a.	0	1197	n.a.	n.a.	n.a.	no
Zm00001eb026330	Zm00014a030345	41	0	n.a.	69	0	n.a.	57	0	n.a.	n.a.	n.a.	yes
Zm00001eb026340	Zm00014a030348	0	0	n.a.	0	0	n.a.	0	0	n.a.	n.a.	n.a.	no
Zm00001eb026350	Zm00014a030349	4	0	n.a.	12	0	n.a.	7	0	n.a.	n.a.	n.a.	no
Zm00001eb026400	Zm00014a030355	1	0	n.a.	0	0	n.a.	0	0	n.a.	n.a.	n.a.	yes
Zm00001eb026420	Zm00014a030356	473	0	n.a.	255	0	n.a.	304	0	n.a.	n.a.	n.a.	no
Zm00001eb026430	Zm00014a030358	1	1	1	7	6	0.857143	2	2	1	0.952381	19	yes
Zm00001eb026440	Zm00014a030363	6	1	0.166667	2	0	n.a.	0	0	n.a.	0.166667	7	no
Zm00001eb026460	Zm00014a030364	0	0	n.a.	2	0	n.a.	0	0	n.a.	n.a.	n.a.	yes
Zm00001eb026490	Zm00014a030369	0	0	n.a.	0	0	n.a.	1	0	n.a.	n.a.	n.a.	no
Zm00001eb026500	Zm00014a030373	0	0	n.a.	0	0	n.a.	0	0	n.a.	n.a.	n.a.	yes
Zm00001eb026530	Zm00014a030375	11	15	1.36364	45	34	0.755556	15	8	0.533333	0.884176	128	yes
Zm00001eb026540	Zm00014a030377	1	11	11	4	11	2.75	2	12	6	6.58333	41	yes
Zm00001eb026550	Zm00014a030378	14	5	0.357143	21	16	0.761905	15	9	0.6	0.573016	80	yes
Zm00001eb026560	Zm00014a030379	75	3	0.04	120	5	0.0416667	82	2	0.0243902	0.0353523	287	no
Zm00001eb026580	Zm00014a041806	0	0	n.a.	0	0	n.a.	0	0	n.a.	n.a.	n.a.	no
Zm00001eb026600	Zm00014a041804	0	0	n.a.	0	0	n.a.	0	0	n.a.	n.a.	n.a.	yes
Zm00001eb026610	Zm00014a041807	2	0	n.a.	0	2	n.a.	0	0	n.a.	n.a.	n.a.	yes
Zm00001eb026630	Zm00014a016609	0	0	n.a.	0	0	n.a.	0	0	n.a.	n.a.	n.a.	yes
Zm00001eb026640	Zm00014a016608	13	28	2.15385	65	94	1.44615	32	49	1.53125	1.71042	281	yes
Zm00001eb026650	Zm00014a016607	167	210	1.25749	71	70	0.985915	76	111	1.46053	1.23465	705	no
Zm00001eb026670	Zm00014a036544	10	5	0.5	5	3	0.6	6	7	1.16667	0.755557	36	no
Zm00001eb026680	Zm00014a036543	32	84	2.625	27	66	2.44444	17	60	3.52941	2.86628	286	yes
Zm00001eb026690	Zm00014a036542	34	29	0.852941	39	55	1.41026	45	33	0.733333	0.998845	235	no
Zm00001eb026700	Zm00014a036541	27	116	4.2963	21	67	3.19048	21	47	2.2381	3.24163	299	no
Zm00001eb026710	Zm00014a036539	184	99	0.538043	326	189	0.579755	271	169	0.623616	0.580471	1238	no
Zm00001eb026770	Zm00014a037634	0	0	n.a.	0	0	n.a.	0	0	n.a.	n.a.	n.a.	no
Zm00001eb026800	Zm00014a037635	3	0	n.a.	0	0	n.a.	1	0	n.a.	n.a.	n.a.	no
Zm00001eb026820	Zm00014a015674	0	0	n.a.	0	0	n.a.	0	0	n.a.	n.a.	n.a.	no
Zm00001eb026840	Zm00014a015669	0	0	n.a.	0	0	n.a.	0	0	n.a.	n.a.	n.a.	no
Zm00001eb026860	Zm00014a030383	0	0	n.a.	0	0	n.a.	0	0	n.a.	n.a.	n.a.	yes
Zm00001eb026870	Zm00014a030384	0	0	n.a.	0	0	n.a.	0	0	n.a.	n.a.	n.a.	yes
Zm00001eb026910	Zm00014a030388	0	0	n.a.	0	0	n.a.	0	0	n.a.	n.a.	n.a.	no
Zm00001eb026930	Zm00014a030389	81	171	2.11111	68	129	1.89706	67	129	1.92537	1.97785	645	yes
Zm00001eb026940	Zm00014a030392	1989	7	0.00351936	1758	6	0.00341297	1603	1	0.00062383	0.00251872	5364	no
Zm00001eb026960	Zm00014a030397	191	0	n.a.	271	1	0.00369004	223	0	n.a.	0.00369004	272	yes
Zm00001eb026990	Zm00014a030402	107	1	0.00934579	95	4	0.0421053	101	2	0.019802	0.023751	310	yes
Zm00001eb027000	Zm00014a007605	0	0	n.a.	0	0	n.a.	0	0	n.a.	n.a.	n.a.	yes
Zm00001eb027030	Zm00014a007602	0	0	n.a.	0	0	n.a.	0	0	n.a.	n.a.	n.a.	no
Zm00001eb027080	Zm00014a007595	0	0	n.a.	0	0	n.a.	0	0	n.a.	n.a.	n.a.	no
Zm00001eb027140	Zm00014a040247	0	0	n.a.	0	0	n.a.	0	0	n.a.	n.a.	n.a.	no
Zm00001eb027200	Zm00014a036246	137	31	0.226277	115	42	0.365217	109	22	0.201835	0.264443	456	no
Zm00001eb027210	Zm00014a036245	0	0	n.a.	0	0	n.a.	0	0	n.a.	n.a.	n.a.	no
Zm00001eb027230	Zm00014a036248	0	0	n.a.	0	0	n.a.	0	0	n.a.	n.a.	n.a.	yes
Zm00001eb027250	Zm00014a036249	5	2	0.4	0	0	n.a.	0	0	n.a.	0.4	7	no
Zm00001eb027340	Zm00014a036253	22	31	1.40909	26	28	1.07692	27	26	0.962963	1.14966	160	no
Zm00001eb027390	Zm00014a036256	2	1	0.5	1	1	1	2	1	0.5	0.666667	8	yes
Zm00001eb027400	Zm00014a036260	0	0	n.a.	0	0	n.a.	0	0	n.a.	n.a.	n.a.	no
Zm00001eb027410	Zm00014a036261	0	0	n.a.	0	0	n.a.	0	0	n.a.	n.a.	n.a.	no
Zm00001eb027470	Zm00014a017214	0	0	n.a.	0	0	n.a.	0	0	n.a.	n.a.	n.a.	no
Zm00001eb027480	Zm00014a017215	0	0	n.a.	0	0	n.a.	0	0	n.a.	n.a.	n.a.	no
Zm00001eb027500	Zm00014a017217	0	0	n.a.	0	0	n.a.	0	0	n.a.	n.a.	n.a.	no
Zm00001eb027510	Zm00014a017218	0	0	n.a.	0	0	n.a.	0	0	n.a.	n.a.	n.a.	no
Zm00001eb027550	Zm00014a041800	0	0	n.a.	0	0	n.a.	0	0	n.a.	n.a.	n.a.	yes
Zm00001eb027590	Zm00014a034269	150	0	n.a.	131	0	n.a.	186	0	n.a.	n.a.	n.a.	no
Zm00001eb027610	Zm00014a032702	0	0	n.a.	0	0	n.a.	0	0	n.a.	n.a.	n.a.	yes
Zm00001eb027640	Zm00014a012406	0	0	n.a.	0	0	n.a.	0	0	n.a.	n.a.	n.a.	yes
Zm00001eb027670	Zm00014a028186	17	1	0.0588235	2	0	n.a.	0	0	n.a.	0.0588235	18	yes
Zm00001eb027690	Zm00014a028187	0	0	n.a.	0	0	n.a.	1	3	3	3	4	yes
Zm00001eb027720	Zm00014a028189	0	0	n.a.	0	0	n.a.	0	0	n.a.	n.a.	n.a.	yes
Zm00001eb027730	Zm00014a028191	0	0	n.a.	0	0	n.a.	0	0	n.a.	n.a.	n.a.	yes
Zm00001eb027740	Zm00014a028197	41	5	0.121951	61	3	0.0491803	43	1	0.0232558	0.0647957	154	yes
Zm00001eb027750	Zm00014a028194	45	9	0.2	43	13	0.302326	40	11	0.275	0.259109	161	no
Zm00001eb027760	Zm00014a028196	0	0	n.a.	0	0	n.a.	0	0	n.a.	n.a.	n.a.	no
Zm00001eb027780	Zm00014a018837	0	0	n.a.	1	0	n.a.	0	0	n.a.	n.a.	n.a.	yes
Zm00001eb027790	Zm00014a018835	29	0	n.a.	35	0	n.a.	23	1	0.0434783	0.0434783	24	no
Zm00001eb027800	Zm00014a018834	183	2	0.010929	144	2	0.0138889	114	0	n.a.	0.0124089	331	yes
Zm00001eb027810	Zm00014a018832	16	10	0.625	22	13	0.590909	0	12	n.a.	0.607954	61	yes
Zm00001eb027820	Zm00014a021985	295	347	1.17627	1046	1892	1.8088	504	691	1.37103	1.45203	4775	yes
Zm00001eb027830	Zm00014a021984	2	0	n.a.	3	2	0.666667	0	1	n.a.	0.666667	5	yes
Zm00001eb027840	Zm00014a021982	5	1	0.2	4	0	n.a.	11	0	n.a.	0.2	6	no
Zm00001eb027860	Zm00014a014184	24	0	n.a.	43	0	n.a.	20	0	n.a.	n.a.	n.a.	no
Zm00001eb027880	Zm00014a014183	256	237	0.925781	259	259	1	257	234	0.910506	0.945429	1502	no
Zm00001eb027890	Zm00014a025543	0	0	n.a.	0	0	n.a.	0	0	n.a.	n.a.	n.a.	yes
Zm00001eb027900	Zm00014a025547	356	0	n.a.	415	0	n.a.	161	0	n.a.	n.a.	n.a.	yes
Zm00001eb027920	Zm00014a025550	97	36	0.371134	54	24	0.444444	58	32	0.551724	0.455767	301	no
Zm00001eb027940	Zm00014a025549	29	12	0.413793	16	7	0.4375	12	6	0.5	0.450431	82	yes
Zm00001eb027950	Zm00014a025552	862	817	0.947796	445	448	1.00674	628	460	0.732484	0.895673	3660	no
Zm00001eb027960	Zm00014a025553	10	18	1.8	1	0	n.a.	1	0	n.a.	1.8	28	yes
Zm00001eb027970	Zm00014a025554	27	14	0.518519	43	29	0.674419	38	20	0.526316	0.573085	171	no
Zm00001eb028000	Zm00014a025556	328	126	0.384146	306	96	0.313725	324	117	0.361111	0.352994	1297	yes
Zm00001eb028010	Zm00014a025557	12	6	0.5	10	13	1.3	3	13	4.33333	2.04444	57	yes
Zm00001eb028020	Zm00014a025559	369	560	1.51762	401	581	1.44888	339	477	1.40708	1.45786	2727	yes
Zm00001eb028030	Zm00014a025560	6464	3505	0.542234	5977	3360	0.562155	5618	6358	1.13172	0.74537	31282	no
Zm00001eb028060	Zm00014a025565	576	410	0.711806	335	188	0.561194	407	207	0.5086	0.593867	2123	no
Zm00001eb028080	Zm00014a025563	0	15	n.a.	0	3	n.a.	0	1	n.a.	n.a.	n.a.	no
Zm00001eb028100	Zm00014a025566	0	0	n.a.	0	0	n.a.	0	0	n.a.	n.a.	n.a.	no
Zm00001eb028110	Zm00014a025569	321	252	0.785047	258	216	0.837209	267	217	0.812734	0.811663	1531	no
Zm00001eb028160	Zm00014a009750	51	20	0.392157	23	9	0.391304	30	4	0.133333	0.305598	137	no
Zm00001eb028170	Zm00014a041404	113	111	0.982301	118	104	0.881356	132	104	0.787879	0.883845	682	yes
Zm00001eb028190	Zm00014a041401	893	1071	1.19933	1012	1188	1.17391	932	1030	1.10515	1.15946	6126	no
Zm00001eb028200	Zm00014a043956	0	0	n.a.	0	0	n.a.	0	0	n.a.	n.a.	n.a.	yes
Zm00001eb028210	Zm00014a043959	49	88	1.79592	24	42	1.75	28	54	1.92857	1.82483	285	yes
Zm00001eb028220	Zm00014a043954	197	25	0.126904	144	27	0.1875	118	9	0.0762712	0.130225	520	no
Zm00001eb028230	Zm00014a043952	0	0	n.a.	0	0	n.a.	0	0	n.a.	n.a.	n.a.	yes
Zm00001eb028260	Zm00014a043951	0	0	n.a.	0	0	n.a.	0	0	n.a.	n.a.	n.a.	no
Zm00001eb028280	Zm00014a043205	382	134	0.350785	327	44	0.134557	469	66	0.140725	0.208689	1422	no
Zm00001eb028290	Zm00014a043202	96	17	0.177083	61	13	0.213115	55	9	0.163636	0.184611	251	no
Zm00001eb028300	Zm00014a026747	0	0	n.a.	0	0	n.a.	0	0	n.a.	n.a.	n.a.	no
Zm00001eb028310	Zm00014a026748	75	58	0.773333	60	47	0.783333	32	35	1.09375	0.883472	307	no
Zm00001eb028330	Zm00014a026752	0	0	n.a.	0	0	n.a.	0	0	n.a.	n.a.	n.a.	yes
Zm00001eb028360	Zm00014a026753	66	33	0.5	55	28	0.509091	58	30	0.517241	0.508777	270	no
Zm00001eb028370	Zm00014a011152	272	233	0.856618	292	321	1.09932	263	229	0.870722	0.94222	1610	no
Zm00001eb028380	Zm00014a011151	105	80	0.761905	72	39	0.541667	87	66	0.758621	0.687398	449	yes
Zm00001eb028390	Zm00014a011149	10	20	2	17	11	0.647059	7	5	0.714286	1.12045	70	yes
Zm00001eb028400	Zm00014a011148	1	1	1	2	0	n.a.	4	1	0.25	0.625	7	yes
Zm00001eb028430	Zm00014a011150	0	2528	n.a.	0	2042	n.a.	0	1670	n.a.	n.a.	n.a.	yes
Zm00001eb028440	Zm00014a011146	457	343	0.750547	522	404	0.773946	496	316	0.637097	0.72053	2538	yes
Zm00001eb028460	Zm00014a011144	285	251	0.880702	310	320	1.03226	348	309	0.887931	0.933631	1823	yes
Zm00001eb028480	Zm00014a011141	0	0	n.a.	0	0	n.a.	0	0	n.a.	n.a.	n.a.	yes
Zm00001eb028490	Zm00014a011140	726	773	1.06474	1836	1375	0.748911	1642	1362	0.829476	0.881042	7714	no
Zm00001eb028500	Zm00014a011142	706	645	0.913598	778	690	0.886889	812	710	0.874384	0.891624	4341	yes
Zm00001eb028510	Zm00014a025903	333	266	0.798799	392	501	1.27806	386	448	1.16062	1.07916	2326	yes
Zm00001eb028520	Zm00014a025902	54	56	1.03704	64	38	0.59375	61	46	0.754098	0.794963	319	yes
Zm00001eb028550	Zm00014a025898	757	729	0.963012	627	662	1.05582	662	750	1.13293	1.05059	4187	no
Zm00001eb028560	Zm00014a025900	78	64	0.820513	57	53	0.929825	81	45	0.555556	0.768631	378	yes
Zm00001eb028570	Zm00014a025899	269	186	0.69145	166	117	0.704819	151	103	0.682119	0.692796	992	no
Zm00001eb028580	Zm00014a025897	0	0	n.a.	0	0	n.a.	0	0	n.a.	n.a.	n.a.	yes
Zm00001eb028610	Zm00014a005967	11	1	0.0909091	21	1	0.047619	6	5	0.833333	0.323954	45	yes
Zm00001eb028670	Zm00014a005962	119	147	1.23529	138	154	1.11594	123	111	0.902439	1.08456	792	yes
Zm00001eb028680	Zm00014a005964	7	8	1.14286	14	9	0.642857	10	22	2.2	1.32857	70	yes
Zm00001eb028690	Zm00014a005959	127	117	0.92126	103	120	1.16505	106	88	0.830189	0.972166	661	no
Zm00001eb028710	Zm00014a005958	1847	1885	1.02057	1883	2057	1.09241	1829	1865	1.01968	1.04422	11366	no
Zm00001eb028720	Zm00014a005957	5	0	n.a.	9	3	0.333333	4	2	0.5	0.416666	18	no
Zm00001eb028740	Zm00014a005955	125	161	1.288	122	176	1.44262	115	163	1.41739	1.38267	862	no
Zm00001eb028750	Zm00014a005954	1035	726	0.701449	731	570	0.779754	926	632	0.682505	0.721236	4620	yes
Zm00001eb028760	Zm00014a005953	0	0	n.a.	0	0	n.a.	0	0	n.a.	n.a.	n.a.	yes
Zm00001eb028770	Zm00014a005951	7	4	0.571429	12	13	1.08333	4	9	2.25	1.30159	49	no
Zm00001eb028780	Zm00014a005946	285	0	n.a.	317	2	0.00630915	324	0	n.a.	0.00630915	319	no
Zm00001eb028810	Zm00014a005944	917	0	n.a.	814	0	n.a.	834	0	n.a.	n.a.	n.a.	yes
Zm00001eb028820	Zm00014a005943	161	222	1.37888	260	342	1.31538	210	231	1.1	1.26475	1426	yes
Zm00001eb028830	Zm00014a005941	0	0	n.a.	0	0	n.a.	0	0	n.a.	n.a.	n.a.	no
Zm00001eb028850	Zm00014a005934	0	1	n.a.	0	1	n.a.	0	0	n.a.	n.a.	n.a.	no
Zm00001eb028930	Zm00014a005939	817	687	0.840881	1939	671	0.346055	1832	558	0.304585	0.497174	6504	no
Zm00001eb028940	Zm00014a041931	325	264	0.812308	293	238	0.812287	285	209	0.733333	0.785976	1614	yes
Zm00001eb028980	Zm00014a041933	546	598	1.09524	459	492	1.0719	431	447	1.03712	1.06809	2973	yes
Zm00001eb029010	Zm00014a041935	534	466	0.872659	485	413	0.851546	435	418	0.96092	0.895042	2751	no
Zm00001eb029020	Zm00014a041936	38	30	0.789474	3	19	6.33333	14	25	1.78571	2.9695	129	yes
Zm00001eb029030	Zm00014a041939	0	0	n.a.	0	0	n.a.	0	0	n.a.	n.a.	n.a.	no
Zm00001eb029080	Zm00014a041940	152	193	1.26974	134	142	1.0597	119	145	1.21849	1.18264	885	no
Zm00001eb029100	Zm00014a041942	0	0	n.a.	0	0	n.a.	0	0	n.a.	n.a.	n.a.	yes
Zm00001eb029140	Zm00014a018599	0	0	n.a.	0	0	n.a.	0	0	n.a.	n.a.	n.a.	no
Zm00001eb029180	Zm00014a027297	0	0	n.a.	0	0	n.a.	0	0	n.a.	n.a.	n.a.	yes
Zm00001eb029200	Zm00014a027298	5718	4436	0.775796	7250	6200	0.855172	6427	5019	0.780924	0.803964	35050	no
Zm00001eb029220	Zm00014a027300	87	57	0.655172	118	69	0.584746	73	41	0.561644	0.600521	445	yes
Zm00001eb029250	Zm00014a027302	482	458	0.950207	347	525	1.51297	385	501	1.3013	1.25483	2698	no
Zm00001eb029260	Zm00014a027303	1	1	1	0	0	n.a.	0	0	n.a.	1	2	no
Zm00001eb029300	Zm00014a027305	32	23	0.71875	55	38	0.690909	33	23	0.69697	0.70221	204	yes
Zm00001eb029330	Zm00014a027307	438	430	0.981735	533	548	1.02814	411	389	0.946472	0.985449	2749	no
Zm00001eb029370	Zm00014a027308	0	1	n.a.	0	0	n.a.	0	0	n.a.	n.a.	n.a.	no
Zm00001eb029380	Zm00014a027309	93	122	1.31183	69	114	1.65217	66	99	1.5	1.488	563	no
Zm00001eb029390	Zm00014a027310	190	201	1.05789	184	154	0.836957	167	167	1	0.964949	1063	yes
Zm00001eb029400	Zm00014a027312	0	0	n.a.	0	0	n.a.	0	0	n.a.	n.a.	n.a.	no
Zm00001eb029410	Zm00014a027317	38	8	0.210526	41	14	0.341463	23	4	0.173913	0.241967	128	yes
Zm00001eb029450	Zm00014a027321	0	0	n.a.	0	0	n.a.	0	0	n.a.	n.a.	n.a.	no
Zm00001eb029460	Zm00014a027323	0	0	n.a.	0	0	n.a.	0	0	n.a.	n.a.	n.a.	no
Zm00001eb029470	Zm00014a027325	22	17	0.772727	19	14	0.736842	12	5	0.416667	0.642079	89	yes
Zm00001eb029490	Zm00014a027326	0	0	n.a.	0	0	n.a.	0	1	n.a.	n.a.	n.a.	yes
Zm00001eb029510	Zm00014a027327	113	18	0.159292	90	23	0.255556	87	15	0.172414	0.195754	346	yes
Zm00001eb029520	Zm00014a027338	0	0	n.a.	0	0	n.a.	0	0	n.a.	n.a.	n.a.	no
Zm00001eb029530	Zm00014a027330	177	60	0.338983	331	97	0.293051	163	52	0.319018	0.317017	880	no
Zm00001eb029540	Zm00014a027331	1	2	2	2	2	1	0	0	n.a.	1.5	7	yes
Zm00001eb029550	Zm00014a027339	332	510	1.53614	395	474	1.2	386	372	0.963731	1.23329	2469	no
Zm00001eb029570	Zm00014a027332	5	0	n.a.	9	0	n.a.	2	0	n.a.	n.a.	n.a.	no
Zm00001eb029580	Zm00014a027333	517	228	0.441006	376	201	0.534574	433	236	0.545035	0.506872	1991	no
Zm00001eb029590	Zm00014a027334	6	12	2	11	11	1	3	7	2.33333	1.77778	50	yes
Zm00001eb029610	Zm00014a041073	1	0	n.a.	0	0	n.a.	1	0	n.a.	n.a.	n.a.	no
Zm00001eb029640	Zm00014a041076	2	0	n.a.	0	0	n.a.	1	0	n.a.	n.a.	n.a.	yes
Zm00001eb029660	Zm00014a041078	0	0	n.a.	0	0	n.a.	0	0	n.a.	n.a.	n.a.	yes
Zm00001eb029680	Zm00014a034279	0	0	n.a.	0	0	n.a.	0	0	n.a.	n.a.	n.a.	yes
Zm00001eb029690	Zm00014a034282	24	15	0.625	15	12	0.8	699	3	0.00429185	0.476431	768	no
Zm00001eb029710	Zm00014a034280	176	116	0.659091	155	136	0.877419	117	88	0.752137	0.762882	788	yes
Zm00001eb029720	Zm00014a034277	0	1	n.a.	6	7	1.16667	1	4	4	2.58333	18	no
Zm00001eb029730	Zm00014a034276	27	22	0.814815	33	22	0.666667	23	20	0.869565	0.783682	147	no
Zm00001eb029740	Zm00014a034275	63	41	0.650794	63	41	0.650794	45	28	0.622222	0.64127	281	no
Zm00001eb029770	Zm00014a034271	0	0	n.a.	0	0	n.a.	0	0	n.a.	n.a.	n.a.	no
Zm00001eb029860	Zm00014a012417	0	0	n.a.	0	0	n.a.	1	0	n.a.	n.a.	n.a.	no
Zm00001eb029880	Zm00014a012422	72	14	0.194444	44	19	0.431818	88	13	0.147727	0.257996	250	no
Zm00001eb029890	Zm00014a012423	1	199	199	0	245	n.a.	1	266	266	232.5	467	no
Zm00001eb029960	Zm00014a004983	560	382	0.682143	317	132	0.416404	431	176	0.408353	0.5023	1998	yes
Zm00001eb029970	Zm00014a004984	49	82	1.67347	70	75	1.07143	44	81	1.84091	1.5286	401	yes
Zm00001eb029980	Zm00014a004985	0	0	n.a.	4	0	n.a.	0	0	n.a.	n.a.	n.a.	yes
Zm00001eb029990	Zm00014a004989	74	70	0.945946	130	121	0.930769	80	83	1.0375	0.971405	558	yes
Zm00001eb030010	Zm00014a004995	43	74	1.72093	38	22	0.578947	28	33	1.17857	1.15948	238	yes
Zm00001eb030030	Zm00014a004996	2	2	1	9	6	0.666667	3	0	n.a.	0.833333	19	no
Zm00001eb030050	Zm00014a004997	102	48	0.470588	95	75	0.789474	88	62	0.704545	0.654869	470	yes
Zm00001eb030090	Zm00014a000086	0	2	n.a.	0	1	n.a.	1	0	n.a.	n.a.	n.a.	yes
Zm00001eb030110	Zm00014a000082	42	98	2.33333	46	63	1.36957	16	65	4.0625	2.58847	330	yes
Zm00001eb030160	Zm00014a021217	0	0	n.a.	0	0	n.a.	0	0	n.a.	n.a.	n.a.	yes
Zm00001eb030170	Zm00014a021213	312	631	2.02244	63	95	1.50794	135	284	2.1037	1.87803	1520	no
Zm00001eb030190	Zm00014a021216	19	19	1	56	60	1.07143	36	36	1	1.02381	226	yes
Zm00001eb030210	Zm00014a021211	1810	1294	0.714917	2111	1683	0.797252	1885	1427	0.757029	0.756399	10210	yes
Zm00001eb030220	Zm00014a021210	36	38	1.05556	40	59	1.475	41	31	0.756098	1.09555	245	no
Zm00001eb030240	Zm00014a021209	7	8	1.14286	5	2	0.4	3	1	0.333333	0.625398	26	no
Zm00001eb030250	Zm00014a021207	195	147	0.753846	204	134	0.656863	182	141	0.774725	0.728478	1003	no
Zm00001eb030260	Zm00014a021206	11	24	2.18182	4	73	18.25	6	37	6.16667	8.86616	155	no
Zm00001eb030300	Zm00014a021208	776	69	0.0889175	459	53	0.115468	539	53	0.0983302	0.100905	1949	yes
Zm00001eb030310	Zm00014a022533	12	68	5.66667	17	66	3.88235	8	57	7.125	5.55801	228	no
Zm00001eb030320	Zm00014a022534	0	0	n.a.	0	0	n.a.	0	0	n.a.	n.a.	n.a.	no
Zm00001eb030340	Zm00014a022536	0	0	n.a.	0	0	n.a.	0	0	n.a.	n.a.	n.a.	no
Zm00001eb030360	Zm00014a022539	0	0	n.a.	0	0	n.a.	0	0	n.a.	n.a.	n.a.	no
Zm00001eb030390	Zm00014a022542	1765	2168	1.22833	3235	4554	1.40773	1210	1687	1.39421	1.34342	14619	no
Zm00001eb030400	Zm00014a022545	1334	1241	0.930285	1371	1325	0.966448	1186	1168	0.984823	0.960519	7625	no
Zm00001eb030410	Zm00014a022548	700	292	0.417143	582	212	0.364261	538	220	0.408922	0.396775	2544	no
Zm00001eb030420	Zm00014a022556	872	876	1.00459	916	900	0.982533	725	703	0.969655	0.985593	4992	yes
Zm00001eb030430	Zm00014a022559	14	9	0.642857	3	1	0.333333	6	1	0.166667	0.380952	34	yes
Zm00001eb030440	Zm00014a022560	138	126	0.913043	135	106	0.785185	124	84	0.677419	0.791882	713	no
Zm00001eb030450	Zm00014a022561	0	0	n.a.	0	0	n.a.	0	0	n.a.	n.a.	n.a.	yes
Zm00001eb030470	Zm00014a003719	53	39	0.735849	58	35	0.603448	57	26	0.45614	0.598479	268	yes
Zm00001eb030480	Zm00014a003714	42	70	1.66667	1	2	2	5	5	1	1.55556	125	yes
Zm00001eb030510	Zm00014a003718	0	2	n.a.	1	2	2	0	2	n.a.	2	3	yes
Zm00001eb030530	Zm00014a003713	46	31	0.673913	33	20	0.606061	22	11	0.5	0.593325	163	no
Zm00001eb030550	Zm00014a003707	296	294	0.993243	38	38	1	54	69	1.27778	1.09034	789	yes
Zm00001eb030570	Zm00014a003704	588	557	0.947279	443	474	1.06998	376	457	1.21543	1.07756	2895	yes
Zm00001eb030640	Zm00014a003699	372	4	0.0107527	822	0	n.a.	714	1	0.00140056	0.00607663	1091	no
Zm00001eb030670	Zm00014a003695	0	0	n.a.	0	0	n.a.	0	0	n.a.	n.a.	n.a.	yes
Zm00001eb030680	Zm00014a003694	163	17	0.104294	455	40	0.0879121	259	42	0.162162	0.118123	976	no
Zm00001eb030700	Zm00014a003693	0	0	n.a.	0	0	n.a.	0	0	n.a.	n.a.	n.a.	yes
Zm00001eb030710	Zm00014a003688	0	9	n.a.	0	4	n.a.	0	0	n.a.	n.a.	n.a.	yes
Zm00001eb030720	Zm00014a003692	1	1	1	0	0	n.a.	0	0	n.a.	1	2	yes
Zm00001eb030730	Zm00014a003691	23	34	1.47826	12	45	3.75	12	26	2.16667	2.46498	152	no
Zm00001eb030760	Zm00014a003687	69	55	0.797101	31	42	1.35484	44	60	1.36364	1.17186	301	yes
Zm00001eb030790	Zm00014a013252	0	52	n.a.	0	26	n.a.	0	18	n.a.	n.a.	n.a.	yes
Zm00001eb030800	Zm00014a013253	0	6	n.a.	0	1	n.a.	0	0	n.a.	n.a.	n.a.	yes
Zm00001eb030870	Zm00014a013256	341	357	1.04692	559	721	1.2898	424	543	1.28066	1.20579	2945	no
Zm00001eb030880	Zm00014a013261	146	79	0.541096	128	67	0.523438	145	51	0.351724	0.472086	616	yes
Zm00001eb030890	Zm00014a013262	139	221	1.58993	126	184	1.46032	176	167	0.948864	1.33304	1013	no
Zm00001eb030930	Zm00014a000104	0	0	n.a.	0	0	n.a.	0	0	n.a.	n.a.	n.a.	yes
Zm00001eb030950	Zm00014a000103	51	50	0.980392	40	50	1.25	46	32	0.695652	0.975348	269	yes
Zm00001eb030960	Zm00014a000100	110	0	n.a.	78	0	n.a.	79	0	n.a.	n.a.	n.a.	yes
Zm00001eb030970	Zm00014a006820	151	108	0.715232	97	78	0.804124	94	117	1.24468	0.921345	645	yes
Zm00001eb030980	Zm00014a006827	883	0	n.a.	771	0	n.a.	775	0	n.a.	n.a.	n.a.	yes
Zm00001eb030990	Zm00014a006819	72	90	1.25	40	85	2.125	41	59	1.43902	1.60467	387	yes
Zm00001eb031040	Zm00014a044580	63	37	0.587302	85	57	0.670588	59	65	1.10169	0.786527	366	no
Zm00001eb031100	Zm00014a032175	20	103	5.15	23	191	8.30435	34	131	3.85294	5.7691	502	yes
Zm00001eb031130	Zm00014a034135	2	0	n.a.	2	0	n.a.	6	0	n.a.	n.a.	n.a.	yes
Zm00001eb031160	Zm00014a034134	2	678	339	1	581	581	0	602	n.a.	460	1262	no
Zm00001eb031170	Zm00014a034141	7	2	0.285714	2	5	2.5	4	5	1.25	1.34524	25	no
Zm00001eb031210	Zm00014a034136	6003	5949	0.991004	683	581	0.850659	1361	1370	1.00661	0.949424	15947	no
Zm00001eb031220	Zm00014a034131	921	441	0.478827	803	401	0.499377	837	491	0.586619	0.521608	3894	no
Zm00001eb031250	Zm00014a044292	138	5	0.0362319	281	16	0.0569395	142	8	0.056338	0.0498365	590	no
Zm00001eb031270	Zm00014a044296	118	118	1	105	91	0.866667	61	79	1.29508	1.05392	572	yes
Zm00001eb031280	Zm00014a044297	169	1	0.00591716	91	0	n.a.	113	0	n.a.	0.00591716	170	no
Zm00001eb031290	Zm00014a044298	0	0	n.a.	2	1	0.5	1	0	n.a.	0.5	3	yes
Zm00001eb031300	Zm00014a044302	125	1	0.008	106	1	0.00943396	104	1	0.00961538	0.00901645	338	yes
Zm00001eb031310	Zm00014a044303	1	0	n.a.	3	0	n.a.	3	0	n.a.	n.a.	n.a.	no
Zm00001eb031320	Zm00014a013305	0	0	n.a.	0	0	n.a.	0	0	n.a.	n.a.	n.a.	yes
Zm00001eb031330	Zm00014a013302	42	1	0.0238095	29	2	0.0689655	21	1	0.047619	0.046798	96	yes
Zm00001eb031340	Zm00014a013303	276	48	0.173913	258	49	0.189922	219	44	0.200913	0.188249	894	yes
Zm00001eb031350	Zm00014a013307	0	0	n.a.	1	1	1	0	1	n.a.	1	2	no
Zm00001eb031360	Zm00014a013308	662	521	0.787009	195	153	0.784615	246	194	0.788618	0.786747	1971	yes
Zm00001eb031390	Zm00014a013309	30	16	0.533333	8	4	0.5	9	5	0.555556	0.52963	72	yes
Zm00001eb031400	Zm00014a013312	645	835	1.29457	840	979	1.16548	520	814	1.56538	1.34181	4633	no
Zm00001eb031410	Zm00014a036686	36	32	0.888889	211	42	0.199052	150	25	0.166667	0.418203	496	yes
Zm00001eb031430	Zm00014a036688	189	7	0.037037	341	8	0.0234604	306	8	0.0261438	0.0288804	859	yes
Zm00001eb031450	Zm00014a036687	0	0	n.a.	0	0	n.a.	0	0	n.a.	n.a.	n.a.	yes
Zm00001eb031460	Zm00014a036684	0	0	n.a.	0	0	n.a.	0	0	n.a.	n.a.	n.a.	no
Zm00001eb031510	Zm00014a036678	54	1	0.0185185	36	0	n.a.	42	1	0.0238095	0.021164	98	no
Zm00001eb031520	Zm00014a036682	46	41	0.891304	17	26	1.52941	29	26	0.896552	1.10576	185	yes
Zm00001eb031530	Zm00014a036677	0	0	n.a.	0	0	n.a.	0	0	n.a.	n.a.	n.a.	no
Zm00001eb031560	Zm00014a036681	0	1	n.a.	2	1	0.5	0	2	n.a.	0.5	3	no
Zm00001eb031570	Zm00014a036680	1	0	n.a.	0	0	n.a.	0	0	n.a.	n.a.	n.a.	yes
Zm00001eb031580	Zm00014a036676	17	4	0.235294	14	11	0.785714	5	2	0.4	0.473669	53	no
Zm00001eb031590	Zm00014a036675	80	70	0.875	87	54	0.62069	54	38	0.703704	0.733131	383	no
Zm00001eb031600	Zm00014a036674	323	299	0.925697	63	44	0.698413	129	108	0.837209	0.82044	966	yes
Zm00001eb031610	Zm00014a036673	20	1	0.05	18	8	0.444444	8	3	0.375	0.289815	58	no
Zm00001eb031640	Zm00014a036670	358	158	0.441341	264	119	0.450758	308	112	0.363636	0.418578	1319	no
Zm00001eb031650	Zm00014a036667	552	596	1.07971	987	1284	1.30091	731	903	1.23529	1.2053	5053	yes
Zm00001eb031660	Zm00014a036666	77	57	0.74026	102	129	1.26471	91	77	0.846154	0.950375	533	no
Zm00001eb031670	Zm00014a036665	22	33	1.5	9	52	5.77778	16	42	2.625	3.30093	174	no
Zm00001eb031680	Zm00014a036669	158	0	n.a.	181	0	n.a.	128	0	n.a.	n.a.	n.a.	yes
Zm00001eb031690	Zm00014a036664	227	0	n.a.	346	0	n.a.	254	0	n.a.	n.a.	n.a.	no
Zm00001eb031700	Zm00014a005452	35	53	1.51429	17	18	1.05882	15	18	1.2	1.2577	156	yes
Zm00001eb031730	Zm00014a005453	84	102	1.21429	37	84	2.27027	62	56	0.903226	1.4626	425	no
Zm00001eb031760	Zm00014a005449	9	4	0.444444	7	1	0.142857	7	5	0.714286	0.433862	33	yes
Zm00001eb031780	Zm00014a005442	0	0	n.a.	0	0	n.a.	0	0	n.a.	n.a.	n.a.	no
Zm00001eb031790	Zm00014a005441	132	114	0.863636	248	336	1.35484	211	238	1.12796	1.11548	1279	yes
Zm00001eb031800	Zm00014a005440	174	19	0.109195	212	23	0.108491	149	23	0.154362	0.124016	600	no
Zm00001eb031820	Zm00014a005439	0	0	n.a.	0	0	n.a.	0	0	n.a.	n.a.	n.a.	yes
Zm00001eb031830	Zm00014a005438	0	0	n.a.	0	0	n.a.	0	0	n.a.	n.a.	n.a.	yes
Zm00001eb031840	Zm00014a005444	0	0	n.a.	0	0	n.a.	0	0	n.a.	n.a.	n.a.	no
Zm00001eb031850	Zm00014a005443	0	0	n.a.	0	0	n.a.	0	0	n.a.	n.a.	n.a.	yes
Zm00001eb031860	Zm00014a037362	0	0	n.a.	0	0	n.a.	0	0	n.a.	n.a.	n.a.	no
Zm00001eb031870	Zm00014a037363	18	4	0.222222	25	1	0.04	24	1	0.0416667	0.101296	73	yes
Zm00001eb031900	Zm00014a037364	1362	1100	0.807636	1529	1115	0.729235	1426	985	0.690743	0.742538	7517	no
Zm00001eb031930	Zm00014a037369	187	176	0.941176	162	133	0.820988	122	123	1.0082	0.923455	903	no
Zm00001eb031940	Zm00014a037366	2	8	4	0	112	n.a.	0	13	n.a.	4	10	no
Zm00001eb031970	Zm00014a037371	802	887	1.10599	880	932	1.05909	792	883	1.1149	1.09333	5176	no
Zm00001eb031980	Zm00014a037372	519	390	0.751445	383	305	0.796345	389	282	0.724936	0.757575	2268	yes
Zm00001eb031990	Zm00014a037373	29	38	1.31034	3	12	4	14	17	1.21429	2.17488	113	no
Zm00001eb032000	Zm00014a037374	67	33	0.492537	61	53	0.868852	52	31	0.596154	0.652514	297	no
Zm00001eb032010	Zm00014a037375	24	15	0.625	12	17	1.41667	20	12	0.6	0.880557	100	no
Zm00001eb032020	Zm00014a037380	0	0	n.a.	0	0	n.a.	0	0	n.a.	n.a.	n.a.	yes
Zm00001eb032030	Zm00014a037381	227	153	0.674009	302	190	0.629139	189	126	0.666667	0.656605	1187	no
Zm00001eb032040	Zm00014a037378	0	29	n.a.	1	30	30	2	22	11	20.5	55	no
Zm00001eb032050	Zm00014a037379	4	0	n.a.	2	0	n.a.	2	0	n.a.	n.a.	n.a.	no
Zm00001eb032060	Zm00014a037382	447	14	0.0313199	375	3	0.008	366	11	0.0300546	0.0231248	1216	no
Zm00001eb032100	Zm00014a037387	0	0	n.a.	0	0	n.a.	0	0	n.a.	n.a.	n.a.	no
Zm00001eb032110	Zm00014a037383	98	24	0.244898	87	45	0.517241	127	31	0.244094	0.335411	412	no
Zm00001eb032150	Zm00014a037393	0	0	n.a.	0	0	n.a.	0	0	n.a.	n.a.	n.a.	yes
Zm00001eb032160	Zm00014a037394	200	191	0.955	186	122	0.655914	171	145	0.847953	0.819622	1015	no
Zm00001eb032200	Zm00014a037390	1	25	25	4	44	11	7	39	5.57143	13.8571	120	no
Zm00001eb032220	Zm00014a037391	3	33	11	7	62	8.85714	1	24	24	14.619	130	yes
Zm00001eb032230	Zm00014a037397	1527	387	0.253438	1039	218	0.209817	1100	254	0.230909	0.231388	4525	yes
Zm00001eb032280	Zm00014a037402	19	20	1.05263	40	31	0.775	18	24	1.33333	1.05365	152	no
Zm00001eb032290	Zm00014a037403	2859	3264	1.14166	2750	2624	0.954182	2609	2761	1.05826	1.05137	16867	no
Zm00001eb032310	Zm00014a037408	1	1	1	2	1	0.5	2	6	3	1.5	13	no
Zm00001eb032320	Zm00014a037404	16	11	0.6875	0	3	n.a.	0	1	n.a.	0.6875	27	yes
Zm00001eb032330	Zm00014a037405	22	22	1	13	33	2.53846	6	18	3	2.17949	114	yes
Zm00001eb032360	Zm00014a037410	2	25	12.5	0	15	n.a.	0	22	n.a.	12.5	27	no
Zm00001eb032370	Zm00014a037406	66	71	1.07576	21	25	1.19048	21	19	0.904762	1.057	223	no
Zm00001eb032380	Zm00014a037411	2655	1935	0.728814	3711	2736	0.737268	2398	1952	0.814012	0.760031	15387	yes
Zm00001eb032460	Zm00014a017884	4	0	n.a.	0	0	n.a.	4	0	n.a.	n.a.	n.a.	no
Zm00001eb032470	Zm00014a017882	0	2	n.a.	0	1	n.a.	0	0	n.a.	n.a.	n.a.	yes
Zm00001eb032500	Zm00014a017883	12	13	1.08333	11	5	0.454545	6	5	0.833333	0.790403	52	no
Zm00001eb032520	Zm00014a017881	15	49	3.26667	267	250	0.93633	13	17	1.30769	1.8369	611	yes
Zm00001eb032560	Zm00014a017878	0	0	n.a.	0	3	n.a.	0	0	n.a.	n.a.	n.a.	yes
Zm00001eb032600	Zm00014a017877	1319	2586	1.96058	1167	1870	1.6024	1328	2367	1.78238	1.78179	10637	yes
Zm00001eb032650	Zm00014a040413	0	0	n.a.	0	0	n.a.	0	0	n.a.	n.a.	n.a.	no
Zm00001eb032670	Zm00014a040414	3	27	9	3	35	11.6667	1	18	18	12.8889	87	yes
Zm00001eb032690	Zm00014a040415	143519	113486	0.790739	45942	34678	0.754821	72017	56954	0.790841	0.7788	466596	yes
Zm00001eb032720	Zm00014a040416	0	0	n.a.	0	0	n.a.	0	0	n.a.	n.a.	n.a.	no
Zm00001eb032750	Zm00014a040420	160	90	0.5625	191	100	0.52356	222	100	0.45045	0.51217	863	yes
Zm00001eb032760	Zm00014a040426	11	4	0.363636	11	5	0.454545	12	9	0.75	0.522727	52	no
Zm00001eb032780	Zm00014a040423	466	286	0.613734	1417	1083	0.764291	399	367	0.919799	0.765941	4018	yes
Zm00001eb032790	Zm00014a040427	1	0	n.a.	1	3	3	1	0	n.a.	3	4	no
Zm00001eb032800	Zm00014a040428	335	228	0.680597	875	600	0.685714	497	311	0.625755	0.664022	2846	yes
Zm00001eb032820	Zm00014a040429	449	0	n.a.	605	2	0.00330579	509	0	n.a.	0.00330579	607	no
Zm00001eb032850	Zm00014a003479	10	8	0.8	21	11	0.52381	8	2	0.25	0.524603	60	yes
Zm00001eb032860	Zm00014a003486	96	71	0.739583	249	172	0.690763	95	66	0.694737	0.708361	749	no
Zm00001eb032870	Zm00014a003481	11	4	0.363636	1	1	1	0	4	n.a.	0.681818	17	yes
Zm00001eb032880	Zm00014a003482	6	0	n.a.	6	2	0.333333	6	4	0.666667	0.5	18	yes
Zm00001eb032890	Zm00014a003487	73	19	0.260274	100	36	0.36	61	17	0.278689	0.299654	306	no
Zm00001eb032920	Zm00014a003484	6	0	n.a.	1	0	n.a.	3	0	n.a.	n.a.	n.a.	yes
Zm00001eb032930	Zm00014a003491	140	113	0.807143	108	99	0.916667	88	94	1.06818	0.930663	642	yes
Zm00001eb032940	Zm00014a003498	416	451	1.08413	443	485	1.09481	252	342	1.35714	1.17869	2389	yes
Zm00001eb032960	Zm00014a003494	3	2	0.666667	2	1	0.5	2	0	n.a.	0.583333	8	yes
Zm00001eb032970	Zm00014a003499	103	909	8.82524	407	1948	4.78624	185	1182	6.38919	6.66689	4734	no
Zm00001eb033000	Zm00014a003500	403	524	1.30025	534	454	0.850187	364	344	0.945055	1.03183	2623	no
Zm00001eb033030	Zm00014a003495	1784	1806	1.01233	3446	2967	0.860998	2705	2510	0.927911	0.933746	15218	yes
Zm00001eb033040	Zm00014a003496	135	131	0.97037	244	151	0.618852	157	78	0.496815	0.695346	896	no
Zm00001eb033050	Zm00014a003503	6	9	1.5	36	36	1	21	40	1.90476	1.46825	148	no
Zm00001eb033060	Zm00014a003497	125	100	0.8	112	131	1.16964	90	99	1.1	1.02321	657	no
Zm00001eb033080	Zm00014a003504	528	528	1	633	812	1.28278	518	573	1.10618	1.12965	3592	yes
Zm00001eb033100	Zm00014a003505	581	213	0.366609	485	113	0.23299	521	150	0.287908	0.295836	2063	no
Zm00001eb033110	Zm00014a003514	183	225	1.22951	226	326	1.44248	146	216	1.47945	1.38381	1322	yes
[truncated: 23,728 more rows]
