# Supplementary material for: Hybrid allele-specific ChIP-seq analysis identifies variation in brassinosteroid-responsive transcription factor binding linked to traits in maize
Source: Genome Biol. 2023 May 8;24:108. doi: 10.1186/s13059-023-02909-w (PMC10165856; doi:10.1186/s13059-023-02909-w)
Supplement: Supplementary file 14 — Additional file 14: Table S13. ASBs co-locolized within 2 kb of the 4015GWAS hits from Wallace et al. 2014 [file 13059_2023_2909_MOESM14_ESM.xlsx]

## Sheet: Tabel S13
Table S13: ASBs co-locolized within 2 kb of the 4015 (AGPv5 uplifted) GWAS hits from Wallace et al.
B73-chr	B73-pos	B73-base	Mo17-base	Mo17-position	CPM-B73	CPM-Mo17	post-frequency	Reads-B73	Reads-Mo17	refCount	altCount	totalCount	refAllele	altAllele	Mo17-chr	Mo17-pos	POSTfreq	POSTallele	p-value (corrected)	id	B73.avg.norm_reads	Mo17.avg.norm_reads	pf.region	outlier	CG-B73	CG-Mo17	CHH-B73	CHH-Mo17	CHG-B73	CHG-Mo17	Starch	Nodes_above_ear	Nodes_to_ear	Nodes_per_plant	Ratio_of_ear_height_to_total_height	Cob_diameter	Nitrate	Ear_height	Average_internode_length_(below_ear)	Northern_Leaf_Blight	Plant_height	Tassel_branch_number	Average_internode_length_(whole_plant)	Height_per_day_(until_flowering)	Chlorophyll_B	Average_internode_length_(above_ear)	Height_above_ear	Anthesis-silking_interval	Days_to_anthesis
B73-chr1	495263	G	A	Mo17-chr1:834425	10.6593	0.201119	0.981481	53	1	53	1	54	G	A	Mo17-chr1	834425	0.981481	G	7.22275e-10	1	1.31329	0.939296	0.583015	FALSE	0.0544206	0.939522	0.0769231	0.1	0	0.964286	no	no	no	no	no	no	no	no	no	no	no	no	no	no	no	no	no	no	no
B73-chr1	495358	C	T	Mo17-chr1:834520	8.84924	0.804477	0.916667	44	4	44	4	48	C	T	Mo17-chr1	834520	0.916667	C	0.000242446	2	1.30323	0.95483	0.577146	FALSE	0.453785	0.901786	0.0954142	0.146464	0.075336	0.60119	no	no	no	no	no	no	no	no	no	no	no	no	no	no	no	no	no	no	no
B73-chr1	3260864	T	C	Mo17-chr1:3884252	126.705	74.0118	0.631263	630	368	630	368	998	T	C	Mo17-chr1	3884252	0.631263	T	1.12026e-12	3	1.33608	1.37972	0.491964	FALSE	0.0357143	0	0.0438095	0.0833333	0	0.0625	no	no	no	no	no	no	no	no	no	no	no	no	no	no	no	no	no	no	no
B73-chr1	3260952	G	A	Mo17-chr1:3884341	110.012	61.9447	0.639766	547	308	547	308	855	G	A	Mo17-chr1	3884341	0.639766	G	4.20225e-12	4	1.39445	1.37752	0.503053	FALSE	0.0333333	0	0.0286867	0.0625	0.0238095	0	no	no	no	no	no	no	no	no	no	no	no	no	no	no	no	no	no	no	no
B73-chr1	3261037	C	A	Mo17-chr1:3884426	58.5257	31.1735	0.652466	291	155	291	155	446	C	A	Mo17-chr1	3884426	0.652466	C	7.2195e-06	5	1.45417	1.37827	0.513399	FALSE	0.421111	0.571429	0.252056	0.395916	0.361593	0.7	no	no	no	no	no	no	no	no	no	no	no	no	no	no	no	no	no	no	no
B73-chr1	3443331	T	A	Mo17-chr1:4092919	11.0616	1.40783	0.887097	55	7	55	7	62	T	A	Mo17-chr1	4092919	0.887097	T	4.01575e-05	6	1.91545	1.95503	0.494886	FALSE	0	0	0.0492131	0.25873	0	0	no	no	no	no	no	no	no	no	no	no	no	no	no	no	no	no	no	no	no
B73-chr1	3652439	A	T	Mo17-chr1:4230960	9.4526	1.20671	0.886793	47	6	47	6	53	A	T	Mo17-chr1	4230960	0.886792	A	0.000997226	7	1.50235	1.55926	0.490705	FALSE	0	0	0.0714286	0	0	0	no	no	no	no	no	no	no	no	no	no	no	no	no	no	no	no	no	no	no
B73-chr1	4095331	A	T	Mo17-chr1:4637889	53.4977	25.5421	0.676845	266	127	266	127	393	A	T	Mo17-chr1	4637889	0.676845	A	1.2773e-07	8	1.19487	1.62955	0.423049	FALSE	0	0	0	0	0	0.0526316	no	no	no	no	no	no	no	no	no	no	no	no	no	no	no	no	no	no	no
B73-chr1	4101457	C	G	Mo17-chr9:162339084	14.8828	2.61455	0.850575	74	13	74	13	87	C	G	Mo17-chr9	162339084	0.850575	C	2.85143e-06	10	1.75632	1.61405	0.521107	FALSE	0.0386905	0	0.05	0.5	0	0	no	no	no	no	no	no	no	no	no	no	no	no	no	no	no	no	no	no	no
B73-chr1	4673185	A	T	Mo17-chr1:5160027	74.213	41.4305	0.641739	369	206	369	206	575	A	T	Mo17-chr1	5160027	0.641739	A	4.09835e-07	11	1.55977	1.42364	0.522814	FALSE	0.047619	0.333333	0	0.25	0.030303	0.166667	no	no	no	no	no	no	no	no	no	no	no	no	no	no	no	no	no	no	no
B73-chr1	4848240	C	G	Mo17-chr1:5475128	26.3466	9.05036	0.744318	131	45	131	45	176	C	G	Mo17-chr1	5475128	0.744318	C	5.78169e-06	12	1.5356	1.68639	0.4766	FALSE	0	0	0.047619	0	0	0	no	no	no	no	no	no	no	no	no	no	no	no	no	no	no	no	no	no	no
B73-chr1	4851720	T	C	Mo17-chr1:5478918	26.7488	7.03917	0.791666	133	35	133	35	168	T	C	Mo17-chr1	5478918	0.791667	T	1.30936e-09	13	1.67824	1.90166	0.468795	FALSE	0	0	0.0607143	0.0716728	0	0	no	no	no	no	no	no	no	no	no	no	no	no	no	no	no	no	no	no	no
B73-chr1	4877096	G	A	Mo17-chr1:5510500	69.185	21.922	0.759382	344	109	344	109	453	G	A	Mo17-chr1	5510500	0.759382	G	2.82662e-25	14	1.39919	1.33488	0.51176	FALSE	0.0555556	0.0833333	0.0590234	0	0	0	no	no	no	no	no	no	no	no	no	no	no	no	no	no	no	no	no	no	no
B73-chr1	5378937	C	G	Mo17-chr1:5962000	15.0839	3.41903	0.815217	75	17	75	17	92	C	G	Mo17-chr1	5962000	0.815217	C	0.000147361	15	1.56789	1.59995	0.49494	FALSE	0.0588235	0	0.142857	0	0	0.0769231	no	no	no	no	no	no	no	no	no	no	no	no	no	no	no	no	no	no	no
B73-chr1	5379088	T	C	Mo17-chr1:5962153	15.8884	2.41343	0.868132	79	12	79	12	91	T	C	Mo17-chr1	5962153	0.868132	T	4.97704e-08	16	1.62928	1.67637	0.492878	FALSE	0	0	0.1	0	0	0	no	no	no	no	no	no	no	no	no	no	no	no	no	no	no	no	no	no	no
B73-chr1	5381112	T	C	Mo17-chr1:5963847	24.5365	2.61455	0.903704	122	13	122	13	135	T	C	Mo17-chr1	5963847	0.903704	T	1.39557e-18	17	1.6712	1.61366	0.508759	FALSE	0.0714286	0	0	0.0909091	0.03125	0	no	no	no	no	no	no	no	no	no	no	no	no	no	no	no	no	no	no	no
B73-chr1	5767057	A	C	Mo17-chr1:6494117	99.1517	21.7209	0.820299	493	108	493	108	601	A	C	Mo17-chr1	6494117	0.8203	A	2.32788e-56	18	1.86423	1.92638	0.491802	FALSE	0.0329482	0	0.0315632	0.0769231	0	0.0833333	no	no	no	no	no	no	no	no	no	no	no	no	no	no	no	no	no	no	no
B73-chr1	5767177	G	T	Mo17-chr1:6495080	99.3529	40.6261	0.70977	494	202	494	202	696	G	T	Mo17-chr1	6495080	0.70977	G	2.99048e-25	19	1.84218	1.63043	0.530489	FALSE	0.037037	0	0.0892857	0	0	0	no	no	no	no	no	no	no	no	no	no	no	no	no	no	no	no	no	no	no
B73-chr1	5768320	G	A	Mo17-chr1:6529998	56.1122	19.3074	0.744	279	96	279	96	375	G	A	Mo17-chr1	6529998	0.744	G	2.4272e-17	20	1.51185	1.41428	0.516671	FALSE	0.0666667	0.155624	0	0.0666667	0	0	no	no	no	no	no	no	no	no	no	no	no	no	no	no	no	no	no	no	no
B73-chr1	6245764	G	A	Mo17-chr1:6966030	101.565	32.3802	0.758258	505	161	505	161	666	G	A	Mo17-chr1	6966030	0.758258	G	1.35162e-38	21	1.78408	1.77206	0.50169	FALSE	0.0390551	0	0.0385714	0.0588235	0	0	no	no	no	no	no	no	no	no	no	no	no	no	no	no	no	no	no	no	no
B73-chr1	6263309	G	T	Mo17-chr1:6985020	12.4694	2.41343	0.837838	62	12	62	12	74	G	T	Mo17-chr1	6985020	0.837838	G	0.000542111	22	2.05226	1.84264	0.52691	FALSE	0	0	0.112787	0	0	0.04	no	no	no	no	no	no	no	no	no	no	no	no	no	no	no	no	no	no	no
B73-chr1	6586536	A	G	Mo17-chr1:200812951	34.7936	8.84924	0.797235	173	44	173	44	217	A	G	Mo17-chr1	200812951	0.797235	A	1.62201e-14	23	1.64536	1.42123	0.536543	FALSE	0	0.583333	0.0454545	0.1	0	0	no	no	no	no	no	no	no	no	no	no	no	no	no	no	no	no	no	no	no
B73-chr1	7298522	C	G	Mo17-chr1:7839935	103.979	38.0115	0.732295	517	189	517	189	706	C	G	Mo17-chr1	7839935	0.732295	C	1.9387e-32	24	1.90621	1.6421	0.537215	FALSE	0.052139	0.121795	0.05	0	0.0434783	0.0625	no	no	no	no	no	no	no	no	no	no	no	no	no	no	no	no	no	no	no
B73-chr1	7298597	A	C	Mo17-chr1:7840020	161.7	76.8275	0.677909	804	382	804	382	1186	A	C	Mo17-chr1	7840020	0.677909	A	6.36176e-32	25	1.90703	1.64814	0.536411	FALSE	0.05	0.075	0.05	0	0.0588235	0	no	no	no	no	no	no	no	no	no	no	no	no	no	no	no	no	no	no	no
B73-chr1	7298719	G	A	Mo17-chr1:7840135	129.722	76.8275	0.628043	645	382	645	382	1027	G	A	Mo17-chr1	7840135	0.628043	G	2.55574e-12	26	1.89779	1.70735	0.526412	FALSE	0.0345238	0.0454545	0.0440339	0.1	0	0	no	no	no	no	no	no	no	no	no	no	no	no	no	no	no	no	no	no	no
B73-chr1	7301720	G	C	Mo17-chr1:7861633	39.0171	3.62014	0.915094	194	18	194	18	212	G	C	Mo17-chr1	7861633	0.915094	G	7.25975e-34	27	1.852	2.02973	0.477106	FALSE	0.143085	0.181818	0.0905119	0	0.296691	0.0787879	no	no	no	no	no	no	no	no	no	no	no	no	no	no	no	no	no	no	no
B73-chr1	7330104	G	A	Mo17-chr1:7926098	95.7327	49.0731	0.661111	476	244	476	244	720	G	A	Mo17-chr1	7926098	0.661111	G	7.37239e-14	28	1.66933	1.50219	0.52635	FALSE	0	0	0	0.1	0.0509171	0.133333	no	no	no	no	no	no	no	no	no	no	no	no	no	no	no	no	no	no	no
B73-chr1	7330226	G	A	Mo17-chr1:7926227	109.61	60.1346	0.645735	545	299	545	299	844	G	A	Mo17-chr1	7926227	0.645735	G	2.88594e-13	29	1.55254	1.38379	0.528736	FALSE	0	0	0.0584234	0	0	0.2	no	no	no	no	no	no	no	no	no	no	no	no	no	no	no	no	no	no	no
B73-chr1	7330315	C	T	Mo17-chr1:7926320	79.4421	41.6317	0.656146	395	207	395	207	602	C	T	Mo17-chr1	7926320	0.656146	C	4.66918e-10	30	1.47846	1.30838	0.530515	FALSE	0.166667	0	0	0	0	0.047619	no	no	no	no	no	no	no	no	no	no	no	no	no	no	no	no	no	no	no
B73-chr1	7334857	G	T	Mo17-chr1:7930847	141.99	27.9556	0.835503	706	139	706	139	845	G	T	Mo17-chr1	7930847	0.835503	G	1.15228e-89	31	1.73328	1.59603	0.520612	FALSE	0.025	0.0588235	0	0.0909091	0.025641	0	no	no	no	no	no	no	no	no	no	no	no	no	no	no	no	no	no	no	no
B73-chr1	7334957	C	T	Mo17-chr1:7930953	94.7271	30.5701	0.756019	471	152	471	152	623	C	T	Mo17-chr1	7930953	0.756019	C	3.25985e-35	32	1.78066	1.62515	0.52283	FALSE	0.0420849	0	0.125	0.0871212	0	0	no	no	no	no	no	no	no	no	no	no	no	no	no	no	no	no	no	no	no
B73-chr1	7335932	A	G	Mo17-chr1:7932673	40.6261	8.04477	0.834711	202	40	202	40	242	A	G	Mo17-chr1	7932673	0.834711	A	1.24761e-22	33	1.77665	1.82739	0.49296	FALSE	0	0.285714	0.047619	0.213809	0	0.261905	no	no	no	no	no	no	no	no	no	no	no	no	no	no	no	no	no	no	no
B73-chr1	7969170	A	C	Mo17-chr1:8611958	32.1791	4.02238	0.888889	160	20	160	20	180	A	C	Mo17-chr1	8611958	0.888889	A	1.4253e-23	34	1.58559	1.40519	0.53016	FALSE	0	0	0	0.342857	0	0	no	no	no	no	no	no	no	no	no	no	no	no	no	no	no	no	no	no	no
B73-chr1	8178565	C	T	Mo17-chr1:8898740	10.056	0.201119	0.980392	50	1	50	1	51	C	T	Mo17-chr1	8898740	0.980392	C	5.66845e-09	35	1.4207	1.27287	0.527442	FALSE	0.0588235	0.948718	0.0702839	0.196107	0	0.940408	no	no	no	no	no	no	no	no	no	no	no	no	no	no	no	no	no	no	no
B73-chr1	8178646	C	T	Mo17-chr1:8898821	9.25148	0.804477	0.92	46	4	46	4	50	C	T	Mo17-chr1	8898821	0.92	C	6.9779e-05	36	1.43232	1.25717	0.532562	FALSE	0.0666667	0.933036	0.0588235	0	0.0344828	0.959225	no	no	no	no	no	no	no	no	no	no	no	no	no	no	no	no	no	no	no
B73-chr1	8639176	A	G	Mo17-chr1:9737080	29.1623	7.24029	0.801105	145	36	145	36	181	A	G	Mo17-chr1	9737080	0.801105	A	1.09004e-11	37	1.72579	1.58658	0.521014	FALSE	0.0454545	0	0.0384615	0	0.0328664	0	no	no	no	no	no	no	no	no	no	no	no	no	no	no	no	no	no	no	no
B73-chr1	9302009	T	C	Mo17-chr1:10498575	123.286	58.1234	0.679601	613	289	613	289	902	T	C	Mo17-chr1	10498575	0.679601	T	9.43872e-24	38	1.45	1.39302	0.510021	FALSE	0.111111	0	0.0344828	0	0	0	no	no	no	no	no	no	no	no	no	no	no	no	no	no	no	no	no	no	no
B73-chr1	9302119	C	G	Mo17-chr1:10498636	165.923	58.5257	0.739247	825	291	825	291	1116	C	G	Mo17-chr1	10498636	0.739247	C	5.42093e-57	39	1.4407	1.42009	0.503602	FALSE	0.047619	0.0526316	0	0.0555556	0	0	no	no	no	no	no	no	no	no	no	no	no	no	no	no	no	no	no	no	no
B73-chr1	9337650	G	T	Mo17-chr1:10526195	26.3466	4.2235	0.861842	131	21	131	21	152	G	T	Mo17-chr1	10526195	0.861842	G	9.26861e-16	40	1.91426	1.45001	0.568997	FALSE	0.0839373	0.297619	0.142857	0	0.171429	0	no	no	no	no	no	no	no	no	no	no	no	no	no	no	no	no	no	no	no
B73-chr1	9768450	T	G	Mo17-chr1:11050122	27.1511	10.8604	0.714286	135	54	135	54	189	T	G	Mo17-chr1	11050122	0.714286	T	0.000378476	43	1.96653	1.60236	0.551019	FALSE	0	0	0.0909091	0.183334	0	0.111111	no	no	no	no	no	no	no	no	no	no	no	no	no	no	no	no	no	no	no
B73-chr1	9769646	T	G	Mo17-chr1:11051031	39.2182	18.3018	0.681818	195	91	195	91	286	T	G	Mo17-chr1	11051031	0.681818	T	6.67203e-05	44	1.90929	1.40295	0.576435	FALSE	0	0	0.125	0.0833333	0.0344828	0	no	no	no	no	no	no	no	no	no	no	no	no	no	no	no	no	no	no	no
B73-chr1	9769755	T	A	Mo17-chr1:11051131	33.9891	15.2851	0.689795	169	76	169	76	245	T	A	Mo17-chr1	11051131	0.689796	T	0.000336488	45	1.94135	1.39164	0.582466	FALSE	0	0	0.1	0.158333	0	0	no	no	no	no	no	no	no	no	no	no	no	no	no	no	no	no	no	no	no
B73-chr1	10561567	G	A	Mo17-chr1:11767539	26.1455	6.63693	0.797546	130	33	130	33	163	G	A	Mo17-chr1	11767539	0.797546	G	8.71667e-10	46	1.57011	1.33688	0.540115	FALSE	0.0526316	0	0	0	0.0666667	0	no	no	no	no	no	no	no	no	no	no	no	no	no	no	no	no	no	no	no
B73-chr1	11557052	T	C	Mo17-chr1:12686854	29.7656	10.2571	0.743718	148	51	148	51	199	T	C	Mo17-chr1	12686854	0.743719	T	3.3327e-07	47	1.72008	2.14118	0.445471	FALSE	0	0	0	0.0384615	0	0.2	no	no	no	no	no	no	no	no	yes	no	no	no	no	no	no	no	no	no	no
B73-chr1	11557137	A	C	Mo17-chr1:12686880	41.2294	9.25148	0.816733	205	46	205	46	251	A	C	Mo17-chr1	12686880	0.816733	A	1.73658e-20	48	1.71064	2.1359	0.444722	FALSE	0	0	0	0	0	0.2	no	no	no	no	no	no	no	no	yes	no	no	no	no	no	no	no	no	no	no
B73-chr1	11558178	G	C	Mo17-chr1:12687689	48.0675	21.5197	0.690752	239	107	239	107	346	G	C	Mo17-chr1	12687689	0.690751	G	5.76199e-08	49	2.18841	1.66803	0.567469	FALSE	0	0	0.153846	0.1	0	0	no	no	no	no	no	no	no	no	yes	no	no	no	no	no	no	no	no	no	no
B73-chr1	12609396	T	C	Mo17-chr1:13936559	16.6929	4.42462	0.790476	83	22	83	22	105	T	C	Mo17-chr1	13936559	0.790476	T	0.000206975	50	1.61163	1.43826	0.528422	FALSE	0	0	0.1	0	0.0235327	0	no	no	no	no	no	no	no	no	no	no	no	no	no	no	no	no	no	no	no
B73-chr1	12675543	C	T	Mo17-chr1:14044520	17.0951	2.01119	0.894737	85	10	85	10	95	C	T	Mo17-chr1	14044520	0.894737	C	8.47441e-11	51	1.52615	1.03597	0.595658	FALSE	0	0.30989	0.0738095	0	0.0625	0	no	no	no	no	no	no	no	no	no	no	no	no	no	no	no	no	no	no	no
B73-chr1	15084102	A	T	Mo17-chr1:16586527	23.1287	8.24588	0.73718	115	41	115	41	156	A	T	Mo17-chr1	16586527	0.737179	A	0.00038249	53	1.79682	1.53227	0.539733	FALSE	0	0	0.0625	0	0	0	no	no	no	no	no	no	no	no	no	no	no	no	no	no	no	no	no	no	yes
B73-chr1	15650909	C	G	Mo17-chr1:17169019	13.6761	1.40783	0.906667	68	7	68	7	75	C	G	Mo17-chr1	17169019	0.906667	C	1.69987e-08	54	1.64134	1.12082	0.594223	FALSE	0	1	0.0434783	0.452381	0	1	no	no	no	no	no	no	no	no	no	no	no	no	no	no	no	no	no	no	no
B73-chr1	16183166	T	G	Mo17-chr1:17817610	66.7716	29.7656	0.691667	332	148	332	148	480	T	G	Mo17-chr1	17817610	0.691667	T	9.7064e-13	55	1.78327	1.54998	0.534995	FALSE	0	0	0	0	0.0294118	0	no	no	no	no	no	no	no	no	no	no	no	no	no	no	no	no	no	no	no
B73-chr1	16183251	C	T	Mo17-chr1:17817695	76.8275	33.3858	0.69708	382	166	382	166	548	C	T	Mo17-chr1	17817695	0.69708	C	2.85876e-16	56	1.73438	1.54416	0.52901	FALSE	0.0454545	0	0.0909091	0.126984	0	0	no	no	no	no	no	no	no	no	no	no	no	no	no	no	no	no	no	no	no
B73-chr1	16183382	A	C	Mo17-chr1:17817823	51.6876	19.3074	0.728046	257	96	257	96	353	A	C	Mo17-chr1	17817823	0.728045	A	1.60667e-13	57	1.63863	1.52121	0.51858	FALSE	0	0	0.0640523	0.0909091	0	0	no	no	no	no	no	no	no	no	no	no	no	no	no	no	no	no	no	no	no
B73-chr1	17047690	A	C	Mo17-chr1:18715372	63.3525	25.7432	0.711061	315	128	315	128	443	A	C	Mo17-chr1	18715372	0.711061	A	8.12217e-15	58	1.51674	1.64726	0.479375	FALSE	0	0	0.0909091	0	0	0	no	no	no	no	no	no	no	no	no	no	no	no	no	no	no	no	no	no	no
B73-chr1	17047779	G	T	Mo17-chr1:18715462	50.682	17.8996	0.739003	252	89	252	89	341	G	T	Mo17-chr1	18715462	0.739003	G	1.80643e-14	59	1.53865	1.65841	0.481271	FALSE	0	0	0.125	0	0	0	no	no	no	no	no	no	no	no	no	no	no	no	no	no	no	no	no	no	no
B73-chr1	17052823	T	C	Mo17-chr1:18720924	153.052	67.576	0.693711	761	336	761	336	1097	T	C	Mo17-chr1	18720924	0.69371	T	2.39397e-35	60	1.45038	1.39662	0.509442	FALSE	0.0769231	0	0.0702614	0	0	0	no	no	no	no	no	no	no	no	no	no	no	no	no	no	no	no	no	no	no
B73-chr1	17054608	G	C	Mo17-chr1:18722269	34.7936	14.4806	0.706122	173	72	173	72	245	G	C	Mo17-chr1	18722269	0.706122	G	1.0101e-05	61	1.97909	1.80588	0.522881	FALSE	0	0	0.0588235	0	0	0	no	no	no	no	no	no	no	no	no	no	no	no	no	no	no	no	no	no	no
B73-chr1	18826892	T	A	Mo17-chr1:20382676	93.9226	29.3634	0.761827	467	146	467	146	613	T	A	Mo17-chr1	20382676	0.761827	T	3.07181e-36	62	1.26435	1.50081	0.457245	FALSE	0.0526316	0	0.0348675	0.0410509	0.0318182	0	no	no	no	no	no	no	no	no	no	no	no	no	no	no	no	no	no	no	no
B73-chr1	19644995	C	T	Mo17-chr1:21168101	11.6649	0.402238	0.966667	58	2	58	2	60	C	T	Mo17-chr1	21168101	0.966667	C	3.80743e-10	63	1.62615	1.50639	0.519117	FALSE	0.030303	0.880809	0.2	0.0740741	0	0.533291	no	no	no	no	no	no	no	no	no	no	no	no	no	no	no	no	no	no	no
B73-chr1	19645071	T	C	Mo17-chr1:21168177	13.6761	0.603357	0.957747	68	3	68	3	71	T	C	Mo17-chr1	21168177	0.957746	T	5.81527e-12	64	1.63075	1.49772	0.52126	FALSE	0.0222222	0.927042	0.0488782	0.109028	0	0.434783	no	no	no	no	no	no	no	no	no	no	no	no	no	no	no	no	no	no	no
B73-chr1	19815639	G	A	Mo17-chr1:21326193	22.9276	8.24588	0.735484	114	41	114	41	155	G	A	Mo17-chr1	21326193	0.735484	G	0.000571519	65	1.70746	1.5235	0.528469	FALSE	0	0	0.0363907	0.10989	0.05	0	no	no	no	no	no	no	no	no	no	no	no	no	no	no	no	no	no	no	no
B73-chr1	19839449	C	T	Mo17-chr9:76313687	8.64812	0.402238	0.955556	43	2	43	2	45	C	T	Mo17-chr9	76313687	0.955556	C	8.4501e-06	66	1.31271	1.32688	0.497316	FALSE	0.0333333	0.982758	0.0344828	0.0666667	0	0	no	no	no	no	no	no	no	no	no	no	no	no	no	no	no	no	no	no	no
B73-chr1	19839548	A	G	Mo17-chr9:76313716	8.84924	0.402238	0.956522	44	2	44	2	46	A	G	Mo17-chr9	76313716	0.956522	A	4.35857e-06	67	1.29835	1.31392	0.49702	FALSE	0.126323	0.933333	0.030303	0.0666667	0	0.4	no	no	no	no	no	no	no	no	no	no	no	no	no	no	no	no	no	no	no
B73-chr1	21627292	A	G	Mo17-chr1:22774945	25.1399	5.83245	0.811688	125	29	125	29	154	A	G	Mo17-chr1	22774945	0.811688	A	2.10227e-10	68	2.05182	1.5699	0.566532	FALSE	0.0227273	0.125	0.0303014	0.0505747	0.0212766	0	no	no	no	no	no	no	no	no	no	no	no	no	no	no	no	no	no	no	no
B73-chr1	21911075	G	T	Mo17-chr1:23062985	80.4477	49.0731	0.621118	400	244	400	244	644	G	T	Mo17-chr1	23062985	0.621118	G	4.55748e-05	69	1.87026	1.88889	0.497522	FALSE	0.0417776	0	0	0	0	0	no	no	no	no	no	no	no	no	no	no	no	no	no	no	no	no	no	no	no
B73-chr1	22651523	C	G	Mo17-chr1:23663981	35.1958	13.6761	0.720164	175	68	175	68	243	C	G	Mo17-chr1	23663981	0.720165	C	4.73993e-07	70	1.65605	2.21945	0.427313	FALSE	0.0949975	0	0	0.538961	0.0625	0.553939	no	no	no	no	no	no	no	no	no	no	no	no	no	no	no	no	no	no	no
B73-chr1	22651608	C	A	Mo17-chr1:23664066	30.369	9.25148	0.766498	151	46	151	46	197	C	A	Mo17-chr1	23664066	0.766497	C	2.29676e-09	71	1.68976	2.24305	0.429656	FALSE	0	0	0	0.0833333	0	0	no	no	no	no	no	no	no	no	no	no	no	no	no	no	no	no	no	no	no
B73-chr1	22654704	C	T	Mo17-chr1:23666975	68.7827	38.4138	0.641651	342	191	342	191	533	C	T	Mo17-chr1	23666975	0.641651	C	3.18383e-06	72	2.07186	1.66427	0.554546	FALSE	0	0	0	0	0	0.25	no	no	no	no	no	no	no	no	no	no	no	no	no	no	no	no	no	no	no
B73-chr1	22819122	T	G	Mo17-chr1:23929943	29.7656	0.603357	0.980132	148	3	148	3	151	T	G	Mo17-chr1	23929943	0.980132	T	2.45618e-35	73	1.56497	1.36735	0.533698	FALSE	0.0434783	0	0.166667	0	0	0	no	no	no	no	no	no	no	no	no	no	no	no	no	no	no	no	no	no	no
B73-chr1	23169442	G	T	Mo17-chr1:24309424	44.0451	16.2906	0.730001	219	81	219	81	300	G	T	Mo17-chr1	24309424	0.73	G	4.52362e-11	74	1.92573	1.93255	0.499116	FALSE	0.0421784	0	0.0345238	0	0.0285948	0	no	no	no	no	no	no	no	no	no	no	no	no	no	no	no	no	no	no	no
B73-chr1	23793681	A	G	Mo17-chr1:24942940	115.04	58.5257	0.662804	572	291	572	291	863	A	G	Mo17-chr1	24942940	0.662804	A	6.40739e-18	75	1.24657	1.45979	0.460608	FALSE	0.03125	0	0.0785259	0	0	0.0769231	no	no	no	no	no	no	no	no	no	no	no	no	no	no	no	no	yes	no	no
B73-chr1	23793766	T	C	Mo17-chr1:24943032	97.5428	50.4809	0.658967	485	251	485	251	736	T	C	Mo17-chr1	24943032	0.658967	T	9.37535e-14	76	1.24671	1.41082	0.469124	FALSE	0.0260135	0.0571429	0.125	0.242857	0	0	no	no	no	no	no	no	no	no	no	no	no	no	no	no	no	no	yes	no	no
B73-chr1	24340973	G	A	Mo17-chr1:25366269	17.0951	4.42462	0.794392	85	22	85	22	107	G	A	Mo17-chr1	25366269	0.794393	G	7.96136e-05	77	1.51749	1.5082	0.501536	FALSE	0.05	0.0526316	0	0	0	0	no	no	no	no	no	no	no	no	no	no	no	no	no	no	no	no	no	no	no
B73-chr1	24353377	G	A	Mo17-chr1:25378852	41.6317	18.503	0.692307	207	92	207	92	299	G	A	Mo17-chr1	25378852	0.692308	G	2.01409e-06	78	1.49831	1.32087	0.53147	FALSE	0.0434783	0	0.0333333	0	0	0	no	no	no	no	no	no	no	no	no	no	no	no	no	no	no	no	no	no	no
B73-chr1	24603718	A	T	Mo17-chr1:25719041	30.9723	13.475	0.696832	154	67	154	67	221	A	T	Mo17-chr1	25719041	0.696833	A	0.000551848	79	1.59978	1.46738	0.521584	FALSE	0	0	0.0689655	0	0	0.0909091	no	no	no	no	no	no	no	no	no	no	no	no	no	no	no	no	no	no	no
B73-chr1	24934167	G	T	Mo17-chr1:26125629	29.1623	12.4694	0.700483	145	62	145	62	207	G	T	Mo17-chr1	26125629	0.700483	G	0.000899758	80	1.90033	2.08053	0.477367	FALSE	0	0	0.0526316	0	0	0	no	no	no	no	no	no	no	no	no	no	no	no	no	no	no	no	no	no	no
B73-chr1	25498141	C	A	Mo17-chr1:26731320	14.6817	0.603357	0.960526	73	3	73	3	76	C	A	Mo17-chr1	26731320	0.960526	C	2.11424e-13	81	1.18287	0.936291	0.558179	FALSE	0.423214	1	0.38875	0	0.5	0	no	no	no	no	no	no	no	no	no	no	no	no	no	no	no	no	no	no	no
B73-chr1	27066620	T	C	Mo17-chr9:153538025	16.2906	4.2235	0.794117	81	21	81	21	102	T	C	Mo17-chr9	153538025	0.794118	T	0.000217886	83	2.0784	1.41074	0.595677	FALSE	0	0.166667	0.105556	0.25	0	0.25	no	no	no	no	no	no	no	no	no	no	no	no	no	no	no	no	no	no	no
B73-chr1	27496382	G	T	Mo17-chr1:28974252	34.7936	14.2795	0.709016	173	71	173	71	244	G	T	Mo17-chr1	28974252	0.709016	G	5.76148e-06	84	2.08078	2.02529	0.506757	FALSE	0	0	0	0	0.0384615	0	no	no	no	no	no	no	no	no	no	no	no	no	no	no	no	no	no	no	no
B73-chr1	28417984	G	A	Mo17-chr1:30067410	22.7265	4.62574	0.830883	113	23	113	23	136	G	A	Mo17-chr1	30067410	0.830882	G	1.70849e-10	85	0.687148	0.770445	0.471426	FALSE	0	0	0	0.608901	0.0912698	0	no	no	no	no	no	no	no	no	no	no	no	no	no	no	no	no	no	no	no
B73-chr1	32731651	G	A	Mo17-chr1:34861742	62.7492	5.02798	0.925816	312	25	312	25	337	G	A	Mo17-chr1	34861742	0.925816	G	2.89118e-60	86	1.01661	1.20479	0.457644	FALSE	0	0.915616	0.0435606	0.132867	0.0625	0.889206	no	no	no	no	no	no	no	no	no	no	no	no	no	no	no	no	no	no	no
B73-chr1	32731741	G	A	Mo17-chr1:34861777	57.9223	0.603357	0.989691	288	3	288	3	291	G	A	Mo17-chr1	34861777	0.989691	G	1.29281e-77	87	1.0226	1.20348	0.459372	FALSE	0	0.962912	0.0294118	0.140563	0.0299107	0.823462	no	no	no	no	no	no	no	no	no	no	no	no	no	no	no	no	no	no	no
B73-chr1	32731854	A	G	Mo17-chr1:34862506	34.9947	14.8828	0.701613	174	74	174	74	248	A	G	Mo17-chr1	34862506	0.701613	A	2.12178e-05	88	1.04491	1.09102	0.489206	FALSE	0.0669722	0	0.0833333	0	0.037037	0	no	no	no	no	no	no	no	no	no	no	no	no	no	no	no	no	no	no	no
B73-chr1	33257592	C	T	Mo17-chr1:35142773	54.7044	30.9723	0.638498	272	154	272	154	426	C	T	Mo17-chr1	35142773	0.638498	C	0.000861221	89	1.58101	1.91167	0.452664	FALSE	0	0.0769231	0	0	0	0	no	no	no	no	no	no	no	no	no	no	no	no	no	no	no	no	no	no	no
B73-chr1	33817769	C	G	Mo17-chr1:35742747	38.0115	14.4806	0.724138	189	72	189	72	261	C	G	Mo17-chr1	35742747	0.724138	C	1.80683e-08	90	1.38211	1.91542	0.419135	FALSE	0.0494117	0.0875	0	0	0	0	no	no	no	no	no	no	no	no	no	no	no	no	no	no	no	no	no	no	no
B73-chr1	35752080	G	A	Mo17-chr1:37589413	7.24029	0.402238	0.947368	36	2	36	2	38	G	A	Mo17-chr1	37589413	0.947368	G	0.00084595	91	1.33061	1.08007	0.551963	FALSE	0	0.901389	0	0.0909091	0.0555556	0.294444	no	no	no	no	no	no	no	no	no	no	no	no	no	no	no	no	no	no	no
B73-chr1	37071074	T	C	Mo17-chr1:38530365	44.6484	5.83245	0.884462	222	29	222	29	251	T	C	Mo17-chr1	38530365	0.884462	T	1.20803e-33	94	1.37012	1.62103	0.458057	FALSE	0.0454545	0	0.0494659	0	0	0	no	no	no	no	no	no	no	no	no	no	no	no	no	no	no	no	no	no	no
B73-chr1	39073091	C	G	Mo17-chr1:40718623	15.2851	3.62014	0.808511	76	18	76	18	94	C	G	Mo17-chr1	40718623	0.808511	C	0.000146927	95	1.87072	1.87112	0.499948	FALSE	0	0	0.030303	0.25	0	0.25	no	no	no	no	no	no	no	no	no	no	no	no	no	no	no	no	no	no	no
B73-chr1	40341793	C	T	Mo17-chr1:42212875	47.0619	22.1231	0.680233	234	110	234	110	344	C	T	Mo17-chr1	42212875	0.680233	C	1.2995e-06	97	1.57184	1.92616	0.449354	FALSE	0.0416667	0.125	0.161111	0.0833333	0.0416667	0	no	no	no	no	no	no	no	no	no	no	no	no	no	no	no	no	no	no	no
B73-chr1	42670141	G	C	Mo17-chr1:44532914	18.503	4.2235	0.81416	92	21	92	21	113	G	C	Mo17-chr1	44532914	0.814159	G	9.71142e-07	100	1.39351	1.83111	0.432148	FALSE	0	0.0714286	0.121528	0	0	0	no	no	no	no	no	no	no	no	no	no	no	no	no	no	no	no	no	no	no
B73-chr1	42670218	C	T	Mo17-chr1:44533027	15.2851	2.61455	0.853933	76	13	76	13	89	C	T	Mo17-chr1	44533027	0.853933	C	9.60759e-07	101	1.37615	1.79199	0.434372	FALSE	0	0	0.0344828	0.0909091	0.037037	0	no	no	no	no	no	no	no	no	no	no	no	no	no	no	no	no	no	no	no
B73-chr1	43637540	C	G	Mo17-chr1:45496671	47.263	17.8996	0.725309	235	89	235	89	324	C	G	Mo17-chr1	45496671	0.725309	C	1.43352e-11	102	1.90149	1.7439	0.521615	FALSE	0	0	0.047619	0.0833333	0	0	no	no	no	no	no	no	no	no	no	no	no	no	no	no	no	no	no	no	no
B73-chr1	43637681	G	A	Mo17-chr1:45496825	75.6208	23.1287	0.765784	376	115	376	115	491	G	A	Mo17-chr1	45496825	0.765784	G	2.65765e-29	103	1.8209	1.6593	0.523217	FALSE	0.0294118	0	0	0	0.0740741	0	no	no	no	no	no	no	no	no	no	no	no	no	no	no	no	no	no	no	no
B73-chr1	44282284	C	T	Mo17-chr1:46237686	7.84365	0.201119	0.975	39	1	39	1	40	C	T	Mo17-chr1	46237686	0.975	C	1.05019e-05	104	1.45175	1.45475	0.499484	FALSE	0.0363095	0.785938	0.025641	0.0909091	0.0333333	0.574405	no	no	no	no	no	no	no	no	no	no	no	no	no	no	no	no	no	no	no
B73-chr1	44884384	A	G	Mo17-chr1:46752526	18.3018	1.20671	0.938144	91	6	91	6	97	A	G	Mo17-chr1	46752526	0.938144	A	1.51745e-15	105	0.720198	0.858476	0.456204	FALSE	0	0.976959	0.0523049	0.0434783	0	0.973684	no	no	no	no	no	no	no	no	no	no	no	no	no	no	no	no	no	no	no
B73-chr1	46756169	A	T	Mo17-chr1:48748686	15.8884	3.82126	0.806122	79	19	79	19	98	A	T	Mo17-chr1	48748686	0.806122	A	8.79462e-05	109	1.51161	1.81238	0.454758	FALSE	0	0	0.25	0.111111	0.166667	0	no	no	no	no	no	no	no	no	no	no	no	no	no	no	no	no	no	no	no
B73-chr1	48492018	T	G	Mo17-chr1:50497713	17.4974	3.82126	0.820755	87	19	87	19	106	T	G	Mo17-chr1	50497713	0.820755	T	1.56551e-06	110	1.80391	1.45682	0.553222	FALSE	0.0384615	0.97619	0	0.173956	0.0416667	0.932115	no	no	no	no	no	no	no	no	no	no	no	no	no	no	no	no	no	no	no
B73-chr1	48492162	A	G	Mo17-chr1:50497857	13.8772	2.21231	0.8625	69	11	69	11	80	A	G	Mo17-chr1	50497857	0.8625	A	3.53466e-06	111	1.79594	1.4524	0.552879	FALSE	0.687439	0.990196	0.492855	0.452758	0.585715	1	no	no	no	no	no	no	no	no	no	no	no	no	no	no	no	no	no	no	no
B73-chr1	48492238	G	A	Mo17-chr1:50497984	11.4638	1.20671	0.904762	57	6	57	6	63	G	A	Mo17-chr1	50497984	0.904762	G	2.52666e-06	112	1.78435	1.43189	0.554794	FALSE	0.816946	1	0.254272	0.188761	0.416699	0.837755	no	no	no	no	no	no	no	no	no	no	no	no	no	no	no	no	no	no	no
B73-chr1	48523341	A	C	Mo17-chr1:50589401	33.1847	10.8604	0.753425	165	54	165	54	219	A	C	Mo17-chr1	50589401	0.753425	A	2.32441e-09	113	1.08196	1.30446	0.453382	FALSE	0.0454545	0	0.0555556	0	0.0714286	0.25	no	no	no	no	no	no	no	no	no	no	no	no	no	no	no	no	no	no	no
B73-chr1	48523441	G	A	Mo17-chr1:50589495	47.0619	18.3018	0.720001	234	91	234	91	325	G	A	Mo17-chr1	50589495	0.72	G	7.15143e-11	114	1.06928	1.27835	0.455473	FALSE	0	0	0.05	0	0	0	no	no	no	no	no	no	no	no	no	no	no	no	no	no	no	no	no	no	no
B73-chr1	49061250	C	T	Mo17-chr10:96727420	10.8604	0.804477	0.931034	54	4	54	4	58	C	T	Mo17-chr10	96727420	0.931034	C	4.52294e-07	115	1.39629	1.55379	0.473306	FALSE	0.0880952	0.976732	0.0881834	0	0.0434783	0.8875	no	no	no	no	no	no	no	no	no	no	no	no	no	no	no	no	no	no	no
B73-chr1	49061329	A	G	Mo17-chr10:96727341	11.4638	0.402238	0.966102	57	2	57	2	59	A	G	Mo17-chr10	96727341	0.966102	A	7.45183e-10	116	1.47817	1.56427	0.48585	FALSE	0	0.882726	0	0.0833333	0	0.793114	no	no	no	no	no	no	no	no	no	no	no	no	no	no	no	no	no	no	no
B73-chr1	49148867	G	A	Mo17-chr1:51119941	9.85484	0.402238	0.960784	49	2	49	2	51	G	A	Mo17-chr1	51119941	0.960784	G	1.57181e-07	117	1.42081	1.07091	0.570212	FALSE	0.0351191	0.982098	0.0300059	0	0.03125	0.869485	no	no	no	no	no	no	no	no	no	no	no	no	no	no	no	no	no	no	no
B73-chr1	50151708	T	C	Mo17-chr1:52095391	11.2627	0.804477	0.933333	56	4	56	4	60	T	C	Mo17-chr1	52095391	0.933333	T	1.26776e-07	118	1.30738	1.32734	0.496213	FALSE	0	0.934352	0.0526316	0.111111	0	0.6	no	no	no	no	no	no	no	no	no	no	no	no	no	no	no	no	no	no	no
B73-chr1	51314263	T	G	Mo17-chr1:53524402	18.7041	3.41903	0.845455	93	17	93	17	110	T	G	Mo17-chr1	53524402	0.845455	T	7.11171e-09	119	1.09362	1.35265	0.447058	FALSE	0	0	0.037037	0	0	0	no	no	no	no	no	no	no	no	no	no	no	no	no	no	no	no	no	no	no
B73-chr1	51957981	T	A	Mo17-chr1:54112096	104.582	58.9279	0.639607	520	293	520	293	813	T	A	Mo17-chr1	54112096	0.639606	T	2.53117e-11	120	0.957039	0.964118	0.498158	FALSE	0	0	0	0	0	0	no	no	no	no	no	no	no	no	no	no	no	no	no	no	no	no	no	no	no
B73-chr1	53696624	G	C	Mo17-chr1:55871896	77.0286	34.9947	0.687612	383	174	383	174	557	G	C	Mo17-chr1	55871896	0.687612	G	1.18307e-14	121	1.66143	1.56287	0.515284	FALSE	0	0.0833333	0.142857	0	0	0	no	no	no	no	no	no	no	no	no	no	no	no	no	no	no	no	no	no	no
B73-chr1	53696705	C	T	Mo17-chr1:55871977	62.7492	34.5925	0.644628	312	172	312	172	484	C	T	Mo17-chr1	55871977	0.644628	C	1.33521e-05	122	1.65036	1.52694	0.519423	FALSE	0	0	0.0515873	0	0.0960782	0	no	no	no	no	no	no	no	no	no	no	no	no	no	no	no	no	no	no	no
B73-chr1	53696900	G	A	Mo17-chr1:55872151	33.9891	9.25148	0.786046	169	46	169	46	215	G	A	Mo17-chr1	55872151	0.786047	G	6.48844e-13	123	1.57131	1.48001	0.514961	FALSE	0.0414469	0.0544118	0.0345238	0	0	0	no	no	no	no	no	no	no	no	no	no	no	no	no	no	no	no	no	no	no
B73-chr1	53701323	G	A	Mo17-chr1:55875885	18.9052	4.62574	0.803419	94	23	94	23	117	G	A	Mo17-chr1	55875885	0.803419	G	2.57971e-06	124	1.6009	1.94945	0.450913	FALSE	0	0	0	0	0	0	no	no	no	no	no	no	no	no	no	no	no	no	no	no	no	no	no	no	no
B73-chr1	53701418	C	T	Mo17-chr1:55876068	13.475	2.41343	0.848101	67	12	67	12	79	C	T	Mo17-chr1	55876068	0.848101	C	3.72958e-05	125	1.56337	1.82674	0.461155	FALSE	0	0	0.25	0	0	0.777778	no	no	no	no	no	no	no	no	no	no	no	no	no	no	no	no	no	no	no
B73-chr1	53897176	C	G	Mo17-chr1:56126759	11.2627	1.81007	0.861539	56	9	56	9	65	C	G	Mo17-chr1	56126759	0.861538	C	0.000366331	126	1.319	1.26387	0.510673	FALSE	0	0.916667	0.0625	0.428472	0	0.718708	no	no	no	no	no	no	no	no	no	no	no	no	no	no	no	no	no	no	no
B73-chr1	54392797	G	A	Mo17-chr9:40253702	8.64812	0.402238	0.955556	43	2	43	2	45	G	A	Mo17-chr9	40253702	0.955556	G	8.4501e-06	127	0.823136	0.863948	0.487904	FALSE	0	0.8875	0	0	0.05	0.561111	no	no	no	no	no	no	no	no	no	no	no	no	no	no	no	no	no	no	no
B73-chr1	58510131	C	T	Mo17-chr1:60546186	28.9612	2.01119	0.935065	144	10	144	10	154	C	T	Mo17-chr1	60546186	0.935065	C	6.33129e-27	129	1.30434	1.41512	0.479633	FALSE	0	0.928571	0.0906592	0.166667	0	0	no	no	no	no	no	no	no	no	no	no	no	no	no	no	no	no	no	no	no
B73-chr1	58521288	G	A	Mo17-chr1:60572769	7.44141	0.402238	0.948718	37	2	37	2	39	G	A	Mo17-chr1	60572769	0.948718	G	0.000439555	130	1.56549	1.52113	0.507186	FALSE	0.932883	0.972222	0.643188	0.285043	0.666342	0.717592	no	no	no	no	no	no	no	no	no	no	no	no	no	no	no	no	no	no	no
B73-chr1	59261068	G	T	Mo17-chr1:61466475	27.7544	6.23469	0.816568	138	31	138	31	169	G	T	Mo17-chr1	61466475	0.816568	G	2.44204e-12	131	1.74754	1.53254	0.532773	FALSE	0	0.315347	0.0680205	0.270811	0	0	no	no	no	no	no	no	no	no	no	no	no	no	no	no	no	no	no	no	no
B73-chr1	59261160	C	G	Mo17-chr1:61466561	20.313	4.02238	0.834711	101	20	101	20	121	C	G	Mo17-chr1	61466561	0.834711	C	3.22066e-09	132	1.70493	1.5204	0.528606	FALSE	0.193662	0.9375	0.20037	0.696407	0.0467391	0.851368	no	no	no	no	no	no	no	no	no	no	no	no	no	no	no	no	no	no	no
B73-chr1	59424341	C	T	Mo17-chr1:61561915	14.4806	0.402238	0.972973	72	2	72	2	74	C	T	Mo17-chr1	61561915	0.972973	C	3.00501e-14	133	1.19598	1.34375	0.470907	FALSE	0.0767046	0.93006	0	0	0.0769231	0.845238	no	no	no	no	no	no	no	no	no	no	no	no	no	no	no	no	no	no	no
B73-chr1	59424427	G	T	Mo17-chr1:61562005	10.056	0.603357	0.943396	50	3	50	3	53	G	T	Mo17-chr1	61562005	0.943396	G	7.76141e-07	134	1.19238	1.38817	0.462064	FALSE	0.111111	0.979167	0.25	0.188889	0	0.954545	no	no	no	no	no	no	no	no	no	no	no	no	no	no	no	no	no	no	no
B73-chr1	60003887	T	C	Mo17-chr1:62042966	27.1511	0.804477	0.971223	135	4	135	4	139	T	C	Mo17-chr1	62042966	0.971223	T	3.24756e-30	135	1.66764	1.36659	0.549609	FALSE	0	0	0.111111	0	0	0	no	no	no	no	no	no	no	no	no	no	no	no	yes	no	no	no	no	no	no
B73-chr1	60234350	G	T	Mo17-chr1:62240904	187.443	109.409	0.631436	932	544	932	544	1476	G	T	Mo17-chr1	62240904	0.631436	G	8.86346e-21	136	1.89004	1.59283	0.542667	FALSE	0.0532224	0.0333333	0	0	0.0653617	0	no	no	no	no	no	no	no	no	no	no	no	no	no	no	no	no	no	no	no
B73-chr1	62082899	T	C	Mo17-chr1:64243317	20.1119	0.201119	0.990099	100	1	100	1	101	T	C	Mo17-chr1	64243317	0.990099	T	5.49388e-24	137	1.82863	1.38266	0.569439	FALSE	0.0769231	0.827557	0.0555556	0.0909091	0	0.461279	no	no	no	no	no	no	no	no	no	no	no	no	no	no	no	no	no	no	no
B73-chr1	62082983	C	T	Mo17-chr1:64243401	25.1399	0.603357	0.976563	125	3	125	3	128	C	T	Mo17-chr1	64243401	0.976562	C	1.42677e-28	138	1.82864	1.34679	0.575871	FALSE	0.0526316	0.909672	0	0.111111	0	0.742532	no	no	no	no	no	no	no	no	no	no	no	no	no	no	no	no	no	no	no
B73-chr1	62195062	A	T	Mo17-chr6:62842251	13.0727	1.0056	0.928571	65	5	65	5	70	A	T	Mo17-chr6	62842251	0.928571	A	2.98101e-09	139	1.27235	1.03039	0.552536	FALSE	0.0333333	0.995215	0	0	0	0.740302	no	no	no	no	no	no	no	no	no	no	no	no	no	no	no	no	no	no	no
B73-chr1	63250270	A	G	Mo17-chr1:65539174	32.9835	12.8716	0.719298	164	64	164	64	228	A	G	Mo17-chr1	65539174	0.719298	A	2.69415e-06	140	1.55062	1.48874	0.510179	FALSE	0.0526316	0	0	0	0.0555556	0	no	no	no	no	no	no	no	no	no	no	no	no	no	no	no	no	no	no	no
B73-chr1	64498899	C	G	Mo17-chr1:66942754	18.9052	2.81567	0.87037	94	14	94	14	108	C	G	Mo17-chr1	66942754	0.87037	C	8.96603e-11	143	1.37233	1.33019	0.507796	FALSE	0	0	0	0	0	0	no	no	no	no	no	no	no	no	no	no	no	no	no	no	no	no	no	no	no
B73-chr1	64868805	C	T	Mo17-chr1:67249027	37.207	17.4974	0.680146	185	87	185	87	272	C	T	Mo17-chr1	67249027	0.680147	C	0.000257194	145	1.63056	1.70123	0.489395	FALSE	0	0	0.0588235	0	0	0	no	no	no	no	no	no	no	no	no	no	no	no	no	no	no	no	no	no	no
B73-chr1	65046008	C	T	Mo17-chr1:67394213	19.1063	0.804477	0.959596	95	4	95	4	99	C	T	Mo17-chr1	67394213	0.959596	C	1.18582e-18	146	1.11752	1.4653	0.432674	FALSE	0	0	0.0623474	0	0	0	no	no	no	no	no	no	no	no	no	no	no	no	no	no	no	no	no	no	no
B73-chr1	65284920	T	C	Mo17-chr1:67612913	46.6596	0.804477	0.983051	232	4	232	4	236	T	C	Mo17-chr1	67612913	0.983051	T	2.92748e-59	147	1.85501	1.32564	0.583217	FALSE	0	0	0	0	0.166667	0	no	no	no	no	no	no	no	no	no	no	no	no	no	no	no	no	no	no	no
B73-chr1	65285078	G	A	Mo17-chr1:67613071	69.5872	0.804477	0.988571	346	4	346	4	350	G	A	Mo17-chr1	67613071	0.988571	G	2.38293e-93	148	1.8669	1.36431	0.577772	FALSE	0.04	0	0.0334821	0	0.0666667	0	no	no	no	no	no	no	no	no	no	no	no	no	no	no	no	no	no	no	no
B73-chr1	68278710	A	T	Mo17-chr1:70418861	87.6879	34.5925	0.717105	436	172	436	172	608	A	T	Mo17-chr1	70418861	0.717105	A	2.20789e-23	151	1.59375	1.81165	0.468007	FALSE	0.0278747	0	0.0769231	0	0	0	no	no	no	no	no	no	no	no	no	no	no	no	no	no	no	no	no	no	no
B73-chr1	68278816	A	C	Mo17-chr1:70418958	55.5089	22.5253	0.711341	276	112	276	112	388	A	C	Mo17-chr1	70418958	0.71134	A	1.87226e-12	152	1.58393	1.7678	0.472571	FALSE	0	0	0.5	0	0.1	0	no	no	no	no	no	no	no	no	no	no	no	no	no	no	no	no	no	no	no
B73-chr1	68281088	C	G	Mo17-chr1:70421489	28.5589	6.63693	0.811429	142	33	142	33	175	C	G	Mo17-chr1	70421489	0.811429	C	2.537e-12	153	1.75973	1.33626	0.56839	FALSE	0	0	0.0559523	0	0	0	no	no	no	no	no	no	no	no	no	no	no	no	no	no	no	no	no	no	no
B73-chr1	68630891	A	T	Mo17-chr1:70571486	28.76	1.0056	0.966216	143	5	143	5	148	A	T	Mo17-chr1	70571486	0.966216	A	1.22389e-31	154	1.49993	1.05048	0.588113	FALSE	0.133333	0	0.0588235	0	0	0	no	no	no	no	no	no	no	no	no	no	no	no	no	no	no	no	no	no	no
B73-chr1	69765081	A	G	Mo17-chr1:71857768	24.5365	8.84924	0.73494	122	44	122	44	166	A	G	Mo17-chr1	71857768	0.73494	A	0.000170451	155	1.0793	0.997732	0.519636	FALSE	0.0360624	0	0.0833333	0	0.0425697	0	no	no	no	no	no	yes	no	no	no	no	no	no	no	no	no	no	no	no	no
B73-chr1	70044485	G	T	Mo17-chr1:72222616	15.4862	4.02238	0.793815	77	20	77	20	97	G	T	Mo17-chr1	72222616	0.793814	G	0.000597568	156	1.68353	1.55934	0.519149	FALSE	0	0	0	0	0.0454545	0	no	no	no	no	no	no	no	no	no	no	no	no	no	no	no	no	no	no	no
B73-chr1	70378003	C	T	Mo17-chr1:72507224	8.84924	0.804477	0.916667	44	4	44	4	48	C	T	Mo17-chr1	72507224	0.916667	C	0.000242446	157	1.25934	1.14922	0.522859	FALSE	0.0989899	0	0.0721331	0	0	0	no	no	no	no	no	no	no	no	no	no	no	no	no	no	no	no	no	no	no
B73-chr1	70556168	G	A	Mo17-chr1:72636393	24.9388	1.40783	0.946565	124	7	124	7	131	G	A	Mo17-chr1	72636393	0.946565	G	4.40996e-24	158	1.45185	1.06669	0.576466	FALSE	0.0232558	0	0	0	0.0222222	0	no	no	no	no	no	no	no	no	no	no	no	no	no	no	no	no	no	no	no
B73-chr1	70556284	G	A	Mo17-chr1:72636512	15.0839	0.603357	0.961538	75	3	75	3	78	G	A	Mo17-chr1	72636512	0.961538	G	5.5968e-14	159	1.43346	1.09432	0.567082	FALSE	0	0	0.0666667	0	0.0769231	0	no	no	no	no	no	no	no	no	no	no	no	no	no	no	no	no	no	no	no
B73-chr1	70578754	T	G	Mo17-chr1:72682569	7.44141	0.402238	0.948718	37	2	37	2	39	T	G	Mo17-chr1	72682569	0.948718	T	0.000439555	160	1.66282	1.5837	0.512185	FALSE	0.04	0	0.0625	0	0	0	no	no	no	no	no	no	no	no	no	no	no	no	no	no	no	no	no	no	no
B73-chr1	70578835	G	A	Mo17-chr1:72682659	10.4582	1.40783	0.881356	52	7	52	7	59	G	A	Mo17-chr1	72682659	0.881356	G	0.000231762	161	1.65666	1.60978	0.507176	FALSE	0.1	0	0	0	0.111111	0	no	no	no	no	no	no	no	no	no	no	no	no	no	no	no	no	no	no	no
B73-chr1	73878557	C	A	Mo17-chr1:75825565	21.922	7.24029	0.751724	109	36	109	36	145	C	A	Mo17-chr1	75825565	0.751724	C	0.000138653	162	1.56988	1.72924	0.475848	FALSE	0.0635552	0.0645161	0	0	0	0.166667	no	no	no	no	no	no	no	no	no	no	no	no	no	no	no	no	no	no	no
B73-chr1	75824358	C	G	Mo17-chr1:77328876	18.9052	6.03357	0.758065	94	30	94	30	124	C	G	Mo17-chr1	77328876	0.758065	C	0.000997143	163	1.4806	1.62888	0.476157	FALSE	0	0	0.0811688	0.1	0.0666667	0.0526316	no	no	no	no	no	no	no	no	no	no	no	no	no	no	no	no	no	no	no
B73-chr1	75824457	C	G	Mo17-chr1:77328975	22.9276	6.43581	0.780822	114	32	114	32	146	C	G	Mo17-chr1	77328975	0.780822	C	6.52641e-07	164	1.44321	1.63389	0.469015	FALSE	0.125	0	0	0.0666667	0	0.047619	no	no	no	no	no	no	no	no	no	no	no	no	no	no	no	no	no	no	no
B73-chr1	77051091	G	C	Mo17-chr1:78550250	22.7265	1.20671	0.94958	113	6	113	6	119	G	C	Mo17-chr1	78550250	0.94958	G	1.08937e-21	165	1.76763	1.50023	0.540914	FALSE	0.0222222	0.892355	0	0.124206	0	0.733333	no	no	no	no	no	no	no	no	no	no	no	no	no	no	no	no	no	no	no
B73-chr1	77051300	T	C	Mo17-chr1:78550459	28.3578	1.0056	0.965753	141	5	141	5	146	T	C	Mo17-chr1	78550459	0.965753	T	4.68612e-31	166	1.70262	1.53936	0.525179	FALSE	0.0217391	0.860289	0.0208333	0.112863	0	0.780242	no	no	no	no	no	no	no	no	no	no	no	no	no	no	no	no	no	no	no
B73-chr1	77051428	C	T	Mo17-chr1:78550587	19.7097	1.81007	0.915888	98	9	98	9	107	C	T	Mo17-chr1	78550587	0.915888	C	6.2847e-15	167	1.65089	1.5134	0.521725	FALSE	0	1	0.0416667	0.205973	0	0.450802	no	no	no	no	no	no	no	no	no	no	no	no	no	no	no	no	no	no	no
B73-chr1	77453535	A	C	Mo17-chr1:79111193	28.76	10.6593	0.729592	143	53	143	53	196	A	C	Mo17-chr1	79111193	0.729592	A	9.49995e-06	168	1.83177	1.6069	0.532697	FALSE	0	0	0	0.0434783	0.0263158	0	no	no	no	no	no	no	no	no	no	no	no	no	no	no	no	no	no	no	no
B73-chr1	77868813	G	T	Mo17-chr1:79491570	154.862	110.012	0.584663	770	547	770	547	1317	G	T	Mo17-chr1	79491570	0.584662	G	1.72351e-05	169	0.410297	0.439178	0.483001	FALSE	0.0357143	0	0.0538889	0	0	0	no	no	no	no	no	no	no	no	no	no	no	no	no	no	no	no	no	no	no
B73-chr1	77965118	C	T	Mo17-chr1:79587119	18.1007	2.81567	0.865384	90	14	90	14	104	C	T	Mo17-chr1	79587119	0.865385	C	8.63218e-10	172	1.43603	1.83526	0.438979	FALSE	0	0.25	0.0833333	0.659849	0	0.742424	no	no	no	no	no	no	no	no	no	no	no	no	no	no	no	no	no	no	no
B73-chr1	78676762	T	C	Mo17-chr1:80457165	10.8604	1.60895	0.870968	54	8	54	8	62	T	C	Mo17-chr1	80457165	0.870968	T	0.000298707	173	1.61216	1.33726	0.546602	FALSE	0.0769231	0.411111	0.214165	0.272222	0	0.222222	no	no	no	no	no	no	no	no	no	no	no	no	no	no	no	no	no	no	no
B73-chr1	79770396	C	T	Mo17-chr1:81212699	19.1063	4.42462	0.811966	95	22	95	22	117	C	T	Mo17-chr1	81212699	0.811966	C	5.90223e-07	174	1.07697	1.34083	0.445433	FALSE	0.134921	0	0.142857	0	0.25	0.1	no	no	no	no	no	no	no	no	no	no	no	no	no	no	no	no	no	no	no
B73-chr1	79770548	C	T	Mo17-chr1:81260157	19.5086	1.40783	0.932693	97	7	97	7	104	C	T	Mo17-chr1	81260157	0.932692	C	2.61982e-16	175	1.07372	1.10686	0.492402	FALSE	0	0.911935	0	0.0769231	0	0.823011	no	no	no	no	no	no	no	no	no	no	no	no	no	no	no	no	no	no	no
B73-chr1	79809646	G	C	Mo17-chr1:81285796	40.4249	6.43581	0.862661	201	32	201	32	233	G	C	Mo17-chr1	81285796	0.862661	G	1.25592e-26	176	1.78316	1.67632	0.515441	FALSE	0.0454545	0	0.04	0	0.0384615	0	no	no	no	no	no	no	no	no	no	no	no	no	no	no	no	no	no	no	no
B73-chr1	81464361	C	A	Mo17-chr1:82825894	102.973	66.7716	0.606635	512	332	512	332	844	C	A	Mo17-chr1	82825894	0.606635	C	2.20157e-05	178	1.62285	1.8448	0.467998	FALSE	0	0	0.0416667	0	0.0714286	0	no	no	no	no	no	no	no	no	no	no	no	no	no	no	no	no	no	no	no
B73-chr1	81714656	T	G	Mo17-chr1:83088407	102.571	12.2683	0.89317	510	61	510	61	571	T	G	Mo17-chr1	83088407	0.89317	T	2.51697e-86	179	2.05746	1.83837	0.528118	FALSE	0	0.0909091	0	0	0.0526316	0	no	no	no	no	no	no	no	no	no	no	no	no	no	no	no	no	no	no	no
B73-chr1	83429753	C	T	Mo17-chr1:84815587	17.6985	1.0056	0.946236	88	5	88	5	93	C	T	Mo17-chr1	84815587	0.946237	C	1.21237e-15	180	1.46024	1.09103	0.572359	FALSE	0	0.850242	0.0294118	0.111111	0.030303	0.635411	no	no	no	no	no	no	no	no	no	no	no	no	no	no	no	no	no	no	no
B73-chr1	83579956	G	A	Mo17-chr1:85040225	11.4638	1.20671	0.904762	57	6	57	6	63	G	A	Mo17-chr1	85040225	0.904762	G	2.52666e-06	181	1.75919	1.42687	0.552152	FALSE	0	0.810439	0.0625	0.25	0.0625	0.739281	no	no	no	no	no	no	no	no	no	no	no	no	no	no	no	no	no	no	no
B73-chr1	84245300	C	A	Mo17-chr1:85643735	44.8496	19.7097	0.694704	223	98	223	98	321	C	A	Mo17-chr1	85643735	0.694704	C	1.88086e-07	183	1.1412	1.12925	0.502632	FALSE	0.0488095	0	0.0430769	0	0	0.121795	no	no	no	no	no	no	no	no	no	no	no	no	no	no	no	no	no	no	no
B73-chr1	84348513	A	C	Mo17-chr1:85810259	12.8716	2.21231	0.853333	64	11	64	11	75	A	C	Mo17-chr1	85810259	0.853333	A	5.58949e-05	184	1.50254	1.10257	0.576767	FALSE	0	0.1	0.0769231	0	0	0	no	no	no	no	no	no	no	no	no	no	no	no	no	no	no	no	no	no	no
B73-chr1	84653415	A	C	Mo17-chr1:86066827	21.3186	6.23469	0.773722	106	31	106	31	137	A	C	Mo17-chr1	86066827	0.773723	A	1.08237e-05	185	1.52035	1.25412	0.547979	FALSE	0.0335419	0.0849673	0.0384615	0.111111	0	0	no	no	no	no	no	no	no	no	no	no	no	no	no	no	no	no	no	no	no
B73-chr1	85636699	G	C	Mo17-chr1:87125811	17.2962	4.82686	0.781818	86	24	86	24	110	G	C	Mo17-chr1	87125811	0.781818	G	0.000291337	186	1.49686	1.4258	0.512157	FALSE	0	0	0	0	0	0	no	no	no	no	no	no	no	no	no	no	no	no	no	no	no	no	no	no	yes
B73-chr1	85918434	C	A	Mo17-chr1:87293616	18.9052	4.82686	0.79661	94	24	94	24	118	C	A	Mo17-chr1	87293616	0.79661	C	6.61376e-06	187	1.98464	1.6519	0.54575	FALSE	0.0511364	0	0.0434783	0	0.0454649	0	no	no	no	no	no	no	no	no	no	no	no	no	no	no	no	no	no	no	no
B73-chr1	85918530	C	G	Mo17-chr1:87293707	30.7712	9.85484	0.757426	153	49	153	49	202	C	G	Mo17-chr1	87293707	0.757426	C	9.59546e-09	188	1.99509	1.57962	0.558113	FALSE	0.0337938	0.0625	0.05	0.065126	0.03125	0	no	no	no	no	no	no	no	no	no	no	no	no	no	no	no	no	no	no	no
B73-chr1	85948415	C	T	Mo17-chr2:47243586	23.3298	7.64253	0.753247	116	38	116	38	154	C	T	Mo17-chr2	47243586	0.753247	C	3.08835e-05	191	1.2062	1.00053	0.546601	FALSE	0.768145	0.847367	0.412795	0.364141	0.683072	0.713636	no	no	no	no	no	no	no	no	no	no	no	no	no	no	no	no	no	no	no
B73-chr1	87988939	G	A	Mo17-chr1:89338976	15.0839	0.603357	0.961538	75	3	75	3	78	G	A	Mo17-chr1	89338976	0.961538	G	5.5968e-14	193	1.43101	1.05566	0.575474	FALSE	0	0.958333	0.0666667	0.295943	0	1	no	no	no	no	no	no	no	no	no	no	no	no	no	no	no	no	no	no	no
B73-chr1	89150764	G	A	Mo17-chr1:90222038	72.0006	44.4473	0.618307	358	221	358	221	579	G	A	Mo17-chr1	90222038	0.618307	G	0.000786085	194	1.63615	1.56307	0.511422	FALSE	0.0833333	0.2	0.0690476	0	0.0454545	0	no	no	no	no	no	no	no	no	no	no	no	no	no	no	no	no	no	no	no
B73-chr1	89499296	T	A	Mo17-chr1:90385100	16.2906	1.81007	0.9	81	9	81	9	90	T	A	Mo17-chr1	90385100	0.9	T	1.84688e-10	195	1.28216	1.35391	0.486392	FALSE	0.0430952	0.0679825	0.04	0	0.0492831	0.0571896	no	no	no	no	no	no	no	no	no	no	no	no	no	no	no	no	no	no	no
B73-chr1	89986554	G	C	Mo17-chr1:90796722	10.8604	1.40783	0.885246	54	7	54	7	61	G	C	Mo17-chr1	90796722	0.885246	G	7.21699e-05	196	1.27155	1.02996	0.552487	FALSE	0.341232	0.5	0.128571	0	0	0	no	no	no	no	no	no	no	no	no	no	no	no	no	no	no	no	no	no	no
B73-chr1	90583523	C	G	Mo17-chr1:91597547	54.7044	18.7041	0.745205	272	93	272	93	365	C	G	Mo17-chr1	91597547	0.745205	C	5.3638e-17	197	0.256688	0.361841	0.414998	FALSE	0	0.0833333	0.0697116	0	0	0.0769231	no	no	no	no	no	no	no	no	no	no	no	no	no	no	no	no	no	no	no
B73-chr1	92292719	C	T	Mo17-chr1:93047210	34.7936	12.4694	0.73617	173	62	173	62	235	C	T	Mo17-chr1	93047210	0.73617	C	2.29088e-08	198	1.62127	1.61434	0.50107	FALSE	0.0283094	0	0.0338889	0.0833333	0	0	no	no	no	yes	no	no	no	no	no	no	no	no	no	no	no	no	no	no	no
B73-chr1	94080009	C	T	Mo17-chr1:94882877	20.313	6.83805	0.748148	101	34	101	34	135	C	T	Mo17-chr1	94882877	0.748148	C	0.000951266	199	0.973194	1.34979	0.418941	FALSE	0.0322301	0.0669643	0.0454545	0.133333	0	0	no	no	no	no	no	no	no	no	no	no	no	no	no	no	no	no	no	no	no
B73-chr1	94356839	C	A	Mo17-chr1:95353945	82.2577	40.2238	0.671593	409	200	409	200	609	C	A	Mo17-chr1	95353945	0.671593	C	3.90934e-13	200	1.53657	1.53013	0.50105	FALSE	0	0	0.0366667	0	0.0555556	0.0909091	no	no	no	no	no	no	no	no	no	no	no	no	no	no	no	no	no	no	no
B73-chr1	95597307	C	T	Mo17-chr1:96540002	28.3578	6.03357	0.824562	141	30	141	30	171	C	T	Mo17-chr1	96540002	0.824561	C	1.87252e-13	201	1.38863	1.70579	0.448752	FALSE	0	0.160714	0.0714286	0	0	0	no	no	no	no	no	no	no	no	no	no	no	no	no	no	no	no	no	no	no
B73-chr1	95808034	A	G	Mo17-chr9:120264252	10.4582	0.201119	0.981132	52	1	52	1	53	A	G	Mo17-chr9	120264252	0.981132	A	1.43581e-09	202	1.15575	1.51213	0.433209	FALSE	0	0	0.142857	0	0	0	no	no	no	no	no	no	no	no	no	no	no	no	no	no	no	no	no	no	no
B73-chr1	96443835	A	G	Mo17-chr1:97427716	32.7824	13.0727	0.714913	163	65	163	65	228	A	G	Mo17-chr1	97427716	0.714912	A	7.10704e-06	204	1.05829	1.09639	0.491159	FALSE	0.0607684	0.0444664	0	0	0	0.0454545	no	no	no	no	no	no	no	no	no	no	no	no	no	no	no	no	no	no	no
B73-chr1	99462275	G	C	Mo17-chr1:100268560	8.447	0.402238	0.954545	42	2	42	2	44	G	C	Mo17-chr1	100268560	0.954545	G	1.63676e-05	206	1.16631	1.14978	0.50357	FALSE	0	0	0.25	0.375	0	1	no	no	no	no	no	no	no	no	no	no	no	no	no	no	no	no	no	no	no
B73-chr1	108903619	C	G	Mo17-chr1:109655467	23.7321	8.24588	0.742139	118	41	118	41	159	C	G	Mo17-chr1	109655467	0.742138	C	0.000113234	207	1.70157	1.50575	0.530527	FALSE	0.027027	0.0625	0.0319473	0	0	0	no	no	no	no	no	no	no	no	no	no	no	no	no	no	no	no	no	no	no
B73-chr1	108903775	T	C	Mo17-chr1:109655634	16.4918	3.01679	0.845361	82	15	82	15	97	T	C	Mo17-chr1	109655634	0.845361	T	2.51866e-07	208	1.74187	1.57535	0.525099	FALSE	0.0515873	0	0.05	0	0	0	no	no	no	no	no	no	no	no	no	no	no	no	no	no	no	no	no	no	no
B73-chr1	109528751	C	T	Mo17-chr1:110369074	19.1063	0.201119	0.989583	95	1	95	1	96	C	T	Mo17-chr1	110369074	0.989583	C	1.76742e-22	209	1.533	1.27888	0.545186	FALSE	0.0333333	0.961111	0.0545906	0.178571	0.0277778	0.597778	no	no	no	no	no	no	no	no	no	no	no	no	no	no	no	no	no	no	no
B73-chr1	110401380	A	G	Mo17-chr1:111081279	9.05036	0.201119	0.978261	45	1	45	1	46	A	G	Mo17-chr1	111081279	0.978261	A	1.74442e-07	210	1.67873	1.18464	0.586278	FALSE	0.074074	0.798433	0.142857	0	0	0.650641	no	no	no	no	no	no	no	no	no	no	no	no	no	no	no	no	no	no	no
B73-chr1	110401458	C	A	Mo17-chr1:111081357	8.84924	0.201119	0.977778	44	1	44	1	45	C	A	Mo17-chr1	111081357	0.977778	C	3.45753e-07	211	1.65452	1.17856	0.584001	FALSE	0.0555556	0.659091	0.0569568	0.0588235	0	0	no	no	no	no	no	no	no	no	no	no	no	no	no	no	no	no	no	no	no
B73-chr1	112134237	G	T	Mo17-chr1:112728707	66.7716	0.402238	0.994012	332	2	332	2	334	G	T	Mo17-chr1	112728707	0.994012	G	1.10642e-92	212	1.37927	1.20504	0.533709	FALSE	0	0.94983	0.0515873	0.1	0	1	no	no	no	no	no	no	no	no	no	no	no	no	no	no	no	no	no	no	no
B73-chr1	112134323	G	A	Mo17-chr1:112728793	39.6205	0.402238	0.98995	197	2	197	2	199	G	A	Mo17-chr1	112728793	0.98995	G	8.927e-52	213	1.33256	1.22141	0.521759	FALSE	0	1	0	0.208333	0	0.8625	no	no	no	no	no	no	no	no	no	no	no	no	no	no	no	no	no	no	no
B73-chr1	112147008	T	C	Mo17-chr1:112729588	9.25148	1.0056	0.90196	46	5	46	5	51	T	C	Mo17-chr1	112729588	0.901961	T	0.000384499	214	1.22494	1.31055	0.483118	FALSE	0.0588235	0.824274	0.103175	0.181818	0	0	no	no	no	no	no	no	no	no	no	no	no	no	no	no	no	no	no	no	no
B73-chr1	112251713	C	A	Mo17-chr1:112856453	7.84365	0.603357	0.928572	39	3	39	3	42	C	A	Mo17-chr1	112856453	0.928571	C	0.000904662	215	1.54309	1.40587	0.523267	FALSE	0	0.722854	0.0833333	0	0	0.494949	no	no	no	no	no	no	no	no	no	no	no	no	no	no	no	no	no	no	no
B73-chr1	112396532	T	A	Mo17-chr1:113117825	80.6488	48.0675	0.626562	401	239	401	239	640	T	A	Mo17-chr1	113117825	0.626563	T	7.81282e-06	216	1.67563	1.70278	0.495981	FALSE	0.0449613	0.0434783	0	0.188406	0	0	no	no	no	no	no	no	no	no	no	no	no	no	no	no	no	no	no	no	no
B73-chr1	112564261	T	C	Mo17-chr1:113168519	9.65372	1.20671	0.888889	48	6	48	6	54	T	C	Mo17-chr1	113168519	0.888889	T	0.000553109	217	1.2326	1.40085	0.468054	FALSE	0	0	0	0	0	0	no	no	no	no	no	no	no	no	no	no	no	no	no	no	no	no	no	no	no
B73-chr1	114249064	A	G	Mo17-chr1:114807034	34.1903	9.85484	0.776256	170	49	170	49	219	A	G	Mo17-chr1	114807034	0.776256	A	5.26304e-12	218	1.58166	1.72516	0.478302	FALSE	0	0	0.111111	0	0.0408163	0.333333	no	no	no	no	no	no	no	no	no	no	no	no	no	no	no	no	no	no	no
B73-chr1	114249142	G	A	Mo17-chr1:114807113	27.7544	9.25148	0.75	138	46	138	46	184	G	A	Mo17-chr1	114807113	0.75	G	6.29438e-07	219	1.56247	1.70956	0.477524	FALSE	0	0	0.1	0.0689655	0.0333333	0	no	no	no	no	no	no	no	no	no	no	no	no	no	no	no	no	no	no	no
B73-chr1	116860652	A	G	Mo17-chr1:117543201	18.9052	5.63134	0.770492	94	28	94	28	122	A	G	Mo17-chr1	117543201	0.770492	A	0.000209504	220	1.46582	1.78453	0.450974	FALSE	0	0.222222	0	0.0714286	0.0869565	0	no	no	no	no	no	no	no	no	no	no	no	no	no	no	no	no	no	no	no
B73-chr1	120944877	C	T	Mo17-chr1:122023772	36.2014	16.894	0.681818	180	84	180	84	264	C	T	Mo17-chr1	122023772	0.681818	C	0.000314689	221	1.68859	1.67332	0.502272	FALSE	0	0	0.142857	0	0.0434783	0	no	no	no	no	no	no	no	no	no	no	no	no	no	no	no	no	no	no	no
B73-chr1	121373142	C	T	Mo17-chr1:122402274	25.7432	0.201119	0.992248	128	1	128	1	129	C	T	Mo17-chr1	122402274	0.992248	C	1.94507e-32	222	1.63259	1.43164	0.532789	FALSE	0	0.780303	0	0.154235	0	0.988636	no	no	no	no	no	no	no	no	no	no	no	no	no	no	no	no	no	no	no
B73-chr1	121373226	T	G	Mo17-chr1:122402358	21.7209	0.402238	0.981818	108	2	108	2	110	T	G	Mo17-chr1	122402358	0.981818	T	6.65648e-25	223	1.65447	1.42312	0.537586	FALSE	0.0678161	0.926297	0.0332355	0.0417391	0	0.809259	no	no	no	no	no	no	no	no	no	no	no	no	no	no	no	no	no	no	no
B73-chr1	121475375	T	C	Mo17-chr1:122458021	11.866	2.01119	0.855072	59	10	59	10	69	T	C	Mo17-chr1	122458021	0.855072	T	0.000249002	224	1.18253	1.57997	0.428067	FALSE	0	0	0.125	0.214286	0	0	no	no	no	no	no	no	no	no	no	no	no	no	no	no	no	no	no	no	no
B73-chr1	121933293	C	T	Mo17-chr1:122870639	9.65372	0.402238	0.96	48	2	48	2	50	C	T	Mo17-chr1	122870639	0.96	C	3.05952e-07	226	1.82851	1.54805	0.541531	FALSE	0	0	0.125406	0	0	0	no	no	no	no	no	no	no	no	no	no	no	no	no	no	no	no	no	no	no
B73-chr1	142504759	T	G	Mo17-chr1:142299081	17.4974	1.0056	0.945652	87	5	87	5	92	T	G	Mo17-chr1	142299081	0.945652	T	2.3149e-15	227	0.787687	0.55635	0.58606	FALSE	0	0.950521	0	0	0	0.671429	no	no	no	no	no	no	no	no	no	no	no	no	no	no	no	no	no	no	no
B73-chr1	142504869	A	G	Mo17-chr1:142299191	16.6929	0.804477	0.954023	83	4	83	4	87	A	G	Mo17-chr1	142299191	0.954023	A	3.20817e-15	228	0.782855	0.563994	0.581249	FALSE	0.0322581	0.971622	0	0.109524	0	0.630682	no	no	no	no	no	no	no	no	no	no	no	no	no	no	no	no	no	no	no
B73-chr1	145189919	T	A	Mo17-chr1:144972410	24.9388	1.40783	0.946565	124	7	124	7	131	T	A	Mo17-chr1	144972410	0.946565	T	4.40996e-24	229	1.63952	1.44117	0.532193	FALSE	0.0250263	0.972609	0.0222222	0.05	0	0.380262	no	no	no	no	no	no	no	no	no	no	no	no	no	no	no	no	no	no	no
B73-chr1	147726531	C	T	Mo17-chr1:147247840	13.475	0.201119	0.985294	67	1	67	1	68	C	T	Mo17-chr1	147247840	0.985294	C	4.66856e-14	230	1.24829	0.991912	0.557221	FALSE	0	0.977273	0.0425725	0.115741	0.0392307	0.806854	no	no	no	no	no	no	no	no	no	no	no	no	no	no	no	no	no	no	no
B73-chr1	150386937	A	G	Mo17-chr1:149699324	18.7041	0.402238	0.978947	93	2	93	2	95	A	G	Mo17-chr1	149699324	0.978947	A	1.88423e-20	231	1.2053	0.862417	0.582914	FALSE	0.0434783	0.95	0	0	0	0.762963	no	no	no	no	no	no	no	no	no	no	no	no	no	no	no	no	no	no	no
B73-chr1	152475969	C	T	Mo17-chr1:151608754	29.7656	1.0056	0.96732	148	5	148	5	153	C	T	Mo17-chr1	151608754	0.96732	C	4.25003e-33	232	0.88183	0.948071	0.481901	FALSE	0	0.950217	0.04	0.0833333	0.04	0.755682	no	no	no	no	no	no	no	no	no	no	no	no	no	no	no	no	no	no	no
B73-chr1	152605606	A	G	Mo17-chr1:151786508	66.7716	5.43022	0.924791	332	27	332	27	359	A	G	Mo17-chr1	151786508	0.924791	A	2.87804e-64	233	1.61057	1.45918	0.524659	FALSE	0	0.142857	0.0425725	0	0	0.171429	no	no	no	no	no	no	no	no	no	no	no	no	no	no	no	no	no	no	no
B73-chr1	154702280	C	T	Mo17-chr1:153801266	8.04477	0.603357	0.930233	40	3	40	3	43	C	T	Mo17-chr1	153801266	0.930233	C	0.000479324	234	1.52594	1.27062	0.545649	FALSE	0.111111	0.98	0	0.100992	0.0666667	0.791667	no	no	no	no	no	no	no	no	no	no	no	no	no	no	no	no	no	no	no
B73-chr1	158725178	A	G	Mo17-chr1:157117246	46.6596	22.7265	0.672463	232	113	232	113	345	A	G	Mo17-chr1	157117246	0.672464	A	9.72148e-06	237	1.34967	1.09499	0.552089	FALSE	0.111087	0.255556	0.041741	0.22877	0	0	no	no	no	no	no	no	no	no	no	no	no	no	no	no	no	no	no	no	no
B73-chr1	158725267	C	T	Mo17-chr1:157117337	56.9167	25.9444	0.686893	283	129	283	129	412	C	T	Mo17-chr1	157117337	0.686893	C	1.36145e-09	238	1.34918	1.11318	0.547923	FALSE	0.0415647	0.120222	0.0488059	0.0508452	0	0	no	no	no	no	no	no	no	no	no	no	no	no	no	no	no	no	no	no	no
B73-chr1	159651916	C	T	Mo17-chr1:157951290	19.5086	3.21791	0.858407	97	16	97	16	113	C	T	Mo17-chr1	157951290	0.858407	C	2.31607e-10	239	1.40055	1.41653	0.497163	FALSE	0.0263158	0.0416667	0.0579824	0.037037	0.0263158	0	no	no	no	no	no	no	no	no	no	no	no	no	no	no	no	no	no	no	no
B73-chr1	159868138	G	A	Mo17-chr1:158374556	76.6264	45.8552	0.625616	381	228	381	228	609	G	A	Mo17-chr1	158374556	0.625616	G	3.01299e-05	240	2.13992	2.01268	0.51532	FALSE	0	0.0652174	0	0	0	0.0434783	no	no	no	no	no	no	no	no	no	no	no	no	no	no	no	no	no	no	no
B73-chr1	159868225	G	A	Mo17-chr1:158374897	52.0899	11.4638	0.81962	259	57	259	57	316	G	A	Mo17-chr1	158374897	0.81962	G	1.456e-27	241	2.16989	1.86122	0.538285	FALSE	0	0	0	0.260417	0.0909091	0.833333	no	no	no	no	no	no	no	no	no	no	no	no	no	no	no	no	no	no	no
B73-chr1	164274753	G	C	Mo17-chr1:162785751	12.6705	1.20671	0.913044	63	6	63	6	69	G	C	Mo17-chr1	162785751	0.913043	G	6.48805e-08	242	1.76184	1.26118	0.582807	FALSE	0.0294118	0.926765	0.0572916	0.104167	0	0.717262	no	no	no	no	no	no	no	no	no	no	no	no	no	no	no	no	no	no	no
B73-chr1	164511414	T	C	Mo17-chr1:163044791	9.85484	0.804477	0.924528	49	4	49	4	53	T	C	Mo17-chr1	163044791	0.924528	T	1.06524e-05	243	1.3555	1.4016	0.49164	FALSE	0	0.903944	0.0219806	0.0454545	0.125	0.858451	no	no	no	no	no	no	no	no	no	no	no	no	no	no	no	no	no	no	no
B73-chr1	164511496	T	C	Mo17-chr1:163044874	9.05036	0.603357	0.9375	45	3	45	3	48	T	C	Mo17-chr1	163044874	0.9375	T	1.95868e-05	244	1.39208	1.39087	0.500217	FALSE	0.0294118	0.841625	0.0434782	0.107531	0.0611111	0.791739	no	no	no	no	no	no	no	no	no	no	no	no	no	no	no	no	no	no	no
B73-chr1	164520996	A	C	Mo17-chr1:163088961	13.475	2.01119	0.87013	67	10	67	10	77	A	C	Mo17-chr1	163088961	0.87013	A	2.85804e-06	245	1.73995	1.42712	0.549388	FALSE	0	0	0.0909091	0.25	0	0	no	no	no	no	no	no	no	no	no	no	no	no	no	no	no	no	no	no	no
B73-chr1	164749011	C	T	Mo17-chr1:163381485	16.6929	3.41903	0.83	83	17	83	17	100	C	T	Mo17-chr1	163381485	0.83	C	1.45252e-06	246	1.4613	1.43612	0.504345	FALSE	0	0	0.037037	0	0	0	no	no	no	no	no	no	no	no	no	no	no	no	no	no	no	no	no	no	no
B73-chr1	164749106	C	A	Mo17-chr1:163381690	15.2851	2.41343	0.863637	76	12	76	12	88	C	A	Mo17-chr1	163381690	0.863636	C	2.66405e-07	247	1.39675	1.57968	0.469269	FALSE	0.0714286	0	0.0717949	0.321428	0	0.436508	no	no	no	no	no	no	no	no	no	no	no	no	no	no	no	no	no	no	no
B73-chr1	165504122	A	G	Mo17-chr1:164151882	19.9108	5.43022	0.785714	99	27	99	27	126	A	G	Mo17-chr1	164151882	0.785714	A	9.14359e-06	248	0.853634	0.710773	0.54566	FALSE	0	0.0434783	0	0	0	0	no	no	no	no	no	no	no	no	no	no	no	no	no	no	no	no	no	no	no
B73-chr1	165504286	T	C	Mo17-chr1:164152961	35.7992	1.60895	0.956989	178	8	178	8	186	T	C	Mo17-chr1	164152961	0.956989	T	1.81207e-38	249	0.75771	0.904946	0.455723	FALSE	0	0.792208	0.106111	0.226002	0	0.732954	no	no	no	no	no	no	no	no	no	no	no	no	no	no	no	no	no	no	no
B73-chr1	165965818	G	T	Mo17-chr1:164680537	26.95	5.2291	0.8375	134	26	134	26	160	G	T	Mo17-chr1	164680537	0.8375	G	8.34709e-14	250	1.55398	1.2491	0.554384	FALSE	0	0	0.0769231	0.133333	0	0	no	no	no	no	no	no	no	no	no	no	no	no	no	no	no	no	no	no	no
B73-chr1	165965919	C	T	Mo17-chr1:164680640	40.2238	3.41903	0.921659	200	17	200	17	217	C	T	Mo17-chr1	164680640	0.921659	C	2.86753e-36	251	1.54058	1.22984	0.556081	FALSE	0.0322581	0	0.111111	0	0	0	no	no	no	no	no	no	no	no	no	no	no	no	no	no	no	no	no	no	no
B73-chr1	168174202	C	G	Mo17-chr1:167373726	7.24029	0.402238	0.947368	36	2	36	2	38	C	G	Mo17-chr1	167373726	0.947368	C	0.00084595	252	1.67054	1.54593	0.519371	FALSE	0	0	0.0666667	0	0	0.9	no	no	no	no	no	no	no	no	no	no	no	no	no	no	no	no	no	no	no
B73-chr1	168395030	A	C	Mo17-chr1:168106880	14.0783	2.61455	0.843373	70	13	70	13	83	A	C	Mo17-chr1	168106880	0.843373	A	2.45685e-05	254	1.62443	1.46244	0.526239	FALSE	0	0	0.111111	0	0	0	no	no	no	no	no	no	no	no	no	no	no	no	no	no	no	no	no	no	no
B73-chr1	169299727	C	T	Mo17-chr1:168904899	24.9388	8.84924	0.738095	124	44	124	44	168	C	T	Mo17-chr1	168904899	0.738095	C	7.64903e-05	256	1.48183	1.5183	0.493922	FALSE	0	0	0.0372414	0.0909091	0.0416667	0.125	no	no	no	no	no	no	no	no	no	no	no	no	no	no	no	no	no	no	no
B73-chr1	169319967	G	C	Mo17-chr1:168928572	9.05036	0.804477	0.918367	45	4	45	4	49	G	C	Mo17-chr1	168928572	0.918367	G	0.000130172	257	1.26999	0.898149	0.585751	FALSE	0	0.872794	0	0	0.037037	0	no	no	no	no	no	no	no	no	no	no	no	no	no	no	no	no	no	no	no
B73-chr1	172193972	G	C	Mo17-chr1:171903762	52.6932	26.95	0.661616	262	134	262	134	396	G	C	Mo17-chr1	171903762	0.661616	G	9.18593e-06	258	1.27984	1.18978	0.518234	FALSE	0	0	0.0428571	0.128788	0	0	no	no	no	no	no	no	no	no	no	no	no	no	no	no	no	no	no	no	no
B73-chr1	173815281	C	T	Mo17-chr9:24614499	12.4694	2.21231	0.849315	62	11	62	11	73	C	T	Mo17-chr9	24614499	0.849315	C	0.000166311	259	1.65504	1.34157	0.552304	FALSE	0.0454545	0.992424	0.0416667	0.123461	0.0714286	0.606126	no	no	no	no	no	no	no	no	no	no	no	no	no	no	no	no	no	no	no
B73-chr1	174582429	C	T	Mo17-chr1:174518943	167.733	108.001	0.608315	834	537	834	537	1371	C	T	Mo17-chr1	174518943	0.608315	C	7.12288e-12	260	1.47047	1.56906	0.483781	FALSE	0	0	0.25	0	0	0	no	no	no	no	no	no	no	no	no	no	no	no	no	no	no	no	no	no	no
B73-chr1	177336203	G	C	Mo17-chr1:177181134	12.2683	0.201119	0.983871	61	1	61	1	62	G	C	Mo17-chr1	177181134	0.983871	G	2.93191e-12	261	1.19156	1.43407	0.453819	FALSE	0	0.957143	0	0.120833	0	0.872059	no	no	no	no	no	no	no	no	no	no	no	no	no	no	no	no	no	no	no
B73-chr1	178325815	G	C	Mo17-chr1:178330213	33.5869	11.0616	0.752251	167	55	167	55	222	G	C	Mo17-chr1	178330213	0.752252	G	2.07131e-09	262	1.65723	1.62169	0.505419	FALSE	0.0413861	0	0.0416667	0.153846	0	0.04	no	no	no	no	no	no	no	no	no	no	no	no	no	no	no	no	no	no	no
B73-chr1	178695402	C	T	Mo17-chr1:178666501	33.3858	12.6705	0.724891	166	63	166	63	229	C	T	Mo17-chr1	178666501	0.724891	C	6.80613e-07	264	1.77092	1.29872	0.576915	FALSE	0	0	0.0588235	0	0	0.0769231	no	no	no	no	no	no	no	no	no	no	no	no	no	no	no	no	no	no	no
B73-chr1	179716448	A	G	Mo17-chr1:179385918	21.7209	7.44141	0.744828	108	37	108	37	145	A	G	Mo17-chr1	179385918	0.744828	A	0.00043013	265	1.36038	1.50236	0.475202	FALSE	0	0	0	0	0.030303	0.0526316	no	no	no	no	no	no	no	no	no	no	no	no	no	no	no	no	no	no	no
B73-chr1	180861983	T	C	Mo17-chr1:180423952	105.185	39.8216	0.725381	523	198	523	198	721	T	C	Mo17-chr1	180423952	0.725381	T	5.6216e-31	266	1.82721	1.70069	0.517931	FALSE	0.165968	0.108824	0.186196	0.183334	0.291891	0	no	no	no	no	no	no	no	no	no	no	no	no	no	no	no	no	no	no	no
B73-chr1	180862075	C	T	Mo17-chr1:180424044	143.599	75.2186	0.65625	714	374	714	374	1088	C	T	Mo17-chr1	180424044	0.65625	C	1.52776e-21	267	1.84322	1.75094	0.512838	FALSE	0.0454545	0	0.0333333	0	0	0	no	no	no	no	no	no	no	no	no	no	no	no	no	no	no	no	no	no	no
B73-chr1	181649443	C	T	Mo17-chr1:97927873	45.654	21.1175	0.683735	227	105	227	105	332	C	T	Mo17-chr1	97927873	0.683735	C	1.17476e-06	268	1.85497	1.68528	0.523966	FALSE	0	0	0.0588235	0.501887	0	0.384615	no	no	no	no	no	no	no	no	no	no	no	no	no	no	no	no	no	no	no
B73-chr1	183817275	C	T	Mo17-chr1:183291652	91.107	57.7212	0.612162	453	287	453	287	740	C	T	Mo17-chr1	183291652	0.612162	C	4.47403e-05	269	1.57293	1.57215	0.500124	FALSE	0	0	0.055719	0.0769231	0	0	no	no	no	no	no	no	no	no	no	no	no	no	no	no	no	no	no	no	no
B73-chr1	184489396	C	T	Mo17-chr1:183778240	56.7156	32.1791	0.638009	282	160	282	160	442	C	T	Mo17-chr1	183778240	0.638009	C	0.000513316	270	1.74921	1.76699	0.497471	FALSE	0	0	0.0444664	0	0	0	no	no	no	no	no	no	no	no	no	no	no	no	no	no	no	no	no	no	no
B73-chr1	186663337	A	G	Mo17-chr1:186285019	87.6879	10.8604	0.889796	436	54	436	54	490	A	G	Mo17-chr1	186285019	0.889796	A	6.41927e-72	271	1.53473	1.43769	0.516324	FALSE	0.0465367	0	0.0690476	0	0.0588235	0	no	no	no	no	no	no	no	no	no	no	no	no	no	no	no	no	no	no	no
B73-chr1	186663448	G	A	Mo17-chr1:186285120	74.0118	11.866	0.861827	368	59	368	59	427	G	A	Mo17-chr1	186285120	0.861827	G	5.9375e-52	272	1.5518	1.41133	0.523703	FALSE	0	0	0.0833333	0.166667	0.0714286	0	no	no	no	no	no	no	no	no	no	no	no	no	no	no	no	no	no	no	no
B73-chr1	187625743	G	A	Mo17-chr1:187220559	9.4526	0.603357	0.94	47	3	47	3	50	G	A	Mo17-chr1	187220559	0.94	G	5.40262e-06	273	1.34449	1.10426	0.549051	FALSE	0.0568803	0.985714	0	0.2	0	0.886905	no	no	no	no	no	no	no	no	no	no	no	no	no	no	no	no	no	no	no
B73-chr1	187910905	C	T	Mo17-chr1:187530217	18.9052	0.603357	0.969072	94	3	94	3	97	C	T	Mo17-chr1	187530217	0.969072	C	1.70668e-19	278	1.60189	1.56782	0.505374	FALSE	0.057037	0.949767	0.0555556	0	0	0.331818	no	no	no	no	no	no	no	no	no	no	no	no	no	no	no	no	no	no	no
B73-chr1	187910980	C	T	Mo17-chr1:187530507	10.8604	0.804477	0.931034	54	4	54	4	58	C	T	Mo17-chr1	187530507	0.931034	C	4.52294e-07	279	1.60791	1.48451	0.519953	FALSE	0.0526316	0.958042	0.0488095	0.154762	0.0399386	0.643939	no	no	no	no	no	no	no	no	no	no	no	no	no	no	no	no	no	no	no
B73-chr1	187959998	C	G	Mo17-chr1:187699912	55.9111	16.894	0.767956	278	84	278	84	362	C	G	Mo17-chr1	187699912	0.767956	C	5.20056e-21	280	1.56376	1.40774	0.526253	FALSE	0.125	0	0.0536341	0.133333	0.0627143	0.25	no	no	no	no	no	no	no	no	no	no	no	no	no	no	no	no	no	no	no
B73-chr1	187960100	G	A	Mo17-chr1:187700014	58.1234	29.9668	0.659817	289	149	289	149	438	G	A	Mo17-chr1	187700014	0.659817	G	1.18037e-06	281	1.53334	1.41703	0.519712	FALSE	0	0	0.0333333	0.0611888	0.0666667	0	no	no	no	no	no	no	no	no	no	no	no	no	no	no	no	no	no	no	no
B73-chr1	188815080	A	G	Mo17-chr1:188309090	41.0283	16.2906	0.71579	204	81	204	81	285	A	G	Mo17-chr1	188309090	0.715789	A	1.40265e-08	282	0.835969	1.00467	0.454173	FALSE	0.047619	0.0446429	0	0.111111	0.0208333	0	no	no	no	no	no	no	no	no	no	no	no	no	no	no	no	no	no	no	no
B73-chr1	189149890	G	A	Mo17-chr1:188654595	11.2627	0.402238	0.965517	56	2	56	2	58	G	A	Mo17-chr1	188654595	0.965517	G	1.4577e-09	283	1.6379	1.55268	0.513355	FALSE	0.166804	0.89125	0.0588235	0.101923	0.0372305	0.669515	no	no	no	no	no	no	no	no	no	no	no	no	no	no	no	no	no	no	no
B73-chr1	189149977	C	G	Mo17-chr1:188654655	11.0616	0.402238	0.964912	55	2	55	2	57	C	G	Mo17-chr1	188654655	0.964912	C	2.84994e-09	284	1.63459	1.56542	0.510808	FALSE	0.660174	0.945006	0.0860556	0.0520117	0.221242	0.938026	no	no	no	no	no	no	no	no	no	no	no	no	no	no	no	no	no	no	no
B73-chr1	189729949	T	C	Mo17-chr1:188653905	9.65372	0.201119	0.979592	48	1	48	1	49	T	C	Mo17-chr1	188653905	0.979592	T	2.23477e-08	285	1.35213	1.36037	0.498481	FALSE	0	0	0.669841	0.166667	0	0	no	no	no	no	no	no	no	no	no	no	no	no	no	no	no	no	no	no	no
B73-chr1	192081267	A	G	Mo17-chr1:189813516	111.621	4.82686	0.958549	555	24	555	24	579	A	G	Mo17-chr1	189813516	0.958549	A	5.59674e-130	286	1.46016	1.1224	0.565393	FALSE	0.0294118	0	0.0588235	0.444711	0	0.0769231	no	no	no	no	no	no	no	no	no	no	no	no	no	no	no	no	no	no	no
B73-chr1	192081371	A	G	Mo17-chr1:189815185	107.196	19.3074	0.847376	533	96	533	96	629	A	G	Mo17-chr1	189815185	0.847377	A	2.6796e-71	287	1.40661	1.10845	0.559273	FALSE	0	0	0.0285714	0.047619	0.0508658	0	no	no	no	no	no	no	no	no	no	no	no	no	no	no	no	no	no	no	no
B73-chr1	192290767	G	A	Mo17-chr1:190081011	37.0059	15.8884	0.69962	184	79	184	79	263	G	A	Mo17-chr1	190081011	0.69962	G	6.44731e-06	288	0.408322	0.453238	0.473933	FALSE	0.0523809	0	0	0.0555556	0	0	no	no	no	no	no	no	no	no	no	no	no	no	no	no	no	no	no	no	no
B73-chr1	193148876	G	T	Mo17-chr1:190997995	66.5704	32.7824	0.670041	331	163	331	163	494	G	T	Mo17-chr1	190997995	0.67004	G	1.56893e-09	290	1.41998	1.06868	0.57058	FALSE	0.0227273	0.892857	0	0.616774	0	0.857143	no	no	no	no	no	no	no	no	no	no	no	no	no	no	no	no	no	no	no
B73-chr1	193150336	C	A	Mo17-chr1:190999711	8.447	0.804477	0.913043	42	4	42	4	46	C	A	Mo17-chr1	190999711	0.913043	C	0.000836768	291	1.51274	1.35431	0.527629	FALSE	0.0666667	0.904545	0.25	0	0	0.75	no	no	no	no	no	no	no	no	no	no	no	no	no	no	no	no	no	no	no
B73-chr1	193297229	C	A	Mo17-chr1:191119534	43.844	13.2739	0.767605	218	66	218	66	284	C	A	Mo17-chr1	191119534	0.767606	C	1.58373e-15	292	1.36228	1.36404	0.499677	FALSE	0.0689655	0	0	0	0.0345238	0.0454545	no	no	no	no	no	no	no	no	no	no	no	no	no	no	no	no	no	no	no
B73-chr1	194950453	T	C	Mo17-chr10:85361047	10.056	0.804477	0.925926	50	4	50	4	54	T	C	Mo17-chr10	85361047	0.925926	T	5.67729e-06	293	1.92187	1.38013	0.582033	FALSE	0.773742	0.960045	0.176678	0.27461	0.117894	0.24143	no	no	no	no	no	no	no	no	no	no	no	no	no	no	no	no	no	no	no
B73-chr1	195607822	T	G	Mo17-chr1:193408792	26.95	9.65372	0.736264	134	48	134	48	182	T	G	Mo17-chr1	193408792	0.736264	T	1.30829e-05	294	1.53315	1.48692	0.507654	FALSE	0	0	0.111111	0	0	0	no	no	no	no	no	no	no	no	no	no	no	no	no	no	no	no	no	no	no
B73-chr1	195610435	G	C	Mo17-chr1:193410240	12.4694	1.81007	0.87324	62	9	62	9	71	G	C	Mo17-chr1	193410240	0.873239	G	1.23838e-05	295	1.34078	1.54311	0.464921	FALSE	0	0.889186	0.0434783	0.689827	0.047619	0.846969	no	no	no	no	no	no	no	no	no	no	no	no	no	no	no	no	no	no	no
B73-chr1	195768319	C	T	Mo17-chr1:193581682	55.3078	2.21231	0.961538	275	11	275	11	286	C	T	Mo17-chr1	193581682	0.961538	C	2.78726e-63	296	1.15913	1.18118	0.495289	FALSE	0.0588235	0	0.148864	0	0.0454545	0.5	no	no	no	no	no	no	no	no	no	no	no	no	no	no	no	no	no	no	no
B73-chr1	195840261	G	A	Mo17-chr1:193595281	54.7044	28.1567	0.660194	272	140	272	140	412	G	A	Mo17-chr1	193595281	0.660194	G	4.32564e-06	297	1.96552	2.10008	0.483451	FALSE	0.0550725	0	0	0	0	0.0666667	no	no	no	no	no	no	no	no	no	no	no	no	no	no	no	no	no	no	no
B73-chr1	196322973	C	T	Mo17-chr1:194745298	22.9276	5.43022	0.808511	114	27	114	27	141	C	T	Mo17-chr1	194745298	0.808511	C	6.69831e-09	298	1.91548	1.54165	0.554066	FALSE	0.0611112	0	0	0	0.105263	0	no	no	no	no	no	no	no	no	no	no	no	no	no	no	no	no	no	no	no
B73-chr1	196328410	A	C	Mo17-chr1:194749759	28.76	11.4638	0.715	143	57	143	57	200	A	C	Mo17-chr1	194749759	0.715	A	0.000111069	299	1.56269	1.36953	0.532938	FALSE	0	0	0	0	0.116883	0.125	no	no	no	no	no	no	no	no	no	no	no	no	no	no	no	no	no	no	no
B73-chr1	197000002	C	T	Mo17-chr1:195387368	24.1343	6.63693	0.784314	120	33	120	33	153	C	T	Mo17-chr1	195387368	0.784314	C	9.67803e-08	300	1.71	1.68468	0.503729	FALSE	0.0465367	0	0.0539772	0.125	0	0	no	no	no	no	no	no	no	no	no	no	no	no	no	no	no	no	no	no	no
B73-chr1	197000081	G	A	Mo17-chr1:195400083	18.3018	3.41903	0.842592	91	17	91	17	108	G	A	Mo17-chr1	195400083	0.842593	G	2.08861e-08	301	1.67463	1.41884	0.541343	FALSE	0	0	0	0.135294	0.0446429	0	no	no	no	no	no	no	no	no	no	no	no	no	no	no	no	no	no	no	no
B73-chr1	197385034	T	G	Mo17-chr1:195748898	41.4305	15.2851	0.730496	206	76	206	76	282	T	G	Mo17-chr1	195748898	0.730496	T	3.00385e-10	302	1.61883	1.84779	0.466977	FALSE	0.0512078	0	0.047619	0.0769231	0.0505747	0	no	no	no	no	no	no	no	no	no	no	no	no	no	no	no	no	no	no	no
B73-chr1	197385133	C	T	Mo17-chr1:195748961	34.1903	15.8884	0.682731	170	79	170	79	249	C	T	Mo17-chr1	195748961	0.682731	C	0.000759741	303	1.65184	1.84142	0.472865	FALSE	0	0	0.0416667	0	0.0416667	0	no	no	no	no	no	no	no	no	no	no	no	no	no	no	no	no	no	no	no
B73-chr1	197490524	C	T	Mo17-chr1:195784256	62.5481	36.6037	0.630832	311	182	311	182	493	C	T	Mo17-chr1	195784256	0.630832	C	0.000418706	304	1.91788	1.72101	0.52705	FALSE	0.0820682	0.0434319	0.027027	0.0357143	0	0	no	no	no	no	no	no	no	no	no	no	no	no	no	no	no	no	no	no	no
B73-chr1	197929417	C	G	Mo17-chr1:196226208	12.2683	2.21231	0.847223	61	11	61	11	72	C	G	Mo17-chr1	196226208	0.847222	C	0.000285953	305	1.42645	1.39286	0.505958	FALSE	0	0	0	0.0767046	0.037037	0	no	no	no	no	no	no	no	no	no	no	no	no	no	no	no	no	no	no	no
B73-chr1	198911259	A	G	Mo17-chr1:197194130	21.3186	5.02798	0.80916	106	25	106	25	131	A	G	Mo17-chr1	197194130	0.80916	A	4.87821e-08	306	1.69416	1.15715	0.594169	FALSE	0	0	0.121429	0	0.0666666	0	no	no	no	no	no	no	no	no	no	no	no	no	no	no	no	no	no	no	no
B73-chr1	199040612	C	A	Mo17-chr1:197358762	34.9947	13.0727	0.728034	174	65	174	65	239	C	A	Mo17-chr1	197358762	0.728033	C	1.08333e-07	307	1.74258	1.95428	0.471367	FALSE	0.0654761	0.0833333	0.111111	0.0909091	0.0322581	0	no	no	no	no	no	no	no	no	no	no	no	no	no	no	no	no	no	no	no
B73-chr1	199040726	G	A	Mo17-chr1:197358875	30.9723	8.84924	0.777778	154	44	154	44	198	G	A	Mo17-chr1	197358875	0.777778	G	1.1811e-10	308	1.81876	1.97658	0.479209	FALSE	0.0833333	0.142857	0	0.0666667	0.0511905	0	no	no	no	no	no	no	no	no	no	no	no	no	no	no	no	no	no	no	no
B73-chr1	199043270	C	T	Mo17-chr1:197361343	56.3134	7.03917	0.888889	280	35	280	35	315	C	T	Mo17-chr1	197361343	0.888889	C	2.32219e-44	309	2.27931	2.22463	0.50607	FALSE	0	0	0.0416667	0.25	0.0833333	0.166667	no	no	no	no	no	no	no	no	no	no	no	no	no	no	no	no	no	no	no
B73-chr1	199043358	G	A	Mo17-chr1:197361351	64.7604	6.03357	0.914773	322	30	322	30	352	G	A	Mo17-chr1	197361351	0.914773	G	3.60983e-59	310	2.24091	2.22355	0.501944	FALSE	0.0435194	0	0	0.25	0	0.166667	no	no	no	no	no	no	no	no	no	no	no	no	no	no	no	no	no	no	no
B73-chr1	199388357	T	C	Mo17-chr1:197706139	14.4806	1.81007	0.888889	72	9	72	9	81	T	C	Mo17-chr1	197706139	0.888889	T	3.80061e-08	311	1.29971	1.28716	0.502426	FALSE	0	0.281661	0.0444664	0.125661	0.0434783	0.154412	no	no	no	no	no	no	no	no	no	no	no	no	no	no	no	no	no	no	no
B73-chr1	199660033	G	C	Mo17-chr1:197917765	21.7209	2.81567	0.885246	108	14	108	14	122	G	C	Mo17-chr1	197917765	0.885246	G	2.77685e-14	312	1.42158	1.43643	0.497402	FALSE	0.0606617	0	0.0769231	0	0	0	no	no	no	no	no	no	no	no	no	no	no	no	no	no	no	no	no	no	no
B73-chr1	199723620	C	T	Mo17-chr1:197925759	72.4029	36.2014	0.666667	360	180	360	180	540	C	T	Mo17-chr1	197925759	0.666667	C	2.67247e-10	313	1.45003	1.49112	0.493014	FALSE	0.0833333	0	0.0714286	0.0977443	0	0	no	no	no	no	no	no	no	no	no	no	no	no	no	no	no	no	no	no	no
B73-chr1	199859123	C	T	Mo17-chr1:198097135	8.04477	0.603357	0.930233	40	3	40	3	43	C	T	Mo17-chr1	198097135	0.930233	C	0.000479324	314	1.48645	1.22652	0.547906	FALSE	0.191073	0.904403	0	0.0434783	0.166667	0.731991	no	no	no	no	no	no	no	no	no	no	no	no	no	no	no	no	no	no	no
B73-chr1	201548066	G	A	Mo17-chr1:199879588	29.1623	1.0056	0.966667	145	5	145	5	150	G	A	Mo17-chr1	199879588	0.966667	G	3.19364e-32	315	1.38341	1.14437	0.547282	FALSE	0	0.686508	0.0408334	0.294097	0	0.777778	no	no	no	no	no	no	no	no	no	no	no	no	no	no	no	no	no	no	no
B73-chr1	201611974	G	A	Mo17-chr1:199930044	43.0395	21.922	0.662539	214	109	214	109	323	G	A	Mo17-chr1	199930044	0.662539	G	0.000561058	316	1.41281	1.47306	0.48956	FALSE	0.0238095	0.1	0.0344828	0	0.0769231	0.0769231	no	no	no	no	no	no	no	no	no	no	no	no	no	no	no	no	no	no	no
B73-chr1	201696779	C	T	Mo17-chr1:199981630	10.4582	0.201119	0.981132	52	1	52	1	53	C	T	Mo17-chr1	199981630	0.981132	C	1.43581e-09	317	1.62706	1.66361	0.494447	FALSE	0.0357143	0.898333	0.0842391	0.0805556	0	0.596388	no	no	no	no	no	no	no	no	no	no	no	no	no	no	no	no	no	no	no
B73-chr1	201697140	A	C	Mo17-chr1:199981971	14.2795	0.603357	0.95946	71	3	71	3	74	A	C	Mo17-chr1	199981971	0.959459	A	7.97199e-13	318	1.5346	1.55557	0.496608	FALSE	0	0.836597	0.0625	0.0625	0	0.774311	no	no	no	no	no	no	no	no	no	no	no	no	no	no	no	no	no	no	no
B73-chr1	201697287	C	T	Mo17-chr1:199982118	8.84924	0.804477	0.916667	44	4	44	4	48	C	T	Mo17-chr1	199982118	0.916667	C	0.000242446	319	1.40609	1.44006	0.494032	FALSE	0	0	0	0	0	0.796104	no	no	no	no	no	no	no	no	no	no	no	no	no	no	no	no	no	no	no
B73-chr1	202321835	G	A	Mo17-chr1:200642918	9.25148	0.201119	0.978723	46	1	46	1	47	G	A	Mo17-chr1	200642918	0.978723	G	8.79736e-08	320	1.51812	1.43442	0.514174	FALSE	0.05	0.938889	0.0605794	0.0972221	0	0.778788	no	no	no	no	no	no	no	no	no	no	no	no	no	no	no	no	no	no	no
B73-chr1	202683592	G	A	Mo17-chr1:200891403	151.242	109.811	0.579354	752	546	752	546	1298	G	A	Mo17-chr1	200891403	0.579353	G	0.00028229	321	1.16245	1.34861	0.462932	FALSE	0.0302028	0	0.0370879	0.0698413	0.0332594	0.0625	no	no	no	no	no	no	no	no	no	no	no	no	no	no	no	no	no	no	no
B73-chr1	203842929	A	G	Mo17-chr1:202102755	42.0339	13.2739	0.759999	209	66	209	66	275	A	G	Mo17-chr1	202102755	0.76	A	8.0973e-14	322	1.71376	1.78402	0.489957	FALSE	0	0.142628	0	0.0769231	0	0.0769231	no	no	no	no	no	no	no	no	no	no	no	no	no	no	no	no	no	no	no
B73-chr1	205013611	A	G	Mo17-chr1:203122110	40.4249	15.2851	0.725631	201	76	201	76	277	A	G	Mo17-chr1	203122110	0.725632	A	2.11087e-09	323	2.17117	2.31125	0.484374	FALSE	0	0	0.0357143	0.0714286	0.0366667	0	no	no	no	no	no	no	no	no	no	no	no	no	no	no	no	no	no	no	no
B73-chr1	205014024	A	C	Mo17-chr1:203122585	54.7044	29.5645	0.649165	272	147	272	147	419	A	C	Mo17-chr1	203122585	0.649165	A	6.79666e-05	324	2.15323	2.16579	0.498546	FALSE	0.0506137	0	0.0414583	0	0.0357143	0	no	no	no	no	no	no	no	no	no	no	no	no	no	no	no	no	no	no	no
B73-chr1	205016951	G	A	Mo17-chr1:203167237	13.0727	0.804477	0.942029	65	4	65	4	69	G	A	Mo17-chr1	203167237	0.942029	G	3.9475e-10	325	1.3533	1.39162	0.493019	FALSE	0.0995672	0.937977	0.0704546	0	0	0	no	no	no	no	no	no	no	no	no	no	no	no	no	no	no	no	no	no	no
B73-chr1	205097900	A	G	Mo17-chr1:203268007	15.4862	2.41343	0.865169	77	12	77	12	89	A	G	Mo17-chr1	203268007	0.865169	A	1.52531e-07	327	1.2782	1.34928	0.486473	FALSE	0.0918299	0	0.0497685	0.0666667	0	0.0666667	no	no	no	no	no	no	no	no	no	no	no	no	no	no	no	no	no	no	no
B73-chr1	206653580	G	A	Mo17-chr1:204610197	45.8552	11.0616	0.805653	228	55	228	55	283	G	A	Mo17-chr1	204610197	0.805654	G	9.92259e-22	328	1.67296	1.55835	0.517734	FALSE	0.05	0	0.0555556	0	0.0434783	0.111111	no	no	no	no	no	no	no	no	no	no	no	no	no	no	no	no	no	no	no
B73-chr1	206653668	T	A	Mo17-chr1:204610304	37.6093	12.8716	0.74502	187	64	187	64	251	T	A	Mo17-chr1	204610304	0.74502	T	3.08214e-10	329	1.63336	1.49309	0.522434	FALSE	0.0484914	0	0.0769231	0	0.0833333	0	no	no	no	no	no	no	no	no	no	no	no	no	no	no	no	no	no	no	no
B73-chr1	206910495	T	C	Mo17-chr1:204946802	9.85484	0.603357	0.942308	49	3	49	3	52	T	C	Mo17-chr1	204946802	0.942308	T	1.4835e-06	330	1.92172	1.48873	0.56348	FALSE	0.0153846	0.851288	0.0645833	0	0.0588235	0.750675	no	no	no	no	no	no	no	no	no	no	no	no	no	no	no	no	no	no	no
B73-chr1	206910571	G	A	Mo17-chr1:204946879	8.64812	0.804477	0.914894	43	4	43	4	47	G	A	Mo17-chr1	204946879	0.914894	G	0.000450805	331	1.9037	1.48861	0.56118	FALSE	0.0206383	0.90846	0.0769231	0.111111	0.0190374	0.649802	no	no	no	no	no	no	no	no	no	no	no	no	no	no	no	no	no	no	no
B73-chr1	208914151	T	C	Mo17-chr1:207007082	23.9332	7.44141	0.762821	119	37	119	37	156	T	C	Mo17-chr1	207007082	0.762821	T	4.00832e-06	337	1.47197	1.6957	0.464684	FALSE	0.0441271	0	0.0462963	0.0625	0.0434783	0	no	no	no	no	no	no	no	no	no	no	no	no	no	no	no	no	no	no	no
B73-chr1	208914250	A	G	Mo17-chr1:207007176	23.7321	6.83805	0.776316	118	34	118	34	152	A	G	Mo17-chr1	207007176	0.776316	A	5.65407e-07	338	1.50725	1.69299	0.470981	FALSE	0	0	0.0588235	0	0.0294118	0.111111	no	no	no	no	no	no	no	no	no	no	no	no	no	no	no	no	no	no	no
B73-chr1	209101339	T	C	Mo17-chr1:207130705	16.6929	2.01119	0.892473	83	10	83	10	93	T	C	Mo17-chr1	207130705	0.892473	T	2.75525e-10	339	1.46566	1.50831	0.49283	FALSE	0	0.323611	0.125	0.235414	0	0.210516	no	no	no	no	no	no	no	no	no	no	no	no	no	no	no	no	no	no	no
B73-chr1	209101422	C	G	Mo17-chr1:231557263	16.894	0.603357	0.965517	84	3	84	3	87	C	G	Mo17-chr1	231557263	0.965517	C	1.38586e-16	340	1.49003	1.14351	0.56579	FALSE	0.0666667	0.909091	0.198082	0	0.0562678	0	no	no	no	no	no	no	no	no	no	no	no	no	no	no	no	no	no	no	no
B73-chr1	211676639	C	T	Mo17-chr1:209355230	126.303	27.3522	0.82199	628	136	628	136	764	C	T	Mo17-chr1	209355230	0.82199	C	1.22874e-73	343	1.42851	1.45892	0.494734	FALSE	0	0.142857	0.0357143	0.147863	0.0389805	0	no	no	no	no	no	no	no	no	no	no	no	no	no	no	no	no	no	no	no
B73-chr1	211678230	A	T	Mo17-chr1:209356535	14.4806	3.41903	0.808989	72	17	72	17	89	A	T	Mo17-chr1	209356535	0.808989	A	0.000654074	344	1.44952	1.59974	0.475367	FALSE	0	0.0625	0.0714286	0	0.0909091	0	no	no	no	no	no	no	no	no	no	no	no	no	no	no	no	no	no	no	no
B73-chr1	211942519	A	G	Mo17-chr1:209670528	14.6817	0.402238	0.973333	73	2	73	2	75	A	G	Mo17-chr1	209670528	0.973333	A	1.52613e-14	345	1.4622	1.46555	0.499427	FALSE	0.133929	0.817461	0.253332	0.310714	0.142729	0.7	no	no	no	no	no	no	no	no	no	no	no	no	no	no	no	no	no	no	no
B73-chr1	211945524	T	C	Mo17-chr1:209674615	15.8884	0.402238	0.975309	79	2	79	2	81	T	C	Mo17-chr1	209674615	0.975309	T	2.60259e-16	346	1.56688	1.28683	0.549068	FALSE	0	0.923478	0.0497685	0.0666667	0	0	no	no	no	no	no	no	no	no	no	no	no	no	no	no	no	no	no	no	no
B73-chr1	211952724	G	T	Mo17-chr1:209689195	73.2074	24.1343	0.752066	364	120	364	120	484	G	T	Mo17-chr1	209689195	0.752066	G	1.95244e-25	347	1.60785	1.61375	0.499083	FALSE	0.0208333	0.04	0.0619824	0.0434783	0	0.0357143	no	no	no	no	no	no	no	no	no	no	no	no	no	no	no	no	no	no	no
B73-chr1	211952811	T	C	Mo17-chr1:209689286	64.5592	25.9444	0.713333	321	129	321	129	450	T	C	Mo17-chr1	209689286	0.713333	T	1.59886e-15	348	1.5886	1.61087	0.49652	FALSE	0.054054	0	0.0410397	0.0384615	0	0	no	no	no	no	no	no	no	no	no	no	no	no	no	no	no	no	no	no	no
B73-chr1	212183898	C	T	Mo17-chr1:209895463	32.5813	8.447	0.794118	162	42	162	42	204	C	T	Mo17-chr1	209895463	0.794118	C	4.94776e-13	349	1.18686	1.41463	0.456222	FALSE	0	0.0714286	0.027027	0	0.0384615	0.11859	no	no	no	no	no	no	no	no	no	no	no	no	no	no	no	no	no	no	no
B73-chr1	213043135	C	T	Mo17-chr1:210975096	85.0734	54.9055	0.607759	423	273	423	273	696	C	T	Mo17-chr1	210975096	0.607759	C	0.000774715	351	1.51116	1.61235	0.483802	FALSE	0	0.0513158	0.0378205	0	0.0384615	0	no	no	no	no	no	no	no	no	no	no	no	no	no	no	no	no	no	no	no
B73-chr1	213043246	G	T	Mo17-chr1:210975221	93.7215	52.8943	0.639232	466	263	466	263	729	G	T	Mo17-chr1	210975221	0.639232	G	1.51237e-09	352	1.50569	1.63274	0.479759	FALSE	0.0384615	0	0.0357143	0.105556	0.03125	0	no	no	no	no	no	no	no	no	no	no	no	no	no	no	no	no	no	no	no
B73-chr1	213207620	A	C	Mo17-chr1:211139387	57.319	31.9779	0.641892	285	159	285	159	444	A	C	Mo17-chr1	211139387	0.641892	A	0.000164415	353	1.56828	1.11906	0.583581	FALSE	0	0	0.0625	0.142857	0.04	0	no	no	no	no	no	no	no	no	no	no	no	no	no	no	no	no	no	no	no
B73-chr1	213746219	G	A	Mo17-chr1:211738849	12.0671	1.60895	0.882353	60	8	60	8	68	G	A	Mo17-chr1	211738849	0.882353	G	9.46277e-06	356	1.78443	1.41016	0.558579	FALSE	0	0	0.0454545	0	0.0435606	0	no	no	no	no	no	no	no	no	no	no	no	no	no	no	no	no	no	no	no
B73-chr1	214339893	G	A	Mo17-chr1:212465686	10.8604	0.804477	0.931034	54	4	54	4	58	G	A	Mo17-chr1	212465686	0.931034	G	4.52294e-07	357	1.25566	1.20717	0.509844	FALSE	0.0833333	1	0.0470085	0.0588235	0	0.854167	no	no	no	no	no	no	no	no	no	no	no	no	no	no	no	no	no	no	no
B73-chr1	214339976	T	C	Mo17-chr1:212465769	9.85484	0.603357	0.942308	49	3	49	3	52	T	C	Mo17-chr1	212465769	0.942308	T	1.4835e-06	358	1.26881	1.22848	0.508074	FALSE	0.0588235	0.849213	0.03125	0.166667	0.0666667	0.596825	no	no	no	no	no	no	no	no	no	no	no	no	no	no	no	no	no	no	no
B73-chr1	214458888	G	A	Mo17-chr1:212613694	61.1402	32.9835	0.649573	304	164	304	164	468	G	A	Mo17-chr1	212613694	0.649573	G	6.04637e-06	359	1.46089	1.73463	0.457169	FALSE	0	0	0.0583334	0	0	0	no	no	no	no	no	no	no	no	no	no	no	no	no	no	no	no	no	no	no
B73-chr1	214807671	A	G	Mo17-chr1:212856771	78.8387	27.5533	0.741021	392	137	392	137	529	A	G	Mo17-chr1	212856771	0.741021	A	1.96715e-25	360	1.35832	1.60749	0.457994	FALSE	0.0333333	0	0.0555556	0	0.0769231	0.0588235	no	no	no	no	no	no	no	no	no	no	no	no	no	no	no	no	no	no	no
B73-chr1	214807755	C	T	Mo17-chr1:212856801	93.3193	33.1847	0.737679	464	165	464	165	629	C	T	Mo17-chr1	212856801	0.737679	C	5.36641e-30	361	1.38558	1.62016	0.460977	FALSE	0.0384615	0.0416667	0.04	0	0	0.0588235	no	no	no	no	no	no	no	no	no	no	no	no	no	no	no	no	no	no	no
B73-chr1	215467917	T	A	Mo17-chr1:213642670	43.4417	20.7153	0.677116	216	103	216	103	319	T	A	Mo17-chr1	213642670	0.677116	T	2.1808e-05	362	1.51474	1.53096	0.497337	FALSE	0.0322581	0	0.0369078	0	0.0416667	0.142857	no	no	no	no	no	no	no	no	no	no	no	no	no	no	no	no	no	no	no
B73-chr1	215547562	C	T	Mo17-chr1:213705396	18.3018	5.63134	0.764705	91	28	91	28	119	C	T	Mo17-chr1	213705396	0.764706	C	0.000797309	366	1.49439	1.44519	0.508368	FALSE	0.143939	0.777778	0.125	0.442857	0.116239	0.625	no	no	no	no	no	no	no	no	no	no	no	no	no	no	no	no	no	no	no
B73-chr1	216355300	G	C	Mo17-chr1:214414916	30.9723	6.43581	0.827957	154	32	154	32	186	G	C	Mo17-chr1	214414916	0.827957	G	2.1045e-15	367	2.00585	1.83634	0.52206	FALSE	0	0.85119	0	0.38436	0	0.754762	no	no	no	no	no	no	no	no	no	no	no	no	no	no	no	no	no	no	no
B73-chr1	216360290	C	G	Mo17-chr1:214418470	52.291	28.5589	0.646766	260	142	260	142	402	C	G	Mo17-chr1	214418470	0.646766	C	0.000371768	368	1.32422	1.76151	0.429143	FALSE	0.0769231	0	0.0769231	0	0	0	no	no	no	no	no	no	no	no	no	no	no	no	no	no	no	no	no	no	no
B73-chr1	217418851	C	T	Mo17-chr1:215474841	11.4638	1.0056	0.919355	57	5	57	5	62	C	T	Mo17-chr1	215474841	0.919355	C	4.48023e-07	369	1.31103	1.35445	0.491855	FALSE	0.0931676	0	0	0.1	0.0434783	0	no	no	no	no	no	no	no	no	no	no	no	no	no	no	no	no	no	no	no
B73-chr1	217942917	A	G	Mo17-chr1:215884311	24.5365	8.64812	0.739394	122	43	122	43	165	A	G	Mo17-chr1	215884311	0.739394	A	8.72861e-05	370	2.23133	2.07625	0.518	FALSE	0.0526316	0	0	0	0	0	no	no	no	no	no	no	no	no	no	no	no	no	no	no	no	no	no	no	no
B73-chr1	217943015	G	T	Mo17-chr1:215884409	64.7604	15.2851	0.809045	322	76	322	76	398	G	T	Mo17-chr1	215884409	0.809045	G	4.86313e-33	371	2.24654	2.0264	0.52576	FALSE	0.0345238	0	0	0	0.0344828	0	no	no	no	no	no	no	no	no	no	no	no	no	no	no	no	no	no	no	no
B73-chr1	217943176	A	G	Mo17-chr1:215884582	54.7044	24.1343	0.693877	272	120	272	120	392	A	G	Mo17-chr1	215884582	0.693878	A	5.90848e-10	372	2.2132	1.94107	0.532753	FALSE	0	0.0769231	0	0	0.0263158	0	no	no	no	no	no	no	no	no	no	no	no	no	no	no	no	no	no	no	no
B73-chr1	218052383	G	T	Mo17-chr1:216011441	37.4082	16.894	0.688889	186	84	186	84	270	G	T	Mo17-chr1	216011441	0.688889	G	4.29973e-05	373	1.81469	1.58482	0.533809	FALSE	0.0909091	0	0.1	0.170635	0.1	0	no	no	no	no	no	no	no	no	no	no	no	no	no	no	no	no	no	no	no
B73-chr1	219212727	A	C	Mo17-chr1:217389681	16.4918	4.2235	0.796117	82	21	82	21	103	A	C	Mo17-chr1	217389681	0.796117	A	0.000134648	374	1.70607	1.68103	0.503698	FALSE	0	0	0.027027	0	0.0322581	0	no	no	no	no	no	no	no	no	no	no	no	no	no	no	no	no	no	no	no
B73-chr1	220562614	T	G	Mo17-chr1:218800325	23.7321	6.43581	0.786667	118	32	118	32	150	T	G	Mo17-chr1	218800325	0.786667	T	1.02455e-07	375	0.56787	0.677485	0.45599	FALSE	0	0.099081	0.0909091	0.246304	0.0833333	0.53753	no	no	no	no	no	no	no	no	no	no	no	no	no	no	no	no	no	no	no
B73-chr1	222533027	G	A	Mo17-chr1:221051837	15.2851	2.21231	0.873564	76	11	76	11	87	G	A	Mo17-chr1	221051837	0.873563	G	6.88221e-08	376	1.94657	1.8139	0.517641	FALSE	0.0714286	0.0555556	0	0	0	0	no	no	no	no	no	no	no	no	no	no	no	no	no	no	no	no	no	no	no
B73-chr1	223960252	A	G	Mo17-chr1:222377298	509.033	121.476	0.807337	2531	604	2531	604	3135	A	G	Mo17-chr1	222377298	0.807337	A	1.11595e-283	377	1.47969	1.36588	0.519997	FALSE	0.027027	0.0625	0.0416667	0.2	0.0263158	0	no	no	no	no	no	no	no	no	no	no	no	no	no	no	no	no	no	no	no
B73-chr1	227589482	T	C	Mo17-chr1:225768298	19.7097	0.402238	0.98	98	2	98	2	100	T	C	Mo17-chr1	225768298	0.98	T	6.20367e-22	379	1.19333	1.20999	0.496533	FALSE	0.0839161	0.947949	0	0.154762	0.0769231	0.760173	no	no	no	no	no	no	no	no	no	no	no	no	no	no	no	no	no	no	no
B73-chr1	227793732	T	C	Mo17-chr3:9745465	31.5757	1.0056	0.969136	157	5	157	5	162	T	C	Mo17-chr3	9745465	0.969136	T	9.90716e-36	380	1.22095	1.45664	0.455988	FALSE	0.0349097	0.867374	0.0227273	0.0434783	0.0250627	0.532051	no	no	no	no	no	no	no	no	no	no	no	no	no	no	no	no	no	no	no
B73-chr1	227793820	C	T	Mo17-chr3:9745527	26.1455	0.201119	0.992366	130	1	130	1	131	C	T	Mo17-chr3	9745527	0.992366	C	4.84175e-33	381	1.21892	1.44737	0.45716	FALSE	0.111111	0.947046	0.239924	0.816484	0.198725	1	no	no	no	no	no	no	no	no	no	no	no	no	no	no	no	no	no	no	no
B73-chr1	228329204	C	T	Mo17-chr1:226544889	14.6817	3.41903	0.811111	73	17	73	17	90	C	T	Mo17-chr1	226544889	0.811111	C	0.000398914	382	1.86933	1.53655	0.548855	FALSE	0.0494117	0	0.04	0	0	0	no	no	no	no	no	no	no	no	no	no	no	no	no	no	no	no	no	no	no
B73-chr1	228618457	G	C	Mo17-chr1:226783976	10.4582	1.40783	0.881356	52	7	52	7	59	G	C	Mo17-chr1	226783976	0.881356	G	0.000231762	383	1.42909	1.53581	0.482003	FALSE	0	0.0769231	0.0555556	0.111111	0.05	0	no	no	no	no	no	no	no	no	no	no	no	no	no	no	no	no	no	no	no
B73-chr1	228618566	T	G	Mo17-chr1:226784078	14.8828	1.0056	0.936709	74	5	74	5	79	T	G	Mo17-chr1	226784078	0.936709	T	9.84509e-12	384	1.41989	1.52131	0.482757	FALSE	0	0	0.05	0	0	0	no	no	no	no	no	no	no	no	no	no	no	no	no	no	no	no	no	no	no
B73-chr1	229272887	G	A	Mo17-chr1:227355643	27.5533	11.2627	0.709844	137	56	137	56	193	G	A	Mo17-chr1	227355643	0.709845	G	0.000574595	385	1.54856	1.76427	0.467443	FALSE	0.0541667	0.047619	0	0	0	0.047619	no	no	no	no	no	no	no	no	no	no	no	no	no	no	no	no	no	no	no
B73-chr1	229298647	T	A	Mo17-chr1:227476908	94.9282	46.2574	0.672365	472	230	472	230	702	T	A	Mo17-chr1	227476908	0.672365	T	6.24311e-16	386	1.71098	1.87088	0.47768	FALSE	0	1	0	0	0	0	no	no	no	no	no	no	no	no	no	no	no	no	no	no	no	no	no	no	no
B73-chr1	229298734	C	T	Mo17-chr1:227476966	85.0734	38.4138	0.688925	423	191	423	191	614	C	T	Mo17-chr1	227476966	0.688925	C	6.47847e-17	387	1.73061	1.87141	0.480456	FALSE	0.0666667	0	0.0909091	0.166667	0	0	no	no	no	no	no	no	no	no	no	no	no	no	no	no	no	no	no	no	no
B73-chr1	229773820	C	T	Mo17-chr1:227978848	17.8996	4.82686	0.787611	89	24	89	24	113	C	T	Mo17-chr1	227978848	0.787611	C	7.1616e-05	388	1.52573	1.57079	0.492724	FALSE	0	0	0.0906746	0.272122	0	0.279609	no	no	no	no	no	no	no	no	no	no	no	no	no	no	no	no	no	no	no
B73-chr1	230341063	G	A	Mo17-chr1:228470889	12.8716	2.41343	0.842105	64	12	64	12	76	G	A	Mo17-chr1	228470889	0.842105	G	0.000187054	389	2.01178	1.79459	0.52853	FALSE	0	0	0.25	0	0	0	no	no	no	no	no	no	no	no	no	no	no	no	no	no	no	no	no	no	no
B73-chr1	231739492	A	T	Mo17-chr1:229647318	72.604	1.60895	0.97832	361	8	361	8	369	A	T	Mo17-chr1	229647318	0.97832	A	3.39015e-92	390	1.20689	1.68805	0.416896	FALSE	0.0769231	0.0477272	0	0	0.0470085	0	no	no	no	no	no	no	no	no	no	no	no	no	no	no	no	no	no	no	no
B73-chr1	231780637	G	A	Mo17-chr1:229799352	25.5421	3.82126	0.869863	127	19	127	19	146	G	A	Mo17-chr1	229799352	0.869863	G	6.0391e-16	392	1.06056	1.4306	0.42573	FALSE	0	0.486742	0	0.309259	0	0	no	no	no	no	no	no	no	no	no	no	no	no	no	no	no	no	no	no	no
B73-chr1	231811778	A	C	Mo17-chr1:229914439	11.866	0.201119	0.983333	59	1	59	1	60	A	C	Mo17-chr1	229914439	0.983333	A	1.16335e-11	393	1.30598	1.27695	0.50562	FALSE	0	0	0	0	0	0	no	no	no	no	no	no	no	no	no	no	no	no	no	no	no	no	no	no	no
B73-chr1	231813839	T	C	Mo17-chr1:229917675	41.2294	17.0951	0.706897	205	85	205	85	290	T	C	Mo17-chr1	229917675	0.706897	T	9.65325e-08	394	1.74373	1.62367	0.517827	FALSE	0.0416667	0	0.0434783	0	0	0	no	no	no	no	no	no	no	no	no	no	no	no	no	no	no	no	no	no	no
B73-chr1	231813983	C	T	Mo17-chr1:229917824	48.4697	24.9388	0.660274	241	124	241	124	365	C	T	Mo17-chr1	229917824	0.660274	C	7.11138e-05	395	1.77823	1.67978	0.514236	FALSE	0	0.125	0	0	0.0344828	0	no	no	no	no	no	no	no	no	no	no	no	no	no	no	no	no	no	no	no
B73-chr1	232290184	G	C	Mo17-chr1:230401757	32.9835	11.866	0.735426	164	59	164	59	223	G	C	Mo17-chr1	230401757	0.735426	G	1.14236e-07	396	1.91256	2.24318	0.46022	FALSE	0	0	0	0	0	0	no	no	no	no	no	no	no	no	no	no	no	no	no	no	no	no	no	no	no
B73-chr1	232449774	T	A	Mo17-chr1:230663862	16.4918	2.21231	0.881721	82	11	82	11	93	T	A	Mo17-chr1	230663862	0.88172	T	2.21886e-09	397	1.49811	1.41762	0.513804	FALSE	0	0.409527	0	0	0	0	no	no	no	no	no	no	no	no	no	no	no	no	no	no	no	no	no	no	no
B73-chr1	233828492	A	G	Mo17-chr1:232038951	22.9276	8.24588	0.735484	114	41	114	41	155	A	G	Mo17-chr1	232038951	0.735484	A	0.000571519	398	1.54098	1.38628	0.526423	FALSE	0.0416667	0.0769231	0	0.125	0.047619	0	no	no	no	no	no	no	no	no	no	no	no	no	no	no	no	no	no	no	no
B73-chr1	233843238	G	A	Mo17-chr1:232070233	11.4638	0.603357	0.95	57	3	57	3	60	G	A	Mo17-chr1	232070233	0.95	G	8.11369e-09	399	1.39686	1.33299	0.511697	FALSE	0.036445	0.870874	0.0409357	0.206909	0	0.668783	no	no	no	no	no	no	no	no	no	no	no	no	no	no	no	no	no	no	no
B73-chr1	234635077	C	T	Mo17-chr1:162954010	17.0951	1.0056	0.944444	85	5	85	5	90	C	T	Mo17-chr1	162954010	0.944444	C	8.42639e-15	400	1.5376	1.07473	0.588593	FALSE	0.0740741	0.907551	0.0515664	0.0625	0	0.380952	no	no	no	no	no	no	no	no	no	no	no	no	no	no	no	no	no	no	no
B73-chr1	234835184	C	T	Mo17-chr1:232987208	20.9164	0.804477	0.962963	104	4	104	4	108	C	T	Mo17-chr1	232987208	0.962963	C	3.05981e-21	401	1.58012	1.1796	0.572564	FALSE	0.0359387	0.93602	0.0409699	0	0.0384615	0.552381	no	no	no	no	no	no	no	no	no	no	no	no	no	no	no	no	no	no	no
B73-chr1	235020094	C	G	Mo17-chr1:233206617	14.0783	0.603357	0.958904	70	3	70	3	73	C	G	Mo17-chr1	233206617	0.958904	C	1.54688e-12	402	1.31748	1.35684	0.492642	FALSE	0	0.979592	0.1	0.333333	0	0.5	no	no	no	no	no	no	no	no	no	no	no	no	no	no	no	no	no	no	no
B73-chr1	235843797	G	C	Mo17-chr1:233995998	26.7488	8.04477	0.768786	133	40	133	40	173	G	C	Mo17-chr1	233995998	0.768786	G	9.06953e-08	403	1.64283	1.63442	0.501284	FALSE	0.0571429	0	0	0.0625	0	0	no	no	no	no	no	no	no	no	no	no	no	no	no	no	no	no	no	no	no
B73-chr1	235843872	C	T	Mo17-chr1:233996061	27.5533	9.4526	0.744565	137	47	137	47	184	C	T	Mo17-chr1	233996061	0.744565	C	1.94043e-06	404	1.56605	1.5829	0.497324	FALSE	0.03125	0	0	0	0	0	no	no	no	no	no	no	no	no	no	no	no	no	no	no	no	no	no	no	no
B73-chr1	236554117	C	T	Mo17-chr1:234709971	42.4361	21.3186	0.665615	211	106	211	106	317	C	T	Mo17-chr1	234709971	0.665615	C	0.000387224	405	1.89217	1.89884	0.499119	FALSE	0	0	0.111111	0.166667	0.05	0	no	no	no	no	no	no	no	no	no	no	no	no	no	no	no	no	no	no	no
B73-chr1	236554244	C	T	Mo17-chr1:234710105	34.7936	15.6873	0.689243	173	78	173	78	251	C	T	Mo17-chr1	234710105	0.689243	C	0.000170903	406	1.95391	1.87888	0.509789	FALSE	0.0455173	0	0	0.333333	0.0454545	0	no	no	no	no	no	no	no	no	no	no	no	no	no	no	no	no	no	no	no
B73-chr1	236963654	C	A	Mo17-chr1:235086132	146.012	92.3137	0.612657	726	459	726	459	1185	C	A	Mo17-chr1	235086132	0.612658	C	1.01636e-10	407	1.44402	1.78671	0.446964	FALSE	0	0	0.0769231	0	0	0	no	no	no	no	no	no	no	no	no	no	no	no	no	no	no	no	no	no	no
B73-chr1	238232678	A	G	Mo17-chr1:236562946	60.9391	33.3858	0.646055	303	166	303	166	469	A	G	Mo17-chr1	236562946	0.646055	A	1.6754e-05	408	1.39434	1.88082	0.425731	FALSE	0	0	0.0833333	0.047619	0	0	no	no	no	no	no	no	no	no	no	no	no	no	no	no	no	no	no	no	no
B73-chr1	238414316	T	G	Mo17-chr1:236722420	55.3078	19.9108	0.735294	275	99	275	99	374	T	G	Mo17-chr1	236722420	0.735294	T	9.27572e-16	409	1.36606	1.9335	0.414012	FALSE	0.025641	0	0.0388889	0.0571429	0	0.0625	no	no	no	no	no	no	no	no	no	no	no	no	no	no	no	no	no	no	no
B73-chr1	239119341	G	A	Mo17-chr1:237486969	23.5309	4.02238	0.854014	117	20	117	20	137	G	A	Mo17-chr1	237486969	0.854015	G	5.87778e-13	411	1.2482	1.14869	0.520758	FALSE	0	0	0.0465367	0	0	0.142857	no	no	no	no	no	no	no	no	no	no	no	no	no	no	no	no	no	no	no
B73-chr1	241111935	G	C	Mo17-chr1:239576555	17.6985	4.2235	0.80734	88	21	88	21	109	G	C	Mo17-chr1	239576555	0.807339	G	7.15793e-06	412	1.70001	1.73717	0.494595	FALSE	0	0	0.166667	0	0	0.142857	no	no	no	no	no	no	no	no	no	no	no	no	no	no	no	no	no	no	no
B73-chr1	241221527	C	G	Mo17-chr1:239658416	29.1623	3.82126	0.884147	145	19	145	19	164	C	G	Mo17-chr1	239658416	0.884146	C	1.98093e-20	413	1.75845	1.69765	0.508796	FALSE	0	0	0.100926	0.0625	0	0	no	no	no	no	no	no	no	no	no	no	no	no	no	no	no	no	no	no	no
B73-chr1	241493841	C	G	Mo17-chr1:240256413	30.5701	2.81567	0.915663	152	14	152	14	166	C	G	Mo17-chr1	240256413	0.915663	C	8.62539e-26	414	1.77273	1.976	0.472888	FALSE	0	0	0.0666666	0.111111	0.0892857	0	no	no	no	no	no	no	no	no	no	no	no	no	no	no	no	no	no	no	no
B73-chr1	242061984	G	C	Mo17-chr1:240724270	48.0675	20.313	0.702942	239	101	239	101	340	G	C	Mo17-chr1	240724270	0.702941	G	2.48634e-09	415	1.91337	1.9406	0.496467	FALSE	0	1	0.0526316	0	0.0416667	0	no	no	no	no	no	no	no	no	no	no	no	no	no	no	no	no	no	no	no
B73-chr1	242062085	G	C	Mo17-chr1:240724344	30.369	11.2627	0.729468	151	56	151	56	207	G	C	Mo17-chr1	240724344	0.729469	G	2.79472e-06	416	1.93276	1.94548	0.498361	FALSE	0	0	0.0714286	0.25	0.0454545	0	no	no	no	no	no	no	no	no	no	no	no	no	no	no	no	no	no	no	no
B73-chr1	244449287	A	G	Mo17-chr1:242922295	107.196	45.4529	0.702239	533	226	533	226	759	A	G	Mo17-chr1	242922295	0.70224	A	1.11839e-25	417	1.28517	1.36743	0.484493	FALSE	0.0434783	0	0	0	0	0	no	no	no	no	no	no	no	no	no	no	no	no	no	no	no	no	no	no	no
B73-chr1	244449394	G	C	Mo17-chr1:242922409	84.47	42.0339	0.667726	420	209	420	209	629	G	C	Mo17-chr1	242922409	0.667727	G	6.90299e-13	418	1.25741	1.39665	0.473768	FALSE	0.0454545	0	0	0	0	0	no	no	no	no	no	no	no	no	no	no	no	no	no	no	no	no	no	no	no
B73-chr1	246979873	T	C	Mo17-chr1:245061323	19.9108	2.61455	0.883929	99	13	99	13	112	T	C	Mo17-chr1	245061323	0.883929	T	1.22212e-12	419	1.82954	1.3043	0.583802	FALSE	0.106866	0.1	0.0228261	0.04	0.0376121	0.0400641	no	no	no	no	no	no	no	no	no	no	no	no	no	no	no	no	no	no	no
B73-chr1	246979948	G	C	Mo17-chr1:245061398	19.1063	5.02798	0.791666	95	25	95	25	120	G	C	Mo17-chr1	245061398	0.791667	G	1.02143e-05	420	1.8033	1.33156	0.575241	FALSE	0.158108	0	0.046913	0.1	0.12766	0	no	no	no	no	no	no	no	no	no	no	no	no	no	no	no	no	no	no	no
B73-chr1	247151729	T	G	Mo17-chr1:245303405	14.8828	3.41903	0.813186	74	17	74	17	91	T	G	Mo17-chr1	245303405	0.813187	T	0.00024273	421	1.3792	1.28117	0.518424	FALSE	0	0	0	0	0.037037	0.0909091	no	no	no	no	no	no	no	no	no	no	no	no	no	no	no	no	no	no	no
B73-chr1	248075486	G	A	Mo17-chr1:246358676	14.2795	0.804477	0.946667	71	4	71	4	75	G	A	Mo17-chr1	246358676	0.946667	G	8.11522e-12	422	1.78989	1.51893	0.540946	FALSE	0	0.864477	0.028665	0	0.030303	1	no	no	no	no	no	no	no	no	no	no	no	no	no	no	no	no	no	no	no
B73-chr1	248075569	C	T	Mo17-chr1:246358759	10.6593	1.20671	0.898305	53	6	53	6	59	C	T	Mo17-chr1	246358759	0.898305	C	2.81954e-05	423	1.78771	1.51345	0.541539	FALSE	0	0	0	0.0625	0	0.919445	no	no	no	no	no	no	no	no	no	no	no	no	no	no	no	no	no	no	no
B73-chr1	252058908	G	T	Mo17-chr1:250031161	14.0783	0.804477	0.945946	70	4	70	4	74	G	T	Mo17-chr1	250031161	0.945946	G	1.55321e-11	424	1.59716	1.44367	0.525238	FALSE	0	0.920425	0.0888158	0	0	0.472222	no	no	no	no	no	no	no	no	no	no	no	no	no	no	no	no	no	no	no
B73-chr1	254742504	A	G	Mo17-chr1:252727804	74.8163	0.603357	0.992	372	3	372	3	375	A	G	Mo17-chr1	252727804	0.992	A	6.73962e-103	425	1.76375	1.29616	0.576406	FALSE	0	0.926407	0	0.166667	0	0.716666	no	no	no	no	no	no	no	no	no	no	no	no	no	no	no	no	no	no	no
B73-chr1	254742580	C	T	Mo17-chr1:252727880	48.0675	0.804477	0.983539	239	4	239	4	243	C	T	Mo17-chr1	252727880	0.983539	C	2.37233e-61	426	1.77246	1.27148	0.582291	FALSE	0	0.972115	0.111111	0.396667	0	0.545455	no	no	no	no	no	no	no	no	no	no	no	no	no	no	no	no	no	no	no
B73-chr1	255101940	G	A	Mo17-chr1:253076380	64.9615	32.3802	0.667355	323	161	323	161	484	G	A	Mo17-chr1	253076380	0.667355	G	7.45052e-09	427	1.49428	1.69255	0.468893	FALSE	0	0	0.0454545	0	0.0851999	0	no	no	no	no	no	no	no	no	no	no	no	no	no	no	no	no	no	no	no
B73-chr1	255102575	A	C	Mo17-chr1:253077031	97.7439	49.2742	0.664843	486	245	486	245	731	A	C	Mo17-chr1	253077031	0.664843	A	5.90478e-15	428	1.65498	1.92289	0.462559	FALSE	0.0501253	0	0.166667	0	0	0	no	no	no	no	no	no	no	no	no	no	no	no	no	no	no	no	no	no	no
B73-chr1	255104770	T	C	Mo17-chr1:253079063	37.4082	17.2962	0.683824	186	86	186	86	272	T	C	Mo17-chr1	253079063	0.683824	T	0.000115003	429	1.2411	1.08883	0.532678	FALSE	0	0.277778	0	0	0	0	no	no	no	no	no	no	no	no	no	no	no	no	no	no	no	no	no	no	no
B73-chr1	255152388	C	T	Mo17-chr1:253098439	23.7321	3.41903	0.874074	118	17	118	17	135	C	T	Mo17-chr1	253098439	0.874074	C	6.37949e-15	430	1.35328	1.25906	0.518034	FALSE	0.166667	0.967974	0.333333	0.278307	0.186364	0.812963	no	no	no	no	no	no	no	no	no	no	no	no	no	no	no	no	no	no	no
B73-chr1	255206201	C	T	Mo17-chr1:253194209	314.148	217.008	0.591442	1562	1079	1562	1079	2641	C	T	Mo17-chr1	253194209	0.591443	C	3.16199e-18	431	1.85795	1.83769	0.502741	FALSE	0.0263158	0	0	0.106061	0	0	no	no	no	no	no	no	no	no	no	no	no	no	no	no	no	no	no	no	no
B73-chr1	255206292	C	T	Mo17-chr1:253194296	372.674	263.667	0.585651	1853	1311	1853	1311	3164	C	T	Mo17-chr1	253194296	0.585651	C	1.64052e-19	432	1.80175	1.81312	0.498428	FALSE	0.0285995	0	0	0	0.0344828	0	no	no	no	no	no	no	no	no	no	no	no	no	no	no	no	no	no	no	no
B73-chr1	257066764	C	T	Mo17-chr1:254758258	41.6317	16.2906	0.718751	207	81	207	81	288	C	T	Mo17-chr1	254758258	0.71875	C	4.55411e-09	434	1.30735	1.24517	0.51218	FALSE	0.0546814	0	0.0666667	0	0.047619	0	no	no	no	no	no	no	no	no	no	no	no	no	no	no	no	no	no	no	no
B73-chr1	257066854	C	T	Mo17-chr1:254758348	39.2182	15.2851	0.719556	195	76	195	76	271	C	T	Mo17-chr1	254758348	0.719557	C	2.09937e-08	435	1.30582	1.2509	0.51074	FALSE	0	0	0	0	0	0	no	no	no	no	no	no	no	no	no	no	no	no	no	no	no	no	no	no	no
B73-chr1	257077468	G	C	Mo17-chr1:254759548	79.2409	15.6873	0.834746	394	78	394	78	472	G	C	Mo17-chr1	254759548	0.834746	G	5.5091e-48	436	1.38727	1.44713	0.489441	FALSE	0	0	0	0	0	0	no	no	no	no	no	no	no	no	no	no	no	no	no	no	no	no	no	no	no
B73-chr1	257094899	G	A	Mo17-chr1:254770610	39.4194	18.7041	0.678201	196	93	196	93	289	G	A	Mo17-chr1	254770610	0.678201	G	0.000124037	437	1.75683	1.655	0.514923	FALSE	0.0769231	0.0909091	0	0.0767046	0	0.0714286	no	no	no	no	no	no	no	no	no	no	no	no	no	no	no	no	no	no	no
B73-chr1	257252937	C	A	Mo17-chr1:254919538	23.3298	0.603357	0.97479	116	3	116	3	119	C	A	Mo17-chr1	254919538	0.97479	C	6.25606e-26	438	1.66346	1.67426	0.498382	FALSE	0	0	0.416666	0	0.373016	0	no	no	no	no	no	no	no	no	no	no	no	no	no	no	no	no	no	no	no
B73-chr1	257272662	G	A	Mo17-chr1:254932795	13.8772	0.804477	0.945205	69	4	69	4	73	G	A	Mo17-chr1	254932795	0.945205	G	2.97076e-11	439	1.48417	1.26761	0.539349	FALSE	0	0	0.112121	0.309524	0.0833333	0	no	no	no	no	no	no	no	no	no	no	no	no	no	no	no	no	no	no	no
B73-chr1	257548925	C	G	Mo17-chr1:255338488	87.4868	49.2742	0.639706	435	245	435	245	680	C	G	Mo17-chr1	255338488	0.639706	C	8.92172e-09	440	1.57143	1.26631	0.553762	FALSE	0.0350985	0.0838815	0.0384615	0	0	0	no	no	no	no	no	no	no	no	no	no	no	no	no	no	no	no	no	no	no
B73-chr1	257915781	A	T	Mo17-chr1:255594678	23.3298	2.41343	0.90625	116	12	116	12	128	A	T	Mo17-chr1	255594678	0.90625	A	1.00286e-17	441	1.62632	1.30952	0.553953	FALSE	0	0.95625	0.0434783	0.356061	0	0.741442	no	no	no	no	no	no	no	no	no	no	no	no	no	no	no	no	no	no	no
B73-chr1	258080276	G	A	Mo17-chr1:255716049	16.4918	1.20671	0.931819	82	6	82	6	88	G	A	Mo17-chr1	255716049	0.931818	G	4.60603e-13	442	1.09536	1.29497	0.458246	FALSE	0	0.936508	0.0588235	0	0.142857	0.962963	no	no	no	no	no	no	no	no	no	no	no	no	no	no	no	no	no	no	no
B73-chr1	258169196	T	C	Mo17-chr1:255901234	22.3242	0.402238	0.982301	111	2	111	2	113	T	C	Mo17-chr1	255901234	0.982301	T	8.54051e-26	443	1.70669	1.31663	0.564508	FALSE	0	0.935289	0.0344136	0.0625	0	0.895423	no	no	no	no	no	no	no	no	no	no	no	no	no	no	no	no	no	no	no
B73-chr1	258183297	G	A	Mo17-chr1:255917894	15.0839	3.62014	0.806451	75	18	75	18	93	G	A	Mo17-chr1	255917894	0.806452	G	0.000241529	444	0.771661	0.684162	0.530051	FALSE	0	0.0909091	0.0526316	0.0833333	0	0.25	no	no	no	no	no	no	no	no	no	no	no	no	no	no	no	no	no	no	no
B73-chr1	258993982	T	C	Mo17-chr1:256868661	37.0059	3.21791	0.92	184	16	184	16	200	T	C	Mo17-chr1	256868661	0.92	T	8.74874e-33	447	1.65055	1.63075	0.503018	FALSE	0	0.894047	0.0434783	0.107738	0.037037	0.517687	no	no	no	no	no	no	no	no	no	no	no	no	no	no	no	no	no	no	no
B73-chr1	260064396	A	G	Mo17-chr1:257839837	23.3298	7.84365	0.748387	116	39	116	39	155	A	G	Mo17-chr1	257839837	0.748387	A	6.36534e-05	448	1.66093	1.57026	0.51403	FALSE	0.111111	0.111111	0.0588235	0.125	0	0	yes	no	no	no	no	no	no	no	no	no	no	no	no	no	no	no	no	no	no
B73-chr1	260064479	A	G	Mo17-chr1:257840375	15.2851	4.02238	0.791667	76	20	76	20	96	A	G	Mo17-chr1	257840375	0.791667	A	0.000964796	449	1.72123	1.69075	0.504466	FALSE	0.0909091	0.157143	0	0.555658	0	0	yes	no	no	no	no	no	no	no	no	no	no	no	no	no	no	no	no	no	no
B73-chr1	260399383	A	C	Mo17-chr1:258470771	15.2851	2.21231	0.873564	76	11	76	11	87	A	C	Mo17-chr1	258470771	0.873563	A	6.88221e-08	450	1.6132	1.35967	0.54264	FALSE	0	0.381818	0	0.233333	0	0	no	no	no	no	no	no	no	no	no	no	no	no	no	no	no	no	no	no	no
B73-chr1	263319297	T	A	Mo17-chr1:261294515	238.728	160.292	0.598286	1187	797	1187	797	1984	T	A	Mo17-chr1	261294515	0.598286	T	4.58484e-15	451	1.53093	1.43448	0.516264	FALSE	0.0322581	0	0.0769231	0	0.025	0	no	no	no	no	no	no	no	no	no	no	no	no	no	no	no	no	no	no	no
B73-chr1	263319387	C	T	Mo17-chr1:261294598	206.147	121.677	0.628834	1025	605	1025	605	1630	C	T	Mo17-chr1	261294598	0.628834	C	2.44309e-22	452	1.52472	1.41566	0.518545	FALSE	0.0416667	0.0625	0.0536553	0.0666667	0	0	no	no	no	no	no	no	no	no	no	no	no	no	no	no	no	no	no	no	no
B73-chr1	263542585	C	G	Mo17-chr1:261487453	33.1847	4.02238	0.891892	165	20	165	20	185	C	G	Mo17-chr1	261487453	0.891892	C	7.59884e-25	453	1.11624	0.77608	0.589879	FALSE	0.0416667	0	0.0416667	0.25	0	0	no	no	no	no	no	no	no	no	no	no	no	no	no	no	no	no	no	no	no
B73-chr1	264508003	A	G	Mo17-chr1:262286400	18.1007	0.402238	0.978261	90	2	90	2	92	A	G	Mo17-chr1	262286400	0.978261	A	1.45804e-19	455	1.00301	1.15898	0.463928	FALSE	0	0.856187	0.0204082	0.0939308	0.0212766	0.664314	no	no	no	no	no	no	no	no	no	no	no	no	no	no	no	no	no	no	no
B73-chr1	264508082	C	T	Mo17-chr1:262287017	13.6761	2.81567	0.829268	68	14	68	14	82	C	T	Mo17-chr1	262287017	0.829268	C	0.000219689	456	0.951469	0.807664	0.540874	FALSE	0.047619	0	0	0	0	0.0588235	no	no	no	no	no	no	no	no	no	no	no	no	no	no	no	no	no	no	no
B73-chr1	265182660	C	T	Mo17-chr1:262772322	56.5145	31.5757	0.641553	281	157	281	157	438	C	T	Mo17-chr1	262772322	0.641553	C	0.000232608	457	1.73107	1.6021	0.519345	FALSE	0.0322581	0.0909091	0.0345238	0	0	0	no	no	no	no	no	no	no	no	no	no	no	no	no	no	no	no	no	no	no
B73-chr1	265226493	C	T	Mo17-chr1:262856370	51.4865	8.447	0.85906	256	42	256	42	298	C	T	Mo17-chr1	262856370	0.85906	C	3.63134e-34	458	1.35176	1.18593	0.532672	FALSE	0.0488095	0.125	0.0527778	0	0	0	no	no	no	no	no	no	no	no	no	no	no	no	no	no	no	no	no	no	no
B73-chr1	265226579	G	T	Mo17-chr1:262856456	37.8104	7.03917	0.843049	188	35	188	35	223	G	T	Mo17-chr1	262856456	0.843049	G	6.37629e-22	459	1.36637	1.16852	0.539026	FALSE	0.0611112	0	0.0966511	0	0	0	no	no	no	no	no	no	no	no	no	no	no	no	no	no	no	no	no	no	no
B73-chr1	265327037	C	A	Mo17-chr1:262924804	28.5589	9.25148	0.755319	142	46	142	46	188	C	A	Mo17-chr1	262924804	0.755319	C	1.1515e-07	460	1.52317	1.49671	0.504381	FALSE	0.0555556	0.0625	0.100251	0	0	0.125	no	no	no	no	no	no	no	no	no	no	no	no	no	no	no	no	no	no	no
B73-chr1	265327151	C	G	Mo17-chr1:262924918	27.1511	11.0616	0.710526	135	55	135	55	190	C	G	Mo17-chr1	262924918	0.710526	C	0.000676335	461	1.49944	1.44591	0.509087	FALSE	0.04	0.125	0.0625	0.191667	0.0477272	0	no	no	no	no	no	no	no	no	no	no	no	no	no	no	no	no	no	no	no
B73-chr1	265327231	T	C	Mo17-chr1:262924998	20.7153	5.43022	0.792308	103	27	103	27	130	T	C	Mo17-chr1	262924998	0.792308	T	1.38756e-06	462	1.48447	1.42322	0.510532	FALSE	0	0	0	0	0	0	no	no	no	no	no	no	no	no	no	no	no	no	no	no	no	no	no	no	no
B73-chr1	265335806	A	G	Mo17-chr1:262965023	13.8772	2.61455	0.841463	69	13	69	13	82	A	G	Mo17-chr1	262965023	0.841463	A	4.18878e-05	463	1.75486	1.81643	0.49138	FALSE	0.025353	0.0479167	0	0	0.0827921	0	no	no	no	no	no	no	no	no	no	no	no	no	no	no	no	no	no	no	no
B73-chr1	265336227	G	C	Mo17-chr1:262965340	27.9556	6.23469	0.817647	139	31	139	31	170	G	C	Mo17-chr1	262965340	0.817647	G	1.47864e-12	464	1.58939	1.81519	0.466839	FALSE	0	0	0.0595238	0.25	0	0	no	no	no	no	no	no	no	no	no	no	no	no	no	no	no	no	no	no	no
B73-chr1	265454748	C	A	Mo17-chr1:263088065	23.9332	3.01679	0.88806	119	15	119	15	134	C	A	Mo17-chr1	263088065	0.88806	C	1.96433e-16	465	1.68771	1.65763	0.504497	FALSE	0	0.156582	0.1	0	0	0.0526316	no	no	no	no	no	no	no	no	no	no	no	no	no	no	no	no	no	no	no
B73-chr1	265546501	C	T	Mo17-chr1:263130852	46.2574	22.9276	0.668604	230	114	230	114	344	C	T	Mo17-chr1	263130852	0.668605	C	2.80562e-05	466	1.60254	1.4103	0.531903	FALSE	0.0769231	0.0714286	0	0	0	0.0571896	no	no	no	no	no	no	no	no	no	no	no	no	no	no	no	no	no	no	no
B73-chr1	265546582	G	T	Mo17-chr1:263130930	43.2406	19.7097	0.686901	215	98	215	98	313	G	T	Mo17-chr1	263130930	0.686901	G	2.78091e-06	467	1.59563	1.4009	0.532494	FALSE	0	0	0.05	0	0	0	no	no	no	no	no	no	no	no	no	no	no	no	no	no	no	no	no	no	no
B73-chr1	267385164	T	C	Mo17-chr1:264921127	20.313	0.201119	0.990196	101	1	101	1	102	T	C	Mo17-chr1	264921127	0.990196	T	2.74348e-24	469	1.68287	1.29258	0.565584	FALSE	0.1	0.954167	0.181818	0.0909091	0.0787879	0.910027	no	no	no	no	no	no	no	no	no	no	no	no	no	no	no	no	no	no	no
B73-chr1	267385256	G	A	Mo17-chr1:264921599	26.1455	0.603357	0.977444	130	3	130	3	133	G	A	Mo17-chr1	264921599	0.977444	G	4.84303e-30	470	1.68998	1.18317	0.588197	FALSE	0.0666667	0.904286	0	0.128571	0	0.785715	no	no	no	no	no	no	no	no	no	no	no	no	no	no	no	no	no	no	no
B73-chr1	269167819	T	G	Mo17-chr1:266921510	8.84924	0.402238	0.956522	44	2	44	2	46	T	G	Mo17-chr1	266921510	0.956522	T	4.35857e-06	473	1.43359	1.37278	0.510835	FALSE	0	0.956522	0.132879	0.173697	0	0	no	no	no	no	no	no	no	no	no	no	no	no	no	no	no	no	no	no	no
B73-chr1	269692601	G	A	Mo17-chr1:267371643	13.0727	1.0056	0.928571	65	5	65	5	70	G	A	Mo17-chr1	267371643	0.928571	G	2.98101e-09	474	1.56759	1.5922	0.496105	FALSE	0	0.941177	0	0.331332	0	0.740441	no	no	no	no	no	no	no	no	no	no	no	no	no	no	no	no	no	no	no
B73-chr1	269885425	C	T	Mo17-chr1:267617434	25.9444	7.24029	0.781818	129	36	129	36	165	C	T	Mo17-chr1	267617434	0.781818	C	2.02261e-08	475	1.05632	0.917138	0.535263	FALSE	0	0.142857	0.0595238	0.0954546	0	0.0909091	no	no	no	no	no	no	no	no	no	no	no	no	no	no	no	no	no	no	no
B73-chr1	272017683	G	T	Mo17-chr1:269743824	20.5142	5.63134	0.784616	102	28	102	28	130	G	T	Mo17-chr1	269743824	0.784615	G	5.39002e-06	476	1.5948	1.39537	0.533347	FALSE	0	0.0384615	0.1	0.0526316	0.0571429	0	no	no	no	no	no	no	no	no	no	no	no	no	no	no	no	no	no	no	no
B73-chr1	272105403	C	T	Mo17-chr1:269778565	92.7159	57.1178	0.618792	461	284	461	284	745	C	T	Mo17-chr1	269778565	0.618792	C	3.21867e-06	478	2.27584	1.98321	0.534355	FALSE	0.050505	0.111111	0.0513158	0.0833333	0	0	no	no	no	no	yes	no	no	no	no	no	no	no	no	no	no	no	no	no	no
B73-chr1	272643771	A	G	Mo17-chr3:227146899	15.6873	1.20671	0.928572	78	6	78	6	84	A	G	Mo17-chr3	227146899	0.928571	A	5.73861e-12	479	0.946225	1.17371	0.446347	FALSE	0.659091	1	0.881119	0.533333	0.711538	1	no	no	no	no	no	no	no	no	no	no	no	no	no	no	no	no	no	no	no
B73-chr1	273000152	G	A	Mo17-chr1:270585103	9.25148	0.201119	0.978723	46	1	46	1	47	G	A	Mo17-chr1	270585103	0.978723	G	8.79736e-08	480	1.45497	1.08343	0.573183	FALSE	0	0	0.142857	0.5	0.0294118	0.644231	no	no	no	no	no	no	no	no	no	no	no	no	no	no	no	no	no	no	no
B73-chr1	273000278	A	G	Mo17-chr1:270585230	14.8828	0.402238	0.973684	74	2	74	2	76	A	G	Mo17-chr1	270585230	0.973684	A	7.7483e-15	481	1.44316	1.06227	0.576014	FALSE	0	1	0.176282	0.05	0.0185185	0.761429	no	no	no	no	no	no	no	no	no	no	no	no	no	no	no	no	no	no	no
B73-chr1	274491579	A	C	Mo17-chr1:272296436	41.8328	17.8996	0.700337	208	89	208	89	297	A	C	Mo17-chr1	272296436	0.700337	A	2.96669e-07	482	1.82605	1.43051	0.560728	FALSE	0.025	0.0757363	0.0833333	0.0460784	0.0428779	0	no	no	no	no	no	no	no	no	no	no	no	no	no	no	no	no	no	no	no
B73-chr1	274697623	T	A	Mo17-chr1:272524904	28.3578	7.44141	0.792135	141	37	141	37	178	T	A	Mo17-chr1	272524904	0.792135	T	1.84416e-10	483	1.55726	1.2802	0.548823	FALSE	0	0	0	0.809524	0	0	no	no	no	no	no	no	no	no	no	no	no	no	no	no	no	no	no	no	no
B73-chr1	277199202	G	C	Mo17-chr1:274844925	136.761	89.498	0.604444	680	445	680	445	1125	G	C	Mo17-chr1	274844925	0.604444	G	3.96429e-08	487	1.90257	1.87901	0.503115	FALSE	0	0.142857	0.0384615	0.105556	0.0294118	0.0909091	no	no	no	no	no	no	no	no	no	no	no	no	no	no	no	no	no	no	no
B73-chr1	277258011	C	T	Mo17-chr1:274878516	13.8772	1.0056	0.932432	69	5	69	5	74	C	T	Mo17-chr1	274878516	0.932432	C	2.37317e-10	488	1.41339	1.33446	0.514363	FALSE	0	0	0.0263158	0	0	0.883799	no	no	no	no	no	no	no	no	no	no	no	no	no	no	no	no	no	no	no
B73-chr1	278436530	G	T	Mo17-chr1:276066614	19.3074	6.23469	0.755905	96	31	96	31	127	G	T	Mo17-chr1	276066614	0.755906	G	0.000890559	491	1.15255	1.25877	0.477973	FALSE	0.0526316	0	0.162091	0	0.0732324	0	no	no	no	no	no	no	no	no	no	no	no	no	no	no	no	no	no	no	no
B73-chr1	279393851	A	C	Mo17-chr1:277152967	72.604	36.4026	0.666051	361	181	361	181	542	A	C	Mo17-chr1	277152967	0.666052	A	3.03162e-10	492	1.3383	1.41382	0.486281	FALSE	0	0	0	0.25	0.125	0	no	no	no	no	no	no	no	no	no	no	no	no	no	no	no	no	no	no	no
B73-chr1	279498960	C	T	Mo17-chr1:277252337	23.9332	3.82126	0.862319	119	19	119	19	138	C	T	Mo17-chr1	277252337	0.862319	C	5.40819e-14	493	1.62885	1.56402	0.510152	FALSE	0.077342	0	0.0777778	0.5	0	0	no	no	no	no	no	no	no	no	no	no	no	no	no	no	no	no	no	no	no
B73-chr1	279596519	A	G	Mo17-chr1:277544718	85.8779	23.1287	0.787823	427	115	427	115	542	A	G	Mo17-chr1	277544718	0.787823	A	2.80362e-39	494	2.03126	1.92141	0.513896	FALSE	0.0292296	0	0.0294118	0.25	0.0294118	0	no	no	no	no	no	no	no	no	no	no	no	no	no	no	no	no	no	no	no
B73-chr1	279735278	G	A	Mo17-chr1:277409810	45.8552	18.9052	0.708075	228	94	228	94	322	G	A	Mo17-chr1	277409810	0.708075	G	3.75238e-09	495	1.16123	1.13403	0.505925	FALSE	0.0420635	0	0	0.125	0	0	no	no	no	no	no	no	no	no	no	no	no	no	no	no	no	no	no	no	no
B73-chr1	279735358	T	G	Mo17-chr1:277409277	33.5869	1.81007	0.948864	167	9	167	9	176	T	G	Mo17-chr1	277409277	0.948864	T	2.61726e-34	496	1.1639	1.1351	0.506265	FALSE	0	0.974342	0	0.194444	0.0259784	0.809942	no	no	no	no	no	no	no	no	no	no	no	no	no	no	no	no	no	no	no
B73-chr1	279804225	T	C	Mo17-chr1:277292920	31.5757	12.8716	0.710408	157	64	157	64	221	T	C	Mo17-chr1	277292920	0.710407	T	3.6407e-05	497	1.5947	1.58022	0.502281	FALSE	0.0909091	0.142857	0	0	0.0384615	0	no	no	no	no	no	no	no	no	no	no	no	no	no	no	no	no	no	no	no
B73-chr1	280054133	A	G	Mo17-chr1:277727499	15.2851	0.603357	0.962025	76	3	76	3	79	A	G	Mo17-chr1	277727499	0.962025	A	2.8777e-14	498	1.61868	1.52956	0.514155	FALSE	0.0619968	0.971912	0.0596296	0.0958333	0.0434783	0.633333	no	no	no	no	no	no	no	no	no	no	no	no	no	no	no	no	no	no	no
B73-chr1	280054209	G	A	Mo17-chr1:277727583	13.8772	1.0056	0.932432	69	5	69	5	74	G	A	Mo17-chr1	277727583	0.932432	G	2.37317e-10	499	1.63853	1.55802	0.512593	FALSE	0.0344828	1	0.0805625	0.116959	0.0880776	0.899952	no	no	no	no	no	no	no	no	no	no	no	no	no	no	no	no	no	no	no
B73-chr1	280456830	C	T	Mo17-chr1:278190685	77.2297	29.1623	0.725898	384	145	384	145	529	C	T	Mo17-chr1	278190685	0.725898	C	8.46433e-22	500	1.46034	1.50293	0.492813	FALSE	0	0	0	0	0.025641	0	no	no	no	no	no	no	no	no	no	no	no	no	no	no	no	no	no	no	no
B73-chr1	280456929	G	A	Mo17-chr1:278190784	64.9615	24.3354	0.727478	323	121	323	121	444	G	A	Mo17-chr1	278190784	0.727477	G	6.01211e-18	501	1.48638	1.50441	0.496985	FALSE	0.0487805	0	0.025	0.333333	0	0	no	no	no	no	no	no	no	no	no	no	no	no	no	no	no	no	no	no	no
B73-chr1	281347747	A	G	Mo17-chr1:278789507	44.4473	12.2683	0.783687	221	61	221	61	282	A	G	Mo17-chr1	278789507	0.783688	A	6.62224e-18	502	1.93206	1.76197	0.523022	FALSE	0	0	0.125	0	0	0	no	no	no	no	no	no	no	no	no	no	no	no	no	no	no	no	no	no	no
B73-chr1	281356545	C	G	Mo17-chr1:278797383	25.5421	10.056	0.717513	127	50	127	50	177	C	G	Mo17-chr1	278797383	0.717514	C	0.000717081	503	1.93512	2.17133	0.471239	FALSE	0.1	0	0.05	0	0	0	no	no	no	no	no	no	no	no	no	no	no	no	no	no	no	no	no	no	no
B73-chr1	281483899	A	C	Mo17-chr1:278918905	40.4249	5.63134	0.877729	201	28	201	28	229	A	C	Mo17-chr1	278918905	0.877729	A	5.28975e-29	504	1.43658	1.14125	0.557282	FALSE	0.0588235	0	0.0744395	0.153846	0	0	no	no	no	no	no	no	no	no	no	no	no	no	no	no	no	no	no	no	no
B73-chr1	281484056	C	T	Mo17-chr1:278918985	53.0955	7.03917	0.882943	264	35	264	35	299	C	T	Mo17-chr1	278918985	0.882943	C	2.451e-40	505	1.60222	1.19212	0.573381	FALSE	0.0333333	0.133333	0.0377492	0	0.0384615	0	no	no	no	no	no	no	no	no	no	no	no	no	no	no	no	no	no	no	no
B73-chr1	281484243	G	A	Mo17-chr1:278919153	20.7153	6.83805	0.751825	103	34	103	34	137	G	A	Mo17-chr1	278919153	0.751825	G	0.000409507	506	1.73977	1.30339	0.5717	FALSE	0.0309547	0	0	0	0.0714286	0	no	no	no	no	no	no	no	no	no	no	no	no	no	no	no	no	no	no	no
B73-chr1	281516306	T	C	Mo17-chr1:278949220	103.375	59.9335	0.633004	514	298	514	298	812	T	C	Mo17-chr1	278949220	0.633005	T	6.34745e-10	507	1.23439	1.4402	0.461525	FALSE	0.0661291	0.0555556	0.098485	0.0909091	0	0	no	no	no	no	no	no	no	no	no	no	no	no	no	no	no	no	no	no	no
B73-chr1	281677343	A	G	Mo17-chr1:279079730	106.794	71.5984	0.598647	531	356	531	356	887	A	G	Mo17-chr1	279079730	0.598647	A	0.000159659	508	1.56017	1.43494	0.520905	FALSE	0.0455486	0	0	0	0	0	no	no	no	no	no	no	no	no	no	no	no	no	no	no	no	no	no	no	no
B73-chr1	281677516	C	T	Mo17-chr1:279079892	96.5372	64.3581	0.6	480	320	480	320	800	C	T	Mo17-chr1	279079892	0.6	C	0.000860134	509	1.61335	1.47454	0.522477	FALSE	0	0	0	0.333333	0	0	no	no	no	no	no	no	no	no	no	no	no	no	no	no	no	no	no	no	no
B73-chr1	282031454	A	G	Mo17-chr1:279477423	8.04477	0.402238	0.952381	40	2	40	2	42	A	G	Mo17-chr1	279477423	0.952381	A	6.12318e-05	510	1.80349	1.35167	0.5716	FALSE	0.0333333	0.944444	0.111111	0.166667	0	0.666667	no	no	no	no	no	no	no	no	no	no	no	no	no	no	no	no	no	no	no
B73-chr1	282427731	G	A	Mo17-chr1:279904766	305.299	146.012	0.676471	1518	726	1518	726	2244	G	A	Mo17-chr1	279904766	0.676471	G	7.53834e-63	511	1.87347	1.77807	0.513063	FALSE	0	0.0833333	0.0333654	0.2	0.0369674	0.2	no	no	no	no	no	no	no	no	no	no	no	no	no	no	no	no	no	no	no
B73-chr1	282427806	T	C	Mo17-chr1:279904841	272.315	132.336	0.672963	1354	658	1354	658	2012	T	C	Mo17-chr1	279904841	0.672962	T	1.32383e-53	512	1.83988	1.76598	0.510246	FALSE	0.0277778	0.0527778	0.0448842	0.0714286	0	0.0666667	no	no	no	no	no	no	no	no	no	no	no	no	no	no	no	no	no	no	no
B73-chr1	282955608	G	A	Mo17-chr1:280515031	66.1682	37.207	0.640078	329	185	329	185	514	G	A	Mo17-chr1	280515031	0.640078	G	1.16657e-05	513	1.96199	2.06021	0.487791	FALSE	0.0304166	0	0.0333333	0	0	0	no	no	no	no	no	no	no	no	no	no	no	no	no	no	no	no	no	no	no
B73-chr1	284657857	G	T	Mo17-chr1:282591356	15.2851	3.41903	0.817205	76	17	76	17	93	G	T	Mo17-chr1	282591356	0.817204	G	5.38046e-05	515	1.90557	1.74226	0.522384	FALSE	0.0444664	0	0	0	0.047619	0.142857	no	no	no	no	no	no	no	no	no	no	no	no	no	no	no	no	no	no	no
B73-chr1	286022194	C	T	Mo17-chr1:283482023	19.1063	0.201119	0.989583	95	1	95	1	96	C	T	Mo17-chr1	283482023	0.989583	C	1.76742e-22	516	1.63904	1.1578	0.586033	FALSE	0	0.973706	0.0454545	0	0	0.921123	no	no	no	no	no	no	no	no	no	no	no	no	no	no	no	no	no	no	no
B73-chr1	286174518	A	C	Mo17-chr1:283715924	15.0839	3.62014	0.806451	75	18	75	18	93	A	C	Mo17-chr1	283715924	0.806452	A	0.000241529	517	1.47644	1.54419	0.488786	FALSE	0.0277778	0	0.0294118	0	0	0	no	no	no	no	no	no	no	no	no	no	no	no	no	no	no	no	no	no	no
B73-chr1	286374494	G	T	Mo17-chr1:283905885	8.447	0.804477	0.913043	42	4	42	4	46	G	T	Mo17-chr1	283905885	0.913043	G	0.000836768	518	1.37921	1.33193	0.50872	FALSE	0	0	0	0	0.070873	0	no	no	no	no	no	no	no	no	no	no	no	no	no	no	no	no	no	no	no
B73-chr1	286392010	A	G	Mo17-chr1:284024963	36.8048	16.2906	0.693182	183	81	183	81	264	A	G	Mo17-chr1	284024963	0.693182	A	2.60396e-05	519	1.60826	1.50838	0.516023	FALSE	0.0208333	0.0833333	0.0298246	0.329768	0.0328664	0	no	no	no	no	no	no	no	no	no	no	no	no	no	no	no	no	no	no	no
B73-chr1	286448314	A	G	Mo17-chr1:284119428	8.64812	0.402238	0.955556	43	2	43	2	45	A	G	Mo17-chr1	284119428	0.955556	A	8.4501e-06	520	1.33602	1.29042	0.508681	FALSE	0	0.125	0.125	0	0	0	no	no	no	no	no	no	no	no	no	no	no	no	no	no	no	no	no	no	no
B73-chr1	287627322	A	G	Mo17-chr1:27792796	72.4029	43.4417	0.625	360	216	360	216	576	A	G	Mo17-chr1	27792796	0.625	A	0.000109415	521	1.89655	1.79407	0.513884	FALSE	0	0.1	0.0384615	0.2	0	0	no	no	no	no	no	no	no	no	no	no	no	no	no	no	no	no	no	no	no
B73-chr1	288705792	A	G	Mo17-chr1:286585050	24.9388	0.402238	0.984127	124	2	124	2	126	A	G	Mo17-chr1	286585050	0.984127	A	1.15767e-29	524	1.50075	1.21352	0.552911	FALSE	0.0636856	0.85987	0.0315193	0	0.0452381	0.659019	no	no	no	yes	no	no	no	no	no	no	no	no	no	no	no	no	no	no	no
B73-chr1	288705946	G	A	Mo17-chr1:286585187	44.0451	0.804477	0.982063	219	4	219	4	223	G	A	Mo17-chr1	286585187	0.982063	G	2.22508e-55	525	1.5443	1.25506	0.551662	FALSE	0.0451389	0.938294	0.0322581	0.117647	0	0.680952	no	no	no	yes	no	no	no	no	no	no	no	no	no	no	no	no	no	no	no
B73-chr1	288706021	C	T	Mo17-chr1:286585262	37.207	0.201119	0.994624	185	1	185	1	186	C	T	Mo17-chr1	286585262	0.994624	C	1.23914e-49	526	1.54435	1.27969	0.54686	FALSE	0	0.881716	0	0.0650793	0	0.714815	no	no	no	yes	no	no	no	no	no	no	no	no	no	no	no	no	no	no	no
B73-chr1	289259102	G	A	Mo17-chr1:287205087	91.5092	59.129	0.607477	455	294	455	294	749	G	A	Mo17-chr1	287205087	0.607477	G	0.000191793	527	1.26356	1.57351	0.445376	FALSE	0	0	0	0.1	0.0294118	0	no	no	no	no	no	no	no	no	no	no	no	no	no	no	no	no	no	no	no
B73-chr1	289288203	G	T	Mo17-chr1:287232426	67.1738	3.01679	0.95702	334	15	334	15	349	G	T	Mo17-chr1	287232426	0.95702	G	6.54966e-76	528	0.801312	1.09506	0.422551	FALSE	0	0.875	0.0434783	0.179802	0	0.718182	no	no	no	no	no	no	no	no	no	no	no	no	no	no	no	no	no	no	no
B73-chr1	289288312	C	T	Mo17-chr1:287232531	47.8664	2.01119	0.959677	238	10	238	10	248	C	T	Mo17-chr1	287232531	0.959677	C	1.6666e-53	529	0.801638	1.09264	0.42319	FALSE	0.1	0.981111	0	0.210714	0.1	0.670373	no	no	no	no	no	no	no	no	no	no	no	no	no	no	no	no	no	no	no
B73-chr1	289348717	T	G	Mo17-chr1:287292157	281.165	86.4812	0.764771	1398	430	1398	430	1828	T	G	Mo17-chr1	287292157	0.76477	T	5.86689e-119	530	1.46822	1.88069	0.438418	FALSE	0	0	0.166667	0.28125	0	0	no	no	no	no	no	no	no	no	no	no	no	no	no	no	no	no	no	no	no
B73-chr1	289348793	C	G	Mo17-chr1:287292204	183.421	93.7215	0.661829	912	466	912	466	1378	C	G	Mo17-chr1	287292204	0.661829	C	1.3721e-30	531	1.4477	1.85007	0.438994	FALSE	0	0	0	0.0714286	0.0588235	0.0588235	no	no	no	no	no	no	no	no	no	no	no	no	no	no	no	no	no	no	no
B73-chr1	290859123	G	A	Mo17-chr1:288733151	10.6593	1.40783	0.883333	53	7	53	7	60	G	A	Mo17-chr1	288733151	0.883333	G	0.000129457	532	1.45379	1.37894	0.513212	FALSE	0	0	0.25	0	0	0	no	no	no	no	no	no	no	no	no	no	no	no	no	no	no	no	no	no	no
B73-chr1	291890620	A	C	Mo17-chr1:289605432	45.8552	0.804477	0.982759	228	4	228	4	232	A	C	Mo17-chr1	289605432	0.982759	A	4.58193e-58	533	1.2336	1.42235	0.464466	FALSE	0	1	0.0722222	0	0	1	no	no	no	no	no	no	no	no	no	no	no	no	no	no	no	no	no	no	no
B73-chr1	291890751	A	G	Mo17-chr1:289606133	47.0619	17.6985	0.726708	234	88	234	88	322	A	G	Mo17-chr1	289606133	0.726708	A	1.12672e-11	534	1.17209	1.40237	0.455275	FALSE	0	0	0	0.111111	0	0	no	no	no	no	no	no	no	no	no	no	no	no	no	no	no	no	no	no	no
B73-chr1	292131795	C	T	Mo17-chr1:289867643	39.4194	10.2571	0.793522	196	51	196	51	247	C	T	Mo17-chr1	289867643	0.793522	C	1.76458e-16	535	1.44471	1.37587	0.512202	FALSE	0	0	0.0467391	0	0	0.0465367	no	no	no	no	no	no	no	no	no	no	no	no	no	no	no	no	no	no	no
B73-chr1	292131882	A	G	Mo17-chr1:289867734	34.9947	13.2739	0.724999	174	66	174	66	240	A	G	Mo17-chr1	289867734	0.725	A	2.03126e-07	536	1.38693	1.32364	0.511676	FALSE	0	0.0526316	0.0212766	0	0.0459184	0	no	no	no	no	no	no	no	no	no	no	no	no	no	no	no	no	no	no	no
B73-chr1	293222113	T	G	Mo17-chr1:291080073	32.7824	7.44141	0.815	163	37	163	37	200	T	G	Mo17-chr1	291080073	0.815	T	2.47265e-15	537	1.92178	1.31498	0.593735	FALSE	0	0	0.142857	0	0.125	0	no	no	no	no	no	no	no	no	no	no	no	no	no	no	no	no	no	no	no
B73-chr1	293272546	A	G	Mo17-chr1:291164774	17.8996	4.82686	0.787611	89	24	89	24	113	A	G	Mo17-chr1	291164774	0.787611	A	7.1616e-05	538	1.55945	1.4432	0.519358	FALSE	0	0	0.191063	0.198413	0	0	no	no	no	no	no	no	no	no	no	no	no	no	no	no	no	no	no	no	no
B73-chr1	293273324	A	G	Mo17-chr1:291167292	33.9891	6.83805	0.832512	169	34	169	34	203	A	G	Mo17-chr1	291167292	0.832512	A	4.6895e-18	539	1.67538	1.5253	0.523445	FALSE	0	0	0.0922619	0	0.0769231	0	no	no	no	no	no	no	no	no	no	no	no	no	no	no	no	no	no	no	no
B73-chr1	293318818	C	T	Mo17-chr1:291226491	40.8272	0.201119	0.995098	203	1	203	1	204	C	T	Mo17-chr1	291226491	0.995098	C	4.78277e-55	540	1.45831	1.29919	0.528853	FALSE	0.0434783	0.959066	0.0384615	0.112698	0	0.833333	no	no	no	no	no	no	no	no	no	no	no	no	no	no	no	no	no	no	no
B73-chr1	293329206	C	T	Mo17-chr1:291302331	75.4197	44.4473	0.629195	375	221	375	221	596	C	T	Mo17-chr1	291302331	0.629195	C	1.40872e-05	541	1.92442	2.11806	0.476049	FALSE	0	0.0769231	0.0380952	0.0666667	0.027027	0	no	no	no	no	no	no	no	no	no	no	no	no	no	no	no	no	no	no	no
B73-chr1	293329296	C	T	Mo17-chr1:291302410	86.2801	36.0003	0.705592	429	179	429	179	608	C	T	Mo17-chr1	291302410	0.705592	C	1.53938e-20	542	1.90423	2.11875	0.473338	FALSE	0.0454545	0	0.0408334	0	0.0350621	0	no	no	no	no	no	no	no	no	no	no	no	no	no	no	no	no	no	no	no
B73-chr1	293329406	A	C	Mo17-chr1:291302496	57.5201	29.7656	0.658987	286	148	286	148	434	A	C	Mo17-chr1	291302496	0.658986	A	1.88433e-06	543	1.91311	2.11422	0.475032	FALSE	0	0	0	0	0	0	no	no	no	no	no	no	no	no	no	no	no	no	no	no	no	no	no	no	no
B73-chr1	293672698	G	T	Mo17-chr1:291589073	43.4417	16.894	0.72	216	84	216	84	300	G	T	Mo17-chr1	291589073	0.72	G	9.27779e-10	544	1.63138	1.70824	0.488491	FALSE	0	0	0	0	0.0454545	0.0588235	no	no	no	no	no	no	no	no	no	no	no	no	no	no	no	no	no	no	no
B73-chr1	294100132	A	T	Mo17-chr1:291883864	71.1962	41.8328	0.629893	354	208	354	208	562	A	T	Mo17-chr1	291883864	0.629893	A	4.75604e-05	546	1.61716	1.17303	0.579587	FALSE	0.0408307	0.0727272	0.0398896	0.0909091	0	0	no	no	no	no	no	no	no	no	no	no	no	no	no	no	no	no	no	no	no
B73-chr1	294531850	G	A	Mo17-chr1:292299140	19.9108	3.01679	0.868421	99	15	99	15	114	G	A	Mo17-chr1	292299140	0.868421	G	2.033e-11	547	2.06106	1.79597	0.534365	FALSE	0.0833333	0.111111	0.03125	0.571429	0	0	no	no	no	no	no	no	no	no	no	no	no	no	no	no	no	no	no	no	no
B73-chr1	295610202	C	T	Mo17-chr1:185986247	19.5086	5.83245	0.769842	97	29	97	29	126	C	T	Mo17-chr1	185986247	0.769841	C	0.000122086	548	1.4868	1.66706	0.471422	FALSE	0.0769231	0.187037	0.0741758	0.0941919	0	0	no	no	no	no	no	no	no	no	no	no	no	no	no	no	no	no	no	no	no
B73-chr1	296212998	C	T	Mo17-chr1:293435068	13.6761	0.201119	0.985507	68	1	68	1	69	C	T	Mo17-chr1	293435068	0.985507	C	2.34003e-14	549	1.35308	1.38692	0.493824	FALSE	0	0.97822	0.125	0.2	0	0.729798	no	no	no	no	no	no	no	no	no	no	no	no	no	no	no	no	no	no	no
B73-chr1	296224358	C	A	Mo17-chr1:293493457	51.0843	25.7432	0.664922	254	128	254	128	382	C	A	Mo17-chr1	293493457	0.664921	C	7.99743e-06	550	1.49755	1.59948	0.483544	FALSE	0.0909091	0	0	0.163462	0.0714286	0.166667	no	no	no	no	no	no	no	no	no	no	no	no	no	no	no	no	no	no	no
B73-chr1	296256014	A	C	Mo17-chr1:293498953	80.0454	4.42462	0.947619	398	22	398	22	420	A	C	Mo17-chr1	293498953	0.947619	A	4.00075e-87	551	1.96829	2.04365	0.490608	FALSE	0.0357143	0.615075	0.0410509	0.179434	0	0.429356	no	no	no	no	no	no	no	no	no	no	no	no	no	no	no	no	no	no	no
B73-chr1	296820552	C	T	Mo17-chr1:294123373	41.0283	4.02238	0.910714	204	20	204	20	224	C	T	Mo17-chr1	294123373	0.910714	C	5.81181e-35	552	1.48798	1.28369	0.536853	FALSE	0.0769231	0.793636	0.0588235	0.358946	0	0.439394	no	no	no	no	no	no	no	no	no	no	no	no	no	no	no	no	no	no	no
B73-chr1	298113533	T	C	Mo17-chr1:295608017	42.4361	9.05036	0.824219	211	45	211	45	256	T	C	Mo17-chr1	295608017	0.824219	T	2.92713e-22	555	1.28444	1.61863	0.442442	FALSE	0	0.0952381	0.0427272	0.157895	0	0	no	no	no	no	no	no	no	no	no	no	no	no	no	no	no	no	no	no	no
B73-chr1	298197038	A	G	Mo17-chr4:37268781	13.6761	0.804477	0.944444	68	4	68	4	72	A	G	Mo17-chr4	37268781	0.944444	A	5.67813e-11	556	1.06911	1.01342	0.51337	FALSE	0	0.865625	0.0363756	0.0818713	0.0358024	0.884722	no	no	no	no	no	no	no	no	no	no	no	no	no	no	no	no	no	no	no
B73-chr1	298197122	C	T	Mo17-chr4:37268676	11.4638	1.0056	0.919355	57	5	57	5	62	C	T	Mo17-chr4	37268676	0.919355	C	4.48023e-07	557	1.07745	1.01194	0.515675	FALSE	0.0416667	0.925225	0	0.0769231	0	0.817099	no	no	no	no	no	no	no	no	no	no	no	no	no	no	no	no	no	no	no
B73-chr1	300165065	A	G	Mo17-chr1:298105365	29.3634	11.2627	0.722772	146	56	146	56	202	A	G	Mo17-chr1	298105365	0.722772	A	1.94986e-05	558	1.65871	1.87071	0.469967	FALSE	0	0.588203	0	0.388199	0	1	no	no	no	no	no	no	no	no	no	no	no	no	no	no	no	no	no	no	no
B73-chr1	300189463	C	T	Mo17-chr1:298142144	156.068	100.358	0.608628	776	499	776	499	1275	C	T	Mo17-chr1	298142144	0.608627	C	9.17264e-11	559	1.47719	1.51699	0.493353	FALSE	0.0769231	0	0.0416667	0	0	0	no	no	no	no	no	no	no	no	no	no	no	no	no	no	no	no	no	no	no
B73-chr1	300420773	C	T	Mo17-chr1:298294582	15.4862	1.20671	0.927711	77	6	77	6	83	C	T	Mo17-chr1	298294582	0.927711	C	1.07606e-11	560	1.29819	1.0604	0.550409	FALSE	0.0238095	0.0555556	0.0226823	0.125	0	0.222222	no	no	no	no	no	no	no	no	no	no	no	no	no	no	no	no	no	no	no
B73-chr1	300423182	T	G	Mo17-chr1:298297873	31.7768	11.6649	0.731482	158	58	158	58	216	T	G	Mo17-chr1	298297873	0.731481	T	6.43426e-07	561	1.37722	1.39634	0.496553	FALSE	0.0384615	0	0.0694444	0	0	0	no	no	no	no	no	no	no	no	no	no	no	no	no	no	no	no	no	no	no
B73-chr1	300423385	T	A	Mo17-chr1:298298089	33.5869	4.42462	0.883598	167	22	167	22	189	T	A	Mo17-chr1	298298089	0.883598	T	4.94748e-24	562	1.38905	1.44398	0.490306	FALSE	0	0.0980394	0.0741758	0	0.0181818	0.102679	no	no	no	no	no	no	no	no	no	no	no	no	no	no	no	no	no	no	no
B73-chr1	300489723	G	A	Mo17-chr1:298333191	107.599	43.0395	0.714286	535	214	535	214	749	G	A	Mo17-chr1	298333191	0.714286	G	9.34196e-29	563	1.32133	1.39722	0.486044	FALSE	0.037037	0	0.0462963	0	0	0.125	no	no	no	no	no	no	no	no	no	no	no	no	no	no	no	no	no	no	no
B73-chr1	300492571	G	C	Mo17-chr1:298347375	41.6317	20.7153	0.667742	207	103	207	103	310	G	C	Mo17-chr1	298347375	0.667742	G	0.000357427	564	2.05554	1.98039	0.509309	FALSE	0.1	0.047619	0.04	0.0888889	0.0378571	0	no	no	no	no	no	no	no	no	no	no	no	no	no	no	no	no	no	no	no
B73-chr1	300945534	G	A	Mo17-chr1:298785378	129.118	42.235	0.753521	642	210	642	210	852	G	A	Mo17-chr1	298785378	0.753521	G	1.95174e-48	565	1.50881	1.27801	0.541408	FALSE	0.0666667	0	0.0384615	0	0	0	no	no	no	no	no	no	no	no	no	no	no	no	no	no	no	no	no	no	no
B73-chr1	300947366	T	C	Mo17-chr1:298787182	46.0563	13.0727	0.778912	229	65	229	65	294	T	C	Mo17-chr1	298787182	0.778912	T	5.02899e-18	566	1.73842	1.7917	0.492452	FALSE	0	0.111111	0.0588235	0.166667	0.125	0.111111	no	no	no	no	no	no	no	no	no	no	no	no	no	no	no	no	no	no	no
B73-chr1	300947493	T	C	Mo17-chr1:298787348	30.9723	9.4526	0.766169	154	47	154	47	201	T	C	Mo17-chr1	298787348	0.766169	T	1.34008e-09	567	1.68523	1.74325	0.491538	FALSE	0	0.166667	0	0	0.1	0	no	no	no	no	no	no	no	no	no	no	no	no	no	no	no	no	no	no	no
B73-chr1	301897165	A	G	Mo17-chr1:299733988	20.7153	0.402238	0.980952	103	2	103	2	105	A	G	Mo17-chr1	299733988	0.980952	A	2.0352e-23	568	1.73572	1.22346	0.586556	FALSE	0.0909091	0.88463	0.0622711	0.181818	0.0685185	0.814529	no	no	no	no	no	no	no	no	no	no	no	no	no	no	no	no	no	no	no
B73-chr1	301897248	C	G	Mo17-chr1:299734071	21.1175	0.603357	0.972222	105	3	105	3	108	C	G	Mo17-chr1	299734071	0.972222	C	1.04483e-22	569	1.73108	1.21265	0.588056	FALSE	0.0909091	0.90046	0.125	0.04	0	0.577429	no	no	no	no	no	no	no	no	no	no	no	no	no	no	no	no	no	no	no
B73-chr1	302237169	G	T	Mo17-chr1:299918885	28.9612	2.81567	0.911392	144	14	144	14	158	G	T	Mo17-chr1	299918885	0.911392	G	1.17245e-23	570	1.43353	1.37496	0.510428	FALSE	0	0	0	0	0	0	no	no	no	no	no	no	no	no	no	no	no	no	no	no	no	no	no	no	no
B73-chr1	302241298	G	T	Mo17-chr1:299923246	30.369	11.0616	0.733009	151	55	151	55	206	G	T	Mo17-chr1	299923246	0.73301	G	1.46342e-06	571	1.87022	1.87114	0.499878	FALSE	0.05	0.125	0.044709	0	0.117647	0	no	no	no	no	no	no	no	no	no	no	no	no	no	no	no	no	no	no	no
B73-chr1	303702938	C	T	Mo17-chr1:301214271	19.1063	1.20671	0.940594	95	6	95	6	101	C	T	Mo17-chr1	301214271	0.940594	C	1.17823e-16	572	1.84183	1.97587	0.482446	FALSE	0	0.858333	0	0.166667	0	0.714285	no	no	no	no	no	no	no	no	no	no	no	no	no	no	no	no	no	no	no
B73-chr1	303703038	T	C	Mo17-chr1:301214690	20.5142	3.82126	0.842976	102	19	102	19	121	T	C	Mo17-chr1	301214690	0.842975	T	5.97633e-10	573	1.81892	1.92243	0.486168	FALSE	0	0.222222	0.125	0.146825	0	0	no	no	no	no	no	no	no	no	no	no	no	no	no	no	no	no	no	no	no
B73-chr1	988655	G	A	Mo17-chr1:1366159	1.20671	15.0839	0.074074	6	75	6	75	81	G	A	Mo17-chr1	1366159	0.0740741	A	1.74849e-10	574	0.954107	0.996158	0.489219	FALSE	0.925037	0.1	0.0277778	0	0.71677	0	no	no	no	no	no	no	no	no	no	no	no	no	no	no	no	no	no	no	no
B73-chr1	2553188	G	C	Mo17-chr1:3085463	29.3634	59.129	0.331818	146	294	146	294	440	G	C	Mo17-chr1	3085463	0.331818	C	3.67791e-06	575	1.76121	1.61379	0.52184	FALSE	0	0	0.0634921	0.0717949	0	0	no	no	no	no	no	no	no	no	no	no	no	no	no	no	no	no	no	no	no
B73-chr1	3566386	C	T	Mo17-chr1:4223690	20.313	65.5648	0.236534	101	326	101	326	427	C	T	Mo17-chr1	4223690	0.236534	T	5.20997e-22	576	1.61109	1.83962	0.466887	FALSE	0	0	0	0	0	0	no	no	no	no	no	no	no	no	no	no	no	no	no	no	no	no	no	no	no
B73-chr1	3769302	A	G	Mo17-chr1:4303454	3.62014	16.894	0.17647	18	84	18	84	102	A	G	Mo17-chr1	4303454	0.176471	G	2.07037e-05	577	1.49094	1.68696	0.469158	FALSE	0.0909091	0	0.110057	0	0	0.1	no	no	no	no	no	no	no	no	no	no	no	no	no	no	no	no	no	no	no
B73-chr1	3770301	G	T	Mo17-chr1:4303539	1.40783	26.3466	0.0507245	7	131	7	131	138	G	T	Mo17-chr1	4303539	0.0507246	T	1.73578e-24	578	1.19653	1.67622	0.416511	FALSE	0.950384	0.2	0.0916667	0.125	0.846591	0	no	no	no	no	no	no	no	no	no	no	no	no	no	no	no	no	no	no	no
B73-chr1	4673998	C	T	Mo17-chr1:5160877	28.1567	64.9615	0.302376	140	323	140	323	463	C	T	Mo17-chr1	5160877	0.302376	T	3.53781e-11	582	1.73199	1.37475	0.557494	FALSE	0.0344828	0	0.0645161	0.0888889	0	0	no	no	no	no	no	no	no	no	no	no	no	no	no	no	no	no	no	no	no
B73-chr1	5047174	T	C	Mo17-chr1:5661656	3.21791	34.5925	0.0851065	16	172	16	172	188	T	C	Mo17-chr1	5661656	0.0851064	C	6.21058e-28	583	1.83429	1.88817	0.492762	FALSE	0	0	0	0	0	0	no	no	no	no	no	no	no	no	no	no	no	no	no	no	no	no	no	no	no
B73-chr1	5122844	A	G	Mo17-chr1:5775161	9.25148	35.5981	0.206278	46	177	46	177	223	A	G	Mo17-chr1	5775161	0.206278	G	4.40986e-13	584	1.92791	1.42981	0.574172	FALSE	0.0502525	0	0.0444664	0.105263	0.0446429	0	no	no	no	no	no	no	no	no	no	no	no	no	no	no	no	no	no	no	no
B73-chr1	5122927	A	G	Mo17-chr1:5775248	13.6761	36.0003	0.275304	68	179	68	179	247	A	G	Mo17-chr1	5775248	0.275304	G	1.31551e-06	585	1.9069	1.44399	0.569073	FALSE	0.0555556	0.04	0.0611112	0.112374	0	0	no	no	no	no	no	no	no	no	no	no	no	no	no	no	no	no	no	no	no
B73-chr1	5281470	G	A	Mo17-chr1:5844545	15.4862	45.4529	0.254126	77	226	77	226	303	G	A	Mo17-chr1	5844545	0.254125	A	8.30604e-12	586	1.71513	1.5633	0.523156	FALSE	0	0	0.133929	0	0.0238095	0	no	no	no	no	no	no	no	no	no	no	no	no	no	no	no	no	no	no	no
B73-chr1	5281567	G	C	Mo17-chr1:5844649	14.8828	48.0675	0.236421	74	239	74	239	313	G	C	Mo17-chr1	5844649	0.236422	C	5.22546e-15	587	1.69458	1.54093	0.523743	FALSE	0.0140845	0.0212766	0.106667	0	0.0190685	0	no	no	no	no	no	no	no	no	no	no	no	no	no	no	no	no	no	no	no
B73-chr1	6204887	T	C	Mo17-chr1:6853393	25.9444	57.7212	0.310096	129	287	129	287	416	T	C	Mo17-chr1	6853393	0.310096	C	2.03816e-08	589	0.982358	1.1218	0.466866	FALSE	0.037037	0	0.117471	0.0625	0.0344828	0.0526316	no	no	no	no	no	no	no	no	no	no	no	no	no	no	no	no	no	no	no
B73-chr1	6204969	C	T	Mo17-chr1:6853474	23.5309	49.4753	0.322314	117	246	117	246	363	C	T	Mo17-chr1	6853474	0.322314	T	2.13513e-05	590	1.03663	1.15961	0.472002	FALSE	0	0	0	0	0	0	no	no	no	no	no	no	no	no	no	no	no	no	no	no	no	no	no	no	no
B73-chr1	6215311	A	G	Mo17-chr1:6859181	6.43581	26.3466	0.196319	32	131	32	131	163	A	G	Mo17-chr1	6859181	0.196319	G	2.01259e-09	591	2.43635	1.97138	0.552744	FALSE	0.0680927	0	0.0555556	0	0.0714286	0	no	no	no	no	no	no	no	no	no	no	no	no	no	no	no	no	no	no	no
B73-chr1	6491702	G	C	Mo17-chr1:7163676	8.447	24.3354	0.257669	42	121	42	121	163	G	C	Mo17-chr1	7163676	0.257669	C	0.000368893	593	1.61843	1.54814	0.511099	FALSE	0	0	0	0.121429	0.0714286	0	no	no	no	no	no	no	no	no	no	no	no	no	no	no	no	no	no	no	no
B73-chr1	6750758	A	G	Mo17-chr1:7274845	7.64253	96.9394	0.073077	38	482	38	482	520	A	G	Mo17-chr1	7274845	0.0730769	G	3.58701e-91	594	1.30974	1.42129	0.479578	FALSE	0	0	0	0	0.0320512	0.0811688	no	no	no	no	no	no	no	no	no	no	no	no	no	no	no	no	no	no	no
B73-chr1	7059846	A	G	Mo17-chr1:7527507	15.4862	45.0507	0.255814	77	224	77	224	301	A	G	Mo17-chr1	7527507	0.255814	G	1.82469e-11	595	1.42401	1.55422	0.478139	FALSE	0	0	0.0714286	0	0	0	no	no	no	no	no	no	no	no	no	no	no	no	no	no	no	no	no	no	no
B73-chr1	7488881	C	T	Mo17-chr1:8037899	1.0056	21.1175	0.0454548	5	105	5	105	110	C	T	Mo17-chr1	8037899	0.0454545	T	1.61268e-19	596	1.20194	1.28958	0.482412	FALSE	0.935094	0	0.103333	0.333333	0.772222	0	no	no	no	no	no	no	no	no	no	no	no	no	no	no	no	no	no	no	no
B73-chr1	7488789	A	G	Mo17-chr1:8037991	1.20671	25.7432	0.044776	6	128	6	128	134	A	G	Mo17-chr1	8037991	0.0447761	G	1.27986e-24	597	1.15472	1.36484	0.458302	FALSE	0.922619	0	0.230927	0.4	0.895427	0	no	no	no	no	no	no	no	no	no	no	no	no	no	no	no	no	no	no	no
B73-chr1	7496943	G	A	Mo17-chr1:8049527	62.3469	104.984	0.372596	310	522	310	522	832	G	A	Mo17-chr1	8049527	0.372596	A	1.07989e-06	598	1.94018	1.82706	0.515014	FALSE	0.0540936	0	0.0862867	0	0	0	no	no	no	no	no	no	no	no	no	no	no	no	no	no	no	no	no	no	no
B73-chr1	7653566	G	T	Mo17-chr1:8194278	5.2291	27.1511	0.161491	26	135	26	135	161	G	T	Mo17-chr1	8194278	0.161491	T	6.62183e-13	599	1.52097	1.5113	0.501593	FALSE	0	0	0.438321	0	0.438138	0	no	no	no	no	no	no	no	no	no	no	no	no	no	no	no	no	no	no	no
B73-chr1	7734479	G	A	Mo17-chr1:8381246	1.0056	37.207	0.0263159	5	185	5	185	190	G	A	Mo17-chr1	8381246	0.0263158	A	7.05457e-42	600	1.34964	1.59759	0.457935	FALSE	0.888646	0	0.125	0	0.642872	0.0571429	no	no	no	no	no	no	no	no	no	no	no	no	no	no	no	no	no	no	no
B73-chr1	7734555	G	A	Mo17-chr1:8381325	0.201119	29.1623	0.0068493	1	145	1	145	146	G	A	Mo17-chr1	8381325	0.00684932	A	4.44103e-36	601	1.37305	1.58813	0.463683	FALSE	0.921522	0	0.0857143	0	0.506571	0	no	no	no	no	no	no	no	no	no	no	no	no	no	no	no	no	no	no	no
B73-chr1	7990859	A	G	Mo17-chr1:8675061	4.62574	19.5086	0.191666	23	97	23	97	120	A	G	Mo17-chr1	8675061	0.191667	G	4.70964e-06	602	1.50264	1.47562	0.504537	FALSE	0	0.0833333	0.153846	0	0	0	no	no	no	no	no	no	no	no	no	no	no	no	no	no	no	no	no	no	no
B73-chr1	8425803	C	T	Mo17-chr1:9428278	4.82686	22.3242	0.177778	24	111	24	111	135	C	T	Mo17-chr1	9428278	0.177778	T	1.38442e-08	605	1.23626	1.56898	0.440696	FALSE	0.0555556	0	0.0769231	0	0.0888158	0	no	no	no	no	no	no	no	no	no	no	no	no	no	no	no	no	no	no	no
B73-chr1	8425917	A	G	Mo17-chr1:9428359	3.01679	19.1063	0.136364	15	95	15	95	110	A	G	Mo17-chr1	9428359	0.136364	G	2.27727e-09	606	1.3507	1.63686	0.452109	FALSE	0	0.0940171	0.0555556	0	0.0714286	0	no	no	no	no	no	no	no	no	no	no	no	no	no	no	no	no	no	no	no
B73-chr1	8530971	A	G	Mo17-chr1:9639869	3.21791	15.2851	0.173913	16	76	16	76	92	A	G	Mo17-chr1	9639869	0.173913	G	8.91568e-05	607	1.83373	1.65946	0.524944	FALSE	0.1	0.0833333	0	0.118056	0.0434783	0	no	no	no	no	no	no	no	no	no	no	no	no	no	no	no	no	no	no	no
B73-chr1	8547704	T	A	Mo17-chr1:9646808	3.82126	33.788	0.101604	19	168	19	168	187	T	A	Mo17-chr1	9646808	0.101604	A	8.9757e-25	608	1.38833	1.67726	0.452876	FALSE	0	0	0.0625	0	0	0	no	no	no	no	no	no	no	no	no	no	no	no	no	no	no	no	no	no	no
B73-chr1	8607791	A	G	Mo17-chr1:9715230	46.8608	87.8891	0.347761	233	437	233	437	670	A	G	Mo17-chr1	9715230	0.347761	G	1.39802e-08	609	1.48934	1.40353	0.51483	FALSE	0.0627451	0	0.0625	0.0532212	0	0	no	no	no	no	no	no	no	no	no	no	no	no	no	no	no	no	no	no	no
B73-chr1	9822734	C	G	Mo17-chr1:11071516	1.20671	11.866	0.0923076	6	59	6	59	65	C	G	Mo17-chr1	11071516	0.0923077	G	2.61947e-06	611	1.82554	2.13882	0.460487	FALSE	0.554157	0	0.331021	0	0.291532	0	no	no	no	no	no	no	no	no	no	no	no	no	no	no	no	no	no	no	no
B73-chr1	10615565	A	G	Mo17-chr1:11817423	6.23469	28.9612	0.177143	31	144	31	144	175	A	G	Mo17-chr1	11817423	0.177143	G	1.46857e-12	616	1.88156	1.34331	0.583453	FALSE	0.142857	0	0.2	0	0	0	no	no	no	no	no	no	no	no	no	no	no	no	no	no	no	no	no	no	no
B73-chr1	10615635	T	G	Mo17-chr1:11817499	6.03357	23.3298	0.205479	30	116	30	116	146	T	G	Mo17-chr1	11817499	0.205479	G	3.56943e-07	617	1.9374	1.3862	0.582923	FALSE	0	0	0	0	0	0	no	no	no	no	no	no	no	no	no	no	no	no	no	no	no	no	no	no	no
B73-chr1	13094125	G	A	Mo17-chr1:14452345	4.2235	16.4918	0.203883	21	82	21	82	103	G	A	Mo17-chr1	14452345	0.203883	A	0.00090358	620	1.55122	1.32318	0.539667	FALSE	0	0	0.0589372	0	0	0	no	no	no	no	no	no	no	no	no	no	no	no	no	no	no	no	no	no	no
B73-chr1	14914974	C	A	Mo17-chr1:16327344	10.6593	28.1567	0.274611	53	140	53	140	193	C	A	Mo17-chr1	16327344	0.274611	A	0.00034248	622	2.08555	2.06718	0.502212	FALSE	0	0	0.0606617	0	0.0454545	0	no	no	no	no	no	no	no	no	no	no	no	no	no	no	no	no	no	no	no
B73-chr1	14915060	T	G	Mo17-chr1:16327426	19.3074	47.263	0.29003	96	235	96	235	331	T	G	Mo17-chr1	16327426	0.29003	G	2.39823e-08	623	2.1032	2.0602	0.505165	FALSE	0.02	0.0571896	0.0571896	0.125	0.037037	0	no	no	no	no	no	no	no	no	no	no	no	no	no	no	no	no	no	no	no
B73-chr1	15084960	A	G	Mo17-chr1:16587305	4.42462	18.503	0.192982	22	92	22	92	114	A	G	Mo17-chr1	16587305	0.192982	G	2.01569e-05	624	2.00119	1.86685	0.517365	FALSE	0	0	0	0	0.0681964	0.151099	no	no	no	no	no	no	no	no	no	no	no	no	no	no	no	no	no	no	yes
B73-chr1	15286082	G	C	Mo17-chr1:16802919	12.8716	32.5813	0.283185	64	162	64	162	226	G	C	Mo17-chr1	16802919	0.283186	C	6.26682e-05	625	1.75711	2.20845	0.443093	FALSE	0	0	0.2	0	0	0	no	no	no	no	no	no	no	no	no	no	no	no	no	no	no	no	no	no	no
B73-chr1	15286172	C	G	Mo17-chr1:16803015	12.4694	31.5757	0.283105	62	157	62	157	219	C	G	Mo17-chr1	16803015	0.283105	G	0.000122319	626	1.76411	2.20574	0.444377	FALSE	0	0	0.5	0	0	0	no	no	no	no	no	no	no	no	no	no	no	no	no	no	no	no	no	no	no
B73-chr1	15286573	A	G	Mo17-chr1:16803337	20.313	43.0395	0.320635	101	214	101	214	315	A	G	Mo17-chr1	16803337	0.320635	G	0.000246757	627	1.71257	2.23614	0.433703	FALSE	0	0	0.0617216	0.166667	0	0	no	no	no	no	no	no	no	no	no	no	no	no	no	no	no	no	no	no	no
B73-chr1	15681899	C	T	Mo17-chr1:17225455	0.603357	27.1511	0.0217391	3	135	3	135	138	C	T	Mo17-chr1	17225455	0.0217391	T	2.9402e-30	632	0.325871	0.401253	0.448164	FALSE	0	0	0	0.333333	0.791667	0	no	no	no	no	no	no	no	no	no	no	no	no	no	no	no	no	no	no	no
B73-chr1	15918263	G	A	Mo17-chr1:17525045	11.2627	29.5645	0.275863	56	147	56	147	203	G	A	Mo17-chr1	17525045	0.275862	A	0.000149787	633	1.58053	1.38521	0.53293	FALSE	0	0.0714286	0.111111	0	0	0.142857	no	no	no	no	no	no	no	no	no	no	no	no	no	no	no	no	no	no	no
B73-chr1	16035038	G	C	Mo17-chr1:17678430	14.6817	46.6596	0.239344	73	232	73	232	305	G	C	Mo17-chr1	17678430	0.239344	C	4.64143e-14	634	1.44919	1.34937	0.517835	FALSE	0.0833333	0	0.467988	0	0.154938	0	no	no	no	no	no	no	no	no	no	no	no	no	no	no	no	no	no	no	no
B73-chr1	16190830	A	T	Mo17-chr1:17818119	7.03917	24.1343	0.225806	35	120	35	120	155	A	T	Mo17-chr1	17818119	0.225806	T	3.71871e-06	635	1.38734	1.52944	0.475641	FALSE	0.464285	0	0.186206	0.100673	0.142857	0.0833333	no	no	no	no	no	no	no	no	no	no	no	no	no	no	no	no	no	no	no
B73-chr1	17034830	C	G	Mo17-chr1:18698200	11.2627	39.2182	0.223108	56	195	56	195	251	C	G	Mo17-chr1	18698200	0.223108	G	5.6827e-13	636	1.76508	2.01313	0.467174	FALSE	0.0526316	0	0.133333	0	0	0	no	no	no	no	no	no	no	no	no	no	no	no	no	no	no	no	no	no	no
B73-chr1	17037748	A	G	Mo17-chr1:18706299	57.1178	104.984	0.352358	284	522	284	522	806	A	G	Mo17-chr1	18706299	0.352357	G	2.7484e-10	637	1.5532	2.06912	0.428786	FALSE	0.0555556	0.0714286	0.0416667	0.1	0	0	no	no	no	no	no	no	no	no	no	no	no	no	no	no	no	no	no	no	no
B73-chr1	17037845	A	G	Mo17-chr1:18706389	69.185	114.437	0.376779	344	569	344	569	913	A	G	Mo17-chr1	18706389	0.37678	G	6.12974e-07	638	1.54862	2.0647	0.428586	FALSE	0.0384615	0	0.0434783	0	0	0	no	no	no	no	no	no	no	no	no	no	no	no	no	no	no	no	no	no	no
B73-chr1	17041893	C	T	Mo17-chr1:18709810	67.9783	108.403	0.385405	338	539	338	539	877	C	T	Mo17-chr1	18709810	0.385405	T	5.1965e-05	639	1.84162	1.99005	0.480631	FALSE	0.0714286	0	0	0	0	0	no	no	no	no	no	no	no	no	no	no	no	no	no	no	no	no	no	no	no
B73-chr1	17242505	G	C	Mo17-chr1:18838804	1.20671	35.5981	0.0327867	6	177	6	177	183	G	C	Mo17-chr1	18838804	0.0327869	C	2.00752e-38	640	1.27597	1.19025	0.517378	FALSE	0.925641	0	0.0684935	0	0.773158	0.0666667	no	no	no	no	no	no	no	no	no	no	no	no	no	no	no	no	no	no	no
B73-chr1	17242947	T	C	Mo17-chr1:18838882	13.475	65.5648	0.170484	67	326	67	326	393	T	C	Mo17-chr1	18838882	0.170483	C	5.64341e-35	641	1.41808	1.21603	0.538353	FALSE	0.808333	0.0625	0.240376	0.10101	0.366666	0	no	no	no	no	no	no	no	no	no	no	no	no	no	no	no	no	no	no	no
B73-chr1	17243527	G	A	Mo17-chr1:18839484	4.02238	34.7936	0.103627	20	173	20	173	193	G	A	Mo17-chr1	18839484	0.103627	A	2.37134e-25	642	1.62197	1.45476	0.527174	FALSE	0.0344828	0.0555556	0	0.0555556	0	0	no	no	no	no	no	no	no	no	no	no	no	no	no	no	no	no	no	no	no
B73-chr1	17721671	G	A	Mo17-chr1:19315777	4.2235	17.0951	0.198113	21	85	21	85	106	G	A	Mo17-chr1	19315777	0.198113	A	0.000222448	645	1.53823	1.8013	0.460612	FALSE	0.69436	0	0.101151	0.5	0.253209	0	no	no	no	no	no	no	no	no	no	no	no	no	no	no	no	no	no	no	no
B73-chr1	17826528	A	T	Mo17-chr1:19384868	19.7097	62.3469	0.240196	98	310	98	310	408	A	T	Mo17-chr1	19384868	0.240196	T	4.4434e-20	646	1.80599	1.59571	0.530909	FALSE	0.0563142	0.065126	0.0785948	0.0625	0.0625	0	no	no	no	no	no	no	no	no	no	no	no	no	no	no	no	no	no	no	no
B73-chr1	17827182	G	C	Mo17-chr1:19384952	0.201119	52.291	0.00383141	1	260	1	260	261	G	C	Mo17-chr1	19384952	0.00383142	C	9.38789e-70	647	1.5242	1.57698	0.491491	FALSE	0.260245	0.29227	0	0.317786	0.0769231	0.04	no	no	no	no	no	no	no	no	no	no	no	no	no	no	no	no	no	no	no
B73-chr1	17902024	A	C	Mo17-chr1:19467757	5.2291	28.3578	0.155689	26	141	26	141	167	A	C	Mo17-chr1	19467757	0.155689	C	3.02363e-14	648	1.71969	1.70526	0.502106	FALSE	0.0232558	0	0	0	0	0.0454545	no	no	no	no	no	no	no	no	no	no	no	no	no	no	no	no	no	no	no
B73-chr1	18204630	T	C	Mo17-chr1:19780323	1.0056	13.0727	0.0714291	5	65	5	65	70	T	C	Mo17-chr1	19780323	0.0714286	C	1.23333e-08	649	1.48296	1.29544	0.533745	FALSE	1	0	0	0.166667	0.833333	0	no	no	no	no	no	no	no	no	no	no	no	no	no	no	no	no	no	no	no
B73-chr1	18834018	A	T	Mo17-chr1:20389261	0.201119	7.03917	0.0277778	1	35	1	35	36	A	T	Mo17-chr1	20389261	0.0277778	T	0.000504384	650	1.21821	1.2564	0.492285	FALSE	0.920118	0	0.131807	0	0.955026	0	no	no	no	no	no	no	no	no	no	no	no	no	no	no	no	no	no	no	no
B73-chr1	19855131	G	C	Mo17-chr1:21375727	20.7153	51.6876	0.286111	103	257	103	257	360	G	C	Mo17-chr1	21375727	0.286111	C	6.79115e-10	652	1.58914	1.99215	0.443734	FALSE	0	0	0.0513158	0	0	0	no	no	no	no	no	no	no	no	no	no	no	no	no	no	no	no	no	no	no
B73-chr1	19855182	T	C	Mo17-chr1:21375811	27.7544	52.8943	0.344139	138	263	138	263	401	T	C	Mo17-chr1	21375811	0.34414	C	0.000698611	653	1.61977	1.99552	0.448033	FALSE	0	0	0.0769231	0	0	0	no	no	no	no	no	no	no	no	no	no	no	no	no	no	no	no	no	no	no
B73-chr1	19855877	T	G	Mo17-chr1:21376476	19.9108	64.9615	0.234597	99	323	99	323	422	T	G	Mo17-chr1	21376476	0.234597	G	4.17247e-22	654	2.06116	1.77425	0.537403	FALSE	0.0721154	0	0.0588235	0	0	0	no	no	no	no	no	no	no	no	no	no	no	no	no	no	no	no	no	no	no
B73-chr1	19857510	G	C	Mo17-chr1:21384689	20.9164	45.0507	0.317073	104	224	104	224	328	G	C	Mo17-chr1	21384689	0.317073	C	4.38166e-05	655	1.93337	1.54444	0.555916	FALSE	0.0666667	0	0.0714286	0.0833333	0	0	no	no	no	no	no	no	no	no	no	no	no	no	no	no	no	no	no	no	no
B73-chr1	21738927	T	C	Mo17-chr1:22867763	0.804477	25.5421	0.0305344	4	127	4	127	131	T	C	Mo17-chr1	22867763	0.0305344	C	9.35622e-27	656	1.7187	1.71068	0.50117	FALSE	0.910458	0.0714286	0.05	0	0.54526	0	no	no	no	no	no	no	no	no	no	no	no	no	no	no	no	no	no	no	no
B73-chr1	21739012	T	C	Mo17-chr1:22867848	1.0056	14.8828	0.0632915	5	74	5	74	79	T	C	Mo17-chr1	22867848	0.0632911	C	4.79363e-11	657	1.74059	1.70873	0.504618	FALSE	0.96688	0	0.123954	0	0.658654	0	no	no	no	no	no	no	no	no	no	no	no	no	no	no	no	no	no	no	no
B73-chr1	21843640	A	G	Mo17-chr1:22941465	34.5925	64.157	0.350306	172	319	172	319	491	A	G	Mo17-chr1	22941465	0.350305	G	8.56892e-05	658	1.97976	1.75038	0.530747	FALSE	0.0529891	0	0	0.25	0.05	0	no	no	no	no	no	no	no	no	no	no	no	no	no	no	no	no	no	no	no
B73-chr1	21844695	G	C	Mo17-chr1:22942402	2.81567	16.894	0.142857	14	84	14	84	98	G	C	Mo17-chr1	22942402	0.142857	C	2.52847e-07	659	1.63687	1.60165	0.505438	FALSE	0	0	0.2	0	0	0	no	no	no	no	no	no	no	no	no	no	no	no	no	no	no	no	no	no	no
B73-chr1	21861602	G	T	Mo17-chr1:22964491	10.6593	29.7656	0.263682	53	148	53	148	201	G	T	Mo17-chr1	22964491	0.263682	T	1.68058e-05	660	1.88474	1.64983	0.53323	FALSE	0	0	0.04	0	0	0	no	no	no	no	no	no	no	no	no	no	no	no	no	no	no	no	no	no	no
B73-chr1	21861839	G	A	Mo17-chr1:22964725	6.03357	42.6373	0.123967	30	212	30	212	242	G	A	Mo17-chr1	22964725	0.123967	A	1.94097e-28	661	1.9467	1.58307	0.551509	FALSE	0	0.1	0	0.0671937	0.0555556	0	no	no	no	no	no	no	no	no	no	no	no	no	no	no	no	no	no	no	no
B73-chr1	21913447	A	G	Mo17-chr1:23065249	3.82126	24.5365	0.134752	19	122	19	122	141	A	G	Mo17-chr1	23065249	0.134752	G	1.53619e-13	662	1.89411	1.91575	0.49716	FALSE	0	0	0.125	0.0769231	0	0	no	no	no	no	no	no	no	no	no	no	no	no	no	no	no	no	no	no	no
B73-chr1	21913454	G	A	Mo17-chr1:23065334	3.82126	20.9164	0.154471	19	104	19	104	123	G	A	Mo17-chr1	23065334	0.154472	A	2.25589e-09	663	1.8931	1.92814	0.495416	FALSE	0	0	0.125	0.602778	0	0.30303	no	no	no	no	no	no	no	no	no	no	no	no	no	no	no	no	no	no	no
B73-chr1	21913608	G	C	Mo17-chr1:23065480	4.02238	16.0895	0.2	20	80	20	80	100	G	C	Mo17-chr1	23065480	0.2	C	0.000951306	664	1.8458	1.97906	0.482579	FALSE	0.0416667	0	0	0	0	0.0588235	no	no	no	no	no	no	no	no	no	no	no	no	no	no	no	no	no	no	no
B73-chr1	22820722	C	G	Mo17-chr1:23987940	24.7377	49.4753	0.333334	123	246	123	246	369	C	G	Mo17-chr1	23987940	0.333333	G	0.000251911	665	1.3288	1.55835	0.460247	FALSE	0	0	0	0	0.0714286	0.0714286	no	no	no	no	no	no	no	no	no	no	no	no	no	no	no	no	no	no	no
B73-chr1	23060400	G	C	Mo17-chr1:24229644	28.3578	70.3917	0.287169	141	350	141	350	491	G	C	Mo17-chr1	24229644	0.287169	C	6.48363e-15	666	1.63368	1.81589	0.473588	FALSE	0.0769231	0	0.0769231	0.05	0	0	no	no	no	no	no	no	no	no	no	no	no	no	no	no	no	no	no	no	no
B73-chr1	23060471	T	G	Mo17-chr1:24229730	21.7209	64.3581	0.252337	108	320	108	320	428	T	G	Mo17-chr1	24229730	0.252336	G	8.02244e-19	667	1.6613	1.83284	0.475452	FALSE	0.047619	0.0952381	0.0643939	0.0863095	0	0	no	no	no	no	no	no	no	no	no	no	no	no	no	no	no	no	no	no	no
B73-chr1	23169658	A	G	Mo17-chr1:24309681	38.0115	74.6152	0.3375	189	371	189	371	560	A	G	Mo17-chr1	24309681	0.3375	G	3.95154e-08	668	1.95559	1.75193	0.527465	FALSE	0.027027	0.166667	0.0540541	0.111111	0.037323	0	no	no	no	no	no	no	no	no	no	no	no	no	no	no	no	no	no	no	no
B73-chr1	23185137	T	G	Mo17-chr1:24313737	8.04477	34.3914	0.189573	40	171	40	171	211	T	G	Mo17-chr1	24313737	0.189573	G	3.20053e-14	670	1.07608	1.28673	0.455423	FALSE	0.119703	0	0.0756757	0.10101	0.0903533	0	no	no	no	no	no	no	no	no	no	no	no	no	no	no	no	no	no	no	no
B73-chr1	23761332	T	C	Mo17-chr1:24899585	0.603357	51.8887	0.0114943	3	258	3	258	261	T	C	Mo17-chr1	24899585	0.0114943	C	9.36922e-66	671	1.40741	1.70972	0.451508	FALSE	0.951375	0	0.0793652	0.0454545	0.734773	0	no	no	no	no	no	no	no	no	no	no	no	no	no	no	no	no	no	no	no
B73-chr1	24195651	T	C	Mo17-chr1:25249882	15.8884	39.4194	0.287272	79	196	79	196	275	T	C	Mo17-chr1	25249882	0.287273	C	2.02706e-06	674	0.910884	1.03558	0.467969	FALSE	0	0	0	0.166667	0	0	no	no	no	no	no	no	no	no	no	no	no	no	no	no	no	no	no	no	no
B73-chr1	24451069	G	C	Mo17-chr1:25565600	20.9164	44.0451	0.321981	104	219	104	219	323	G	C	Mo17-chr1	25565600	0.321981	C	0.000200477	675	1.40476	1.7226	0.449184	FALSE	0.0343136	0	0	0.0714286	0.0374194	0	no	no	no	no	no	no	no	no	no	no	no	no	no	no	no	no	no	no	no
B73-chr1	27097607	T	C	Mo17-chr1:28455653	7.03917	23.1287	0.233333	35	115	35	115	150	T	C	Mo17-chr1	28455653	0.233333	C	3.17949e-05	678	1.52695	1.40154	0.521413	FALSE	0.0344828	0	0	0	0.0555556	0.0909091	no	no	no	no	no	no	no	no	no	no	no	no	no	no	no	no	no	no	no
B73-chr1	27222069	A	G	Mo17-chr1:28606106	0.402238	8.04477	0.047619	2	40	2	40	42	A	G	Mo17-chr1	28606106	0.047619	G	0.000196717	679	0.99568	1.26705	0.440035	FALSE	0.653528	0.25	0.0465367	0.25	0.58846	0.220238	no	no	no	no	no	no	no	no	no	no	no	no	no	no	no	no	no	no	no
B73-chr1	27976810	A	G	Mo17-chr1:29568607	7.84365	59.7324	0.116071	39	297	39	297	336	A	G	Mo17-chr1	29568607	0.116071	G	2.39514e-43	680	1.35882	1.28891	0.513202	FALSE	0	0.333333	0.726667	0.35	0	0.333333	no	no	no	no	no	no	no	no	no	no	no	no	no	no	no	no	no	no	no
B73-chr1	29685562	A	C	Mo17-chr1:31319555	22.1231	60.738	0.26699	110	302	110	302	412	A	C	Mo17-chr1	31319555	0.26699	C	2.99758e-15	681	1.52719	1.4897	0.506213	FALSE	0.0357143	0.0941557	0	0	0	0	no	no	no	no	no	no	no	no	no	no	no	no	no	no	no	no	no	no	no
B73-chr1	30279217	G	T	Mo17-chr1:32007962	6.63693	43.6429	0.132	33	217	33	217	250	G	T	Mo17-chr1	32007962	0.132	T	6.74061e-28	682	1.81449	1.43034	0.559195	FALSE	0	0	0.0769231	0	0	0	no	no	no	no	no	no	no	no	no	no	no	no	no	no	no	no	no	no	no
B73-chr1	30279304	T	C	Mo17-chr1:32008057	4.42462	78.8387	0.0531401	22	392	22	392	414	T	C	Mo17-chr1	32008057	0.0531401	C	2.98418e-81	683	1.79668	1.46899	0.550171	FALSE	0.0232558	0	0	0.0384615	0	0	no	no	no	no	no	no	no	no	no	no	no	no	no	no	no	no	no	no	no
B73-chr1	30279405	G	A	Mo17-chr1:32008192	4.2235	46.8608	0.0826771	21	233	21	233	254	G	A	Mo17-chr1	32008192	0.0826772	A	9.49182e-40	684	1.76748	1.53059	0.535914	FALSE	0	0	0	0	0	0	no	no	no	no	no	no	no	no	no	no	no	no	no	no	no	no	no	no	no
B73-chr1	30658520	A	G	Mo17-chr1:32362935	133.543	302.282	0.306414	664	1503	664	1503	2167	A	G	Mo17-chr1	32362935	0.306414	G	3.71575e-64	688	1.50114	2.07409	0.419872	FALSE	0.0833333	0	0.0454545	0	0	0	no	no	no	no	no	no	no	no	no	no	no	no	no	no	no	no	no	no	no
B73-chr1	31742230	T	C	Mo17-chr1:33590102	16.4918	49.2742	0.250765	82	245	82	245	327	T	C	Mo17-chr1	33590102	0.250765	C	1.2577e-13	689	0.873883	1.23742	0.413907	FALSE	0.0714286	0	0.1	0.222222	0	0	no	no	no	no	no	no	no	no	no	no	no	no	no	no	no	no	no	no	no
B73-chr1	32725824	T	G	Mo17-chr1:34840586	1.81007	13.2739	0.12	9	66	9	66	75	T	G	Mo17-chr1	34840586	0.12	G	4.1659e-06	698	1.24199	1.71997	0.419313	FALSE	0	0	0.0714286	0	0	0	no	no	no	no	no	no	no	no	no	no	no	no	no	no	no	no	no	no	no
B73-chr1	32725919	T	C	Mo17-chr1:34840681	0.804477	12.6705	0.0597015	4	63	4	63	67	T	C	Mo17-chr1	34840681	0.0597015	C	6.11208e-09	699	1.26397	1.711	0.424869	FALSE	0.0789141	0.0357143	0	0.0740741	0	0	no	no	no	no	no	no	no	no	no	no	no	no	no	no	no	no	no	no	no
B73-chr1	32843961	G	A	Mo17-chr1:34955833	13.6761	34.7936	0.282158	68	173	68	173	241	G	A	Mo17-chr1	34955833	0.282158	A	1.15703e-05	701	1.7365	1.94694	0.471433	FALSE	0	0	0	0.1	0	0	no	no	no	no	no	no	no	no	no	no	no	no	no	no	no	no	no	no	no
B73-chr1	32973141	T	C	Mo17-chr1:34959879	12.4694	40.4249	0.235742	62	201	62	201	263	T	C	Mo17-chr1	34959879	0.235741	C	6.54857e-12	703	1.14178	1.33991	0.460081	FALSE	0	0.0833333	0	0	0	0	no	no	no	no	no	no	no	no	no	no	no	no	no	no	no	no	no	no	no
B73-chr1	33205862	C	T	Mo17-chr1:35119500	7.03917	47.263	0.12963	35	235	35	235	270	C	T	Mo17-chr1	35119500	0.12963	T	5.06301e-31	708	1.28577	1.72183	0.427507	FALSE	0.058908	0	0.05	0.125	0.0277778	0	no	no	no	no	no	no	no	no	no	no	no	no	no	no	no	no	no	no	no
B73-chr1	35142916	A	C	Mo17-chr1:37029144	4.02238	20.9164	0.16129	20	104	20	104	124	A	C	Mo17-chr1	37029144	0.16129	C	6.92344e-09	719	1.67086	2.17293	0.434692	FALSE	0.1	0	0.125926	0	0	0	no	no	no	no	no	no	no	no	no	no	no	no	no	no	no	no	no	no	no
B73-chr1	38574667	T	C	Mo17-chr1:40074888	7.64253	24.7377	0.236025	38	123	38	123	161	T	C	Mo17-chr1	40074888	0.236025	C	1.01064e-05	732	1.65661	1.53708	0.518713	FALSE	0	0	0	0.05	0	0.0416667	no	no	no	no	no	no	no	no	no	no	no	no	no	no	no	no	no	no	no
B73-chr1	39843600	C	T	Mo17-chr1:41457163	20.313	42.4361	0.323718	101	211	101	211	312	C	T	Mo17-chr1	41457163	0.323718	T	0.000608039	742	1.29239	1.55003	0.454679	FALSE	0.0384615	0	0.03663	0.0833333	0	0	no	no	no	no	no	no	no	no	no	no	no	no	no	no	no	no	no	no	no
B73-chr1	40178784	T	C	Mo17-chr1:42018956	27.7544	67.1738	0.292373	138	334	138	334	472	T	C	Mo17-chr1	42018956	0.292373	C	3.25715e-13	751	1.27996	1.68066	0.432328	FALSE	0.0671937	0.0526316	0.0416667	0.0769231	0.0434783	0	no	no	no	no	no	no	no	no	no	no	no	no	no	no	no	no	no	no	no
B73-chr1	41274907	T	G	Mo17-chr1:43134697	15.8884	36.6037	0.302682	79	182	79	182	261	T	G	Mo17-chr1	43134697	0.302682	G	0.000236726	758	1.89491	2.38149	0.443109	FALSE	0	0	0.0666667	0.142857	0	0	no	no	no	no	no	no	no	no	no	no	no	no	no	no	no	no	no	no	no
B73-chr1	42665520	G	C	Mo17-chr1:44528646	26.7488	77.632	0.256262	133	386	133	386	519	G	C	Mo17-chr1	44528646	0.256262	C	1.34474e-22	768	1.46538	1.80653	0.447867	FALSE	0.025	0	0.027027	0.0416667	0	0	no	no	no	no	no	no	no	no	no	no	no	no	no	no	no	no	no	no	no
B73-chr1	43457743	A	G	Mo17-chr1:45300563	79.6432	127.51	0.384465	396	634	396	634	1030	A	G	Mo17-chr1	45300563	0.384466	G	8.45255e-07	770	1.55413	1.36018	0.533274	FALSE	0	0	0.0666667	0.0596492	0.075	0.0714286	no	no	no	no	no	no	no	no	no	no	no	no	no	no	no	no	no	no	no
B73-chr1	43458826	A	G	Mo17-chr1:45302953	12.6705	33.788	0.272727	63	168	63	168	231	A	G	Mo17-chr1	45302953	0.272727	G	3.96412e-06	771	1.62193	1.58032	0.506496	FALSE	0	0	0.0833333	0	0.0666667	0.142857	no	no	no	no	no	no	no	no	no	no	no	no	no	no	no	no	no	no	no
B73-chr1	43515278	G	A	Mo17-chr1:45305488	1.40783	14.2795	0.0897431	7	71	7	71	78	G	A	Mo17-chr1	45305488	0.0897436	A	1.11239e-08	772	1.69663	1.80388	0.484681	FALSE	0	0	0.047619	0	0.0555556	0	no	no	no	no	no	no	no	no	no	no	no	no	no	no	no	no	no	no	no
B73-chr1	43515396	G	A	Mo17-chr1:45305570	2.01119	11.866	0.144928	10	59	10	59	69	G	A	Mo17-chr1	45305570	0.144928	A	0.00070623	773	1.7109	1.8008	0.4872	FALSE	0	0	0	0	0.166667	0	no	no	no	no	no	no	no	no	no	no	no	no	no	no	no	no	no	no	no
B73-chr1	43981066	G	A	Mo17-chr1:45823467	43.2406	117.454	0.269086	215	584	215	584	799	G	A	Mo17-chr1	45823467	0.269086	A	1.31352e-32	774	1.0666	1.50002	0.415565	FALSE	0.0454545	0.241667	0.0916667	0	0.0322581	0	no	no	no	no	no	no	no	no	no	no	no	no	no	no	no	no	no	no	no
B73-chr1	46531694	G	A	Mo17-chr1:48559875	0.402238	7.64253	0.05	2	38	2	38	40	G	A	Mo17-chr1	48559875	0.05	A	0.000706875	797	1.32497	1.46226	0.475372	FALSE	0.926678	0	0.0421256	0.1	0	0	no	no	no	no	no	no	no	no	no	no	no	no	no	no	no	no	no	no	no
B73-chr1	47139483	T	C	Mo17-chr1:49093977	16.4918	37.8104	0.303704	82	188	82	188	270	T	C	Mo17-chr1	49093977	0.303704	C	0.000142454	799	0.786416	1.08327	0.420615	FALSE	0	0	0	0	0	0	no	no	no	no	no	no	no	no	no	no	no	no	no	no	no	no	no	no	no
B73-chr1	50858948	G	C	Mo17-chr1:52770488	16.6929	61.9447	0.212276	83	308	83	308	391	G	C	Mo17-chr1	52770488	0.212276	C	9.49605e-25	811	1.4835	1.51591	0.494597	FALSE	0.225	0	0.11453	0	0.208333	0	no	no	no	no	no	no	no	no	no	no	no	no	no	no	no	no	no	no	no
B73-chr1	50866372	C	A	Mo17-chr1:52777871	28.1567	104.582	0.212121	140	520	140	520	660	C	A	Mo17-chr1	52777871	0.212121	A	1.16036e-44	813	1.52362	1.72803	0.468568	FALSE	0	0	0	0	0	0	no	no	no	no	no	no	no	no	no	no	no	no	no	no	no	no	no	no	no
B73-chr1	50866569	A	G	Mo17-chr1:52778060	40.0227	125.699	0.241505	199	625	199	625	824	A	G	Mo17-chr1	52778060	0.241505	G	4.04533e-44	814	1.44911	1.61794	0.472477	FALSE	0.047619	0.0625	0.0526316	0.0625	0.0526316	0.0769231	no	no	no	no	no	no	no	no	no	no	no	no	no	no	no	no	no	no	no
B73-chr1	50897378	G	A	Mo17-chr1:52809592	0.201119	22.1231	0.009009	1	110	1	110	111	G	A	Mo17-chr1	52809592	0.00900901	A	7.75747e-26	815	1.14598	1.55886	0.423677	FALSE	0.940938	0.0833333	0	0	0.837842	0	no	no	no	no	no	no	no	no	no	no	no	no	no	no	no	no	no	no	no
B73-chr1	50897459	T	C	Mo17-chr1:52809673	0.402238	20.313	0.0194175	2	101	2	101	103	T	C	Mo17-chr1	52809673	0.0194175	C	8.52022e-22	816	1.13142	1.56878	0.419013	FALSE	0.872926	0	0.0839161	0.1	0.683761	0	no	no	no	no	no	no	no	no	no	no	no	no	no	no	no	no	no	no	no
B73-chr1	51297504	A	G	Mo17-chr1:53468715	9.4526	42.6373	0.181467	47	212	47	212	259	A	G	Mo17-chr1	53468715	0.181467	G	7.4329e-20	819	1.52146	1.88318	0.446878	FALSE	0	0	0.0716356	0	0.0434783	0	no	no	no	no	no	no	no	no	no	no	no	no	no	no	no	no	no	no	no
B73-chr1	51297589	A	G	Mo17-chr1:53468808	15.8884	52.0899	0.233728	79	259	79	259	338	A	G	Mo17-chr1	53468808	0.233728	G	4.83652e-17	820	1.53185	1.84669	0.453406	FALSE	0	0	0.0972851	0	0	0	no	no	no	no	no	no	no	no	no	no	no	no	no	no	no	no	no	no	no
B73-chr1	51304003	A	G	Mo17-chr1:53484501	7.03917	21.7209	0.244755	35	108	35	108	143	A	G	Mo17-chr1	53484501	0.244755	G	0.000591542	822	1.48439	1.34563	0.524515	FALSE	0	0	0	0	0	0	no	no	no	no	no	no	no	no	no	no	no	no	no	no	no	no	no	no	no
B73-chr1	52051709	G	C	Mo17-chr1:54214778	56.5145	102.772	0.354798	281	511	281	511	792	G	C	Mo17-chr1	54214778	0.354798	C	1.57417e-09	830	1.40016	1.64183	0.460277	FALSE	0	0	0.047619	0	0	0	no	no	no	no	no	no	no	no	no	no	no	no	no	no	no	no	no	no	no
B73-chr1	52312369	G	C	Mo17-chr1:54473894	15.6873	38.816	0.287823	78	193	78	193	271	G	C	Mo17-chr1	54473894	0.287823	C	3.37919e-06	832	1.78383	1.58532	0.529461	FALSE	0	0	0	0	0.08	0	no	no	no	no	no	no	no	no	no	no	no	no	no	no	no	no	no	no	no
B73-chr1	52312824	C	G	Mo17-chr1:54474352	7.64253	22.7265	0.251655	38	113	38	113	151	C	G	Mo17-chr1	54474352	0.251656	G	0.000616272	833	1.89265	1.59208	0.543126	FALSE	0	0	0.0888889	0.222222	0.0712475	0.0833333	no	no	no	no	no	no	no	no	no	no	no	no	no	no	no	no	no	no	no
B73-chr1	52787901	T	G	Mo17-chr1:55098910	10.4582	39.8216	0.208	52	198	52	198	250	T	G	Mo17-chr1	55098910	0.208	G	5.51177e-15	836	1.66961	1.22993	0.57582	FALSE	0.0322581	0	0.0322917	0.0892257	0.0333333	0	no	no	no	no	no	no	no	no	no	no	no	no	no	no	no	no	no	no	no
B73-chr1	52789445	A	G	Mo17-chr1:55110049	19.7097	45.2518	0.303406	98	225	98	225	323	A	G	Mo17-chr1	55110049	0.303406	G	1.92622e-06	837	1.56748	1.71878	0.47698	FALSE	0.1	0.0714286	0.025	0.125	0.0222222	0	no	no	no	no	no	no	no	no	no	no	no	no	no	no	no	no	no	no	no
B73-chr1	52789929	G	T	Mo17-chr1:55110548	12.2683	46.2574	0.209622	61	230	61	230	291	G	T	Mo17-chr1	55110548	0.209622	T	9.39277e-18	838	1.58733	1.8561	0.460973	FALSE	0	0	0.0588235	0	0	0	no	no	no	no	no	no	no	no	no	no	no	no	no	no	no	no	no	no	no
B73-chr1	52789993	C	T	Mo17-chr1:55110631	12.6705	38.6149	0.247059	63	192	63	192	255	C	T	Mo17-chr1	55110631	0.247059	T	3.58085e-10	839	1.61971	1.92348	0.457134	FALSE	0	0	0	0	0.0277778	0.0666667	no	no	no	no	no	no	no	no	no	no	no	no	no	no	no	no	no	no	no
B73-chr1	52791699	A	T	Mo17-chr1:55112313	87.8891	134.348	0.395474	437	668	437	668	1105	A	T	Mo17-chr1	55112313	0.395475	T	2.51524e-05	840	1.58723	2.09837	0.430657	FALSE	0	0	0.0470324	0.111111	0.047619	0	no	no	no	no	no	no	no	no	no	no	no	no	no	no	no	no	no	no	no
B73-chr1	53695608	T	G	Mo17-chr1:55871818	0.804477	21.3186	0.0363637	4	106	4	106	110	T	G	Mo17-chr1	55871818	0.0363636	G	7.69384e-21	848	1.65441	1.58147	0.51127	FALSE	0.637892	0	0.0551136	0	0.546947	0	no	no	no	no	no	no	no	no	no	no	no	no	no	no	no	no	no	no	no
B73-chr1	54704927	C	G	Mo17-chr1:56918491	31.3746	63.3525	0.33121	156	315	156	315	471	C	G	Mo17-chr1	56918491	0.33121	G	5.01345e-07	853	1.42564	2.01481	0.414376	FALSE	0.0294118	0	0.0526316	0.0769231	0.1	0	no	no	no	no	no	no	no	no	no	no	no	no	no	no	no	no	no	no	no
B73-chr1	56427336	A	G	Mo17-chr1:58448269	64.7604	106.593	0.377935	322	530	322	530	852	A	G	Mo17-chr1	58448269	0.377934	G	5.22399e-06	858	0.643762	0.746635	0.463006	FALSE	0	0.0588235	0	0	0.0277992	0.0555556	no	no	no	no	no	no	no	no	no	no	no	no	no	no	no	no	no	no	no
B73-chr1	57396810	A	G	Mo17-chr1:59397169	28.1567	62.9503	0.309051	140	313	140	313	453	A	G	Mo17-chr1	59397169	0.309051	G	8.89783e-10	860	1.46856	1.79739	0.449657	FALSE	0.0714286	0	0	0	0.125	0.0833333	no	no	no	no	no	no	no	no	no	no	no	no	no	no	no	no	no	no	no
B73-chr1	60252417	G	A	Mo17-chr1:62256320	18.7041	53.6988	0.258334	93	267	93	267	360	G	A	Mo17-chr1	62256320	0.258333	A	4.52448e-14	862	1.51154	2.01572	0.428531	FALSE	0	0.285714	0.0666667	0	0.0571896	0	no	no	no	no	no	no	no	no	no	no	no	no	no	no	no	no	no	no	no
B73-chr1	60287833	T	C	Mo17-chr1:62256444	16.0895	51.6876	0.237388	80	257	80	257	337	T	C	Mo17-chr1	62256444	0.237389	C	2.33249e-16	863	1.71315	1.9969	0.46176	FALSE	0	0	0.042328	0	0	0	no	no	no	no	no	no	no	no	no	no	no	no	no	no	no	no	no	no	no
B73-chr1	60294874	T	G	Mo17-chr1:62262917	11.4638	30.9723	0.270143	57	154	57	154	211	T	G	Mo17-chr1	62262917	0.270142	G	2.0144e-05	864	2.01497	2.01215	0.500351	FALSE	0.0333333	0	0.1	0.142857	0.0344828	0.0909091	no	no	no	no	no	no	no	no	no	no	no	no	no	no	no	no	no	no	no
B73-chr1	60296082	A	C	Mo17-chr1:62271238	36.8048	70.7939	0.342056	183	352	183	352	535	A	C	Mo17-chr1	62271238	0.342056	C	7.33228e-07	865	1.88118	1.79519	0.511695	FALSE	0.0588235	0	0.0663837	0	0.0566449	0	no	no	no	no	no	no	no	no	no	no	no	no	no	no	no	no	no	no	no
B73-chr1	60522942	C	T	Mo17-chr1:62483508	0.603357	22.3242	0.0263158	3	111	3	111	114	C	T	Mo17-chr1	62483508	0.0263158	T	2.11535e-23	866	1.53116	1.37072	0.527644	FALSE	0.88076	0.0666667	0.0715614	0	0	0	no	no	no	no	no	no	no	no	no	no	no	no	no	no	no	no	no	no	no
B73-chr1	60523021	T	C	Mo17-chr1:62483587	0.402238	15.6873	0.025	2	78	2	78	80	T	C	Mo17-chr1	62483587	0.025	C	3.43093e-15	867	1.54848	1.34433	0.535286	FALSE	0.824646	0	0.0710784	0.25	0.633728	0	no	no	no	no	no	no	no	no	no	no	no	no	no	no	no	no	no	no	no
B73-chr1	61257031	A	G	Mo17-chr1:63333874	20.9164	52.4921	0.284932	104	261	104	261	365	A	G	Mo17-chr1	63333874	0.284932	G	2.86898e-10	868	1.17429	1.41967	0.452703	FALSE	0	0	0	0	0	0	no	no	no	no	no	no	no	no	no	no	no	no	no	no	no	no	no	no	no
B73-chr1	62579822	C	A	Mo17-chr1:64719879	1.81007	13.2739	0.12	9	66	9	66	75	C	A	Mo17-chr1	64719879	0.12	A	4.1659e-06	869	1.36691	1.30158	0.512241	FALSE	0	0	0.0444664	0	0.0666667	0	no	no	no	no	no	no	no	no	no	no	no	no	no	no	no	no	no	no	no
B73-chr1	63769962	A	C	Mo17-chr1:66193661	53.0955	105.185	0.335452	264	523	264	523	787	A	C	Mo17-chr1	66193661	0.335451	C	1.52411e-13	870	1.94342	1.82516	0.515691	FALSE	0	0	0.0526316	0.142857	0.0526316	0	no	no	no	no	no	no	no	no	no	no	no	no	no	no	no	no	no	no	no
B73-chr1	64057897	A	C	Mo17-chr1:66612078	2.61455	27.9556	0.0855262	13	139	13	139	152	A	C	Mo17-chr1	66612078	0.0855263	C	1.25765e-21	871	1.81136	1.72561	0.512122	FALSE	0.917374	0	0.371352	0	0.694445	0	no	no	no	no	no	no	no	no	no	no	no	no	no	no	no	no	no	no	no
B73-chr1	64057986	T	C	Mo17-chr1:66612156	3.82126	17.0951	0.182692	19	85	19	85	104	T	C	Mo17-chr1	66612156	0.182692	C	3.41027e-05	872	1.8112	1.72604	0.512038	FALSE	0	0	0.367857	0	0	0	no	no	no	no	no	no	no	no	no	no	no	no	no	no	no	no	no	no	no
B73-chr1	64418578	A	G	Mo17-chr1:66883884	1.40783	10.4582	0.118644	7	52	7	52	59	A	G	Mo17-chr1	66883884	0.118644	G	0.000678666	873	1.04629	1.00701	0.509563	FALSE	0.852056	0	0.0669048	0	0.732613	0	no	no	no	no	no	no	no	no	no	no	no	no	no	no	no	no	no	no	no
B73-chr1	64418699	T	C	Mo17-chr1:66883959	0.201119	9.25148	0.0212766	1	46	1	46	47	T	C	Mo17-chr1	66883959	0.0212766	C	3.40406e-07	874	1.02683	1.00726	0.504809	FALSE	0.869643	1	0.142857	1	0.794872	0	no	no	no	no	no	no	no	no	no	no	no	no	no	no	no	no	no	no	no
B73-chr1	64499393	A	G	Mo17-chr1:66943387	26.3466	94.526	0.21797	131	470	131	470	601	A	G	Mo17-chr1	66943387	0.21797	G	1.96672e-38	875	1.47554	1.64144	0.473388	FALSE	0	0	0.0769231	0	0	0	no	no	no	no	no	no	no	no	no	no	no	no	no	no	no	no	no	no	no
B73-chr1	64817953	A	G	Mo17-chr1:67211401	0.402238	16.4918	0.0238095	2	82	2	82	84	A	G	Mo17-chr1	67211401	0.0238095	G	2.45408e-16	876	1.5907	2.14502	0.425808	FALSE	0.799012	0	0	0	0.340909	0	no	no	no	no	no	no	no	no	no	no	no	no	no	no	no	no	no	no	no
B73-chr1	64818027	T	A	Mo17-chr1:67211526	0.603357	17.2962	0.0337079	3	86	3	86	89	T	A	Mo17-chr1	67211526	0.0337079	A	2.59982e-16	877	1.60837	2.17463	0.425157	FALSE	0.89466	0	0.2	0	0.371212	0	no	no	no	no	no	no	no	no	no	no	no	no	no	no	no	no	no	no	no
B73-chr1	64863261	C	T	Mo17-chr1:67236923	1.60895	13.6761	0.105263	8	68	8	68	76	C	T	Mo17-chr1	67236923	0.105263	T	3.13689e-07	878	1.31587	1.6764	0.439757	FALSE	0.978758	0	0	0	0.656926	0	no	no	no	no	no	no	no	no	no	no	no	no	no	no	no	no	no	no	no
B73-chr1	64867771	T	G	Mo17-chr1:67237402	1.60895	21.922	0.0683759	8	109	8	109	117	T	G	Mo17-chr1	67237402	0.0683761	G	1.33263e-17	879	1.50591	1.79208	0.456613	FALSE	0.75	0	0.176389	0	0.819853	0	no	no	no	no	no	no	no	no	no	no	no	no	no	no	no	no	no	no	no
B73-chr1	64948345	A	G	Mo17-chr1:67261897	1.20671	15.0839	0.074074	6	75	6	75	81	A	G	Mo17-chr1	67261897	0.0740741	G	1.74849e-10	880	1.78928	1.58068	0.53095	FALSE	0.965555	0	0.047619	0	0.809524	0	no	no	no	no	no	no	no	no	no	no	no	no	no	no	no	no	no	no	no
B73-chr1	66608645	A	C	Mo17-chr1:68647895	46.0563	100.761	0.313698	229	501	229	501	730	A	C	Mo17-chr1	68647895	0.313699	C	3.27309e-17	881	1.81383	1.82482	0.49849	FALSE	0.0364721	0	0	0.0622711	0.0384615	0	no	no	no	no	no	no	no	no	no	no	no	no	no	no	no	no	no	no	no
B73-chr1	66608745	T	C	Mo17-chr1:68647995	45.2518	84.0678	0.349922	225	418	225	418	643	T	C	Mo17-chr1	68647995	0.349922	C	9.01839e-08	882	1.83208	1.81701	0.502065	FALSE	0	0.0742521	0	0.0694444	0.0637199	0	no	no	no	no	no	no	no	no	no	no	no	no	no	no	no	no	no	no	no
B73-chr1	66690465	A	G	Mo17-chr1:68718496	4.02238	28.9612	0.121951	20	144	20	144	164	A	G	Mo17-chr1	68718496	0.121951	G	3.21608e-18	883	1.62946	2.21658	0.423672	FALSE	0.817577	0	0.138746	0	0.344771	0	no	no	no	no	no	no	no	no	no	no	no	no	no	no	no	no	no	no	no
B73-chr1	66690549	T	C	Mo17-chr1:68718579	5.43022	26.3466	0.170886	27	131	27	131	158	T	C	Mo17-chr1	68718579	0.170886	C	1.47448e-11	884	1.63661	2.23494	0.422727	FALSE	0.0625	0	0	0	0.0666667	0	no	no	no	no	no	no	no	no	no	no	no	no	no	no	no	no	no	no	no
B73-chr1	66690738	G	T	Mo17-chr1:68718727	4.2235	20.9164	0.168	21	104	21	104	125	G	T	Mo17-chr1	68718727	0.168	T	2.04224e-08	885	1.63942	2.22949	0.423742	FALSE	0	0	0	0	0	0	no	no	no	no	no	no	no	no	no	no	no	no	no	no	no	no	no	no	no
B73-chr1	68402555	T	C	Mo17-chr1:70463895	54.3022	117.655	0.315789	270	585	270	585	855	T	C	Mo17-chr1	70463895	0.315789	C	3.32129e-20	887	1.22374	1.41927	0.46301	FALSE	0.0353615	0	0.0470085	0	0	0	no	no	no	no	no	no	no	no	no	no	no	no	no	no	no	no	no	no	no
B73-chr1	68890990	G	T	Mo17-chr1:70819758	1.60895	14.4806	0.0999997	8	72	8	72	80	G	T	Mo17-chr1	70819758	0.1	T	3.09321e-08	888	1.94731	1.5779	0.552395	FALSE	0	0	0	0	0	0	no	no	no	no	no	no	no	no	no	no	no	no	no	no	no	no	no	no	no
B73-chr1	70515401	G	C	Mo17-chr1:72632386	0.201119	29.9668	0.00666665	1	149	1	149	150	G	C	Mo17-chr1	72632386	0.00666667	C	2.99094e-37	890	1.51454	1.71523	0.468932	FALSE	0.911111	0	0.0871212	0	0.731818	0	no	no	no	no	no	no	no	no	no	no	no	no	no	no	no	no	no	no	no
B73-chr1	72042444	G	C	Mo17-chr1:74006548	10.8604	29.1623	0.271356	54	145	54	145	199	G	C	Mo17-chr1	74006548	0.271357	C	9.65554e-05	891	0.690829	0.612612	0.530004	FALSE	0	0.0611112	0.0276449	0	0	0	no	no	no	no	no	no	no	no	no	no	no	no	no	no	no	no	no	no	no
B73-chr1	74383093	G	A	Mo17-chr1:76179683	1.40783	14.6817	0.0874998	7	73	7	73	80	G	A	Mo17-chr1	76179683	0.0875	A	3.39161e-09	892	1.4876	1.5825	0.484546	FALSE	0.0357143	0.0912698	0	0	0	0	no	no	no	no	no	no	no	no	no	no	no	no	no	no	no	no	no	no	no
B73-chr1	76119088	G	C	Mo17-chr1:77577604	33.1847	72.8051	0.313093	165	362	165	362	527	G	C	Mo17-chr1	77577604	0.313093	C	2.49946e-11	893	1.22974	1.41391	0.465167	FALSE	0	0	0.0332514	0	0.0454545	0	no	no	no	no	no	no	no	no	no	no	no	no	no	no	no	no	no	no	no
B73-chr1	76118994	C	A	Mo17-chr1:77577698	24.1343	50.2798	0.324324	120	250	120	250	370	C	A	Mo17-chr1	77577698	0.324324	A	2.31717e-05	894	1.24993	1.36291	0.47838	FALSE	0.037037	0	0.0508452	0.0833333	0	0	no	no	no	no	no	no	no	no	no	no	no	no	no	no	no	no	no	no	no
B73-chr1	77207820	A	T	Mo17-chr1:78952981	26.7488	62.3469	0.300225	133	310	133	310	443	A	T	Mo17-chr1	78952981	0.300226	T	8.09085e-11	895	1.37337	1.21495	0.530603	FALSE	0.0355393	0.0909091	0.0571429	0	0.0243902	0	no	no	no	no	no	no	no	no	no	no	no	no	no	no	no	no	no	no	no
B73-chr1	77319153	A	G	Mo17-chr1:79017343	3.01679	26.95	0.100671	15	134	15	134	149	A	G	Mo17-chr1	79017343	0.100671	G	6.2868e-19	896	1.10526	1.52098	0.420854	FALSE	0.125	0	0	0	0	0	no	no	no	no	no	no	no	no	no	no	no	no	no	no	no	no	no	no	no
B73-chr1	77453281	T	C	Mo17-chr1:79110404	22.5253	52.0899	0.301886	112	259	112	259	371	T	C	Mo17-chr1	79110404	0.301887	C	3.60537e-08	897	1.88381	1.56614	0.546039	FALSE	0	0	0.0322581	0.0416667	0	0	no	no	no	no	no	no	no	no	no	no	no	no	no	no	no	no	no	no	no
B73-chr1	77455180	G	C	Mo17-chr1:79130775	5.02798	19.1063	0.208334	25	95	25	95	120	G	C	Mo17-chr1	79130775	0.208333	C	7.18842e-05	898	1.33861	1.42176	0.484938	FALSE	0.0625	0.105263	0	0.05	0.0555556	0	no	no	no	no	no	no	no	no	no	no	no	no	no	no	no	no	no	no	no
B73-chr1	78631830	A	G	Mo17-chr1:80456420	0.201119	8.04477	0.0243902	1	40	1	40	41	A	G	Mo17-chr1	80456420	0.0243902	G	1.83801e-05	899	1.23334	1.20206	0.506422	FALSE	0.892045	0	0.1	0.0734126	0.749636	0	no	no	no	no	no	no	no	no	no	no	no	no	no	no	no	no	no	no	no
B73-chr1	80547079	A	C	Mo17-chr1:81905824	39.0171	138.571	0.219706	194	689	194	689	883	A	C	Mo17-chr1	81905824	0.219706	C	1.60454e-57	900	0.994019	1.08862	0.477288	FALSE	0.0625	0.125	0.047619	0	0	0	no	no	no	no	no	no	no	no	no	no	no	no	no	no	no	no	no	no	no
B73-chr1	80547143	G	A	Mo17-chr1:81905900	29.5645	108.403	0.214286	147	539	147	539	686	G	A	Mo17-chr1	81905900	0.214286	A	8.24081e-46	901	0.988644	1.08415	0.476963	FALSE	0	0	0	0	0.0351852	0	no	no	no	no	no	no	no	no	no	no	no	no	no	no	no	no	no	no	no
B73-chr1	81221027	A	G	Mo17-chr1:82623982	59.9335	96.3361	0.383526	298	479	298	479	777	A	G	Mo17-chr1	82623982	0.383526	G	0.000316784	902	2.07018	2.22239	0.482271	FALSE	0.030303	0.125	0.058908	0.111111	0.0833333	0	no	no	no	no	no	no	no	no	no	no	no	no	no	no	no	no	no	no	no
B73-chr1	81301068	C	G	Mo17-chr1:82642347	32.9835	70.3917	0.319066	164	350	164	350	514	C	G	Mo17-chr1	82642347	0.319066	G	6.40008e-10	903	1.49983	2.09656	0.417038	FALSE	0	0	0.0709627	0	0	0	no	no	no	no	no	no	no	no	no	no	no	no	no	no	no	no	no	no	no
B73-chr1	81712522	C	G	Mo17-chr1:83082371	44.6484	87.8891	0.336874	222	437	222	437	659	C	G	Mo17-chr1	83082371	0.336874	G	2.52003e-10	904	1.70948	1.79693	0.487531	FALSE	0.03125	0	0.05	0.10989	0.0666667	0	no	no	no	no	no	no	no	no	no	no	no	no	no	no	no	no	no	no	no
B73-chr1	81712634	C	G	Mo17-chr1:83082504	36.2014	91.107	0.28436	180	453	180	453	633	C	G	Mo17-chr1	83082504	0.28436	G	4.6553e-21	905	1.67871	1.78422	0.484766	FALSE	0	0	0.054945	0	0.0714286	0	no	no	no	no	no	no	no	no	no	no	no	no	no	no	no	no	no	no	no
B73-chr1	81714768	T	G	Mo17-chr1:83088917	94.526	174.37	0.351534	470	867	470	867	1337	T	G	Mo17-chr1	83088917	0.351533	G	5.43621e-20	906	2.06044	1.79244	0.534779	FALSE	0.047619	0.0769231	0.047619	0	0	0.0625	no	no	no	no	no	no	no	no	no	no	no	no	no	no	no	no	no	no	no
B73-chr1	81903802	C	A	Mo17-chr1:83237881	0.804477	19.5086	0.0396039	4	97	4	97	101	C	A	Mo17-chr1	83237881	0.039604	A	2.54145e-18	907	1.49605	1.54089	0.492617	FALSE	0.936193	0	0.13285	0.0623932	0.866601	0	no	no	no	no	no	no	no	no	no	no	no	no	no	no	no	no	no	no	no
B73-chr1	81931442	T	C	Mo17-chr1:83250574	10.6593	31.5757	0.252381	53	157	53	157	210	T	C	Mo17-chr1	83250574	0.252381	C	4.96439e-07	908	2.01115	1.93093	0.510175	FALSE	0.0588235	0	0.0744048	0.125	0.0755464	0	no	no	no	no	no	no	no	no	no	no	no	no	no	no	no	no	no	no	no
B73-chr1	81977646	T	C	Mo17-chr1:83259241	1.20671	13.0727	0.084507	6	65	6	65	71	T	C	Mo17-chr1	83259241	0.084507	C	7.35802e-08	909	1.21633	1.41483	0.46228	FALSE	0.937491	0.1	0.0714286	0	0.701669	0	no	no	no	no	no	no	no	no	no	no	no	no	no	no	no	no	no	no	no
B73-chr1	81977720	T	C	Mo17-chr1:83259316	1.0056	10.6593	0.0862073	5	53	5	53	58	T	C	Mo17-chr1	83259316	0.0862069	C	1.78066e-05	910	1.231	1.40974	0.466157	FALSE	0.840549	0	0.0408334	0	0.488889	0.0666667	no	no	no	no	no	no	no	no	no	no	no	no	no	no	no	no	no	no	no
B73-chr1	82370149	C	G	Mo17-chr1:83644578	1.20671	13.2739	0.0833328	6	66	6	66	72	C	G	Mo17-chr1	83644578	0.0833333	G	4.03981e-08	911	1.63195	1.68052	0.492669	FALSE	0.0454545	0.0909091	0.0714286	0	0.047619	0.125	no	no	no	no	no	no	no	no	no	no	no	no	no	no	no	no	no	no	no
B73-chr1	82996554	A	G	Mo17-chr1:84332095	10.4582	28.1567	0.270833	52	140	52	140	192	A	G	Mo17-chr1	84332095	0.270833	G	0.000189354	912	1.39844	1.33394	0.511804	FALSE	0.0525989	0	0.0625	0	0	0	no	no	no	no	no	no	no	no	no	no	no	no	no	no	no	no	no	no	no
B73-chr1	89499530	G	A	Mo17-chr1:90385334	7.24029	27.5533	0.208093	36	137	36	137	173	G	A	Mo17-chr1	90385334	0.208092	A	4.41886e-09	914	1.3304	1.20342	0.525056	FALSE	0.080303	0.037037	0	0.0344828	0.0909091	0	no	no	no	no	no	no	no	no	no	no	no	no	no	no	no	no	no	no	no
B73-chr1	91154020	C	T	Mo17-chr1:92166207	4.02238	20.9164	0.16129	20	104	20	104	124	C	T	Mo17-chr1	92166207	0.16129	T	6.92344e-09	917	0.683771	0.775288	0.468639	FALSE	0.117647	0	0.122222	0.125	0.0763158	0	no	no	no	no	no	no	no	no	no	no	no	no	no	no	no	no	no	no	no
B73-chr1	91382476	A	C	Mo17-chr1:92320934	1.20671	10.056	0.107142	6	50	6	50	56	A	C	Mo17-chr1	92320934	0.107143	C	0.000505193	918	1.64	1.29309	0.559136	FALSE	0	0	0	0	0.0769231	0.0714286	no	no	no	no	no	no	no	no	no	no	no	no	no	no	no	no	no	no	no
B73-chr1	91385015	C	G	Mo17-chr1:92324532	6.83805	27.9556	0.196532	34	139	34	139	173	C	G	Mo17-chr1	92324532	0.196532	G	2.95994e-10	919	1.609	1.81829	0.469466	FALSE	0.102632	0.105556	0.0906058	0	0	0	no	no	no	no	no	no	no	no	no	no	no	no	no	yes	no	no	no	no	no
B73-chr1	93503776	C	T	Mo17-chr1:94290551	0.201119	13.475	0.0147059	1	67	1	67	68	C	T	Mo17-chr1	94290551	0.0147059	T	2.73488e-13	920	1.18481	1.54112	0.434645	FALSE	1	0	0.242063	0	0.7	0	no	no	no	no	no	no	no	no	no	no	no	no	no	no	no	no	no	no	no
B73-chr1	94354711	G	A	Mo17-chr1:95352426	62.1458	105.185	0.371395	309	523	309	523	832	G	A	Mo17-chr1	95352426	0.371394	A	6.51652e-07	921	1.22739	1.38325	0.470148	FALSE	0	0	0.0833333	0	0	0	no	no	no	no	no	no	no	no	no	no	no	no	no	no	no	no	no	no	no
B73-chr1	99499844	A	T	Mo17-chr1:100278687	41.2294	79.0398	0.342809	205	393	205	393	598	A	T	Mo17-chr1	100278687	0.342809	T	5.14272e-08	926	1.89156	2.0743	0.476961	FALSE	0.0285714	0.0714286	0.0623476	0	0	0	no	no	no	no	no	no	no	no	no	no	no	no	no	no	no	no	no	no	no
B73-chr1	104861984	C	T	Mo17-chr1:105629042	1.40783	18.7041	0.0699997	7	93	7	93	100	C	T	Mo17-chr1	105629042	0.07	T	1.92249e-14	927	1.49614	1.50153	0.4991	FALSE	0.934553	0	0.111111	0	0.584921	0	no	no	no	no	no	no	no	no	no	no	no	no	no	no	no	no	no	no	no
B73-chr1	104941274	C	G	Mo17-chr1:105629170	0.804477	13.6761	0.0555556	4	68	4	68	72	C	G	Mo17-chr1	105629170	0.0555556	G	2.65812e-10	928	1.42385	1.51294	0.484831	FALSE	0.9375	0	0.1	0	0.828571	0	no	no	no	no	no	no	no	no	no	no	no	no	no	no	no	no	no	no	no
B73-chr1	113920635	A	G	Mo17-chr1:114417249	0.402238	19.7097	0.02	2	98	2	98	100	A	G	Mo17-chr1	114417249	0.02	G	6.22569e-21	929	1.1488	1.45864	0.440586	FALSE	0.95098	0	0.10084	0	0.727161	0.0666667	no	no	no	no	no	no	no	no	no	no	no	no	no	no	no	no	no	no	no
B73-chr1	113920731	T	C	Mo17-chr1:114417346	0.402238	19.3074	0.0204082	2	96	2	96	98	T	C	Mo17-chr1	114417346	0.0204082	C	2.34254e-20	930	1.1565	1.47399	0.439652	FALSE	0.899918	0	0.0769231	0	0.794839	0.0294118	no	no	no	no	no	no	no	no	no	no	no	no	no	no	no	no	no	no	no
B73-chr1	121147451	A	G	Mo17-chr1:122252971	7.03917	30.5701	0.187166	35	152	35	152	187	A	G	Mo17-chr1	122252971	0.187166	G	2.53797e-12	932	1.36988	1.63598	0.455736	FALSE	0	0.0555556	0.0833333	0	0	0	no	no	no	no	no	no	no	no	no	no	no	no	no	no	no	no	no	no	no
B73-chr1	121147551	T	C	Mo17-chr1:122253073	5.02798	22.5253	0.182482	25	112	25	112	137	T	C	Mo17-chr1	122253073	0.182482	C	2.29999e-08	933	1.43491	1.64118	0.466473	FALSE	0.0612967	0.0575658	0.0860664	0	0.072549	0	no	no	no	no	no	no	no	no	no	no	no	no	no	no	no	no	no	no	no
B73-chr1	121472909	T	G	Mo17-chr1:122455983	1.40783	13.6761	0.0933331	7	68	7	68	75	T	G	Mo17-chr1	122455983	0.0933333	G	6.55185e-08	934	1.01522	1.11875	0.475744	FALSE	1	0	0.125	0.0833333	0.722223	0	no	no	no	no	no	no	no	no	no	no	no	no	no	no	no	no	no	no	no
B73-chr1	125466631	A	C	Mo17-chr1:126903069	0.603357	14.0783	0.041096	3	70	3	70	73	A	C	Mo17-chr1	126903069	0.0410959	C	8.10945e-12	935	0.470176	0.557837	0.457363	FALSE	0	0	0	0	0.640476	0	no	no	no	no	no	no	no	no	no	no	no	no	no	no	no	no	no	no	no
B73-chr1	147264497	C	T	Mo17-chr1:146891892	0.402238	9.25148	0.0416666	2	46	2	46	48	C	T	Mo17-chr1	146891892	0.0416667	T	4.14747e-06	936	1.37628	1.72329	0.444023	FALSE	0.936764	0.105263	0.0533963	0.0416667	0.47812	0	no	no	no	no	no	no	no	no	no	no	no	no	no	no	no	no	no	no	no
B73-chr1	149912932	G	A	Mo17-chr1:149153971	0.402238	9.65372	0.04	2	48	2	48	50	G	A	Mo17-chr1	149153971	0.04	A	1.13865e-06	937	1.20289	1.54453	0.437826	FALSE	0.907594	0.0909091	0.0525098	0	0.271839	0	no	no	no	no	no	no	no	no	no	no	no	no	no	no	no	no	no	no	no
B73-chr1	149913033	A	G	Mo17-chr1:149154072	0.201119	8.24588	0.0238095	1	41	1	41	42	A	G	Mo17-chr1	149154072	0.0238095	G	9.46332e-06	938	1.17106	1.53785	0.432299	FALSE	0.894869	0	0.0666667	0.125	0.765518	0	no	no	no	no	no	no	no	no	no	no	no	no	no	no	no	no	no	no	no
B73-chr1	153295516	T	C	Mo17-chr1:152411614	2.81567	16.4918	0.145833	14	82	14	82	96	T	C	Mo17-chr1	152411614	0.145833	C	4.31554e-07	939	1.58711	1.68335	0.485287	FALSE	0	0.0434783	0.126374	0	0.27381	0.037037	no	no	no	no	no	no	no	no	no	no	no	no	no	no	no	no	no	no	no
B73-chr1	156209602	C	T	Mo17-chr1:155107896	12.0671	30.5701	0.283018	60	152	60	152	212	C	T	Mo17-chr1	155107896	0.283019	T	0.00023918	940	1.20645	1.32914	0.475807	FALSE	0.0574534	0.125	0	0.125	0	0.123095	no	no	no	no	no	no	no	no	no	no	no	no	no	no	no	no	no	no	no
B73-chr1	158893248	A	G	Mo17-chr1:157261046	1.0056	33.1847	0.0294119	5	165	5	165	170	A	G	Mo17-chr1	157261046	0.0294118	G	3.6837e-36	941	1.09981	0.97149	0.530976	FALSE	0.921141	0.0909091	0.0787879	0.0621212	0.861912	0	no	no	no	no	no	no	no	no	no	no	no	no	no	no	no	no	no	no	no
B73-chr1	158893416	A	G	Mo17-chr1:157261211	1.40783	31.7768	0.0424242	7	158	7	158	165	A	G	Mo17-chr1	157261211	0.0424242	G	5.38065e-32	942	1.15718	0.953597	0.548225	FALSE	0.934733	0.0666667	0.105263	0.0666667	0.836236	0	no	no	no	no	no	no	no	no	no	no	no	no	no	no	no	no	no	no	no
B73-chr1	158897592	G	C	Mo17-chr1:157266265	21.1175	46.4585	0.3125	105	231	105	231	336	G	C	Mo17-chr1	157266265	0.3125	C	1.06277e-05	943	2.15143	1.86416	0.53577	FALSE	0.04	0.0909091	0.048204	0.0909091	0	0	no	no	no	no	no	no	no	no	no	no	no	no	no	no	no	no	no	no	no
B73-chr1	159123905	G	A	Mo17-chr1:157422719	1.40783	15.4862	0.083333	7	77	7	77	84	G	A	Mo17-chr1	157422719	0.0833333	A	3.11362e-10	944	0.998253	1.34851	0.425375	FALSE	0.902088	0	0.0867521	0	0.5	0	no	no	no	no	no	no	no	no	no	no	no	no	no	no	no	no	no	no	no
B73-chr1	159124679	G	T	Mo17-chr1:157423500	6.63693	37.207	0.151376	33	185	33	185	218	G	T	Mo17-chr1	157423500	0.151376	T	1.82223e-20	945	1.28729	1.29518	0.498472	FALSE	0.898401	0.125	0.306919	0.0769231	0.111111	0	no	no	no	no	no	no	no	no	no	no	no	no	no	no	no	no	no	no	no
B73-chr1	159124893	G	C	Mo17-chr1:157423590	28.1567	58.3245	0.325582	140	290	140	290	430	G	C	Mo17-chr1	157423590	0.325581	C	1.0183e-06	946	1.32805	1.29102	0.50707	FALSE	0	0.0526316	0	0	0	0.122685	no	no	no	no	no	no	no	no	no	no	no	no	no	no	no	no	no	no	no
B73-chr1	164948563	T	C	Mo17-chr1:163626585	74.213	116.649	0.388831	369	580	369	580	949	T	C	Mo17-chr1	163626585	0.38883	C	3.90263e-05	947	1.41551	1.42252	0.498764	FALSE	0.0322581	0.105556	0.0344828	0	0	0	no	no	no	no	no	no	no	no	no	no	no	no	no	no	no	no	no	no	no
B73-chr1	172015210	T	A	Mo17-chr1:171830720	2.01119	20.5142	0.0892855	10	102	10	102	112	T	A	Mo17-chr1	171830720	0.0892857	A	3.18377e-14	952	1.60633	1.91687	0.455929	FALSE	0	0	0	0	0	0	no	no	no	no	no	no	no	no	no	no	no	no	no	no	no	no	no	no	no
B73-chr1	173222539	G	C	Mo17-chr1:172959550	2.01119	38.816	0.049261	10	193	10	193	203	G	C	Mo17-chr1	172959550	0.0492611	C	1.08063e-38	958	1.45931	1.75826	0.453543	FALSE	0.126984	0.789171	0.258503	0.372042	0.197899	0.494553	no	no	no	no	no	no	no	no	no	no	no	no	no	no	no	no	no	no	no
B73-chr1	173222999	C	T	Mo17-chr1:172959691	9.25148	49.2742	0.158076	46	245	46	245	291	C	T	Mo17-chr1	172959691	0.158076	T	2.88107e-27	959	1.44645	1.78295	0.447901	FALSE	0.0321809	0.117647	0	0.047619	0.105073	0	no	no	no	no	no	no	no	no	no	no	no	no	no	no	no	no	no	no	no
B73-chr1	173223089	T	C	Mo17-chr1:172959780	12.4694	49.2742	0.201955	62	245	62	245	307	T	C	Mo17-chr1	172959780	0.201954	C	2.34908e-20	960	1.44576	1.79038	0.446754	FALSE	0.0338383	0.037037	0	0	0	0	no	no	no	no	no	no	no	no	no	no	no	no	no	no	no	no	no	no	no
B73-chr1	173702908	T	C	Mo17-chr1:173474002	0.402238	29.1623	0.0136054	2	145	2	145	147	T	C	Mo17-chr1	173474002	0.0136054	C	1.62386e-34	961	1.25085	1.54563	0.447293	FALSE	0.84011	0	0.0769231	0	0.5	0	no	no	no	no	no	no	no	no	no	no	no	no	no	no	no	no	no	no	no
B73-chr1	173703051	T	C	Mo17-chr1:173474146	0.603357	27.7544	0.0212766	3	138	3	138	141	T	C	Mo17-chr1	173474146	0.0212766	C	4.06069e-31	962	1.26946	1.5626	0.448245	FALSE	0.917866	0	0	0	0.652489	0	no	no	no	no	no	no	no	no	no	no	no	no	no	no	no	no	no	no	no
B73-chr1	173841467	A	T	Mo17-chr1:173639149	0.402238	18.9052	0.0208333	2	94	2	94	96	A	T	Mo17-chr1	173639149	0.0208333	T	8.80879e-20	963	1.17764	1.26943	0.481245	FALSE	0.905811	0.0982143	0.0470324	0	0.810672	0	no	no	no	no	no	no	no	no	no	no	no	no	no	no	no	no	no	no	no
B73-chr1	173841557	T	C	Mo17-chr1:173639239	0.804477	24.9388	0.03125	4	124	4	124	128	T	C	Mo17-chr1	173639239	0.03125	C	6.58981e-26	964	1.1889	1.28773	0.480047	FALSE	0.897564	0	0.0518519	0.1	0.75042	0	no	no	no	no	no	no	no	no	no	no	no	no	no	no	no	no	no	no	no
B73-chr1	173867605	A	G	Mo17-chr1:173665413	0.804477	11.2627	0.0666665	4	56	4	56	60	A	G	Mo17-chr1	173665413	0.0666667	G	4.75742e-07	965	1.03059	1.42757	0.419251	FALSE	0.763306	0	0.0703373	0	0.841964	0	no	no	no	no	no	no	no	no	no	no	no	no	no	no	no	no	no	no	no
B73-chr1	173867708	A	G	Mo17-chr1:173665516	1.60895	12.8716	0.111111	8	64	8	64	72	A	G	Mo17-chr1	173665516	0.111111	G	3.11174e-06	966	1.02708	1.37062	0.428361	FALSE	0.884052	0	0.0833333	0.192982	0	0	no	no	no	no	no	no	no	no	no	no	no	no	no	no	no	no	no	no	no
B73-chr1	173885834	T	C	Mo17-chr1:173714430	0.804477	15.6873	0.0487805	4	78	4	78	82	T	C	Mo17-chr1	173714430	0.0487805	C	4.78351e-13	967	1.25247	1.45899	0.461916	FALSE	0.930424	0	0.0548404	0.0516975	0.607843	0.0714286	no	no	no	no	no	no	no	no	no	no	no	no	no	no	no	no	no	no	no
B73-chr1	174582072	T	A	Mo17-chr1:174518918	6.03357	109.208	0.0523558	30	543	30	543	573	T	A	Mo17-chr1	174518918	0.052356	A	1.07527e-114	968	1.57087	1.57572	0.499229	FALSE	0.333333	0	0.333333	0	0	0	no	no	no	no	no	no	no	no	no	no	no	no	no	no	no	no	no	no	no
B73-chr1	174583377	G	C	Mo17-chr1:174519742	3.01679	18.9052	0.137615	15	94	15	94	109	G	C	Mo17-chr1	174519742	0.137615	C	3.9178e-09	969	1.53498	1.44816	0.514553	FALSE	0.0333333	0	0	0.108974	0	0	no	no	no	no	no	no	no	no	no	no	no	no	no	no	no	no	no	no	no
B73-chr1	174583297	G	A	Mo17-chr1:174519828	3.01679	17.6985	0.145631	15	88	15	88	103	G	A	Mo17-chr1	174519828	0.145631	A	9.85277e-08	970	1.54415	1.42461	0.520133	FALSE	0.201058	0	0	0.117647	0	0	no	no	no	no	no	no	no	no	no	no	no	no	no	no	no	no	no	no	no
B73-chr1	176902351	A	C	Mo17-chr1:176715718	32.9835	60.1346	0.354211	164	299	164	299	463	A	C	Mo17-chr1	176715718	0.354212	C	0.000699594	972	1.22055	0.99099	0.5519	FALSE	0.047619	0	0.0526316	0	0	0	no	no	no	no	no	no	no	no	no	no	no	no	no	no	no	no	no	no	no
B73-chr1	176902512	C	T	Mo17-chr1:176715875	60.1346	106.794	0.360241	299	531	299	531	830	C	T	Mo17-chr1	176715875	0.360241	T	5.11039e-09	973	1.20387	0.970339	0.553705	FALSE	0	0	0	0.1	0.0472223	0	no	no	no	no	no	no	no	no	no	no	no	no	no	no	no	no	no	no	no
B73-chr1	176946228	T	C	Mo17-chr1:176760200	1.81007	13.2739	0.12	9	66	9	66	75	T	C	Mo17-chr1	176760200	0.12	C	4.1659e-06	974	1.8191	1.47279	0.5526	FALSE	0	0	0	0	0	0	no	no	no	no	no	no	no	no	no	no	no	no	no	no	no	no	no	no	no
B73-chr1	177309581	A	C	Mo17-chr1:177178219	8.04477	138.169	0.0550206	40	687	40	687	727	A	C	Mo17-chr1	177178219	0.0550206	C	2.8502e-144	975	1.49565	1.50208	0.498928	FALSE	0	0	0.0625	0	0	0	no	no	no	no	no	no	no	no	no	no	no	no	no	no	no	no	no	no	no
B73-chr1	178694504	G	C	Mo17-chr1:178663126	1.81007	13.8772	0.115385	9	69	9	69	78	G	C	Mo17-chr1	178663126	0.115385	C	7.69291e-07	977	1.57376	1.41624	0.526341	FALSE	0.0272773	0.04	0.0625	0	0	0	no	no	no	no	no	no	no	no	no	no	no	no	no	no	no	no	no	no	no
B73-chr1	179960882	T	C	Mo17-chr1:179638544	2.61455	13.0727	0.166667	13	65	13	65	78	T	C	Mo17-chr1	179638544	0.166667	C	0.000947594	978	1.69589	1.56178	0.520584	FALSE	0	0	0.125	0.1	0.0625	0	no	no	no	no	no	no	no	no	no	no	no	no	no	no	no	no	no	no	no
B73-chr1	183179774	T	C	Mo17-chr1:182867064	1.0056	38.816	0.0252526	5	193	5	193	198	T	C	Mo17-chr1	182867064	0.0252525	C	3.61027e-44	980	1.30664	1.69741	0.43496	FALSE	0.886178	0.0555556	0.0880843	0.0555556	0.589285	0	no	no	no	no	no	no	no	no	no	no	no	no	no	no	no	no	no	no	no
B73-chr1	183971350	C	G	Mo17-chr1:183390556	2.81567	19.1063	0.128441	14	95	14	95	109	C	G	Mo17-chr1	183390556	0.12844	G	6.32519e-10	981	1.77103	1.70997	0.508771	FALSE	0.0972221	0	0.333333	0	0	0	no	no	no	no	no	no	no	no	no	no	no	no	no	no	no	no	no	no	no
B73-chr1	184701216	T	C	Mo17-chr1:184045509	1.20671	20.1119	0.0566036	6	100	6	100	106	T	C	Mo17-chr1	184045509	0.0566038	C	3.41891e-17	984	0.841702	1.10646	0.43205	FALSE	0.807487	0	0.216265	0	0	0	no	no	no	no	no	no	no	no	no	no	no	no	no	no	no	no	no	no	no
B73-chr1	186348886	A	C	Mo17-chr1:185990385	2.21231	12.8716	0.146667	11	64	11	64	75	A	C	Mo17-chr1	185990385	0.146667	C	0.000164101	985	1.43492	1.64421	0.466016	FALSE	0	0	0	0	0	0	no	no	no	no	no	no	no	no	no	no	no	no	no	no	no	no	no	no	no
B73-chr1	186349165	T	G	Mo17-chr1:185990509	4.82686	21.3186	0.184616	24	106	24	106	130	T	G	Mo17-chr1	185990509	0.184615	G	1.60138e-07	986	1.4458	1.65253	0.46664	FALSE	0	0	0	0.166667	0	0	no	no	no	no	no	no	no	no	no	no	no	no	no	no	no	no	no	no	no
B73-chr1	186786146	G	C	Mo17-chr1:186474034	3.01679	25.9444	0.104167	15	129	15	129	144	G	C	Mo17-chr1	186474034	0.104167	C	1.13881e-17	987	1.53093	1.87383	0.449645	FALSE	0.0555556	0	0	0.0769231	0	0	no	no	no	no	no	no	no	no	no	no	no	no	no	no	no	no	no	no	no
B73-chr1	186922263	T	C	Mo17-chr1:186533866	21.1175	76.8275	0.215606	105	382	105	382	487	T	C	Mo17-chr1	186533866	0.215606	C	5.84773e-31	988	1.66641	1.44333	0.535869	FALSE	0.0465367	0	0.0432099	0.0416667	0	0	no	no	no	no	no	no	no	no	no	no	no	no	no	no	no	no	no	no	no
B73-chr1	186972358	A	G	Mo17-chr1:186543702	0.402238	25.1399	0.015748	2	125	2	125	127	A	G	Mo17-chr1	186543702	0.015748	G	1.00637e-28	989	1.57188	1.61587	0.4931	FALSE	1	0	0	0.5	0	0	no	no	no	no	no	no	no	no	no	no	no	no	no	no	no	no	no	no	no
B73-chr1	187928095	A	G	Mo17-chr1:187587404	15.0839	36.2014	0.294117	75	180	75	180	255	A	G	Mo17-chr1	187587404	0.294118	G	6.20796e-05	990	1.51854	2.12218	0.417098	FALSE	0	0	0	0	0.0333333	0	no	no	no	no	no	no	no	no	no	no	no	no	no	no	no	no	no	no	no
B73-chr1	187930023	G	C	Mo17-chr1:187590132	4.42462	20.9164	0.174603	22	104	22	104	126	G	C	Mo17-chr1	187590132	0.174603	C	5.80207e-08	991	1.87562	1.61717	0.536997	FALSE	0	0.0714286	0.0833333	0	0.0909091	0.0714286	no	no	no	no	no	no	no	no	no	no	no	no	no	no	no	no	no	no	no
B73-chr1	187930098	C	G	Mo17-chr1:187590207	3.82126	18.503	0.171171	19	92	19	92	111	C	G	Mo17-chr1	187590207	0.171171	G	1.05786e-06	992	1.89016	1.61224	0.539675	FALSE	0.0526316	0	0.0488095	0.25	0.0555556	0	no	no	no	no	no	no	no	no	no	no	no	no	no	no	no	no	no	no	no
B73-chr1	187959606	T	C	Mo17-chr1:187699908	3.41903	16.6929	0.17	17	83	17	83	100	T	C	Mo17-chr1	187699908	0.17	C	1.22542e-05	994	1.79673	1.4077	0.560701	FALSE	0	0	0.227973	0.133333	0.114787	0.25	no	no	no	no	no	no	no	no	no	no	no	no	no	no	no	no	no	no	no
B73-chr1	188248351	C	T	Mo17-chr1:188003864	5.63134	20.7153	0.21374	28	103	28	103	131	C	T	Mo17-chr1	188003864	0.21374	T	2.39888e-05	995	1.45921	2.00186	0.421607	FALSE	0	0.05	0.0608974	0	0.030303	0	no	no	no	no	no	no	no	no	no	no	no	no	no	no	no	no	no	no	no
B73-chr1	191350652	T	C	Mo17-chr1:189323595	0.603357	13.475	0.0428571	3	67	3	67	70	T	C	Mo17-chr1	189323595	0.0428571	C	5.57619e-11	996	1.4536	1.8973	0.433793	FALSE	0.893333	0	0.0767046	0.0833333	0.88625	0	no	no	no	no	no	no	no	no	no	no	no	no	no	no	no	no	no	no	no
B73-chr1	191350761	C	T	Mo17-chr1:189323704	0.402238	13.6761	0.0285714	2	68	2	68	70	C	T	Mo17-chr1	189323704	0.0285714	T	2.4636e-12	997	1.46342	1.93501	0.430617	FALSE	0.943862	0	0.0586847	0.166667	0.798109	0	no	no	no	no	no	no	no	no	no	no	no	no	no	no	no	no	no	no	no
B73-chr1	191868510	C	G	Mo17-chr1:189797066	8.24588	24.9388	0.248485	41	124	41	124	165	C	G	Mo17-chr1	189797066	0.248485	G	5.6995e-05	998	1.32491	1.26489	0.511588	FALSE	0.0732324	0	0.247619	0	0.317392	0	no	no	no	no	no	no	no	no	no	no	no	no	no	no	no	no	no	no	no
B73-chr1	194423482	C	G	Mo17-chr1:192303797	6.63693	47.263	0.123134	33	235	33	235	268	C	G	Mo17-chr1	192303797	0.123134	G	3.41645e-32	1002	1.71662	1.45658	0.540973	FALSE	0	0	0	0.0869565	0	0	no	no	no	no	no	no	no	no	no	no	no	no	no	no	no	no	no	no	no
B73-chr1	194423572	T	C	Mo17-chr1:192303889	9.4526	32.1791	0.227053	47	160	47	160	207	T	C	Mo17-chr1	192303889	0.227053	C	1.9144e-09	1003	1.69986	1.38514	0.551008	FALSE	0	0	0	0.0666667	0	0	no	no	no	no	no	no	no	no	no	no	no	no	no	no	no	no	no	no	no
B73-chr1	195678760	G	C	Mo17-chr1:193485974	8.447	87.2857	0.0882353	42	434	42	434	476	G	C	Mo17-chr1	193485974	0.0882353	C	1.58745e-75	1004	1.53564	1.75966	0.466008	FALSE	0	0	0.05	0.0714286	0.05	0.0645833	no	no	no	no	no	no	no	no	no	no	no	no	no	no	no	no	no	no	no
B73-chr1	195768316	T	G	Mo17-chr1:193581302	57.1178	92.5148	0.38172	284	460	284	460	744	T	G	Mo17-chr1	193581302	0.38172	G	0.000424824	1005	1.15784	1.28355	0.474255	FALSE	0.0588235	0.0477272	0.148864	0	0.0454545	0	no	no	no	no	no	no	no	no	no	no	no	no	no	no	no	no	no	no	no
B73-chr1	197385366	C	T	Mo17-chr1:195749299	8.24588	29.7656	0.216931	41	148	41	148	189	C	T	Mo17-chr1	195749299	0.216931	T	3.18718e-09	1007	1.65158	1.79509	0.479181	FALSE	0.0277778	0.2	0.0687134	0.333333	0	0	no	no	no	no	no	no	no	no	no	no	no	no	no	no	no	no	no	no	no
B73-chr1	197491466	A	T	Mo17-chr1:195785857	5.02798	19.1063	0.208334	25	95	25	95	120	A	T	Mo17-chr1	195785857	0.208333	T	7.18842e-05	1008	1.60877	1.90548	0.457785	FALSE	0.04	0.125	0.039127	0	0.04	0	no	no	no	no	no	no	no	no	no	no	no	no	no	no	no	no	no	no	no
B73-chr1	197592102	C	A	Mo17-chr1:195874024	15.4862	35.5981	0.30315	77	177	77	177	254	C	A	Mo17-chr1	195874024	0.30315	A	0.000462062	1009	1.8063	1.34008	0.574087	FALSE	0.04	0	0.037037	0	0.2	0	no	no	no	no	no	no	no	no	no	no	no	no	no	no	no	no	no	no	no
B73-chr1	199022423	G	A	Mo17-chr1:197319088	9.4526	80.0454	0.105618	47	398	47	398	445	G	A	Mo17-chr1	197319088	0.105618	A	6.66805e-63	1010	1.1354	1.07859	0.512831	FALSE	0.0769231	0	0.0648567	0	0	0	no	no	no	no	no	no	no	no	no	no	no	no	no	no	no	no	no	no	no
B73-chr1	199022498	C	T	Mo17-chr1:197319163	8.447	60.1346	0.123167	42	299	42	299	341	C	T	Mo17-chr1	197319163	0.123167	T	5.13535e-42	1011	1.1311	1.13313	0.499552	FALSE	0	0	0	0	0	0	no	no	no	no	no	no	no	no	no	no	no	no	no	no	no	no	no	no	no
B73-chr1	200008033	A	G	Mo17-chr1:198265130	0.804477	40.4249	0.0195122	4	201	4	201	205	A	G	Mo17-chr1	198265130	0.0195122	G	9.29757e-48	1013	1.24509	1.25403	0.498212	FALSE	0.923527	0.0588235	0.0626634	0.0714286	0.565894	0	no	no	no	no	no	no	no	no	no	no	no	no	no	no	no	no	no	no	no
B73-chr1	200104041	A	G	Mo17-chr1:198442840	1.20671	10.4582	0.103448	6	52	6	52	58	A	G	Mo17-chr1	198442840	0.103448	G	0.000158726	1014	1.56857	1.68356	0.482321	FALSE	1	0.84071	0.276442	0.55506	0	0.5	no	no	no	no	no	yes	no	no	no	no	no	no	no	no	no	no	no	no	no
B73-chr1	200199877	G	A	Mo17-chr1:198519852	22.9276	57.9223	0.283582	114	288	114	288	402	G	A	Mo17-chr1	198519852	0.283582	A	5.12303e-12	1015	1.21653	1.30976	0.481548	FALSE	0	0.0957792	0.0588235	0	0	0	no	no	no	no	no	no	no	no	no	no	no	no	no	no	no	no	no	no	no
B73-chr1	200199960	C	T	Mo17-chr1:198519941	18.9052	52.6932	0.264045	94	262	94	262	356	C	T	Mo17-chr1	198519941	0.264045	T	5.83138e-13	1016	1.18689	1.28955	0.479271	FALSE	0.0666667	0	0.0972221	0	0	0	no	no	no	no	no	no	no	no	no	no	no	no	no	no	no	no	no	no	no
B73-chr1	200936676	T	G	Mo17-chr1:199163733	7.64253	36.2014	0.174312	38	180	38	180	218	T	G	Mo17-chr1	199163733	0.174312	G	5.54079e-17	1017	1.98132	1.81606	0.52176	FALSE	0	0	0.0692641	0	0.0909091	0	no	no	no	no	no	no	no	no	no	no	no	no	no	no	no	no	no	no	no
B73-chr1	201417078	A	T	Mo17-chr1:199611644	13.475	32.1791	0.295154	67	160	67	160	227	A	T	Mo17-chr1	199611644	0.295154	T	0.000632623	1018	1.13888	1.05504	0.519107	FALSE	0.0588235	0	0.333333	0	0.100877	0	no	no	no	no	no	no	no	no	no	no	no	no	no	no	no	no	no	no	no
B73-chr1	201548018	T	G	Mo17-chr1:199743265	30.369	67.1738	0.31134	151	334	151	334	485	T	G	Mo17-chr1	199743265	0.31134	G	1.94392e-10	1019	1.38134	1.70265	0.447907	FALSE	0	0	0.111111	0.0769231	0	0	no	no	no	no	no	no	no	no	no	no	no	no	no	no	no	no	no	no	no
B73-chr1	202052691	T	C	Mo17-chr1:200355065	2.01119	19.1063	0.0952381	10	95	10	95	105	T	C	Mo17-chr1	200355065	0.0952381	C	1.10722e-12	1020	1.34947	1.45541	0.481114	FALSE	0.160714	0	0.047619	0.166667	0.047619	0	no	no	no	no	yes	no	no	no	no	no	no	no	no	no	no	no	no	no	no
B73-chr1	202583960	G	C	Mo17-chr1:200750050	26.1455	66.7716	0.281385	130	332	130	332	462	G	C	Mo17-chr1	200750050	0.281385	C	8.6393e-15	1022	1.49608	1.30376	0.534346	FALSE	0.0341435	0.0526316	0	0.2	0	0	no	no	no	no	no	no	no	no	no	no	no	no	no	no	no	no	no	no	no
B73-chr1	203413041	T	G	Mo17-chr1:201643891	12.6705	31.3746	0.287671	63	156	63	156	219	T	G	Mo17-chr1	201643891	0.287671	G	0.000302292	1023	1.61878	1.85167	0.466447	FALSE	0	0	0.0238095	0	0	0	no	no	no	no	no	no	no	no	no	no	no	no	no	no	no	no	no	no	no
B73-chr1	203987994	C	G	Mo17-chr1:202282494	2.61455	16.0895	0.139785	13	80	13	80	93	C	G	Mo17-chr1	202282494	0.139785	G	3.67653e-07	1024	1.70492	1.86125	0.478082	FALSE	0	0	0.0769231	0	0.0666667	0	no	no	no	no	no	no	no	no	no	no	no	no	no	no	no	no	no	no	no
B73-chr1	204186954	A	G	Mo17-chr1:202513344	14.2795	33.3858	0.299579	71	166	71	166	237	A	G	Mo17-chr1	202513344	0.299578	G	0.000645769	1026	1.26123	1.22037	0.508232	FALSE	0.5	0.258929	0.142857	0.160034	0	0.125	no	no	no	no	no	no	no	no	no	no	no	yes	no	no	no	no	no	no	no
B73-chr1	204447710	T	C	Mo17-chr1:202866313	7.03917	27.3522	0.204678	35	136	35	136	171	T	C	Mo17-chr1	202866313	0.204678	C	2.92223e-09	1027	1.21979	1.00086	0.549294	FALSE	0	0	0.181818	0	0.0909091	0	no	no	no	no	no	no	no	no	no	no	no	no	no	no	no	no	no	no	no
B73-chr1	206335946	C	G	Mo17-chr1:204256878	4.2235	23.5309	0.152174	21	117	21	117	138	C	G	Mo17-chr1	204256878	0.152174	G	2.53008e-11	1031	1.72791	1.66672	0.509013	FALSE	0.901159	0.682714	0.135272	0.70625	0.548387	0.579677	no	no	no	no	no	no	no	no	no	no	no	no	no	no	no	no	no	no	no
B73-chr1	206983307	A	C	Mo17-chr1:204997867	12.2683	33.9891	0.265218	61	169	61	169	230	A	C	Mo17-chr1	204997867	0.265217	C	8.05868e-07	1034	1.8593	1.65514	0.529046	FALSE	0	0.0625	0	0	0.027027	0	no	no	no	no	no	no	no	no	no	no	no	no	no	no	no	no	no	no	no
B73-chr1	206983524	G	T	Mo17-chr1:204998095	30.369	84.47	0.264448	151	420	151	420	571	G	T	Mo17-chr1	204998095	0.264448	T	2.53844e-23	1035	1.93913	1.6299	0.543321	FALSE	0	0.111111	0.0416667	0.0871212	0	0.0909091	no	no	no	no	no	no	no	no	no	no	no	no	no	no	no	no	no	no	no
B73-chr1	206983620	C	T	Mo17-chr1:204998176	18.1007	56.3134	0.243243	90	280	90	280	370	C	T	Mo17-chr1	204998176	0.243243	T	3.37758e-17	1036	1.9525	1.64172	0.543233	FALSE	0	0	0	0	0	0	no	no	no	no	no	no	no	no	no	no	no	no	no	no	no	no	no	no	no
B73-chr1	207078157	A	C	Mo17-chr1:205095950	13.8772	34.3914	0.2875	69	171	69	171	240	A	C	Mo17-chr1	205095950	0.2875	C	4.08605e-05	1037	1.81428	1.59781	0.53172	FALSE	0	0	0.0333333	0	0	0	no	no	no	no	no	no	no	no	no	no	no	no	no	no	no	no	no	no	no
B73-chr1	208502263	C	T	Mo17-chr1:206542493	0.402238	8.84924	0.0434782	2	44	2	44	46	C	T	Mo17-chr1	206542493	0.0434783	T	1.50629e-05	1038	0.959352	1.26369	0.431549	FALSE	0.566667	0	0.0591134	0.121739	0.378261	0	no	no	no	no	no	no	no	no	no	no	no	no	no	no	no	no	no	no	no
B73-chr1	208577300	C	A	Mo17-chr1:206634790	1.20671	20.9164	0.0545452	6	104	6	104	110	C	A	Mo17-chr1	206634790	0.0545455	A	2.79166e-18	1039	0.944683	1.23138	0.434125	FALSE	0.957011	0	0.0403177	0.0998931	0.776515	0	no	no	no	no	no	no	no	no	no	no	no	no	no	no	no	no	no	no	no
B73-chr1	208577381	G	A	Mo17-chr1:206634871	0.603357	15.0839	0.0384616	3	75	3	75	78	G	A	Mo17-chr1	206634871	0.0384615	A	3.23099e-13	1040	0.927062	1.23522	0.428741	FALSE	0.934222	0	0.0690736	0.25	0.903409	0	no	no	no	no	no	no	no	no	no	no	no	no	no	no	no	no	no	no	no
B73-chr1	209821543	T	A	Mo17-chr1:207677855	2.61455	13.0727	0.166667	13	65	13	65	78	T	A	Mo17-chr1	207677855	0.166667	A	0.000947594	1041	0.856826	1.03383	0.453189	FALSE	0	0	0	0	0.037037	0	no	no	no	no	no	no	no	no	no	no	no	no	no	no	no	no	no	no	no
B73-chr1	210817153	A	C	Mo17-chr1:208496679	2.21231	14.0783	0.135803	11	70	11	70	81	A	C	Mo17-chr1	208496679	0.135802	C	6.53663e-06	1042	1.72856	1.55608	0.526255	FALSE	0.395834	0.142857	0.293795	0	0.160104	0	no	no	no	no	no	no	no	no	no	no	no	no	no	no	no	no	no	no	no
B73-chr1	211371428	A	C	Mo17-chr1:209034187	10.6593	29.1623	0.267676	53	145	53	145	198	A	C	Mo17-chr1	209034187	0.267677	C	5.27513e-05	1043	1.21884	1.48676	0.450489	FALSE	0.0421356	0.0909091	0.0389303	0.138889	0.0444664	0	no	no	no	no	no	no	no	no	no	no	no	no	no	no	no	no	no	no	no
B73-chr1	211394106	C	T	Mo17-chr1:209071261	15.8884	42.6373	0.271477	79	212	79	212	291	C	T	Mo17-chr1	209071261	0.271478	T	6.25634e-09	1044	1.70296	1.72409	0.496917	FALSE	0	0	0.166667	0.2	0	0	no	no	no	no	no	no	no	no	no	no	no	no	no	no	no	no	no	no	no
B73-chr1	211394276	C	T	Mo17-chr1:209071364	11.866	39.6205	0.230468	59	197	59	197	256	C	T	Mo17-chr1	209071364	0.230469	T	2.46781e-12	1045	1.67734	1.70843	0.49541	FALSE	0	0	0	0	0	0	no	no	no	no	no	no	no	no	no	no	no	no	no	no	no	no	no	no	no
B73-chr1	211551055	G	A	Mo17-chr1:209249038	7.44141	35.7992	0.172093	37	178	37	178	215	G	A	Mo17-chr1	209249038	0.172093	A	5.33344e-17	1046	1.58275	1.71944	0.479303	FALSE	0	0	0.047619	0	0	0	no	no	no	no	no	no	no	no	no	no	no	no	no	no	no	no	no	no	no
B73-chr1	211804430	A	G	Mo17-chr1:209470197	9.65372	37.207	0.206009	48	185	48	185	233	A	G	Mo17-chr1	209470197	0.206009	G	6.4582e-14	1047	1.45448	1.47099	0.497178	FALSE	0	0	0	0.0909091	0	0.0909091	no	no	no	no	no	no	no	no	no	no	no	no	no	no	no	no	no	no	no
B73-chr1	212266290	A	G	Mo17-chr1:209969291	2.21231	13.0727	0.144737	11	65	11	65	76	A	G	Mo17-chr1	209969291	0.144737	G	9.63635e-05	1049	1.30918	1.55536	0.45703	FALSE	0.0909091	0	0	0	0	0	no	no	no	no	no	no	no	no	no	no	no	no	no	no	no	no	no	no	no
B73-chr1	212267069	A	C	Mo17-chr1:209973911	11.0616	34.7936	0.241229	55	173	55	173	228	A	C	Mo17-chr1	209973911	0.241228	C	3.00595e-09	1050	1.14239	0.982608	0.537597	FALSE	0	0	0.0833333	0.0833333	0	0.0833333	no	no	no	no	no	no	no	no	no	no	no	no	no	no	no	no	no	no	no
B73-chr1	212366944	G	A	Mo17-chr1:210069797	14.0783	34.5925	0.289256	70	172	70	172	242	G	A	Mo17-chr1	210069797	0.289256	A	4.95033e-05	1051	1.60117	1.60003	0.500178	FALSE	0.0643939	0	0.0602007	0.0833333	0	0	no	no	no	no	no	no	no	no	no	no	no	no	no	no	no	no	no	no	no
B73-chr1	213204844	T	C	Mo17-chr1:211131117	5.83245	21.3186	0.214815	29	106	29	106	135	T	C	Mo17-chr1	211131117	0.214815	C	1.43005e-05	1052	1.51512	1.60443	0.485685	FALSE	0	0	0	0	0	0	no	no	no	no	no	no	no	no	no	no	no	no	no	no	no	no	no	no	no
B73-chr1	213205896	G	T	Mo17-chr1:211131768	1.40783	57.5201	0.0238907	7	286	7	286	293	G	T	Mo17-chr1	211131768	0.0238908	T	3.26031e-68	1053	1.49033	1.03377	0.59044	FALSE	0	0	0	0.0714286	0	0	no	no	no	no	no	no	no	no	no	no	no	no	no	no	no	no	no	no	no
B73-chr1	214807323	C	T	Mo17-chr1:212856422	11.4638	30.5701	0.272727	57	152	57	152	209	C	T	Mo17-chr1	212856422	0.272727	T	4.24993e-05	1055	1.44803	1.68753	0.461809	FALSE	0.0434783	0	0.047619	0	0	0	no	no	no	no	no	no	no	no	no	no	no	no	no	no	no	no	no	no	no
B73-chr1	214808338	A	C	Mo17-chr1:212856987	7.44141	25.9444	0.222891	37	129	37	129	166	A	C	Mo17-chr1	212856987	0.222892	C	3.58299e-07	1056	1.59983	1.73806	0.479295	FALSE	0.673951	0	0.272879	0	0.495833	0	no	no	no	no	no	no	no	no	no	no	no	no	no	no	no	no	no	no	no
B73-chr1	215274350	T	C	Mo17-chr1:213442397	22.3242	59.9335	0.271393	111	298	111	298	409	T	C	Mo17-chr1	213442397	0.271394	C	2.44193e-14	1057	2.08929	1.84033	0.531677	FALSE	0	0	0.193074	0	0.239057	0	no	no	no	no	no	no	no	no	no	no	no	no	no	no	no	no	no	no	no
B73-chr1	215414548	C	T	Mo17-chr1:213590441	4.62574	17.6985	0.207207	23	88	23	88	111	C	T	Mo17-chr1	213590441	0.207207	T	0.0003201	1058	1.62785	1.82674	0.471213	FALSE	0.0367857	0.25	0	0	0.0985185	0	no	no	no	no	no	no	no	no	no	no	no	no	no	no	no	no	no	no	no
B73-chr1	215466297	A	C	Mo17-chr1:213642272	5.63134	22.3242	0.201439	28	111	28	111	139	A	C	Mo17-chr1	213642272	0.201439	C	6.16706e-07	1059	1.48354	1.65818	0.472206	FALSE	0.897685	0	0.173447	0.333333	0.826203	0	no	no	no	no	no	no	no	no	no	no	no	no	no	no	no	no	no	no	no
B73-chr1	215903029	C	T	Mo17-chr1:214008580	1.60895	22.5253	0.0666667	8	112	8	112	120	C	T	Mo17-chr1	214008580	0.0666667	T	2.07698e-18	1061	1.19357	1.46777	0.448484	FALSE	0.909989	0	0	0	0.55076	0	no	no	no	no	no	no	no	no	no	no	no	no	no	no	no	no	no	no	no
B73-chr1	215903109	T	C	Mo17-chr1:214008660	0.603357	16.894	0.0344828	3	84	3	84	87	T	C	Mo17-chr1	214008660	0.0344828	C	9.52649e-16	1062	1.226	1.50639	0.448691	FALSE	0.940309	0.0729166	0.062037	0	0.618196	0	no	no	no	no	no	no	no	no	no	no	no	no	no	no	no	no	no	no	no
B73-chr1	219197829	C	G	Mo17-chr1:217339388	2.01119	13.0727	0.133334	10	65	10	65	75	C	G	Mo17-chr1	217339388	0.133333	G	2.76137e-05	1064	1.23451	1.04141	0.542422	FALSE	0.0384615	0	0.0611966	0	0.0625	0	no	no	no	no	no	no	no	no	no	no	no	no	no	no	no	no	no	no	no
B73-chr1	219522779	C	G	Mo17-chr1:217741179	5.63134	51.2854	0.09894	28	255	28	255	283	C	G	Mo17-chr1	217741179	0.0989399	G	2.47726e-40	1065	1.1544	1.21981	0.486226	FALSE	0.166667	0.0625	0	0.111111	0	0	no	no	no	no	no	no	no	no	no	no	no	no	no	no	no	no	no	no	no
B73-chr1	220218859	C	G	Mo17-chr1:218485418	1.20671	10.6593	0.101695	6	53	6	53	59	C	G	Mo17-chr1	218485418	0.101695	G	8.87339e-05	1066	1.58901	1.94436	0.449715	FALSE	0.118403	0.0384615	0.0666667	0	0	0	no	no	no	no	no	no	no	no	no	no	no	no	no	no	no	no	no	no	no
B73-chr1	220419233	T	C	Mo17-chr1:218703053	4.42462	40.8272	0.0977777	22	203	22	203	225	T	C	Mo17-chr1	218703053	0.0977778	C	2.70071e-31	1067	1.19553	1.53211	0.438303	FALSE	0	0	0	0.0434783	0	0	no	no	no	no	no	no	no	no	no	no	no	no	no	no	no	no	no	no	no
B73-chr1	220419335	A	T	Mo17-chr1:218703155	4.82686	56.1122	0.079208	24	279	24	279	303	A	T	Mo17-chr1	218703155	0.0792079	T	1.93135e-49	1068	1.2113	1.51263	0.444688	FALSE	0	0	0	0	0	0	no	no	no	no	no	no	no	no	no	no	no	no	no	no	no	no	no	no	no
B73-chr1	222459712	A	G	Mo17-chr1:220877914	0.603357	19.5086	0.0299999	3	97	3	97	100	A	G	Mo17-chr1	220877914	0.03	G	2.0128e-19	1069	1.34018	1.50086	0.471722	FALSE	0.9588	0.111111	0.0625	0	0.714583	0	no	no	no	no	no	no	no	no	no	no	no	no	no	no	no	no	no	no	no
B73-chr1	225008992	A	G	Mo17-chr1:223542066	0.201119	14.8828	0.0133333	1	74	1	74	75	A	G	Mo17-chr1	223542066	0.0133333	G	2.5039e-15	1073	1.39516	1.6688	0.455346	FALSE	0.925	0	0.0513158	0	0.837681	0.0589681	no	no	no	no	no	no	no	no	no	no	no	no	no	no	no	no	no	no	no
B73-chr1	225009069	A	G	Mo17-chr1:223542143	0.603357	9.4526	0.06	3	47	3	47	50	A	G	Mo17-chr1	223542143	0.06	G	1.83927e-05	1074	1.39067	1.69395	0.45084	FALSE	0.871029	0.0416667	0.0909091	0	0.222222	0.04	no	no	no	no	no	no	no	no	no	no	no	no	no	no	no	no	no	no	no
B73-chr1	225037971	T	C	Mo17-chr1:223565456	1.20671	20.313	0.0560746	6	101	6	101	107	T	C	Mo17-chr1	223565456	0.0560748	C	1.82892e-17	1075	1.23526	1.28907	0.489342	FALSE	0.981845	0	0.0972222	0.047619	0	0	no	no	no	no	no	no	no	no	no	no	no	no	no	no	no	no	no	no	no
B73-chr1	228751571	A	G	Mo17-chr1:226911273	0.804477	31.5757	0.0248447	4	157	4	157	161	A	G	Mo17-chr1	226911273	0.0248447	G	4.65581e-35	1076	1.24826	1.56218	0.444152	FALSE	0.902256	0	0.0584727	0.079365	0.8	0	no	no	no	no	no	no	no	no	no	no	no	no	no	no	no	no	no	no	no
B73-chr1	228751647	A	G	Mo17-chr1:226911349	1.0056	28.3578	0.0342467	5	141	5	141	146	A	G	Mo17-chr1	226911349	0.0342466	G	2.52588e-29	1077	1.26867	1.56165	0.448242	FALSE	0.914285	0	0.0791667	0.0555556	0.730147	0.0833333	no	no	no	no	no	no	no	no	no	no	no	no	no	no	no	no	no	no	no
B73-chr1	229282260	C	A	Mo17-chr1:227365608	8.447	34.9947	0.194445	42	174	42	174	216	C	A	Mo17-chr1	227365608	0.194444	A	4.98224e-14	1078	1.40016	1.2775	0.522903	FALSE	0	0	0.0792055	0.0732324	0.094074	0	no	no	no	no	no	no	no	no	no	no	no	no	no	no	no	no	no	no	no
B73-chr1	229417847	A	G	Mo17-chr1:227597730	1.81007	11.6649	0.134328	9	58	9	58	67	A	G	Mo17-chr1	227597730	0.134328	G	0.000349428	1081	1.52987	1.56304	0.494638	FALSE	0.88447	0	0.149561	0	0.472821	0.0833333	no	no	no	no	no	no	no	no	no	no	no	no	no	no	no	no	no	no	no
B73-chr1	229949263	T	C	Mo17-chr1:228087088	0.201119	41.4305	0.00483092	1	206	1	206	207	T	C	Mo17-chr1	228087088	0.00483092	C	9.1024e-54	1082	1.55512	1.51277	0.506903	FALSE	0.953568	0	0.14399	0.142857	0.933524	0.142857	no	no	no	no	no	no	no	no	no	no	no	no	no	no	no	no	no	no	no
B73-chr1	233712468	A	G	Mo17-chr1:231929682	4.02238	16.4918	0.196078	20	82	20	82	102	A	G	Mo17-chr1	231929682	0.196078	G	0.000370895	1085	1.50821	1.44353	0.510956	FALSE	0	0	0.0434783	0.0454545	0	0	no	no	no	no	no	no	no	no	no	no	no	no	no	no	no	no	no	no	no
B73-chr1	234807705	T	C	Mo17-chr1:232941059	3.41903	18.9052	0.153153	17	94	17	94	111	T	C	Mo17-chr1	232941059	0.153153	C	4.26667e-08	1086	1.78947	1.54666	0.536391	FALSE	0	0	0	0.121429	0	0	no	no	no	no	no	no	no	no	no	no	no	no	no	no	no	no	no	no	no
B73-chr1	235003593	G	C	Mo17-chr1:233169383	0.603357	17.4974	0.0333332	3	87	3	87	90	G	C	Mo17-chr1	233169383	0.0333333	C	1.3575e-16	1087	1.32066	1.54951	0.460133	FALSE	0.928205	0.333333	0.0708333	0.318254	0.916667	0.333333	no	no	no	no	no	no	no	no	no	no	no	no	no	no	no	no	no	no	no
B73-chr1	236595168	A	G	Mo17-chr1:234722735	13.2739	32.9835	0.286957	66	164	66	164	230	A	G	Mo17-chr1	234722735	0.286957	G	9.30622e-05	1088	1.40181	1.6839	0.45429	FALSE	0.05	0	0	0	0.0333333	0	no	no	no	no	no	no	no	no	no	no	no	no	no	no	no	no	no	no	no
B73-chr1	236793850	T	C	Mo17-chr1:234924164	1.81007	15.2851	0.105882	9	76	9	76	85	T	C	Mo17-chr1	234924164	0.105882	C	1.42018e-08	1089	1.27537	1.08856	0.539513	FALSE	0.111111	0	0	0	0	0	no	no	no	no	no	no	no	no	no	no	no	no	no	no	no	no	no	no	no
B73-chr1	236857969	C	G	Mo17-chr1:234982894	1.81007	12.2683	0.128571	9	61	9	61	70	C	G	Mo17-chr1	234982894	0.128571	G	6.72983e-05	1090	0.887976	1.16882	0.431727	FALSE	0.919024	1	0	0	0.748166	0.880952	no	no	no	no	no	no	no	no	no	no	no	no	no	no	no	no	no	no	no
B73-chr1	238215948	C	G	Mo17-chr1:236484006	2.41343	15.8884	0.131868	12	79	12	79	91	C	G	Mo17-chr1	236484006	0.131868	G	1.76579e-07	1091	0.714031	0.825785	0.463712	FALSE	0.0429233	0	0.0416667	0	0.0416667	0	no	no	no	no	no	no	no	no	no	no	no	no	no	no	no	no	no	no	no
B73-chr1	238355028	A	T	Mo17-chr1:236720581	4.42462	22.5253	0.164179	22	112	22	112	134	A	T	Mo17-chr1	236720581	0.164179	T	1.03027e-09	1092	1.64816	1.98664	0.453439	FALSE	0	0	0.166667	0	0	0	no	no	no	no	no	no	no	no	no	no	no	no	no	no	no	no	no	no	no
B73-chr1	238355113	A	C	Mo17-chr1:236720668	3.82126	18.7041	0.169643	19	93	19	93	112	A	C	Mo17-chr1	236720668	0.169643	C	6.39336e-07	1093	1.63195	2.00591	0.448602	FALSE	0	0	0.25	0	0	0	no	no	no	no	no	no	no	no	no	no	no	no	no	no	no	no	no	no	no
B73-chr1	238414072	T	G	Mo17-chr1:236722206	4.42462	18.3018	0.194691	22	91	22	91	113	T	G	Mo17-chr1	236722206	0.19469	G	3.24272e-05	1094	1.48708	2.11131	0.413263	FALSE	0	0.0833333	0	0	0	0	no	no	no	no	no	no	no	no	no	no	no	no	no	no	no	no	no	no	no
B73-chr1	239259472	G	C	Mo17-chr1:237782416	1.20671	13.475	0.0821914	6	67	6	67	73	G	C	Mo17-chr1	237782416	0.0821918	C	2.21554e-08	1095	1.16894	1.26548	0.480171	FALSE	0.950426	0.111111	0.0455486	0.105556	0.73847	0	no	no	no	no	no	no	no	no	no	no	no	no	no	no	no	no	no	no	no
B73-chr1	241110722	A	C	Mo17-chr1:239575358	8.04477	55.3078	0.126984	40	275	40	275	315	A	C	Mo17-chr1	239575358	0.126984	C	2.03228e-37	1096	1.8974	2.01202	0.48534	FALSE	0.149306	0.142857	0.268008	0.142857	0.305677	0	no	no	no	no	no	no	no	no	no	no	no	no	no	no	no	no	no	no	no
B73-chr1	241110926	A	T	Mo17-chr1:239575564	42.235	89.6991	0.320122	210	446	210	446	656	A	T	Mo17-chr1	239575564	0.320122	T	1.07589e-13	1097	1.90223	1.91947	0.497744	FALSE	0.0434783	0.5	0.0526316	0	0	0	no	no	no	no	no	no	no	no	no	no	no	no	no	no	no	no	no	no	no
B73-chr1	241111041	C	A	Mo17-chr1:239575658	54.5033	102.973	0.346105	271	512	271	512	783	C	A	Mo17-chr1	239575658	0.346105	A	3.94849e-11	1098	1.93953	1.86824	0.509361	FALSE	0	0	0.0465294	0	0.0555556	0	no	no	no	no	no	no	no	no	no	no	no	no	no	no	no	no	no	no	no
B73-chr1	241573328	G	T	Mo17-chr1:240343835	20.313	44.4473	0.313664	101	221	101	221	322	G	T	Mo17-chr1	240343835	0.313665	T	2.86301e-05	1099	1.23596	1.66256	0.426412	FALSE	0	0	0.0277778	0	0	1	no	no	no	no	no	no	no	no	no	no	no	no	no	no	no	no	no	no	no
B73-chr1	243057416	A	T	Mo17-chr1:241557610	14.4806	41.0283	0.26087	72	204	72	204	276	A	T	Mo17-chr1	241557610	0.26087	T	1.75646e-09	1100	2.16849	2.10737	0.507147	FALSE	0.0555556	0	0	0	0	0	no	no	no	no	no	no	no	no	no	no	no	no	no	no	no	no	no	no	no
B73-chr1	243059700	G	A	Mo17-chr1:241603773	4.2235	17.8996	0.190909	21	89	21	89	110	G	A	Mo17-chr1	241603773	0.190909	A	3.32771e-05	1101	1.70313	1.20843	0.584955	FALSE	0.566468	0	0.369658	0	0	0	no	no	no	no	no	no	no	no	no	no	no	no	no	no	no	no	no	no	no
B73-chr1	243127676	A	T	Mo17-chr1:241625951	12.0671	30.1679	0.285713	60	150	60	150	210	A	T	Mo17-chr1	241625951	0.285714	T	0.000487289	1102	1.71165	1.88543	0.475846	FALSE	0.0714286	0	0.0625	0	0	0	no	no	no	no	no	no	no	no	no	no	no	no	no	no	no	no	no	no	no
B73-chr1	243127798	T	C	Mo17-chr1:241626083	13.8772	36.0003	0.278226	69	179	69	179	248	T	C	Mo17-chr1	241626083	0.278226	C	2.35291e-06	1103	1.71999	1.81209	0.486962	FALSE	0.037037	0	0	0	0.0384615	0	no	no	no	no	no	no	no	no	no	no	no	no	no	no	no	no	no	no	no
B73-chr1	243338447	A	C	Mo17-chr1:241857942	1.40783	52.6932	0.0260222	7	262	7	262	269	A	C	Mo17-chr1	241857942	0.0260223	C	2.26044e-61	1104	1.35855	1.81367	0.428265	FALSE	0	0.559524	0	0.480655	0	0	no	no	no	no	no	no	no	no	no	no	no	no	no	no	no	no	no	no	no
B73-chr1	243564599	G	C	Mo17-chr1:242085747	6.23469	29.1623	0.176136	31	145	31	145	176	G	C	Mo17-chr1	242085747	0.176136	C	8.97451e-13	1105	0.913447	0.926172	0.496541	FALSE	0.0344828	0	0.0588235	0.181818	0.0526316	0.1	no	no	no	no	no	no	no	no	no	no	no	no	no	no	no	no	no	no	no
B73-chr1	245926899	G	T	Mo17-chr1:243992623	5.63134	20.5142	0.215384	28	102	28	102	130	G	T	Mo17-chr1	243992623	0.215385	T	3.75901e-05	1107	1.81295	1.69497	0.516817	FALSE	0	0	0.0588235	0	0	0	no	no	no	no	no	no	no	no	no	no	no	no	no	no	no	no	no	no	no
B73-chr1	246410643	T	C	Mo17-chr1:244463668	0.402238	58.5257	0.00682593	2	291	2	291	293	T	C	Mo17-chr1	244463668	0.00682594	C	4.69559e-77	1108	0.960437	1.33661	0.418118	FALSE	0.962114	0	0.0475091	0	0.546154	0	no	no	no	no	no	no	no	no	no	no	no	no	no	no	no	yes	no	no	no
B73-chr1	246410805	G	A	Mo17-chr1:244463830	0.603357	97.945	0.00612245	3	487	3	487	490	G	A	Mo17-chr1	244463830	0.00612245	A	1.22878e-132	1109	0.959525	1.28076	0.428305	FALSE	0.900921	0	0.0453631	0	0.161031	0	no	no	no	no	no	no	no	no	no	no	no	no	no	no	no	yes	no	no	no
B73-chr1	246410880	C	T	Mo17-chr1:244463905	0.402238	79.8443	0.00501253	2	397	2	397	399	C	T	Mo17-chr1	244463905	0.00501253	T	6.212e-108	1110	0.965562	1.28378	0.429264	FALSE	0.923562	1	0.030303	0	0.471712	0	no	no	no	no	no	no	no	no	no	no	no	no	no	no	no	yes	no	no	no
B73-chr1	251340850	C	G	Mo17-chr1:249193138	0.804477	16.4918	0.0465116	4	82	4	82	86	C	G	Mo17-chr1	249193138	0.0465116	G	3.75871e-14	1111	1.6431	1.57441	0.510675	FALSE	0.940761	0.047619	0.0728715	0	0.811054	0.0588235	no	no	no	no	no	no	no	no	no	no	no	no	no	no	no	no	no	no	no
B73-chr1	251341770	T	C	Mo17-chr1:249193254	5.43022	20.9164	0.206107	27	104	27	104	131	T	C	Mo17-chr1	249193254	0.206107	C	6.504e-06	1112	1.78808	1.56299	0.533585	FALSE	0.125	0	0	0	0.0213152	0	no	no	no	no	no	no	no	no	no	no	no	no	no	no	no	no	no	no	no
B73-chr1	254269093	A	G	Mo17-chr1:252203978	16.894	37.4082	0.311111	84	186	84	186	270	A	G	Mo17-chr1	252203978	0.311111	G	0.000701268	1113	1.2349	1.53864	0.445243	FALSE	0.7125	0.241667	0.327249	0.275297	0.387097	0.225957	no	no	no	no	no	no	no	no	no	no	no	no	no	no	no	no	no	no	no
B73-chr1	257323456	T	C	Mo17-chr1:255051289	8.04477	34.1903	0.190476	40	170	40	170	210	T	C	Mo17-chr1	255051289	0.190476	C	5.15949e-14	1114	1.93036	1.85213	0.510342	FALSE	0.0625	0.333333	0.244048	0	0.277083	0	no	no	no	no	no	no	no	no	no	no	no	no	no	no	no	no	no	no	no
B73-chr1	257324706	C	A	Mo17-chr1:255051535	3.21791	21.7209	0.129032	16	108	16	108	124	C	A	Mo17-chr1	255051535	0.129032	A	6.69078e-12	1115	1.8621	1.84153	0.502778	FALSE	0	0	0.05	0.25	0	0	no	no	no	no	no	no	no	no	no	no	no	no	no	no	no	no	no	no	no
B73-chr1	257914262	G	C	Mo17-chr1:255592876	24.5365	58.5257	0.295399	122	291	122	291	413	G	C	Mo17-chr1	255592876	0.2954	C	1.30268e-10	1116	1.72564	1.2787	0.574383	FALSE	0.025	0.0555556	0.0588235	0	0	0	no	no	no	no	no	no	no	no	no	no	no	no	no	no	no	no	no	no	no
B73-chr1	258178586	T	C	Mo17-chr1:255912943	17.6985	46.8608	0.274143	88	233	88	233	321	T	C	Mo17-chr1	255912943	0.274143	C	5.51711e-10	1117	1.48755	1.57971	0.484977	FALSE	0.0833333	0.0714286	0.0769231	0	0	0	no	no	no	no	no	no	no	no	no	no	no	no	no	no	no	no	no	no	no
B73-chr1	258178666	T	C	Mo17-chr1:255913025	10.2571	34.5925	0.2287	51	172	51	172	223	T	C	Mo17-chr1	255913025	0.2287	C	2.37545e-10	1118	1.56816	1.64977	0.487321	FALSE	0	0	0.0909091	0.111111	0	0.125	no	no	no	no	no	no	no	no	no	no	no	no	no	no	no	no	no	no	no
B73-chr1	258580058	G	C	Mo17-chr1:256451342	5.83245	23.7321	0.197278	29	118	29	118	147	G	C	Mo17-chr1	256451342	0.197279	C	5.77672e-08	1119	1.75002	1.80321	0.492515	FALSE	0.0630448	0.0526316	0.0600543	0	0.123538	0.0666667	no	no	no	no	no	no	no	no	no	no	no	no	no	no	no	no	no	no	no
B73-chr1	259355072	T	C	Mo17-chr1:257241282	24.3354	48.4697	0.334254	121	241	121	241	362	T	C	Mo17-chr1	257241282	0.334254	C	0.00047143	1120	1.79693	1.72878	0.509665	FALSE	0	0	0	0.104701	0	0	no	no	no	no	no	no	no	no	no	no	no	no	no	no	no	no	no	no	no
B73-chr1	259772640	G	T	Mo17-chr1:257634666	91.9114	177.387	0.341299	457	882	457	882	1339	G	T	Mo17-chr1	257634666	0.341299	T	1.1314e-23	1121	0.782475	0.801801	0.493901	FALSE	0	0	0	0	0.0592593	0	no	no	no	no	no	no	no	no	no	no	no	no	no	no	no	no	no	no	no
B73-chr1	260218079	G	A	Mo17-chr1:258240731	2.61455	28.9612	0.0828025	13	144	13	144	157	G	A	Mo17-chr1	258240731	0.0828025	A	6.29555e-23	1122	1.04794	1.27207	0.451695	FALSE	0	0	0.111111	0	0	0	no	no	no	no	no	no	no	no	no	no	no	no	no	no	no	no	no	no	no
B73-chr1	260218158	G	A	Mo17-chr1:258240810	3.82126	23.5309	0.139706	19	117	19	117	136	G	A	Mo17-chr1	258240810	0.139706	A	2.29323e-12	1123	1.06784	1.29784	0.451388	FALSE	0.62963	0.222222	0.343137	0.833333	0.176471	0.37037	no	no	no	no	no	no	no	no	no	no	no	no	no	no	no	no	no	no	no
B73-chr1	263039580	T	C	Mo17-chr1:261062241	1.0056	32.7824	0.029762	5	163	5	163	168	T	C	Mo17-chr1	261062241	0.0297619	C	1.37143e-35	1125	1.44342	1.6199	0.471196	FALSE	0.914844	0.132409	0.111111	0	0.662377	0	no	no	no	no	no	no	no	no	no	no	no	no	no	no	no	no	no	no	no
B73-chr1	263542563	G	A	Mo17-chr1:261485902	39.0171	68.7827	0.36194	194	342	194	342	536	G	A	Mo17-chr1	261485902	0.36194	A	0.00039309	1126	1.12075	0.855718	0.567046	FALSE	0.0361359	0	0.0416667	0	0.0322581	0.0811688	no	no	no	no	no	no	no	no	no	no	no	no	no	no	no	no	no	no	no
B73-chr1	263549938	G	C	Mo17-chr1:261487669	0.402238	32.7824	0.0121212	2	163	2	163	165	G	C	Mo17-chr1	261487669	0.0121212	C	1.85834e-39	1127	1.26719	0.925857	0.577821	FALSE	0.899038	0	0	0.333333	0.817172	0	no	no	no	no	no	no	no	no	no	no	no	no	no	no	no	no	no	no	no
B73-chr1	263670263	A	T	Mo17-chr1:261487745	2.41343	24.9388	0.0882352	12	124	12	124	136	A	T	Mo17-chr1	261487745	0.0882353	T	1.78255e-18	1128	1.16657	0.982293	0.542879	FALSE	0	0	0.280506	0.333333	0.1625	0	no	no	no	no	no	no	no	no	no	no	no	no	no	no	no	no	no	no	no
B73-chr1	263942711	C	G	Mo17-chr1:261853113	3.21791	18.1007	0.150944	16	90	16	90	106	C	G	Mo17-chr1	261853113	0.150943	G	1.10306e-07	1129	1.16082	1.60956	0.419011	FALSE	0	0	0	0.25	0	0.333333	no	no	no	no	no	no	no	no	no	no	no	no	no	no	no	no	no	no	no
B73-chr1	265410511	G	A	Mo17-chr1:263077785	3.21791	18.503	0.148148	16	92	16	92	108	G	A	Mo17-chr1	263077785	0.148148	A	3.83539e-08	1132	1.78404	1.63331	0.522054	FALSE	0.027027	0	0.125	0	0.025641	0	no	no	no	no	no	no	no	no	no	no	no	no	no	no	no	no	no	no	no
B73-chr1	266835826	C	G	Mo17-chr1:264314659	29.7656	63.5536	0.318965	148	316	148	316	464	C	G	Mo17-chr1	264314659	0.318966	G	1.30774e-08	1133	1.29528	1.45644	0.470715	FALSE	0	0	0	0	0	0	no	no	no	no	no	no	no	no	no	no	no	no	no	no	no	no	no	no	no
B73-chr1	268271769	C	G	Mo17-chr1:265839562	12.6705	31.1735	0.288991	63	155	63	155	218	C	G	Mo17-chr1	265839562	0.288991	G	0.000429052	1134	2.0937	1.97649	0.514399	FALSE	0	0	0	0	0.0875576	0	no	no	no	no	no	no	no	no	no	no	no	no	no	no	no	no	no	no	no
B73-chr1	269167770	C	T	Mo17-chr1:266920530	9.65372	54.5033	0.15047	48	271	48	271	319	C	T	Mo17-chr1	266920530	0.15047	T	3.80262e-32	1137	1.41871	1.56321	0.475771	FALSE	0	0	0.0801282	0	0	0	no	no	no	no	no	no	no	no	no	no	no	no	no	no	no	no	no	no	no
B73-chr1	269211062	C	T	Mo17-chr1:266961799	1.60895	24.3354	0.0620154	8	121	8	121	129	C	T	Mo17-chr1	266961799	0.0620155	T	7.64283e-21	1138	1.4184	1.25146	0.531264	FALSE	0.949487	0	0.388235	0	0.545391	0	no	no	no	no	no	no	no	no	no	no	no	no	no	no	no	no	no	no	no
B73-chr1	269211156	C	G	Mo17-chr1:266961893	3.01679	16.6929	0.153061	15	83	15	83	98	C	G	Mo17-chr1	266961893	0.153061	G	1.38591e-06	1139	1.48997	1.31085	0.531977	FALSE	0.72312	0	0.178396	0	0	0	no	no	no	no	no	no	no	no	no	no	no	no	no	no	no	no	no	no	no
B73-chr1	269465571	A	C	Mo17-chr1:267179951	3.82126	28.3578	0.11875	19	141	19	141	160	A	C	Mo17-chr1	267179951	0.11875	C	4.26923e-18	1140	1.51903	1.26823	0.544991	FALSE	0.216964	0	0.24375	0	0.358333	0	no	no	no	no	no	no	no	no	no	no	no	no	no	no	no	no	no	no	no
B73-chr1	269466897	C	G	Mo17-chr1:267185316	13.0727	36.4026	0.264227	65	181	65	181	246	C	G	Mo17-chr1	267185316	0.264228	G	1.00912e-07	1141	1.83506	1.65535	0.525743	FALSE	0.0468301	0	0.386021	0.2	0.700427	0	no	no	no	no	no	no	no	no	no	no	no	no	no	no	no	no	no	no	no
B73-chr1	269467748	T	A	Mo17-chr1:267186340	21.1175	58.9279	0.263819	105	293	105	293	398	T	A	Mo17-chr1	267186340	0.263819	A	4.0869e-15	1142	1.98916	1.58583	0.55641	FALSE	0	0	0.0395963	0	0	0	no	no	no	no	no	no	no	no	no	no	no	no	no	no	no	no	no	no	no
B73-chr1	271302867	T	C	Mo17-chr1:268993929	92.3137	138.37	0.400174	459	688	459	688	1147	T	C	Mo17-chr1	268993929	0.400174	C	0.000100557	1144	1.71514	1.52677	0.529053	FALSE	0.0574534	0	0.0738095	0	0	0	no	no	no	no	no	no	no	no	no	no	no	no	no	no	no	no	no	no	no
B73-chr1	272018324	A	G	Mo17-chr1:269747790	8.447	33.9891	0.199052	42	169	42	169	211	A	G	Mo17-chr1	269747790	0.199052	G	5.20204e-13	1145	1.59982	1.21938	0.567473	FALSE	0.0315271	0	0.0449693	0.0868055	0	0	no	no	no	no	no	no	no	no	no	no	no	no	no	no	no	no	no	no	no
B73-chr1	274455001	A	G	Mo17-chr1:272260288	10.8604	27.9556	0.279792	54	139	54	139	193	A	G	Mo17-chr1	272260288	0.279793	G	0.000879368	1148	1.87544	1.9036	0.496274	FALSE	0.0833333	0	0	0	0	0	no	no	no	no	no	no	no	no	no	no	no	no	no	no	no	no	no	no	no
B73-chr1	274850165	G	A	Mo17-chr1:272661028	28.76	77.0286	0.271863	143	383	143	383	526	G	A	Mo17-chr1	272661028	0.271863	A	2.05458e-19	1149	1.34853	1.38888	0.492631	FALSE	0	0	0.416013	0.25	0	0	no	no	no	no	no	no	no	no	no	no	no	no	no	no	no	no	no	no	no
B73-chr1	275434549	T	C	Mo17-chr1:273171716	1.60895	38.4138	0.0402009	8	191	8	191	199	T	C	Mo17-chr1	273171716	0.040201	C	3.57097e-40	1150	1.58409	1.5272	0.509143	FALSE	0	0	0	0	0	0	no	no	no	no	no	no	no	no	no	no	no	no	no	no	no	no	no	no	no
B73-chr1	275862320	A	G	Mo17-chr1:273708447	10.6593	31.3746	0.253588	53	156	53	156	209	A	G	Mo17-chr1	273708447	0.253589	G	7.38935e-07	1151	1.70595	1.71571	0.498574	FALSE	0	0	0	0	0	0	no	no	no	no	no	no	no	no	no	no	no	no	no	no	no	no	no	no	no
B73-chr1	275863143	C	G	Mo17-chr1:273708834	46.2574	78.4365	0.370968	230	390	230	390	620	C	G	Mo17-chr1	273708834	0.370968	G	0.000370404	1152	1.50295	1.63684	0.47868	FALSE	0.0783817	0.112374	0.0574534	0.25	0	0.0555556	no	no	no	no	no	no	no	no	no	no	no	no	no	no	no	no	no	no	no
B73-chr1	276951292	G	A	Mo17-chr1:274606402	10.4582	48.4697	0.177475	52	241	52	241	293	G	A	Mo17-chr1	274606402	0.177474	A	1.25849e-23	1153	1.2316	1.63843	0.429124	FALSE	0.95	0	0.231029	0.0714286	0.731786	0.0769231	no	no	no	no	no	no	no	no	no	no	no	no	no	no	no	no	no	no	no
B73-chr1	277224955	C	A	Mo17-chr1:274847517	4.62574	18.3018	0.201755	23	91	23	91	114	C	A	Mo17-chr1	274847517	0.201754	A	7.99094e-05	1154	1.69195	1.86627	0.475504	FALSE	0.425926	0	0.431482	0.333333	0	0	no	no	no	no	no	no	no	no	no	no	no	no	no	no	no	no	no	no	no
B73-chr1	277739464	C	G	Mo17-chr1:275445269	0.402238	21.1175	0.0186916	2	105	2	105	107	C	G	Mo17-chr1	275445269	0.0186916	G	5.99713e-23	1155	1.20481	1.40194	0.46219	FALSE	0.944358	0.142857	0.0883598	0.154762	0	0	no	no	no	no	no	no	no	no	no	no	no	no	no	no	no	no	no	no	no
B73-chr1	277746926	T	C	Mo17-chr1:275445545	6.03357	22.7265	0.20979	30	113	30	113	143	T	C	Mo17-chr1	275445545	0.20979	C	1.40557e-06	1156	1.48569	1.56977	0.486241	FALSE	0	0	0	0.333333	0	0	no	no	no	no	no	no	no	no	no	no	no	no	no	no	no	no	no	no	no
B73-chr1	277747213	G	C	Mo17-chr1:275446211	14.8828	56.1122	0.209632	74	279	74	279	353	G	C	Mo17-chr1	275446211	0.209632	C	1.46821e-22	1157	1.51561	1.78797	0.458779	FALSE	0.0402265	0.0714286	0.0416667	0	0	0	no	no	no	no	no	no	no	no	no	no	no	no	no	no	no	no	no	no	no
B73-chr1	278439749	C	G	Mo17-chr1:276069849	6.43581	24.7377	0.206451	32	123	32	123	155	C	G	Mo17-chr1	276069849	0.206452	G	8.22191e-08	1158	1.36621	1.33228	0.506287	FALSE	0	0.2	0	0	0	0	no	no	no	no	no	no	no	no	no	no	no	no	no	no	no	no	no	no	no
B73-chr1	278439919	T	C	Mo17-chr1:276069924	1.40783	15.6873	0.0823527	7	78	7	78	85	T	C	Mo17-chr1	276069924	0.0823529	C	1.70968e-10	1159	1.33214	1.29705	0.506673	FALSE	0	0	0.333333	0	0	0	no	no	no	no	no	no	no	no	no	no	no	no	no	no	no	no	no	no	no
B73-chr1	278895171	A	G	Mo17-chr1:276608768	42.8384	90.5036	0.321267	213	450	213	450	663	A	G	Mo17-chr1	276608768	0.321267	G	1.58849e-13	1160	1.50616	1.78295	0.457922	FALSE	0	0	0	0.125	0.0454545	0	no	no	no	no	no	no	no	no	no	no	no	no	no	no	no	no	no	no	no
B73-chr1	278896620	G	A	Mo17-chr1:276620007	82.2577	123.889	0.399025	409	616	409	616	1025	G	A	Mo17-chr1	276620007	0.399024	A	0.000529595	1161	1.53944	1.72185	0.472033	FALSE	0	0	0	0	0	0	no	no	no	no	no	no	no	no	no	no	no	no	no	no	no	no	no	no	no
B73-chr1	278897476	T	C	Mo17-chr1:276620857	22.7265	46.2574	0.329446	113	230	113	230	343	T	C	Mo17-chr1	276620857	0.329446	C	0.000449708	1162	1.98105	2.20814	0.472895	FALSE	0.0658327	0.0759259	0	0	0	0	no	no	no	no	no	no	no	no	no	no	no	no	no	no	no	no	no	no	no
B73-chr1	279400167	C	A	Mo17-chr1:277159359	3.82126	68.1794	0.0530726	19	339	19	339	358	C	A	Mo17-chr1	277159359	0.0530726	A	7.94721e-70	1163	2.28713	1.96636	0.537708	FALSE	0.821831	0	0.260438	0	0.433937	0	no	no	no	no	no	no	no	no	no	no	no	no	no	no	no	no	no	no	no
B73-chr1	279914643	C	T	Mo17-chr1:277660685	10.6593	34.3914	0.236607	53	171	53	171	224	C	T	Mo17-chr1	277660685	0.236607	T	1.6234e-09	1164	1.23785	1.44747	0.460969	FALSE	0	0.0625	0.0588235	0	0	0.0588235	no	no	no	no	no	no	no	no	no	no	no	no	no	no	no	no	no	no	no
B73-chr1	279914727	T	A	Mo17-chr1:277660780	14.4806	48.2686	0.230769	72	240	72	240	312	T	A	Mo17-chr1	277660780	0.230769	A	7.74293e-16	1165	1.22812	1.43903	0.460463	FALSE	0.0625	0.0909091	0.0588235	0.0773809	0.05	0	no	no	no	no	no	no	no	no	no	no	no	no	no	no	no	no	no	no	no
B73-chr1	279914945	C	A	Mo17-chr1:277660986	4.02238	66.5704	0.05698	20	331	20	331	351	C	A	Mo17-chr1	277660986	0.0569801	A	1.03799e-66	1166	1.23604	1.46366	0.457843	FALSE	0	0	0	0	0	0	no	no	no	no	no	no	no	no	no	no	no	no	no	no	no	no	no	no	no
B73-chr1	279915096	T	G	Mo17-chr1:277661113	31.9779	75.4197	0.297752	159	375	159	375	534	T	G	Mo17-chr1	277661113	0.297753	G	2.1389e-14	1167	1.24556	1.49916	0.453803	FALSE	0.0375817	0	0.0384615	0	0.0294118	0.0714286	no	no	no	no	no	no	no	no	no	no	no	no	no	no	no	no	no	no	no
B73-chr1	281357398	G	A	Mo17-chr1:278798239	2.21231	21.5197	0.0932205	11	107	11	107	118	G	A	Mo17-chr1	278798239	0.0932203	A	8.32669e-15	1172	1.87257	2.07996	0.473766	FALSE	0.899297	0.0654761	0.0944766	0	0.635105	0	no	no	no	no	no	no	no	no	no	no	no	no	no	no	no	no	no	no	no
B73-chr1	281357478	T	C	Mo17-chr1:278798319	3.21791	15.2851	0.173913	16	76	16	76	92	T	C	Mo17-chr1	278798319	0.173913	C	8.91568e-05	1173	1.84931	2.05985	0.473072	FALSE	0.948297	0	0.0664488	0.111111	0.886561	0	no	no	no	no	no	no	no	no	no	no	no	no	no	no	no	no	no	no	no
B73-chr1	281998626	T	C	Mo17-chr1:279460961	0.402238	31.3746	0.0126582	2	156	2	156	158	T	C	Mo17-chr1	279460961	0.0126582	C	1.04475e-37	1174	1.2632	1.47524	0.461286	FALSE	0.936792	0	0.173611	0	0.454545	0	no	no	no	no	no	no	no	no	no	no	no	no	no	no	no	no	no	no	no
B73-chr1	281998725	G	C	Mo17-chr1:279461053	0.402238	26.5477	0.0149254	2	132	2	132	134	G	C	Mo17-chr1	279461053	0.0149254	C	9.48835e-31	1175	1.2376	1.52567	0.447876	FALSE	0.852548	0	0.105556	0.666667	0.774306	0	no	no	no	no	no	no	no	no	no	no	no	no	no	no	no	no	no	no	no
B73-chr1	282000005	T	G	Mo17-chr1:279461137	8.447	37.6093	0.183406	42	187	42	187	229	T	G	Mo17-chr1	279461137	0.183406	G	9.9065e-17	1176	1.43366	1.56758	0.47769	FALSE	0.0786661	0	0.232911	0	0.286125	0	no	no	no	no	no	no	no	no	no	no	no	no	no	no	no	no	no	no	no
B73-chr1	282000052	G	A	Mo17-chr1:279461214	8.64812	31.9779	0.212871	43	159	43	159	202	G	A	Mo17-chr1	279461214	0.212871	A	1.20648e-10	1177	1.46229	1.60493	0.476749	FALSE	0.0433007	0	0	0	0	0	no	no	no	no	no	no	no	no	no	no	no	no	no	no	no	no	no	no	no
B73-chr1	282643023	T	C	Mo17-chr1:280120433	1.40783	42.8384	0.0318181	7	213	7	213	220	T	C	Mo17-chr1	280120433	0.0318182	C	1.81391e-47	1178	1.71328	1.69139	0.503214	FALSE	0.93576	0	0	0	0.308352	0	no	no	no	no	no	no	no	no	no	no	no	no	no	no	no	no	no	no	no
B73-chr1	282643100	G	C	Mo17-chr1:280120516	1.0056	29.1623	0.0333334	5	145	5	145	150	G	C	Mo17-chr1	280120516	0.0333333	C	1.84318e-30	1179	1.69486	1.68669	0.501207	FALSE	0.959363	0	0.0666667	0	0.684567	0	no	no	no	no	no	no	no	no	no	no	no	no	no	no	no	no	no	no	no
B73-chr1	282941240	T	C	Mo17-chr1:280514617	21.1175	90.1014	0.189873	105	448	105	448	553	T	C	Mo17-chr1	280514617	0.189873	C	6.36138e-44	1180	1.49549	1.87376	0.443863	FALSE	0	0	0.333333	0	0	0.0416667	no	no	no	no	no	no	no	no	no	no	no	no	no	no	no	no	no	no	no
B73-chr1	283336617	A	G	Mo17-chr1:280901952	99.9562	150.236	0.399518	497	747	497	747	1244	A	G	Mo17-chr1	280901952	0.399518	G	1.22868e-05	1181	1.57761	1.42817	0.524859	FALSE	0	0	0.0449134	0	0	0.0714286	no	no	no	no	no	no	no	no	no	no	no	no	no	no	no	no	no	no	no
B73-chr1	284027634	C	T	Mo17-chr1:281677542	14.0783	36.2014	0.28	70	180	70	180	250	C	T	Mo17-chr1	281677542	0.28	T	2.90735e-06	1182	1.35564	1.4224	0.487984	FALSE	0.0526316	0.166667	0.0391133	0.0625	0.0263158	0	no	no	no	no	no	no	no	no	no	no	no	no	no	no	no	no	no	no	no
B73-chr1	284932262	C	T	Mo17-chr1:282372717	0.402238	10.4582	0.037037	2	52	2	52	54	C	T	Mo17-chr1	282372717	0.037037	T	8.51574e-08	1183	1.54249	1.52701	0.50252	FALSE	0.9375	0	0.100962	0	0.787996	0	no	no	no	no	no	no	no	no	no	no	no	no	no	no	no	no	no	no	no
B73-chr1	284932185	C	T	Mo17-chr1:282372794	0.201119	10.056	0.0196077	1	50	1	50	51	C	T	Mo17-chr1	282372794	0.0196078	T	2.36716e-08	1184	1.55486	1.52126	0.505462	FALSE	0	0	0.101201	0.125	0.860119	0	no	no	no	no	no	no	no	no	no	no	no	no	no	no	no	no	no	no	no
B73-chr1	285878123	C	T	Mo17-chr1:283397028	33.9891	69.5872	0.328155	169	346	169	346	515	C	T	Mo17-chr1	283397028	0.328155	T	1.72125e-08	1186	1.49212	1.41359	0.513513	FALSE	0.0588235	0.0909091	0	0	0	0	no	no	no	no	no	no	no	no	no	no	no	no	no	no	no	no	no	no	no
B73-chr1	285928614	T	C	Mo17-chr1:283451762	63.1514	109.811	0.365116	314	546	314	546	860	T	C	Mo17-chr1	283451762	0.365116	C	1.5243e-08	1187	1.72127	1.49307	0.535497	FALSE	0.0384615	0	0.065171	0	0	0	no	no	no	no	no	no	no	no	no	no	no	no	no	no	no	no	no	no	no
B73-chr1	285933190	C	G	Mo17-chr1:283456489	4.42462	30.7712	0.125714	22	153	22	153	175	C	G	Mo17-chr1	283456489	0.125714	G	3.37701e-19	1188	1.5832	1.90668	0.453654	FALSE	0.940906	0.120833	0.079449	0.108334	0.680741	0	no	no	no	no	no	no	no	no	no	no	no	no	no	no	no	no	no	no	no
B73-chr1	286217668	T	C	Mo17-chr1:283799128	0.201119	26.3466	0.00757575	1	131	1	131	132	T	C	Mo17-chr1	283799128	0.00757576	C	5.58004e-32	1190	1.59571	1.79402	0.470749	FALSE	0.833333	0	0.333333	0	0.798095	0	no	no	no	no	no	no	no	no	no	no	no	no	no	no	no	no	no	no	no
B73-chr1	287498222	G	A	Mo17-chr1:285500190	22.9276	49.0731	0.318436	114	244	114	244	358	G	A	Mo17-chr1	285500190	0.318436	A	1.06535e-05	1191	1.54786	1.14824	0.574112	FALSE	0.0294118	0.0909091	0	0	0.030303	0	no	no	no	no	no	no	no	no	no	no	no	no	no	no	no	no	no	no	no
B73-chr1	287498303	G	C	Mo17-chr1:285500271	22.3242	49.0731	0.312676	111	244	111	244	355	G	C	Mo17-chr1	285500271	0.312676	C	2.77955e-06	1192	1.57555	1.19905	0.567847	FALSE	0	0	0.04	0.1	0	0.0714286	no	no	no	no	no	no	no	no	no	no	no	no	no	no	no	no	no	no	no
B73-chr1	287560262	T	C	Mo17-chr1:285553309	24.5365	86.6823	0.220615	122	431	122	431	553	T	C	Mo17-chr1	285553309	0.220615	C	3.75364e-34	1193	1.85304	2.06609	0.472819	FALSE	0.459938	0.0769231	0.134443	0	0.222727	0.12	no	no	no	no	no	no	no	no	no	no	no	no	no	yes	no	no	no	no	no
B73-chr1	287560360	A	T	Mo17-chr1:285553408	27.7544	67.576	0.291139	138	336	138	336	474	A	T	Mo17-chr1	285553408	0.291139	T	1.64388e-13	1194	1.78807	2.04948	0.46594	FALSE	0	0.0714286	0.142857	0.3	0.0357143	0	no	no	no	no	no	no	no	no	no	no	no	no	no	yes	no	no	no	no	no
B73-chr1	288750390	T	A	Mo17-chr1:286615365	23.7321	94.1238	0.201365	118	468	118	468	586	T	A	Mo17-chr1	286615365	0.201365	A	7.75256e-43	1204	1.99182	2.12476	0.483852	FALSE	0.0322581	0	0.075	0	0	0	no	no	no	no	no	no	no	no	no	no	no	no	no	no	no	no	no	no	no
B73-chr1	288750465	C	G	Mo17-chr1:286615444	16.0895	64.7604	0.199005	80	322	80	322	402	C	G	Mo17-chr1	286615444	0.199005	G	1.17975e-28	1205	1.96869	2.09856	0.484034	FALSE	0.0588235	0	0	0.0909091	0	0	no	no	no	no	no	no	no	no	no	no	no	no	no	no	no	no	no	no	no
B73-chr1	289348953	T	C	Mo17-chr1:287292308	34.5925	64.9615	0.347475	172	323	172	323	495	T	C	Mo17-chr1	287292308	0.347475	C	3.04276e-05	1206	1.41394	1.79099	0.441176	FALSE	0.0555556	0	0.0448343	0.0380748	0.0526316	0	no	no	no	no	no	no	no	no	no	no	no	no	no	no	no	no	no	no	no
B73-chr1	291887958	G	A	Mo17-chr1:289599329	7.03917	24.7377	0.221519	35	123	35	123	158	G	A	Mo17-chr1	289599329	0.221519	A	1.00443e-06	1211	1.20175	1.41251	0.45969	FALSE	0.0847998	0.03125	0	0	0	0	no	no	no	no	no	no	no	no	no	no	no	no	no	no	no	no	no	no	no
B73-chr1	293327588	G	A	Mo17-chr1:291299307	11.4638	29.1623	0.282178	57	145	57	145	202	G	A	Mo17-chr1	291299307	0.282178	A	0.000548562	1215	1.36026	1.28035	0.515131	FALSE	0	0	0	0	0	0	no	no	no	no	no	no	no	no	no	no	no	no	no	no	no	no	no	no	no
B73-chr1	293654128	A	G	Mo17-chr1:291576788	0.804477	11.866	0.0634922	4	59	4	59	63	A	G	Mo17-chr1	291576788	0.0634921	G	7.40004e-08	1216	1.39688	1.80923	0.435693	FALSE	0.82743	0.0909091	0.0779848	0	0.448052	0	no	no	no	no	no	no	no	no	no	no	no	no	no	no	no	no	no	no	no
B73-chr1	293654211	G	A	Mo17-chr1:291576869	1.20671	10.4582	0.103448	6	52	6	52	58	G	A	Mo17-chr1	291576869	0.103448	A	0.000158726	1217	1.37402	1.78941	0.434345	FALSE	0.875	0	0.142857	0	0.627778	0	no	no	no	no	no	no	no	no	no	no	no	no	no	no	no	no	no	no	no
B73-chr1	294391447	A	G	Mo17-chr1:292127207	3.21791	17.2962	0.156863	16	86	16	86	102	A	G	Mo17-chr1	292127207	0.156863	G	8.94688e-07	1218	1.49296	1.70727	0.466516	FALSE	0	0.0526316	0	0	0	0	no	no	no	no	no	no	no	no	no	no	no	no	no	no	no	no	no	no	no
B73-chr1	294770003	G	T	Mo17-chr1:292519357	12.6705	42.0339	0.231618	63	209	63	209	272	G	T	Mo17-chr1	292519357	0.231618	T	4.67493e-13	1219	1.50725	1.67631	0.473448	FALSE	0	0.142857	0	0	0	0	no	no	no	no	no	no	no	no	no	no	no	no	no	no	no	no	no	no	no
B73-chr1	294770105	C	A	Mo17-chr1:292519467	17.2962	57.7212	0.230563	86	287	86	287	373	C	A	Mo17-chr1	292519467	0.230563	A	9.94763e-20	1220	1.45531	1.72249	0.457962	FALSE	0	0	0	0	0	0	no	no	no	no	no	no	no	no	no	no	no	no	no	no	no	no	no	no	no
B73-chr1	294818777	T	G	Mo17-chr1:292553630	2.81567	31.9779	0.080925	14	159	14	159	173	T	G	Mo17-chr1	292553630	0.0809249	G	4.46776e-26	1221	1.41348	1.78661	0.4417	FALSE	0	0.0666667	0.125	0.0909091	0.111111	0	no	no	no	no	no	no	no	no	no	no	no	no	no	no	no	no	no	no	no
B73-chr1	295346341	G	T	Mo17-chr1:292824616	6.83805	21.922	0.237762	34	109	34	109	143	G	T	Mo17-chr1	292824616	0.237762	T	0.00019066	1224	1.64875	1.53643	0.517632	FALSE	0	0	0.105556	0.166667	0	0	no	no	no	no	no	no	no	no	no	no	no	no	no	no	no	no	no	no	no
B73-chr1	295389088	T	A	Mo17-chr1:292831318	17.6985	61.5425	0.22335	88	306	88	306	394	T	A	Mo17-chr1	292831318	0.22335	A	1.32183e-22	1225	1.63415	2.04369	0.444324	FALSE	0	0.0596947	0.0619968	0.063364	0.047619	0.111111	no	no	no	no	no	no	no	no	no	no	no	no	no	no	no	no	no	no	no
B73-chr1	295741284	T	C	Mo17-chr1:293154837	125.096	186.236	0.401809	622	926	622	926	1548	T	C	Mo17-chr1	293154837	0.401809	C	1.94589e-07	1226	1.49752	1.77312	0.457867	FALSE	0.03125	0	0.0416667	0	0	0	no	no	no	no	no	no	no	no	no	no	no	no	no	no	no	no	no	no	no
B73-chr1	295741411	G	A	Mo17-chr1:293154958	119.063	175.175	0.404649	592	871	592	871	1463	G	A	Mo17-chr1	293154958	0.404648	A	4.03146e-06	1227	1.45142	1.71943	0.457738	FALSE	0.0406254	0.166667	0.0383066	0	0.0363756	0	no	no	no	no	no	no	no	no	no	no	no	no	no	no	no	no	no	no	no
B73-chr1	295809288	C	G	Mo17-chr1:293176937	2.81567	16.0895	0.148937	14	80	14	80	94	C	G	Mo17-chr1	293176937	0.148936	G	1.24162e-06	1228	1.19555	1.5928	0.428767	FALSE	0.141667	0	0.210227	0.2	0.714285	0	no	no	no	no	no	no	no	no	no	no	no	no	no	no	no	no	no	no	no
B73-chr1	238234968	G	A	Mo17-chr1:293430549	0.603357	18.9052	0.0309278	3	94	3	94	97	G	A	Mo17-chr1	293430549	0.0309278	A	1.42472e-18	1229	1.47286	1.84334	0.44414	FALSE	0.828332	0.0833333	0.153182	0.15	0.25	0	no	no	no	no	no	no	no	no	no	no	no	no	no	no	no	no	no	no	no
B73-chr1	296574274	T	C	Mo17-chr1:293918812	86.4812	137.565	0.385997	430	684	430	684	1114	T	C	Mo17-chr1	293918812	0.385996	C	2.29205e-07	1230	1.4676	1.76023	0.454671	FALSE	0	0	0.04	0	0	0	no	no	no	no	no	no	no	no	no	no	no	no	no	no	no	no	no	no	no
B73-chr1	296822428	A	T	Mo17-chr1:294146068	40.0227	81.2521	0.330017	199	404	199	404	603	A	T	Mo17-chr1	294146068	0.330017	T	2.45221e-10	1231	1.97734	1.84406	0.517439	FALSE	0.0292245	0	0.0358421	0.0408334	0.0333333	0.0526316	no	no	no	no	no	no	no	no	no	no	no	no	no	no	no	no	no	no	no
B73-chr1	297979516	G	A	Mo17-chr1:295540948	4.02238	17.8996	0.183486	20	89	20	89	109	G	A	Mo17-chr1	295540948	0.183486	A	1.28032e-05	1239	1.42899	1.94535	0.423489	FALSE	0.0833333	0	0	0	0.166667	0	no	no	no	no	no	no	no	no	no	no	no	no	no	no	no	no	no	no	no
B73-chr1	299372686	C	T	Mo17-chr1:297257016	4.42462	21.3186	0.171875	22	106	22	106	128	C	T	Mo17-chr1	297257016	0.171875	T	2.13709e-08	1244	1.48251	1.36948	0.519817	FALSE	0.0954546	0	0.045	0.0666667	0.0399686	0	no	no	no	no	no	no	no	no	no	no	no	no	no	no	no	no	no	no	no
B73-chr1	300165379	T	C	Mo17-chr1:298105820	13.6761	34.3914	0.284519	68	171	68	171	239	T	C	Mo17-chr1	298105820	0.284519	C	2.35929e-05	1245	1.86879	2.1992	0.459389	FALSE	0.037037	0.0555556	0.0588235	0	0	0	no	no	no	no	no	no	no	no	no	no	no	no	no	no	no	no	no	no	no
B73-chr1	301134900	T	C	Mo17-chr1:298992452	4.82686	30.369	0.137143	24	151	24	151	175	T	C	Mo17-chr1	298992452	0.137143	C	1.37815e-17	1247	1.47103	1.98137	0.42609	FALSE	0	0	0	0	0.0625	0.125	no	no	no	no	no	no	no	no	no	no	no	no	no	no	no	no	no	no	no
B73-chr1	301134975	C	G	Mo17-chr1:298992547	3.62014	20.9164	0.147541	18	104	18	104	122	C	G	Mo17-chr1	298992547	0.147541	G	7.04843e-10	1248	1.49607	1.99246	0.428855	FALSE	0.05	0.0666667	0	0	0	0	no	no	no	no	no	no	no	no	no	no	no	no	no	no	no	no	no	no	no
B73-chr1	301598146	G	A	Mo17-chr1:299401675	17.8996	40.2238	0.307959	89	200	89	200	289	G	A	Mo17-chr1	299401675	0.307958	A	8.35212e-05	1249	1.92727	1.82274	0.513938	FALSE	0	0	0.0714286	0	0	0	no	no	no	no	no	no	no	no	no	no	no	no	no	no	no	no	no	no	no
B73-chr1	302196393	G	A	Mo17-chr1:299903499	20.313	42.8384	0.321656	101	213	101	213	314	G	A	Mo17-chr1	299903499	0.321656	A	0.000333774	1250	1.93293	1.94629	0.498277	FALSE	0.0513158	0	0.047619	0	0	0	no	no	no	no	no	no	no	no	no	no	no	no	no	no	no	no	no	no	no
B73-chr1	302196929	A	C	Mo17-chr1:299910695	6.83805	23.5309	0.225166	34	117	34	117	151	A	C	Mo17-chr1	299910695	0.225166	C	6.25114e-06	1251	1.97481	1.59054	0.55389	FALSE	0	0	0.142857	0.5	0	0	no	no	no	no	no	no	no	no	no	no	no	no	no	no	no	no	no	no	no
B73-chr1	302688626	T	C	Mo17-chr1:300272275	5.83245	23.7321	0.197278	29	118	29	118	147	T	C	Mo17-chr1	300272275	0.197279	C	5.77672e-08	1252	1.3427	1.46823	0.477671	FALSE	0.0312743	0.0588235	0.025	0.25	0	0.0555556	no	no	no	no	no	no	no	no	no	no	no	no	no	no	no	no	no	no	no
B73-chr1	302826759	A	T	Mo17-chr1:300383744	19.9108	54.3022	0.268293	99	270	99	270	369	A	T	Mo17-chr1	300383744	0.268293	T	6.07209e-13	1253	1.5906	1.51459	0.512238	FALSE	0	0	0.102273	0.25	0.0263158	0	no	no	no	no	no	no	no	no	no	no	no	no	no	no	no	no	no	no	no
B73-chr1	302826847	C	A	Mo17-chr1:300383846	27.1511	79.6432	0.254237	135	396	135	396	531	C	A	Mo17-chr1	300383846	0.254237	A	9.81179e-24	1254	1.58805	1.52333	0.510401	FALSE	0.0367522	0	0	0.0438095	0.0416667	0	no	no	no	no	no	no	no	no	no	no	no	no	no	no	no	no	no	no	no
B73-chr1	302857116	C	T	Mo17-chr1:300413394	1.81007	40.4249	0.0428571	9	201	9	201	210	C	T	Mo17-chr1	300413394	0.0428571	T	6.51737e-42	1255	0.742542	0.84206	0.468598	FALSE	1	0.729692	1	0.37393	0	0	no	no	no	no	no	no	no	no	no	no	no	no	no	no	no	no	no	no	no
B73-chr1	215404631	A	T	Mo17-chr2:124170443	3.41903	17.8996	0.160378	17	89	17	89	106	A	T	Mo17-chr2	124170443	0.160377	T	5.73856e-07	1966	1.28709	1.60948	0.44435	FALSE	0	0.0380247	0.0776515	0	0	0	no	no	no	no	no	no	no	no	no	no	no	no	no	no	no	no	no	no	no
B73-chr1	241378627	G	A	Mo17-chr3:207046204	4.82686	83.8667	0.0544218	24	417	24	417	441	G	A	Mo17-chr3	207046204	0.0544218	A	3.39358e-86	3068	1.55245	1.20839	0.562312	FALSE	0.0384615	0	0.0277778	0.0803571	0	0	no	no	no	no	no	no	no	no	no	no	no	no	no	no	no	no	no	no	no
B73-chr1	241378542	C	T	Mo17-chr3:207046289	6.03357	56.3134	0.0967741	30	280	30	280	310	C	T	Mo17-chr3	207046289	0.0967742	T	2.98269e-45	3069	1.5837	1.21068	0.566746	FALSE	0.0266291	0	0.142857	0	0.0263158	0	no	no	no	no	no	no	no	no	no	no	no	no	no	no	no	no	no	no	no
B73-chr1	275612535	G	C	Mo17-chr5:9736608	17.8996	42.6373	0.295681	89	212	89	212	301	G	C	Mo17-chr5	9736608	0.295681	C	1.5933e-06	4417	1.67637	1.48308	0.53059	FALSE	0.0588235	0	0.0666667	0.0909091	0	0.0909091	no	no	no	no	no	no	no	no	no	no	no	no	no	no	no	no	no	no	no
B73-chr1	170900915	T	A	Mo17-chr5:47306254	0.804477	19.7097	0.0392157	4	98	4	98	102	T	A	Mo17-chr5	47306254	0.0392157	A	1.33586e-18	4510	1.2139	1.30656	0.481619	FALSE	0.87845	0	0.049543	0	0	0	no	no	no	no	no	no	no	no	no	no	no	no	no	no	no	no	no	no	no
B73-chr1	170901011	G	A	Mo17-chr5:47306351	0.402238	14.6817	0.0266666	2	73	2	73	75	G	A	Mo17-chr5	47306351	0.0266667	A	9.22516e-14	4511	1.18365	1.34675	0.467772	FALSE	0.870253	0.0322581	0.0914285	0.03125	0.634524	0	no	no	no	no	no	no	no	no	no	no	no	no	no	no	no	no	no	no	no
B73-chr1	300095775	T	C	Mo17-chr7:5486379	0.402238	18.3018	0.0215054	2	91	2	91	93	T	C	Mo17-chr7	5486379	0.0215054	C	6.41542e-19	5726	1.12595	1.54078	0.42222	FALSE	0.948323	0.243518	0.0999998	0.407187	0.491728	0.264286	no	no	no	no	no	no	no	no	no	no	no	no	no	no	no	no	no	no	no
B73-chr1	78639448	C	A	Mo17-chr7:122844971	2.21231	47.0619	0.0448979	11	234	11	234	245	C	A	Mo17-chr7	122844971	0.044898	A	5.36449e-49	5858	1.49375	1.89647	0.440606	FALSE	0.232743	0.04	0.0555556	0	0.0472527	0	no	no	no	no	no	no	no	no	no	no	no	no	no	no	no	no	no	no	no
B73-chr1	292382241	C	T	Mo17-chr8:173281341	1.40783	20.313	0.0648147	7	101	7	101	108	C	T	Mo17-chr8	173281341	0.0648148	T	1.41081e-16	6565	1.37668	1.74262	0.441344	FALSE	0.974321	0.139584	0.257143	0.766667	0.795329	0.368481	no	no	no	no	no	no	no	no	no	no	no	no	no	no	no	no	no	no	no
B73-chr1	110295300	A	G	Mo17-chr9:1037023	4.2235	21.922	0.161538	21	109	21	109	130	A	G	Mo17-chr9	1037023	0.161538	G	1.59948e-09	6896	1.56947	1.66479	0.485264	FALSE	0.0526316	0	0.0793651	0	0	0	no	no	no	no	no	no	no	no	no	no	no	no	no	no	no	no	no	no	no
B73-chr1	110295379	C	T	Mo17-chr9:1037102	4.82686	23.1287	0.172662	24	115	24	115	139	C	T	Mo17-chr9	1037102	0.172662	T	1.90031e-09	6897	1.57428	1.69978	0.480834	FALSE	0	0.2	0	0	0	0	no	no	no	no	no	no	no	no	no	no	no	no	no	no	no	no	no	no	no
B73-chr1	110295455	G	A	Mo17-chr9:1037180	2.61455	13.475	0.1625	13	67	13	67	80	G	A	Mo17-chr9	1037180	0.1625	A	0.000341239	6898	1.571	1.71969	0.477407	FALSE	0	0	0	0	0.04	0	no	no	no	no	no	no	no	no	no	no	no	no	no	no	no	no	no	no	no
B73-chr1	180700505	T	C	Mo17-chr9:14047602	0.603357	13.0727	0.0441178	3	65	3	65	68	T	C	Mo17-chr9	14047602	0.0441176	C	2.01115e-10	6937	1.15023	1.39273	0.45232	FALSE	0	0	0.1125	0.375	0.807143	0.166667	no	no	no	no	no	no	no	no	no	no	no	no	no	no	no	no	no	no	no
B73-chr1	180700590	G	T	Mo17-chr9:14047682	0.402238	8.447	0.0454545	2	42	2	42	44	G	T	Mo17-chr9	14047682	0.0454545	T	5.45308e-05	6938	1.1579	1.40264	0.452208	FALSE	0.922269	0	0.0560777	0	0.575014	0	no	no	no	no	no	no	no	no	no	no	no	no	no	no	no	no	no	no	no
B73-chr1	252349331	A	G	Mo17-chr9:109509780	0.603357	10.056	0.0566035	3	50	3	50	53	A	G	Mo17-chr9	109509780	0.0566038	G	2.7915e-06	7033	1.41983	1.50868	0.484831	FALSE	0.95572	0.142857	0	0	0.178342	0	no	no	no	no	no	no	no	no	no	no	no	no	no	no	no	no	no	no	no
B73-chr1	18826530	G	T	Mo17-chr9:157470033	3.01679	93.1182	0.0313808	15	463	15	463	478	G	T	Mo17-chr9	157470033	0.0313808	T	1.90491e-108	7155	1.26406	1.4263	0.469848	FALSE	0.577197	0.0434783	0.431182	0.166667	0.661617	0	no	no	no	no	no	no	no	no	no	no	no	no	no	no	no	no	no	no	no
B73-chr10	1828	C	A	Mo17-chr4:404	56.9167	0.402238	0.992982	283	2	283	2	285	C	A	Mo17-chr4	404	0.992982	C	8.09214e-78	7182	1.01046	0.846186	0.54424	FALSE	0	0.898515	0	1	0	0.87963	no	no	no	no	no	no	no	no	no	no	no	no	no	no	no	no	no	no	no
B73-chr10	1657956	A	G	Mo17-chr10:1668294	61.5425	32.3802	0.655246	306	161	306	161	467	A	G	Mo17-chr10	1668294	0.655246	A	1.08432e-06	7184	2.48907	2.16134	0.535236	FALSE	0	0	0.05625	0	0.0515873	0	no	no	no	no	no	no	no	no	no	no	no	no	no	no	no	no	no	no	no
B73-chr10	1658130	G	A	Mo17-chr10:1668517	89.6991	51.0843	0.637143	446	254	446	254	700	G	A	Mo17-chr10	1668517	0.637143	G	1.16562e-08	7185	2.47814	2.20764	0.528864	FALSE	0.0344792	0	0	0	0.0285714	0.222222	no	no	no	no	no	no	no	no	no	no	no	no	no	no	no	no	no	no	no
B73-chr10	1658205	C	G	Mo17-chr10:1668592	78.0342	40.4249	0.658744	388	201	388	201	589	C	G	Mo17-chr10	1668592	0.658744	C	3.17729e-10	7186	2.49237	2.17966	0.533466	FALSE	0.0317541	0	0.0243902	0	0.0492278	0.125	no	no	no	no	no	no	no	no	no	no	no	no	no	no	no	no	no	no	no
B73-chr10	1658346	C	A	Mo17-chr10:1668717	48.6708	20.5142	0.703488	242	102	242	102	344	C	A	Mo17-chr10	1668717	0.703488	C	1.47496e-09	7187	2.46391	2.0884	0.541244	FALSE	0	0	0.0434783	0	0	0	no	no	no	no	no	no	no	no	no	no	no	no	no	no	no	no	no	no	no
B73-chr10	2006781	C	G	Mo17-chr10:1941345	19.7097	4.02238	0.830509	98	20	98	20	118	C	G	Mo17-chr10	1941345	0.830508	C	1.55385e-08	7188	1.39927	1.44932	0.491215	FALSE	0.05	0.434829	0.0488095	0.225753	0	0.129166	no	no	no	no	no	no	no	no	no	no	no	no	no	no	no	no	no	no	no
B73-chr10	2006862	G	A	Mo17-chr10:1941566	16.6929	3.41903	0.83	83	17	83	17	100	G	A	Mo17-chr10	1941566	0.83	G	1.45252e-06	7189	1.41173	1.55632	0.475643	FALSE	0	0	0.130435	0.166667	0	0	no	no	no	no	no	no	no	no	no	no	no	no	no	no	no	no	no	no	no
B73-chr10	2734131	C	A	Mo17-chr10:2794257	15.2851	2.81567	0.844445	76	14	76	14	90	C	A	Mo17-chr10	2794257	0.844444	C	3.24757e-06	7190	1.46683	1.70828	0.461979	FALSE	0.125	0	0	0	0	0	no	no	no	no	no	no	no	no	no	no	no	no	no	no	no	no	no	no	no
B73-chr10	3757789	A	G	Mo17-chr10:3802336	10.6593	1.20671	0.898305	53	6	53	6	59	A	G	Mo17-chr10	3802336	0.898305	A	2.81954e-05	7191	1.34671	1.07949	0.55507	FALSE	0	0	0.142857	0.25	0.111111	0	no	no	no	no	no	no	no	no	no	no	no	no	no	no	no	no	no	no	no
B73-chr10	3767615	G	A	Mo17-chr10:3812994	10.6593	0.804477	0.929824	53	4	53	4	57	G	A	Mo17-chr10	3812994	0.929825	G	8.52872e-07	7192	1.33298	0.919657	0.591743	FALSE	0.0662879	1	0	0.173202	0	0.777778	no	no	no	no	no	no	no	no	no	no	no	no	no	no	no	no	no	no	no
B73-chr10	3789887	T	A	Mo17-chr10:3831918	240.337	180.203	0.571496	1195	896	1195	896	2091	T	A	Mo17-chr10	3831918	0.571497	T	4.59493e-07	7193	1.77597	1.70807	0.509745	FALSE	0	0	0	0	0	0	no	no	no	no	no	no	no	no	no	no	no	no	no	no	no	no	no	no	no
B73-chr10	4127895	G	A	Mo17-chr10:4742828	29.7656	11.4638	0.721951	148	57	148	57	205	G	A	Mo17-chr10	4742828	0.721951	G	1.67456e-05	7194	1.69674	1.33703	0.559283	FALSE	0	0	0	0.0909091	0	0	no	no	no	no	no	no	no	no	no	no	no	no	no	no	no	no	no	no	no
B73-chr10	4272048	C	T	Mo17-chr7:155070871	10.4582	0.201119	0.981132	52	1	52	1	53	C	T	Mo17-chr7	155070871	0.981132	C	1.43581e-09	7195	1.1302	1.0029	0.52984	FALSE	0.0418052	1	0	0	0.0344828	1	no	no	no	no	no	no	no	no	no	no	no	no	no	no	no	no	no	no	no
B73-chr10	4280928	G	A	Mo17-chr10:4958845	79.6432	46.8608	0.629571	396	233	396	233	629	G	A	Mo17-chr10	4958845	0.629571	G	3.90533e-06	7196	1.59048	1.66437	0.488649	FALSE	0.0539772	0	0	0.25	0	0	no	no	no	no	no	no	no	no	no	no	no	no	no	no	no	no	no	no	no
B73-chr10	4292933	G	T	Mo17-chr10:4963735	33.788	6.43581	0.84	168	32	168	32	200	G	T	Mo17-chr10	4963735	0.84	G	8.20208e-19	7197	1.56291	1.9459	0.445424	FALSE	0.0434783	0	0.04	0	0	0	no	no	no	no	no	no	no	no	no	no	no	no	no	no	no	no	no	no	no
B73-chr10	4293139	T	A	Mo17-chr10:4964231	14.2795	2.81567	0.835294	71	14	71	14	85	T	A	Mo17-chr10	4964231	0.835294	T	4.59334e-05	7198	1.5852	1.87097	0.458657	FALSE	0.0263158	0	0	0.047619	0	0	no	no	no	no	no	no	no	no	no	no	no	no	no	no	no	no	no	no	no
B73-chr10	4294721	C	G	Mo17-chr4:193100612	23.3298	1.0056	0.958677	116	5	116	5	121	C	G	Mo17-chr4	193100612	0.958678	C	1.40162e-23	7199	1.38257	1.37134	0.502038	FALSE	0.25817	0.9	0.158175	0.3125	0.0954546	0	no	no	no	no	no	no	no	no	no	no	no	no	no	no	no	no	no	no	no
B73-chr10	4605681	G	A	Mo17-chr10:5159737	51.4865	26.5477	0.659794	256	132	256	132	388	G	A	Mo17-chr10	5159737	0.659794	G	2.33938e-05	7200	2.0766	1.91171	0.520672	FALSE	0	0	0.333333	0	0	0	no	no	no	no	no	no	no	no	no	no	no	no	no	no	no	no	no	no	no
B73-chr10	4771396	C	G	Mo17-chr10:5315841	20.1119	6.43581	0.757576	100	32	100	32	132	C	G	Mo17-chr10	5315841	0.757576	C	0.000336145	7201	1.68208	1.7159	0.495023	FALSE	0	0	0.0454545	0.2	0.0625	0	no	no	no	no	no	no	no	no	no	no	no	no	no	no	no	no	no	no	no
B73-chr10	4931267	T	C	Mo17-chr10:5477192	11.2627	1.81007	0.861539	56	9	56	9	65	T	C	Mo17-chr10	5477192	0.861538	T	0.000366331	7202	0.432816	0.56028	0.435825	FALSE	0.2	0.904167	0.0416667	0.236508	0	0.866666	no	no	no	no	no	no	no	no	no	no	no	no	no	no	no	no	no	no	no
B73-chr10	4962310	T	C	Mo17-chr6:117225652	50.0787	5.02798	0.908759	249	25	249	25	274	T	C	Mo17-chr6	117225652	0.908759	T	2.09259e-43	7203	1.77857	1.87747	0.486475	FALSE	0.0526316	0	0.05	0	0.0571896	0	no	no	no	no	no	no	no	no	no	no	no	no	no	no	no	no	no	no	no
B73-chr10	4965396	T	G	Mo17-chr4:25478344	35.397	0.201119	0.99435	176	1	176	1	177	T	G	Mo17-chr4	25478344	0.99435	T	6.36677e-47	7204	1.71196	1.23685	0.580559	FALSE	0	0.785715	0.030303	0	0	0.111111	no	no	no	no	no	no	no	no	no	no	no	no	no	no	no	no	no	no	no
B73-chr10	4967645	C	G	Mo17-chr10:5518770	29.1623	3.21791	0.900621	145	16	145	16	161	C	G	Mo17-chr10	5518770	0.900621	C	1.86332e-22	7205	1.37446	1.47177	0.482905	FALSE	0	0	0.0454545	0	0	0	no	no	no	no	no	no	no	no	no	no	no	no	no	no	no	no	no	no	no
B73-chr10	5017270	A	T	Mo17-chr10:5520379	14.8828	2.01119	0.880952	74	10	74	10	84	A	T	Mo17-chr10	5520379	0.880952	A	5.22898e-08	7206	1.60054	1.48199	0.519229	FALSE	0	0	0	0	0	0	no	no	no	no	no	no	no	no	no	no	no	no	no	no	no	no	no	no	no
B73-chr10	5017389	C	T	Mo17-chr10:5578166	10.2571	1.40783	0.879311	51	7	51	7	58	C	T	Mo17-chr10	5578166	0.87931	C	0.000414076	7207	1.584	1.2065	0.567642	FALSE	0	0.291667	0	0.121795	0	0	no	no	no	no	no	no	no	no	no	no	no	no	no	no	no	no	no	no	no
B73-chr10	5569310	A	G	Mo17-chr10:6177341	28.3578	0.201119	0.992958	141	1	141	1	142	A	G	Mo17-chr10	6177341	0.992958	A	2.30898e-36	7208	1.69527	1.15212	0.595376	FALSE	0	0.843573	0.0499736	0.0732324	0.0454545	0.720701	no	no	no	no	no	no	no	no	no	no	no	no	no	no	no	no	no	no	no
B73-chr10	5665767	C	T	Mo17-chr10:6271330	38.6149	12.8716	0.75	192	64	192	64	256	C	T	Mo17-chr10	6271330	0.75	C	3.90111e-11	7211	1.75804	1.47525	0.543731	FALSE	0	0	0.037037	0	0	0	no	no	no	no	no	no	no	no	no	no	no	no	no	no	no	no	no	no	no
B73-chr10	5665872	C	T	Mo17-chr10:6271447	29.5645	9.65372	0.753846	147	48	147	48	195	C	T	Mo17-chr10	6271447	0.753846	C	5.95185e-08	7212	1.73144	1.4209	0.549256	FALSE	0	0	0.0710784	0	0	0	no	no	no	no	no	no	no	no	no	no	no	no	no	no	no	no	no	no	no
B73-chr10	5850280	T	C	Mo17-chr10:6439930	42.8384	16.894	0.717172	213	84	213	84	297	T	C	Mo17-chr10	6439930	0.717172	T	2.86755e-09	7214	1.46012	1.52872	0.488525	FALSE	0.0434783	0	0.0454545	0	0.111111	0	no	no	no	no	no	no	no	no	no	no	no	no	no	no	no	no	no	no	no
B73-chr10	5850362	C	T	Mo17-chr10:6440012	35.5981	14.2795	0.713709	177	71	177	71	248	C	T	Mo17-chr10	6440012	0.71371	C	1.33475e-06	7215	1.3837	1.52865	0.475114	FALSE	0	0	0	0.712963	0.06	0.0526316	no	no	no	no	no	no	no	no	no	no	no	no	no	no	no	no	no	no	no
B73-chr10	5850437	C	T	Mo17-chr10:6440028	38.4138	12.2683	0.757936	191	61	191	61	252	C	T	Mo17-chr10	6440028	0.757937	C	6.5738e-12	7216	1.32114	1.53133	0.463157	FALSE	0.0596492	0	0	0.768896	0	0.0526316	no	no	no	no	no	no	no	no	no	no	no	no	no	no	no	no	no	no	no
B73-chr10	6254438	T	C	Mo17-chr10:6804619	25.5421	3.41903	0.881944	127	17	127	17	144	T	C	Mo17-chr10	6804619	0.881944	T	3.58741e-17	7217	1.41426	1.41603	0.499687	FALSE	0.0625	0.811765	0.125	0.312843	0.1125	0.789661	no	no	no	no	no	no	no	no	no	no	no	no	no	no	no	no	no	no	no
B73-chr10	6545377	A	G	Mo17-chr10:7159663	48.8719	14.8828	0.766562	243	74	243	74	317	A	G	Mo17-chr10	7159663	0.766562	A	1.43011e-17	7218	1.70449	1.41664	0.546113	FALSE	0.0820668	0	0.0454545	0	0	0	no	no	no	no	no	no	no	no	no	no	no	no	no	no	no	no	no	no	no
B73-chr10	8851166	T	C	Mo17-chr10:8906454	28.1567	0.804477	0.972222	140	4	140	4	144	T	C	Mo17-chr10	8906454	0.972222	T	1.14451e-31	7221	1.33355	1.17104	0.532443	FALSE	0.768916	0.95815	0.211371	0.0618004	0.148351	0.579035	no	no	no	no	no	no	no	no	no	no	no	no	no	no	no	no	no	no	no
B73-chr10	8913466	G	A	Mo17-chr10:8965772	9.65372	0.402238	0.96	48	2	48	2	50	G	A	Mo17-chr10	8965772	0.96	G	3.05952e-07	7222	1.06478	1.01124	0.512894	FALSE	0.0238095	0.936147	0.029287	0.0652969	0.027027	0.797998	no	no	no	no	no	no	no	no	no	no	no	no	no	no	no	no	no	no	no
B73-chr10	9189838	G	C	Mo17-chr10:9430168	16.2906	2.81567	0.852631	81	14	81	14	95	G	C	Mo17-chr10	9430168	0.852632	G	2.19314e-07	7223	1.62652	1.49699	0.520734	FALSE	0	0	0.0833333	0	0.0602007	0	no	no	no	no	no	no	no	no	no	no	no	no	no	no	no	no	no	no	no
B73-chr10	10236784	C	T	Mo17-chr10:10545390	16.894	1.60895	0.913044	84	8	84	8	92	C	T	Mo17-chr10	10545390	0.913043	C	5.57008e-12	7224	1.65584	1.46563	0.530468	FALSE	0.0738095	0.921528	0	0.369088	0	0.625641	no	no	no	no	no	no	no	no	no	no	no	no	no	no	no	no	no	no	no
B73-chr10	10236864	G	T	Mo17-chr10:10545470	20.5142	2.01119	0.910715	102	10	102	10	112	G	T	Mo17-chr10	10545470	0.910714	G	1.73861e-15	7225	1.63282	1.46817	0.526548	FALSE	0.0384615	0.810514	0.0384615	0.156746	0.0357143	0.782828	no	no	no	no	no	no	no	no	no	no	no	no	no	no	no	no	no	no	no
B73-chr10	10324106	A	C	Mo17-chr10:10599303	14.2795	1.0056	0.93421	71	5	71	5	76	A	C	Mo17-chr10	10599303	0.934211	A	6.66084e-11	7226	1.63265	1.5278	0.516588	FALSE	0	0.95	0	0.230769	0	0.884158	no	no	no	no	no	no	no	no	no	no	no	no	no	no	no	no	no	no	no
B73-chr10	10324188	G	A	Mo17-chr10:10599422	10.6593	0.804477	0.929824	53	4	53	4	57	G	A	Mo17-chr10	10599422	0.929825	G	8.52872e-07	7227	1.63122	1.54318	0.513867	FALSE	0	0.96875	0	0	0	0.711111	no	no	no	no	no	no	no	no	no	no	no	no	no	no	no	no	no	no	no
B73-chr10	10324511	A	G	Mo17-chr10:10599735	13.0727	0.804477	0.942029	65	4	65	4	69	A	G	Mo17-chr10	10599735	0.942029	A	3.9475e-10	7228	1.73848	1.53442	0.531175	FALSE	0.0588235	1	0.0890716	0.166667	0	0.333333	no	no	no	no	no	no	no	no	no	no	no	no	no	no	no	no	no	no	no
B73-chr10	11243178	C	T	Mo17-chr10:11610925	122.079	21.3186	0.851332	607	106	607	106	713	C	T	Mo17-chr10	11610925	0.851332	C	1.55713e-83	7229	1.21858	0.873763	0.5824	FALSE	0	0	0	0.0555556	0.0520834	0	no	no	no	no	no	no	no	no	no	no	no	no	no	no	no	no	no	no	no
B73-chr10	11268127	C	T	Mo17-chr10:11663299	54.3022	3.62014	0.9375	270	18	270	18	288	C	T	Mo17-chr10	11663299	0.9375	C	7.22371e-55	7230	1.30725	1.44626	0.474758	FALSE	0	0	0.037037	0.185385	0	0	no	no	no	no	no	no	no	no	no	no	no	no	no	no	no	no	no	no	no
B73-chr10	11621558	G	A	Mo17-chr10:11754417	12.2683	2.41343	0.835617	61	12	61	12	73	G	A	Mo17-chr10	11754417	0.835616	G	0.000919683	7231	1.57546	1.67402	0.484834	FALSE	0.237177	0	0.0911616	0	0.441957	0	no	no	no	no	no	no	no	no	no	no	no	no	no	no	no	no	no	no	no
B73-chr10	11899638	A	G	Mo17-chr10:11894727	7.84365	0.603357	0.928572	39	3	39	3	42	A	G	Mo17-chr10	11894727	0.928571	A	0.000904662	7232	1.34551	1.18332	0.53207	FALSE	0	0.867212	0	0.1	0.0322581	0.73557	no	no	no	no	no	no	no	no	no	no	no	no	no	no	no	no	no	no	no
B73-chr10	15085638	T	C	Mo17-chr10:14740702	13.6761	2.01119	0.871795	68	10	68	10	78	T	C	Mo17-chr10	14740702	0.871795	T	1.62154e-06	7234	1.41457	1.30173	0.520771	FALSE	0.0454545	0.96875	0.0760898	0.333333	0	0.9	no	no	no	no	no	no	no	no	no	no	no	no	no	no	no	no	no	no	no
B73-chr10	15901480	G	C	Mo17-chr10:15500752	90.3025	8.447	0.91446	449	42	449	42	491	G	C	Mo17-chr10	15500752	0.91446	G	6.02538e-84	7235	1.71013	1.29258	0.569529	FALSE	0.166667	0.102941	0.022002	0.0526316	0	0	no	no	no	no	no	no	no	no	no	no	no	no	no	no	no	no	no	no	no
B73-chr10	16492696	A	G	Mo17-chr10:16002068	49.2742	2.41343	0.953307	245	12	245	12	257	A	G	Mo17-chr10	16002068	0.953307	A	2.43648e-53	7236	0.918973	0.743834	0.552664	FALSE	0	0	0.181818	0	0.0714286	0	no	no	no	no	no	no	no	no	no	no	no	no	no	no	no	no	no	no	no
B73-chr10	16492869	C	G	Mo17-chr10:16002240	33.1847	1.81007	0.948276	165	9	165	9	174	C	G	Mo17-chr10	16002240	0.948276	C	9.63996e-34	7237	0.920993	0.742835	0.553538	FALSE	0	0	0.121429	0	0	0	no	no	no	no	no	no	no	no	no	no	no	no	no	no	no	no	no	no	no
B73-chr10	17621693	C	A	Mo17-chr10:17088181	10.4582	1.20671	0.896552	52	6	52	6	58	C	A	Mo17-chr10	17088181	0.896552	C	5.13213e-05	7238	1.15879	1.01877	0.53215	FALSE	0	0	0	0	0	0	no	no	no	no	no	no	no	no	no	no	no	no	no	no	no	no	no	no	no
B73-chr10	22142437	A	G	Mo17-chr10:21224641	13.6761	3.01679	0.819277	68	15	68	15	83	A	G	Mo17-chr10	21224641	0.819277	A	0.000638815	7239	1.70762	1.66246	0.506699	FALSE	0.596999	0.639404	0.0721123	0.0714286	0.142857	0	no	no	no	no	no	no	no	no	no	no	no	no	no	no	no	no	no	no	no
B73-chr10	22602055	C	T	Mo17-chr10:21831995	20.5142	0.201119	0.990291	102	1	102	1	103	C	T	Mo17-chr10	21831995	0.990291	C	1.36993e-24	7240	1.66397	1.45317	0.533812	FALSE	0	0.941177	0.065031	0.126316	0	0.819058	no	no	no	no	no	no	no	no	no	no	no	no	no	no	no	no	no	no	no
B73-chr10	22602207	A	G	Mo17-chr10:21832146	21.1175	0.402238	0.981308	105	2	105	2	107	A	G	Mo17-chr10	21832146	0.981308	A	5.18331e-24	7241	1.67777	1.43059	0.53976	FALSE	0.11518	1	0.0560606	0	0	0.9	no	no	no	no	no	no	no	no	no	no	no	no	no	no	no	no	no	no	no
B73-chr10	24098258	T	C	Mo17-chr10:23337802	142.593	0.201119	0.998592	709	1	709	1	710	T	C	Mo17-chr10	23337802	0.998592	T	6.85776e-210	7243	1.33563	1.22512	0.521579	FALSE	0	0.961538	0.025353	0.181818	0	0.770833	no	no	no	no	no	no	no	no	no	no	no	no	no	no	no	no	no	no	no
B73-chr10	25656403	T	A	Mo17-chr10:25058614	13.6761	0.603357	0.957747	68	3	68	3	71	T	A	Mo17-chr10	25058614	0.957746	T	5.81527e-12	7244	1.16428	1.31466	0.46967	FALSE	0	0.931818	0.202295	0	0.44138	0.947369	no	no	no	no	no	no	no	no	no	no	no	no	no	no	no	no	no	no	no
B73-chr10	26833716	G	C	Mo17-chr10:25907237	51.8887	3.01679	0.945055	258	15	258	15	273	G	C	Mo17-chr10	25907237	0.945055	G	2.62824e-54	7245	1.20347	1.58303	0.431893	FALSE	0.0416667	0	0.0370153	0	0.0416667	0.0833334	no	no	no	no	no	no	no	no	no	no	no	no	no	no	no	no	no	no	no
B73-chr10	26880664	T	C	Mo17-chr10:25946961	16.2906	4.42462	0.786407	81	22	81	22	103	T	C	Mo17-chr10	25946961	0.786408	T	0.000533092	7246	1.15958	1.5837	0.422699	FALSE	0.0422414	0.0666667	0.0417989	0.0526316	0	0	no	no	no	no	no	no	no	no	no	no	no	no	no	no	no	no	no	no	no
B73-chr10	27572604	A	T	Mo17-chr3:62520853	9.05036	0.804477	0.918367	45	4	45	4	49	A	T	Mo17-chr3	62520853	0.918367	A	0.000130172	7247	1.15584	0.945747	0.549983	FALSE	0	0.839102	0.663782	0	0	0	no	no	no	no	no	no	no	no	no	no	no	no	no	no	no	no	no	no	no
B73-chr10	27927456	C	T	Mo17-chr10:26805016	34.7936	15.8884	0.686508	173	79	173	79	252	C	T	Mo17-chr10	26805016	0.686508	C	0.000280989	7248	1.78097	1.93499	0.479276	FALSE	0	0.25	0.0322581	0	0	0	no	no	no	no	no	no	no	no	no	no	no	no	no	no	no	no	no	no	no
B73-chr10	30450599	C	G	Mo17-chr10:29480381	7.24029	0.402238	0.947368	36	2	36	2	38	C	G	Mo17-chr10	29480381	0.947368	C	0.00084595	7249	1.34513	1.06986	0.556993	FALSE	0.0180872	0.843731	0.0185185	0.125	0.0196078	0.860137	no	no	no	no	no	no	no	no	no	no	no	no	no	no	no	no	no	no	no
B73-chr10	30598043	C	T	Mo17-chr10:29761365	9.85484	1.20671	0.89091	49	6	49	6	55	C	T	Mo17-chr10	29761365	0.890909	C	0.000306152	7250	1.46528	1.16438	0.557213	FALSE	0	0.972222	0	0.128788	0.0344828	0.873016	no	no	no	no	no	no	no	no	no	no	no	no	no	no	no	no	no	no	no
B73-chr10	30646622	G	T	Mo17-chr10:29779825	25.1399	0.603357	0.976563	125	3	125	3	128	G	T	Mo17-chr10	29779825	0.976562	G	1.42677e-28	7251	1.41465	1.20587	0.539837	FALSE	0.0298146	0.98421	0.0227273	0.0980861	0.0357143	0.843752	no	no	no	no	no	no	no	no	no	no	no	no	no	no	no	no	no	no	no
B73-chr10	31017496	C	T	Mo17-chr10:30246117	18.7041	0.603357	0.96875	93	3	93	3	96	C	T	Mo17-chr10	30246117	0.96875	C	3.33929e-19	7252	0.907996	0.745018	0.549298	FALSE	0	0.938243	0	0.0588235	0	0.688487	no	no	no	no	no	no	no	no	no	no	no	no	no	no	no	no	no	no	no
B73-chr10	31632185	A	G	Mo17-chr10:30837724	15.2851	0.603357	0.962025	76	3	76	3	79	A	G	Mo17-chr10	30837724	0.962025	A	2.8777e-14	7253	1.71925	1.1736	0.594311	FALSE	0.037037	0.953371	0.0448343	0	0	0.556588	no	no	no	no	no	no	no	no	no	no	no	no	no	no	no	no	no	no	no
B73-chr10	31976559	C	T	Mo17-chr4:117745955	11.0616	0.804477	0.932204	55	4	55	4	59	C	T	Mo17-chr4	117745955	0.932203	C	2.39588e-07	7254	1.52489	1.07297	0.586978	FALSE	0	0.851935	0	0	0.0694444	0.552551	no	no	no	no	no	no	no	no	no	no	no	no	no	no	no	no	no	no	no
B73-chr10	31976636	G	A	Mo17-chr4:117745878	10.056	1.20671	0.892858	50	6	50	6	56	G	A	Mo17-chr4	117745878	0.892857	G	0.000169124	7255	1.48957	1.08218	0.579204	FALSE	0.377778	0.952273	0	0.126984	0	0.856818	no	no	no	no	no	no	no	no	no	no	no	no	no	no	no	no	no	no	no
B73-chr10	33976498	A	G	Mo17-chr10:33103080	17.2962	1.40783	0.924731	86	7	86	7	93	A	G	Mo17-chr10	33103080	0.924731	A	2.60718e-13	7256	1.44811	1.09366	0.569727	FALSE	0	0.833913	0.0670498	0.0772795	0	0.769737	no	no	no	no	no	no	no	no	no	no	no	no	no	no	no	no	no	no	no
B73-chr10	33976642	C	T	Mo17-chr10:33103224	12.8716	0.201119	0.984615	64	1	64	1	65	C	T	Mo17-chr10	33103224	0.984615	C	3.70314e-13	7257	1.43544	1.11856	0.562036	FALSE	0.0525641	0.92015	0	0.0791667	0	0.877516	no	no	no	no	no	no	no	no	no	no	no	no	no	no	no	no	no	no	no
B73-chr10	40359202	A	G	Mo17-chr10:39502388	28.5589	0.603357	0.97931	142	3	142	3	145	A	G	Mo17-chr10	39502388	0.97931	A	1.43196e-33	7260	1.6143	1.24843	0.563902	FALSE	0	0.928585	0.225	0	0	0.666666	no	no	no	no	no	no	no	no	no	no	no	no	no	no	no	no	no	no	no
B73-chr10	40359290	A	G	Mo17-chr10:39502477	39.2182	0.804477	0.979899	195	4	195	4	199	A	G	Mo17-chr10	39502477	0.979899	A	3.15365e-48	7261	1.62444	1.2447	0.566176	FALSE	0.0298039	0.908706	0	0	0.0217391	0.764445	no	no	no	no	no	no	no	no	no	no	no	no	no	no	no	no	no	no	no
B73-chr10	55973563	T	A	Mo17-chr10:54796790	51.8887	23.3298	0.68984	258	116	258	116	374	T	A	Mo17-chr10	54796790	0.68984	T	8.82093e-09	7265	1.10489	1.33769	0.452347	FALSE	0.0513158	0.0769231	0.0555556	0	0.0416667	0	no	no	no	no	no	no	no	no	no	no	no	no	no	no	no	no	no	no	no
B73-chr10	56374987	C	G	Mo17-chr10:55131596	16.894	0.603357	0.965517	84	3	84	3	87	C	G	Mo17-chr10	55131596	0.965517	C	1.38586e-16	7266	1.86835	1.35797	0.579096	FALSE	0.0645833	0.976496	0.0601294	0.128205	0.0769231	0.917031	no	no	no	no	no	no	no	no	no	no	no	no	no	no	no	no	no	no	no
B73-chr10	56475409	C	T	Mo17-chr10:55225493	9.25148	0.804477	0.92	46	4	46	4	50	C	T	Mo17-chr10	55225493	0.92	C	6.9779e-05	7267	1.60823	1.27813	0.557182	FALSE	0	0.833361	0.142857	0.321429	0.0217391	0.702923	no	no	no	no	no	no	no	no	no	no	no	no	no	no	no	no	no	no	no
B73-chr10	57149688	T	C	Mo17-chr10:55629956	13.475	1.40783	0.905406	67	7	67	7	74	T	C	Mo17-chr10	55629956	0.905405	T	3.11576e-08	7268	1.11076	1.48148	0.428494	FALSE	0	0.833849	0	0	0	0.9	no	no	no	no	no	no	no	no	no	no	no	no	no	no	no	no	no	no	no
B73-chr10	57222995	G	C	Mo17-chr10:55696091	14.0783	2.61455	0.843373	70	13	70	13	83	G	C	Mo17-chr10	55696091	0.843373	G	2.45685e-05	7269	1.27862	1.44578	0.469322	FALSE	0	0	0	0	0.25	0	no	no	no	no	no	no	no	no	no	no	no	no	no	no	no	no	no	no	no
B73-chr10	57812658	C	G	Mo17-chr10:56069206	191.264	123.286	0.608056	951	613	951	613	1564	C	G	Mo17-chr10	56069206	0.608056	C	5.27685e-14	7270	1.27294	1.02049	0.555039	FALSE	0.0333382	0.0729166	0.0344828	0	0.0277778	0	no	no	no	no	no	no	no	no	no	no	no	no	no	no	no	no	no	no	no
B73-chr10	57812745	T	A	Mo17-chr10:56069299	137.565	73.2074	0.652671	684	364	684	364	1048	T	A	Mo17-chr10	56069299	0.652672	T	1.90465e-19	7271	1.26654	1.0201	0.553887	FALSE	0.0331201	0	0.02	0.147727	0	0.0454545	no	no	no	no	no	no	no	no	no	no	no	no	no	no	no	no	no	no	no
B73-chr10	60900285	T	A	Mo17-chr10:58824045	15.0839	3.82126	0.797872	75	19	75	19	94	T	A	Mo17-chr10	58824045	0.797872	T	0.000625145	7272	0.978504	1.00204	0.494058	FALSE	0.0481547	0	0.0344828	0	0	0	no	no	no	no	no	no	no	no	no	no	no	no	no	no	no	no	no	no	no
B73-chr10	61536260	T	C	Mo17-chr10:59423402	29.9668	2.41343	0.925466	149	12	149	12	161	T	C	Mo17-chr10	59423402	0.925466	T	1.37852e-26	7273	1.8521	1.37868	0.573267	FALSE	0.2	0.469363	0.0277778	0.25	0.0612915	0.563726	no	no	no	no	no	no	no	no	no	no	no	no	no	no	no	no	no	no	no
B73-chr10	63113101	A	G	Mo17-chr10:60814001	10.8604	0.603357	0.947368	54	3	54	3	57	A	G	Mo17-chr10	60814001	0.947368	A	5.75935e-08	7274	1.39362	1.30611	0.516207	FALSE	0.0232558	0.93051	0.0232558	0.0666667	0.0238095	0.871282	no	no	no	no	no	no	no	no	no	no	no	no	no	no	no	no	no	no	no
B73-chr10	63113181	G	C	Mo17-chr10:60814081	11.2627	1.60895	0.875	56	8	56	8	64	G	C	Mo17-chr10	60814081	0.875	G	9.52548e-05	7275	1.39702	1.34517	0.509455	FALSE	0	0.938209	0	0.1	0	0.648148	no	no	no	no	no	no	no	no	no	no	no	no	no	no	no	no	no	no	no
B73-chr10	63477801	G	A	Mo17-chr10:61258777	29.3634	0.402238	0.986486	146	2	146	2	148	G	A	Mo17-chr10	61258777	0.986486	G	3.24182e-36	7276	1.7917	1.26147	0.586834	FALSE	0.0557276	0.934512	0	0.181818	0.05	0.887354	no	no	no	no	no	no	no	no	no	no	no	no	no	no	no	no	no	no	no
B73-chr10	63808551	G	C	Mo17-chr10:61567118	14.2795	0.201119	0.986111	71	1	71	1	72	G	C	Mo17-chr10	61567118	0.986111	G	2.94357e-15	7278	1.44449	1.16439	0.553681	FALSE	0.0330395	0.994505	0.0787017	0	0.0243902	0.7763	no	no	no	no	no	no	no	no	no	no	no	no	no	no	no	no	no	no	no
B73-chr10	66503584	T	A	Mo17-chr10:64084666	68.3805	6.43581	0.913979	340	32	340	32	372	T	A	Mo17-chr10	64084666	0.913978	T	1.96408e-62	7279	1.2423	1.5682	0.442022	FALSE	0.0299596	0.848611	0	0.355556	0	0.453704	no	no	no	no	no	no	no	no	no	no	no	no	no	no	no	no	no	no	no
B73-chr10	66503684	A	T	Mo17-chr10:64084764	48.2686	3.62014	0.930233	240	18	240	18	258	A	T	Mo17-chr10	64084764	0.930233	A	1.41749e-46	7280	1.30467	1.54291	0.458168	FALSE	0	0.990741	0.125	0.277047	0	0.684211	no	no	no	no	no	no	no	no	no	no	no	no	no	no	no	no	no	no	no
B73-chr10	66505134	G	T	Mo17-chr10:64122802	22.5253	1.81007	0.92562	112	9	112	9	121	G	T	Mo17-chr10	64122802	0.92562	G	5.72951e-19	7281	1.39034	1.56692	0.470146	FALSE	0	0	0	0.470085	0	0	no	no	no	no	no	no	no	no	no	no	no	no	no	no	no	no	no	no	no
B73-chr10	67398378	G	C	Mo17-chr10:65045152	12.0671	1.81007	0.869565	60	9	60	9	69	G	C	Mo17-chr10	65045152	0.869565	G	3.86047e-05	7282	1.58189	1.29214	0.550408	FALSE	0.040916	0	0.0512821	0	0	0	no	no	no	no	no	no	no	no	no	no	no	no	no	no	no	no	no	no	no
B73-chr10	67412973	C	G	Mo17-chr10:65059761	25.1399	8.24588	0.753012	125	41	125	41	166	C	G	Mo17-chr10	65059761	0.753012	C	6.17357e-06	7283	1.83045	1.79147	0.505382	FALSE	0	0	0.1	0	0	0	no	no	no	no	no	no	no	no	no	no	no	no	no	no	no	no	no	no	no
B73-chr10	67766978	T	G	Mo17-chr10:65296731	24.7377	9.65372	0.719299	123	48	123	48	171	T	G	Mo17-chr10	65296731	0.719298	T	0.000985011	7287	1.73997	1.88549	0.479931	FALSE	0	0	0.0666667	0	0	0.0769231	no	no	no	no	no	no	no	no	no	no	no	no	no	no	no	no	no	no	no
B73-chr10	68466726	A	G	Mo17-chr1:95949835	39.4194	10.2571	0.793522	196	51	196	51	247	A	G	Mo17-chr1	95949835	0.793522	A	1.76458e-16	7288	1.72709	1.72976	0.499614	FALSE	0	0	0.0584415	0.125	0	0.0526316	no	no	no	no	no	no	no	no	no	no	no	no	no	no	no	no	no	no	no
B73-chr10	68466810	G	C	Mo17-chr1:95949754	27.3522	6.83805	0.8	136	34	136	34	170	G	C	Mo17-chr1	95949754	0.8	G	1.24997e-10	7289	1.70448	1.70266	0.500266	FALSE	0	0	0	0	0.1	0	no	no	no	no	no	no	no	no	no	no	no	no	no	no	no	no	no	no	no
B73-chr10	71838302	C	T	Mo17-chr10:69415528	20.1119	0.603357	0.970874	100	3	100	3	103	C	T	Mo17-chr10	69415528	0.970874	C	3.02649e-21	7290	1.43606	1.28116	0.528503	FALSE	0.0416667	0.990385	0	0.1	0	0.730051	no	no	no	no	no	no	no	no	no	no	no	no	no	no	no	no	no	no	no
B73-chr10	71838379	G	C	Mo17-chr8:113331563	17.8996	0.402238	0.978022	89	2	89	2	91	G	C	Mo17-chr8	113331563	0.978022	G	2.88287e-19	7291	1.48682	1.13081	0.568003	FALSE	0.170481	0	0.0946239	0.166667	0.195015	0.825682	no	no	no	no	no	no	no	no	no	no	no	no	no	no	no	no	no	no	no
B73-chr10	72157149	C	G	Mo17-chr10:69674740	71.7995	27.5533	0.722672	357	137	357	137	494	C	G	Mo17-chr10	69674740	0.722672	C	2.68409e-19	7292	1.12136	1.55252	0.419377	FALSE	0.0322581	0	0	0	0	0	no	no	no	no	no	no	no	no	no	no	no	no	no	no	no	no	no	no	no
B73-chr10	72620888	C	T	Mo17-chr10:70217578	11.866	2.01119	0.855072	59	10	59	10	69	C	T	Mo17-chr10	70217578	0.855072	C	0.000249002	7293	1.59994	1.60242	0.499613	FALSE	0	0.638492	0	0.111742	0	0.612727	no	no	no	no	no	no	no	no	no	no	no	no	no	no	no	no	no	no	no
B73-chr10	73792034	A	C	Mo17-chr10:71855189	9.4526	0.201119	0.979167	47	1	47	1	48	A	C	Mo17-chr10	71855189	0.979167	A	4.43483e-08	7296	2.07449	1.42151	0.593389	FALSE	0.0140845	0	0	0	0.0139131	0	no	no	no	no	no	no	no	no	no	no	no	no	no	no	no	no	no	no	no
B73-chr10	73792857	T	C	Mo17-chr10:71858164	40.4249	0.402238	0.990148	201	2	201	2	203	T	C	Mo17-chr10	71858164	0.990148	T	5.51953e-53	7299	1.81087	1.30355	0.581447	FALSE	0	0.95	0	0.150673	0	0	no	no	no	no	no	no	no	no	no	no	no	no	no	no	no	no	no	no	no
B73-chr10	75522422	C	A	Mo17-chr10:72612388	8.04477	0.603357	0.930233	40	3	40	3	43	C	A	Mo17-chr10	72612388	0.930233	C	0.000479324	7300	1.47642	1.3019	0.531408	FALSE	0	0	0	0.0301802	0.25	0.947011	no	no	no	no	no	no	no	no	no	no	no	no	no	no	no	no	no	no	no
B73-chr10	78178577	A	G	Mo17-chr10:75064189	61.5425	21.922	0.737349	306	109	306	109	415	A	G	Mo17-chr10	75064189	0.737349	A	3.01463e-18	7302	1.34365	1.52886	0.467761	FALSE	0.0784371	0	0.224265	0.25	0.0555556	0	no	no	no	no	no	no	no	no	no	no	no	no	no	no	no	no	no	no	no
B73-chr10	81997618	G	C	Mo17-chr6:21996201	12.0671	1.60895	0.882353	60	8	60	8	68	G	C	Mo17-chr6	21996201	0.882353	G	9.46277e-06	7305	1.3209	1.29366	0.505209	FALSE	0.2	0.90438	0.0827839	0	0.122727	0.777778	no	no	no	no	no	no	no	no	no	no	no	no	no	no	no	no	no	no	no
B73-chr10	82422933	T	C	Mo17-chr10:79458790	38.816	15.4862	0.714815	193	77	193	77	270	T	C	Mo17-chr10	79458790	0.714815	T	8.06364e-08	7311	1.14452	1.4473	0.44159	FALSE	0.0471492	0.142857	0	0	0.0444664	0	no	no	no	no	no	no	no	no	no	no	no	no	no	no	no	no	no	no	no
B73-chr10	82423029	T	C	Mo17-chr10:79459156	36.2014	7.64253	0.825688	180	38	180	38	218	T	C	Mo17-chr10	79459156	0.825688	T	1.24549e-18	7312	1.06866	1.16287	0.478891	FALSE	0	0	0.1125	0.125	0	0	no	no	no	no	no	no	no	no	no	no	no	no	no	no	no	no	no	no	no
B73-chr10	82425561	G	A	Mo17-chr10:79461809	44.4473	23.1287	0.657738	221	115	221	115	336	G	A	Mo17-chr10	79461809	0.657738	G	0.000628284	7313	1.20663	1.47931	0.449239	FALSE	0	0	0.0607197	0	0.0416667	0	no	no	no	no	no	no	no	no	no	no	no	no	no	no	no	no	no	no	no
B73-chr10	87049355	A	C	Mo17-chr10:83748040	40.8272	19.9108	0.672185	203	99	203	99	302	A	C	Mo17-chr10	83748040	0.672185	A	0.000210382	7315	1.65148	1.26741	0.565792	FALSE	0	0.111111	0	0.59997	0	0	no	no	no	no	no	no	no	no	no	no	no	no	no	no	no	no	no	no	no
B73-chr10	87380557	G	A	Mo17-chr10:84134933	19.1063	3.62014	0.840708	95	18	95	18	113	G	A	Mo17-chr10	84134933	0.840708	G	7.87657e-09	7316	1.55924	1.86955	0.454749	FALSE	0.036129	0	0	0	0	0	no	no	no	no	no	no	no	no	no	no	no	no	no	no	no	no	no	no	no
B73-chr10	87381669	T	C	Mo17-chr10:84136664	17.8996	4.42462	0.801802	89	22	89	22	111	T	C	Mo17-chr10	84136664	0.801802	T	1.14716e-05	7317	1.42445	1.66439	0.461159	FALSE	0	0	0.145833	0	0	0	no	no	no	no	no	no	no	no	no	no	no	no	no	no	no	no	no	no	no
B73-chr10	87383981	G	A	Mo17-chr10:84137915	27.5533	11.2627	0.709844	137	56	137	56	193	G	A	Mo17-chr10	84137915	0.709845	G	0.000574595	7318	1.30692	1.41254	0.480581	FALSE	0.0526316	0	0.0434783	0	0	0	no	no	no	no	no	no	no	no	no	no	no	no	no	no	no	no	no	no	no
B73-chr10	88496781	C	T	Mo17-chr10:85392107	37.4082	17.4974	0.681318	186	87	186	87	273	C	T	Mo17-chr10	85392107	0.681319	C	0.000185853	7319	1.75176	1.62128	0.519342	FALSE	0.0526316	0	0.0904762	0.673291	0.0909091	0.147281	no	no	no	no	no	no	no	no	no	no	no	no	no	no	no	no	no	no	no
B73-chr10	88755197	T	C	Mo17-chr10:85571238	37.4082	11.6649	0.762295	186	58	186	58	244	T	C	Mo17-chr10	85571238	0.762295	T	5.78358e-12	7320	1.55293	1.35527	0.533983	FALSE	0.0526316	0	0.0588235	0.0526316	0	0	no	no	no	no	no	no	no	no	no	no	no	no	no	no	no	no	no	no	no
B73-chr10	88755276	A	G	Mo17-chr10:85571317	26.1455	7.03917	0.787879	130	35	130	35	165	A	G	Mo17-chr10	85571317	0.787879	A	5.34015e-09	7321	1.57674	1.35682	0.537484	FALSE	0	0	0	0.0526316	0	0	no	no	no	no	no	no	no	no	no	no	no	no	no	no	no	no	no	no	no
B73-chr10	88961354	C	T	Mo17-chr10:85907910	24.5365	8.64812	0.739394	122	43	122	43	165	C	T	Mo17-chr10	85907910	0.739394	C	8.72861e-05	7323	1.51789	1.05558	0.589823	FALSE	0	0	0	0	0.0416667	0	no	no	no	no	no	no	no	no	no	no	no	no	no	no	no	no	no	no	no
B73-chr10	89800581	C	T	Mo17-chr10:86748535	12.8716	0.402238	0.969697	64	2	64	2	66	C	T	Mo17-chr10	86748535	0.969697	C	6.70664e-12	7324	1.76224	1.43535	0.551115	FALSE	0.0409699	0.863636	0.0590593	0.0833333	0	1	no	no	no	no	no	no	no	no	no	no	no	no	no	no	no	no	no	no	no
B73-chr10	92116297	G	A	Mo17-chr10:89034979	16.4918	3.21791	0.836735	82	16	82	16	98	G	A	Mo17-chr10	89034979	0.836735	G	8.05205e-07	7326	1.24963	1.33369	0.483731	FALSE	0.458974	0	0.407657	0.47	0.20273	0.53287	no	no	no	no	no	no	no	no	no	no	no	no	no	no	no	no	no	no	no
B73-chr10	92116440	G	A	Mo17-chr10:89035170	24.1343	8.24588	0.745342	120	41	120	41	161	G	A	Mo17-chr10	89035170	0.745342	G	4.97928e-05	7327	1.19323	1.35053	0.469081	FALSE	0.0653236	0	0.0769231	0	0.125	0	no	no	no	no	no	no	no	no	no	no	no	no	no	no	no	no	no	no	no
B73-chr10	94128961	C	T	Mo17-chr4:87843892	37.0059	0.201119	0.994595	184	1	184	1	185	C	T	Mo17-chr4	87843892	0.994595	C	2.47854e-49	7329	1.37597	1.19075	0.53608	FALSE	0.0324654	0.944505	0.030303	0	0.0278638	0.699679	no	no	no	no	no	no	no	no	no	no	no	no	no	no	no	no	no	no	no
B73-chr10	94242554	T	C	Mo17-chr10:91533880	17.2962	2.01119	0.895833	86	10	86	10	96	T	C	Mo17-chr10	91533880	0.895833	T	4.69214e-11	7330	1.01089	1.26226	0.444709	FALSE	0	0	0	0	0	0.333333	no	no	no	no	no	no	no	no	no	no	no	no	no	no	no	no	no	no	no
B73-chr10	101335201	C	T	Mo17-chr10:97954885	27.7544	8.447	0.766666	138	42	138	42	180	C	T	Mo17-chr10	97954885	0.766667	C	3.10921e-08	7331	1.74597	2.11527	0.452179	FALSE	0	0	0	0	0	0	no	no	no	no	no	no	no	no	no	no	no	no	no	no	no	no	no	no	no
B73-chr10	102530954	C	T	Mo17-chr10:99534226	8.64812	0.402238	0.955556	43	2	43	2	45	C	T	Mo17-chr10	99534226	0.955556	C	8.4501e-06	7332	1.33646	1.05424	0.559023	FALSE	0.0285948	0.976705	0.0277778	0.0454545	0	0.762987	no	no	no	no	no	no	no	no	no	no	no	no	no	no	no	no	no	no	no
B73-chr10	103563688	T	C	Mo17-chr10:100540158	9.4526	1.0056	0.903846	47	5	47	5	52	T	C	Mo17-chr10	100540158	0.903846	T	0.000209761	7333	0.402882	0.347987	0.536554	FALSE	0	0.986111	0	0.0769231	0.0227273	0.777462	no	no	no	no	no	no	no	no	no	no	no	no	no	no	no	no	no	no	no
B73-chr10	104545079	G	A	Mo17-chr10:101716088	30.369	9.05036	0.770408	151	45	151	45	196	G	A	Mo17-chr10	101716088	0.770408	G	1.03776e-09	7334	1.75407	1.48999	0.540702	FALSE	0	0	0.0322581	0.111111	0	0	no	no	no	no	no	no	no	no	no	no	no	no	no	no	no	no	no	no	no
B73-chr10	104545213	G	A	Mo17-chr10:101716538	30.5701	1.20671	0.962025	152	6	152	6	158	G	A	Mo17-chr10	101716538	0.962025	G	3.92707e-33	7335	1.7954	1.45345	0.552627	FALSE	0	1	0.0515873	0.578328	0	0.798077	no	no	no	no	no	no	no	no	no	no	no	no	no	no	no	no	no	no	no
B73-chr10	104593955	A	G	Mo17-chr10:101766184	26.1455	6.83805	0.792683	130	34	130	34	164	A	G	Mo17-chr10	101766184	0.792683	A	2.18278e-09	7336	1.56649	1.64732	0.487424	FALSE	0	0	0	0.154412	0.0625	0.0588235	no	no	no	no	no	no	no	no	no	no	no	no	no	no	no	no	no	no	no
B73-chr10	104594032	G	C	Mo17-chr10:101766257	30.1679	12.0671	0.714287	150	60	150	60	210	G	C	Mo17-chr10	101766257	0.714286	G	4.75572e-05	7337	1.6263	1.65421	0.495747	FALSE	0.0550725	0.183334	0.0769231	0.0833333	0.04	0	no	no	no	no	no	no	no	no	no	no	no	no	no	no	no	no	no	no	no
B73-chr10	104594177	T	C	Mo17-chr10:101766410	33.3858	14.4806	0.697479	166	72	166	72	238	T	C	Mo17-chr10	101766410	0.697479	T	0.000119427	7338	1.68679	1.67153	0.502273	FALSE	0	0.0769231	0.0294118	0	0.0571429	0	no	no	no	no	no	no	no	no	no	no	no	no	no	no	no	no	no	no	no
B73-chr10	105649941	G	A	Mo17-chr10:102787967	10.6593	1.0056	0.913793	53	5	53	5	58	G	A	Mo17-chr10	102787967	0.913793	G	5.33586e-06	7339	1.58188	1.49737	0.513721	FALSE	0.0526316	0.925699	0.0729166	0.0833333	0	0.965986	no	no	no	no	no	no	no	no	no	no	no	no	no	no	no	no	no	no	no
B73-chr10	105684232	C	T	Mo17-chr4:218362453	7.44141	0.201119	0.973684	37	1	37	1	38	C	T	Mo17-chr4	218362453	0.973684	C	4.09868e-05	7340	1.26911	0.870278	0.593212	FALSE	0	0	0	0.111111	0.0909091	0.1	no	no	no	no	no	no	no	no	no	no	no	no	no	no	no	no	no	no	no
B73-chr10	106709647	C	T	Mo17-chr10:103797179	41.0283	0.804477	0.980769	204	4	204	4	208	C	T	Mo17-chr10	103797179	0.980769	C	6.59639e-51	7341	0.804852	0.564341	0.587829	FALSE	0	0.983333	0	0.173407	0	1	no	no	no	no	no	no	no	no	no	no	no	no	no	no	no	no	no	no	no
B73-chr10	111181616	C	T	Mo17-chr10:108115171	60.1346	33.3858	0.643011	299	166	299	166	465	C	T	Mo17-chr10	108115171	0.643011	C	4.89969e-05	7343	1.66791	1.41926	0.540272	FALSE	0.0588235	0.0714286	0	0.0625	0	0	no	no	no	no	no	no	no	no	no	no	no	no	no	no	no	no	no	no	no
B73-chr10	111181712	C	G	Mo17-chr10:108115259	57.319	32.7824	0.636161	285	163	285	163	448	C	G	Mo17-chr10	108115259	0.636161	C	0.000664085	7344	1.61513	1.36815	0.541394	FALSE	0	0.105556	0.125	0.153409	0.0344828	0	no	no	no	no	no	no	no	no	no	no	no	no	no	no	no	no	no	no	no
B73-chr10	111281416	G	A	Mo17-chr10:108222591	26.95	0.603357	0.978102	134	3	134	3	137	G	A	Mo17-chr10	108222591	0.978102	G	3.22947e-31	7345	1.56372	1.75456	0.471244	FALSE	0.0571896	0.934396	0.0588235	0.0727272	0	0.740931	no	no	no	no	no	no	no	no	no	no	no	no	no	no	no	no	no	no	no
B73-chr10	112345893	A	G	Mo17-chr10:109431094	16.6929	3.21791	0.838384	83	16	83	16	99	A	G	Mo17-chr10	109431094	0.838384	A	4.73025e-07	7346	1.41649	1.48481	0.488225	FALSE	0	0	0	0	0.0769231	0.0588235	no	no	no	no	no	no	no	no	no	no	no	no	no	no	no	no	no	no	no
B73-chr10	112465585	A	C	Mo17-chr10:109495592	35.397	10.2571	0.77533	176	51	176	51	227	A	C	Mo17-chr10	109495592	0.77533	A	1.82731e-12	7347	1.14534	1.43461	0.443939	FALSE	0	0	0.0416667	0.0947802	0	0	no	no	no	no	no	no	no	no	no	no	no	no	no	no	no	no	no	no	no
B73-chr10	112970455	A	G	Mo17-chr10:109953139	13.475	2.21231	0.858975	67	11	67	11	78	A	G	Mo17-chr10	109953139	0.858974	A	1.07259e-05	7348	1.21985	1.40616	0.464526	FALSE	0	0.111111	0	0	0.030303	0	no	no	no	no	no	no	no	no	no	no	no	no	no	no	no	no	no	no	no
B73-chr10	114048164	C	T	Mo17-chr10:111125188	125.297	1.0056	0.992038	623	5	623	5	628	C	T	Mo17-chr10	111125188	0.992038	C	1.19083e-175	7349	1.47202	1.17649	0.555793	FALSE	0	0.966989	0.0833333	0	0	0.481545	no	no	no	no	no	no	no	no	no	no	no	no	no	no	no	no	no	no	no
B73-chr10	114194870	G	C	Mo17-chr10:111395747	41.2294	0.603357	0.985577	205	3	205	3	208	G	C	Mo17-chr10	111395747	0.985577	G	1.22204e-52	7350	1.82031	1.4272	0.560525	FALSE	0	0.916667	0.0425725	0.125	0	0.785715	no	no	no	no	no	no	no	no	no	no	no	no	no	no	no	no	no	no	no
B73-chr10	114194957	C	T	Mo17-chr10:111395834	26.7488	0.201119	0.992537	133	1	133	1	134	C	T	Mo17-chr10	111395834	0.992537	C	6.01304e-34	7351	1.79954	1.41934	0.559058	FALSE	0.0878427	0.924264	0.0769231	0.0454545	0	0.703418	no	no	no	no	no	no	no	no	no	no	no	no	no	no	no	no	no	no	no
B73-chr10	114404259	T	G	Mo17-chr10:111562236	8.04477	0.402238	0.952381	40	2	40	2	42	T	G	Mo17-chr10	111562236	0.952381	T	6.12318e-05	7352	1.6658	1.33729	0.554695	FALSE	0	0.925103	0	0.158704	0.0238095	0.79254	no	no	no	no	no	no	no	no	no	no	no	no	no	no	no	no	no	no	no
B73-chr10	114404336	G	A	Mo17-chr10:111562314	9.4526	0.402238	0.959184	47	2	47	2	49	G	A	Mo17-chr10	111562314	0.959184	G	5.95098e-07	7353	1.66123	1.33997	0.553523	FALSE	0.0385135	0.9489	0.0526316	0.0869565	0	0.890013	no	no	no	no	no	no	no	no	no	no	no	no	no	no	no	no	no	no	no
B73-chr10	115445598	T	C	Mo17-chr10:112289023	12.8716	0.603357	0.955224	64	3	64	3	67	T	C	Mo17-chr10	112289023	0.955224	T	8.16451e-11	7354	1.53934	1.40928	0.522054	FALSE	0.0211111	0.968636	0.0204082	0.0714286	0	0.924342	no	no	no	no	no	no	no	no	no	no	no	no	no	no	no	no	no	no	no
B73-chr10	115504036	T	C	Mo17-chr10:112346191	74.6152	45.4529	0.621441	371	226	371	226	597	T	C	Mo17-chr10	112346191	0.621441	T	0.000172752	7355	1.48217	1.90557	0.437511	FALSE	0.0526316	0.050282	0.0394872	0.0607143	0.0243902	0.0357143	no	no	no	no	no	no	no	no	no	no	no	no	no	no	no	no	no	no	no
B73-chr10	115504126	C	G	Mo17-chr10:112346294	54.9055	24.5365	0.691139	273	122	273	122	395	C	G	Mo17-chr10	112346294	0.691139	C	1.16663e-09	7356	1.47016	1.88166	0.438615	FALSE	0.0417391	0	0	0.1	0.0533817	0	no	no	no	no	no	no	no	no	no	no	no	no	no	no	no	no	no	no	no
B73-chr10	115537398	A	G	Mo17-chr10:112349911	42.8384	19.3074	0.689321	213	96	213	96	309	A	G	Mo17-chr10	112349911	0.68932	A	2.00685e-06	7357	1.52039	1.44473	0.512759	FALSE	0	0	0.0459498	0	0.0322581	0	no	no	no	no	no	no	no	no	no	no	no	no	no	no	no	no	no	no	no
B73-chr10	115583699	T	G	Mo17-chr10:112405447	96.9394	51.4865	0.653116	482	256	482	256	738	T	G	Mo17-chr10	112405447	0.653117	T	1.19074e-12	7358	1.37933	1.42936	0.491094	FALSE	0.0416667	0.0555556	0.0357143	0	0	0	no	no	no	no	no	no	no	no	no	no	no	no	no	no	no	no	no	no	no
B73-chr10	116332477	A	G	Mo17-chr10:112814812	19.3074	4.82686	0.8	96	24	96	24	120	A	G	Mo17-chr10	112814812	0.8	A	2.51427e-06	7361	1.61619	1.76162	0.478472	FALSE	0.0454545	0	0	0.2	0	0	no	no	no	no	no	no	no	no	no	no	no	no	no	no	no	no	no	no	no
B73-chr10	116339219	C	T	Mo17-chr10:112817057	21.7209	5.2291	0.80597	108	26	108	26	134	C	T	Mo17-chr10	112817057	0.80597	C	4.84225e-08	7362	1.96681	1.57433	0.555417	FALSE	0	0	0.105263	0.229167	0.05	0	no	no	no	no	no	no	no	no	no	no	no	no	no	no	no	no	no	no	no
B73-chr10	116841068	A	T	Mo17-chr8:108253536	25.7432	0.402238	0.984615	128	2	128	2	130	A	T	Mo17-chr8	108253536	0.984615	A	7.4575e-31	7363	1.08928	1.28463	0.458856	FALSE	0	0.946548	0.1625	0.0989011	0	0.776786	no	no	no	no	no	no	no	no	no	no	no	no	no	no	no	no	no	no	no
B73-chr10	117435699	G	C	Mo17-chr10:114125400	25.341	2.61455	0.906475	126	13	126	13	139	G	C	Mo17-chr10	114125400	0.906475	G	1.23573e-19	7364	1.4786	1.23693	0.544498	FALSE	0	0.939286	0	0.580759	0	0.90625	no	no	no	no	no	no	no	no	no	no	no	no	no	no	no	no	no	no	no
B73-chr10	117698540	A	C	Mo17-chr10:114264606	8.24588	0.201119	0.97619	41	1	41	1	42	A	C	Mo17-chr10	114264606	0.97619	A	2.68485e-06	7365	1.44663	1.28554	0.52948	FALSE	0.05	0	0	1	0	0.25	no	no	no	no	no	no	no	no	no	no	no	no	no	no	no	no	no	no	no
B73-chr10	119440116	C	T	Mo17-chr10:116005918	67.1738	18.503	0.784037	334	92	334	92	426	C	T	Mo17-chr10	116005918	0.784038	C	4.11115e-29	7366	1.45961	1.33673	0.521972	FALSE	0.0416667	0	0.0562677	0	0	0	no	no	no	no	no	no	no	no	no	no	no	no	no	no	no	no	no	no	no
B73-chr10	120376182	C	A	Mo17-chr10:116946877	50.682	22.3242	0.694215	252	111	252	111	363	C	A	Mo17-chr10	116946877	0.694215	C	5.3138e-09	7368	1.19288	1.43498	0.453937	FALSE	0.0342839	0.154412	0.04	0	0	0	no	no	no	no	no	no	no	no	no	no	no	no	no	no	no	no	no	no	no
B73-chr10	120376259	T	A	Mo17-chr10:116946952	40.0227	14.2795	0.737036	199	71	199	71	270	T	A	Mo17-chr10	116946952	0.737037	T	1.84618e-10	7369	1.10532	1.35981	0.448381	FALSE	0.0424837	0	0.0452862	0	0.03125	0	no	no	no	no	no	no	no	no	no	no	no	no	no	no	no	no	no	no	no
B73-chr10	120545162	G	A	Mo17-chr10:117184639	38.0115	18.1007	0.67742	189	90	189	90	279	G	A	Mo17-chr10	117184639	0.677419	G	0.000289034	7370	1.61457	1.56487	0.507815	FALSE	0	0	0	0.0526316	0.0416667	0	no	no	no	no	no	no	no	no	no	no	no	no	no	no	no	no	no	no	no
B73-chr10	120792092	T	C	Mo17-chr10:117502182	45.4529	0.201119	0.995595	226	1	226	1	227	T	C	Mo17-chr10	117502182	0.995595	T	2.58163e-62	7371	1.39507	1.19057	0.539545	FALSE	0	0.917092	0	0.0454545	0	0.804925	no	no	no	no	no	no	no	no	no	no	no	no	no	no	no	no	no	no	no
B73-chr10	120792168	C	T	Mo17-chr10:117502258	34.3914	0.804477	0.977143	171	4	171	4	175	C	T	Mo17-chr10	117502258	0.977143	C	4.2405e-41	7372	1.41526	1.16933	0.547576	FALSE	0.28395	0.944314	0.168697	0.0791667	0.2	0.888889	no	no	no	no	no	no	no	no	no	no	no	no	no	no	no	no	no	no	no
B73-chr10	121586701	T	A	Mo17-chr10:118046347	13.475	0.804477	0.943662	67	4	67	4	71	T	A	Mo17-chr10	118046347	0.943662	T	1.08451e-10	7373	1.88975	1.66482	0.53164	FALSE	0	0.984127	0	0.131698	0	1	no	no	no	no	no	no	no	no	no	no	no	no	no	no	no	no	no	no	no
B73-chr10	121586924	C	T	Mo17-chr10:118046570	26.5477	0.402238	0.985075	132	2	132	2	134	C	T	Mo17-chr10	118046570	0.985075	C	4.801e-32	7374	1.87812	1.67791	0.528151	FALSE	0	0.854879	0.0714286	0.25	0	0.82353	no	no	no	no	no	no	no	no	no	no	no	no	no	no	no	no	no	no	no
B73-chr10	121586999	T	C	Mo17-chr10:118046645	26.95	0.603357	0.978102	134	3	134	3	137	T	C	Mo17-chr10	118046645	0.978102	T	3.22947e-31	7375	1.88057	1.66936	0.529748	FALSE	0	0.954047	0	0.142857	0.0625	0.788492	no	no	no	no	no	no	no	no	no	no	no	no	no	no	no	no	no	no	no
B73-chr10	121630327	C	G	Mo17-chr10:118122863	50.8831	11.2627	0.81877	253	56	253	56	309	C	G	Mo17-chr10	118122863	0.81877	C	1.0673e-26	7376	1.65954	1.56611	0.514482	FALSE	0	0	0	0.668027	0	0	no	no	no	no	no	no	no	no	no	no	no	no	no	no	no	no	no	no	no
B73-chr10	123471948	C	T	Mo17-chr10:119785701	18.7041	5.2291	0.781513	93	26	93	26	119	C	T	Mo17-chr10	119785701	0.781513	C	6.28159e-05	7377	1.39462	1.1492	0.548238	FALSE	0.0769231	0	0.142857	0.25	0	0	no	no	no	no	no	no	no	no	no	no	no	no	no	no	no	no	no	no	no
B73-chr10	124030109	G	A	Mo17-chr10:120386054	15.0839	1.0056	0.9375	75	5	75	5	80	G	A	Mo17-chr10	120386054	0.9375	G	5.19748e-12	7378	1.797	1.31599	0.577259	FALSE	0.05	0.917074	0	0.0920634	0	0.776101	no	no	no	no	no	no	no	no	no	no	no	no	no	no	no	no	no	no	no
B73-chr10	124343419	T	C	Mo17-chr10:120751147	10.056	1.40783	0.877194	50	7	50	7	57	T	C	Mo17-chr10	120751147	0.877193	T	0.000738251	7379	1.24762	1.3893	0.473136	FALSE	0.028665	0.961954	0.03125	0.375	0	0.666667	no	no	no	no	no	no	no	no	no	no	no	no	no	no	no	no	no	no	no
B73-chr10	124890470	T	G	Mo17-chr10:121397788	41.6317	20.7153	0.667742	207	103	207	103	310	T	G	Mo17-chr10	121397788	0.667742	T	0.000357427	7380	1.84182	1.65837	0.526207	FALSE	0.05	0.142857	0	0.2	0	0.0769231	no	no	no	no	no	no	no	no	no	no	no	no	no	no	no	no	no	no	no
B73-chr10	124890548	T	G	Mo17-chr10:121399777	25.341	2.41343	0.913043	126	12	126	12	138	T	G	Mo17-chr10	121399777	0.913043	T	2.21906e-20	7381	1.81972	1.24196	0.594354	FALSE	0.0909091	0.0714286	0	0	0	0	no	no	no	no	no	no	no	no	no	no	no	no	no	no	no	no	no	no	no
B73-chr10	126717466	A	G	Mo17-chr10:123361356	18.9052	2.81567	0.87037	94	14	94	14	108	A	G	Mo17-chr10	123361356	0.87037	A	8.96603e-11	7383	1.48934	1.77754	0.455891	FALSE	0.04537	0.0666667	0.0526316	0	0	0	no	no	no	no	no	no	no	no	no	no	no	no	no	no	no	no	no	no	no
B73-chr10	126767237	G	A	Mo17-chr10:123523364	38.816	17.0951	0.694245	193	85	193	85	278	G	A	Mo17-chr10	123523364	0.694245	G	6.61202e-06	7384	2.06205	1.66976	0.552561	FALSE	0	0	0	0.1	0.0666667	0	no	no	no	no	no	no	no	no	no	no	no	no	no	no	no	no	no	no	no
B73-chr10	127935407	T	C	Mo17-chr10:125043081	10.2571	1.0056	0.910714	51	5	51	5	56	T	C	Mo17-chr10	125043081	0.910714	T	1.82591e-05	7386	1.61153	1.39883	0.535327	FALSE	0.0714286	0.981481	0.119048	0.237434	0	0.666667	no	no	no	no	no	no	no	no	no	no	no	no	no	no	no	no	no	no	no
B73-chr10	129196709	A	G	Mo17-chr10:126109527	54.5033	30.5701	0.640662	271	152	271	152	423	A	G	Mo17-chr10	126109527	0.640662	A	0.000554857	7387	1.6428	1.64008	0.500413	FALSE	0.0352272	0.0666667	0.0285714	0.0697116	0.0454545	0	no	no	no	no	no	no	no	no	no	no	no	no	no	no	no	no	no	no	no
B73-chr10	129212092	T	C	Mo17-chr10:126144364	115.241	76.023	0.602523	573	378	573	378	951	T	C	Mo17-chr10	126144364	0.602524	T	8.55914e-06	7389	1.84866	1.57458	0.540032	FALSE	0	0.0909091	0	0.0821549	0.0294118	0	no	no	no	no	no	no	no	no	yes	no	no	no	no	no	no	no	no	no	no
B73-chr10	129226347	T	C	Mo17-chr10:126225925	38.816	0.402238	0.989744	193	2	193	2	195	T	C	Mo17-chr10	126225925	0.989744	T	1.4427e-50	7390	1.19693	1.12566	0.515342	FALSE	0.0386791	0.9705	0.0384615	0	0	0	no	no	no	no	no	no	no	no	no	no	no	no	no	no	no	no	no	no	no
B73-chr10	129226518	T	C	Mo17-chr10:126226101	85.4756	0.603357	0.992991	425	3	425	3	428	T	C	Mo17-chr10	126226101	0.992991	T	3.75506e-119	7391	1.30713	1.11395	0.539896	FALSE	0.0190362	0.949962	0.0487805	0	0	0.69798	no	no	no	no	no	no	no	no	no	no	no	no	no	no	no	no	no	no	no
B73-chr10	129226595	G	T	Mo17-chr10:126226178	75.8219	1.0056	0.986911	377	5	377	5	382	G	T	Mo17-chr10	126226178	0.986911	G	2.58471e-101	7392	1.35803	1.10666	0.550994	FALSE	0.0833333	0.919146	0.0509616	0.0655218	0.0227273	0.836331	no	no	no	no	no	no	no	no	no	no	no	no	no	no	no	no	no	no	no
B73-chr10	129759188	C	G	Mo17-chr10:126660936	18.1007	5.43022	0.76923	90	27	90	27	117	C	G	Mo17-chr10	126660936	0.769231	C	0.000563743	7393	1.56652	1.67618	0.483091	FALSE	0.0287839	0	0.193694	0.05	0	0	no	no	no	no	no	no	no	no	no	no	yes	no	no	no	no	no	no	no	no
B73-chr10	129883592	G	A	Mo17-chr10:126836175	24.9388	7.24029	0.775	124	36	124	36	160	G	A	Mo17-chr10	126836175	0.775	G	1.96584e-07	7394	1.753	1.50721	0.537695	FALSE	0.0714286	0	0.0769231	0	0	0	no	no	no	no	no	no	no	no	no	no	no	no	no	no	no	no	no	no	no
B73-chr10	129883671	T	A	Mo17-chr10:126836261	16.6929	2.01119	0.892473	83	10	83	10	93	T	A	Mo17-chr10	126836261	0.892473	T	2.75525e-10	7395	1.78181	1.48533	0.545373	FALSE	0	0	0.145455	0.25	0	0	no	no	no	no	no	no	no	no	no	no	no	no	no	no	no	no	no	no	no
B73-chr10	130864534	A	C	Mo17-chr10:128428892	18.3018	5.43022	0.771186	91	27	91	27	118	A	C	Mo17-chr10	128428892	0.771186	A	0.000359793	7396	1.79288	1.71279	0.511422	FALSE	0	0	0	0.5	0	0	no	no	no	no	no	no	no	no	no	no	no	no	no	no	no	no	no	no	no
B73-chr10	132694015	T	G	Mo17-chr10:130460711	119.264	75.0174	0.613872	593	373	593	373	966	T	G	Mo17-chr10	130460711	0.613872	T	2.79978e-08	7397	2.00846	1.56918	0.561392	FALSE	0.0522661	0	0	0.125	0.0416667	0	no	no	no	no	no	no	no	no	no	no	no	no	no	no	no	no	no	no	no
B73-chr10	132694138	T	C	Mo17-chr10:130460827	117.454	67.7771	0.634094	584	337	584	337	921	T	C	Mo17-chr10	130460827	0.634093	T	4.99153e-12	7398	1.95552	1.55899	0.556413	FALSE	0.0357599	0	0	0	0	0	no	no	no	no	no	no	no	no	no	no	no	no	no	no	no	no	no	no	no
B73-chr10	133567268	G	C	Mo17-chr10:131365811	134.75	93.3193	0.590829	670	464	670	464	1134	G	C	Mo17-chr10	131365811	0.590829	G	2.43806e-05	7399	1.29824	1.56435	0.453519	FALSE	0.111111	0	0.0769231	0	0	0	no	no	no	no	no	no	no	no	no	no	no	no	no	no	no	no	no	no	no
B73-chr10	133653101	A	G	Mo17-chr10:131408685	17.2962	3.21791	0.843137	86	16	86	16	102	A	G	Mo17-chr10	131408685	0.843137	A	9.48754e-08	7400	1.14571	1.50123	0.432843	FALSE	0	0.0714286	0.0588235	0.0606617	0	0	no	no	no	no	no	no	no	no	no	no	no	no	no	no	no	no	no	no	no
B73-chr10	134380130	T	C	Mo17-chr10:131697376	24.5365	8.04477	0.753086	122	40	122	40	162	T	C	Mo17-chr10	131697376	0.753086	T	1.05486e-05	7401	1.6758	1.26753	0.569356	FALSE	0.0415338	0.0555556	0.037037	0.112745	0.0526316	0	no	no	no	no	no	no	no	no	no	no	no	no	no	no	no	no	no	no	no
B73-chr10	134380213	G	T	Mo17-chr10:131697467	20.7153	6.63693	0.757353	103	33	103	33	136	G	T	Mo17-chr10	131697467	0.757353	G	0.000195462	7402	1.66555	1.26446	0.568445	FALSE	0	0.0454545	0.114286	0	0.0980394	0	no	no	no	no	no	no	no	no	no	no	no	no	no	no	no	no	no	no	no
B73-chr10	134524665	G	A	Mo17-chr10:131799017	81.8555	1.40783	0.983092	407	7	407	7	414	G	A	Mo17-chr10	131799017	0.983092	G	2.68451e-107	7403	1.41813	1.37666	0.507418	FALSE	0.04	0.931548	0.0384615	0.130952	0	0.75	no	no	no	no	no	no	no	no	no	no	no	no	no	no	no	no	no	no	no
B73-chr10	134528632	C	G	Mo17-chr10:131800878	13.6761	0.603357	0.957747	68	3	68	3	71	C	G	Mo17-chr10	131800878	0.957746	C	5.81527e-12	7404	1.40204	1.28641	0.521505	FALSE	0	0.954282	0.0605245	0.0888558	0	0.869792	no	no	no	no	no	no	no	no	no	no	no	no	no	no	no	no	no	no	no
B73-chr10	134677020	G	A	Mo17-chr10:132089712	84.2689	50.8831	0.623512	419	253	419	253	672	G	A	Mo17-chr10	132089712	0.623512	G	6.43482e-06	7405	2.14648	2.05706	0.510636	FALSE	0.0384615	0	0.062709	0.0833333	0	0.0769231	no	no	no	no	no	no	no	no	no	no	no	no	no	no	no	no	no	no	no
B73-chr10	134762220	G	A	Mo17-chr10:132174994	356.986	224.449	0.613974	1775	1116	1775	1116	2891	G	A	Mo17-chr10	132174994	0.613974	G	7.6441e-33	7406	1.67272	1.43465	0.538307	FALSE	0.049057	0	0.037037	0.0434783	0	0	no	no	no	no	no	no	no	no	no	no	no	no	no	no	no	no	no	no	no
B73-chr10	134933020	G	A	Mo17-chr10:132222628	10.4582	0.201119	0.981132	52	1	52	1	53	G	A	Mo17-chr10	132222628	0.981132	G	1.43581e-09	7407	1.55865	1.14975	0.575489	FALSE	0	0	0	0	0.0714286	0.872596	no	no	no	no	no	no	no	no	no	no	no	no	no	no	no	no	no	no	no
B73-chr10	134955243	C	G	Mo17-chr10:132250013	30.1679	12.6705	0.704226	150	63	150	63	213	C	G	Mo17-chr10	132250013	0.704225	C	0.000261973	7408	1.65429	1.98521	0.454538	FALSE	0.0555556	0	0.0586255	0.0714286	0.0277778	0.142857	no	no	no	no	no	no	no	no	no	no	no	no	no	no	no	no	no	no	no
B73-chr10	135099179	T	G	Mo17-chr10:132428694	24.9388	9.25148	0.729412	124	46	124	46	170	T	G	Mo17-chr10	132428694	0.729412	T	0.000284096	7409	1.73426	1.70959	0.503581	FALSE	0.0666667	0.142857	0	0.0434783	0	0	no	no	no	no	no	no	no	no	no	no	no	no	no	no	no	no	no	no	no
B73-chr10	135123341	T	C	Mo17-chr10:132509681	33.1847	8.24588	0.800971	165	41	165	41	206	T	C	Mo17-chr10	132509681	0.800971	T	4.6322e-14	7410	1.39119	1.44493	0.490525	FALSE	0.0384824	0	0	0	0.0238095	0	no	no	no	no	no	no	no	no	no	no	no	no	no	no	no	no	no	no	no
B73-chr10	135125095	A	G	Mo17-chr10:132510977	39.8216	0.804477	0.980198	198	4	198	4	202	A	G	Mo17-chr10	132510977	0.980198	A	4.03627e-49	7411	1.32026	1.39095	0.486963	FALSE	0	0.966667	0	0.245953	0	0.818182	no	no	no	no	no	no	no	no	no	no	no	no	no	no	no	no	no	no	no
B73-chr10	135641641	G	A	Mo17-chr10:132860765	26.95	7.03917	0.7929	134	35	134	35	169	G	A	Mo17-chr10	132860765	0.792899	G	8.17148e-10	7412	1.51358	1.38375	0.522405	FALSE	0.05	0.0849673	0.05	0.125	0	0	no	no	no	no	no	no	no	no	no	no	no	no	no	no	no	no	no	no	no
B73-chr10	135641747	A	G	Mo17-chr10:132860874	30.9723	13.2739	0.699999	154	66	154	66	220	A	G	Mo17-chr10	132860874	0.7	A	0.000324169	7413	1.50921	1.38398	0.521642	FALSE	0	0	0	0	0	0	no	no	no	no	no	no	no	no	no	no	no	no	no	no	no	no	no	no	no
B73-chr10	135826823	G	T	Mo17-chr10:132958884	75.6208	30.1679	0.714829	376	150	376	150	526	G	T	Mo17-chr10	132958884	0.714829	G	3.53306e-19	7414	1.71704	1.99057	0.463113	FALSE	0.166667	0	0.142857	0	0	0	no	no	no	no	no	no	no	no	no	no	no	no	no	no	no	no	no	no	no
B73-chr10	135826925	G	C	Mo17-chr10:132959000	67.9783	32.7824	0.674651	338	163	338	163	501	G	C	Mo17-chr10	132959000	0.674651	G	1.31587e-10	7415	1.6166	1.87698	0.462734	FALSE	0.047619	0	0.0857143	0	0.0625	0	no	no	no	no	no	no	no	no	no	no	no	no	no	no	no	no	no	no	no
B73-chr10	135926398	G	C	Mo17-chr10:133194936	13.6761	1.0056	0.931507	68	5	68	5	73	G	C	Mo17-chr10	133194936	0.931507	G	4.47379e-10	7417	1.33184	1.02261	0.565671	FALSE	0	0.765144	0	0.0748663	0.166667	0.729546	no	no	no	no	no	no	no	no	no	no	no	no	no	no	no	no	no	no	no
B73-chr10	135926480	T	C	Mo17-chr10:133195017	10.2571	0.402238	0.962264	51	2	51	2	53	T	C	Mo17-chr10	133195017	0.962264	T	4.13984e-08	7418	1.30768	0.991467	0.568767	FALSE	0	0.666667	0	0.191111	0	0	no	no	no	no	no	no	no	no	no	no	no	no	no	no	no	no	no	no	no
B73-chr10	136979431	C	G	Mo17-chr2:22328076	67.9783	22.7265	0.749445	338	113	338	113	451	C	G	Mo17-chr2	22328076	0.749446	C	6.72581e-23	7419	2.66339	1.97351	0.574391	FALSE	0.03125	0.0666667	0.0588235	0.0714286	0.03125	0	no	no	no	no	no	no	no	no	no	no	no	no	no	no	no	no	no	no	no
B73-chr10	136980060	C	T	Mo17-chr2:22327394	57.9223	21.5197	0.729114	288	107	288	107	395	C	T	Mo17-chr2	22327394	0.729114	C	9.8736e-16	7420	2.20903	1.93372	0.533228	FALSE	0.05	0.111111	0	0.0714286	0	0.0526316	no	no	no	no	no	no	no	no	no	no	no	no	no	no	no	no	no	no	no
B73-chr10	136980190	G	A	Mo17-chr2:22327282	47.263	12.2683	0.793918	235	61	235	61	296	G	A	Mo17-chr2	22327282	0.793919	G	9.35978e-21	7421	2.11306	1.84147	0.534338	FALSE	0	0.0833333	0	0.0769231	0.062709	0	no	no	no	no	no	no	no	no	no	no	no	no	no	no	no	no	no	no	no
B73-chr10	136980269	C	T	Mo17-chr2:22327192	26.1455	8.04477	0.764706	130	40	130	40	170	C	T	Mo17-chr2	22327192	0.764706	C	3.3869e-07	7422	2.04691	1.77654	0.535357	FALSE	0	0	0	0	0	0	no	no	no	no	no	no	no	no	no	no	no	no	no	no	no	no	no	no	no
B73-chr10	137070363	C	G	Mo17-chr10:134291871	14.4806	1.60895	0.9	72	8	72	8	80	C	G	Mo17-chr10	134291871	0.9	C	7.94014e-09	7423	1.86587	1.73243	0.518542	FALSE	0.0396887	0	0.025	0.2	0	0	no	no	no	no	no	no	no	no	no	no	no	no	no	no	no	no	no	no	no
B73-chr10	137246583	T	C	Mo17-chr10:134578723	10.6593	1.40783	0.883333	53	7	53	7	60	T	C	Mo17-chr10	134578723	0.883333	T	0.000129457	7424	1.48191	1.27237	0.53804	FALSE	0.0454545	0	0	0	0	0	no	no	no	no	no	no	no	no	no	no	no	no	no	no	no	no	no	no	no
B73-chr10	137276358	C	G	Mo17-chr10:134676931	28.3578	9.85484	0.742105	141	49	141	49	190	C	G	Mo17-chr10	134676931	0.742105	C	1.48993e-06	7425	1.36085	1.79951	0.4306	FALSE	0.0833333	0.0786291	0.0263158	0.142857	0	0	no	no	no	no	no	no	no	no	no	no	no	no	no	no	no	no	no	no	no
B73-chr10	137276469	G	C	Mo17-chr10:134677050	28.1567	8.447	0.769231	140	42	140	42	182	G	C	Mo17-chr10	134677050	0.769231	G	1.27798e-08	7426	1.41169	1.87445	0.429589	FALSE	0	0	0	0.166667	0	0.0625	no	no	no	no	no	no	no	no	no	no	no	no	no	no	no	no	no	no	no
B73-chr10	137276577	C	T	Mo17-chr10:134677086	18.7041	5.63134	0.768595	93	28	93	28	121	C	T	Mo17-chr10	134677086	0.768595	C	0.000327848	7427	1.45508	1.90102	0.433564	FALSE	0	0.0769231	0.0461538	0.1	0	0	no	no	no	no	no	no	no	no	no	no	no	no	no	no	no	no	no	no	no
B73-chr10	137408676	G	A	Mo17-chr10:134782696	42.8384	15.2851	0.737024	213	76	213	76	289	G	A	Mo17-chr10	134782696	0.737024	G	1.86121e-11	7428	2.06338	2.07114	0.499061	FALSE	0.0647774	0	0	0	0.0666667	0	no	no	no	no	no	no	no	no	no	no	no	no	no	no	no	no	no	no	no
B73-chr10	137409168	G	C	Mo17-chr10:134783175	39.6205	15.0839	0.724265	197	75	197	75	272	G	C	Mo17-chr10	134783175	0.724265	G	5.30724e-09	7429	2.08217	2.05906	0.502791	FALSE	0.0488095	0	0	0	0	0	no	no	no	no	no	no	no	no	no	no	no	no	no	no	no	no	no	no	no
B73-chr10	137409254	G	A	Mo17-chr10:134783261	44.4473	15.2851	0.744107	221	76	221	76	297	G	A	Mo17-chr10	134783261	0.744108	G	7.22961e-13	7430	2.12203	2.03672	0.510256	FALSE	0.053802	0.0769231	0.0614943	0.0769231	0	0	no	no	no	no	no	no	no	no	no	no	no	no	no	no	no	no	no	no	no
B73-chr10	137686355	G	A	Mo17-chr6:92114969	15.4862	0.804477	0.950617	77	4	77	4	81	G	A	Mo17-chr6	92114969	0.950617	G	1.62954e-13	7431	1.56686	1.3703	0.533461	FALSE	0.05	0.912879	0.111111	0	0	0.853241	no	no	no	no	no	no	no	no	no	no	no	no	no	no	no	no	no	no	no
B73-chr10	137689016	A	T	Mo17-chr10:134996686	44.4473	22.5253	0.663664	221	112	221	112	333	A	T	Mo17-chr10	134996686	0.663664	A	0.000182266	7432	1.95325	1.87025	0.510854	FALSE	0.0277778	0.10101	0.0465367	0.0953703	0	0.105556	no	no	no	no	no	no	no	no	no	no	no	no	no	no	no	no	no	no	no
B73-chr10	138204698	G	T	Mo17-chr10:135381346	174.37	125.297	0.581879	867	623	867	623	1490	G	T	Mo17-chr10	135381346	0.581879	G	4.33482e-06	7436	1.68953	2.07534	0.448761	FALSE	0.0465367	0	0.0616185	0.142857	0	0.0627451	no	no	no	no	no	no	no	no	no	no	no	no	no	no	no	no	no	no	no
B73-chr10	138204908	G	A	Mo17-chr10:135381548	95.3305	57.9223	0.622047	474	288	474	288	762	G	A	Mo17-chr10	135381548	0.622047	G	5.2818e-07	7437	1.74855	2.05185	0.460096	FALSE	0	0	0.2	0	0.261905	0.416666	no	no	no	no	no	no	no	no	no	no	no	no	no	no	no	no	no	no	no
B73-chr10	138411210	C	A	Mo17-chr10:135510688	28.76	0.804477	0.972789	143	4	143	4	147	C	A	Mo17-chr10	135510688	0.972789	C	1.536e-32	7438	1.53135	1.2842	0.543889	FALSE	0.114089	0.142857	0.0949402	0.2	0	0	no	no	no	no	no	no	no	no	no	no	no	no	no	no	no	no	no	no	no
B73-chr10	138634200	T	G	Mo17-chr10:135738841	136.761	64.3581	0.68	680	320	680	320	1000	T	G	Mo17-chr10	135738841	0.68	T	5.01499e-27	7439	2.0256	1.99504	0.503801	FALSE	0.0338889	0	0.0384615	0	0.0438095	0	no	no	no	no	no	no	no	no	no	no	no	no	no	no	no	no	no	no	no
B73-chr10	138634297	A	G	Mo17-chr10:135738928	93.3193	46.6596	0.666667	464	232	464	232	696	A	G	Mo17-chr10	135738928	0.666667	A	1.70145e-14	7440	2.01814	1.97846	0.504965	FALSE	0	0	0.043191	0	0.0434783	0	no	no	no	no	no	no	no	no	no	no	no	no	no	no	no	no	no	no	no
B73-chr10	138725456	G	C	Mo17-chr10:135921659	44.4473	1.20671	0.973568	221	6	221	6	227	G	C	Mo17-chr10	135921659	0.973568	G	2.68952e-53	7441	1.47156	1.02524	0.589377	FALSE	0.0625	0.896287	0.0555556	0.131788	0	0.40162	no	no	no	no	no	no	no	no	no	no	no	no	no	no	no	no	no	no	no
B73-chr10	138727498	C	T	Mo17-chr10:135923730	65.1626	18.1007	0.782609	324	90	324	90	414	C	T	Mo17-chr10	135923730	0.782609	C	7.24615e-28	7442	1.53448	1.79419	0.460989	FALSE	0.0426136	0	0	0.125	0	0	no	no	no	no	no	no	no	no	no	no	no	no	no	no	no	no	no	no	no
B73-chr10	138727581	A	G	Mo17-chr10:135923824	52.0899	21.1175	0.711539	259	105	259	105	364	A	G	Mo17-chr10	135923824	0.711538	A	1.70035e-11	7443	1.51349	1.7327	0.466236	FALSE	0.0285948	0	0	0.125	0.0527473	0	no	no	no	no	no	no	no	no	no	no	no	no	no	no	no	no	no	no	no
B73-chr10	138735641	C	T	Mo17-chr10:135936813	21.3186	5.83245	0.785185	106	29	106	29	135	C	T	Mo17-chr10	135936813	0.785185	C	1.99626e-06	7444	1.64182	1.77153	0.480999	FALSE	0.0238095	0.0555556	0.0527778	0.1	0	0	no	no	no	no	no	no	no	no	no	no	no	no	no	no	no	no	no	no	no
B73-chr10	138735722	G	T	Mo17-chr10:135936908	17.4974	5.2291	0.769912	87	26	87	26	113	G	T	Mo17-chr10	135936908	0.769912	G	0.000970167	7445	1.61785	1.77359	0.477038	FALSE	0	0	0.0377492	0.142857	0	0	no	no	no	no	no	no	no	no	no	no	no	no	no	no	no	no	no	no	no
B73-chr10	138781026	T	G	Mo17-chr10:135978969	13.475	2.21231	0.858975	67	11	67	11	78	T	G	Mo17-chr10	135978969	0.858974	T	1.07259e-05	7446	1.61049	1.26911	0.559275	FALSE	0.299107	0.745563	0.20954	0.107955	0.26076	0.54151	no	no	no	no	no	no	no	no	no	no	no	no	no	no	no	no	no	no	no
B73-chr10	139409268	G	C	Mo17-chr10:136618618	23.1287	8.24588	0.73718	115	41	115	41	156	G	C	Mo17-chr10	136618618	0.737179	G	0.00038249	7447	2.10656	1.81986	0.536509	FALSE	0.0427399	0	0.0484914	0	0	0	no	no	no	no	no	no	no	no	no	no	no	no	no	no	no	no	no	no	no
B73-chr10	139783677	C	T	Mo17-chr10:136886683	82.66	7.24029	0.919463	411	36	411	36	447	C	T	Mo17-chr10	136886683	0.919463	C	3.00037e-78	7448	1.42805	1.66713	0.461379	FALSE	0	0	0.048055	0.104167	0.142857	0.0714286	no	no	no	no	no	no	no	no	no	no	no	no	no	no	no	no	no	no	no
B73-chr10	139783754	G	A	Mo17-chr10:136886761	71.7995	8.447	0.894737	357	42	357	42	399	G	A	Mo17-chr10	136886761	0.894737	G	1.35012e-59	7449	1.46575	1.65718	0.46935	FALSE	0.0666667	0	0.0409699	0.0964285	0.0513158	0	no	no	no	no	no	no	no	no	no	no	no	no	no	no	no	no	no	no	no
B73-chr10	139785234	C	T	Mo17-chr2:18337053	119.063	34.3914	0.775885	592	171	592	171	763	C	T	Mo17-chr2	18337053	0.775885	C	6.15701e-52	7450	1.71105	1.70785	0.500467	FALSE	0	0.166667	0.0416667	0	0.0516195	0	no	no	no	no	no	no	no	no	no	no	no	no	no	no	no	no	no	no	no
B73-chr10	139785323	G	T	Mo17-chr2:18337121	85.4756	32.3802	0.725256	425	161	425	161	586	G	T	Mo17-chr2	18337121	0.725256	G	2.62248e-24	7451	1.70347	1.70929	0.499147	FALSE	0.047619	0	0.0454545	0.0833333	0.0526316	0	no	no	no	no	no	no	no	no	no	no	no	no	no	no	no	no	no	no	no
B73-chr10	139908466	A	C	Mo17-chr10:136947781	15.0839	3.82126	0.797872	75	19	75	19	94	A	C	Mo17-chr10	136947781	0.797872	A	0.000625145	7452	1.52465	1.57258	0.492262	FALSE	0.0333705	0	0.0714286	0.5	0	0	no	no	no	no	no	no	no	no	no	no	no	no	no	no	no	no	no	no	no
B73-chr10	140135047	G	A	Mo17-chr2:18528742	39.4194	16.894	0.7	196	84	196	84	280	G	A	Mo17-chr2	18528742	0.7	G	1.37678e-06	7453	1.66314	1.946	0.460814	FALSE	0	0	0.0454545	0	0	0.0588235	no	no	no	no	no	no	no	no	no	no	no	no	no	no	no	no	no	no	no
B73-chr10	140135127	G	A	Mo17-chr2:18528825	40.8272	12.4694	0.766038	203	62	203	62	265	G	A	Mo17-chr2	18528825	0.766038	G	5.12166e-14	7454	1.70697	1.96781	0.46451	FALSE	0.0833333	0	0.05	0.0648567	0	0	no	no	no	no	no	no	no	no	no	no	no	no	no	no	no	no	no	no	no
B73-chr10	140135897	A	C	Mo17-chr10:137138375	37.0059	17.8996	0.673993	184	89	184	89	273	A	C	Mo17-chr10	137138375	0.673993	A	0.000893816	7455	1.94937	1.9027	0.506059	FALSE	0.0232558	0	0.025	0	0.0264808	0.25	no	no	no	no	no	no	no	no	no	no	no	no	no	no	no	no	no	no	no
B73-chr10	140197572	A	C	Mo17-chr3:5073914	19.5086	1.81007	0.915095	97	9	97	9	106	A	C	Mo17-chr3	5073914	0.915094	A	1.15883e-14	7456	1.45492	1.13723	0.56128	FALSE	0.538588	0.977778	0.513089	0.492909	0	0.488005	no	no	no	no	no	no	no	no	no	no	no	no	no	no	no	no	no	no	no
B73-chr10	140226090	G	A	Mo17-chr10:137172481	64.157	7.84365	0.891061	319	39	319	39	358	G	A	Mo17-chr10	137172481	0.891061	G	6.60925e-52	7457	1.28165	1.01331	0.558462	FALSE	0	0	0.047619	0.1	0.0625	0	no	no	no	no	no	no	no	no	no	no	yes	no	no	no	no	no	no	no	no
B73-chr10	140226211	T	G	Mo17-chr10:137180158	80.8499	44.4473	0.645265	402	221	402	221	623	T	G	Mo17-chr10	137180158	0.645265	T	1.37311e-08	7458	1.27235	1.42833	0.471121	FALSE	0.0385185	0.0416667	0.0719132	0.0833333	0.0333333	0	no	no	no	no	no	no	no	no	no	no	yes	no	no	no	no	no	no	no	no
B73-chr10	140226303	G	T	Mo17-chr10:137180254	69.9895	41.0283	0.630435	348	204	348	204	552	G	T	Mo17-chr10	137180254	0.630435	G	5.69208e-05	7459	1.26072	1.36412	0.480303	FALSE	0.03125	0	0.037986	0	0	0	no	no	no	no	no	no	no	no	no	no	yes	no	no	no	no	no	no	no	no
B73-chr10	140493806	A	G	Mo17-chr2:41184654	11.6649	1.40783	0.892308	58	7	58	7	65	A	G	Mo17-chr2	41184654	0.892308	A	6.84451e-06	7462	1.01869	0.780705	0.566128	FALSE	0.25	0.875	0.180556	0.136905	0.25	0.642857	no	yes	no	no	no	no	no	no	no	no	no	no	no	no	no	no	no	no	no
B73-chr10	140499136	C	T	Mo17-chr2:41189112	17.4974	1.20671	0.935484	87	6	87	6	93	C	T	Mo17-chr2	41189112	0.935484	C	1.93671e-14	7463	0.900244	0.980035	0.478782	FALSE	0.944445	1	0.388889	0.670408	0.8125	0.7	no	no	no	no	no	no	no	no	no	no	no	no	no	no	no	no	no	no	no
B73-chr10	140745626	G	T	Mo17-chr10:137754325	8.24588	0.402238	0.953488	41	2	41	2	43	G	T	Mo17-chr10	137754325	0.953488	G	3.16736e-05	7464	1.38836	1.10666	0.556451	FALSE	0.0791667	0	0.0434783	0	0	0	no	no	no	yes	no	no	no	no	no	no	no	no	no	no	no	no	no	no	no
B73-chr10	141633670	T	C	Mo17-chr10:138596182	44.4473	1.0056	0.977876	221	5	221	5	226	T	C	Mo17-chr10	138596182	0.977876	T	1.34133e-54	7465	1.54924	1.22632	0.558172	FALSE	0	0.988788	0.0714286	0.0714286	0	0.785079	no	no	no	no	no	yes	no	no	no	no	no	no	no	no	no	no	no	no	no
B73-chr10	141747108	C	T	Mo17-chr10:138665431	17.8996	1.60895	0.917526	89	8	89	8	97	C	T	Mo17-chr10	138665431	0.917526	C	2.59447e-13	7466	1.53281	1.62444	0.48549	FALSE	0.0374331	0.990385	0.0277778	0.440575	0.0454545	0.30136	no	no	no	no	no	no	no	no	no	no	no	no	no	no	no	no	no	no	no
B73-chr10	141747196	G	A	Mo17-chr10:138665518	14.8828	0.402238	0.973684	74	2	74	2	76	G	A	Mo17-chr10	138665518	0.973684	G	7.7483e-15	7467	1.51621	1.61844	0.483693	FALSE	0	0.954902	0.0714286	0.485965	0.047619	0.425	no	no	no	no	no	no	no	no	no	no	no	no	no	no	no	no	no	no	no
B73-chr10	141971765	C	G	Mo17-chr10:138844795	34.9947	11.866	0.746781	174	59	174	59	233	C	G	Mo17-chr10	138844795	0.746781	C	1.95364e-09	7468	1.91963	1.70111	0.530175	FALSE	0	0.0625	0.0434783	0.05	0.0416667	0.0416667	no	no	no	no	no	no	no	no	no	no	no	no	no	no	no	no	no	no	no
B73-chr10	141971913	C	A	Mo17-chr10:138847027	56.3134	6.43581	0.897436	280	32	280	32	312	C	A	Mo17-chr10	138847027	0.897436	C	2.04565e-46	7469	1.87983	1.29605	0.591909	FALSE	0.04	0.14289	0.0627451	0.107692	0.0416667	0	no	no	no	no	no	no	no	no	no	no	no	no	no	no	no	no	no	no	no
B73-chr10	141971995	T	A	Mo17-chr10:138847102	47.6652	7.44141	0.864963	237	37	237	37	274	T	A	Mo17-chr10	138847102	0.864964	T	1.83075e-32	7470	1.86851	1.30859	0.588118	FALSE	0.0555556	0	0	0	0	0	no	no	no	no	no	no	no	no	no	no	no	no	no	no	no	no	no	no	no
B73-chr10	142000756	G	A	Mo17-chr10:138867873	23.3298	7.64253	0.753247	116	38	116	38	154	G	A	Mo17-chr10	138867873	0.753247	G	3.08835e-05	7471	1.09144	0.902611	0.547348	FALSE	0.0625	0.142857	0	0	0	0	no	no	no	no	no	no	no	no	no	no	no	no	no	no	no	no	no	no	no
B73-chr10	143133430	G	A	Mo17-chr10:140009219	17.6985	2.41343	0.88	88	12	88	12	100	G	A	Mo17-chr10	140009219	0.88	G	3.00617e-10	7472	1.56484	1.52908	0.50578	FALSE	0.0769231	0.983333	0	0.330555	0	0.701389	no	no	no	no	no	no	no	no	no	no	no	no	no	no	no	no	no	no	no
B73-chr10	143133510	T	C	Mo17-chr10:140009258	13.6761	1.20671	0.918919	68	6	68	6	74	T	C	Mo17-chr10	140009258	0.918919	T	2.96443e-09	7473	1.53227	1.5334	0.499816	FALSE	0.0714286	0.759524	0	0.187075	0	0	no	no	no	no	no	no	no	no	no	no	no	no	no	no	no	no	no	no	no
B73-chr10	143144161	G	A	Mo17-chr10:140053817	49.0731	15.4862	0.760124	244	77	244	77	321	G	A	Mo17-chr10	140053817	0.760125	G	9.39519e-17	7474	1.70429	1.32976	0.561722	FALSE	0	0	0.0318182	0	0	0	no	no	no	no	no	no	no	no	no	no	no	no	no	no	no	no	no	no	no
B73-chr10	143161382	G	T	Mo17-chr10:140056117	19.3074	1.20671	0.941177	96	6	96	6	102	G	T	Mo17-chr10	140056117	0.941176	G	6.21139e-17	7475	1.86618	1.70702	0.522271	FALSE	0.0454545	0.945055	0.047619	0.384119	0.0526316	0.933333	no	no	no	no	no	no	no	no	no	no	no	no	no	no	no	no	no	no	no
B73-chr10	143182190	G	A	Mo17-chr10:140090886	35.5981	8.84924	0.800905	177	44	177	44	221	G	A	Mo17-chr10	140090886	0.800905	G	2.36435e-15	7476	1.6773	1.72101	0.493569	FALSE	0	0.0769231	0.2	0.25	0	0.138095	no	no	no	no	no	no	no	no	no	no	no	no	no	no	no	no	no	no	no
B73-chr10	144069158	C	G	Mo17-chr2:11110734	84.6712	15.2851	0.847082	421	76	421	76	497	C	G	Mo17-chr2	11110734	0.847082	C	1.93859e-55	7477	1.50575	1.78537	0.457518	FALSE	0.0941644	0.230769	0	0	0	0.0811688	no	no	no	no	no	no	no	no	no	no	no	no	no	no	no	no	no	no	no
B73-chr10	144347010	T	C	Mo17-chr10:141120272	20.1119	5.02798	0.8	100	25	100	25	125	T	C	Mo17-chr10	141120272	0.8	T	9.25239e-07	7478	1.84149	2.40624	0.433523	FALSE	0.0714286	0	0.0666667	0	0.05	0	no	no	no	no	no	no	no	no	no	no	no	no	no	no	no	no	no	no	no
B73-chr10	144347105	C	G	Mo17-chr10:141120360	20.7153	4.02238	0.837399	103	20	103	20	123	C	G	Mo17-chr10	141120360	0.837398	C	1.11936e-09	7479	1.84171	2.41971	0.432182	FALSE	0	0	0.0350985	0	0.1	0	no	no	no	no	no	no	no	no	no	no	no	no	no	no	no	no	no	no	no
B73-chr10	144595553	A	C	Mo17-chr10:141324679	34.9947	5.02798	0.874372	174	25	174	25	199	A	C	Mo17-chr10	141324679	0.874372	A	6.9005e-24	7480	1.30777	1.59994	0.44976	FALSE	0	0.95097	0	0.111111	0	0.756725	no	no	no	no	no	no	no	no	no	no	no	no	no	no	no	no	no	no	no
B73-chr10	144819655	C	G	Mo17-chr10:141609140	41.8328	8.447	0.832	208	42	208	42	250	C	G	Mo17-chr10	141609140	0.832	C	5.16151e-23	7481	1.82538	1.78267	0.505919	FALSE	0	0	0.0312806	0	0.0277778	0.0833333	no	no	no	no	no	no	no	no	no	no	no	no	no	no	no	no	no	no	no
B73-chr10	144952384	G	A	Mo17-chr10:141746703	104.783	31.1735	0.77071	521	155	521	155	676	G	A	Mo17-chr10	141746703	0.77071	G	1.22578e-43	7482	1.69175	1.6788	0.501921	FALSE	0	0	0.0555556	0	0	0	no	no	no	no	no	no	no	no	no	no	no	no	no	no	no	no	no	no	no
B73-chr10	144952462	A	G	Mo17-chr10:141746754	92.917	35.397	0.724138	462	176	462	176	638	A	G	Mo17-chr10	141746754	0.724138	A	1.35452e-26	7483	1.68451	1.66515	0.50289	FALSE	0.0588235	0.047619	0.0479167	0	0.0689655	0	no	no	no	no	no	no	no	no	no	no	no	no	no	no	no	no	no	no	no
B73-chr10	144958147	C	G	Mo17-chr10:141746945	145.61	19.9108	0.879708	724	99	724	99	823	C	G	Mo17-chr10	141746945	0.879708	C	5.25703e-116	7484	1.44455	1.59603	0.47509	FALSE	0.0344828	0.0463158	0.0647661	0	0.0434783	0	no	no	no	no	no	no	no	no	no	no	no	no	no	no	no	no	no	no	no
B73-chr10	144958419	T	A	Mo17-chr10:141747253	71.3973	26.3466	0.730453	355	131	355	131	486	T	A	Mo17-chr10	141747253	0.730453	T	1.35046e-20	7485	1.58546	1.54009	0.507258	FALSE	0.0332244	0.0909091	0.04	0	0.03125	0.0714286	no	no	no	no	no	no	no	no	no	no	no	no	no	no	no	no	no	no	no
B73-chr10	146230656	T	G	Mo17-chr10:142761478	89.0958	28.9612	0.754685	443	144	443	144	587	T	G	Mo17-chr10	142761478	0.754685	T	1.88026e-32	7488	2.06176	2.09044	0.496546	FALSE	0	0	0.0625	0.175926	0	0	no	no	no	no	no	no	no	no	no	no	no	no	no	no	no	no	no	no	no
B73-chr10	146230734	T	C	Mo17-chr10:142761533	62.5481	25.5421	0.710046	311	127	311	127	438	T	C	Mo17-chr10	142761533	0.710046	T	1.97682e-14	7489	2.02769	2.08339	0.493226	FALSE	0	0	0.0625	0	0.142857	0	no	no	no	no	no	no	no	no	no	no	no	no	no	no	no	no	no	no	no
B73-chr10	146279597	G	C	Mo17-chr10:142852233	25.7432	1.60895	0.941176	128	8	128	8	136	G	C	Mo17-chr10	142852233	0.941176	G	2.86422e-24	7490	1.89562	1.44306	0.567776	FALSE	0	0	0	0	0	0.25	no	no	no	no	no	no	no	no	no	no	no	no	no	no	no	no	no	no	no
B73-chr10	146447227	T	C	Mo17-chr10:143180642	30.5701	12.6705	0.706977	152	63	152	63	215	T	C	Mo17-chr10	143180642	0.706977	T	0.000127502	7491	2.10375	1.73234	0.548411	FALSE	0	0.542658	0	0.347134	0	0.311574	no	no	no	no	no	no	no	no	no	no	no	no	no	no	no	no	no	no	no
B73-chr10	146447302	A	T	Mo17-chr10:143181290	24.1343	3.82126	0.863309	120	19	120	19	139	A	T	Mo17-chr10	143181290	0.863309	A	3.09458e-14	7492	2.08979	1.90038	0.523735	FALSE	0	0	0.0992063	0	0	0	no	no	no	no	no	no	no	no	no	no	no	no	no	no	no	no	no	no	no
B73-chr10	146671204	C	T	Mo17-chr10:143295222	21.5197	6.63693	0.764285	107	33	107	33	140	C	T	Mo17-chr10	143295222	0.764286	C	3.42962e-05	7493	1.86414	1.76155	0.514148	FALSE	0.037037	0.0714286	0	0	0.037037	0	no	no	no	no	no	no	no	no	no	no	no	no	no	no	no	no	no	no	no
B73-chr10	146671285	T	C	Mo17-chr10:143295281	18.1007	5.43022	0.76923	90	27	90	27	117	T	C	Mo17-chr10	143295281	0.769231	T	0.000563743	7494	1.83086	1.7515	0.511076	FALSE	0.0777778	0.05	0	0.101852	0	0	no	no	no	no	no	no	no	no	no	no	no	no	no	no	no	no	no	no	no
B73-chr10	146779772	T	A	Mo17-chr10:143421834	15.2851	2.81567	0.844445	76	14	76	14	90	T	A	Mo17-chr10	143421834	0.844444	T	3.24757e-06	7495	1.95859	1.48857	0.568175	FALSE	0	0	0.264706	0	0.027027	0	no	no	no	no	no	no	no	no	no	no	no	no	no	no	no	no	no	no	no
B73-chr10	146855219	C	T	Mo17-chr10:143521259	24.5365	6.43581	0.792208	122	32	122	32	154	C	T	Mo17-chr10	143521259	0.792208	C	1.56603e-08	7496	1.78893	1.85116	0.491452	FALSE	0	0	0	0	0.0666667	0	no	no	no	no	no	no	no	no	no	no	no	no	no	no	no	no	no	no	no
B73-chr10	146861479	G	C	Mo17-chr10:143528394	48.2686	13.475	0.781759	240	67	240	67	307	G	C	Mo17-chr10	143528394	0.781759	G	1.78388e-19	7497	0.799565	0.750717	0.515754	FALSE	0	0	0	0.0769231	0.0449744	0.0555556	no	no	no	no	no	no	no	no	no	no	no	no	no	no	no	no	no	no	no
B73-chr10	146861567	T	C	Mo17-chr10:143528493	60.5369	13.6761	0.815718	301	68	301	68	369	T	C	Mo17-chr10	143528493	0.815718	T	8.95258e-32	7498	0.737558	0.651037	0.531154	FALSE	0	0	0.0666667	0	0.0434783	0.142857	no	no	no	no	no	no	no	no	no	no	no	no	no	no	no	no	no	no	no
B73-chr10	146861670	A	C	Mo17-chr10:143528570	45.654	14.2795	0.761744	227	71	227	71	298	A	C	Mo17-chr10	143528570	0.761745	A	1.5001e-15	7499	0.69617	0.609638	0.533134	FALSE	0.037323	0	0	0.0666667	0.0277778	0	no	no	no	no	no	no	no	no	no	no	no	no	no	no	no	no	no	no	no
B73-chr10	146861843	C	A	Mo17-chr10:143528733	31.5757	11.4638	0.733645	157	57	157	57	214	C	A	Mo17-chr10	143528733	0.733645	C	4.98451e-07	7500	0.730946	0.616174	0.542599	FALSE	0	0	0.0294118	0	0	0	no	no	no	no	no	no	no	no	no	no	no	no	no	no	no	no	no	no	no
B73-chr10	147100479	A	T	Mo17-chr10:143857642	15.6873	2.61455	0.857143	78	13	78	13	91	A	T	Mo17-chr10	143857642	0.857143	A	3.21501e-07	7501	1.3962	1.38755	0.501552	FALSE	0.0215677	0.929231	0.033022	0.407666	0.0204166	0.264815	no	no	no	no	no	no	no	no	no	no	no	no	no	no	no	no	no	no	no
B73-chr10	147193030	T	C	Mo17-chr10:144056687	21.5197	3.82126	0.849206	107	19	107	19	126	T	C	Mo17-chr10	144056687	0.849206	T	4.0152e-11	7502	1.07672	1.40727	0.433464	FALSE	0	0.0769231	0	0.0714286	0.04	0.0425725	no	no	no	no	no	no	no	no	no	no	no	no	no	no	no	no	no	no	no
B73-chr10	147193111	A	T	Mo17-chr10:144056767	18.3018	3.41903	0.842592	91	17	91	17	108	A	T	Mo17-chr10	144056767	0.842593	A	2.08861e-08	7503	1.0852	1.50214	0.419426	FALSE	0	0	0	0	0	0.0555556	no	no	no	no	no	no	no	no	no	no	no	no	no	no	no	no	no	no	no
B73-chr10	147438539	C	G	Mo17-chr10:144258128	61.5425	23.1287	0.726841	306	115	306	115	421	C	G	Mo17-chr10	144258128	0.726841	C	1.46786e-16	7504	2.10648	1.59685	0.568807	FALSE	0.0322581	0.0839161	0	0.0909091	0	0	no	no	no	no	no	no	no	no	no	no	no	no	no	no	no	no	no	no	no
B73-chr10	147691493	C	G	Mo17-chr10:144397880	51.0843	18.9052	0.729885	254	94	254	94	348	C	G	Mo17-chr10	144397880	0.729885	C	1.45689e-13	7505	1.75704	1.36564	0.56267	FALSE	0.0492832	0.175641	0.435468	0.277778	0.403922	0.25	no	no	no	no	no	no	no	no	no	no	no	no	no	no	no	no	no	no	no
B73-chr10	147773709	G	A	Mo17-chr10:144523188	37.207	17.2962	0.682657	185	86	185	86	271	G	A	Mo17-chr10	144523188	0.682657	G	0.000159723	7506	1.39225	1.1973	0.537642	FALSE	0.0434783	0	0.0532212	0.0625	0	0	no	no	no	no	no	no	no	no	no	no	no	no	no	no	no	no	no	no	no
B73-chr10	147845833	G	A	Mo17-chr10:144581232	11.0616	0.201119	0.982143	55	1	55	1	56	G	A	Mo17-chr10	144581232	0.982143	G	1.82608e-10	7507	1.42223	1.44593	0.495868	FALSE	0	0.947271	0.0416667	0.184211	0	0.740278	no	no	no	no	no	no	no	no	no	no	no	no	no	no	no	no	no	no	no
B73-chr10	148579143	C	T	Mo17-chr10:145291631	202.125	0.804477	0.996036	1005	4	1005	4	1009	C	T	Mo17-chr10	145291631	0.996036	C	9.76302e-294	7508	1.74114	1.37893	0.558045	FALSE	0.0555556	0.916667	0	0.219284	0	0.657143	no	no	no	no	no	no	no	no	no	no	no	no	no	no	no	no	no	no	no
B73-chr10	148579244	A	C	Mo17-chr10:145291637	166.728	0.804477	0.995198	829	4	829	4	833	A	C	Mo17-chr10	145291637	0.995198	A	4.35328e-240	7509	1.76469	1.38005	0.561156	FALSE	0.0263158	0.944444	0.0372414	0.210606	0.047619	0.742857	no	no	no	no	no	no	no	no	no	no	no	no	no	no	no	no	no	no	no
B73-chr10	148580794	A	C	Mo17-chr10:145292119	15.0839	1.81007	0.892857	75	9	75	9	84	A	C	Mo17-chr10	145292119	0.892857	A	6.50929e-09	7510	1.7387	1.38299	0.556973	FALSE	0	0.110119	0.0539772	0.212244	0	0	no	no	no	no	no	no	no	no	no	no	no	no	no	no	no	no	no	no	no
B73-chr10	148653289	A	T	Mo17-chr10:145415833	27.1511	10.8604	0.714286	135	54	135	54	189	A	T	Mo17-chr10	145415833	0.714286	A	0.000378476	7513	1.79915	1.88899	0.487821	FALSE	0.0555556	0.0769231	0.0634616	0.0714286	0	0	no	no	no	no	no	no	no	no	no	no	no	no	no	no	no	no	no	no	no
B73-chr10	149218917	A	T	Mo17-chr10:145852793	13.475	0.201119	0.985294	67	1	67	1	68	A	T	Mo17-chr10	145852793	0.985294	A	4.66856e-14	7514	1.75069	1.38082	0.559055	FALSE	0	0.966666	0	0.133333	0	0.47619	no	no	no	no	no	no	no	no	no	no	no	no	no	no	no	no	no	no	no
B73-chr10	149229471	C	T	Mo17-chr10:145865238	13.0727	0.201119	0.984848	65	1	65	1	66	C	T	Mo17-chr10	145865238	0.984848	C	1.85721e-13	7515	1.79603	1.46321	0.551058	FALSE	0	0.909091	0.0344828	0.130576	0.0384615	0.924286	no	no	no	no	no	no	no	no	no	no	no	no	no	no	no	no	no	no	no
B73-chr10	149229560	C	A	Mo17-chr10:145865327	12.4694	1.40783	0.898551	62	7	62	7	69	C	A	Mo17-chr10	145865327	0.898551	C	6.3215e-07	7516	1.78015	1.48551	0.545113	FALSE	0.0357143	0.938834	0	0.0850944	0	0.809171	no	no	no	no	no	no	no	no	no	no	no	no	no	no	no	no	no	no	no
B73-chr10	149495284	C	T	Mo17-chr10:146150742	31.1735	6.23469	0.833334	155	31	155	31	186	C	T	Mo17-chr10	146150742	0.833333	C	4.14319e-16	7517	1.60474	1.43196	0.528449	FALSE	0.0625	0	0.1	0	0	0	no	no	no	no	no	no	no	no	no	no	no	no	no	no	no	no	no	no	no
B73-chr10	149499408	A	C	Mo17-chr10:146154768	43.6429	3.21791	0.93133	217	16	217	16	233	A	C	Mo17-chr10	146154768	0.93133	A	1.01756e-41	7518	1.4667	1.27992	0.534001	FALSE	0.0366667	0.890654	0.0422414	0.0926003	0.045	0.543883	no	no	no	no	no	no	no	no	no	no	no	no	no	no	no	no	no	no	no
B73-chr10	150073733	C	A	Mo17-chr10:146572705	65.9671	37.8104	0.635659	328	188	328	188	516	C	A	Mo17-chr10	146572705	0.635659	C	4.25371e-05	7519	0.765147	0.77545	0.496656	FALSE	0.0558695	0.0739773	0	0	0	0	no	no	no	no	no	no	no	no	no	no	no	no	no	no	no	no	no	no	no
B73-chr10	150082847	A	C	Mo17-chr10:146600548	36.6037	15.4862	0.702702	182	77	182	77	259	A	C	Mo17-chr10	146600548	0.702703	A	4.44605e-06	7520	1.49477	1.90782	0.439303	FALSE	0.0243902	0	0.040755	0	0.0447635	0	no	no	no	no	no	no	no	no	no	no	no	no	no	no	no	no	no	no	no
B73-chr10	150082976	C	G	Mo17-chr10:146600677	55.1066	22.5253	0.709845	274	112	274	112	386	C	G	Mo17-chr10	146600677	0.709845	C	3.87787e-12	7521	1.47337	1.91934	0.434275	FALSE	0.030303	0.0625	0.0285714	0	0.0294118	0	no	no	no	no	no	no	no	no	no	no	no	no	no	no	no	no	no	no	no
B73-chr10	150083057	T	C	Mo17-chr10:146600761	62.1458	27.3522	0.694382	309	136	309	136	445	T	C	Mo17-chr10	146600761	0.694382	T	5.1921e-12	7522	1.48183	1.93769	0.433344	FALSE	0.0294118	0.0625	0.0432773	0	0.0384615	0	no	no	no	no	no	no	no	no	no	no	no	no	no	no	no	no	no	no	no
B73-chr10	150114579	A	G	Mo17-chr10:146624738	103.576	64.3581	0.616766	515	320	515	320	835	A	G	Mo17-chr10	146624738	0.616766	A	4.34435e-07	7523	1.51381	1.88774	0.445036	FALSE	0	0	0.0666667	0	0	0	no	no	no	no	no	no	no	no	no	no	no	no	no	no	no	no	no	no	no
B73-chr10	150114668	C	A	Mo17-chr10:146624820	99.7551	62.5481	0.614622	496	311	496	311	807	C	A	Mo17-chr10	146624820	0.614622	C	2.32588e-06	7524	1.4942	1.82627	0.449997	FALSE	0	0	0	0	0	0	no	no	no	no	no	no	no	no	no	no	no	no	no	no	no	no	no	no	no
B73-chr10	150125921	A	G	Mo17-chr10:146636013	40.8272	8.24588	0.831967	203	41	203	41	244	A	G	Mo17-chr10	146636013	0.831967	A	2.27614e-22	7525	1.56633	1.82902	0.461316	FALSE	0	0	0.0690476	0.0833333	0.0892857	0	no	no	no	no	no	no	no	no	no	no	no	no	no	no	no	no	no	no	no
B73-chr10	150126036	T	A	Mo17-chr10:146636019	34.1903	8.04477	0.809524	170	40	170	40	210	T	A	Mo17-chr10	146636019	0.809524	T	1.52355e-15	7526	1.51001	1.82626	0.452604	FALSE	0	0	0	0.0833333	0	0	no	no	no	no	no	no	no	no	no	no	no	no	no	no	no	no	no	no	no
B73-chr10	150258424	C	T	Mo17-chr2:75092381	14.4806	3.01679	0.827586	72	15	72	15	87	C	T	Mo17-chr2	75092381	0.827586	C	8.26931e-05	7527	0.974801	1.02533	0.487368	FALSE	0.0584616	0	0.0867277	0	0.173268	0	no	no	no	no	no	no	no	no	no	no	no	no	no	no	no	no	no	no	no
B73-chr10	150550086	C	T	Mo17-chr10:147064675	28.1567	1.60895	0.945946	140	8	140	8	148	C	T	Mo17-chr10	147064675	0.945946	C	1.20559e-27	7528	0.767633	0.74961	0.505939	FALSE	0	0	0	0.0454545	0	0.930224	no	no	no	no	no	no	no	no	no	no	no	no	no	no	no	no	no	no	no
B73-chr10	150776802	C	T	Mo17-chr6:62447774	13.0727	0.402238	0.970149	65	2	65	2	67	C	T	Mo17-chr6	62447774	0.970149	C	3.41578e-12	7529	1.45671	1.10278	0.569142	FALSE	0.0753205	0.94697	0.111111	0	0.0285714	1	no	no	no	no	no	no	no	no	no	no	no	no	no	no	no	no	no	no	no
B73-chr10	3924581	T	C	Mo17-chr1:286327565	0.201119	50.8831	0.00393701	1	253	1	253	254	T	C	Mo17-chr1	286327565	0.00393701	C	1.09865e-67	1197	1.18802	1.57242	0.430373	FALSE	0.990476	0	0.0714286	0.0714286	0.797619	0	no	no	no	no	no	no	no	no	no	no	no	no	no	no	no	no	no	no	no
B73-chr10	149397696	C	A	Mo17-chr2:3203253	1.60895	23.5309	0.064	8	117	8	117	125	C	A	Mo17-chr2	3203253	0.064	A	9.27416e-20	1728	1.50046	1.38436	0.520122	FALSE	0.030303	0	0	0	0.0222222	0	no	no	no	no	no	no	no	no	no	no	no	no	no	no	no	no	no	no	no
B73-chr10	149397583	A	C	Mo17-chr2:3203353	2.21231	13.6761	0.13924	11	68	11	68	79	A	C	Mo17-chr2	3203353	0.139241	C	1.9284e-05	1729	1.48009	1.38944	0.515795	FALSE	0.0625	0	0.0526316	0.125	0.0883458	0	no	no	no	no	no	no	no	no	no	no	no	no	no	no	no	no	no	no	no
B73-chr10	144069491	C	G	Mo17-chr2:11110313	87.2857	149.029	0.369362	434	741	434	741	1175	C	G	Mo17-chr2	11110313	0.369362	G	4.75289e-12	1769	1.62333	2.07342	0.439124	FALSE	0	0.05	0	0	0.0555555	0.0625	no	no	no	no	no	no	no	no	no	no	no	no	no	no	no	no	no	no	no
B73-chr10	138411157	T	C	Mo17-chr2:14181664	37.4082	111.018	0.252032	186	552	186	552	738	T	C	Mo17-chr2	14181664	0.252033	C	2.02663e-35	1794	1.5216	1.60324	0.486936	FALSE	0.0714286	0	0.0504202	0.05	0	0.1	no	no	no	no	no	no	no	no	no	no	no	no	no	no	no	no	no	no	no
B73-chr10	140728050	A	G	Mo17-chr2:19372888	13.2739	40.0227	0.249057	66	199	66	199	265	A	G	Mo17-chr2	19372888	0.249057	G	2.47833e-10	1822	1.26479	1.3838	0.477534	FALSE	0.0333771	0.0526316	0.03125	0	0.0322581	0	no	no	no	no	no	no	no	no	yes	no	no	no	no	no	no	no	no	no	no
B73-chr10	140727975	T	C	Mo17-chr2:19372964	11.6649	31.3746	0.271028	58	156	58	156	214	T	C	Mo17-chr2	19372964	0.271028	C	1.73918e-05	1823	1.25198	1.38765	0.474301	FALSE	0	0	0.0454545	0	0	0	no	no	no	no	no	no	no	no	yes	no	no	no	no	no	no	no	no	no	no
B73-chr10	136979893	C	G	Mo17-chr2:22327553	17.0951	39.2182	0.303571	85	195	85	195	280	C	G	Mo17-chr2	22327553	0.303571	G	6.19086e-05	1827	2.32361	1.99326	0.538263	FALSE	0.0322581	0	0	0.0588235	0.0551801	0.0444664	no	no	no	no	no	no	no	no	no	no	no	no	no	no	no	no	no	no	no
B73-chr10	135933519	T	A	Mo17-chr2:23627707	6.83805	25.1399	0.213836	34	125	34	125	159	T	A	Mo17-chr2	23627707	0.213836	A	1.82544e-07	1832	1.81917	1.86143	0.49426	FALSE	0.0416667	0	0	0	0	0	no	no	no	no	no	no	no	no	no	no	no	no	no	no	no	no	no	no	no
B73-chr10	27467328	C	T	Mo17-chr3:62520190	4.62574	31.1735	0.129213	23	155	23	155	178	C	T	Mo17-chr3	62520190	0.129213	T	4.29418e-19	2666	1.0329	0.961023	0.518024	FALSE	0	0.5	0	0.047619	0	0	no	no	no	no	no	no	no	no	no	no	no	no	no	no	no	no	no	no	no
B73-chr10	15901346	A	G	Mo17-chr3:141947385	49.6764	99.7551	0.332436	247	496	247	496	743	A	G	Mo17-chr3	141947385	0.332436	G	3.88317e-13	2732	1.74034	1.36034	0.561276	FALSE	0.0429981	0.0633117	0.0341435	0.058908	0	0	no	no	no	no	no	no	no	no	no	no	no	no	no	no	no	no	no	no	no
B73-chr10	115204409	T	C	Mo17-chr3:199921971	2.61455	17.2962	0.131313	13	86	13	86	99	T	C	Mo17-chr3	199921971	0.131313	C	2.46527e-08	2942	1.53771	1.66473	0.480168	FALSE	0	0	0	0.1	0	0	no	no	no	no	no	no	no	no	no	no	no	no	no	no	no	no	no	no	no
B73-chr10	115204304	T	G	Mo17-chr3:199922180	1.20671	10.6593	0.101695	6	53	6	53	59	T	G	Mo17-chr3	199922180	0.101695	G	8.87339e-05	2944	1.56024	1.67774	0.481856	FALSE	0	0	0	0	0.025641	0	no	no	no	no	no	no	no	no	no	no	no	no	no	no	no	no	no	no	no
B73-chr10	65819304	G	T	Mo17-chr4:154807274	0.402238	8.24588	0.0465116	2	41	2	41	43	G	T	Mo17-chr4	154807274	0.0465116	T	0.00010362	3769	1.1282	0.849324	0.570512	FALSE	0.912999	0.0344828	0.0852272	0	0.592723	0	no	no	no	no	no	no	no	no	no	no	no	no	no	no	no	no	no	no	no
B73-chr10	144647067	T	C	Mo17-chr4:158408661	0.804477	15.4862	0.0493827	4	77	4	77	81	T	C	Mo17-chr4	158408661	0.0493827	C	9.02329e-13	3776	1.15577	1.5653	0.424749	FALSE	0	0	0.0802075	0	0.735905	0.0833333	no	no	no	no	no	no	no	no	no	no	no	no	no	no	no	no	no	no	no
B73-chr10	142007667	C	G	Mo17-chr5:95363834	0.603357	17.4974	0.0333332	3	87	3	87	90	C	G	Mo17-chr5	95363834	0.0333333	G	1.3575e-16	4572	1.16539	1.41121	0.452298	FALSE	0	0.142857	0	0	0.855952	0	no	no	no	no	no	no	no	no	no	no	no	no	no	no	no	no	no	no	no
B73-chr10	129387375	A	G	Mo17-chr5:180318402	2.81567	19.7097	0.125	14	98	14	98	112	A	G	Mo17-chr5	180318402	0.125	G	1.19942e-10	4637	1.74817	1.90456	0.478593	FALSE	0	0	0	0.2	0.1	0	no	no	no	no	no	no	no	no	no	no	no	no	no	no	no	no	no	no	no
B73-chr10	6085410	G	A	Mo17-chr6:145031800	0.201119	14.8828	0.0133333	1	74	1	74	75	G	A	Mo17-chr6	145031800	0.0133333	A	2.5039e-15	5269	1.3246	1.83632	0.419056	FALSE	0.785548	0	0.0701587	0.166667	0.461538	0	no	no	no	no	no	no	no	no	no	no	no	no	no	no	no	no	no	no	no
B73-chr10	74077597	C	T	Mo17-chr6:148542608	0.603357	13.8772	0.0416667	3	69	3	69	72	C	T	Mo17-chr6	148542608	0.0416667	T	1.54285e-11	5285	1.17839	0.867336	0.576025	FALSE	0.936508	0	0.0769231	0	0.879208	0	no	no	no	no	no	no	no	no	no	no	no	no	no	no	no	no	no	no	no
B73-chr10	148891347	A	T	Mo17-chr7:5062776	1.0056	13.6761	0.0684934	5	68	5	68	73	A	T	Mo17-chr7	5062776	0.0684932	T	1.95399e-09	5721	1.5896	1.43843	0.524961	FALSE	0	0.1	0.199306	0.288889	0.0692641	0	no	no	no	no	no	no	no	no	no	no	no	no	no	no	no	no	no	no	no
B73-chr10	39189921	G	A	Mo17-chr7:25575157	0.804477	10.2571	0.0727272	4	51	4	51	55	G	A	Mo17-chr7	25575157	0.0727273	A	1.03559e-05	5768	1.25112	1.63828	0.433003	FALSE	0.900011	0	0.166667	0	0.603962	0	no	no	no	no	no	no	no	no	no	no	no	no	no	no	no	no	no	no	no
B73-chr10	137454128	A	C	Mo17-chr7:160837574	1.40783	12.4694	0.101449	7	62	7	62	69	A	C	Mo17-chr7	160837574	0.101449	C	2.19738e-06	5948	1.44887	1.09956	0.568535	FALSE	0.96	0	0.184003	0	0	0.0671937	no	no	no	no	no	no	no	no	no	no	no	no	no	no	no	no	no	no	no
B73-chr10	132920304	T	C	Mo17-chr8:11182643	0.201119	12.8716	0.0153846	1	64	1	64	65	T	C	Mo17-chr8	11182643	0.0153846	C	2.04045e-12	6372	1.51022	1.8193	0.453584	FALSE	0.921429	0	0	0	0.166667	0	no	no	no	no	no	no	no	no	no	no	no	no	no	no	no	no	no	no	no
B73-chr10	141515581	A	G	Mo17-chr9:149156401	2.01119	14.4806	0.121951	10	72	10	72	82	A	G	Mo17-chr9	149156401	0.121951	G	5.78824e-07	7119	1.41868	1.54314	0.47899	FALSE	0.675019	0	0.0462195	0	0.41146	0	no	no	yes	yes	no	no	no	no	no	no	no	no	no	no	no	no	no	no	no
B73-chr10	141515703	T	A	Mo17-chr9:149156523	2.21231	13.6761	0.13924	11	68	11	68	79	T	A	Mo17-chr9	149156523	0.139241	A	1.9284e-05	7120	1.43674	1.54562	0.481745	FALSE	0	0	0.114752	0	0.721154	0	no	no	yes	yes	no	no	no	no	no	no	no	no	no	no	no	no	no	no	no
B73-chr10	1965488	C	A	Mo17-chr10:1844580	2.81567	16.2906	0.147369	14	81	14	81	95	C	A	Mo17-chr10	1844580	0.147368	A	7.32606e-07	7530	1.61875	1.71961	0.484893	FALSE	0.0625	0	0	0	0.037037	0	no	no	no	no	no	no	no	no	no	no	no	no	no	no	no	no	no	no	no
B73-chr10	1965622	C	T	Mo17-chr10:1844655	2.81567	14.0783	0.166667	14	70	14	70	84	C	T	Mo17-chr10	1844655	0.166667	T	0.00021969	7531	1.6935	1.73253	0.494304	FALSE	0.0271062	0	0.0274436	0.2	0	0	no	no	no	no	no	no	no	no	no	no	no	no	no	no	no	no	no	no	no
B73-chr10	145889640	C	T	Mo17-chr10:2060832	0.804477	50.2798	0.015748	4	250	4	250	254	C	T	Mo17-chr10	2060832	0.015748	T	6.20301e-62	7532	1.01776	1.38558	0.423479	FALSE	0.891748	0	0.0666667	0	0.583359	0	no	no	no	no	no	no	no	no	no	no	no	no	no	no	no	no	no	no	no
B73-chr10	2613056	A	C	Mo17-chr10:2215234	18.3018	60.9391	0.230964	91	303	91	303	394	A	C	Mo17-chr10	2215234	0.230964	C	4.82474e-21	7534	1.38519	1.5441	0.472874	FALSE	0	0	0.2	0.0833333	0	0	no	no	no	no	no	no	no	no	no	no	no	no	no	no	no	no	no	no	no
B73-chr10	2735395	A	G	Mo17-chr10:2795497	10.2571	27.1511	0.274194	51	135	51	135	186	A	G	Mo17-chr10	2795497	0.274194	G	0.000673666	7537	1.49824	1.60388	0.482973	FALSE	0.0380586	0	0.0402576	0	0.0357143	0	no	no	no	no	no	no	no	no	no	no	no	no	no	no	no	no	no	no	no
B73-chr10	3792284	C	A	Mo17-chr10:3834396	28.3578	69.185	0.290722	141	344	141	344	485	C	A	Mo17-chr10	3834396	0.290722	A	5.15453e-14	7538	1.53345	1.74545	0.467672	FALSE	0.0435606	0	0	0	0	0	no	no	no	no	no	no	no	no	no	no	no	no	no	no	no	no	no	no	no
B73-chr10	3792415	A	G	Mo17-chr10:3834525	19.9108	57.9223	0.255814	99	288	99	288	387	A	G	Mo17-chr10	3834525	0.255814	G	6.09385e-16	7539	1.58853	1.80358	0.468301	FALSE	0	0	0	0	0	0	no	no	no	no	no	no	no	no	no	no	no	no	no	no	no	no	no	no	no
B73-chr10	4066894	A	G	Mo17-chr10:4661453	5.43022	43.2406	0.11157	27	215	27	215	242	A	G	Mo17-chr10	4661453	0.11157	G	5.24091e-31	7540	1.79798	2.01145	0.471982	FALSE	0.2	0	0.0991488	0	0	0	no	no	no	no	no	no	no	no	no	no	no	no	no	no	no	no	no	no	no
B73-chr10	4066975	C	T	Mo17-chr10:4661548	6.03357	27.3522	0.180723	30	136	30	136	166	C	T	Mo17-chr10	4661548	0.180723	T	2.69927e-11	7541	1.75534	1.96688	0.471585	FALSE	0.300735	0	0.251517	0.561738	0.214706	0.333333	no	no	no	no	no	no	no	no	no	no	no	no	no	no	no	no	no	no	no
B73-chr10	4170959	T	C	Mo17-chr10:4806298	15.4862	42.0339	0.269231	77	209	77	209	286	T	C	Mo17-chr10	4806298	0.269231	C	5.77344e-09	7542	1.21285	1.60823	0.429924	FALSE	0.133929	0.125	0	0.0697116	0	0	no	no	no	no	no	no	no	no	no	no	no	no	no	no	no	no	no	no	no
B73-chr10	4233224	C	A	Mo17-chr10:4874639	1.81007	48.2686	0.0361445	9	240	9	240	249	C	A	Mo17-chr10	4874639	0.0361446	A	8.44865e-53	7543	1.4631	1.61808	0.474851	FALSE	0	0	0	0	0	0	no	no	no	yes	no	no	no	no	no	no	no	no	no	no	no	no	no	no	no
B73-chr10	4307119	A	C	Mo17-chr10:4966780	2.61455	13.0727	0.166667	13	65	13	65	78	A	C	Mo17-chr10	4966780	0.166667	C	0.000947594	7544	1.81265	1.7522	0.508479	FALSE	0.0384615	0	0	0	0	0	no	no	no	no	no	no	no	no	no	no	no	no	no	no	no	no	no	no	no
B73-chr10	4352974	G	A	Mo17-chr10:4970819	66.5704	105.588	0.386681	331	525	331	525	856	G	A	Mo17-chr10	4970819	0.386682	A	0.000147975	7545	1.60963	1.58821	0.503349	FALSE	0.0833333	0.0625	0.0188679	0.0666667	0	0	no	yes	no	no	no	no	no	no	no	no	no	no	no	no	no	no	no	no	no
B73-chr10	4353102	A	G	Mo17-chr10:4970947	19.3074	56.9167	0.253298	96	283	96	283	379	A	G	Mo17-chr10	4970947	0.253298	G	6.04598e-16	7546	1.53537	1.56915	0.49456	FALSE	0	0.0322581	0.0222222	0	0	0	no	yes	no	no	no	no	no	no	no	no	no	no	no	no	no	no	no	no	no
B73-chr10	5653691	C	G	Mo17-chr10:6269016	7.03917	32.9835	0.17588	35	164	35	164	199	C	G	Mo17-chr10	6269016	0.175879	G	7.20743e-15	7547	1.25402	1.72058	0.421576	FALSE	0.0554198	0.1	0	0	0.047619	0	no	no	no	no	no	no	no	no	no	no	no	no	no	no	no	no	no	no	no
B73-chr10	5664034	C	T	Mo17-chr10:6269184	16.6929	44.6484	0.272132	83	222	83	222	305	C	T	Mo17-chr10	6269184	0.272131	T	1.65691e-09	7548	1.38182	1.72262	0.445111	FALSE	0.1898	0.037037	0	0	0.0349332	0.0588235	no	no	no	no	no	no	no	no	no	no	no	no	no	no	no	no	no	no	no
B73-chr10	5664130	A	G	Mo17-chr10:6269275	17.2962	40.6261	0.29861	86	202	86	202	288	A	G	Mo17-chr10	6269275	0.298611	G	1.00086e-05	7549	1.44683	1.77653	0.448859	FALSE	0.0473422	0	0	0.0909091	0.0238095	0.0434783	no	no	no	no	no	no	no	no	no	no	no	no	no	no	no	no	no	no	no
B73-chr10	5664765	G	C	Mo17-chr10:6269904	6.43581	21.1175	0.233577	32	105	32	105	137	G	C	Mo17-chr10	6269904	0.233577	C	0.00023507	7550	1.67337	1.81087	0.480269	FALSE	0.0444664	0.111111	0	0	0	0	no	no	no	no	no	no	no	no	no	no	no	no	no	no	no	no	no	no	no
B73-chr10	5746349	T	C	Mo17-chr10:6407025	10.4582	40.6261	0.204724	52	202	52	202	254	T	C	Mo17-chr10	6407025	0.204724	C	8.90757e-16	7551	1.35583	0.934477	0.591986	FALSE	0	0	0	0	0	0	no	no	no	no	no	no	no	no	no	no	no	no	no	no	no	no	no	no	no
B73-chr10	5815841	C	A	Mo17-chr10:6416444	21.7209	45.8552	0.321429	108	228	108	228	336	C	A	Mo17-chr10	6416444	0.321429	A	0.00010084	7552	1.29996	1.65724	0.439591	FALSE	0.25	0.0625	0.452432	0	0.378698	0	no	no	no	yes	no	no	no	no	no	no	no	no	no	no	no	no	no	no	no
B73-chr10	5979309	T	C	Mo17-chr10:6563706	26.1455	57.5201	0.3125	130	286	130	286	416	T	C	Mo17-chr10	6563706	0.3125	C	4.4178e-08	7553	1.88297	1.72766	0.521508	FALSE	0.041958	0	0	0	0	0	no	no	no	no	no	no	no	no	no	no	no	no	no	no	no	no	no	no	no
B73-chr10	5979378	G	C	Mo17-chr10:6563790	23.5309	47.0619	0.333333	117	234	117	234	351	G	C	Mo17-chr10	6563790	0.333333	C	0.000708073	7554	1.88635	1.72631	0.522149	FALSE	0.0285714	0.1	0	0	0.0555556	0	no	no	no	no	no	no	no	no	no	no	no	no	no	no	no	no	no	no	no
B73-chr10	8537869	C	T	Mo17-chr10:8400139	13.475	38.0115	0.261719	67	189	67	189	256	C	T	Mo17-chr10	8400139	0.261719	T	2.44536e-08	7555	1.32524	1.46282	0.475328	FALSE	0	0	0	0.133478	0.05	0.166667	no	no	no	no	no	no	no	no	no	no	no	no	no	no	no	no	no	no	no
B73-chr10	8308059	C	T	Mo17-chr10:8564896	0.402238	8.447	0.0454545	2	42	2	42	44	C	T	Mo17-chr10	8564896	0.0454545	T	5.45308e-05	7558	1.37705	1.42859	0.490815	FALSE	0	0	0.0868915	0.0714285	0.878677	0	no	no	no	no	no	no	no	no	no	no	no	no	no	no	no	no	no	no	no
B73-chr10	8669364	C	A	Mo17-chr10:8835645	2.41343	13.0727	0.155845	12	65	12	65	77	C	A	Mo17-chr10	8835645	0.155844	A	0.000312434	7559	1.85601	1.78186	0.510192	FALSE	0	0	0.0714286	0.225	0	0.333333	no	no	no	no	no	no	no	no	no	no	no	no	no	no	no	no	no	no	no
B73-chr10	9995032	C	T	Mo17-chr10:10330786	1.20671	20.9164	0.0545452	6	104	6	104	110	C	T	Mo17-chr10	10330786	0.0545455	T	2.79166e-18	7562	1.48823	1.40416	0.514533	FALSE	0.0769231	0	0.0434783	0	0	0	no	no	no	no	no	no	no	no	no	no	no	no	no	no	no	no	no	no	no
B73-chr10	10241196	A	T	Mo17-chr10:10549342	25.1399	56.9167	0.306373	125	283	125	283	408	A	T	Mo17-chr10	10549342	0.306373	T	8.05746e-09	7563	1.73121	1.97313	0.467346	FALSE	0	0	0	0.125	0	0	no	no	no	no	no	no	no	no	no	no	no	no	no	no	no	no	no	no	no
B73-chr10	10258042	T	C	Mo17-chr10:10562388	1.0056	10.8604	0.0847463	5	54	5	54	59	T	C	Mo17-chr10	10562388	0.0847458	C	9.77714e-06	7564	1.26707	1.51036	0.456202	FALSE	0.937832	0.87381	0.0630291	0.174603	0.383182	0.332993	no	no	no	no	no	no	no	no	no	no	no	no	no	no	no	no	no	no	no
B73-chr10	10258184	C	G	Mo17-chr10:10562528	3.01679	21.3186	0.123967	15	106	15	106	121	C	G	Mo17-chr10	10562528	0.123967	G	5.35422e-12	7565	1.35137	1.60041	0.457814	FALSE	0.607921	0	0.11453	0.2	0.500798	0	no	no	no	no	no	no	no	no	no	no	no	no	no	no	no	no	no	no	no
B73-chr10	10258266	G	A	Mo17-chr10:10562610	2.01119	18.1007	0.1	10	90	10	90	100	G	A	Mo17-chr10	10562610	0.1	A	2.03724e-11	7566	1.41449	1.65973	0.460113	FALSE	0.480711	0	0.0555556	0	0.406713	0	no	no	no	no	no	no	no	no	no	no	no	no	no	no	no	no	no	no	no
B73-chr10	10413623	G	A	Mo17-chr10:10660435	5.83245	21.1175	0.216418	29	105	29	105	134	G	A	Mo17-chr10	10660435	0.216418	A	2.23742e-05	7567	0.840562	0.982271	0.461129	FALSE	0.267548	0.131488	0.160915	0.0636364	0.289394	0.161604	no	no	no	no	no	no	no	no	no	no	no	no	no	no	no	no	no	no	no
B73-chr10	10475478	G	A	Mo17-chr10:10731070	9.4526	25.9444	0.267045	47	129	47	129	176	G	A	Mo17-chr10	10731070	0.267045	A	0.000583198	7568	1.30657	1.36067	0.489858	FALSE	0.0339081	0	0	0	0	0	no	no	no	no	no	no	no	no	no	no	no	no	no	no	no	no	no	no	no
B73-chr10	11050186	C	T	Mo17-chr10:11429212	2.41343	33.5869	0.0670391	12	167	12	167	179	C	T	Mo17-chr10	11429212	0.0670391	T	8.27947e-30	7569	1.14393	1.37127	0.454806	FALSE	0.918642	0.194084	0.118202	0.142857	0.636575	0.171861	no	no	no	no	no	no	no	no	no	no	no	no	no	no	no	no	no	no	no
B73-chr10	11050232	C	T	Mo17-chr10:11429287	2.01119	24.5365	0.0757576	10	122	10	122	132	C	T	Mo17-chr10	11429287	0.0757576	T	1.83017e-19	7570	1.16856	1.35714	0.462668	FALSE	0.947024	1	0.140137	0.840296	0.872984	0	no	no	no	no	no	no	no	no	no	no	no	no	no	no	no	no	no	no	no
B73-chr10	11268685	T	C	Mo17-chr10:11663829	4.2235	37.0059	0.102439	21	184	21	184	205	T	C	Mo17-chr10	11663829	0.102439	C	1.98697e-27	7571	1.49509	1.37858	0.520272	FALSE	0.0778295	0	0.112626	0	0.12381	0	no	no	no	no	no	no	no	no	no	no	no	no	no	no	no	no	no	no	no
B73-chr10	12048536	C	A	Mo17-chr10:11958729	0.201119	7.24029	0.027027	1	36	1	36	37	C	A	Mo17-chr10	11958729	0.027027	A	0.000260338	7572	1.09345	1.31529	0.453952	FALSE	0	0	0	0	0	0	no	no	no	no	no	no	no	no	no	no	no	no	no	no	no	no	no	no	no
B73-chr10	12209615	G	A	Mo17-chr10:12115175	3.82126	19.7097	0.162393	19	98	19	98	117	G	A	Mo17-chr10	12115175	0.162393	A	5.02579e-08	7573	1.2094	1.6446	0.423755	FALSE	0	0.416666	0	0.4	0	0	no	no	no	no	no	no	no	no	no	no	no	no	no	no	no	no	no	no	no
B73-chr10	12209791	G	A	Mo17-chr10:12115252	1.81007	15.0839	0.107143	9	75	9	75	84	G	A	Mo17-chr10	12115252	0.107143	A	2.52209e-08	7574	1.21948	1.64996	0.424989	FALSE	0.892045	0.961539	0.119048	0.566827	0.496528	0.533333	no	no	no	no	no	no	no	no	no	no	no	no	no	no	no	no	no	no	no
B73-chr10	13500689	C	T	Mo17-chr10:13317292	3.82126	15.6873	0.195876	19	78	19	78	97	C	T	Mo17-chr10	13317292	0.195876	T	0.000993675	7575	1.53875	1.61629	0.487711	FALSE	0.03125	0	0.0481944	0.133333	0.05	0	no	no	no	no	no	no	no	no	no	no	no	no	no	no	no	no	no	no	no
B73-chr10	13500802	T	C	Mo17-chr10:13317396	3.82126	19.1063	0.166667	19	95	19	95	114	T	C	Mo17-chr10	13317396	0.166667	C	2.32318e-07	7576	1.53012	1.6174	0.486135	FALSE	0.0222222	0.0625	0.0217391	0	0	0	no	no	no	no	no	no	no	no	no	no	no	no	no	no	no	no	no	no	no
B73-chr10	19012185	T	C	Mo17-chr10:18408677	1.0056	10.6593	0.0862073	5	53	5	53	58	T	C	Mo17-chr10	18408677	0.0862069	C	1.78066e-05	7577	1.52716	1.84299	0.453142	FALSE	0.953289	0	0.0833333	0	0.722961	0	no	no	no	no	no	no	no	no	no	no	no	no	no	no	no	no	no	no	no
B73-chr10	19012292	A	G	Mo17-chr10:18408782	0.804477	11.866	0.0634922	4	59	4	59	63	A	G	Mo17-chr10	18408782	0.0634921	G	7.40004e-08	7578	1.56777	1.84395	0.459525	FALSE	0.942911	0	0.0384615	0.0940171	0.811179	0	no	no	no	no	no	no	no	no	no	no	no	no	no	no	no	no	no	no	no
B73-chr10	20657648	T	C	Mo17-chr10:19988498	1.20671	12.0671	0.0909091	6	60	6	60	66	T	C	Mo17-chr10	19988498	0.0909091	C	1.44885e-06	7579	1.58938	1.3541	0.539966	FALSE	0.952381	0	0.128382	0	1	0	no	no	no	no	no	no	no	no	no	no	no	no	no	no	no	no	no	no	no
B73-chr10	21819056	G	A	Mo17-chr10:20830915	0.201119	9.4526	0.0208333	1	47	1	47	48	G	A	Mo17-chr10	20830915	0.0208333	A	1.74882e-07	7580	1.26954	1.59736	0.442828	FALSE	0.9	0.0344828	0.300444	0.481536	0	0.721408	no	no	no	no	no	no	no	no	no	no	no	no	no	no	no	no	no	no	no
B73-chr10	23823696	A	G	Mo17-chr10:23162173	0.402238	7.64253	0.05	2	38	2	38	40	A	G	Mo17-chr10	23162173	0.05	G	0.000706875	7581	1.2035	1.66044	0.420225	FALSE	0.95021	0	0.0322581	0.148485	0.325	0	no	no	no	no	no	no	no	no	no	no	no	no	no	no	no	no	no	no	no
B73-chr10	23824017	C	T	Mo17-chr10:23162495	0.402238	8.24588	0.0465116	2	41	2	41	43	C	T	Mo17-chr10	23162495	0.0465116	T	0.00010362	7582	1.29763	1.77362	0.42251	FALSE	0.919298	0.0769231	0	0.0982143	0.854735	0	no	no	no	no	no	no	no	no	no	no	no	no	no	no	no	no	no	no	no
B73-chr10	24104029	A	G	Mo17-chr10:23346998	0.603357	17.2962	0.0337079	3	86	3	86	89	A	G	Mo17-chr10	23346998	0.0337079	G	2.59982e-16	7583	1.03632	1.46398	0.414478	FALSE	0.904762	0	0.099432	0.111111	0.882681	0	no	no	no	no	no	no	no	no	no	no	no	no	no	no	no	no	no	no	no
B73-chr10	25608219	A	C	Mo17-chr10:24993524	0.201119	8.64812	0.0227273	1	43	1	43	44	A	C	Mo17-chr10	24993524	0.0227273	C	2.50554e-06	7585	1.03574	1.2593	0.451297	FALSE	1	0.0416667	0.183622	0.11713	0	0	no	no	no	no	no	no	no	no	no	no	no	no	no	no	no	no	no	no	no
B73-chr10	24893244	C	T	Mo17-chr10:29819731	0.402238	13.475	0.0289855	2	67	2	67	69	C	T	Mo17-chr10	29819731	0.0289855	T	4.74782e-12	7586	1.12456	1.55294	0.420003	FALSE	0.89642	0	0.053087	0	0.755991	0	no	no	no	no	no	no	no	no	no	no	no	no	no	no	no	no	no	no	no
B73-chr10	31553088	G	A	Mo17-chr10:30792716	18.1007	116.85	0.134128	90	581	90	581	671	G	A	Mo17-chr10	30792716	0.134128	A	1.02523e-80	7587	0.914489	1.00605	0.476163	FALSE	0	0.0625	0.05	0.111111	0	0	no	no	no	no	no	no	no	no	no	no	no	no	no	no	no	no	no	no	no
B73-chr10	31553164	C	G	Mo17-chr10:30792797	13.8772	85.4756	0.139676	69	425	69	425	494	C	G	Mo17-chr10	30792797	0.139676	G	5.09092e-56	7588	0.898149	1.01096	0.470455	FALSE	0.943055	0.166667	0.362142	0.418367	0.4	0	no	no	no	no	no	no	no	no	no	no	no	no	no	no	no	no	no	no	no
B73-chr10	31750161	A	G	Mo17-chr10:30958067	0.201119	7.84365	0.025	1	39	1	39	40	A	G	Mo17-chr10	30958067	0.025	G	3.56831e-05	7589	1.14001	1.26801	0.473421	FALSE	0.888622	0	0.222727	0	0.786508	0	no	no	no	no	no	no	no	no	no	no	no	no	no	no	no	no	no	no	no
B73-chr10	33798144	T	G	Mo17-chr10:32990147	0.402238	20.7153	0.0190476	2	103	2	103	105	T	G	Mo17-chr10	32990147	0.0190476	G	2.26108e-22	7590	1.2882	1.06598	0.547196	FALSE	0.894445	0	0	0.0909091	0.7663	0	no	no	no	no	no	no	no	no	no	no	no	no	no	no	no	no	no	no	no
B73-chr10	33798227	T	C	Mo17-chr10:32990231	0.201119	11.866	0.0166667	1	59	1	59	60	T	C	Mo17-chr10	32990231	0.0166667	C	5.79597e-11	7591	1.29337	1.09418	0.541714	FALSE	0	0	0.25	0	0	0	no	no	no	no	no	no	no	no	no	no	no	no	no	no	no	no	no	no	no
B73-chr10	40870491	T	C	Mo17-chr10:40153841	1.0056	12.0671	0.0769237	5	60	5	60	65	T	C	Mo17-chr10	40153841	0.0769231	C	2.60749e-07	7593	1.33023	1.52478	0.465928	FALSE	0.9439	0	0.146875	0.2	0.525	0.154762	no	no	no	no	no	no	no	no	no	no	no	no	no	no	no	no	no	no	no
B73-chr10	46834518	T	C	Mo17-chr10:46327759	0.402238	8.64812	0.0444444	2	43	2	43	45	T	C	Mo17-chr10	46327759	0.0444444	C	2.8672e-05	7597	0.699482	0.818967	0.460656	FALSE	0.920486	0	0.107955	0.111111	0.6	0	no	no	no	no	no	no	no	no	no	no	no	no	no	no	no	no	no	no	no
B73-chr10	56748160	C	G	Mo17-chr10:55347087	0.201119	6.83805	0.0285714	1	34	1	34	35	C	G	Mo17-chr10	55347087	0.0285714	G	0.000976622	7598	0.798641	1.10122	0.420367	FALSE	0.91085	0	0.0763889	0	0	0	no	no	no	no	no	no	no	no	no	no	no	no	no	no	no	no	no	no	no
B73-chr10	56748320	G	T	Mo17-chr10:55347247	0.201119	8.24588	0.0238095	1	41	1	41	42	G	T	Mo17-chr10	55347247	0.0238095	T	9.46332e-06	7599	0.839259	1.06959	0.439668	FALSE	0.913712	0.04	0.0717392	0	0.586422	0.04	no	no	no	no	no	no	no	no	no	no	no	no	no	no	no	no	no	no	no
B73-chr10	61608954	C	T	Mo17-chr10:59544027	0.804477	43.2406	0.0182649	4	215	4	215	219	C	T	Mo17-chr10	59544027	0.0182648	T	8.33422e-52	7602	1.19963	1.46911	0.449512	FALSE	0.875	0	0	0	0.888462	0	no	no	no	no	no	no	no	no	no	no	no	no	no	no	no	no	no	no	no
B73-chr10	62864802	A	G	Mo17-chr10:60656706	0.402238	11.4638	0.0338983	2	57	2	57	59	A	G	Mo17-chr10	60656706	0.0338983	G	3.28906e-09	7603	1.16725	1.39849	0.454937	FALSE	0.803226	0	0.132258	0	0.747674	0.04	no	no	no	no	no	no	no	no	no	no	no	no	no	no	no	no	no	no	no
B73-chr10	63569800	T	C	Mo17-chr10:61390932	4.62574	19.9108	0.188525	23	99	23	99	122	T	C	Mo17-chr10	61390932	0.188525	C	1.80482e-06	7605	1.05966	1.1702	0.475214	FALSE	0.299442	0.0555556	0.0833333	0.484818	0.127778	0.188973	no	no	no	no	no	no	no	no	no	no	no	no	no	no	no	no	no	no	no
B73-chr10	64387555	G	A	Mo17-chr10:62034489	44.8496	152.649	0.227088	223	759	223	759	982	G	A	Mo17-chr10	62034489	0.227088	A	2.05877e-60	7606	1.43633	1.181	0.548777	FALSE	0	0	0	0	0	0	no	no	no	no	no	no	no	no	no	no	no	no	no	no	no	no	no	no	no
B73-chr10	64387643	G	C	Mo17-chr10:62034582	30.1679	100.761	0.230414	150	501	150	501	651	G	C	Mo17-chr10	62034582	0.230415	C	1.29834e-37	7607	1.41783	1.18859	0.543976	FALSE	0.157265	0.05	0.0357143	0.0833333	0	0	no	no	no	no	no	no	no	no	no	no	no	no	no	no	no	no	no	no	no
B73-chr10	64577432	A	G	Mo17-chr10:62205383	3.41903	15.8884	0.177084	17	79	17	79	96	A	G	Mo17-chr10	62205383	0.177083	G	9.0724e-05	7608	1.1575	1.47939	0.438963	FALSE	0.6	0.5	0	0.277778	0.333333	0.75	no	no	no	no	no	no	no	no	no	no	no	no	no	no	no	no	no	no	no
B73-chr10	64761947	G	A	Mo17-chr10:62350198	41.4305	103.174	0.286509	206	513	206	513	719	G	A	Mo17-chr10	62350198	0.286509	A	7.05172e-24	7609	1.60062	1.54711	0.508499	FALSE	0.0377701	0.0434783	0.0344828	0	0.0299107	0	no	no	no	no	no	no	no	no	no	no	no	no	no	no	no	no	no	no	no
B73-chr10	64762220	C	G	Mo17-chr10:62350490	7.24029	22.3242	0.244898	36	111	36	111	147	C	G	Mo17-chr10	62350490	0.244898	G	0.000349047	7610	1.70638	1.72263	0.49763	FALSE	0.0322581	0	0.0363756	0	0	0	no	no	no	no	no	no	no	no	no	no	no	no	no	no	no	no	no	no	no
B73-chr10	67782107	T	C	Mo17-chr10:65298149	1.0056	41.8328	0.0234743	5	208	5	208	213	T	C	Mo17-chr10	65298149	0.0234742	C	1.80851e-48	7613	1.16441	1.50176	0.436736	FALSE	0	0	0.0991453	0.139881	0	0	no	no	no	no	no	no	no	no	no	no	no	no	no	no	no	no	no	no	no
B73-chr10	68165953	T	G	Mo17-chr10:65799669	1.20671	13.8772	0.0799998	6	69	6	69	75	T	G	Mo17-chr10	65799669	0.08	G	6.64248e-09	7614	1.14272	1.05118	0.520862	FALSE	0	0.0769231	0	0.0909091	0	0	no	no	no	no	no	no	no	no	no	no	no	no	no	no	no	no	no	no	no
B73-chr10	68766866	T	C	Mo17-chr10:66439945	1.40783	13.8772	0.0921052	7	69	7	69	76	T	C	Mo17-chr10	66439945	0.0921053	C	3.6322e-08	7615	0.993194	1.30778	0.43164	FALSE	0.884983	0	0.080303	0	0.519231	0	no	no	no	no	no	no	no	no	no	no	no	no	no	no	no	no	no	no	no
B73-chr10	68766952	G	A	Mo17-chr10:66440031	0.603357	15.4862	0.0374999	3	77	3	77	80	G	A	Mo17-chr10	66440031	0.0375	A	8.8751e-14	7616	0.989491	1.30165	0.431877	FALSE	0	0	0.2	0	0.8125	0	no	no	no	no	no	no	no	no	no	no	no	no	no	no	no	no	no	no	no
B73-chr10	72140597	T	C	Mo17-chr10:69672751	1.0056	25.5421	0.037879	5	127	5	127	132	T	C	Mo17-chr10	69672751	0.0378788	C	2.34889e-25	7617	0.953988	1.29522	0.424144	FALSE	0.365476	0	0.146026	0	0.25	0	no	no	no	no	no	no	no	no	no	no	no	no	no	no	no	no	no	no	no
B73-chr10	72141502	A	C	Mo17-chr10:69672831	1.20671	20.9164	0.0545452	6	104	6	104	110	A	C	Mo17-chr10	69672831	0.0545455	C	2.79166e-18	7618	1.03572	1.33652	0.4366	FALSE	0	0	0	0	0	0	no	no	no	no	no	no	no	no	no	no	no	no	no	no	no	no	no	no	no
B73-chr10	73642219	G	A	Mo17-chr10:71513122	1.0056	13.8772	0.0675679	5	69	5	69	74	G	A	Mo17-chr10	71513122	0.0675676	A	1.05544e-09	7620	1.30964	1.20782	0.520223	FALSE	0	0	0.0833333	0	0	0	no	no	no	no	no	no	no	no	no	no	no	no	no	no	no	no	no	no	no
B73-chr10	74178160	C	T	Mo17-chr10:72259397	32.9835	61.9447	0.347457	164	308	164	308	472	C	T	Mo17-chr10	72259397	0.347458	T	6.96346e-05	7621	0.730338	0.792268	0.479663	FALSE	0	0	0.0675439	0.0638889	0	0	no	no	no	no	no	no	no	no	no	no	no	no	no	no	no	no	no	no	no
B73-chr10	74350907	A	G	Mo17-chr10:72427984	0.804477	10.8604	0.0689658	4	54	4	54	58	A	G	Mo17-chr10	72427984	0.0689655	G	1.6366e-06	7622	1.2619	1.60992	0.439408	FALSE	0.925465	0.0666667	0.0344828	0	0.8	0	no	no	no	no	no	no	no	no	no	no	no	no	no	no	no	no	no	no	no
B73-chr10	75549748	A	C	Mo17-chr10:72614928	2.41343	13.6761	0.15	12	68	12	68	80	A	C	Mo17-chr10	72614928	0.15	C	6.48818e-05	7623	1.59788	1.55441	0.506895	FALSE	0.0666667	0	0.0575658	0	0	0	no	no	no	no	no	no	no	no	no	no	no	no	no	no	no	no	no	no	no
B73-chr10	76715214	A	G	Mo17-chr10:73779323	30.369	56.7156	0.34873	151	282	151	282	433	A	G	Mo17-chr10	73779323	0.34873	G	0.000627078	7624	1.34893	1.41965	0.487229	FALSE	0.04	0	0.0393519	0.125	0.037037	0.238462	no	no	no	no	no	no	no	no	no	no	no	no	no	no	no	no	no	no	no
B73-chr10	76715334	C	A	Mo17-chr10:73779444	31.5757	59.9335	0.345055	157	298	157	298	455	C	A	Mo17-chr10	73779444	0.345055	A	7.92635e-05	7625	1.37836	1.42108	0.492369	FALSE	0.0555556	0.25	0.0532212	0.208333	0	0	no	no	no	no	no	no	no	no	no	no	no	no	no	no	no	no	no	no	no
B73-chr10	77314386	G	A	Mo17-chr10:74250902	0.201119	13.0727	0.0151516	1	65	1	65	66	G	A	Mo17-chr10	74250902	0.0151515	A	1.04437e-12	7626	1.12881	1.22057	0.480472	FALSE	0.941305	0.661912	0.0546991	0.0863305	0.575862	0.176638	no	no	no	no	no	no	no	no	no	no	no	no	no	no	no	no	no	no	no
B73-chr10	78180760	C	A	Mo17-chr10:75067147	5.63134	21.922	0.20438	28	109	28	109	137	C	A	Mo17-chr10	75067147	0.20438	A	1.55693e-06	7627	1.07508	0.982684	0.522451	FALSE	0	0	0.0238095	0.0294118	0.0238095	0	no	no	no	no	no	no	no	no	no	no	no	no	no	no	no	no	no	no	no
B73-chr10	78377966	G	A	Mo17-chr10:75280204	2.81567	21.5197	0.115703	14	107	14	107	121	G	A	Mo17-chr10	75280204	0.115702	A	7.67769e-13	7628	1.49958	2.12109	0.414171	FALSE	0.146245	0	0.133929	0.1	0	0.1	no	no	no	no	no	no	no	no	no	no	no	no	no	no	no	no	no	no	no
B73-chr10	78498082	G	C	Mo17-chr10:75485663	140.985	220.225	0.390313	701	1095	701	1095	1796	G	C	Mo17-chr10	75485663	0.390312	C	6.6662e-13	7629	1.35774	1.75508	0.436176	FALSE	0.0357143	0.0944444	0.0710784	0	0	0.0909091	no	no	no	no	no	no	no	no	no	no	no	no	no	no	no	no	no	no	no
B73-chr10	82416820	C	G	Mo17-chr10:79451630	7.24029	22.7265	0.24161	36	113	36	113	149	C	G	Mo17-chr10	79451630	0.241611	G	0.000153092	7634	1.85613	1.6298	0.532464	FALSE	0	0.0678733	0.0508654	0	0	0.047619	no	no	no	no	no	no	no	no	no	no	no	no	no	no	no	no	no	no	no
B73-chr10	82421903	T	A	Mo17-chr10:79457927	5.83245	22.7265	0.204225	29	113	29	113	142	T	A	Mo17-chr10	79457927	0.204225	A	5.91721e-07	7635	1.43076	1.6637	0.462363	FALSE	0.166667	0	0.111111	0	0	0	no	no	no	no	no	no	no	no	no	no	no	no	no	no	no	no	no	no	no
B73-chr10	82422166	A	C	Mo17-chr10:79458028	2.61455	14.2795	0.154762	13	71	13	71	84	A	C	Mo17-chr10	79458028	0.154762	C	4.31262e-05	7636	1.4327	1.66746	0.462136	FALSE	0.0769231	0	0	0	0	0	no	no	no	no	no	no	no	no	no	no	no	no	no	no	no	no	no	no	no
B73-chr10	83851209	T	C	Mo17-chr10:80668861	2.61455	31.7768	0.0760235	13	158	13	158	171	T	C	Mo17-chr10	80668861	0.0760234	C	1.34736e-26	7637	1.07296	1.04309	0.507058	FALSE	0.799736	0	0.0900132	0	0.143616	0	no	no	no	no	no	no	no	no	no	no	no	no	no	no	no	no	no	no	no
B73-chr10	84492445	G	A	Mo17-chr10:81342546	0.402238	8.04477	0.047619	2	40	2	40	42	G	A	Mo17-chr10	81342546	0.047619	A	0.000196717	7638	1.29799	1.19522	0.520611	FALSE	0.458333	0	0.25	0	0	0	no	no	no	no	no	no	no	no	no	no	no	no	no	no	no	no	no	no	no
B73-chr10	84502105	T	C	Mo17-chr10:81377501	3.82126	20.7153	0.155737	19	103	19	103	122	T	C	Mo17-chr10	81377501	0.155738	C	3.79805e-09	7639	1.56675	1.65662	0.48606	FALSE	0.0434783	0	0	0.105556	0	0	no	no	no	no	no	no	no	no	no	no	no	no	no	no	no	no	no	no	no
B73-chr10	86698861	G	A	Mo17-chr10:83373132	0.603357	10.6593	0.0535715	3	53	3	53	56	G	A	Mo17-chr10	83373132	0.0535714	A	4.20061e-07	7640	1.28024	1.36014	0.48487	FALSE	1	0	0.126984	0.611111	0	0	no	no	no	no	no	no	no	no	no	no	no	no	no	no	no	no	no	no	no
B73-chr10	87050041	T	C	Mo17-chr10:83748228	2.21231	23.9332	0.0846153	11	119	11	119	130	T	C	Mo17-chr10	83748228	0.0846154	C	6.52879e-18	7641	1.65309	1.2423	0.570938	FALSE	0	0	0.208333	0	0	0	no	no	no	no	no	no	no	no	no	no	no	no	no	no	no	no	no	no	no
B73-chr10	87382889	T	C	Mo17-chr10:84137503	3.82126	17.8996	0.175926	19	89	19	89	108	T	C	Mo17-chr10	84137503	0.175926	C	4.74055e-06	7642	1.28566	1.47906	0.465023	FALSE	0.523496	0.0909091	0	0.125	0.3	0	no	no	no	no	no	no	no	no	no	no	no	no	no	no	no	no	no	no	no
B73-chr10	87656218	A	C	Mo17-chr10:84508472	0.603357	139.577	0.00430415	3	694	3	694	697	A	C	Mo17-chr10	84508472	0.00430416	C	2.35935e-193	7643	1.26989	1.49957	0.458534	FALSE	0.915022	0.0833333	0.192297	0.0769231	0.549107	0	no	no	no	no	no	no	no	no	no	no	no	no	no	no	no	no	no	no	no
B73-chr10	87656306	G	A	Mo17-chr10:84508559	0.402238	83.0622	0.00481927	2	413	2	413	415	G	A	Mo17-chr10	84508559	0.00481928	A	1.11925e-112	7644	1.26509	1.52557	0.453331	FALSE	0.978472	0	0.0741758	0.0833333	0.808684	0.0833333	no	no	no	no	no	no	no	no	no	no	no	no	no	no	no	no	no	no	no
B73-chr10	93010092	A	C	Mo17-chr10:89976934	1.60895	11.866	0.119403	8	59	8	59	67	A	C	Mo17-chr10	89976934	0.119403	C	5.28887e-05	7647	1.66875	1.40576	0.542769	FALSE	0	0	0	0.166667	0.0416667	0.0571429	no	no	no	no	no	no	no	no	no	no	no	no	no	no	no	no	no	no	no
B73-chr10	94244842	G	A	Mo17-chr10:91534319	1.81007	30.7712	0.0555555	9	153	9	153	162	G	A	Mo17-chr10	91534319	0.0555556	A	1.13694e-28	7648	0.973032	1.26774	0.434239	FALSE	0.142857	0	0.142857	0.0381054	0	0	no	no	no	no	no	no	no	no	no	no	no	no	no	no	no	no	no	no	no
B73-chr10	94786514	T	C	Mo17-chr10:91837843	1.20671	28.9612	0.0399998	6	144	6	144	150	T	C	Mo17-chr10	91837843	0.04	C	4.18402e-29	7649	1.59549	1.90096	0.456317	FALSE	0.948539	0	0.0277778	0	0.832454	0	no	no	no	no	no	no	no	no	no	no	no	no	no	no	no	no	no	no	no
B73-chr10	94786600	A	G	Mo17-chr10:91837929	1.40783	18.9052	0.0693067	7	94	7	94	101	A	G	Mo17-chr10	91837929	0.0693069	G	1.04237e-14	7650	1.60864	1.88144	0.460918	FALSE	0.976852	0	0.0837283	0	0.873398	0.166667	no	no	no	no	no	no	no	no	no	no	no	no	no	no	no	no	no	no	no
B73-chr10	95186211	T	C	Mo17-chr10:92229199	0.804477	15.0839	0.0506331	4	75	4	75	79	T	C	Mo17-chr10	92229199	0.0506329	C	3.20547e-12	7651	1.29739	1.72267	0.429591	FALSE	0.894078	0	0.0723305	0	0.785342	0	no	no	no	no	no	no	no	no	no	no	no	no	no	no	no	no	no	no	no
B73-chr10	95186290	C	T	Mo17-chr10:92229278	0.402238	12.6705	0.0307692	2	63	2	63	65	C	T	Mo17-chr10	92229278	0.0307692	T	6.52709e-11	7652	1.29683	1.71864	0.430059	FALSE	0.971515	0.141667	0	0	0.582011	0.0333333	no	no	no	no	no	no	no	no	no	no	no	no	no	no	no	no	no	no	no
B73-chr10	97546374	G	T	Mo17-chr10:94439123	3.21791	15.6873	0.170213	16	78	16	78	94	G	T	Mo17-chr10	94439123	0.170213	T	5.39562e-05	7653	1.69567	1.28106	0.569641	FALSE	0.0689742	0	0.0288515	0.0811802	0	0	no	no	no	no	no	no	no	no	no	no	no	no	no	no	no	no	no	no	no
B73-chr10	97677763	T	A	Mo17-chr10:94563551	0.603357	25.9444	0.0227272	3	129	3	129	132	T	A	Mo17-chr10	94563551	0.0227273	A	1.53571e-28	7654	0.901862	1.26889	0.41546	FALSE	0.906486	0	0	0	0.529937	0	no	no	no	no	no	no	no	no	no	no	no	no	no	no	no	no	no	no	no
B73-chr10	98904045	G	A	Mo17-chr10:95729035	1.20671	9.85484	0.10909	6	49	6	49	55	G	A	Mo17-chr10	95729035	0.109091	A	0.000898772	7655	1.15788	1.22729	0.48545	FALSE	0.454545	0.313836	0.62	0.290421	0	0.0322581	no	no	no	no	no	no	no	no	no	no	no	no	no	no	no	no	no	no	no
B73-chr10	99409627	G	A	Mo17-chr10:96245952	0.201119	9.4526	0.0208333	1	47	1	47	48	G	A	Mo17-chr10	96245952	0.0208333	A	1.74882e-07	7658	0.831507	0.974725	0.460354	FALSE	0.901585	0	0	0	0.886364	0	no	no	no	no	no	no	no	no	no	no	no	no	no	no	no	no	no	no	no
B73-chr10	104894882	C	T	Mo17-chr10:102043658	5.43022	73.8107	0.068528	27	367	27	367	394	C	T	Mo17-chr10	102043658	0.0685279	T	5.0992e-70	7659	0.639169	0.848791	0.429561	FALSE	0.929731	0.2	0.0526316	0.333333	0.702381	0	no	no	no	no	no	no	no	no	no	no	no	no	no	no	no	no	no	no	no
B73-chr10	104931470	C	G	Mo17-chr10:102080050	5.83245	70.3917	0.0765171	29	350	29	350	379	C	G	Mo17-chr10	102080050	0.0765172	G	7.12112e-64	7660	0.986875	1.28569	0.434256	FALSE	0	0	0	0.120833	0	0	no	no	no	no	no	no	no	no	no	no	no	no	no	no	no	no	no	no	no
B73-chr10	104931595	G	T	Mo17-chr10:102080163	9.25148	50.682	0.154362	46	252	46	252	298	G	T	Mo17-chr10	102080163	0.154362	T	7.66128e-29	7661	0.96073	1.25107	0.434367	FALSE	0	0	0	0.027027	0	0	no	no	no	no	no	no	no	no	no	no	no	no	no	no	no	no	no	no	no
B73-chr10	104946639	A	G	Mo17-chr10:102080274	4.2235	28.1567	0.130435	21	140	21	140	161	A	G	Mo17-chr10	102080274	0.130435	G	1.12322e-16	7662	1.12663	1.19604	0.485058	FALSE	0	0	0.0357143	0.0666667	0	0	no	no	no	no	no	no	no	no	no	no	no	no	no	no	no	no	no	no	no
B73-chr10	105277033	A	T	Mo17-chr10:102408184	2.01119	12.8716	0.135135	10	64	10	64	74	A	T	Mo17-chr10	102408184	0.135135	T	4.76319e-05	7663	0.930677	1.20513	0.43575	FALSE	0	0	0	0	0	0	no	no	no	no	no	no	no	no	no	no	no	no	no	no	no	no	no	no	no
B73-chr10	105843431	G	C	Mo17-chr10:102965451	3.82126	16.4918	0.188118	19	82	19	82	101	G	C	Mo17-chr10	102965451	0.188119	C	0.000146618	7666	1.33802	1.3878	0.490869	FALSE	0.0434783	0.0666667	0.0488095	0.0588235	0	0	no	no	no	no	no	no	no	no	no	no	no	no	no	no	no	no	no	no	no
B73-chr10	108705103	T	G	Mo17-chr10:105738788	89.2969	134.75	0.398563	444	670	444	670	1114	T	G	Mo17-chr10	105738788	0.398564	G	8.18615e-05	7667	1.94834	1.89561	0.506859	FALSE	0.0262633	0	0.0616556	0	0	0.047619	no	no	no	no	no	no	no	no	no	no	no	no	no	no	no	no	no	no	no
B73-chr10	111761571	T	G	Mo17-chr10:108845357	4.42462	17.2962	0.203704	22	86	22	86	108	T	G	Mo17-chr10	108845357	0.203704	G	0.000338619	7668	1.86015	1.52718	0.54915	FALSE	0.03125	0	0	0	0	0	no	no	no	no	no	no	no	no	no	no	no	no	no	no	no	no	no	no	no
B73-chr10	112311488	C	G	Mo17-chr10:109378305	18.7041	40.8272	0.314189	93	203	93	203	296	C	G	Mo17-chr10	109378305	0.314189	G	0.0002067	7669	1.38987	1.51979	0.477673	FALSE	0	0	0.0384615	0.093254	0	0	no	no	no	no	no	no	no	no	no	no	no	no	no	no	no	no	no	no	no
B73-chr10	112377261	C	T	Mo17-chr10:109489363	0.603357	8.447	0.0666667	3	42	3	42	45	C	T	Mo17-chr10	109489363	0.0666667	T	0.000416554	7670	1.4482	1.68969	0.461521	FALSE	0.865384	0	0.0357143	0.0972851	0	0	no	no	no	no	no	no	no	no	no	no	no	no	no	no	no	no	no	no	no
B73-chr10	114252579	T	C	Mo17-chr10:111431649	2.01119	14.4806	0.121951	10	72	10	72	82	T	C	Mo17-chr10	111431649	0.121951	C	5.78824e-07	7671	1.39826	1.73552	0.446189	FALSE	0.05	0	0	0.333333	0.0769231	0	no	no	no	no	no	no	no	no	no	no	no	no	no	no	no	no	no	no	no
B73-chr10	115564870	C	G	Mo17-chr10:112384574	17.6985	48.6708	0.266667	88	242	88	242	330	C	G	Mo17-chr10	112384574	0.266667	G	1.93474e-11	7674	1.52998	1.13053	0.57507	FALSE	0.0243902	0	0.0909091	0.0654761	0.0555556	0	no	no	no	no	no	no	no	no	no	no	no	no	no	no	no	no	no	no	no
B73-chr10	115564961	C	T	Mo17-chr10:112384672	11.2627	32.5813	0.256881	56	162	56	162	218	C	T	Mo17-chr10	112384672	0.256881	T	4.98903e-07	7675	1.5297	1.15977	0.568774	FALSE	0.0622461	0	0.03125	0	0.0312806	0	no	no	no	no	no	no	no	no	no	no	no	no	no	no	no	no	no	no	no
B73-chr10	115762495	C	G	Mo17-chr10:112490943	6.83805	26.1455	0.207317	34	130	34	130	164	C	G	Mo17-chr10	112490943	0.207317	G	1.90219e-08	7676	1.84633	1.79398	0.507189	FALSE	0.0647409	0	0.142857	0	0.135363	0	no	no	no	no	no	no	no	no	no	no	no	no	no	no	no	no	no	no	no
B73-chr10	115804919	G	T	Mo17-chr10:112553194	1.0056	11.4638	0.0806454	5	57	5	57	62	G	T	Mo17-chr10	112553194	0.0806452	T	1.60555e-06	7677	1.24279	1.62477	0.433396	FALSE	0.923458	0.05	0.08	0	0.509164	0	no	no	no	no	no	no	no	no	no	no	no	no	no	no	no	no	no	no	no
B73-chr10	116755879	G	C	Mo17-chr10:113308398	16.4918	41.2294	0.285715	82	205	82	205	287	G	C	Mo17-chr10	113308398	0.285714	C	4.37787e-07	7680	1.2498	1.693	0.424696	FALSE	0	0	0	0	0	0	no	no	no	no	no	no	no	no	no	no	no	no	no	no	no	no	no	no	no
B73-chr10	116756311	G	C	Mo17-chr10:113308825	7.84365	25.7432	0.233533	39	128	39	128	167	G	C	Mo17-chr10	113308825	0.233533	C	2.58127e-06	7681	1.21236	1.55705	0.437769	FALSE	0	0	0.0416667	0.0714286	0.030303	0.107143	no	no	no	no	no	no	no	no	no	no	no	no	no	no	no	no	no	no	no
B73-chr10	116807863	T	C	Mo17-chr10:113360743	1.20671	10.6593	0.101695	6	53	6	53	59	T	C	Mo17-chr10	113360743	0.101695	C	8.87339e-05	7682	1.32474	1.26876	0.510792	FALSE	0	0	0.25	0	0	0	no	no	no	no	no	no	no	no	no	no	no	no	no	no	no	no	no	no	no
B73-chr10	118635778	T	C	Mo17-chr10:115296098	2.61455	19.7097	0.117117	13	98	13	98	111	T	C	Mo17-chr10	115296098	0.117117	C	3.06155e-11	7683	1.37006	1.94291	0.413544	FALSE	0	0	0	0	0	0	no	no	no	no	no	no	no	no	no	no	no	no	no	no	no	no	no	no	no
B73-chr10	120093789	T	C	Mo17-chr10:116701803	22.3242	49.6764	0.310056	111	247	111	247	358	T	C	Mo17-chr10	116701803	0.310056	C	1.07888e-06	7684	1.57524	1.70916	0.479614	FALSE	0	0	0.0525175	0.0344828	0.037037	0.0526316	no	no	no	no	no	no	no	no	no	no	no	no	no	no	no	no	no	no	no
B73-chr10	120158412	G	C	Mo17-chr10:116701881	18.1007	40.0227	0.311418	90	199	90	199	289	G	C	Mo17-chr10	116701881	0.311419	C	0.000183529	7685	1.64667	1.71856	0.489319	FALSE	0.115147	0	0.0616666	0	0.0636642	0	no	no	no	no	no	no	no	no	no	no	no	no	no	no	no	no	no	no	no
B73-chr10	121678028	C	G	Mo17-chr10:118170187	1.0056	25.1399	0.0384617	5	125	5	125	130	C	G	Mo17-chr10	118170187	0.0384615	G	4.45562e-25	7686	1.46846	1.40156	0.511655	FALSE	0.53125	0	0.0294118	0	0	0.125	no	no	no	no	no	no	no	no	no	no	no	no	yes	no	no	no	no	no	no
B73-chr10	121678110	A	C	Mo17-chr10:118170269	1.40783	23.7321	0.0559998	7	118	7	118	125	A	C	Mo17-chr10	118170269	0.056	C	6.61771e-21	7687	1.47671	1.42029	0.509739	FALSE	0.302365	0.0714286	0.2	0	0.1	0	no	no	no	no	no	no	no	no	no	no	no	no	yes	no	no	no	no	no	no
B73-chr10	121742672	C	T	Mo17-chr10:118272485	3.41903	20.313	0.144068	17	101	17	101	118	C	T	Mo17-chr10	118272485	0.144068	T	1.05158e-09	7688	1.63744	1.63396	0.500533	FALSE	0.0310185	0.0455486	0.0263158	0.111111	0	0	no	no	no	no	no	no	no	no	no	no	no	no	no	no	no	no	no	no	no
B73-chr10	122039556	C	G	Mo17-chr10:118544761	3.21791	15.4862	0.172043	16	77	16	77	93	C	G	Mo17-chr10	118544761	0.172043	G	8.92649e-05	7689	1.50645	1.73956	0.464093	FALSE	0.972174	0	0	0	0.796296	0	no	no	no	no	no	no	no	no	no	no	no	no	no	no	no	no	no	no	no
B73-chr10	122039673	T	C	Mo17-chr10:118544878	1.40783	19.7097	0.0666664	7	98	7	98	105	T	C	Mo17-chr10	118544878	0.0666667	C	8.95086e-16	7690	1.48227	1.75369	0.458062	FALSE	0.909193	0	0.0344828	0.0666667	0.774475	0.1	no	no	no	no	no	no	no	no	no	no	no	no	no	no	no	no	no	no	no
B73-chr10	123546853	T	C	Mo17-chr10:119895410	1.0056	14.6817	0.0641028	5	73	5	73	78	T	C	Mo17-chr10	119895410	0.0641026	C	8.91034e-11	7691	1.03053	1.37217	0.428906	FALSE	0.972222	0	0.0438095	0	0.940351	0	no	no	no	no	no	no	no	no	no	no	no	no	no	no	no	no	no	no	no
B73-chr10	123553611	C	T	Mo17-chr10:119895627	6.23469	21.3186	0.226278	31	106	31	106	137	C	T	Mo17-chr10	119895627	0.226277	T	7.13039e-05	7692	1.56493	1.44401	0.520093	FALSE	0.0416667	0	0.0434783	0.0645833	0.0417391	0	no	no	no	no	no	no	no	no	no	no	no	no	no	no	no	no	no	no	no
B73-chr10	124893619	C	G	Mo17-chr10:121404626	47.4641	88.8947	0.348082	236	442	236	442	678	C	G	Mo17-chr10	121404626	0.348083	G	1.09209e-08	7693	1.76643	1.88608	0.483621	FALSE	0.0662879	0	0.0596492	0.037037	0.0526316	0	no	no	no	no	no	no	no	no	no	no	no	no	no	no	no	no	no	no	no
B73-chr10	125921398	A	G	Mo17-chr10:122696009	2.01119	25.9444	0.0719423	10	129	10	129	139	A	G	Mo17-chr10	122696009	0.0719424	G	2.53054e-21	7694	1.51867	1.46106	0.509667	FALSE	0.0384615	0	0	0	0	0	no	no	no	no	no	no	no	no	no	no	no	no	no	no	no	no	no	no	no
B73-chr10	125921471	G	A	Mo17-chr10:122696104	2.01119	21.7209	0.0847456	10	108	10	108	118	G	A	Mo17-chr10	122696104	0.0847458	A	8.78128e-16	7695	1.50009	1.44507	0.50934	FALSE	0.0833333	0	0	0	0	0	no	no	no	no	no	no	no	no	no	no	no	no	no	no	no	no	no	no	no
B73-chr10	126374907	A	T	Mo17-chr10:123016550	2.21231	13.8772	0.1375	11	69	11	69	80	A	T	Mo17-chr10	123016550	0.1375	T	1.12374e-05	7696	1.87693	1.88064	0.499507	FALSE	0	0	0	0.0714286	0.0714286	0	no	no	no	no	no	no	no	no	no	no	no	no	no	no	no	no	no	no	no
B73-chr10	126377108	C	A	Mo17-chr10:123059674	9.25148	44.0451	0.173585	46	219	46	219	265	C	A	Mo17-chr10	123059674	0.173585	A	8.6821e-22	7697	1.6579	1.69623	0.494287	FALSE	0	0.0625	0.0459559	0	0	0	no	no	no	no	no	no	no	no	no	no	no	no	no	no	no	no	no	no	no
B73-chr10	126378154	A	T	Mo17-chr10:123059869	2.21231	22.1231	0.0909091	11	110	11	110	121	A	T	Mo17-chr10	123059869	0.0909091	T	1.4074e-15	7698	1.56412	1.74259	0.473015	FALSE	0	0	0	0	0	0	no	no	no	no	no	no	no	no	no	no	no	no	no	no	no	no	no	no	no
B73-chr10	126405171	G	A	Mo17-chr10:123070583	8.64812	25.5421	0.252941	43	127	43	127	170	G	A	Mo17-chr10	123070583	0.252941	A	6.67319e-05	7699	1.65705	1.95012	0.459377	FALSE	0.0339081	0	0	0.10084	0.0333333	0.05	no	no	no	no	no	no	no	no	no	no	no	no	no	no	no	no	no	no	no
B73-chr10	126405896	G	A	Mo17-chr10:123071678	3.62014	22.7265	0.137404	18	113	18	113	131	G	A	Mo17-chr10	123071678	0.137405	A	5.69045e-12	7700	1.58546	1.4556	0.521352	FALSE	0.0588235	0	0	0	0.0769231	0	no	no	no	no	no	no	no	no	no	no	no	no	no	no	no	no	no	no	no
B73-chr10	126435434	T	A	Mo17-chr10:123099370	4.02238	31.7768	0.11236	20	158	20	158	178	T	A	Mo17-chr10	123099370	0.11236	A	1.24059e-21	7704	1.61557	2.10955	0.433695	FALSE	0	0	0.0238095	0.527778	0	0	no	no	no	no	no	no	no	no	no	no	no	no	no	no	no	no	no	no	no
B73-chr10	126435524	G	T	Mo17-chr10:123099450	3.01679	22.5253	0.118111	15	112	15	112	127	G	T	Mo17-chr10	123099450	0.11811	T	1.86012e-13	7705	1.65992	2.09683	0.44185	FALSE	0.1	0	0.0769231	0	0.0714286	0	no	no	no	no	no	no	no	no	no	no	no	no	no	no	no	no	no	no	no
B73-chr10	127295832	T	C	Mo17-chr10:124051354	14.8828	34.1903	0.303278	74	170	74	170	244	T	C	Mo17-chr10	124051354	0.303279	C	0.000764538	7706	1.84371	1.58486	0.537749	FALSE	0.0462963	0.0909091	0.0627451	0	0	0	no	no	no	no	no	no	no	no	no	no	no	no	no	no	no	no	no	no	no
B73-chr10	127886002	G	C	Mo17-chr10:124902014	1.20671	11.4638	0.0952377	6	57	6	57	63	G	C	Mo17-chr10	124902014	0.0952381	C	8.52674e-06	7707	1.5937	1.45359	0.52299	FALSE	0	0	0	0	0	0	no	no	no	no	no	no	no	no	no	no	no	no	no	no	no	no	no	no	no
B73-chr10	128456779	A	T	Mo17-chr10:125442661	4.82686	18.3018	0.208696	24	91	24	91	115	A	T	Mo17-chr10	125442661	0.208696	T	0.000190554	7708	1.33738	1.51001	0.469686	FALSE	0	0	0	0.027027	0	0	no	no	yes	no	no	no	no	no	no	no	no	no	no	no	no	no	no	no	no
B73-chr10	129880779	G	T	Mo17-chr10:126817689	231.287	381.121	0.377668	1150	1895	1150	1895	3045	G	T	Mo17-chr10	126817689	0.377668	T	2.84724e-32	7709	1.82128	1.71201	0.515463	FALSE	0.0772946	0	0.0455486	0	0	0	no	no	no	no	no	no	no	no	no	no	no	no	no	no	no	no	no	no	no
B73-chr10	129880980	G	C	Mo17-chr10:126817893	60.9391	112.627	0.3511	303	560	303	560	863	G	C	Mo17-chr10	126817893	0.351101	C	1.48129e-11	7710	1.8051	1.63073	0.525375	FALSE	0.0454545	0.222222	0.0454545	0	0.05	0.1	no	no	no	no	no	no	no	no	no	no	no	no	no	no	no	no	no	no	no
B73-chr10	129882363	T	C	Mo17-chr10:126834951	5.63134	35.5981	0.136585	28	177	28	177	205	T	C	Mo17-chr10	126834951	0.136585	C	3.07061e-21	7711	1.64462	1.69618	0.492283	FALSE	0	0.166667	0.0416667	0	0	0	no	no	no	no	no	no	no	no	no	no	no	no	no	no	no	no	no	no	no
B73-chr10	130113868	C	T	Mo17-chr10:127224621	9.25148	25.5421	0.265896	46	127	46	127	173	C	T	Mo17-chr10	127224621	0.265896	T	0.000676754	7712	1.88964	1.72338	0.523008	FALSE	0.0384615	0	0.0588235	0	0.0277778	0	no	no	no	no	no	no	no	no	no	no	no	no	no	no	no	no	no	no	no
B73-chr10	130113998	T	C	Mo17-chr10:127224760	8.447	24.9388	0.253012	42	124	42	124	166	T	C	Mo17-chr10	127224760	0.253012	C	0.000112588	7713	1.81474	1.66585	0.52139	FALSE	0	0	0	0.0909091	0.0294118	0	no	no	no	no	no	no	no	no	no	no	no	no	no	no	no	no	no	no	no
B73-chr10	130132131	A	G	Mo17-chr10:127242918	9.85484	29.1623	0.252577	49	145	49	145	194	A	G	Mo17-chr10	127242918	0.252577	G	4.10389e-06	7714	1.0465	1.02142	0.506064	FALSE	0.0542328	0.0839161	0.0384615	0.0833333	0.0444664	0.111111	no	no	no	no	no	no	no	no	no	no	no	no	no	no	no	no	no	no	no
B73-chr10	130132961	A	C	Mo17-chr10:127244081	28.5589	65.1626	0.304721	142	324	142	324	466	A	C	Mo17-chr10	127244081	0.304721	C	6.7503e-11	7715	1.69459	1.93385	0.46703	FALSE	0.0341315	0	0.0449736	0.0833333	0.0434783	0.142857	no	no	no	no	no	no	no	no	no	no	no	no	no	no	no	no	no	no	no
B73-chr10	131063320	G	C	Mo17-chr10:128748315	7.64253	23.9332	0.242038	38	119	38	119	157	G	C	Mo17-chr10	128748315	0.242038	C	5.35431e-05	7717	1.51142	1.92385	0.439972	FALSE	0	0	0.0588235	0	0	0	no	no	no	no	no	no	no	no	no	no	no	no	no	no	no	no	no	no	no
B73-chr10	132693815	C	T	Mo17-chr10:130460558	15.4862	55.71	0.217514	77	277	77	277	354	C	T	Mo17-chr10	130460558	0.217514	T	4.37609e-21	7718	1.96822	1.55221	0.559085	FALSE	0.140284	0	0.309909	0	0.1712	0	no	no	no	no	no	no	no	no	no	no	no	no	no	no	no	no	no	no	no
B73-chr10	133282540	C	T	Mo17-chr10:131197341	41.2294	75.0174	0.354671	205	373	205	373	578	C	T	Mo17-chr10	131197341	0.354671	T	9.05145e-06	7719	1.73463	1.68998	0.506518	FALSE	0	0	0.0668651	0	0.0620301	0	no	no	no	no	no	no	no	no	no	no	no	no	no	no	no	no	no	no	no
B73-chr10	133565772	C	G	Mo17-chr10:131364353	12.6705	106.392	0.106419	63	529	63	529	592	C	G	Mo17-chr10	131364353	0.106419	G	1.00088e-84	7720	1.11876	1.25915	0.470479	FALSE	0.333333	0.333333	0	0	0	0	no	no	no	no	no	no	no	no	no	no	no	no	no	no	no	no	no	no	no
B73-chr10	134317777	C	G	Mo17-chr10:131663446	6.63693	36.0003	0.15566	33	179	33	179	212	C	G	Mo17-chr10	131663446	0.15566	G	4.15968e-19	7721	1.66574	1.49687	0.526697	FALSE	0.0394636	0.0425725	0.0366667	0	0	0.0939744	no	no	no	no	no	no	no	no	no	no	no	no	no	no	no	no	no	no	no
B73-chr10	134317977	T	G	Mo17-chr10:131663647	10.6593	33.3858	0.242009	53	166	53	166	219	T	G	Mo17-chr10	131663647	0.242009	G	1.29398e-08	7722	1.66725	1.5788	0.513623	FALSE	0.0434783	0.0909091	0.0588235	0.0748663	0	0	no	no	no	no	no	no	no	no	no	no	no	no	no	no	no	no	no	no	no
B73-chr10	134762932	C	T	Mo17-chr10:132175108	19.7097	136.359	0.126289	98	678	98	678	776	C	T	Mo17-chr10	132175108	0.126289	T	6.68034e-99	7724	1.37524	1.34941	0.50474	FALSE	0.3145	0	0.337698	0	0.574982	0.075	no	no	no	no	no	no	no	no	no	no	no	no	no	no	no	no	no	no	no
B73-chr10	134934194	G	A	Mo17-chr10:132244002	1.81007	11.6649	0.134328	9	58	9	58	67	G	A	Mo17-chr10	132244002	0.134328	A	0.000349428	7725	1.92387	1.53482	0.556242	FALSE	0	0	0	0	0	0	no	no	no	no	no	no	no	no	no	no	no	no	no	no	no	no	no	no	no
B73-chr10	135091626	G	A	Mo17-chr10:132426641	2.41343	77.632	0.0301508	12	386	12	386	398	G	A	Mo17-chr10	132426641	0.0301508	A	2.25202e-90	7726	1.46212	1.68365	0.464789	FALSE	0.874012	0.1	0.0645833	0.0657615	0.791938	0.0625	no	no	no	no	no	no	no	no	no	no	no	no	no	no	no	no	no	no	no
B73-chr10	135120172	T	C	Mo17-chr10:132503698	10.056	36.8048	0.214593	50	183	50	183	233	T	C	Mo17-chr10	132503698	0.214592	C	8.69169e-13	7727	1.96979	1.53595	0.561875	FALSE	0.125852	0.2	0.23472	0.222222	0.1	0	no	no	no	no	no	no	no	no	no	no	no	no	no	no	no	no	no	no	no
B73-chr10	135120249	T	C	Mo17-chr10:132503776	12.8716	35.5981	0.26556	64	177	64	177	241	T	C	Mo17-chr10	132503776	0.26556	C	2.48054e-07	7728	1.95078	1.58445	0.551811	FALSE	0	0	0.0871212	0	0	0.142857	no	no	no	no	no	no	no	no	no	no	no	no	no	no	no	no	no	no	no
B73-chr10	135126846	C	A	Mo17-chr10:132513382	9.05036	25.9444	0.25862	45	129	45	129	174	C	A	Mo17-chr10	132513382	0.258621	A	0.000166773	7729	1.84719	1.96061	0.485106	FALSE	0	0	0.0625	0.142857	0	0	no	no	no	no	no	no	no	no	no	no	no	no	no	no	no	no	no	no	no
B73-chr10	135410676	A	G	Mo17-chr10:132749742	1.40783	16.0895	0.0804597	7	80	7	80	87	A	G	Mo17-chr10	132749742	0.0804598	G	5.14052e-11	7730	1.05667	1.20444	0.467322	FALSE	0.926033	0.166667	0.0555556	0	0.4375	0	no	no	no	no	no	no	no	no	no	no	no	no	no	no	no	no	no	no	no
B73-chr10	135410807	G	A	Mo17-chr10:132749875	1.20671	20.1119	0.0566036	6	100	6	100	106	G	A	Mo17-chr10	132749875	0.0566038	A	3.41891e-17	7731	1.06194	1.1854	0.472532	FALSE	0.747222	0	0	0	0.604167	0	no	no	no	no	no	no	no	no	no	no	no	no	no	no	no	no	no	no	no
B73-chr10	135410894	G	C	Mo17-chr10:132749962	0.804477	21.3186	0.0363637	4	106	4	106	110	G	C	Mo17-chr10	132749962	0.0363636	C	7.69384e-21	7732	1.0687	1.18359	0.474494	FALSE	0.88	0	0.0408334	0	0.78259	0	no	no	no	no	no	no	no	no	no	no	no	no	no	no	no	no	no	no	no
B73-chr10	135460236	T	A	Mo17-chr10:132805003	1.81007	27.3522	0.0620689	9	136	9	136	145	T	A	Mo17-chr10	132805003	0.062069	A	4.81854e-24	7733	1.44878	1.49804	0.491642	FALSE	0.0333333	0	0.0344828	0.0555556	0	0.047619	no	no	no	no	no	no	no	no	no	no	no	no	no	no	no	no	no	no	no
B73-chr10	135460546	A	C	Mo17-chr10:132805328	3.21791	32.9835	0.0888891	16	164	16	164	180	A	C	Mo17-chr10	132805328	0.0888889	C	7.18792e-26	7734	1.71252	1.81775	0.485096	FALSE	0.0303309	0	0.142857	0.171429	0	0	no	no	no	no	no	no	no	no	no	no	no	no	no	no	no	no	no	no	no
B73-chr10	135642192	A	G	Mo17-chr10:132862328	6.23469	20.7153	0.231343	31	103	31	103	134	A	G	Mo17-chr10	132862328	0.231343	G	0.000259908	7735	1.45093	1.2277	0.541668	FALSE	0	0	0	0	0	0	no	no	no	no	no	no	no	no	no	no	no	no	no	no	no	no	no	no	no
B73-chr10	136188377	A	G	Mo17-chr10:133433935	2.01119	15.0839	0.117647	10	75	10	75	85	A	G	Mo17-chr10	133433935	0.117647	G	1.07864e-07	7738	1.38268	1.79071	0.435711	FALSE	0.926405	0	0.0555556	0	0.302619	0.118056	no	no	no	no	no	no	no	no	no	no	no	no	no	no	yes	no	no	no	no
B73-chr10	136219107	G	C	Mo17-chr10:133434103	11.4638	40.4249	0.220931	57	201	57	201	258	G	C	Mo17-chr10	133434103	0.22093	C	9.22036e-14	7739	1.74311	1.78759	0.493701	FALSE	0.0416667	0	0.166667	0	0	0	no	no	no	no	no	no	no	no	no	no	no	no	no	no	no	no	no	no	no
B73-chr10	136219198	C	T	Mo17-chr10:133434200	8.24588	45.4529	0.153558	41	226	41	226	267	C	T	Mo17-chr10	133434200	0.153558	T	1.03445e-25	7740	1.73347	1.7822	0.493068	FALSE	0	0	0.0454545	0	0.0434783	0	no	no	no	no	no	no	no	no	no	no	no	no	no	no	no	no	no	no	no
B73-chr10	136326540	C	T	Mo17-chr10:133542567	0.201119	8.447	0.0232558	1	42	1	42	43	C	T	Mo17-chr10	133542567	0.0232558	T	4.87032e-06	7741	1.0509	1.41238	0.426626	FALSE	0	0	0	0.107804	0	0.0434783	no	no	no	no	no	no	no	no	no	no	no	no	no	no	no	no	no	no	no
B73-chr10	136414173	G	T	Mo17-chr10:133662763	6.23469	24.5365	0.202615	31	122	31	122	153	G	T	Mo17-chr10	133662763	0.202614	T	5.4141e-08	7742	1.55683	1.82086	0.460916	FALSE	0	0	0.0769231	0.125	0.0666667	0	no	no	no	no	no	no	no	no	no	no	no	no	no	no	no	no	no	no	no
B73-chr10	136651064	A	G	Mo17-chr10:133919531	41.6317	146.616	0.221154	207	729	207	729	936	A	G	Mo17-chr10	133919531	0.221154	G	2.03167e-60	7743	2.19371	2.31202	0.486871	FALSE	0.0454545	0	0	0	0	0	no	no	no	no	no	no	no	no	no	no	no	no	no	no	no	no	no	no	no
B73-chr10	136651144	C	T	Mo17-chr10:133919608	52.6932	130.124	0.288229	262	647	262	647	909	C	T	Mo17-chr10	133919608	0.288229	T	1.08085e-30	7744	2.2303	2.33499	0.488533	FALSE	0	0	0.0588235	0	0	0	no	no	no	no	no	no	no	no	no	no	no	no	no	no	no	no	no	no	no
B73-chr10	136651308	A	C	Mo17-chr10:133919779	25.341	50.4809	0.334217	126	251	126	251	377	A	C	Mo17-chr10	133919779	0.334218	C	0.000199841	7745	2.25341	2.33866	0.490718	FALSE	0.04	0	0.0407273	0	0	0	no	no	no	no	no	no	no	no	no	no	no	no	no	no	no	no	no	no	no
B73-chr10	137214680	G	C	Mo17-chr10:134534741	12.4694	44.8496	0.217544	62	223	62	223	285	G	C	Mo17-chr10	134534741	0.217544	C	4.93474e-16	7746	1.66654	1.35213	0.552079	FALSE	0	0	0.0566729	0.0527778	0	0	no	no	no	no	no	no	no	no	no	no	no	no	no	no	no	no	no	no	no
B73-chr10	137214744	A	G	Mo17-chr10:134534816	11.2627	39.4194	0.222222	56	196	56	196	252	A	G	Mo17-chr10	134534816	0.222222	G	3.67736e-13	7747	1.63789	1.34843	0.548464	FALSE	0	0	0.0666667	0	0	0.0526316	no	no	no	no	no	no	no	no	no	no	no	no	no	no	no	no	no	no	no
B73-chr10	137683030	A	C	Mo17-chr10:134992181	3.21791	41.8328	0.0714286	16	208	16	208	224	A	C	Mo17-chr10	134992181	0.0714286	C	2.3469e-37	7750	1.59142	1.60254	0.498259	FALSE	0.125	0	0	0	0.111111	0	no	no	no	no	no	no	no	no	no	no	no	no	no	no	no	no	no	no	no
B73-chr10	137683496	A	C	Mo17-chr10:134992271	2.21231	27.9556	0.0733332	11	139	11	139	150	A	C	Mo17-chr10	134992271	0.0733333	C	3.56429e-23	7751	1.49	1.64586	0.475149	FALSE	0.75	0	0.5	0	0	0	no	no	no	no	no	no	no	no	no	no	no	no	no	no	no	no	no	no	no
B73-chr10	138034879	G	A	Mo17-chr10:135238765	0.603357	16.2906	0.0357144	3	81	3	81	84	G	A	Mo17-chr10	135238765	0.0357143	A	6.66544e-15	7752	1.25151	1.48266	0.457729	FALSE	0.902086	0.153846	0	0.197916	0.94	0	no	no	no	no	no	no	no	no	no	no	no	no	no	no	no	no	no	no	no
B73-chr10	138260717	T	A	Mo17-chr10:135444501	2.21231	12.2683	0.152777	11	61	11	61	72	T	A	Mo17-chr10	135444501	0.152778	A	0.000800294	7753	1.36628	1.38918	0.495845	FALSE	0	0	0.173611	0	0.0588235	0	no	no	no	no	no	no	no	no	no	no	no	no	no	no	no	no	no	no	no
B73-chr10	138639257	G	A	Mo17-chr10:135745823	1.40783	25.5421	0.0522387	7	127	7	127	134	G	A	Mo17-chr10	135745823	0.0522388	A	2.20934e-23	7754	1.4143	1.60927	0.467759	FALSE	0	0	0.05	0.190476	0.05	0	no	no	no	no	no	no	no	no	no	no	no	no	no	no	no	no	no	no	no
B73-chr10	138642576	C	G	Mo17-chr10:135747877	6.43581	45.654	0.123552	32	227	32	227	259	C	G	Mo17-chr10	135747877	0.123552	G	7.29394e-31	7755	1.30896	1.53518	0.46023	FALSE	0	0	0.0801282	0	0	0	no	no	no	no	no	no	no	no	no	no	no	no	no	no	no	no	no	no	no
B73-chr10	138700261	A	G	Mo17-chr10:135868942	9.85484	27.5533	0.263441	49	137	49	137	186	A	G	Mo17-chr10	135868942	0.263441	G	9.42712e-05	7756	1.88668	1.71101	0.524414	FALSE	0	0.0588235	0.0714286	0.166667	0	0	no	no	no	no	no	no	no	no	no	no	no	no	no	no	no	no	no	no	no
B73-chr10	138703142	C	T	Mo17-chr10:135904113	7.84365	69.3861	0.101563	39	345	39	345	384	C	T	Mo17-chr10	135904113	0.101562	T	2.99975e-55	7757	1.91062	1.36255	0.583722	FALSE	0.0625	0	0.0429252	0.0769231	0	0.0869565	no	no	no	no	no	no	no	no	no	no	no	no	no	no	no	no	no	no	no
B73-chr10	138726946	G	C	Mo17-chr10:135923189	28.3578	62.3469	0.312639	141	310	141	310	451	G	C	Mo17-chr10	135923189	0.312639	C	3.63624e-09	7758	1.72351	1.81029	0.487721	FALSE	0.0319473	0	0.0379749	0.0625	0	0	no	no	no	no	no	no	no	no	no	no	no	no	no	no	no	no	no	no	no
B73-chr10	139087462	T	C	Mo17-chr10:136298210	0.804477	20.9164	0.037037	4	104	4	104	108	T	C	Mo17-chr10	136298210	0.037037	C	2.79804e-20	7759	1.56528	1.54901	0.502611	FALSE	0.918134	0	0.0769231	0.125	0.6276	0	no	no	no	no	no	no	no	no	no	no	no	no	no	no	no	no	no	no	no
B73-chr10	139087544	C	G	Mo17-chr10:136298292	0.804477	17.6985	0.0434782	4	88	4	88	92	C	G	Mo17-chr10	136298292	0.0434783	G	8.1629e-16	7760	1.51501	1.56461	0.491946	FALSE	0.857713	0	0.065625	0	0.764881	0	no	no	no	no	no	no	no	no	no	no	no	no	no	no	no	no	no	no	no
B73-chr10	139122593	T	C	Mo17-chr10:136322323	5.02798	26.3466	0.160256	25	131	25	131	156	T	C	Mo17-chr10	136322323	0.160256	C	1.69032e-12	7761	1.46689	2.0225	0.420385	FALSE	0	0	0.5	0	0	0	no	no	no	no	no	no	no	no	no	no	no	no	no	no	no	no	no	no	no
B73-chr10	139448131	T	C	Mo17-chr10:136665824	12.4694	38.816	0.243137	62	193	62	193	255	T	C	Mo17-chr10	136665824	0.243137	C	1.18399e-10	7762	1.27883	1.406	0.476317	FALSE	0	0.0588235	0.0833333	0.0625	0.05	0	no	no	no	no	no	no	no	no	no	no	no	no	no	yes	no	no	no	no	no
B73-chr10	139806545	A	T	Mo17-chr10:136894429	1.20671	15.8884	0.070588	6	79	6	79	85	A	T	Mo17-chr10	136894429	0.0705882	T	1.52017e-11	7763	1.36866	1.46819	0.482458	FALSE	0.366666	0	0	0.142857	0.0644928	0.142857	no	no	no	no	no	no	no	no	no	no	no	no	no	no	no	no	no	no	no
B73-chr10	140130015	T	A	Mo17-chr10:137103301	1.81007	38.6149	0.044776	9	192	9	192	201	T	A	Mo17-chr10	137103301	0.0447761	A	2.05264e-39	7764	1.60267	1.62185	0.497025	FALSE	0	0.0526316	0.775142	0.166744	0	0	no	no	no	no	no	no	no	no	no	no	no	no	no	no	no	no	no	no	no
B73-chr10	140130152	C	G	Mo17-chr10:137103379	2.01119	38.2126	0.05	10	190	10	190	200	C	G	Mo17-chr10	137103379	0.05	G	7.2213e-38	7765	1.55566	1.62401	0.489251	FALSE	0	0.0714286	0.625245	0	0	0	no	no	no	no	no	no	no	no	no	no	no	no	no	no	no	no	no	no	no
B73-chr10	140130662	C	A	Mo17-chr10:137104158	33.3858	61.5425	0.351695	166	306	166	306	472	C	A	Mo17-chr10	137104158	0.351695	A	0.0002343	7766	1.58668	1.76441	0.473481	FALSE	0	0	0.0825	0	0.092474	0.125	no	no	no	no	no	no	no	no	no	no	no	no	no	no	no	no	no	no	no
B73-chr10	140330988	G	A	Mo17-chr10:137354393	5.2291	20.7153	0.20155	26	103	26	103	129	G	A	Mo17-chr10	137354393	0.20155	A	4.29032e-06	7767	1.73744	1.61062	0.51894	FALSE	0.142857	0.0833333	0	0.142857	0.0714286	0	no	no	no	no	no	no	no	no	no	no	no	no	no	no	no	no	no	no	no
B73-chr10	140331083	G	T	Mo17-chr10:137354488	7.64253	28.1567	0.213483	38	140	38	140	178	G	T	Mo17-chr10	137354488	0.213483	T	9.7758e-09	7768	1.72291	1.64975	0.510847	FALSE	0.0714286	0	0	0.0416667	0	0	no	no	no	no	no	no	no	no	no	no	no	no	no	no	no	no	no	no	no
B73-chr10	140791869	T	A	Mo17-chr10:137779264	8.24588	26.7488	0.235632	41	133	41	133	174	T	A	Mo17-chr10	137779264	0.235632	A	2.12036e-06	7771	1.56128	1.28441	0.548648	FALSE	0	0	0.0263158	0	0	0	no	no	no	no	no	no	no	no	no	no	no	no	no	no	no	no	no	no	no
B73-chr10	140902623	T	G	Mo17-chr10:137827552	1.40783	18.3018	0.0714285	7	91	7	91	98	T	G	Mo17-chr10	137827552	0.0714286	G	6.52638e-14	7772	1.65014	1.31387	0.556724	FALSE	0	0.111111	0	0	0.0625	0	no	no	no	no	no	no	no	no	no	no	no	no	no	no	no	no	no	no	no
B73-chr10	140902961	A	G	Mo17-chr10:137827661	1.81007	11.4638	0.136363	9	57	9	57	66	A	G	Mo17-chr10	137827661	0.136364	G	0.000602633	7773	1.67792	1.32376	0.558995	FALSE	0.07617	0	0.0642361	0.0714286	0	0	no	no	no	no	no	no	no	no	no	no	no	no	no	no	no	no	no	no	no
B73-chr10	141179935	C	T	Mo17-chr10:138138580	21.7209	57.1178	0.275511	108	284	108	284	392	C	T	Mo17-chr10	138138580	0.27551	T	7.14911e-13	7774	1.583	1.68359	0.484603	FALSE	0	0.0801282	0	0	0	0	no	no	no	no	no	no	no	no	no	no	no	no	no	no	no	no	no	no	no
B73-chr10	141180022	G	T	Mo17-chr10:138138667	18.7041	44.4473	0.296179	93	221	93	221	314	G	T	Mo17-chr10	138138667	0.296178	T	5.93916e-07	7775	1.55656	1.68861	0.479653	FALSE	0	0	0	0	0	0	no	no	no	no	no	no	no	no	no	no	no	no	no	no	no	no	no	no	no
B73-chr10	141334658	G	T	Mo17-chr10:138276034	41.6317	75.0174	0.356897	207	373	207	373	580	G	T	Mo17-chr10	138276034	0.356897	T	1.74476e-05	7776	1.8683	1.75681	0.515378	FALSE	0.0616072	0.0714286	0.037037	0.142857	0	0	no	no	no	no	no	no	no	no	no	no	no	no	no	no	no	no	no	no	no
B73-chr10	141335069	T	C	Mo17-chr10:138276109	3.01679	54.7044	0.0522649	15	272	15	272	287	T	C	Mo17-chr10	138276109	0.0522648	C	2.56974e-55	7777	1.80156	1.7311	0.509973	FALSE	0.962111	0	0.118571	0	0.666667	0	no	no	no	no	no	no	no	no	no	no	no	no	no	no	no	no	no	no	no
B73-chr10	142076891	A	T	Mo17-chr10:138906409	10.056	38.2126	0.208334	50	190	50	190	240	A	T	Mo17-chr10	138906409	0.208333	T	3.7257e-14	7779	1.44811	1.24144	0.538423	FALSE	0.0429012	0.0694444	0	0.047619	0.0417391	0	no	no	no	no	no	no	no	no	no	no	no	no	no	no	no	no	no	no	no
B73-chr10	142077000	T	G	Mo17-chr10:138906541	11.6649	60.738	0.161111	58	302	58	302	360	T	G	Mo17-chr10	138906541	0.161111	G	3.78682e-34	7780	1.37221	1.17088	0.539583	FALSE	0.0263158	0.196429	0.0601605	0	0.03125	0.037037	no	no	no	no	no	no	no	no	no	no	no	no	no	no	no	no	no	no	no
B73-chr10	142147093	T	C	Mo17-chr10:138992047	0.603357	10.6593	0.0535715	3	53	3	53	56	T	C	Mo17-chr10	138992047	0.0535714	C	4.20061e-07	7781	1.21418	1.5565	0.438225	FALSE	0	0	1	0	0	0	no	no	no	no	no	no	no	no	no	no	no	no	no	no	no	no	no	no	no
B73-chr10	143182885	T	C	Mo17-chr10:140102951	3.01679	15.6873	0.16129	15	78	15	78	93	T	C	Mo17-chr10	140102951	0.16129	C	1.10749e-05	7782	1.53864	1.45946	0.513205	FALSE	0	0	0.142857	0.35	0	0	no	no	no	no	no	no	no	no	no	no	no	no	no	no	no	no	no	no	no
B73-chr10	144145563	C	T	Mo17-chr10:141030243	0.804477	26.95	0.0289855	4	134	4	134	138	C	T	Mo17-chr10	141030243	0.0289855	T	9.76905e-29	7783	1.16032	1.60038	0.4203	FALSE	0.912153	0	0.2	0.2	0.84	0	no	no	no	no	no	no	no	no	no	no	no	no	no	no	no	no	no	no	no
B73-chr10	144147880	G	T	Mo17-chr10:141030752	0.603357	16.4918	0.035294	3	82	3	82	85	G	T	Mo17-chr10	141030752	0.0352941	T	3.48615e-15	7784	1.13951	1.52414	0.4278	FALSE	0.858816	0	0.170455	0.25	0.700893	0.166667	no	no	no	no	no	no	no	no	no	no	no	no	no	no	no	no	no	no	no
B73-chr10	144163267	C	G	Mo17-chr10:141031973	2.21231	17.4974	0.112245	11	87	11	87	98	C	G	Mo17-chr10	141031973	0.112245	G	5.16453e-10	7785	1.18416	1.53194	0.435978	FALSE	0	0	0.0588235	0	0	0	no	no	no	no	no	no	no	no	no	no	no	no	no	no	no	no	no	no	no
B73-chr10	144163342	G	C	Mo17-chr10:141032055	2.61455	18.7041	0.122641	13	93	13	93	106	G	C	Mo17-chr10	141032055	0.122642	C	5.08783e-10	7786	1.21542	1.53762	0.441483	FALSE	0.0322581	0	0	1	0	0	no	no	no	no	no	no	no	no	no	no	no	no	no	no	no	no	no	no	no
B73-chr10	145022086	G	A	Mo17-chr10:141764256	3.01679	28.1567	0.0967742	15	140	15	140	155	G	A	Mo17-chr10	141764256	0.0967742	A	1.90144e-20	7787	1.10584	1.16539	0.48689	FALSE	0.853846	0.267857	0.449712	0.764282	0.9	0.85119	no	no	no	no	no	no	no	no	no	no	no	no	no	no	no	no	no	no	no
B73-chr10	145022218	G	C	Mo17-chr10:141764377	2.41343	42.235	0.0540541	12	210	12	210	222	G	C	Mo17-chr10	141764377	0.0540541	C	1.99895e-41	7788	1.13458	1.12917	0.501194	FALSE	0.954545	0	0.248889	0	0.617476	0	no	no	no	no	no	no	no	no	no	no	no	no	no	no	no	no	no	no	no
B73-chr10	146855375	T	C	Mo17-chr10:143521619	28.76	83.0622	0.257194	143	413	143	413	556	T	C	Mo17-chr10	143521619	0.257194	C	2.33666e-24	7789	1.76469	1.77741	0.498205	FALSE	0	0.0588235	0	0	0.0324074	0.0714286	no	no	no	no	no	no	no	no	no	no	no	no	no	no	no	no	no	no	no
B73-chr10	147183866	G	A	Mo17-chr10:144048628	15.8884	39.4194	0.287272	79	196	79	196	275	G	A	Mo17-chr10	144048628	0.287273	A	2.02706e-06	7790	1.52024	1.51446	0.500952	FALSE	0.05	0.1	0	0	0.05	0	no	no	no	no	no	no	no	no	no	no	no	no	no	no	no	no	no	no	no
B73-chr10	147186965	T	G	Mo17-chr10:144052089	3.01679	27.1511	0.1	15	135	15	135	150	T	G	Mo17-chr10	144052089	0.1	G	3.51495e-19	7791	1.77346	1.58838	0.527527	FALSE	0.0902778	0	0.0769231	0	0	0	no	no	no	no	no	no	no	no	no	no	no	no	no	no	no	no	no	no	no
B73-chr10	147187056	C	T	Mo17-chr10:144052176	2.41343	19.1063	0.11215	12	95	12	95	107	C	T	Mo17-chr10	144052176	0.11215	T	4.09085e-11	7792	1.77437	1.58111	0.528798	FALSE	0	0	0.1	0	0	0	no	no	no	no	no	no	no	no	no	no	no	no	no	no	no	no	no	no	no
B73-chr10	148411241	A	G	Mo17-chr10:145131913	70.7939	122.683	0.365904	352	610	352	610	962	A	G	Mo17-chr10	145131913	0.365904	G	6.70214e-10	7796	1.7075	1.60797	0.51501	FALSE	0	0	0.0434783	0	0	0	no	no	no	no	no	no	no	no	no	no	no	no	no	no	no	no	no	no	no
B73-chr10	148701529	T	C	Mo17-chr10:145449453	26.7488	51.6876	0.341025	133	257	133	257	390	T	C	Mo17-chr10	145449453	0.341026	C	0.000554886	7797	1.73746	2.06117	0.457391	FALSE	0	0	0	0	0	0.0438095	no	no	no	no	no	no	no	no	no	no	no	no	no	no	no	no	no	no	no
B73-chr10	148821863	T	C	Mo17-chr10:145492372	4.42462	22.3242	0.165414	22	111	22	111	133	T	C	Mo17-chr10	145492372	0.165414	C	1.71391e-09	7798	1.71556	1.5972	0.517865	FALSE	0	0	0	0	0	0	no	no	no	no	no	no	no	no	no	no	no	no	no	no	no	no	no	no	no
B73-chr10	149381224	G	C	Mo17-chr10:145983310	5.02798	18.7041	0.211864	25	93	25	93	118	G	C	Mo17-chr10	145983310	0.211864	C	0.000178699	7799	1.65257	1.18333	0.582733	FALSE	0.0323929	0	0	0	0	0	no	no	no	no	no	no	no	no	no	no	no	no	no	no	no	no	no	no	no
B73-chr10	149382412	C	T	Mo17-chr10:145985087	24.3354	53.4977	0.312661	121	266	121	266	387	C	T	Mo17-chr10	145985087	0.312661	T	2.73173e-07	7800	1.65177	1.80225	0.478216	FALSE	0	0	0.03125	0.0909091	0.0478261	0.2	no	no	no	no	no	no	no	no	no	no	no	no	no	no	no	no	no	no	no
B73-chr10	149388110	G	A	Mo17-chr10:145990402	11.6649	104.381	0.10052	58	519	58	519	577	G	A	Mo17-chr10	145990402	0.10052	A	1.40916e-85	7801	1.22401	1.18185	0.508762	FALSE	0	0.968332	0	0.05	0	0	no	no	no	no	no	no	no	no	no	no	no	no	no	no	no	no	no	no	no
B73-chr10	149426202	G	A	Mo17-chr10:146070722	6.43581	22.1231	0.225352	32	110	32	110	142	G	A	Mo17-chr10	146070722	0.225352	A	2.7368e-05	7802	1.29432	1.29522	0.499826	FALSE	0	0	0.166667	0	0	0	no	no	no	no	no	no	no	no	no	no	no	no	no	no	no	no	no	no	no
B73-chr10	149426297	T	A	Mo17-chr10:146070814	12.0671	33.3858	0.265486	60	166	60	166	226	T	A	Mo17-chr10	146070814	0.265487	A	1.35652e-06	7803	1.26473	1.25024	0.502882	FALSE	0	0	0.5	0.333333	0	0	no	no	no	no	no	no	no	no	no	no	no	no	no	no	no	no	no	no	no
B73-chr10	150075762	G	A	Mo17-chr10:146574753	32.1791	133.543	0.194175	160	664	160	664	824	G	A	Mo17-chr10	146574753	0.194175	A	2.69242e-65	7804	0.869942	0.790661	0.523871	FALSE	0.0448917	0	0.030303	0.0666667	0.0588235	0	no	no	no	no	no	no	no	no	no	no	no	no	no	no	no	no	no	no	no
B73-chr10	150075909	A	T	Mo17-chr10:146574892	48.2686	155.867	0.236454	240	775	240	775	1015	A	T	Mo17-chr10	146574892	0.236453	T	8.03144e-58	7805	0.969199	0.815297	0.543122	FALSE	0	0	0	0	0.063482	0.0625	no	no	no	no	no	no	no	no	no	no	no	no	no	no	no	no	no	no	no
B73-chr10	150076166	G	C	Mo17-chr10:146575122	42.4361	137.364	0.236018	211	683	211	683	894	G	C	Mo17-chr10	146575122	0.236018	C	1.40225e-50	7806	1.20161	0.839769	0.588627	FALSE	0.0952381	0.166667	0.1	0	0	0.142857	no	no	no	no	no	no	no	no	no	no	no	no	no	no	no	no	no	no	no
B73-chr10	150077890	G	C	Mo17-chr10:146589720	22.9276	51.6876	0.307278	114	257	114	257	371	G	C	Mo17-chr10	146589720	0.307278	C	1.814e-07	7807	1.54847	1.7227	0.473369	FALSE	0	0	0.0625	0	0	0	no	no	no	no	no	no	no	no	no	no	no	no	no	no	no	no	no	no	no
B73-chr10	150078004	C	T	Mo17-chr10:146589834	31.7768	62.7492	0.33617	158	312	158	312	470	C	T	Mo17-chr10	146589834	0.33617	T	2.56597e-06	7808	1.51527	1.74741	0.464425	FALSE	0	0	0	0	0	0	no	no	no	no	no	no	no	no	no	no	no	no	no	no	no	no	no	no	no
B73-chr10	150114203	T	G	Mo17-chr10:146624682	9.4526	47.8664	0.164912	47	238	47	238	285	T	G	Mo17-chr10	146624682	0.164912	G	3.10626e-25	7809	1.65538	1.91623	0.463483	FALSE	0.075	0	0.294342	0	0.337302	0	no	no	no	no	no	no	no	no	no	no	no	no	no	no	no	no	no	no	no
B73-chr10	150133025	C	G	Mo17-chr10:146639259	39.8216	75.4197	0.34555	198	375	198	375	573	C	G	Mo17-chr10	146639259	0.34555	G	4.89356e-07	7810	1.72443	1.8173	0.48689	FALSE	0.0486425	0	0	0	0.0333333	0	no	no	no	no	no	no	no	no	no	no	no	no	no	no	no	no	no	no	no
B73-chr10	150135330	A	C	Mo17-chr10:146646272	12.2683	41.4305	0.228465	61	206	61	206	267	A	C	Mo17-chr10	146646272	0.228464	C	3.72529e-13	7811	1.77735	1.53978	0.535809	FALSE	0.25	0	0	0	0	0	no	no	no	no	no	no	no	no	no	no	no	no	no	no	no	no	no	no	no
B73-chr10	150808249	C	A	Mo17-chr10:147350707	3.01679	16.2906	0.156251	15	81	15	81	96	C	A	Mo17-chr10	147350707	0.15625	A	3.94189e-06	7812	1.20274	1.42554	0.457614	FALSE	0	0	0	0.0909091	0	0.0322581	no	no	no	no	no	no	no	no	no	no	no	no	no	no	no	no	no	no	no
B73-chr10	150808269	A	G	Mo17-chr10:147350791	3.41903	21.1175	0.139344	17	105	17	105	122	A	G	Mo17-chr10	147350791	0.139344	G	1.22925e-10	7813	1.18785	1.4898	0.443618	FALSE	0	0	0.0322581	0.2	0	0.03125	no	no	no	no	no	no	no	no	no	no	no	no	no	no	no	no	no	no	no
B73-chr10	150977892	T	G	Mo17-chr10:147546404	10.6593	41.2294	0.205426	53	205	53	205	258	T	G	Mo17-chr10	147546404	0.205426	G	5.42176e-16	7815	1.24725	1.6637	0.42847	FALSE	0	0.0384615	0	0	0	0	no	no	no	no	no	no	no	no	yes	no	no	no	no	no	no	no	no	no	no
B73-chr10	150978070	C	G	Mo17-chr10:147546572	1.81007	22.9276	0.0731706	9	114	9	114	123	C	G	Mo17-chr10	147546572	0.0731707	G	3.93706e-18	7816	1.21308	1.65856	0.422434	FALSE	0	0.0625	0.0625	0.0477272	0	0.125	no	no	no	no	no	no	no	no	yes	no	no	no	no	no	no	no	no	no	no
B73-chr10	151222808	A	G	Mo17-chr10:147809795	1.20671	10.4582	0.103448	6	52	6	52	58	A	G	Mo17-chr10	147809795	0.103448	G	0.000158726	7817	0.95158	0.987044	0.490853	FALSE	0	0	0	0.111111	0	0	no	no	no	no	no	no	no	no	no	no	no	no	no	no	no	no	no	no	no
B73-chr2	765753	A	T	Mo17-chr2:405467	93.1182	61.3413	0.602865	463	305	463	305	768	A	T	Mo17-chr2	405467	0.602865	A	0.000624181	1261	1.81318	1.57867	0.53457	FALSE	0	0	0.1	0.142857	0.0625	0	no	no	no	no	no	no	no	no	no	no	no	no	no	no	no	no	no	no	no
B73-chr2	1029270	G	C	Mo17-chr2:662673	13.475	2.81567	0.827161	67	14	67	14	81	G	C	Mo17-chr2	662673	0.82716	G	0.000368508	1262	1.54902	1.28459	0.546659	FALSE	0.04	0	0.1	0	0	0	no	no	no	no	yes	no	no	no	no	no	no	no	no	no	no	no	no	no	no
B73-chr2	1190423	A	G	Mo17-chr2:816173	22.3242	0.804477	0.965217	111	4	111	4	115	A	G	Mo17-chr2	816173	0.965217	A	2.92456e-23	1263	1.51983	1.38096	0.523936	FALSE	0.369318	0.791667	0.272727	0.166667	0	0	no	no	no	no	no	no	no	no	no	no	no	no	no	no	no	no	no	no	no
B73-chr2	1190513	C	A	Mo17-chr2:816459	23.1287	0.402238	0.982906	115	2	115	2	117	C	A	Mo17-chr2	816459	0.982906	C	5.51981e-27	1264	1.48799	1.31954	0.53	FALSE	0.894872	1	0	0	0.744048	0.916667	no	no	no	no	no	no	no	no	no	no	no	no	no	no	no	no	no	no	no
B73-chr2	1608066	A	T	Mo17-chr2:1332131	14.8828	2.81567	0.840909	74	14	74	14	88	A	T	Mo17-chr2	1332131	0.840909	A	9.42578e-06	1265	1.56351	1.45317	0.518287	FALSE	0.0606061	0.166667	0.0555555	0.183334	0	0.166667	no	no	no	no	no	no	no	no	no	no	no	no	no	no	no	no	no	no	no
B73-chr2	1803523	T	C	Mo17-chr2:1497221	56.9167	31.7768	0.641723	283	158	283	158	441	T	C	Mo17-chr2	1497221	0.641723	T	0.00019555	1267	2.15057	1.93573	0.526288	FALSE	0.0625	0	0.0454545	0	0	0	no	no	no	no	no	no	no	no	no	no	no	no	no	no	no	no	no	no	no
B73-chr2	1803617	G	C	Mo17-chr2:1497282	65.766	32.3802	0.670082	327	161	327	161	488	G	C	Mo17-chr2	1497282	0.670082	G	2.21438e-09	1268	2.19553	1.93858	0.531077	FALSE	0	0.0909091	0	0	0	0	no	no	no	no	no	no	no	no	no	no	no	no	no	no	no	no	no	no	no
B73-chr2	1804605	C	G	Mo17-chr2:1498333	38.4138	16.0895	0.704798	191	80	191	80	271	C	G	Mo17-chr2	1498333	0.704797	C	9.2312e-07	1269	1.84496	1.56544	0.540981	FALSE	0.0212766	0.0767046	0	0	0	0	no	no	no	no	no	no	no	no	no	no	no	no	no	no	no	no	no	no	no
B73-chr2	1899856	T	C	Mo17-chr2:1550956	37.207	16.4918	0.692883	185	82	185	82	267	T	C	Mo17-chr2	1550956	0.692884	T	2.1929e-05	1270	1.23727	1.67157	0.425348	FALSE	0.0395963	0.0753588	0	0	0	0	no	no	no	no	no	no	no	no	no	no	no	no	no	no	no	no	no	no	no
B73-chr2	2400836	A	T	Mo17-chr2:2220390	23.1287	4.2235	0.845588	115	21	115	21	136	A	T	Mo17-chr2	2220390	0.845588	A	5.92388e-12	1271	1.57646	1.51858	0.509351	FALSE	0	0.940064	0.0647774	0.32695	0	0.716441	no	no	no	no	no	no	no	no	yes	no	no	no	no	no	no	no	no	no	no
B73-chr2	2478950	G	A	Mo17-chr2:2263270	12.2683	1.81007	0.871429	61	9	61	9	70	G	A	Mo17-chr2	2263270	0.871429	G	2.18855e-05	1272	1.51794	1.48255	0.505896	FALSE	0	0.90459	0.0416667	0.103704	0	0.474829	no	no	no	no	no	no	no	no	no	no	no	no	no	no	no	no	no	no	no
B73-chr2	2777873	T	C	Mo17-chr2:2478226	53.4977	12.8716	0.806061	266	64	266	64	330	T	C	Mo17-chr2	2478226	0.806061	T	5.14634e-26	1273	1.71555	1.85974	0.479836	FALSE	0	0	0.0393519	0.154412	0	0	no	no	no	no	no	no	no	no	no	no	no	no	no	no	no	no	yes	no	no
B73-chr2	2840861	C	G	Mo17-chr2:2575242	33.9891	12.8716	0.725322	169	64	169	64	233	C	G	Mo17-chr2	2575242	0.725322	C	3.99808e-07	1274	1.66158	1.48061	0.528797	FALSE	0.0888889	0	0.0663818	0	0	0	no	no	no	no	no	no	no	no	no	no	no	yes	no	no	no	no	no	no	no
B73-chr2	2927383	G	C	Mo17-chr2:2794843	32.3802	13.2739	0.709251	161	66	161	66	227	G	C	Mo17-chr2	2794843	0.709251	G	2.64362e-05	1275	1.82394	1.48702	0.55088	FALSE	0	0	0	0	0.0692308	0	no	no	no	no	no	no	no	no	no	no	no	no	no	no	no	no	no	no	no
B73-chr2	2927587	A	C	Mo17-chr2:2796074	77.632	33.5869	0.698011	386	167	386	167	553	A	C	Mo17-chr2	2796074	0.698011	A	1.2156e-16	1276	1.83316	1.37638	0.571159	FALSE	0.0541125	0.0982143	0.0769231	0	0.0477272	0	no	no	no	no	no	no	no	no	no	no	no	no	no	no	no	no	no	no	no
B73-chr2	2927712	G	T	Mo17-chr2:2796193	105.386	32.5813	0.763848	524	162	524	162	686	G	T	Mo17-chr2	2796193	0.763848	G	8.20759e-42	1277	1.80078	1.36616	0.568618	FALSE	0.0217391	0.0666667	0.0714285	0.102381	0.0454545	0.0714286	no	no	no	no	no	no	no	no	no	no	no	no	no	no	no	no	no	no	no
B73-chr2	2927804	A	G	Mo17-chr2:2796260	65.1626	22.9276	0.739726	324	114	324	114	438	A	G	Mo17-chr2	2796260	0.739726	A	4.2351e-20	1278	1.77299	1.36886	0.564314	FALSE	0.024093	0.0454545	0	0	0.0666667	0	no	no	no	no	no	no	no	no	no	no	no	no	no	no	no	no	no	no	no
B73-chr2	3075784	G	T	Mo17-chr2:2888327	26.7488	10.2571	0.722825	133	51	133	51	184	G	T	Mo17-chr2	2888327	0.722826	G	0.00013291	1279	1.56574	1.49183	0.512087	FALSE	0	0.0434783	0	0.333333	0	0	no	no	no	no	no	no	no	no	no	no	no	no	no	no	no	no	no	no	no
B73-chr2	3076503	G	A	Mo17-chr2:2889046	150.035	57.319	0.723569	746	285	746	285	1031	G	A	Mo17-chr2	2889046	0.723569	G	2.93333e-45	1280	1.40342	1.41083	0.498682	FALSE	0.0357143	0	0.111111	0	0	0	no	no	no	no	no	no	no	no	no	no	no	no	no	no	no	no	no	no	no
B73-chr2	3328636	A	G	Mo17-chr2:3135062	20.9164	7.03917	0.748202	104	35	104	35	139	A	G	Mo17-chr2	3135062	0.748201	A	0.000552768	1281	1.5446	1.50547	0.506415	FALSE	0.877381	0.95	0.364673	0.586111	0.875	0.8	no	no	no	no	no	no	no	no	no	no	no	no	no	no	no	no	no	no	no
B73-chr2	4025853	T	A	Mo17-chr2:3695163	23.7321	7.03917	0.771242	118	35	118	35	153	T	A	Mo17-chr2	3695163	0.771242	T	1.28315e-06	1283	1.70639	1.70772	0.499804	FALSE	0	0	0.2	0	0	0	no	no	no	no	no	no	no	no	no	no	no	no	no	no	no	no	no	no	no
B73-chr2	4025949	A	T	Mo17-chr2:3695258	33.788	11.6649	0.743363	168	58	168	58	226	A	T	Mo17-chr2	3695258	0.743363	A	1.1495e-08	1284	1.64002	1.70121	0.490843	FALSE	0	0.166667	0	0	0	0	no	no	no	no	no	no	no	no	no	no	no	no	no	no	no	no	no	no	no
B73-chr2	4026028	C	G	Mo17-chr2:3695335	25.7432	9.85484	0.723163	128	49	128	49	177	C	G	Mo17-chr2	3695335	0.723164	C	0.000266124	1285	1.57744	1.69015	0.482753	FALSE	0	0.0833333	0.125	0	0.104437	0	no	no	no	no	no	no	no	no	no	no	no	no	no	no	no	no	no	no	no
B73-chr2	4034146	A	G	Mo17-chr2:3700966	17.0951	3.62014	0.825243	85	18	85	18	103	A	G	Mo17-chr2	3700966	0.825243	A	1.51846e-06	1286	1.94816	1.92738	0.502681	FALSE	0	0	0.0909091	0	0	0.142857	no	no	no	no	no	no	no	no	no	no	no	no	no	no	no	no	no	no	no
B73-chr2	4263174	A	G	Mo17-chr2:3905252	24.5365	9.25148	0.72619	122	46	122	46	168	A	G	Mo17-chr2	3905252	0.72619	A	0.000618455	1287	1.74524	1.21314	0.58993	FALSE	0.056129	0.104167	0.0588235	0.125	0	0	no	no	no	no	no	no	no	no	no	no	no	no	no	no	no	no	no	no	no
B73-chr2	4408558	T	A	Mo17-chr2:4157589	28.9612	10.056	0.742268	144	50	144	50	194	T	A	Mo17-chr2	4157589	0.742268	T	8.65254e-07	1288	1.5057	1.55962	0.491205	FALSE	0	0	0	0	0	0	no	no	no	no	no	no	no	no	no	no	no	no	no	no	no	no	no	no	no
B73-chr2	4545573	G	A	Mo17-chr2:4254189	177.789	104.381	0.630078	884	519	884	519	1403	G	A	Mo17-chr2	4254189	0.630078	G	4.50022e-19	1289	1.40456	1.46283	0.489839	FALSE	0.0839161	0	0.0695181	0.0588235	0	0	no	no	no	no	no	no	no	no	no	no	no	no	no	no	no	no	no	no	no
B73-chr2	4889939	C	G	Mo17-chr2:4603795	55.71	27.5533	0.669082	277	137	277	137	414	C	G	Mo17-chr2	4603795	0.669082	C	2.71584e-07	1290	2.20916	1.96248	0.529566	FALSE	0	0	0.0350985	0	0	0	no	no	no	no	no	no	no	no	no	no	no	yes	no	no	no	no	no	no	no
B73-chr2	4907669	A	T	Mo17-chr2:4619719	29.5645	11.866	0.713593	147	59	147	59	206	A	T	Mo17-chr2	4619719	0.713592	A	8.08344e-05	1291	1.8711	1.4553	0.5625	FALSE	0.0384615	0	0.0418182	0	0	0	no	no	no	no	no	no	no	no	no	no	no	no	no	no	no	no	no	no	no
B73-chr2	5119614	T	G	Mo17-chr2:4785807	19.5086	1.60895	0.92381	97	8	97	8	105	T	G	Mo17-chr2	4785807	0.92381	T	1.84333e-15	1292	1.31365	1.07822	0.549215	FALSE	0.0625	0	0	0	0	0	no	no	no	no	no	no	no	no	no	no	no	no	no	no	no	no	no	no	no
B73-chr2	5780722	T	G	Mo17-chr2:5430877	26.3466	9.65372	0.731843	131	48	131	48	179	T	G	Mo17-chr2	5430877	0.731844	T	4.35247e-05	1296	1.62847	1.87886	0.464305	FALSE	0.0769231	0	0.0434783	0	0.0434783	0.125	no	no	no	no	no	no	no	no	no	no	no	no	no	no	no	no	no	no	no
B73-chr2	6063670	C	A	Mo17-chr2:5787004	39.0171	9.05036	0.811715	194	45	194	45	239	C	A	Mo17-chr2	5787004	0.811715	C	1.51338e-18	1297	1.80495	1.67403	0.518815	FALSE	0	0	0	0.2	0	0	no	no	no	no	no	no	no	no	no	no	no	no	no	no	no	no	no	no	no
B73-chr2	6220680	G	C	Mo17-chr2:5882342	30.1679	10.8604	0.735295	150	54	150	54	204	G	C	Mo17-chr2	5882342	0.735294	G	1.1299e-06	1298	1.80666	1.99587	0.47512	FALSE	0.0430665	0.0769231	0.0526316	0	0	0.166667	no	no	no	no	no	no	no	no	no	no	no	no	no	no	no	no	no	no	no
B73-chr2	6578358	C	T	Mo17-chr2:6326280	150.638	75.2186	0.666963	749	374	749	374	1123	C	T	Mo17-chr2	6326280	0.666963	C	5.59902e-26	1299	1.3224	1.66453	0.442728	FALSE	0.0607143	0	0.05	0.0454545	0	0	no	no	no	no	no	no	no	no	no	no	no	no	no	no	no	no	no	no	no
B73-chr2	6578449	C	T	Mo17-chr2:6326370	146.012	70.3917	0.67472	726	350	726	350	1076	C	T	Mo17-chr2	6326370	0.674721	C	1.74286e-27	1300	1.32678	1.68016	0.441241	FALSE	0.0454545	0.0909091	0.0416667	0.111111	0	0	no	no	no	no	no	no	no	no	no	no	no	no	no	no	no	no	no	no	no
B73-chr2	7156356	T	C	Mo17-chr2:6998944	26.3466	3.01679	0.89726	131	15	131	15	146	T	C	Mo17-chr2	6998944	0.89726	T	1.61072e-19	1301	1.63461	1.4479	0.530286	FALSE	0.0333333	0.851157	0.0344828	0.224916	0	0.648572	no	no	no	no	no	no	no	no	no	no	no	no	no	no	no	no	no	no	no
B73-chr2	7526630	C	A	Mo17-chr2:7495982	29.7656	12.4694	0.704761	148	62	148	62	210	C	A	Mo17-chr2	7495982	0.704762	C	0.000308888	1302	1.59421	1.63155	0.494212	FALSE	0.0384615	0	0.0857143	0.117647	0	0.0526316	no	no	no	no	no	no	no	no	no	no	no	no	no	no	no	no	no	no	no
B73-chr2	7675496	A	G	Mo17-chr2:7677567	10.4582	1.60895	0.866667	52	8	52	8	60	A	G	Mo17-chr2	7677567	0.866667	A	0.000928769	1305	1.54102	1.14038	0.574708	FALSE	0.0554829	0.974603	0.07	0.111111	0.0714286	0.696627	no	no	no	no	no	no	no	no	no	no	no	no	no	no	no	no	no	no	no
B73-chr2	7969471	G	A	Mo17-chr2:7815869	24.9388	8.84924	0.738095	124	44	124	44	168	G	A	Mo17-chr2	7815869	0.738095	G	7.64903e-05	1306	1.68334	1.81004	0.481865	FALSE	0.025	0.0625	0.0347059	0.0588235	0	0.0714286	no	no	no	no	no	no	no	no	no	no	no	no	no	no	no	no	no	no	no
B73-chr2	9582428	A	T	Mo17-chr2:9712469	14.0783	3.01679	0.823529	70	15	70	15	85	A	T	Mo17-chr2	9712469	0.823529	A	0.00023088	1307	2.03633	2.00896	0.503383	FALSE	0	0	0.0281339	0.2	0	0	no	no	no	no	no	no	no	no	no	yes	no	no	no	no	no	no	no	no	no
B73-chr2	9803264	T	G	Mo17-chr2:9780273	107.398	54.5033	0.663355	534	271	534	271	805	T	G	Mo17-chr2	9780273	0.663354	T	1.55194e-16	1309	1.56019	1.67867	0.48171	FALSE	0.030303	0	0.0447661	0	0	0	no	no	no	no	yes	no	no	no	no	no	no	no	no	no	no	no	no	no	no
B73-chr2	9803454	C	A	Mo17-chr2:9780464	50.2798	27.1511	0.649351	250	135	250	135	385	C	A	Mo17-chr2	9780464	0.649351	C	0.00041874	1310	1.55827	1.76103	0.469457	FALSE	0.0458893	0	0.030303	0	0	0	no	no	no	no	yes	no	no	no	no	no	no	no	no	no	no	no	no	no	no
B73-chr2	9875917	A	C	Mo17-chr2:9881500	64.157	2.61455	0.960843	319	13	319	13	332	A	C	Mo17-chr2	9881500	0.960843	A	8.79185e-74	1311	2.09564	1.45588	0.590069	FALSE	0	0	0	0.0666667	0	0.226154	no	no	no	no	no	no	no	no	no	no	no	no	no	no	no	no	no	no	no
[truncated: 4,598 more rows]
[truncated: 23 more columns]
