# Supplementary material for: Hybrid allele-specific ChIP-seq analysis identifies variation in brassinosteroid-responsive transcription factor binding linked to traits in maize
Source: Genome Biol. 2023 May 8;24:108. doi: 10.1186/s13059-023-02909-w (PMC10165856; doi:10.1186/s13059-023-02909-w)
Supplement: Supplementary file 15 — Additional file 15: Table S14. Primers employed in this study. [file 13059_2023_2909_MOESM15_ESM.xlsx]

## Sheet: Table S14
Table S14: Primers employed in this study.
VP14 fw	TGT CTG GGA TCT TGG TTG
VP14 rev	AAT GTA CAC GCA CCG ATA
DWF4 fw	CGT TTT GAC CGA GAG CAC
DWF4 rev	TAA AAC ACG AGA CCA CAG
MOL1 fw	CTGTGTCCTCCGTGCTCCAT
MOL1 rev	AGGACTCCCGCATCTCCATA
