# Supplementary material for: Hybrid allele-specific ChIP-seq analysis identifies variation in brassinosteroid-responsive transcription factor binding linked to traits in maize
Source: Genome Biol. 2023 May 8;24:108. doi: 10.1186/s13059-023-02909-w (PMC10165856; doi:10.1186/s13059-023-02909-w)
Supplement: Supplementary file 16 — Additional file 16: Table S15. F1 samples sequencing statistics. [file 13059_2023_2909_MOESM16_ESM.xlsx]

## Sheet: Table S15
Table S15: F1 samples sequencing statistics
	#reads	# unique mapped reads	# duplicated (samtools markdup) reads	% duplication
BZR1-BxM CHIP
BZR1_YFP1	14823039	6875695	384205	5.58787
BZR1_YFP2	26815786	12705371	882907	6.94908
BZR1_YFP3	19698984	9341260	448990	4.80653
BZR1-MxB CHIP
BZR1_YFP4	27327169	12754102	679138	5.32486
BZR1_YFP5	18135961	8503159	459038	5.39844
BZR1_YFP6	26900118	12403327	818051	6.59542
Total	133701057	62582914
BZR1-BxM Input1
Input_1	25123039	10799059	493481	4.56967
Input_2	41445086	17841144	783293	4.39037
Input_3	17993293	7667136	408719	5.33079
BZR1-MxB Input1
Input_4	31328368	13421299	832873	6.20561
Input_5	22876556	9773409	499076	5.10647
Input_6	26260847	11201438	603757	5.39
Total	165027189	70703485
BZR1-BxM Input2 (extra sequencing)
Input_7	135297509	73096935	890213	1.21785
Input_8	192992788	101687781	1546546	1.52088
Input_9	171702349	93381289	1626040	1.74129
BZR1-MxB Input2 (extra sequencing)
Input_10	209237521	113274124	1851112	0
Input_11	151862381	82023032	1309078	1.59599
Input_12	147504471	79480696	985809	1.24031
Total	1008597019	542943857
Total INP1+2	1173624208	613647342
F1 ChIP Negative CTRL
BZR1_NegCTRL1	54668380	29801733	634721	2.12981
BZR1_NegCTRL2	56090670	30674863	614692	2.00389
Total	110759050	60476596
F1 hybrid RNA-seq
B73xMo17_F1_1	35395802	19786927	5261726	26.5919
B73xMo17_F1_2	39940844	22424023	6737323	30.0451
B73xMo17_F1_3	37189240	20834637	6465591	31.0329
	112525886	63045587
