# Supplementary material for: Hybrid allele-specific ChIP-seq analysis identifies variation in brassinosteroid-responsive transcription factor binding linked to traits in maize
Source: Genome Biol. 2023 May 8;24:108. doi: 10.1186/s13059-023-02909-w (PMC10165856; doi:10.1186/s13059-023-02909-w)
Supplement: Supplementary file 17 — Additional file 17: Table S16. MACS3 HASCh-seq peaks of reads that map uniquely to one or both parents. BZR1-YFP replicates vs. non-transgenic negative control were used for the peak calling. [file 13059_2023_2909_MOESM17_ESM.narrowpeak]

B73-chr1	189365	189566	1-B73:189465	1000	.	2128.0	999.00	999.00	100
B73-chr1	200101	200302	1-B73:200201	330	.	545.0	125.01	124.62	100
B73-chr1	460517	460718	1-B73:460617	308	.	493.0	99.91	99.59	100
B73-chr1	495086	495287	1-B73:495186	215	.	273.0	52.69	52.51	100
B73-chr1	1708080	1708281	1-B73:1708180	632	.	1259.0	314.65	313.79	100
B73-chr1	1928549	1928750	1-B73:1928649	210	.	260.5	30.28	30.16	100
B73-chr1	1931088	1931289	1-B73:1931188	839	.	1749.4	999.00	999.00	100
B73-chr1	1931339	1931540	1-B73:1931439	213	.	268.0	8.86	8.80	100
B73-chr1	1933541	1933742	1-B73:1933641	230	.	309.3	25.24	25.13	100
B73-chr1	2095295	2095496	1-B73:2095395	206	.	252.0	49.46	49.29	100
B73-chr1	2553249	2553450	1-B73:2553349	700	.	1421.0	999.00	999.00	100
B73-chr1	2626870	2627071	1-B73:2626970	402	.	714.9	157.64	157.14	100
B73-chr1	2627106	2627307	1-B73:2627206	241	.	334.1	37.02	36.89	100
B73-chr1	2807168	2807369	1-B73:2807268	373	.	646.6	154.77	154.28	100
B73-chr1	2809680	2809881	1-B73:2809780	603	.	1191.4	289.63	288.81	100
B73-chr1	2809947	2810148	1-B73:2810047	379	.	660.6	165.62	165.10	100
B73-chr1	2965270	2965471	1-B73:2965370	694	.	1405.1	999.00	999.00	100
B73-chr1	2966259	2966460	1-B73:2966359	309	.	494.7	91.24	90.95	100
B73-chr1	3022926	3023127	1-B73:3023026	466	.	866.0	188.00	187.42	100
B73-chr1	3041890	3042091	1-B73:3041990	209	.	259.9	37.51	37.37	100
B73-chr1	3042081	3042282	1-B73:3042181	209	.	259.5	34.67	34.54	100
B73-chr1	3042269	3042470	1-B73:3042369	205	.	248.7	27.57	27.46	100
B73-chr1	3086256	3086457	1-B73:3086356	563	.	1097.0	261.53	260.77	100
B73-chr1	3114194	3114395	1-B73:3114294	803	.	1663.0	999.00	999.00	100
B73-chr1	3115135	3115336	1-B73:3115235	490	.	923.0	223.18	222.52	100
B73-chr1	3155251	3155452	1-B73:3155351	258	.	374.0	84.30	84.03	100
B73-chr1	3155818	3156019	1-B73:3155918	1000	.	4454.0	999.00	999.00	100
B73-chr1	3161738	3161939	1-B73:3161838	233	.	316.7	22.26	22.16	100
B73-chr1	3161961	3162162	1-B73:3162061	250	.	356.3	32.19	32.06	100
B73-chr1	3168770	3168971	1-B73:3168870	785	.	1621.3	999.00	999.00	100
B73-chr1	3179857	3180058	1-B73:3179957	134	.	82.2	3.19	3.15	100
B73-chr1	3180074	3180275	1-B73:3180174	227	.	301.8	71.18	70.95	100
B73-chr1	3180861	3181062	1-B73:3180961	376	.	654.0	148.44	147.97	100
B73-chr1	3221484	3221685	1-B73:3221584	356	.	607.0	131.66	131.24	100
B73-chr1	3221744	3221945	1-B73:3221844	552	.	1070.0	275.31	274.52	100
B73-chr1	3260533	3260734	1-B73:3260633	252	.	360.9	91.36	91.07	100
B73-chr1	3260797	3260998	1-B73:3260897	1000	.	2676.1	999.00	999.00	100
B73-chr1	3261761	3261962	1-B73:3261861	340	.	569.6	120.66	120.28	100
B73-chr1	3262975	3263176	1-B73:3263075	259	.	377.0	74.67	74.44	100
B73-chr1	3279288	3279489	1-B73:3279388	453	.	836.0	206.35	205.73	100
B73-chr1	3362231	3362432	1-B73:3362331	313	.	504.0	110.74	110.39	100
B73-chr1	3369875	3370076	1-B73:3369975	225	.	297.3	12.71	12.64	100
B73-chr1	3369960	3370161	1-B73:3370060	619	.	1227.7	322.26	321.38	100
B73-chr1	3371347	3371548	1-B73:3371447	264	.	388.8	49.53	49.37	100
B73-chr1	3371474	3371675	1-B73:3371574	285	.	438.2	71.56	71.33	100
B73-chr1	3443273	3443474	1-B73:3443373	206	.	251.0	33.01	32.89	100
B73-chr1	3444032	3444233	1-B73:3444132	257	.	372.3	82.63	82.37	100
B73-chr1	3469811	3470012	1-B73:3469911	197	.	231.3	15.69	15.60	100
B73-chr1	3470034	3470235	1-B73:3470134	557	.	1081.7	267.43	266.66	100
B73-chr1	3478356	3478557	1-B73:3478456	389	.	684.0	128.30	127.89	100
B73-chr1	3483772	3483973	1-B73:3483872	268	.	398.0	80.25	80.00	100
B73-chr1	3485550	3485751	1-B73:3485650	321	.	522.8	109.66	109.31	100
B73-chr1	3485729	3485930	1-B73:3485829	431	.	783.2	185.96	185.39	100
B73-chr1	3488290	3488491	1-B73:3488390	1000	.	4796.2	999.00	999.00	100
B73-chr1	3488564	3488765	1-B73:3488664	833	.	1733.8	999.00	999.00	100
B73-chr1	3522976	3523177	1-B73:3523076	350	.	592.5	142.74	142.29	100
B73-chr1	3523543	3523744	1-B73:3523643	144	.	105.5	6.77	6.71	100
B73-chr1	3524141	3524342	1-B73:3524241	178	.	185.5	28.81	28.70	100
B73-chr1	3524402	3524603	1-B73:3524502	268	.	399.5	85.89	85.62	100
B73-chr1	3534192	3534393	1-B73:3534292	269	.	400.0	25.06	24.95	100
B73-chr1	3563308	3563509	1-B73:3563408	255	.	367.6	40.20	40.06	100
B73-chr1	3564221	3564422	1-B73:3564321	644	.	1287.0	234.17	233.47	100
B73-chr1	3566145	3566346	1-B73:3566245	915	.	1928.0	999.00	999.00	100
B73-chr1	3652304	3652505	1-B73:3652404	220	.	286.0	56.88	56.70	100
B73-chr1	3730844	3731045	1-B73:3730944	928	.	1960.0	999.00	999.00	100
B73-chr1	3732750	3732951	1-B73:3732850	420	.	758.0	177.57	177.01	100
B73-chr1	3734956	3735157	1-B73:3735056	469	.	873.9	206.03	205.40	100
B73-chr1	3762723	3762924	1-B73:3762823	1000	.	3048.4	999.00	999.00	100
B73-chr1	3763076	3763277	1-B73:3763176	243	.	339.6	62.86	62.65	100
B73-chr1	3787425	3787626	1-B73:3787525	358	.	610.5	138.45	138.01	100
B73-chr1	3787848	3788049	1-B73:3787948	224	.	295.5	25.02	24.91	100
B73-chr1	3789472	3789673	1-B73:3789572	854	.	1783.0	999.00	999.00	100
B73-chr1	3837803	3838004	1-B73:3837903	453	.	835.0	202.63	202.01	100
B73-chr1	3839379	3839580	1-B73:3839479	405	.	722.0	164.42	163.90	100
B73-chr1	3844446	3844647	1-B73:3844546	451	.	830.0	168.64	168.11	100
B73-chr1	3959392	3959593	1-B73:3959492	1000	.	3745.0	999.00	999.00	100
B73-chr1	3959745	3959946	1-B73:3959845	709	.	1440.0	999.00	999.00	100
B73-chr1	3962137	3962338	1-B73:3962237	604	.	1193.0	303.00	302.16	100
B73-chr1	3962822	3963023	1-B73:3962922	602	.	1187.0	295.17	294.35	100
B73-chr1	3975265	3975466	1-B73:3975365	300	.	474.0	102.51	102.19	100
B73-chr1	4078661	4078862	1-B73:4078761	442	.	809.7	194.41	193.81	100
B73-chr1	4095313	4095514	1-B73:4095413	624	.	1241.2	999.00	999.00	100
B73-chr1	4095513	4095714	1-B73:4095613	254	.	365.7	44.02	43.87	100
B73-chr1	4096866	4097067	1-B73:4096966	201	.	241.0	29.33	29.22	100
B73-chr1	4100956	4101157	1-B73:4101056	339	.	565.3	131.21	130.80	100
B73-chr1	4101297	4101498	1-B73:4101397	283	.	433.7	51.68	51.51	100
B73-chr1	4104742	4104943	1-B73:4104842	368	.	635.0	53.00	52.82	100
B73-chr1	4105309	4105510	1-B73:4105409	752	.	1541.8	999.00	999.00	100
B73-chr1	4105484	4105685	1-B73:4105584	385	.	675.2	71.12	70.89	100
B73-chr1	4106688	4106889	1-B73:4106788	350	.	591.7	143.57	143.11	100
B73-chr1	4108627	4108828	1-B73:4108727	1000	.	2991.9	999.00	999.00	100
B73-chr1	4108826	4109027	1-B73:4108926	516	.	985.8	233.37	232.68	100
B73-chr1	4109207	4109408	1-B73:4109307	744	.	1523.3	999.00	999.00	100
B73-chr1	4109854	4110055	1-B73:4109954	526	.	1009.0	253.64	252.90	100
B73-chr1	4293847	4294048	1-B73:4293947	430	.	782.0	154.23	153.74	100
B73-chr1	4298319	4298520	1-B73:4298419	787	.	1626.0	999.00	999.00	100
B73-chr1	4378313	4378514	1-B73:4378413	882	.	1850.0	999.00	999.00	100
B73-chr1	4485861	4486062	1-B73:4485961	561	.	1092.0	276.33	275.55	100
B73-chr1	4489897	4490098	1-B73:4489997	316	.	512.0	94.54	94.24	100
B73-chr1	4490628	4490829	1-B73:4490728	233	.	316.0	21.59	21.49	100
B73-chr1	4549425	4549626	1-B73:4549525	243	.	340.0	67.24	67.03	100
B73-chr1	4612784	4612985	1-B73:4612884	540	.	1042.0	240.74	240.03	100
B73-chr1	4623497	4623698	1-B73:4623597	452	.	833.1	208.14	207.51	100
B73-chr1	4623762	4623963	1-B73:4623862	795	.	1644.5	999.00	999.00	100
B73-chr1	4624040	4624241	1-B73:4624140	1000	.	4443.4	999.00	999.00	100
B73-chr1	4663789	4663990	1-B73:4663889	369	.	637.7	150.08	149.61	100
B73-chr1	4663979	4664180	1-B73:4664079	328	.	539.3	111.69	111.33	100
B73-chr1	4669445	4669646	1-B73:4669545	416	.	748.8	165.13	164.61	100
B73-chr1	4670282	4670483	1-B73:4670382	726	.	1481.4	999.00	999.00	100
B73-chr1	4670614	4670815	1-B73:4670714	313	.	503.6	114.57	114.21	100
B73-chr1	4674319	4674520	1-B73:4674419	480	.	900.2	42.57	42.42	100
B73-chr1	4675530	4675731	1-B73:4675630	549	.	1063.4	258.82	258.07	100
B73-chr1	4675700	4675901	1-B73:4675800	222	.	288.6	47.27	47.11	100
B73-chr1	4677689	4677890	1-B73:4677789	331	.	548.0	8.17	8.11	100
B73-chr1	4690148	4690349	1-B73:4690248	1000	.	3681.9	999.00	999.00	100
B73-chr1	4690468	4690669	1-B73:4690568	413	.	742.1	164.42	163.90	100
B73-chr1	4785827	4786028	1-B73:4785927	314	.	506.8	95.80	95.50	100
B73-chr1	4786112	4786313	1-B73:4786212	253	.	363.7	77.85	77.61	100
B73-chr1	4786464	4786665	1-B73:4786564	184	.	200.5	25.64	25.53	100
B73-chr1	4837471	4837672	1-B73:4837571	256	.	369.0	71.28	71.06	100
B73-chr1	4837760	4837961	1-B73:4837860	672	.	1354.0	999.00	999.00	100
B73-chr1	4838737	4838938	1-B73:4838837	205	.	248.9	6.72	6.66	100
B73-chr1	4840012	4840213	1-B73:4840112	272	.	409.0	55.25	55.07	100
B73-chr1	4848115	4848316	1-B73:4848215	451	.	830.0	179.32	178.76	100
B73-chr1	4849090	4849291	1-B73:4849190	299	.	471.9	63.87	63.66	100
B73-chr1	4849187	4849388	1-B73:4849287	294	.	460.1	61.48	61.28	100
B73-chr1	4850035	4850236	1-B73:4850135	281	.	429.8	80.75	80.49	100
B73-chr1	4851620	4851821	1-B73:4851720	339	.	566.0	138.41	137.97	100
B73-chr1	4863224	4863425	1-B73:4863324	361	.	617.5	138.44	138.00	100
B73-chr1	4863669	4863870	1-B73:4863769	541	.	1043.2	279.64	278.84	100
B73-chr1	4863998	4864199	1-B73:4864098	411	.	737.3	185.36	184.78	100
B73-chr1	4867378	4867579	1-B73:4867478	350	.	593.0	146.12	145.66	100
B73-chr1	4868147	4868348	1-B73:4868247	303	.	480.6	114.28	113.91	100
B73-chr1	4869705	4869906	1-B73:4869805	476	.	889.2	214.92	214.27	100
B73-chr1	4869971	4870172	1-B73:4870071	1000	.	2762.6	999.00	999.00	100
B73-chr1	4870366	4870567	1-B73:4870466	392	.	691.2	151.30	150.83	100
B73-chr1	4876995	4877196	1-B73:4877095	798	.	1651.0	999.00	999.00	100
B73-chr1	4947942	4948143	1-B73:4948042	208	.	256.5	25.20	25.09	100
B73-chr1	4948263	4948464	1-B73:4948363	312	.	503.5	120.78	120.40	100
B73-chr1	5046121	5046322	1-B73:5046221	239	.	329.1	23.25	23.15	100
B73-chr1	5046343	5046544	1-B73:5046443	310	.	498.4	59.99	59.79	100
B73-chr1	5046547	5046748	1-B73:5046647	360	.	616.5	93.39	93.09	100
B73-chr1	5062536	5062737	1-B73:5062636	216	.	274.9	28.00	27.88	100
B73-chr1	5063457	5063658	1-B73:5063557	319	.	519.5	112.38	112.02	100
B73-chr1	5064113	5064314	1-B73:5064213	303	.	480.5	89.79	89.50	100
B73-chr1	5073196	5073397	1-B73:5073296	723	.	1473.6	999.00	999.00	100
B73-chr1	5073527	5073728	1-B73:5073627	1000	.	2327.5	999.00	999.00	100
B73-chr1	5073896	5074097	1-B73:5073996	1000	.	2178.0	999.00	999.00	100
B73-chr1	5075118	5075319	1-B73:5075218	447	.	821.2	110.05	109.70	100
B73-chr1	5083543	5083744	1-B73:5083643	226	.	298.9	35.09	34.96	100
B73-chr1	5083905	5084106	1-B73:5084005	305	.	485.1	105.80	105.46	100
B73-chr1	5089197	5089398	1-B73:5089297	724	.	1477.6	999.00	999.00	100
B73-chr1	5089859	5090060	1-B73:5089959	345	.	581.4	126.63	126.23	100
B73-chr1	5095692	5095893	1-B73:5095792	383	.	670.6	90.45	90.16	100
B73-chr1	5095909	5096110	1-B73:5096009	449	.	825.6	150.59	150.11	100
B73-chr1	5096181	5096382	1-B73:5096281	518	.	989.1	226.21	225.53	100
B73-chr1	5096397	5096598	1-B73:5096497	251	.	357.7	4.02	3.97	100
B73-chr1	5112413	5112614	1-B73:5112513	478	.	894.2	211.96	211.32	100
B73-chr1	5112609	5112810	1-B73:5112709	229	.	305.8	34.23	34.10	100
B73-chr1	5113826	5114027	1-B73:5113926	283	.	433.0	4.89	4.84	100
B73-chr1	5114836	5115037	1-B73:5114936	382	.	669.0	145.91	145.45	100
B73-chr1	5122840	5123041	1-B73:5122940	233	.	315.8	30.90	30.78	100
B73-chr1	5123443	5123644	1-B73:5123543	279	.	425.2	67.10	66.88	100
B73-chr1	5161388	5161589	1-B73:5161488	233	.	316.0	42.07	41.92	100
B73-chr1	5281394	5281595	1-B73:5281494	237	.	325.0	62.53	62.33	100
B73-chr1	5283548	5283749	1-B73:5283648	346	.	582.9	107.69	107.35	100
B73-chr1	5283925	5284126	1-B73:5284025	728	.	1486.9	999.00	999.00	100
B73-chr1	5284343	5284544	1-B73:5284443	357	.	608.2	144.02	143.57	100
B73-chr1	5284994	5285195	1-B73:5285094	189	.	212.3	14.78	14.70	100
B73-chr1	5285138	5285339	1-B73:5285238	168	.	162.1	6.57	6.51	100
B73-chr1	5378122	5378323	1-B73:5378222	185	.	201.0	3.96	3.91	100
B73-chr1	5378890	5379091	1-B73:5378990	272	.	408.0	86.30	86.03	100
B73-chr1	5380951	5381152	1-B73:5381051	306	.	487.5	114.14	113.78	100
B73-chr1	5381475	5381676	1-B73:5381575	245	.	343.7	63.08	62.87	100
B73-chr1	5381837	5382038	1-B73:5381937	194	.	222.8	17.65	17.56	100
B73-chr1	5384263	5384464	1-B73:5384363	173	.	174.3	35.74	35.61	100
B73-chr1	5384423	5384624	1-B73:5384523	195	.	224.7	18.06	17.97	100
B73-chr1	5385215	5385416	1-B73:5385315	278	.	421.7	101.90	101.58	100
B73-chr1	5417033	5417234	1-B73:5417133	221	.	287.8	70.44	70.22	100
B73-chr1	5417141	5417342	1-B73:5417241	284	.	435.2	101.60	101.28	100
B73-chr1	5418047	5418248	1-B73:5418147	558	.	1084.3	284.66	283.85	100
B73-chr1	5418356	5418557	1-B73:5418456	457	.	844.7	231.49	230.81	100
B73-chr1	5418643	5418844	1-B73:5418743	346	.	582.0	123.04	122.65	100
B73-chr1	5419403	5419604	1-B73:5419503	257	.	372.4	25.30	25.20	100
B73-chr1	5419679	5419880	1-B73:5419779	430	.	781.6	197.38	196.78	100
B73-chr1	5420360	5420561	1-B73:5420460	236	.	322.5	10.05	9.98	100
B73-chr1	5420516	5420717	1-B73:5420616	386	.	678.5	133.54	133.11	100
B73-chr1	5443891	5444092	1-B73:5443991	234	.	317.1	24.04	23.94	100
B73-chr1	5444514	5444715	1-B73:5444614	374	.	648.9	125.39	124.99	100
B73-chr1	5449279	5449480	1-B73:5449379	871	.	1825.3	999.00	999.00	100
B73-chr1	5449553	5449754	1-B73:5449653	536	.	1032.7	273.59	272.81	100
B73-chr1	5488550	5488751	1-B73:5488650	408	.	730.0	162.73	162.22	100
B73-chr1	5542877	5543078	1-B73:5542977	268	.	398.5	54.24	54.06	100
B73-chr1	5551550	5551751	1-B73:5551650	816	.	1694.1	999.00	999.00	100
B73-chr1	5556234	5556435	1-B73:5556334	297	.	467.8	84.51	84.24	100
B73-chr1	5557958	5558159	1-B73:5558058	341	.	572.0	32.92	32.80	100
B73-chr1	5558734	5558935	1-B73:5558834	335	.	556.2	127.36	126.96	100
B73-chr1	5558995	5559196	1-B73:5559095	191	.	216.8	7.96	7.89	100
B73-chr1	5559653	5559854	1-B73:5559753	253	.	363.0	55.16	54.98	100
B73-chr1	5560007	5560208	1-B73:5560107	312	.	503.0	118.64	118.27	100
B73-chr1	5608675	5608876	1-B73:5608775	311	.	501.0	106.31	105.97	100
B73-chr1	5616347	5616548	1-B73:5616447	263	.	385.9	78.35	78.10	100
B73-chr1	5616604	5616805	1-B73:5616704	404	.	719.1	180.18	179.62	100
B73-chr1	5651208	5651409	1-B73:5651308	285	.	438.3	45.77	45.61	100
B73-chr1	5651520	5651721	1-B73:5651620	246	.	346.7	18.72	18.63	100
B73-chr1	5652537	5652738	1-B73:5652637	453	.	836.2	212.33	211.69	100
B73-chr1	5653804	5654005	1-B73:5653904	675	.	1361.1	999.00	999.00	100
B73-chr1	5654366	5654567	1-B73:5654466	272	.	408.9	55.18	55.00	100
B73-chr1	5662469	5662670	1-B73:5662569	234	.	319.0	44.82	44.67	100
B73-chr1	5662770	5662971	1-B73:5662870	363	.	624.1	164.07	163.56	100
B73-chr1	5663039	5663240	1-B73:5663139	382	.	668.9	139.67	139.23	100
B73-chr1	5668902	5669103	1-B73:5669002	305	.	485.1	105.80	105.46	100
B73-chr1	5669248	5669449	1-B73:5669348	165	.	153.9	3.75	3.71	100
B73-chr1	5670246	5670447	1-B73:5670346	296	.	464.3	94.88	94.58	100
B73-chr1	5670622	5670823	1-B73:5670722	249	.	353.7	57.70	57.51	100
B73-chr1	5671605	5671806	1-B73:5671705	277	.	420.4	88.10	87.82	100
B73-chr1	5671974	5672175	1-B73:5672074	369	.	637.0	167.86	167.34	100
B73-chr1	5672157	5672358	1-B73:5672257	592	.	1165.6	316.96	316.08	100
B73-chr1	5676328	5676529	1-B73:5676428	254	.	366.0	77.52	77.27	100
B73-chr1	5766966	5767167	1-B73:5767066	511	.	974.1	265.24	264.48	100
B73-chr1	5767058	5767259	1-B73:5767158	726	.	1481.7	999.00	999.00	100
B73-chr1	5768232	5768433	1-B73:5768332	681	.	1375.2	999.00	999.00	100
B73-chr1	5768600	5768801	1-B73:5768700	428	.	776.9	105.84	105.51	100
B73-chr1	5768767	5768968	1-B73:5768867	439	.	802.8	120.22	119.83	100
B73-chr1	5769825	5770026	1-B73:5769925	1000	.	4380.8	999.00	999.00	100
B73-chr1	5770183	5770384	1-B73:5770283	419	.	755.2	135.23	134.80	100
B73-chr1	5778153	5778354	1-B73:5778253	182	.	196.1	39.60	39.46	100
B73-chr1	5778278	5778479	1-B73:5778378	201	.	238.9	49.19	49.02	100
B73-chr1	5987144	5987345	1-B73:5987244	267	.	395.2	37.79	37.65	100
B73-chr1	5987534	5987735	1-B73:5987634	368	.	634.8	128.02	127.61	100
B73-chr1	6187946	6188147	1-B73:6188046	215	.	272.2	31.50	31.38	100
B73-chr1	6188074	6188275	1-B73:6188174	306	.	488.8	118.73	118.35	100
B73-chr1	6189311	6189512	1-B73:6189411	207	.	255.0	25.53	25.42	100
B73-chr1	6192138	6192339	1-B73:6192238	347	.	585.0	127.46	127.05	100
B73-chr1	6204451	6204652	1-B73:6204551	182	.	195.0	10.04	9.97	100
B73-chr1	6204804	6205005	1-B73:6204904	339	.	566.0	139.84	139.40	100
B73-chr1	6207605	6207806	1-B73:6207705	538	.	1037.0	262.94	262.19	100
B73-chr1	6208628	6208829	1-B73:6208728	632	.	1259.8	999.00	999.00	100
B73-chr1	6208851	6209052	1-B73:6208951	391	.	688.2	176.16	175.61	100
B73-chr1	6214150	6214351	1-B73:6214250	1000	.	2902.6	999.00	999.00	100
B73-chr1	6214577	6214778	1-B73:6214677	696	.	1409.4	999.00	999.00	100
B73-chr1	6215813	6216014	1-B73:6215913	1000	.	2834.5	999.00	999.00	100
B73-chr1	6216100	6216301	1-B73:6216200	355	.	603.5	144.76	144.31	100
B73-chr1	6222146	6222347	1-B73:6222246	467	.	870.1	220.00	219.34	100
B73-chr1	6222683	6222884	1-B73:6222783	349	.	590.9	149.11	148.64	100
B73-chr1	6223425	6223626	1-B73:6223525	385	.	674.0	154.02	153.53	100
B73-chr1	6228734	6228935	1-B73:6228834	381	.	666.0	142.36	141.91	100
B73-chr1	6245657	6245858	1-B73:6245757	970	.	2059.4	999.00	999.00	100
B73-chr1	6247970	6248171	1-B73:6248070	1000	.	3474.0	999.00	999.00	100
B73-chr1	6271111	6271312	1-B73:6271211	832	.	1733.0	999.00	999.00	100
B73-chr1	6360012	6360213	1-B73:6360112	414	.	744.1	155.91	155.42	100
B73-chr1	6362096	6362297	1-B73:6362196	433	.	789.0	168.75	168.22	100
B73-chr1	6364756	6364957	1-B73:6364856	746	.	1527.9	999.00	999.00	100
B73-chr1	6364841	6365042	1-B73:6364941	691	.	1398.7	999.00	999.00	100
B73-chr1	6478629	6478830	1-B73:6478729	391	.	690.0	156.49	156.00	100
B73-chr1	6479348	6479549	1-B73:6479448	260	.	379.0	72.13	71.90	100
B73-chr1	6491690	6491891	1-B73:6491790	226	.	298.0	27.50	27.38	100
B73-chr1	6585788	6585989	1-B73:6585888	303	.	480.2	117.57	117.20	100
B73-chr1	6586067	6586268	1-B73:6586167	260	.	379.5	91.08	90.79	100
B73-chr1	6586417	6586618	1-B73:6586517	398	.	705.3	171.53	170.99	100
B73-chr1	6602692	6602893	1-B73:6602792	170	.	165.8	22.59	22.49	100
B73-chr1	6603220	6603421	1-B73:6603320	230	.	309.6	75.59	75.35	100
B73-chr1	6603485	6603686	1-B73:6603585	295	.	461.5	115.61	115.24	100
B73-chr1	6778635	6778836	1-B73:6778735	267	.	397.0	74.60	74.36	100
B73-chr1	6865645	6865846	1-B73:6865745	213	.	268.4	7.39	7.33	100
B73-chr1	6865976	6866177	1-B73:6866076	209	.	259.6	5.68	5.62	100
B73-chr1	6866198	6866399	1-B73:6866298	386	.	678.0	164.68	164.16	100
B73-chr1	6866774	6866975	1-B73:6866874	221	.	288.0	16.49	16.40	100
B73-chr1	6981176	6981377	1-B73:6981276	265	.	391.3	67.13	66.91	100
B73-chr1	6981329	6981530	1-B73:6981429	199	.	234.7	12.35	12.27	100
B73-chr1	6989386	6989587	1-B73:6989486	1000	.	2764.0	999.00	999.00	100
B73-chr1	6997500	6997701	1-B73:6997600	264	.	390.0	67.92	67.70	100
B73-chr1	6997814	6998015	1-B73:6997914	248	.	350.0	71.25	71.02	100
B73-chr1	7011434	7011635	1-B73:7011534	260	.	380.0	61.81	61.61	100
B73-chr1	7013331	7013532	1-B73:7013431	272	.	406.8	66.90	66.68	100
B73-chr1	7013578	7013779	1-B73:7013678	208	.	257.2	15.75	15.66	100
B73-chr1	7025631	7025832	1-B73:7025731	195	.	225.0	30.91	30.79	100
B73-chr1	7026179	7026380	1-B73:7026279	198	.	233.9	27.64	27.52	100
B73-chr1	7026822	7027023	1-B73:7026922	445	.	816.1	178.24	177.69	100
B73-chr1	7032330	7032531	1-B73:7032430	278	.	422.0	37.12	36.98	100
B73-chr1	7033041	7033242	1-B73:7033141	455	.	841.0	188.67	188.08	100
B73-chr1	7059747	7059948	1-B73:7059847	162	.	148.7	3.18	3.13	100
B73-chr1	7059849	7060050	1-B73:7059949	187	.	206.3	15.21	15.13	100
B73-chr1	7099759	7099960	1-B73:7099859	341	.	571.0	108.69	108.34	100
B73-chr1	7136202	7136403	1-B73:7136302	348	.	587.7	134.02	133.59	100
B73-chr1	7282246	7282447	1-B73:7282346	428	.	775.9	190.36	189.77	100
B73-chr1	7282551	7282752	1-B73:7282651	194	.	223.1	32.26	32.14	100
B73-chr1	7296123	7296324	1-B73:7296223	310	.	498.0	105.49	105.16	100
B73-chr1	7297507	7297708	1-B73:7297607	228	.	304.0	19.97	19.88	100
B73-chr1	7298546	7298747	1-B73:7298646	1000	.	3279.0	999.00	999.00	100
B73-chr1	7299944	7300145	1-B73:7300044	388	.	681.1	58.34	58.15	100
B73-chr1	7300062	7300263	1-B73:7300162	263	.	386.9	6.39	6.33	100
B73-chr1	7301616	7301817	1-B73:7301716	255	.	368.3	35.81	35.68	100
B73-chr1	7301621	7301822	1-B73:7301721	264	.	388.3	42.60	42.45	100
B73-chr1	7301835	7302036	1-B73:7301935	205	.	250.4	13.94	13.86	100
B73-chr1	7329065	7329266	1-B73:7329165	187	.	207.6	15.10	15.02	100
B73-chr1	7329633	7329834	1-B73:7329733	286	.	441.1	100.27	99.95	100
B73-chr1	7330027	7330228	1-B73:7330127	734	.	1500.8	999.00	999.00	100
B73-chr1	7330144	7330345	1-B73:7330244	615	.	1218.1	999.00	999.00	100
B73-chr1	7334750	7334951	1-B73:7334850	1000	.	2452.9	999.00	999.00	100
B73-chr1	7334862	7335063	1-B73:7334962	213	.	267.5	10.78	10.71	100
B73-chr1	7335739	7335940	1-B73:7335839	593	.	1168.0	306.14	305.29	100
B73-chr1	7336948	7337149	1-B73:7337048	326	.	535.0	124.87	124.47	100
B73-chr1	7337101	7337302	1-B73:7337201	372	.	645.0	162.51	162.00	100
B73-chr1	7344454	7344655	1-B73:7344554	257	.	371.8	34.03	33.90	100
B73-chr1	7438668	7438869	1-B73:7438768	254	.	365.9	81.34	81.09	100
B73-chr1	7438857	7439058	1-B73:7438957	268	.	398.6	86.52	86.24	100
B73-chr1	7439474	7439675	1-B73:7439574	234	.	317.5	66.25	66.04	100
B73-chr1	7496852	7497053	1-B73:7496952	761	.	1564.8	999.00	999.00	100
B73-chr1	7497293	7497494	1-B73:7497393	731	.	1494.2	999.00	999.00	100
B73-chr1	7506666	7506867	1-B73:7506766	341	.	571.8	83.35	83.09	100
B73-chr1	7506844	7507045	1-B73:7506944	285	.	439.2	31.45	31.33	100
B73-chr1	7509403	7509604	1-B73:7509503	349	.	589.8	81.09	80.83	100
B73-chr1	7544493	7544694	1-B73:7544593	366	.	631.0	141.08	140.63	100
B73-chr1	7612079	7612280	1-B73:7612179	539	.	1039.0	247.57	246.84	100
B73-chr1	7652689	7652890	1-B73:7652789	277	.	419.5	82.90	82.64	100
B73-chr1	7653130	7653331	1-B73:7653230	548	.	1059.5	268.34	267.57	100
B73-chr1	7728634	7728835	1-B73:7728734	290	.	450.0	95.96	95.66	100
B73-chr1	7906615	7906816	1-B73:7906715	242	.	336.9	68.86	68.63	100
B73-chr1	7907023	7907224	1-B73:7907123	291	.	452.7	93.33	93.03	100
B73-chr1	7907299	7907500	1-B73:7907399	164	.	151.4	14.01	13.93	100
B73-chr1	7954920	7955121	1-B73:7955020	157	.	136.4	6.46	6.40	100
B73-chr1	7955123	7955324	1-B73:7955223	208	.	255.6	50.52	50.35	100
B73-chr1	7955853	7956054	1-B73:7955953	226	.	300.0	62.52	62.31	100
B73-chr1	7955983	7956184	1-B73:7956083	232	.	314.0	66.02	65.81	100
B73-chr1	7968974	7969175	1-B73:7969074	253	.	363.5	73.58	73.34	100
B73-chr1	7969064	7969265	1-B73:7969164	277	.	419.7	101.42	101.10	100
B73-chr1	7969446	7969647	1-B73:7969546	207	.	253.8	22.89	22.78	100
B73-chr1	7976033	7976234	1-B73:7976133	472	.	880.4	220.45	219.79	100
B73-chr1	7976378	7976579	1-B73:7976478	186	.	205.6	15.06	14.98	100
B73-chr1	7981032	7981233	1-B73:7981132	593	.	1167.6	311.69	310.83	100
B73-chr1	7981221	7981422	1-B73:7981321	350	.	591.4	153.16	152.68	100
B73-chr1	7983178	7983379	1-B73:7983278	407	.	726.0	164.54	164.02	100
B73-chr1	7983830	7984031	1-B73:7983930	797	.	1649.0	999.00	999.00	100
B73-chr1	8099450	8099651	1-B73:8099550	223	.	290.9	63.28	63.08	100
B73-chr1	8179378	8179579	1-B73:8179478	213	.	269.0	23.37	23.26	100
B73-chr1	8185796	8185997	1-B73:8185896	225	.	296.9	63.15	62.94	100
B73-chr1	8185909	8186110	1-B73:8186009	162	.	147.1	16.57	16.48	100
B73-chr1	8210451	8210652	1-B73:8210551	278	.	422.8	89.50	89.22	100
B73-chr1	8210691	8210892	1-B73:8210791	455	.	841.2	185.12	184.55	100
B73-chr1	8228471	8228672	1-B73:8228571	365	.	626.8	101.52	101.20	100
B73-chr1	8228665	8228866	1-B73:8228765	400	.	710.4	150.48	150.01	100
B73-chr1	8228869	8229070	1-B73:8228969	790	.	1632.2	999.00	999.00	100
B73-chr1	8228929	8229130	1-B73:8229029	640	.	1277.6	999.00	999.00	100
B73-chr1	8229762	8229963	1-B73:8229862	381	.	666.6	152.07	151.59	100
B73-chr1	8307519	8307720	1-B73:8307619	268	.	398.0	81.07	80.81	100
B73-chr1	8355421	8355622	1-B73:8355521	1000	.	3498.0	999.00	999.00	100
B73-chr1	8403409	8403610	1-B73:8403509	501	.	950.3	248.31	247.58	100
B73-chr1	8403498	8403699	1-B73:8403598	1000	.	3555.4	999.00	999.00	100
B73-chr1	8404079	8404280	1-B73:8404179	153	.	126.3	13.03	12.96	100
B73-chr1	8421134	8421335	1-B73:8421234	219	.	282.6	4.88	4.83	100
B73-chr1	8422956	8423157	1-B73:8423056	309	.	495.0	4.88	4.83	100
B73-chr1	8424823	8425024	1-B73:8424923	336	.	560.3	51.21	51.04	100
B73-chr1	8425349	8425550	1-B73:8425449	210	.	261.7	4.99	4.94	100
B73-chr1	8534034	8534235	1-B73:8534134	246	.	347.0	17.52	17.43	100
B73-chr1	8607679	8607880	1-B73:8607779	599	.	1181.6	101.79	101.46	100
B73-chr1	8607963	8608164	1-B73:8608063	922	.	1944.4	320.96	320.09	100
B73-chr1	8609738	8609939	1-B73:8609838	251	.	358.6	5.90	5.85	100
B73-chr1	8609974	8610175	1-B73:8610074	268	.	397.9	11.76	11.69	100
B73-chr1	8610854	8611055	1-B73:8610954	245	.	343.5	7.39	7.33	100
B73-chr1	8611367	8611568	1-B73:8611467	253	.	362.5	13.27	13.19	100
B73-chr1	8618437	8618638	1-B73:8618537	226	.	299.2	38.78	38.64	100
B73-chr1	8618716	8618917	1-B73:8618816	354	.	602.8	126.13	125.73	100
B73-chr1	8620728	8620929	1-B73:8620828	337	.	560.9	142.91	142.46	100
B73-chr1	8620871	8621072	1-B73:8620971	221	.	286.3	59.30	59.10	100
B73-chr1	8635689	8635890	1-B73:8635789	347	.	585.0	134.18	133.75	100
B73-chr1	8638172	8638373	1-B73:8638272	239	.	331.0	64.10	63.89	100
B73-chr1	8639064	8639265	1-B73:8639164	330	.	546.0	121.39	121.00	100
B73-chr1	8735412	8735613	1-B73:8735512	162	.	146.9	23.04	22.94	100
B73-chr1	8735576	8735777	1-B73:8735676	383	.	670.7	176.14	175.59	100
B73-chr1	8735724	8735925	1-B73:8735824	174	.	176.4	36.68	36.54	100
B73-chr1	8904954	8905155	1-B73:8905054	234	.	318.2	45.39	45.23	100
B73-chr1	8905441	8905642	1-B73:8905541	234	.	317.8	58.26	58.07	100
B73-chr1	8912690	8912891	1-B73:8912790	236	.	322.0	58.84	58.65	100
B73-chr1	8916774	8916975	1-B73:8916874	262	.	385.0	75.22	74.98	100
B73-chr1	8952504	8952705	1-B73:8952604	1000	.	2950.8	999.00	999.00	100
B73-chr1	8953011	8953212	1-B73:8953111	394	.	697.2	145.90	145.44	100
B73-chr1	9052806	9053007	1-B73:9052906	802	.	1661.8	999.00	999.00	100
B73-chr1	9053228	9053429	1-B73:9053328	479	.	897.2	208.59	207.96	100
B73-chr1	9054912	9055113	1-B73:9055012	289	.	448.9	52.47	52.29	100
B73-chr1	9055068	9055269	1-B73:9055168	432	.	786.1	205.90	205.28	100
B73-chr1	9055246	9055447	1-B73:9055346	240	.	331.0	18.67	18.57	100
B73-chr1	9057497	9057698	1-B73:9057597	507	.	962.8	217.67	217.02	100
B73-chr1	9057858	9058059	1-B73:9057958	426	.	772.2	188.36	187.78	100
B73-chr1	9098992	9099193	1-B73:9099092	537	.	1034.7	239.81	239.10	100
B73-chr1	9099329	9099530	1-B73:9099429	520	.	994.3	241.43	240.72	100
B73-chr1	9144589	9144790	1-B73:9144689	1000	.	2305.1	999.00	999.00	100
B73-chr1	9144871	9145072	1-B73:9144971	1000	.	4019.9	999.00	999.00	100
B73-chr1	9277043	9277244	1-B73:9277143	288	.	445.6	92.29	92.00	100
B73-chr1	9277298	9277499	1-B73:9277398	411	.	735.4	170.35	169.82	100
B73-chr1	9279950	9280151	1-B73:9280050	445	.	818.0	181.34	180.77	100
B73-chr1	9289052	9289253	1-B73:9289152	374	.	649.0	132.59	132.17	100
B73-chr1	9290186	9290387	1-B73:9290286	550	.	1065.6	273.86	273.08	100
B73-chr1	9290560	9290761	1-B73:9290660	1000	.	2345.5	999.00	999.00	100
B73-chr1	9291871	9292072	1-B73:9291971	916	.	1931.0	109.55	109.20	100
B73-chr1	9292983	9293184	1-B73:9293083	485	.	912.0	225.78	225.10	100
B73-chr1	9293223	9293424	1-B73:9293323	355	.	604.0	135.80	135.37	100
B73-chr1	9293606	9293807	1-B73:9293706	165	.	154.8	3.66	3.61	100
B73-chr1	9293986	9294187	1-B73:9294086	1000	.	2569.2	999.00	999.00	100
B73-chr1	9301991	9302192	1-B73:9302091	1000	.	3252.0	999.00	999.00	100
B73-chr1	9303745	9303946	1-B73:9303845	322	.	525.0	111.07	110.72	100
B73-chr1	9337185	9337386	1-B73:9337285	1000	.	2963.1	999.00	999.00	100
B73-chr1	9337638	9337839	1-B73:9337738	230	.	307.9	69.84	69.62	100
B73-chr1	9338440	9338641	1-B73:9338540	164	.	152.6	8.97	8.90	100
B73-chr1	9338559	9338760	1-B73:9338659	252	.	360.4	93.86	93.56	100
B73-chr1	9360832	9361033	1-B73:9360932	137	.	89.3	3.21	3.16	100
B73-chr1	9361043	9361244	1-B73:9361143	272	.	408.7	91.12	90.83	100
B73-chr1	9422640	9422841	1-B73:9422740	506	.	962.0	236.59	235.89	100
B73-chr1	9423665	9423866	1-B73:9423765	434	.	792.0	193.78	193.18	100
B73-chr1	9427336	9427537	1-B73:9427436	336	.	560.0	108.92	108.58	100
B73-chr1	9428472	9428673	1-B73:9428572	374	.	648.0	160.70	160.20	100
B73-chr1	9429231	9429432	1-B73:9429331	209	.	258.6	11.95	11.87	100
B73-chr1	9429618	9429819	1-B73:9429718	313	.	504.4	53.75	53.57	100
B73-chr1	9687118	9687319	1-B73:9687218	319	.	518.8	105.22	104.88	100
B73-chr1	9718340	9718541	1-B73:9718440	396	.	702.0	161.85	161.34	100
B73-chr1	9768341	9768542	1-B73:9768441	277	.	418.5	98.90	98.59	100
B73-chr1	9768517	9768718	1-B73:9768617	229	.	305.5	57.27	57.08	100
B73-chr1	9769088	9769289	1-B73:9769188	174	.	176.4	9.91	9.84	100
B73-chr1	9769475	9769676	1-B73:9769575	371	.	642.5	176.52	175.97	100
B73-chr1	9769624	9769825	1-B73:9769724	263	.	386.1	83.24	82.97	100
B73-chr1	9770291	9770492	1-B73:9770391	246	.	347.2	75.27	75.03	100
B73-chr1	9770518	9770719	1-B73:9770618	334	.	554.8	123.88	123.48	100
B73-chr1	10040633	10040834	1-B73:10040733	320	.	521.1	44.86	44.70	100
B73-chr1	10041091	10041292	1-B73:10041191	943	.	1994.7	999.00	999.00	100
B73-chr1	10041338	10041539	1-B73:10041438	624	.	1240.2	310.69	309.83	100
B73-chr1	10083335	10083536	1-B73:10083435	330	.	544.9	60.31	60.12	100
B73-chr1	10084538	10084739	1-B73:10084638	495	.	935.4	109.96	109.61	100
B73-chr1	10086210	10086411	1-B73:10086310	550	.	1066.3	272.87	272.09	100
B73-chr1	10086643	10086844	1-B73:10086743	811	.	1682.7	27.81	27.70	100
B73-chr1	10088641	10088842	1-B73:10088741	278	.	423.0	59.61	59.42	100
B73-chr1	10091102	10091303	1-B73:10091202	1000	.	2429.0	999.00	999.00	100
B73-chr1	10092185	10092386	1-B73:10092285	336	.	558.8	87.59	87.31	100
B73-chr1	10092601	10092802	1-B73:10092701	276	.	416.2	79.06	78.81	100
B73-chr1	10093464	10093665	1-B73:10093564	279	.	424.2	67.76	67.54	100
B73-chr1	10093839	10094040	1-B73:10093939	278	.	421.8	98.70	98.39	100
B73-chr1	10128522	10128723	1-B73:10128622	253	.	363.5	87.63	87.35	100
B73-chr1	10128698	10128899	1-B73:10128798	155	.	131.5	15.59	15.51	100
B73-chr1	10196316	10196517	1-B73:10196416	337	.	560.5	53.02	52.85	100
B73-chr1	10197326	10197527	1-B73:10197426	606	.	1198.0	290.21	289.39	100
B73-chr1	10510933	10511134	1-B73:10511033	292	.	456.1	84.31	84.04	100
B73-chr1	10511452	10511653	1-B73:10511552	261	.	381.9	67.24	67.02	100
B73-chr1	10553762	10553963	1-B73:10553862	414	.	743.0	116.42	116.05	100
B73-chr1	10554535	10554736	1-B73:10554635	308	.	492.0	16.72	16.63	100
B73-chr1	10560940	10561141	1-B73:10561040	288	.	444.7	34.43	34.30	100
B73-chr1	10561467	10561668	1-B73:10561567	360	.	615.3	119.21	118.83	100
B73-chr1	10562354	10562555	1-B73:10562454	368	.	635.3	143.44	142.98	100
B73-chr1	10562515	10562716	1-B73:10562615	367	.	633.7	162.77	162.26	100
B73-chr1	10562836	10563037	1-B73:10562936	752	.	1542.0	999.00	999.00	100
B73-chr1	10614871	10615072	1-B73:10614971	440	.	804.1	192.99	192.40	100
B73-chr1	10615077	10615278	1-B73:10615177	605	.	1195.9	314.31	313.44	100
B73-chr1	10616431	10616632	1-B73:10616531	236	.	322.0	34.09	33.96	100
B73-chr1	10622358	10622559	1-B73:10622458	227	.	301.0	62.52	62.31	100
B73-chr1	10674677	10674878	1-B73:10674777	239	.	330.5	40.18	40.04	100
B73-chr1	10674852	10675053	1-B73:10674952	233	.	316.5	33.44	33.32	100
B73-chr1	10755108	10755309	1-B73:10755208	324	.	531.9	122.39	122.00	100
B73-chr1	10755417	10755618	1-B73:10755517	189	.	211.1	28.07	27.96	100
B73-chr1	10755896	10756097	1-B73:10755996	311	.	500.0	100.15	99.83	100
B73-chr1	10775258	10775459	1-B73:10775358	325	.	533.0	120.68	120.29	100
B73-chr1	10798433	10798634	1-B73:10798533	338	.	564.5	121.97	121.59	100
B73-chr1	10906000	10906201	1-B73:10906100	319	.	520.0	106.06	105.73	100
B73-chr1	10907706	10907907	1-B73:10907806	196	.	228.8	48.86	48.70	100
B73-chr1	10912918	10913119	1-B73:10913018	168	.	161.6	12.70	12.62	100
B73-chr1	10925849	10926050	1-B73:10925949	625	.	1243.4	268.70	267.93	100
B73-chr1	10926494	10926695	1-B73:10926594	420	.	758.6	175.77	175.23	100
B73-chr1	10926938	10927139	1-B73:10927038	206	.	252.0	8.96	8.89	100
B73-chr1	10930157	10930358	1-B73:10930257	962	.	2039.5	999.00	999.00	100
B73-chr1	10930443	10930644	1-B73:10930543	684	.	1381.5	999.00	999.00	100
B73-chr1	10963947	10964148	1-B73:10964047	1000	.	2223.4	999.00	999.00	100
B73-chr1	10964135	10964336	1-B73:10964235	361	.	618.6	140.67	140.23	100
B73-chr1	10989497	10989698	1-B73:10989597	284	.	436.8	33.32	33.20	100
B73-chr1	11056177	11056378	1-B73:11056277	793	.	1639.3	999.00	999.00	100
B73-chr1	11056432	11056633	1-B73:11056532	616	.	1221.7	147.21	146.74	100
B73-chr1	11056706	11056907	1-B73:11056806	1000	.	2610.8	999.00	999.00	100
B73-chr1	11056877	11057078	1-B73:11056977	553	.	1071.1	111.44	111.09	100
B73-chr1	11060821	11061022	1-B73:11060921	674	.	1358.9	999.00	999.00	100
B73-chr1	11061053	11061254	1-B73:11061153	388	.	681.1	89.45	89.17	100
B73-chr1	11061595	11061796	1-B73:11061695	359	.	614.2	99.23	98.91	100
B73-chr1	11061877	11062078	1-B73:11061977	1000	.	4055.9	999.00	999.00	100
B73-chr1	11062159	11062360	1-B73:11062259	547	.	1059.0	281.49	280.69	100
B73-chr1	11062622	11062823	1-B73:11062722	974	.	2068.8	999.00	999.00	100
B73-chr1	11065584	11065785	1-B73:11065684	382	.	667.7	92.49	92.20	100
B73-chr1	11065822	11066023	1-B73:11065922	274	.	412.3	49.13	48.97	100
B73-chr1	11078020	11078221	1-B73:11078120	249	.	352.8	48.49	48.32	100
B73-chr1	11078181	11078382	1-B73:11078281	215	.	274.2	24.33	24.23	100
B73-chr1	11253983	11254184	1-B73:11254083	1000	.	4714.0	999.00	999.00	100
B73-chr1	11557015	11557216	1-B73:11557115	464	.	862.0	227.78	227.10	100
B73-chr1	11558038	11558239	1-B73:11558138	555	.	1076.0	276.76	275.97	100
B73-chr1	11558836	11559037	1-B73:11558936	365	.	628.0	32.53	32.40	100
B73-chr1	11560914	11561115	1-B73:11561014	196	.	228.0	21.86	21.76	100
B73-chr1	11562188	11562389	1-B73:11562288	198	.	232.0	8.67	8.61	100
B73-chr1	11562384	11562585	1-B73:11562484	282	.	432.3	112.18	111.82	100
B73-chr1	11562689	11562890	1-B73:11562789	230	.	307.7	35.88	35.75	100
B73-chr1	11565662	11565863	1-B73:11565762	192	.	219.4	41.11	40.97	100
B73-chr1	11566161	11566362	1-B73:11566261	252	.	361.6	78.20	77.95	100
B73-chr1	11635814	11636015	1-B73:11635914	274	.	413.0	79.52	79.26	100
B73-chr1	11998830	11999031	1-B73:11998930	346	.	583.0	136.69	136.26	100
B73-chr1	11999190	11999391	1-B73:11999290	275	.	415.0	85.90	85.63	100
B73-chr1	12042292	12042493	1-B73:12042392	318	.	515.9	113.12	112.76	100
B73-chr1	12044504	12044705	1-B73:12044604	187	.	207.4	24.09	23.98	100
B73-chr1	12044748	12044949	1-B73:12044848	936	.	1977.6	999.00	999.00	100
B73-chr1	12066342	12066543	1-B73:12066442	270	.	404.0	78.68	78.43	100
B73-chr1	12076789	12076990	1-B73:12076889	426	.	771.0	167.46	166.93	100
B73-chr1	12077945	12078146	1-B73:12078045	168	.	161.0	6.39	6.34	100
B73-chr1	12078241	12078442	1-B73:12078341	388	.	681.0	161.15	160.64	100
B73-chr1	12184155	12184356	1-B73:12184255	422	.	763.0	180.03	179.47	100
B73-chr1	12193443	12193644	1-B73:12193543	187	.	207.9	21.95	21.85	100
B73-chr1	12193723	12193924	1-B73:12193823	284	.	435.1	99.58	99.27	100
B73-chr1	12255036	12255237	1-B73:12255136	383	.	670.0	86.73	86.45	100
B73-chr1	12255548	12255749	1-B73:12255648	497	.	940.0	211.07	210.44	100
B73-chr1	12256238	12256439	1-B73:12256338	547	.	1058.0	257.11	256.37	100
B73-chr1	12259809	12260010	1-B73:12259909	340	.	569.0	41.79	41.64	100
B73-chr1	12333265	12333466	1-B73:12333365	242	.	337.0	30.66	30.54	100
B73-chr1	12337507	12337708	1-B73:12337607	382	.	669.0	104.20	103.87	100
B73-chr1	12338327	12338528	1-B73:12338427	316	.	512.6	34.82	34.69	100
B73-chr1	12344074	12344275	1-B73:12344174	363	.	622.0	81.30	81.04	100
B73-chr1	12344879	12345080	1-B73:12344979	571	.	1115.0	235.29	234.60	100
B73-chr1	12345473	12345674	1-B73:12345573	990	.	2104.4	999.00	999.00	100
B73-chr1	12345947	12346148	1-B73:12346047	599	.	1180.6	275.62	274.84	100
B73-chr1	12397910	12398111	1-B73:12398010	214	.	269.7	45.07	44.91	100
B73-chr1	12398134	12398335	1-B73:12398234	336	.	559.5	126.23	125.83	100
B73-chr1	12429582	12429783	1-B73:12429682	428	.	776.8	187.25	186.67	100
B73-chr1	12429775	12429976	1-B73:12429875	586	.	1150.2	299.85	299.01	100
B73-chr1	12444591	12444792	1-B73:12444691	486	.	913.5	213.08	212.44	100
B73-chr1	12445234	12445435	1-B73:12445334	365	.	627.5	124.54	124.14	100
B73-chr1	12447835	12448036	1-B73:12447935	1000	.	2482.0	999.00	999.00	100
B73-chr1	12448822	12449023	1-B73:12448922	185	.	201.0	3.81	3.76	100
B73-chr1	12451267	12451468	1-B73:12451367	337	.	561.3	114.25	113.89	100
B73-chr1	12451543	12451744	1-B73:12451643	373	.	647.7	153.97	153.48	100
B73-chr1	12452478	12452679	1-B73:12452578	347	.	585.0	128.38	127.97	100
B73-chr1	12527717	12527918	1-B73:12527817	417	.	750.0	179.59	179.03	100
B73-chr1	12553780	12553981	1-B73:12553880	329	.	542.0	112.22	111.87	100
B73-chr1	12578365	12578566	1-B73:12578465	543	.	1049.0	245.83	245.11	100
B73-chr1	12589257	12589458	1-B73:12589357	1000	.	2660.7	999.00	999.00	100
B73-chr1	12589540	12589741	1-B73:12589640	1000	.	4443.4	999.00	999.00	100
B73-chr1	12589743	12589944	1-B73:12589843	1000	.	2694.0	999.00	999.00	100
B73-chr1	12590311	12590512	1-B73:12590411	255	.	367.9	26.31	26.20	100
B73-chr1	12590559	12590760	1-B73:12590659	366	.	631.1	152.37	151.89	100
B73-chr1	12609172	12609373	1-B73:12609272	203	.	245.7	35.42	35.29	100
B73-chr1	12609348	12609549	1-B73:12609448	171	.	169.3	9.53	9.46	100
B73-chr1	12609964	12610165	1-B73:12610064	1000	.	5110.0	999.00	999.00	100
B73-chr1	12611338	12611539	1-B73:12611438	1000	.	2498.6	999.00	999.00	100
B73-chr1	12611562	12611763	1-B73:12611662	1000	.	9428.2	999.00	999.00	100
B73-chr1	12611671	12611872	1-B73:12611771	1000	.	6268.2	999.00	999.00	100
B73-chr1	12614838	12615039	1-B73:12614938	982	.	2085.8	999.00	999.00	100
B73-chr1	12614931	12615132	1-B73:12615031	882	.	1849.2	999.00	999.00	100
B73-chr1	12615149	12615350	1-B73:12615249	488	.	918.1	236.39	235.69	100
B73-chr1	12615511	12615712	1-B73:12615611	574	.	1122.0	302.82	301.98	100
B73-chr1	12615592	12615793	1-B73:12615692	604	.	1192.0	999.00	999.00	100
B73-chr1	12616432	12616633	1-B73:12616532	292	.	455.1	99.40	99.09	100
B73-chr1	12616665	12616866	1-B73:12616765	236	.	321.9	42.56	42.41	100
B73-chr1	12620939	12621140	1-B73:12621039	164	.	153.0	3.46	3.41	100
B73-chr1	12621413	12621614	1-B73:12621513	200	.	238.6	21.11	21.01	100
B73-chr1	12621528	12621729	1-B73:12621628	269	.	401.8	90.16	89.88	100
B73-chr1	12621721	12621922	1-B73:12621821	214	.	270.6	33.84	33.71	100
B73-chr1	12675441	12675642	1-B73:12675541	236	.	323.3	69.61	69.39	100
B73-chr1	12675772	12675973	1-B73:12675872	168	.	161.7	12.39	12.31	100
B73-chr1	12758712	12758913	1-B73:12758812	152	.	124.1	3.33	3.28	100
B73-chr1	12758965	12759166	1-B73:12759065	295	.	463.1	90.61	90.33	100
B73-chr1	12884217	12884418	1-B73:12884317	275	.	414.8	77.80	77.55	100
B73-chr1	12899950	12900151	1-B73:12900050	220	.	283.8	29.61	29.50	100
B73-chr1	12900517	12900718	1-B73:12900617	259	.	378.2	49.36	49.20	100
B73-chr1	12901204	12901405	1-B73:12901304	219	.	282.9	3.42	3.37	100
B73-chr1	12945165	12945366	1-B73:12945265	384	.	673.6	164.67	164.15	100
B73-chr1	12945426	12945627	1-B73:12945526	359	.	614.7	169.81	169.27	100
B73-chr1	12945658	12945859	1-B73:12945758	475	.	887.0	217.46	216.81	100
B73-chr1	12945925	12946126	1-B73:12946025	428	.	775.7	176.48	175.94	100
B73-chr1	12946735	12946936	1-B73:12946835	522	.	999.0	248.36	247.63	100
B73-chr1	12948256	12948457	1-B73:12948356	435	.	793.0	175.38	174.83	100
B73-chr1	12949823	12950024	1-B73:12949923	319	.	519.3	120.04	119.66	100
B73-chr1	12950304	12950505	1-B73:12950404	550	.	1065.2	292.06	291.24	100
B73-chr1	12950498	12950699	1-B73:12950598	376	.	653.4	147.46	147.00	100
B73-chr1	12956841	12957042	1-B73:12956941	394	.	696.9	160.45	159.94	100
B73-chr1	12957040	12957241	1-B73:12957140	222	.	289.1	55.63	55.45	100
B73-chr1	12957490	12957691	1-B73:12957590	205	.	249.3	43.94	43.79	100
B73-chr1	12957829	12958030	1-B73:12957929	267	.	396.2	91.69	91.40	100
B73-chr1	12958489	12958690	1-B73:12958589	218	.	280.5	55.56	55.38	100
B73-chr1	12959429	12959630	1-B73:12959529	237	.	324.0	60.78	60.59	100
B73-chr1	12966571	12966772	1-B73:12966671	341	.	570.2	131.27	130.86	100
B73-chr1	12967033	12967234	1-B73:12967133	266	.	392.8	88.60	88.32	100
B73-chr1	12969719	12969920	1-B73:12969819	267	.	395.3	97.87	97.56	100
B73-chr1	12969925	12970126	1-B73:12970025	219	.	281.7	54.99	54.81	100
B73-chr1	13033207	13033408	1-B73:13033307	239	.	329.8	35.34	35.21	100
B73-chr1	13055819	13056020	1-B73:13055919	244	.	341.2	61.17	60.97	100
B73-chr1	13056392	13056593	1-B73:13056492	251	.	357.8	68.15	67.93	100
B73-chr1	13547550	13547751	1-B73:13547650	149	.	116.6	9.24	9.18	100
B73-chr1	13547971	13548172	1-B73:13548071	215	.	273.4	54.49	54.31	100
B73-chr1	13704046	13704247	1-B73:13704146	867	.	1815.0	999.00	999.00	100
B73-chr1	13764216	13764417	1-B73:13764316	237	.	325.0	32.74	32.62	100
B73-chr1	13794294	13794495	1-B73:13794394	506	.	961.2	264.47	263.71	100
B73-chr1	13794628	13794829	1-B73:13794728	248	.	351.8	47.21	47.05	100
B73-chr1	13796122	13796323	1-B73:13796222	318	.	517.6	94.16	93.86	100
B73-chr1	13799709	13799910	1-B73:13799809	341	.	570.0	128.03	127.62	100
B73-chr1	13806092	13806293	1-B73:13806192	260	.	378.4	83.78	83.51	100
B73-chr1	13806269	13806470	1-B73:13806369	280	.	427.6	103.60	103.27	100
B73-chr1	13807208	13807409	1-B73:13807308	226	.	300.0	56.02	55.84	100
B73-chr1	13860289	13860490	1-B73:13860389	249	.	353.0	41.96	41.81	100
B73-chr1	13860703	13860904	1-B73:13860803	234	.	317.0	33.79	33.66	100
B73-chr1	13925112	13925313	1-B73:13925212	169	.	165.4	6.20	6.14	100
B73-chr1	13925431	13925632	1-B73:13925531	721	.	1470.6	999.00	999.00	100
B73-chr1	14102654	14102855	1-B73:14102754	410	.	733.3	74.97	74.73	100
B73-chr1	14107363	14107564	1-B73:14107463	243	.	340.0	22.55	22.45	100
B73-chr1	14148140	14148341	1-B73:14148240	166	.	156.9	11.15	11.07	100
B73-chr1	14148400	14148601	1-B73:14148500	279	.	424.1	98.52	98.21	100
B73-chr1	14214057	14214258	1-B73:14214157	446	.	819.3	201.78	201.16	100
B73-chr1	14214200	14214401	1-B73:14214300	236	.	322.7	35.80	35.67	100
B73-chr1	14216139	14216340	1-B73:14216239	254	.	364.5	80.12	79.87	100
B73-chr1	14216255	14216456	1-B73:14216355	208	.	255.5	32.02	31.90	100
B73-chr1	14219756	14219957	1-B73:14219856	175	.	178.2	23.09	22.98	100
B73-chr1	14220191	14220392	1-B73:14220291	226	.	298.1	75.92	75.68	100
B73-chr1	14220478	14220679	1-B73:14220578	195	.	224.7	43.75	43.59	100
B73-chr1	14255392	14255593	1-B73:14255492	482	.	904.1	195.03	194.43	100
B73-chr1	14255978	14256179	1-B73:14256078	350	.	591.9	69.47	69.25	100
B73-chr1	14260434	14260635	1-B73:14260534	400	.	710.0	163.07	162.56	100
B73-chr1	14260840	14261041	1-B73:14260940	989	.	2102.0	999.00	999.00	100
B73-chr1	14506669	14506870	1-B73:14506769	491	.	925.0	215.13	214.49	100
B73-chr1	14726608	14726809	1-B73:14726708	280	.	427.6	94.48	94.18	100
B73-chr1	14915108	14915309	1-B73:14915208	415	.	745.0	180.38	179.82	100
B73-chr1	14915811	14916012	1-B73:14915911	368	.	634.2	164.34	163.83	100
B73-chr1	14915942	14916143	1-B73:14916042	529	.	1015.8	263.24	262.48	100
B73-chr1	14922107	14922308	1-B73:14922207	267	.	397.0	77.61	77.36	100
B73-chr1	15072607	15072808	1-B73:15072707	409	.	730.6	174.21	173.67	100
B73-chr1	15072818	15073019	1-B73:15072918	256	.	371.0	43.56	43.41	100
B73-chr1	15073058	15073259	1-B73:15073158	306	.	489.4	87.80	87.52	100
B73-chr1	15083962	15084163	1-B73:15084062	263	.	386.1	80.62	80.36	100
B73-chr1	15084202	15084403	1-B73:15084302	223	.	291.9	26.93	26.82	100
B73-chr1	15085346	15085547	1-B73:15085446	343	.	574.8	68.41	68.19	100
B73-chr1	15085906	15086107	1-B73:15086006	513	.	977.2	230.05	229.37	100
B73-chr1	15089720	15089921	1-B73:15089820	313	.	504.0	118.64	118.27	100
B73-chr1	15089921	15090122	1-B73:15090021	478	.	896.0	231.30	230.62	100
B73-chr1	15134674	15134875	1-B73:15134774	422	.	761.7	170.63	170.10	100
B73-chr1	15135159	15135360	1-B73:15135259	553	.	1073.3	266.32	265.55	100
B73-chr1	15196257	15196458	1-B73:15196357	283	.	434.9	47.04	46.88	100
B73-chr1	15199729	15199930	1-B73:15199829	180	.	189.8	19.04	18.95	100
B73-chr1	15200226	15200427	1-B73:15200326	329	.	543.1	30.25	30.13	100
B73-chr1	15201834	15202035	1-B73:15201934	440	.	804.0	179.45	178.89	100
B73-chr1	15202235	15202436	1-B73:15202335	583	.	1142.0	301.58	300.74	100
B73-chr1	15205449	15205650	1-B73:15205549	255	.	367.5	79.84	79.59	100
B73-chr1	15207553	15207754	1-B73:15207653	476	.	891.0	111.39	111.04	100
B73-chr1	15207935	15208136	1-B73:15208035	290	.	451.0	46.76	46.60	100
B73-chr1	15216701	15216902	1-B73:15216801	558	.	1084.0	260.04	259.28	100
B73-chr1	15217874	15218075	1-B73:15217974	505	.	958.7	241.68	240.97	100
B73-chr1	15218079	15218280	1-B73:15218179	455	.	840.3	198.85	198.24	100
B73-chr1	15282696	15282897	1-B73:15282796	1000	.	3800.4	999.00	999.00	100
B73-chr1	15282917	15283118	1-B73:15283017	1000	.	2137.2	999.00	999.00	100
B73-chr1	15283193	15283394	1-B73:15283293	553	.	1071.5	268.13	267.36	100
B73-chr1	15283745	15283946	1-B73:15283845	631	.	1256.0	306.74	305.89	100
B73-chr1	15284433	15284634	1-B73:15284533	1000	.	3148.9	999.00	999.00	100
B73-chr1	15284967	15285168	1-B73:15285067	764	.	1572.1	999.00	999.00	100
B73-chr1	15285840	15286041	1-B73:15285940	310	.	497.1	108.18	107.83	100
B73-chr1	15286225	15286426	1-B73:15286325	303	.	481.5	129.17	128.76	100
B73-chr1	15286475	15286676	1-B73:15286575	274	.	411.5	89.17	88.88	100
B73-chr1	15295466	15295667	1-B73:15295566	300	.	474.0	44.41	44.26	100
B73-chr1	15297406	15297607	1-B73:15297506	328	.	540.3	120.01	119.62	100
B73-chr1	15297557	15297758	1-B73:15297657	213	.	268.7	27.37	27.26	100
B73-chr1	15299079	15299280	1-B73:15299179	347	.	585.7	103.60	103.27	100
B73-chr1	15299222	15299423	1-B73:15299322	268	.	398.3	25.39	25.28	100
B73-chr1	15300149	15300350	1-B73:15300249	1000	.	3095.0	999.00	999.00	100
B73-chr1	15302347	15302548	1-B73:15302447	391	.	688.9	133.44	133.02	100
B73-chr1	15302717	15302918	1-B73:15302817	235	.	321.1	64.85	64.64	100
B73-chr1	15401117	15401318	1-B73:15401217	538	.	1037.0	242.45	241.74	100
B73-chr1	15402497	15402698	1-B73:15402597	489	.	922.0	221.79	221.12	100
B73-chr1	15409734	15409935	1-B73:15409834	956	.	2026.1	999.00	999.00	100
B73-chr1	15410233	15410434	1-B73:15410333	477	.	892.9	219.18	218.52	100
B73-chr1	15540431	15540632	1-B73:15540531	805	.	1667.0	999.00	999.00	100
B73-chr1	15583711	15583912	1-B73:15583811	450	.	828.0	184.10	183.53	100
B73-chr1	15650799	15651000	1-B73:15650899	209	.	258.5	44.89	44.73	100
B73-chr1	15651016	15651217	1-B73:15651116	188	.	209.5	33.44	33.31	100
B73-chr1	15655092	15655293	1-B73:15655192	693	.	1402.4	999.00	999.00	100
B73-chr1	15655273	15655474	1-B73:15655373	351	.	593.9	83.08	82.81	100
B73-chr1	15655508	15655709	1-B73:15655608	382	.	667.6	108.48	108.13	100
B73-chr1	15656224	15656425	1-B73:15656324	552	.	1069.0	256.88	256.14	100
B73-chr1	15912535	15912736	1-B73:15912635	199	.	235.1	18.42	18.33	100
B73-chr1	15912755	15912956	1-B73:15912855	236	.	322.9	47.80	47.64	100
B73-chr1	15936718	15936919	1-B73:15936818	229	.	307.0	47.33	47.17	100
B73-chr1	15938182	15938383	1-B73:15938282	265	.	392.0	77.07	76.82	100
B73-chr1	15943749	15943950	1-B73:15943849	168	.	161.5	11.28	11.21	100
B73-chr1	15944190	15944391	1-B73:15944290	337	.	560.5	131.55	131.13	100
B73-chr1	16033548	16033749	1-B73:16033648	513	.	977.3	260.30	259.55	100
B73-chr1	16033653	16033854	1-B73:16033753	312	.	501.7	93.61	93.32	100
B73-chr1	16034574	16034775	1-B73:16034674	239	.	328.7	35.23	35.10	100
B73-chr1	16034761	16034962	1-B73:16034861	392	.	692.3	168.84	168.31	100
B73-chr1	16037530	16037731	1-B73:16037630	312	.	502.0	100.68	100.36	100
B73-chr1	16130643	16130844	1-B73:16130743	284	.	436.3	103.98	103.65	100
B73-chr1	16130991	16131192	1-B73:16131091	175	.	179.7	12.86	12.78	100
B73-chr1	16131712	16131913	1-B73:16131812	714	.	1453.2	999.00	999.00	100
B73-chr1	16131901	16132102	1-B73:16132001	227	.	302.2	67.50	67.29	100
B73-chr1	16132390	16132591	1-B73:16132490	351	.	595.6	154.32	153.83	100
B73-chr1	16132629	16132830	1-B73:16132729	270	.	402.0	84.95	84.68	100
B73-chr1	16175923	16176124	1-B73:16176023	797	.	1649.0	999.00	999.00	100
B73-chr1	16177810	16178011	1-B73:16177910	140	.	96.0	5.88	5.83	100
B73-chr1	16178522	16178723	1-B73:16178622	333	.	552.0	126.97	126.57	100
B73-chr1	16181310	16181511	1-B73:16181410	517	.	987.0	215.69	215.04	100
B73-chr1	16182139	16182340	1-B73:16182239	327	.	538.0	112.00	111.64	100
B73-chr1	16182565	16182766	1-B73:16182665	421	.	761.2	185.22	184.65	100
B73-chr1	16183117	16183318	1-B73:16183217	702	.	1424.1	999.00	999.00	100
B73-chr1	16183257	16183458	1-B73:16183357	418	.	753.7	188.75	188.17	100
B73-chr1	16191309	16191510	1-B73:16191409	383	.	670.4	161.58	161.07	100
B73-chr1	16191566	16191767	1-B73:16191666	621	.	1233.6	999.00	999.00	100
B73-chr1	16192323	16192524	1-B73:16192423	247	.	349.4	40.31	40.17	100
B73-chr1	16192760	16192961	1-B73:16192860	385	.	675.6	107.96	107.61	100
B73-chr1	16194736	16194937	1-B73:16194836	227	.	301.8	12.00	11.93	100
B73-chr1	16194894	16195095	1-B73:16194994	355	.	605.0	141.48	141.03	100
B73-chr1	16195124	16195325	1-B73:16195224	268	.	397.2	46.37	46.21	100
B73-chr1	16262882	16263083	1-B73:16262982	260	.	379.0	75.20	74.96	100
B73-chr1	16525046	16525247	1-B73:16525146	147	.	113.0	3.83	3.78	100
B73-chr1	16525276	16525477	1-B73:16525376	224	.	294.0	60.63	60.44	100
B73-chr1	16625523	16625724	1-B73:16625623	250	.	357.0	77.74	77.49	100
B73-chr1	16639815	16640016	1-B73:16639915	394	.	696.0	146.99	146.52	100
B73-chr1	16644020	16644221	1-B73:16644120	462	.	856.0	197.84	197.23	100
B73-chr1	16645056	16645257	1-B73:16645156	231	.	311.7	23.83	23.72	100
B73-chr1	16645303	16645504	1-B73:16645403	262	.	384.4	48.05	47.89	100
B73-chr1	16645638	16645839	1-B73:16645738	288	.	446.0	89.56	89.27	100
B73-chr1	16730001	16730202	1-B73:16730101	196	.	229.0	35.79	35.66	100
B73-chr1	16730389	16730590	1-B73:16730489	192	.	219.0	30.07	29.95	100
B73-chr1	16737502	16737703	1-B73:16737602	223	.	291.0	43.61	43.46	100
B73-chr1	16742338	16742539	1-B73:16742438	242	.	337.1	45.47	45.31	100
B73-chr1	16742645	16742846	1-B73:16742745	202	.	242.8	21.60	21.50	100
B73-chr1	16742764	16742965	1-B73:16742864	315	.	509.1	106.15	105.81	100
B73-chr1	16763938	16764139	1-B73:16764038	627	.	1246.7	300.78	299.94	100
B73-chr1	16764182	16764383	1-B73:16764282	198	.	232.3	49.25	49.09	100
B73-chr1	16843529	16843730	1-B73:16843629	256	.	371.0	73.09	72.85	100
B73-chr1	16844886	16845087	1-B73:16844986	236	.	322.9	65.12	64.91	100
B73-chr1	16845335	16845536	1-B73:16845435	171	.	169.1	10.34	10.27	100
B73-chr1	16855058	16855259	1-B73:16855158	214	.	271.8	7.99	7.92	100
B73-chr1	16861987	16862188	1-B73:16862087	788	.	1629.0	999.00	999.00	100
B73-chr1	16864029	16864230	1-B73:16864129	375	.	651.0	142.82	142.36	100
B73-chr1	17034115	17034316	1-B73:17034215	493	.	931.4	229.17	228.49	100
B73-chr1	17034577	17034778	1-B73:17034677	288	.	444.6	56.82	56.63	100
B73-chr1	17037338	17037539	1-B73:17037438	437	.	797.6	205.17	204.55	100
B73-chr1	17037709	17037910	1-B73:17037809	523	.	1002.4	174.67	174.12	100
B73-chr1	17037810	17038011	1-B73:17037910	348	.	587.5	30.09	29.97	100
B73-chr1	17038080	17038281	1-B73:17038180	438	.	799.5	100.14	99.82	100
B73-chr1	17041493	17041694	1-B73:17041593	1000	.	4322.0	999.00	999.00	100
B73-chr1	17041723	17041924	1-B73:17041823	900	.	1892.0	999.00	999.00	100
B73-chr1	17042809	17043010	1-B73:17042909	285	.	438.0	61.00	60.80	100
B73-chr1	17043908	17044109	1-B73:17044008	400	.	710.6	174.01	173.47	100
B73-chr1	17044020	17044221	1-B73:17044120	291	.	453.4	58.22	58.03	100
B73-chr1	17047170	17047371	1-B73:17047270	1000	.	3262.2	999.00	999.00	100
B73-chr1	17047549	17047750	1-B73:17047649	622	.	1235.8	999.00	999.00	100
B73-chr1	17050947	17051148	1-B73:17051047	285	.	439.0	98.47	98.15	100
B73-chr1	17052344	17052545	1-B73:17052444	634	.	1263.8	999.00	999.00	100
B73-chr1	17052723	17052924	1-B73:17052823	1000	.	3238.2	999.00	999.00	100
B73-chr1	17054298	17054499	1-B73:17054398	278	.	422.1	89.50	89.22	100
B73-chr1	17054558	17054759	1-B73:17054658	402	.	714.9	170.76	170.23	100
B73-chr1	17083043	17083244	1-B73:17083143	264	.	387.9	37.06	36.92	100
B73-chr1	17083442	17083643	1-B73:17083542	199	.	236.1	3.14	3.09	100
B73-chr1	17083569	17083770	1-B73:17083669	335	.	558.0	104.49	104.16	100
B73-chr1	17209169	17209370	1-B73:17209269	861	.	1801.3	999.00	999.00	100
B73-chr1	17209267	17209468	1-B73:17209367	571	.	1115.7	299.31	298.48	100
B73-chr1	17242876	17243077	1-B73:17242976	222	.	289.6	63.01	62.81	100
B73-chr1	17243058	17243259	1-B73:17243158	191	.	217.0	53.84	53.67	100
B73-chr1	17243487	17243688	1-B73:17243587	144	.	104.4	8.18	8.12	100
B73-chr1	17327967	17328168	1-B73:17328067	215	.	272.5	45.81	45.65	100
B73-chr1	17328595	17328796	1-B73:17328695	340	.	569.5	129.01	128.60	100
B73-chr1	17366433	17366634	1-B73:17366533	235	.	319.4	65.95	65.74	100
B73-chr1	17366794	17366995	1-B73:17366894	158	.	137.6	9.62	9.55	100
B73-chr1	17671633	17671834	1-B73:17671733	303	.	480.1	79.94	79.68	100
B73-chr1	17671903	17672104	1-B73:17672003	214	.	271.9	11.56	11.48	100
B73-chr1	17672521	17672722	1-B73:17672621	426	.	771.2	192.73	192.13	100
B73-chr1	17700411	17700612	1-B73:17700511	179	.	188.3	17.60	17.51	100
B73-chr1	17700522	17700723	1-B73:17700622	207	.	253.9	57.75	57.56	100
B73-chr1	17701511	17701712	1-B73:17701611	187	.	207.8	9.62	9.55	100
B73-chr1	17701824	17702025	1-B73:17701924	437	.	797.2	192.11	191.52	100
B73-chr1	17703415	17703616	1-B73:17703515	223	.	292.0	60.10	59.90	100
B73-chr1	17727573	17727774	1-B73:17727673	154	.	129.2	6.11	6.06	100
B73-chr1	17727950	17728151	1-B73:17728050	399	.	707.8	174.38	173.84	100
B73-chr1	17729482	17729683	1-B73:17729582	286	.	441.0	79.67	79.42	100
B73-chr1	17735981	17736182	1-B73:17736081	517	.	986.9	230.03	229.34	100
B73-chr1	17736176	17736377	1-B73:17736276	767	.	1577.6	999.00	999.00	100
B73-chr1	17736446	17736647	1-B73:17736546	420	.	758.4	127.74	127.34	100
B73-chr1	17825716	17825917	1-B73:17825816	253	.	362.9	87.35	87.07	100
B73-chr1	17825853	17826054	1-B73:17825953	278	.	422.4	111.91	111.56	100
B73-chr1	17826135	17826336	1-B73:17826235	194	.	224.1	42.62	42.47	100
B73-chr1	17826280	17826481	1-B73:17826380	254	.	364.5	82.77	82.50	100
B73-chr1	17836475	17836676	1-B73:17836575	204	.	246.1	40.41	40.27	100
B73-chr1	17836630	17836831	1-B73:17836730	180	.	191.2	20.67	20.57	100
B73-chr1	17840476	17840677	1-B73:17840576	389	.	684.0	150.03	149.56	100
B73-chr1	17861082	17861283	1-B73:17861182	213	.	267.7	23.85	23.75	100
B73-chr1	17861176	17861377	1-B73:17861276	202	.	243.3	17.29	17.20	100
B73-chr1	17867368	17867569	1-B73:17867468	331	.	547.0	117.96	117.58	100
B73-chr1	17868422	17868623	1-B73:17868522	280	.	426.9	53.76	53.58	100
B73-chr1	17868585	17868786	1-B73:17868685	249	.	354.1	26.84	26.73	100
B73-chr1	17880310	17880511	1-B73:17880410	442	.	809.0	159.79	159.29	100
B73-chr1	17881246	17881447	1-B73:17881346	354	.	601.5	113.12	112.76	100
B73-chr1	17881405	17881606	1-B73:17881505	228	.	304.5	3.22	3.18	100
B73-chr1	17883626	17883827	1-B73:17883726	331	.	548.0	78.82	78.56	100
B73-chr1	17896553	17896754	1-B73:17896653	330	.	544.0	20.37	20.27	100
B73-chr1	17897720	17897921	1-B73:17897820	522	.	999.3	237.33	236.63	100
B73-chr1	17898245	17898446	1-B73:17898345	916	.	1929.7	999.00	999.00	100
B73-chr1	17983754	17983955	1-B73:17983854	226	.	300.0	26.34	26.22	100
B73-chr1	18041887	18042088	1-B73:18041987	210	.	260.8	8.31	8.24	100
B73-chr1	18042231	18042432	1-B73:18042331	288	.	445.2	97.48	97.17	100
B73-chr1	18049229	18049430	1-B73:18049329	344	.	578.0	119.38	119.00	100
B73-chr1	18049948	18050149	1-B73:18050048	309	.	496.0	108.54	108.20	100
B73-chr1	18054268	18054469	1-B73:18054368	171	.	169.6	31.08	30.96	100
B73-chr1	18054647	18054848	1-B73:18054747	242	.	337.4	74.35	74.12	100
B73-chr1	18055449	18055650	1-B73:18055549	187	.	208.0	28.64	28.52	100
B73-chr1	18056150	18056351	1-B73:18056250	205	.	250.0	48.18	48.01	100
B73-chr1	18086743	18086944	1-B73:18086843	245	.	344.1	20.09	19.99	100
B73-chr1	18089924	18090125	1-B73:18090024	234	.	318.3	58.07	57.88	100
B73-chr1	18090404	18090605	1-B73:18090504	726	.	1480.7	999.00	999.00	100
B73-chr1	18197435	18197636	1-B73:18197535	249	.	354.3	75.41	75.17	100
B73-chr1	18255694	18255895	1-B73:18255794	192	.	218.3	45.48	45.32	100
B73-chr1	18255897	18256098	1-B73:18255997	161	.	144.7	22.20	22.10	100
B73-chr1	18379569	18379770	1-B73:18379669	301	.	475.5	120.85	120.46	100
B73-chr1	18379732	18379933	1-B73:18379832	272	.	408.5	96.08	95.78	100
B73-chr1	18389270	18389471	1-B73:18389370	245	.	342.9	64.25	64.04	100
B73-chr1	18389911	18390112	1-B73:18390011	207	.	255.1	33.44	33.31	100
B73-chr1	18635524	18635725	1-B73:18635624	223	.	292.8	66.65	66.43	100
B73-chr1	18635778	18635979	1-B73:18635878	152	.	124.2	11.66	11.59	100
B73-chr1	18783100	18783301	1-B73:18783200	244	.	342.0	42.43	42.28	100
B73-chr1	18823092	18823293	1-B73:18823192	406	.	724.0	172.23	171.69	100
B73-chr1	18824612	18824813	1-B73:18824712	179	.	188.8	3.19	3.14	100
B73-chr1	18824840	18825041	1-B73:18824940	249	.	353.2	37.84	37.70	100
B73-chr1	18826885	18827086	1-B73:18826985	1000	.	2312.0	999.00	999.00	100
B73-chr1	18845701	18845902	1-B73:18845801	343	.	576.7	121.69	121.30	100
B73-chr1	18845913	18846114	1-B73:18846013	714	.	1452.3	999.00	999.00	100
B73-chr1	19103855	19104056	1-B73:19103955	253	.	364.0	54.39	54.21	100
B73-chr1	19104120	19104321	1-B73:19104220	241	.	334.0	37.96	37.82	100
B73-chr1	19188405	19188606	1-B73:19188505	386	.	677.3	131.87	131.45	100
B73-chr1	19189724	19189925	1-B73:19189824	550	.	1065.0	159.97	159.46	100
B73-chr1	19191139	19191340	1-B73:19191239	550	.	1065.0	241.12	240.41	100
B73-chr1	19199071	19199272	1-B73:19199171	678	.	1369.0	999.00	999.00	100
B73-chr1	19202815	19203016	1-B73:19202915	637	.	1271.0	303.17	302.33	100
B73-chr1	19207489	19207690	1-B73:19207589	1000	.	4835.7	999.00	999.00	100
B73-chr1	19207700	19207901	1-B73:19207800	703	.	1427.3	999.00	999.00	100
B73-chr1	19262959	19263160	1-B73:19263059	277	.	418.5	82.64	82.38	100
B73-chr1	19263243	19263444	1-B73:19263343	164	.	153.5	25.28	25.17	100
B73-chr1	19280334	19280535	1-B73:19280434	180	.	190.2	20.76	20.66	100
B73-chr1	19280754	19280955	1-B73:19280854	310	.	498.3	98.29	97.98	100
B73-chr1	19281390	19281591	1-B73:19281490	167	.	158.4	9.44	9.37	100
B73-chr1	19303905	19304106	1-B73:19304005	595	.	1171.7	283.93	283.13	100
B73-chr1	19304431	19304632	1-B73:19304531	156	.	133.3	5.59	5.53	100
B73-chr1	19309098	19309299	1-B73:19309198	381	.	666.6	150.10	149.62	100
B73-chr1	19309331	19309532	1-B73:19309431	515	.	982.2	272.25	271.48	100
B73-chr1	19309520	19309721	1-B73:19309620	426	.	772.2	171.76	171.22	100
B73-chr1	19312012	19312213	1-B73:19312112	437	.	797.0	139.89	139.45	100
B73-chr1	19313193	19313394	1-B73:19313293	476	.	890.0	54.57	54.39	100
B73-chr1	19314618	19314819	1-B73:19314718	639	.	1275.0	309.88	309.02	100
B73-chr1	19442211	19442412	1-B73:19442311	1000	.	4143.9	999.00	999.00	100
B73-chr1	19442480	19442681	1-B73:19442580	1000	.	3069.1	999.00	999.00	100
B73-chr1	19443309	19443510	1-B73:19443409	1000	.	2942.8	999.00	999.00	100
B73-chr1	19443501	19443702	1-B73:19443601	541	.	1044.2	258.01	257.26	100
B73-chr1	19444283	19444484	1-B73:19444383	850	.	1774.0	999.00	999.00	100
B73-chr1	19444926	19445127	1-B73:19445026	976	.	2072.7	999.00	999.00	100
B73-chr1	19445251	19445452	1-B73:19445351	458	.	848.3	188.95	188.37	100
B73-chr1	19460721	19460922	1-B73:19460821	232	.	312.5	11.23	11.16	100
B73-chr1	19460987	19461188	1-B73:19461087	342	.	573.0	80.05	79.80	100
B73-chr1	19465053	19465254	1-B73:19465153	323	.	527.6	70.76	70.53	100
B73-chr1	19465190	19465391	1-B73:19465290	297	.	466.0	57.68	57.50	100
B73-chr1	19465438	19465639	1-B73:19465538	342	.	573.7	105.83	105.49	100
B73-chr1	19465633	19465834	1-B73:19465733	434	.	791.6	195.67	195.07	100
B73-chr1	19465888	19466089	1-B73:19465988	400	.	710.2	145.28	144.82	100
B73-chr1	19469934	19470135	1-B73:19470034	1000	.	7778.9	999.00	999.00	100
B73-chr1	19470138	19470339	1-B73:19470238	1000	.	18776.1	999.00	999.00	100
B73-chr1	19470643	19470844	1-B73:19470743	258	.	375.5	5.80	5.75	100
B73-chr1	19471101	19471302	1-B73:19471201	301	.	475.5	27.47	27.36	100
B73-chr1	19474090	19474291	1-B73:19474190	366	.	630.9	140.28	139.83	100
B73-chr1	19474398	19474599	1-B73:19474498	394	.	697.1	158.72	158.22	100
B73-chr1	19577266	19577467	1-B73:19577366	269	.	401.7	48.63	48.47	100
B73-chr1	19577852	19578053	1-B73:19577952	526	.	1007.3	229.21	228.53	100
B73-chr1	19644851	19645052	1-B73:19644951	154	.	129.4	13.37	13.29	100
B73-chr1	19645066	19645267	1-B73:19645166	226	.	299.2	68.60	68.37	100
B73-chr1	19685589	19685790	1-B73:19685689	275	.	414.0	89.72	89.43	100
B73-chr1	19734582	19734783	1-B73:19734682	466	.	867.6	225.49	224.82	100
B73-chr1	19734893	19735094	1-B73:19734993	200	.	238.4	15.41	15.32	100
B73-chr1	19808499	19808700	1-B73:19808599	484	.	910.0	227.58	226.90	100
B73-chr1	19812002	19812203	1-B73:19812102	229	.	306.0	29.92	29.80	100
B73-chr1	19815620	19815821	1-B73:19815720	350	.	591.8	115.45	115.08	100
B73-chr1	19815823	19816024	1-B73:19815923	236	.	323.2	13.77	13.69	100
B73-chr1	19839366	19839567	1-B73:19839466	190	.	214.0	41.76	41.62	100
B73-chr1	19855148	19855349	1-B73:19855248	326	.	535.0	125.28	124.88	100
B73-chr1	19855765	19855966	1-B73:19855865	239	.	330.0	69.77	69.54	100
B73-chr1	19856318	19856519	1-B73:19856418	144	.	105.8	8.46	8.39	100
B73-chr1	19856670	19856871	1-B73:19856770	771	.	1588.2	999.00	999.00	100
B73-chr1	19857513	19857714	1-B73:19857613	375	.	652.0	164.24	163.73	100
B73-chr1	19858410	19858611	1-B73:19858510	206	.	252.8	47.48	47.32	100
B73-chr1	19858703	19858904	1-B73:19858803	217	.	278.2	52.04	51.87	100
B73-chr1	19882233	19882434	1-B73:19882333	222	.	288.7	24.19	24.08	100
B73-chr1	19882366	19882567	1-B73:19882466	247	.	349.2	47.69	47.53	100
B73-chr1	19882594	19882795	1-B73:19882694	185	.	201.1	6.98	6.92	100
B73-chr1	19979221	19979422	1-B73:19979321	236	.	322.0	47.69	47.53	100
B73-chr1	19979934	19980135	1-B73:19980034	262	.	384.0	84.23	83.96	100
B73-chr1	19980904	19981105	1-B73:19981004	289	.	449.2	86.74	86.47	100
B73-chr1	19981464	19981665	1-B73:19981564	254	.	364.8	54.65	54.47	100
B73-chr1	20140494	20140695	1-B73:20140594	841	.	1752.5	999.00	999.00	100
B73-chr1	20143474	20143675	1-B73:20143574	211	.	264.0	3.84	3.79	100
B73-chr1	20146209	20146410	1-B73:20146309	316	.	512.8	123.33	122.94	100
B73-chr1	20146337	20146538	1-B73:20146437	732	.	1496.2	999.00	999.00	100
B73-chr1	20148061	20148262	1-B73:20148161	1000	.	2991.7	999.00	999.00	100
B73-chr1	20220336	20220537	1-B73:20220436	216	.	276.2	59.46	59.27	100
B73-chr1	20220443	20220644	1-B73:20220543	167	.	158.8	28.23	28.11	100
B73-chr1	20260739	20260940	1-B73:20260839	264	.	388.8	22.18	22.08	100
B73-chr1	20588112	20588313	1-B73:20588212	859	.	1796.0	999.00	999.00	100
B73-chr1	20589290	20589491	1-B73:20589390	333	.	552.0	124.01	123.61	100
B73-chr1	20701842	20702043	1-B73:20701942	195	.	226.1	46.00	45.84	100
B73-chr1	20859893	20860094	1-B73:20859993	329	.	541.9	119.34	118.96	100
B73-chr1	21036748	21036949	1-B73:21036848	625	.	1243.5	999.00	999.00	100
B73-chr1	21037039	21037240	1-B73:21037139	260	.	380.5	63.64	63.43	100
B73-chr1	21051698	21051899	1-B73:21051798	656	.	1316.0	317.05	316.18	100
B73-chr1	21627267	21627468	1-B73:21627367	345	.	580.3	148.70	148.23	100
B73-chr1	21627575	21627776	1-B73:21627675	324	.	529.7	119.84	119.46	100
B73-chr1	21711806	21712007	1-B73:21711906	546	.	1056.5	266.24	265.48	100
B73-chr1	21711887	21712088	1-B73:21711987	392	.	690.5	190.69	190.10	100
B73-chr1	21712174	21712375	1-B73:21712274	310	.	498.0	121.57	121.19	100
B73-chr1	21734267	21734468	1-B73:21734367	347	.	584.8	132.20	131.78	100
B73-chr1	21734865	21735066	1-B73:21734965	327	.	537.2	127.17	126.77	100
B73-chr1	21736236	21736437	1-B73:21736336	305	.	487.0	29.16	29.04	100
B73-chr1	21737059	21737260	1-B73:21737159	245	.	344.4	70.18	69.95	100
B73-chr1	21737750	21737951	1-B73:21737850	518	.	990.5	259.96	259.21	100
B73-chr1	21738137	21738338	1-B73:21738237	181	.	191.5	27.27	27.15	100
B73-chr1	21830054	21830255	1-B73:21830154	564	.	1098.0	260.72	259.97	100
B73-chr1	21839801	21840002	1-B73:21839901	262	.	385.0	85.44	85.16	100
B73-chr1	21840595	21840796	1-B73:21840695	379	.	662.0	144.91	144.45	100
B73-chr1	21841933	21842134	1-B73:21842033	239	.	331.0	28.25	28.13	100
B73-chr1	21843190	21843391	1-B73:21843290	268	.	398.9	49.63	49.46	100
B73-chr1	21843328	21843529	1-B73:21843428	701	.	1421.6	999.00	999.00	100
B73-chr1	21843440	21843641	1-B73:21843540	357	.	608.5	150.35	149.88	100
B73-chr1	21845247	21845448	1-B73:21845347	787	.	1625.9	999.00	999.00	100
B73-chr1	21860750	21860951	1-B73:21860850	1000	.	3280.0	999.00	999.00	100
B73-chr1	21863045	21863246	1-B73:21863145	1000	.	2346.0	999.00	999.00	100
B73-chr1	21863807	21864008	1-B73:21863907	794	.	1641.2	999.00	999.00	100
B73-chr1	21863993	21864194	1-B73:21864093	1000	.	2244.9	999.00	999.00	100
B73-chr1	21864122	21864323	1-B73:21864222	881	.	1848.9	999.00	999.00	100
B73-chr1	21865930	21866131	1-B73:21866030	513	.	977.0	225.60	224.93	100
B73-chr1	21866960	21867161	1-B73:21867060	862	.	1803.4	999.00	999.00	100
B73-chr1	21867779	21867980	1-B73:21867879	342	.	573.0	117.20	116.82	100
B73-chr1	21869746	21869947	1-B73:21869846	902	.	1896.7	999.00	999.00	100
B73-chr1	21870003	21870204	1-B73:21870103	472	.	881.7	226.95	226.28	100
B73-chr1	21870356	21870557	1-B73:21870456	362	.	620.6	139.27	138.83	100
B73-chr1	21882890	21883091	1-B73:21882990	294	.	459.8	92.73	92.43	100
B73-chr1	21883228	21883429	1-B73:21883328	255	.	367.2	89.87	89.59	100
B73-chr1	21883485	21883686	1-B73:21883585	193	.	222.0	27.34	27.22	100
B73-chr1	21884011	21884212	1-B73:21884111	228	.	303.0	59.04	58.85	100
B73-chr1	21902809	21903010	1-B73:21902909	1000	.	3685.1	999.00	999.00	100
B73-chr1	21903280	21903481	1-B73:21903380	852	.	1778.9	999.00	999.00	100
B73-chr1	21909086	21909287	1-B73:21909186	588	.	1156.1	296.38	295.55	100
B73-chr1	21909648	21909849	1-B73:21909748	680	.	1372.9	999.00	999.00	100
B73-chr1	21910920	21911121	1-B73:21911020	647	.	1294.1	193.87	193.28	100
B73-chr1	21911036	21911237	1-B73:21911136	480	.	899.9	69.52	69.30	100
B73-chr1	21912142	21912343	1-B73:21912242	467	.	869.8	207.05	206.42	100
B73-chr1	21912355	21912556	1-B73:21912455	263	.	387.1	50.67	50.50	100
B73-chr1	21912574	21912775	1-B73:21912674	189	.	212.0	4.68	4.63	100
B73-chr1	21920911	21921112	1-B73:21921011	262	.	384.0	79.81	79.56	100
B73-chr1	22450897	22451098	1-B73:22450997	509	.	969.0	218.33	217.67	100
B73-chr1	22503141	22503342	1-B73:22503241	335	.	556.7	118.89	118.51	100
B73-chr1	22503447	22503648	1-B73:22503547	775	.	1596.3	999.00	999.00	100
B73-chr1	22570984	22571185	1-B73:22571084	287	.	443.0	89.82	89.54	100
B73-chr1	22621575	22621776	1-B73:22621675	248	.	352.0	70.42	70.20	100
B73-chr1	22648047	22648248	1-B73:22648147	520	.	993.2	258.16	257.41	100
B73-chr1	22648196	22648397	1-B73:22648296	1000	.	2503.7	999.00	999.00	100
B73-chr1	22648319	22648520	1-B73:22648419	338	.	564.4	30.54	30.42	100
B73-chr1	22648610	22648811	1-B73:22648710	237	.	324.7	13.24	13.16	100
B73-chr1	22649258	22649459	1-B73:22649358	555	.	1078.1	126.76	126.35	100
B73-chr1	22651429	22651630	1-B73:22651529	453	.	835.0	198.23	197.62	100
B73-chr1	22654280	22654481	1-B73:22654380	424	.	768.1	207.62	206.99	100
B73-chr1	22654415	22654616	1-B73:22654515	775	.	1597.8	999.00	999.00	100
B73-chr1	22654534	22654735	1-B73:22654634	544	.	1052.1	274.00	273.21	100
B73-chr1	22681873	22682074	1-B73:22681973	249	.	354.0	66.37	66.16	100
B73-chr1	22685605	22685806	1-B73:22685705	262	.	384.0	84.23	83.96	100
B73-chr1	22686314	22686515	1-B73:22686414	414	.	743.0	177.61	177.05	100
B73-chr1	22817195	22817396	1-B73:22817295	361	.	618.0	138.44	138.00	100
B73-chr1	22818878	22819079	1-B73:22818978	210	.	261.4	21.52	21.42	100
B73-chr1	22819006	22819207	1-B73:22819106	320	.	522.2	126.67	126.27	100
B73-chr1	22820598	22820799	1-B73:22820698	362	.	620.5	130.71	130.30	100
B73-chr1	22834948	22835149	1-B73:22835048	352	.	598.0	116.60	116.23	100
B73-chr1	23060127	23060328	1-B73:23060227	386	.	676.7	172.69	172.15	100
B73-chr1	23060410	23060611	1-B73:23060510	298	.	468.3	113.04	112.68	100
B73-chr1	23060879	23061080	1-B73:23060979	248	.	352.1	72.32	72.09	100
B73-chr1	23072720	23072921	1-B73:23072820	216	.	276.1	60.35	60.16	100
B73-chr1	23169096	23169297	1-B73:23169196	521	.	995.8	253.60	252.86	100
B73-chr1	23169382	23169583	1-B73:23169482	641	.	1281.2	999.00	999.00	100
B73-chr1	23170845	23171046	1-B73:23170945	318	.	516.5	43.03	42.88	100
B73-chr1	23171394	23171595	1-B73:23171494	370	.	639.5	154.99	154.50	100
B73-chr1	23185770	23185971	1-B73:23185870	1000	.	2584.0	999.00	999.00	100
B73-chr1	23248961	23249162	1-B73:23249061	272	.	408.0	57.38	57.19	100
B73-chr1	23249389	23249590	1-B73:23249489	188	.	209.0	4.46	4.41	100
B73-chr1	23293782	23293983	1-B73:23293882	1000	.	2145.8	999.00	999.00	100
B73-chr1	23294267	23294468	1-B73:23294367	262	.	385.2	33.52	33.39	100
B73-chr1	23304254	23304455	1-B73:23304354	364	.	625.8	105.89	105.56	100
B73-chr1	23304668	23304869	1-B73:23304768	1000	.	2904.2	999.00	999.00	100
B73-chr1	23304840	23305041	1-B73:23304940	333	.	551.0	72.68	72.45	100
B73-chr1	23308562	23308763	1-B73:23308662	280	.	426.0	73.13	72.89	100
B73-chr1	23309153	23309354	1-B73:23309253	332	.	550.0	91.85	91.56	100
B73-chr1	23310910	23311111	1-B73:23311010	345	.	580.9	110.35	110.00	100
B73-chr1	23313631	23313832	1-B73:23313731	1000	.	4612.0	999.00	999.00	100
B73-chr1	23314009	23314210	1-B73:23314109	180	.	190.0	37.24	37.11	100
B73-chr1	23371843	23372044	1-B73:23371943	256	.	371.0	73.88	73.64	100
B73-chr1	23422278	23422479	1-B73:23422378	297	.	466.0	87.36	87.09	100
B73-chr1	23424318	23424519	1-B73:23424418	838	.	1746.2	999.00	999.00	100
B73-chr1	23424574	23424775	1-B73:23424674	1000	.	3378.6	999.00	999.00	100
B73-chr1	23424692	23424893	1-B73:23424792	1000	.	3311.8	999.00	999.00	100
B73-chr1	23424957	23425158	1-B73:23425057	1000	.	2196.4	999.00	999.00	100
B73-chr1	23426561	23426762	1-B73:23426661	523	.	1001.0	218.61	217.95	100
B73-chr1	23427190	23427391	1-B73:23427290	546	.	1056.9	253.48	252.74	100
B73-chr1	23427716	23427917	1-B73:23427816	585	.	1147.1	269.49	268.72	100
B73-chr1	23764615	23764816	1-B73:23764715	320	.	521.1	130.47	130.05	100
B73-chr1	23764989	23765190	1-B73:23765089	1000	.	2444.9	999.00	999.00	100
B73-chr1	23766659	23766860	1-B73:23766759	508	.	966.9	247.74	247.02	100
B73-chr1	23766871	23767072	1-B73:23766971	311	.	499.4	65.11	64.90	100
B73-chr1	23767110	23767311	1-B73:23767210	250	.	356.4	25.19	25.09	100
B73-chr1	23767399	23767600	1-B73:23767499	213	.	267.3	7.27	7.21	100
B73-chr1	23770781	23770982	1-B73:23770881	306	.	488.7	78.65	78.40	100
B73-chr1	23771358	23771559	1-B73:23771458	296	.	465.3	80.66	80.40	100
B73-chr1	23783925	23784126	1-B73:23784025	264	.	389.0	66.32	66.11	100
B73-chr1	23784064	23784265	1-B73:23784164	261	.	382.8	63.88	63.68	100
B73-chr1	23784460	23784661	1-B73:23784560	260	.	380.2	61.37	61.17	100
B73-chr1	23792331	23792532	1-B73:23792431	243	.	339.0	63.22	63.01	100
B73-chr1	23793083	23793284	1-B73:23793183	748	.	1532.6	999.00	999.00	100
B73-chr1	23793575	23793776	1-B73:23793675	1000	.	3353.4	999.00	999.00	100
B73-chr1	23916384	23916585	1-B73:23916484	252	.	360.0	70.19	69.96	100
B73-chr1	24080210	24080411	1-B73:24080310	337	.	560.9	14.40	14.32	100
B73-chr1	24080393	24080594	1-B73:24080493	349	.	590.1	20.25	20.15	100
B73-chr1	24089307	24089508	1-B73:24089407	364	.	625.8	130.63	130.21	100
B73-chr1	24195830	24196031	1-B73:24195930	751	.	1541.0	999.00	999.00	100
B73-chr1	24196684	24196885	1-B73:24196784	822	.	1709.0	999.00	999.00	100
B73-chr1	24202366	24202567	1-B73:24202466	412	.	739.6	168.44	167.91	100
B73-chr1	24202532	24202733	1-B73:24202632	229	.	305.4	26.94	26.83	100
B73-chr1	24337398	24337599	1-B73:24337498	892	.	1872.9	999.00	999.00	100
B73-chr1	24337832	24338033	1-B73:24337932	290	.	450.1	71.40	71.17	100
B73-chr1	24340734	24340935	1-B73:24340834	266	.	393.6	44.85	44.69	100
B73-chr1	24353235	24353436	1-B73:24353335	450	.	829.6	218.44	217.78	100
B73-chr1	24353584	24353785	1-B73:24353684	248	.	351.4	74.43	74.19	100
B73-chr1	24359269	24359470	1-B73:24359369	243	.	338.5	76.52	76.27	100
B73-chr1	24359413	24359614	1-B73:24359513	191	.	215.5	39.47	39.33	100
B73-chr1	24361299	24361500	1-B73:24361399	388	.	682.1	163.88	163.37	100
B73-chr1	24361587	24361788	1-B73:24361687	163	.	149.9	21.97	21.87	100
B73-chr1	24373145	24373346	1-B73:24373245	271	.	406.0	72.65	72.42	100
B73-chr1	24374071	24374272	1-B73:24374171	265	.	391.0	76.03	75.79	100
B73-chr1	24374918	24375119	1-B73:24375018	229	.	305.1	62.20	62.00	100
B73-chr1	24375159	24375360	1-B73:24375259	198	.	233.9	41.24	41.09	100
B73-chr1	24442311	24442512	1-B73:24442411	224	.	295.0	36.47	36.34	100
B73-chr1	24446130	24446331	1-B73:24446230	298	.	470.0	32.23	32.11	100
B73-chr1	24448321	24448522	1-B73:24448421	250	.	355.6	32.59	32.46	100
B73-chr1	24450749	24450950	1-B73:24450849	396	.	701.1	167.08	166.56	100
B73-chr1	24451183	24451384	1-B73:24451283	359	.	613.9	144.37	143.92	100
B73-chr1	24452609	24452810	1-B73:24452709	472	.	880.8	206.94	206.31	100
B73-chr1	24454335	24454536	1-B73:24454435	205	.	249.8	29.90	29.79	100
B73-chr1	24456041	24456242	1-B73:24456141	409	.	732.0	141.81	141.36	100
B73-chr1	24603602	24603803	1-B73:24603702	342	.	573.9	147.94	147.47	100
B73-chr1	24603758	24603959	1-B73:24603858	234	.	319.1	78.44	78.19	100
B73-chr1	24654828	24655029	1-B73:24654928	261	.	382.9	93.03	92.73	100
B73-chr1	24654993	24655194	1-B73:24655093	215	.	274.1	43.68	43.53	100
B73-chr1	24730187	24730388	1-B73:24730287	384	.	672.6	152.75	152.26	100
B73-chr1	24747383	24747584	1-B73:24747483	239	.	330.0	57.01	56.82	100
B73-chr1	24825532	24825733	1-B73:24825632	282	.	431.0	34.59	34.46	100
B73-chr1	24826323	24826524	1-B73:24826423	799	.	1655.0	999.00	999.00	100
B73-chr1	24897394	24897595	1-B73:24897494	322	.	525.5	117.76	117.39	100
B73-chr1	24897750	24897951	1-B73:24897850	332	.	549.5	138.52	138.08	100
B73-chr1	24898823	24899024	1-B73:24898923	156	.	134.1	3.59	3.54	100
B73-chr1	24899370	24899571	1-B73:24899470	235	.	319.9	60.41	60.22	100
B73-chr1	24932836	24933037	1-B73:24932936	209	.	260.1	42.25	42.10	100
B73-chr1	24933033	24933234	1-B73:24933133	376	.	652.8	158.69	158.19	100
B73-chr1	24933474	24933675	1-B73:24933574	275	.	415.1	82.63	82.37	100
B73-chr1	24934059	24934260	1-B73:24934159	340	.	568.0	122.80	122.40	100
B73-chr1	24937226	24937427	1-B73:24937326	227	.	300.8	3.83	3.78	100
B73-chr1	24937447	24937648	1-B73:24937547	380	.	664.2	94.47	94.17	100
B73-chr1	24953323	24953524	1-B73:24953423	266	.	393.7	41.41	41.26	100
B73-chr1	24954645	24954846	1-B73:24954745	250	.	356.0	23.75	23.65	100
B73-chr1	24957805	24958006	1-B73:24957905	224	.	294.7	3.56	3.51	100
B73-chr1	24958031	24958232	1-B73:24958131	383	.	671.3	100.87	100.55	100
B73-chr1	25346721	25346922	1-B73:25346821	1000	.	5954.4	999.00	999.00	100
B73-chr1	25346880	25347081	1-B73:25346980	1000	.	2460.6	999.00	999.00	100
B73-chr1	25397016	25397217	1-B73:25397116	254	.	366.2	73.61	73.38	100
B73-chr1	25397488	25397689	1-B73:25397588	364	.	624.9	148.54	148.07	100
B73-chr1	25397698	25397899	1-B73:25397798	374	.	648.9	152.13	151.65	100
B73-chr1	25484572	25484773	1-B73:25484672	325	.	533.6	80.98	80.72	100
B73-chr1	25485998	25486199	1-B73:25486098	273	.	411.3	17.86	17.77	100
B73-chr1	25487469	25487670	1-B73:25487569	317	.	514.8	76.57	76.33	100
B73-chr1	25487964	25488165	1-B73:25488064	600	.	1184.2	285.39	284.59	100
B73-chr1	25498151	25498352	1-B73:25498251	306	.	488.0	96.17	95.86	100
B73-chr1	25518799	25519000	1-B73:25518899	334	.	555.0	115.73	115.36	100
B73-chr1	25532282	25532483	1-B73:25532382	276	.	417.0	27.79	27.67	100
B73-chr1	25538071	25538272	1-B73:25538171	238	.	326.7	55.75	55.57	100
B73-chr1	25680702	25680903	1-B73:25680802	213	.	269.0	41.79	41.64	100
B73-chr1	25771789	25771990	1-B73:25771889	345	.	579.6	137.97	137.53	100
B73-chr1	25771886	25772087	1-B73:25771986	336	.	559.4	130.23	129.82	100
B73-chr1	25772983	25773184	1-B73:25773083	420	.	758.3	185.50	184.93	100
B73-chr1	25778236	25778437	1-B73:25778336	267	.	395.0	67.86	67.64	100
B73-chr1	25778553	25778754	1-B73:25778653	505	.	958.0	231.19	230.50	100
B73-chr1	25805068	25805269	1-B73:25805168	237	.	324.4	54.28	54.10	100
B73-chr1	25805431	25805632	1-B73:25805531	303	.	481.6	96.17	95.86	100
B73-chr1	25889651	25889852	1-B73:25889751	387	.	678.8	177.13	176.58	100
B73-chr1	25889902	25890103	1-B73:25890002	288	.	445.2	105.46	105.12	100
B73-chr1	25890476	25890677	1-B73:25890576	565	.	1100.2	292.08	291.26	100
B73-chr1	25890676	25890877	1-B73:25890776	426	.	773.1	224.02	223.35	100
B73-chr1	25890819	25891020	1-B73:25890919	736	.	1505.6	999.00	999.00	100
B73-chr1	25894826	25895027	1-B73:25894926	212	.	265.7	55.62	55.43	100
B73-chr1	25895061	25895262	1-B73:25895161	164	.	152.3	12.08	12.01	100
B73-chr1	26378150	26378351	1-B73:26378250	231	.	310.0	38.13	37.99	100
B73-chr1	26484760	26484961	1-B73:26484860	661	.	1328.3	999.00	999.00	100
B73-chr1	26484823	26485024	1-B73:26484923	818	.	1698.7	999.00	999.00	100
B73-chr1	26649416	26649617	1-B73:26649516	164	.	153.1	3.19	3.14	100
B73-chr1	26649702	26649903	1-B73:26649802	299	.	470.9	117.01	116.64	100
B73-chr1	26650898	26651099	1-B73:26650998	458	.	848.0	183.07	182.50	100
B73-chr1	26886640	26886841	1-B73:26886740	364	.	626.1	139.97	139.53	100
B73-chr1	26887070	26887271	1-B73:26887170	227	.	300.9	51.19	51.02	100
B73-chr1	26889034	26889235	1-B73:26889134	261	.	382.1	78.70	78.45	100
B73-chr1	26889587	26889788	1-B73:26889687	383	.	670.9	176.14	175.59	100
B73-chr1	27046439	27046640	1-B73:27046539	264	.	388.6	84.65	84.38	100
B73-chr1	27047077	27047278	1-B73:27047177	283	.	434.4	65.30	65.09	100
B73-chr1	27050601	27050802	1-B73:27050701	371	.	641.0	146.81	146.35	100
B73-chr1	27051287	27051488	1-B73:27051387	622	.	1235.0	318.99	318.12	100
B73-chr1	27054200	27054401	1-B73:27054300	346	.	582.3	114.99	114.62	100
B73-chr1	27061266	27061467	1-B73:27061366	300	.	473.0	76.58	76.33	100
B73-chr1	27066074	27066275	1-B73:27066174	317	.	514.9	77.97	77.72	100
B73-chr1	27066438	27066639	1-B73:27066538	297	.	467.1	67.49	67.27	100
B73-chr1	27072151	27072352	1-B73:27072251	298	.	469.2	97.91	97.60	100
B73-chr1	27076450	27076651	1-B73:27076550	247	.	349.5	66.81	66.59	100
B73-chr1	27076770	27076971	1-B73:27076870	208	.	257.5	37.46	37.32	100
B73-chr1	27078409	27078610	1-B73:27078509	458	.	847.0	206.05	205.42	100
B73-chr1	27079584	27079785	1-B73:27079684	280	.	426.3	86.36	86.09	100
B73-chr1	27080009	27080210	1-B73:27080109	195	.	224.7	24.65	24.54	100
B73-chr1	27095963	27096164	1-B73:27096063	305	.	484.8	111.26	110.91	100
B73-chr1	27096379	27096580	1-B73:27096479	458	.	847.2	207.47	206.84	100
B73-chr1	27097381	27097582	1-B73:27097481	168	.	162.3	9.74	9.67	100
B73-chr1	27097738	27097939	1-B73:27097838	298	.	469.7	92.98	92.69	100
B73-chr1	27161466	27161667	1-B73:27161566	282	.	432.7	39.62	39.48	100
B73-chr1	27161703	27161904	1-B73:27161803	279	.	425.3	31.98	31.85	100
B73-chr1	27165121	27165322	1-B73:27165221	1000	.	2169.8	999.00	999.00	100
B73-chr1	27165595	27165796	1-B73:27165695	714	.	1452.2	999.00	999.00	100
B73-chr1	27472037	27472238	1-B73:27472137	267	.	396.0	79.72	79.47	100
B73-chr1	27496309	27496510	1-B73:27496409	393	.	692.8	162.69	162.18	100
B73-chr1	27569437	27569638	1-B73:27569537	955	.	2021.6	999.00	999.00	100
B73-chr1	27569640	27569841	1-B73:27569740	999	.	2127.4	999.00	999.00	100
B73-chr1	27571895	27572096	1-B73:27571995	559	.	1087.0	268.86	268.09	100
B73-chr1	27742357	27742558	1-B73:27742457	207	.	253.9	14.61	14.53	100
B73-chr1	27742513	27742714	1-B73:27742613	255	.	367.1	50.55	50.38	100
B73-chr1	27743779	27743980	1-B73:27743879	278	.	421.4	79.86	79.60	100
B73-chr1	27804769	27804970	1-B73:27804869	229	.	306.9	64.13	63.93	100
B73-chr1	27862125	27862326	1-B73:27862225	203	.	243.9	40.52	40.38	100
B73-chr1	27862484	27862685	1-B73:27862584	283	.	434.1	100.30	99.99	100
B73-chr1	27922859	27923060	1-B73:27922959	301	.	476.0	107.77	107.42	100
B73-chr1	27976792	27976993	1-B73:27976892	298	.	469.0	101.14	100.82	100
B73-chr1	28320874	28321075	1-B73:28320974	249	.	353.1	77.83	77.58	100
B73-chr1	28321301	28321502	1-B73:28321401	199	.	234.9	48.12	47.96	100
B73-chr1	28330622	28330823	1-B73:28330722	643	.	1285.1	999.00	999.00	100
B73-chr1	28331146	28331347	1-B73:28331246	468	.	870.9	223.76	223.10	100
B73-chr1	28369392	28369593	1-B73:28369492	285	.	439.0	84.81	84.54	100
B73-chr1	28397645	28397846	1-B73:28397745	276	.	416.8	65.19	64.98	100
B73-chr1	28397736	28397937	1-B73:28397836	414	.	742.7	190.52	189.93	100
B73-chr1	28403779	28403980	1-B73:28403879	934	.	1973.2	999.00	999.00	100
B73-chr1	28404046	28404247	1-B73:28404146	419	.	755.8	193.02	192.42	100
B73-chr1	28404644	28404845	1-B73:28404744	340	.	568.0	115.03	114.67	100
B73-chr1	28407222	28407423	1-B73:28407322	324	.	531.0	106.79	106.45	100
B73-chr1	28408024	28408225	1-B73:28408124	250	.	355.8	70.69	70.46	100
B73-chr1	28408199	28408400	1-B73:28408299	352	.	597.2	153.62	153.13	100
B73-chr1	28417891	28418092	1-B73:28417991	287	.	443.1	102.82	102.50	100
B73-chr1	28418040	28418241	1-B73:28418140	281	.	428.9	86.09	85.81	100
B73-chr1	28467315	28467516	1-B73:28467415	339	.	565.5	134.01	133.59	100
B73-chr1	28467588	28467789	1-B73:28467688	235	.	320.5	60.01	59.81	100
B73-chr1	28554092	28554293	1-B73:28554192	851	.	1776.8	999.00	999.00	100
B73-chr1	28554431	28554632	1-B73:28554531	710	.	1443.2	999.00	999.00	100
B73-chr1	28558349	28558550	1-B73:28558449	340	.	568.0	72.10	71.87	100
B73-chr1	28558607	28558808	1-B73:28558707	672	.	1354.0	999.00	999.00	100
B73-chr1	28560536	28560737	1-B73:28560636	1000	.	2827.0	999.00	999.00	100
B73-chr1	28577490	28577691	1-B73:28577590	886	.	1859.0	999.00	999.00	100
B73-chr1	28577592	28577793	1-B73:28577692	311	.	500.0	117.52	117.14	100
B73-chr1	28799131	28799332	1-B73:28799231	579	.	1133.0	265.27	264.50	100
B73-chr1	28860995	28861196	1-B73:28861095	443	.	812.8	175.31	174.77	100
B73-chr1	28861501	28861702	1-B73:28861601	1000	.	2821.2	999.00	999.00	100
B73-chr1	28891398	28891599	1-B73:28891498	360	.	616.5	144.17	143.71	100
B73-chr1	28891520	28891721	1-B73:28891620	537	.	1034.5	259.91	259.16	100
B73-chr1	28899648	28899849	1-B73:28899748	344	.	578.2	128.53	128.12	100
B73-chr1	28900102	28900303	1-B73:28900202	217	.	278.8	11.44	11.37	100
B73-chr1	28903624	28903825	1-B73:28903724	323	.	529.0	47.80	47.63	100
B73-chr1	28904372	28904573	1-B73:28904472	384	.	673.0	108.75	108.40	100
B73-chr1	28973884	28974085	1-B73:28973984	326	.	535.7	70.17	69.95	100
B73-chr1	28974232	28974433	1-B73:28974332	497	.	940.3	215.52	214.88	100
B73-chr1	28974984	28975185	1-B73:28975084	812	.	1685.0	999.00	999.00	100
B73-chr1	28975299	28975500	1-B73:28975399	304	.	483.3	68.26	68.04	100
B73-chr1	28975476	28975677	1-B73:28975576	257	.	372.7	31.98	31.86	100
B73-chr1	28976807	28977008	1-B73:28976907	404	.	719.0	142.30	141.85	100
B73-chr1	29052153	29052354	1-B73:29052253	204	.	248.1	36.54	36.40	100
B73-chr1	29052323	29052524	1-B73:29052423	191	.	217.2	52.74	52.57	100
B73-chr1	29052485	29052686	1-B73:29052585	289	.	448.7	92.26	91.96	100
B73-chr1	29129162	29129363	1-B73:29129262	1000	.	2684.4	999.00	999.00	100
B73-chr1	29129263	29129464	1-B73:29129363	771	.	1586.7	999.00	999.00	100
B73-chr1	29129545	29129746	1-B73:29129645	206	.	252.9	24.56	24.45	100
B73-chr1	29152996	29153197	1-B73:29153096	461	.	854.0	175.08	174.53	100
B73-chr1	29166820	29167021	1-B73:29166920	549	.	1062.6	242.55	241.84	100
B73-chr1	29167412	29167613	1-B73:29167512	1000	.	5084.4	999.00	999.00	100
B73-chr1	29168921	29169122	1-B73:29169021	1000	.	3605.6	999.00	999.00	100
B73-chr1	29169325	29169526	1-B73:29169425	782	.	1614.4	999.00	999.00	100
B73-chr1	29172115	29172316	1-B73:29172215	825	.	1715.7	999.00	999.00	100
B73-chr1	29172595	29172796	1-B73:29172695	496	.	937.3	216.72	216.07	100
B73-chr1	29208938	29209139	1-B73:29209038	1000	.	2321.0	999.00	999.00	100
B73-chr1	29209123	29209324	1-B73:29209223	552	.	1069.0	284.41	283.61	100
B73-chr1	29218355	29218556	1-B73:29218455	226	.	298.0	56.97	56.79	100
B73-chr1	29218947	29219148	1-B73:29219047	255	.	368.3	81.03	80.77	100
B73-chr1	29219228	29219429	1-B73:29219328	220	.	285.7	60.17	59.97	100
B73-chr1	29340945	29341146	1-B73:29341045	223	.	292.1	57.95	57.76	100
B73-chr1	29341302	29341503	1-B73:29341402	247	.	347.9	74.38	74.14	100
B73-chr1	29385718	29385919	1-B73:29385818	382	.	667.0	138.27	137.83	100
B73-chr1	29386228	29386429	1-B73:29386328	1000	.	8940.0	999.00	999.00	100
B73-chr1	29398495	29398696	1-B73:29398595	281	.	428.3	42.48	42.33	100
B73-chr1	29399088	29399289	1-B73:29399188	643	.	1284.7	311.60	310.74	100
B73-chr1	29507352	29507553	1-B73:29507452	411	.	737.2	169.89	169.36	100
B73-chr1	29507472	29507673	1-B73:29507572	227	.	300.3	11.21	11.14	100
B73-chr1	29507908	29508109	1-B73:29508008	185	.	202.5	3.57	3.52	100
B73-chr1	29510629	29510830	1-B73:29510729	447	.	822.0	204.70	204.07	100
B73-chr1	29514698	29514899	1-B73:29514798	513	.	977.0	230.83	230.15	100
B73-chr1	29515444	29515645	1-B73:29515544	163	.	149.4	6.28	6.23	100
B73-chr1	29515730	29515931	1-B73:29515830	325	.	533.6	122.95	122.55	100
B73-chr1	29517700	29517901	1-B73:29517800	825	.	1716.6	999.00	999.00	100
B73-chr1	29518091	29518292	1-B73:29518191	438	.	801.4	183.74	183.17	100
B73-chr1	29551718	29551919	1-B73:29551818	299	.	470.9	100.80	100.47	100
B73-chr1	29552097	29552298	1-B73:29552197	514	.	980.1	253.08	252.35	100
B73-chr1	29554594	29554795	1-B73:29554694	774	.	1594.4	999.00	999.00	100
B73-chr1	29561088	29561289	1-B73:29561188	372	.	644.0	151.77	151.29	100
B73-chr1	29562867	29563068	1-B73:29562967	288	.	446.0	94.87	94.57	100
B73-chr1	29593624	29593825	1-B73:29593724	180	.	191.4	22.88	22.77	100
B73-chr1	29594074	29594275	1-B73:29594174	313	.	504.6	119.99	119.60	100
B73-chr1	29674991	29675192	1-B73:29675091	182	.	195.2	7.77	7.71	100
B73-chr1	29675199	29675400	1-B73:29675299	193	.	220.8	21.29	21.19	100
B73-chr1	29676002	29676203	1-B73:29676102	395	.	699.0	133.16	132.73	100
B73-chr1	29678021	29678222	1-B73:29678121	361	.	619.0	140.67	140.23	100
B73-chr1	29756809	29757010	1-B73:29756909	340	.	569.3	140.70	140.26	100
B73-chr1	29757257	29757458	1-B73:29757357	451	.	830.7	198.18	197.57	100
B73-chr1	29757804	29758005	1-B73:29757904	710	.	1442.4	999.00	999.00	100
B73-chr1	29758233	29758434	1-B73:29758333	325	.	533.6	119.98	119.60	100
B73-chr1	29811109	29811310	1-B73:29811209	327	.	538.0	82.08	81.81	100
B73-chr1	29811862	29812063	1-B73:29811962	471	.	878.0	199.94	199.33	100
B73-chr1	29814882	29815083	1-B73:29814982	249	.	353.5	5.93	5.88	100
B73-chr1	29815224	29815425	1-B73:29815324	1000	.	2259.5	999.00	999.00	100
B73-chr1	29938368	29938569	1-B73:29938468	596	.	1173.7	272.62	271.83	100
B73-chr1	29939041	29939242	1-B73:29939141	294	.	459.3	45.89	45.74	100
B73-chr1	29941112	29941313	1-B73:29941212	273	.	409.9	57.13	56.94	100
B73-chr1	29941371	29941572	1-B73:29941471	265	.	392.2	25.40	25.29	100
B73-chr1	29941774	29941975	1-B73:29941874	1000	.	6299.9	999.00	999.00	100
B73-chr1	30199673	30199874	1-B73:30199773	610	.	1208.0	269.11	268.34	100
B73-chr1	30200146	30200347	1-B73:30200246	325	.	533.1	72.83	72.60	100
B73-chr1	30200396	30200597	1-B73:30200496	316	.	512.8	67.00	66.79	100
B73-chr1	30200808	30201009	1-B73:30200908	768	.	1580.2	999.00	999.00	100
B73-chr1	30242987	30243188	1-B73:30243087	420	.	757.0	152.68	152.20	100
B73-chr1	30244310	30244511	1-B73:30244410	632	.	1258.0	309.63	308.77	100
B73-chr1	30245161	30245362	1-B73:30245261	456	.	843.0	45.56	45.40	100
B73-chr1	30246973	30247174	1-B73:30247073	367	.	633.2	136.32	135.89	100
B73-chr1	30247443	30247644	1-B73:30247543	526	.	1008.8	239.88	239.17	100
B73-chr1	30263079	30263280	1-B73:30263179	533	.	1025.3	250.26	249.53	100
B73-chr1	30263195	30263396	1-B73:30263295	1000	.	2693.7	999.00	999.00	100
B73-chr1	30264167	30264368	1-B73:30264267	340	.	569.3	119.79	119.41	100
B73-chr1	30264637	30264838	1-B73:30264737	315	.	508.7	104.19	103.86	100
B73-chr1	30266783	30266984	1-B73:30266883	299	.	471.7	112.80	112.45	100
B73-chr1	30267151	30267352	1-B73:30267251	442	.	810.3	205.16	204.54	100
B73-chr1	30267730	30267931	1-B73:30267830	386	.	678.0	168.13	167.60	100
B73-chr1	30283910	30284111	1-B73:30284010	239	.	331.0	34.24	34.11	100
B73-chr1	30370777	30370978	1-B73:30370877	196	.	227.9	53.47	53.29	100
B73-chr1	30371063	30371264	1-B73:30371163	292	.	454.1	114.80	114.43	100
B73-chr1	30377618	30377819	1-B73:30377718	365	.	627.0	155.86	155.37	100
B73-chr1	30520766	30520967	1-B73:30520866	193	.	221.8	6.22	6.17	100
B73-chr1	30563333	30563534	1-B73:30563433	159	.	141.0	13.66	13.58	100
B73-chr1	30608404	30608605	1-B73:30608504	1000	.	3323.0	999.00	999.00	100
B73-chr1	30632694	30632895	1-B73:30632794	950	.	2011.6	999.00	999.00	100
B73-chr1	30633071	30633272	1-B73:30633171	147	.	112.1	5.13	5.08	100
B73-chr1	30637497	30637698	1-B73:30637597	338	.	564.6	139.27	138.83	100
B73-chr1	30638115	30638316	1-B73:30638215	334	.	555.4	119.51	119.13	100
B73-chr1	30657608	30657809	1-B73:30657708	278	.	422.9	84.78	84.51	100
B73-chr1	30657724	30657925	1-B73:30657824	747	.	1530.1	999.00	999.00	100
B73-chr1	30658284	30658485	1-B73:30658384	769	.	1583.1	999.00	999.00	100
B73-chr1	30658371	30658572	1-B73:30658471	1000	.	2396.9	999.00	999.00	100
B73-chr1	30660582	30660783	1-B73:30660682	306	.	488.2	121.00	120.62	100
B73-chr1	30661084	30661285	1-B73:30661184	580	.	1135.8	305.18	304.33	100
B73-chr1	30732218	30732419	1-B73:30732318	241	.	335.6	75.68	75.44	100
B73-chr1	30732648	30732849	1-B73:30732748	222	.	290.4	51.62	51.45	100
B73-chr1	30733699	30733900	1-B73:30733799	263	.	387.0	78.13	77.88	100
B73-chr1	30743215	30743416	1-B73:30743315	189	.	212.0	20.98	20.89	100
B73-chr1	30806463	30806664	1-B73:30806563	278	.	422.0	82.65	82.39	100
B73-chr1	30807320	30807521	1-B73:30807420	314	.	506.0	103.39	103.06	100
B73-chr1	30883378	30883579	1-B73:30883478	339	.	566.3	119.85	119.47	100
B73-chr1	31052563	31052764	1-B73:31052663	266	.	392.7	49.38	49.21	100
B73-chr1	31052788	31052989	1-B73:31052888	321	.	523.3	108.04	107.70	100
B73-chr1	31053430	31053631	1-B73:31053530	369	.	636.1	151.94	151.46	100
B73-chr1	31053666	31053867	1-B73:31053766	311	.	500.9	103.72	103.39	100
B73-chr1	31242501	31242702	1-B73:31242601	434	.	792.0	190.41	189.82	100
B73-chr1	31243262	31243463	1-B73:31243362	201	.	239.0	45.07	44.91	100
B73-chr1	31243988	31244189	1-B73:31244088	534	.	1027.0	256.40	255.66	100
B73-chr1	31249831	31250032	1-B73:31249931	221	.	287.3	11.83	11.75	100
B73-chr1	31250477	31250678	1-B73:31250577	221	.	287.7	14.39	14.31	100
B73-chr1	31374545	31374746	1-B73:31374645	591	.	1163.0	262.46	261.71	100
B73-chr1	31742170	31742371	1-B73:31742270	247	.	348.4	29.69	29.58	100
B73-chr1	31745073	31745274	1-B73:31745173	309	.	495.6	99.89	99.57	100
B73-chr1	31745307	31745508	1-B73:31745407	297	.	466.4	92.19	91.90	100
B73-chr1	31762028	31762229	1-B73:31762128	1000	.	2255.0	999.00	999.00	100
B73-chr1	31762720	31762921	1-B73:31762820	1000	.	3164.0	999.00	999.00	100
B73-chr1	31770463	31770664	1-B73:31770563	450	.	828.0	199.52	198.91	100
B73-chr1	31772501	31772702	1-B73:31772601	216	.	275.1	40.86	40.71	100
B73-chr1	31773591	31773792	1-B73:31773691	184	.	198.9	17.92	17.83	100
B73-chr1	31773938	31774139	1-B73:31774038	198	.	232.1	31.23	31.11	100
B73-chr1	31851877	31852078	1-B73:31851977	211	.	264.8	54.51	54.33	100
B73-chr1	31852345	31852546	1-B73:31852445	145	.	108.2	9.23	9.17	100
B73-chr1	31966273	31966474	1-B73:31966373	235	.	320.9	24.07	23.96	100
B73-chr1	31966718	31966919	1-B73:31966818	256	.	369.1	37.50	37.37	100
B73-chr1	31986837	31987038	1-B73:31986937	203	.	245.0	47.28	47.12	100
B73-chr1	32020728	32020929	1-B73:32020828	457	.	845.0	184.08	183.51	100
B73-chr1	32043924	32044125	1-B73:32044024	409	.	732.6	176.80	176.25	100
B73-chr1	32044453	32044654	1-B73:32044553	339	.	565.3	45.04	44.88	100
B73-chr1	32045942	32046143	1-B73:32046042	777	.	1601.2	302.93	302.08	100
B73-chr1	32046308	32046509	1-B73:32046408	1000	.	3593.8	999.00	999.00	100
B73-chr1	32055098	32055299	1-B73:32055198	1000	.	2473.5	999.00	999.00	100
B73-chr1	32055723	32055924	1-B73:32055823	683	.	1378.5	999.00	999.00	100
B73-chr1	32120343	32120544	1-B73:32120443	343	.	575.4	93.20	92.90	100
B73-chr1	32124533	32124734	1-B73:32124633	253	.	362.8	14.85	14.77	100
B73-chr1	32124761	32124962	1-B73:32124861	535	.	1029.2	241.53	240.82	100
B73-chr1	32217473	32217674	1-B73:32217573	220	.	285.7	56.10	55.92	100
B73-chr1	32217726	32217927	1-B73:32217826	184	.	200.3	32.56	32.43	100
B73-chr1	32508862	32509063	1-B73:32508962	278	.	422.5	96.95	96.64	100
B73-chr1	32585797	32585998	1-B73:32585897	613	.	1214.5	999.00	999.00	100
B73-chr1	32586034	32586235	1-B73:32586134	411	.	737.5	189.07	188.49	100
B73-chr1	32586515	32586716	1-B73:32586615	202	.	242.5	47.10	46.94	100
B73-chr1	32586985	32587186	1-B73:32587085	1000	.	2762.2	999.00	999.00	100
B73-chr1	32587339	32587540	1-B73:32587439	273	.	410.3	101.01	100.69	100
B73-chr1	32588158	32588359	1-B73:32588258	185	.	202.5	38.16	38.02	100
B73-chr1	32588680	32588881	1-B73:32588780	183	.	198.5	40.13	39.99	100
B73-chr1	32625544	32625745	1-B73:32625644	272	.	407.0	87.80	87.52	100
B73-chr1	32731561	32731762	1-B73:32731661	612	.	1212.9	999.00	999.00	100
B73-chr1	32731871	32732072	1-B73:32731971	214	.	271.1	51.29	51.12	100
B73-chr1	32736027	32736228	1-B73:32736127	162	.	148.4	13.30	13.22	100
B73-chr1	32736250	32736451	1-B73:32736350	270	.	402.9	106.08	105.74	100
B73-chr1	32736405	32736606	1-B73:32736505	252	.	361.7	90.45	90.17	100
B73-chr1	32736970	32737171	1-B73:32737070	143	.	103.0	3.06	3.01	100
B73-chr1	32807917	32808118	1-B73:32808017	473	.	882.8	229.85	229.17	100
B73-chr1	32808300	32808501	1-B73:32808400	184	.	199.2	27.82	27.70	100
B73-chr1	32810631	32810832	1-B73:32810731	489	.	920.2	227.18	226.51	100
B73-chr1	32811179	32811380	1-B73:32811279	277	.	418.8	93.89	93.59	100
B73-chr1	32840454	32840655	1-B73:32840554	276	.	418.0	68.40	68.18	100
B73-chr1	32844192	32844393	1-B73:32844292	410	.	734.6	196.21	195.61	100
B73-chr1	32844337	32844538	1-B73:32844437	851	.	1777.4	999.00	999.00	100
B73-chr1	32973031	32973232	1-B73:32973131	293	.	456.9	110.74	110.39	100
B73-chr1	32973301	32973502	1-B73:32973401	585	.	1148.1	287.86	287.04	100
B73-chr1	33101996	33102197	1-B73:33102096	254	.	366.1	76.08	75.83	100
B73-chr1	33102190	33102391	1-B73:33102290	313	.	503.9	100.41	100.09	100
B73-chr1	33109881	33110082	1-B73:33109981	312	.	502.1	126.20	125.80	100
B73-chr1	33110061	33110262	1-B73:33110161	229	.	306.9	62.15	61.95	100
B73-chr1	33111225	33111426	1-B73:33111325	226	.	299.7	40.71	40.56	100
B73-chr1	33113877	33114078	1-B73:33113977	346	.	583.5	152.14	151.66	100
B73-chr1	33256316	33256517	1-B73:33256416	339	.	566.0	96.08	95.78	100
B73-chr1	33257534	33257735	1-B73:33257634	772	.	1590.0	999.00	999.00	100
B73-chr1	33258254	33258455	1-B73:33258354	351	.	594.0	139.67	139.23	100
B73-chr1	33261000	33261201	1-B73:33261100	256	.	371.0	82.51	82.25	100
B73-chr1	33269716	33269917	1-B73:33269816	238	.	328.0	72.53	72.30	100
B73-chr1	33277631	33277832	1-B73:33277731	150	.	119.2	10.72	10.65	100
B73-chr1	33280759	33280960	1-B73:33280859	330	.	545.0	124.02	123.62	100
B73-chr1	33374303	33374504	1-B73:33374403	170	.	166.3	26.07	25.96	100
B73-chr1	33374477	33374678	1-B73:33374577	157	.	134.8	13.81	13.73	100
B73-chr1	33400756	33400957	1-B73:33400856	374	.	649.0	152.13	151.65	100
B73-chr1	33407766	33407967	1-B73:33407866	205	.	249.0	22.42	22.32	100
B73-chr1	33413484	33413685	1-B73:33413584	313	.	505.9	70.80	70.57	100
B73-chr1	33415956	33416157	1-B73:33416056	376	.	654.8	91.67	91.38	100
B73-chr1	33416083	33416284	1-B73:33416183	511	.	972.2	242.09	241.38	100
B73-chr1	33439148	33439349	1-B73:33439248	203	.	245.0	45.65	45.50	100
B73-chr1	33514472	33514673	1-B73:33514572	308	.	493.8	16.87	16.78	100
B73-chr1	33515425	33515626	1-B73:33515525	463	.	860.0	176.69	176.14	100
B73-chr1	33610062	33610263	1-B73:33610162	353	.	599.8	149.30	148.82	100
B73-chr1	33610275	33610476	1-B73:33610375	594	.	1169.2	285.64	284.83	100
B73-chr1	33653129	33653330	1-B73:33653229	1000	.	3021.0	999.00	999.00	100
B73-chr1	33653236	33653437	1-B73:33653336	272	.	407.5	69.25	69.03	100
B73-chr1	33655146	33655347	1-B73:33655246	446	.	818.2	166.84	166.32	100
B73-chr1	33655344	33655545	1-B73:33655444	992	.	2110.3	999.00	999.00	100
B73-chr1	33655631	33655832	1-B73:33655731	325	.	532.5	108.96	108.62	100
B73-chr1	33656161	33656362	1-B73:33656261	210	.	261.6	4.12	4.07	100
B73-chr1	33656293	33656494	1-B73:33656393	309	.	494.9	7.38	7.32	100
B73-chr1	33657054	33657255	1-B73:33657154	1000	.	2398.0	999.00	999.00	100
B73-chr1	33657185	33657386	1-B73:33657285	454	.	837.0	108.29	107.95	100
B73-chr1	33660586	33660787	1-B73:33660686	325	.	533.0	64.20	63.99	100
B73-chr1	33660728	33660929	1-B73:33660828	428	.	777.0	181.04	180.48	100
B73-chr1	33662552	33662753	1-B73:33662652	256	.	371.0	36.79	36.66	100
B73-chr1	33691857	33692058	1-B73:33691957	559	.	1086.2	257.61	256.87	100
B73-chr1	33798198	33798399	1-B73:33798298	309	.	495.4	99.89	99.57	100
B73-chr1	33805891	33806092	1-B73:33805991	281	.	428.0	89.13	88.85	100
B73-chr1	33815759	33815960	1-B73:33815859	227	.	302.1	29.70	29.58	100
B73-chr1	33816051	33816252	1-B73:33816151	427	.	774.9	180.26	179.70	100
B73-chr1	33816833	33817034	1-B73:33816933	219	.	281.6	8.20	8.13	100
B73-chr1	33816929	33817130	1-B73:33817029	346	.	583.8	116.13	115.76	100
B73-chr1	33817747	33817948	1-B73:33817847	389	.	684.9	177.56	177.01	100
B73-chr1	33817943	33818144	1-B73:33818043	499	.	944.9	264.26	263.50	100
B73-chr1	33818485	33818686	1-B73:33818585	181	.	192.2	21.14	21.05	100
B73-chr1	33852037	33852238	1-B73:33852137	184	.	200.1	24.80	24.70	100
B73-chr1	33852363	33852564	1-B73:33852463	174	.	175.9	8.27	8.21	100
B73-chr1	33854465	33854666	1-B73:33854565	682	.	1378.0	999.00	999.00	100
B73-chr1	33855310	33855511	1-B73:33855410	338	.	563.7	94.28	93.98	100
B73-chr1	33855565	33855766	1-B73:33855665	296	.	464.3	30.17	30.05	100
B73-chr1	33856117	33856318	1-B73:33856217	355	.	604.8	111.61	111.25	100
B73-chr1	33856344	33856545	1-B73:33856444	298	.	468.2	64.73	64.52	100
B73-chr1	33865478	33865679	1-B73:33865578	356	.	606.2	131.66	131.24	100
B73-chr1	33865565	33865766	1-B73:33865665	283	.	433.8	94.28	93.98	100
B73-chr1	34083317	34083518	1-B73:34083417	143	.	102.0	7.38	7.32	100
B73-chr1	34084060	34084261	1-B73:34084160	263	.	386.1	93.06	92.77	100
B73-chr1	34084389	34084590	1-B73:34084489	211	.	262.9	58.34	58.15	100
B73-chr1	34167384	34167585	1-B73:34167484	235	.	320.0	31.82	31.69	100
B73-chr1	34330611	34330812	1-B73:34330711	406	.	724.1	151.42	150.94	100
B73-chr1	34330744	34330945	1-B73:34330844	705	.	1431.3	999.00	999.00	100
B73-chr1	34331020	34331221	1-B73:34331120	539	.	1039.6	244.35	243.63	100
B73-chr1	34645893	34646094	1-B73:34645993	299	.	471.0	94.04	93.75	100
B73-chr1	34742334	34742535	1-B73:34742434	312	.	503.0	110.47	110.12	100
B73-chr1	34743512	34743713	1-B73:34743612	396	.	700.0	145.45	144.99	100
B73-chr1	34745012	34745213	1-B73:34745112	983	.	2088.6	999.00	999.00	100
B73-chr1	34745440	34745641	1-B73:34745540	267	.	396.4	69.52	69.30	100
B73-chr1	34748765	34748966	1-B73:34748865	305	.	485.5	114.63	114.26	100
B73-chr1	34749042	34749243	1-B73:34749142	587	.	1152.5	311.64	310.78	100
B73-chr1	34868030	34868231	1-B73:34868130	149	.	117.9	8.10	8.04	100
B73-chr1	34878721	34878922	1-B73:34878821	239	.	330.2	61.15	60.95	100
B73-chr1	34881489	34881690	1-B73:34881589	447	.	821.9	221.73	221.07	100
B73-chr1	34883247	34883448	1-B73:34883347	317	.	514.2	118.64	118.26	100
B73-chr1	34884589	34884790	1-B73:34884689	176	.	181.9	10.06	9.99	100
B73-chr1	34885000	34885201	1-B73:34885100	164	.	152.1	4.76	4.71	100
B73-chr1	34886558	34886759	1-B73:34886658	272	.	408.0	91.80	91.51	100
B73-chr1	34892373	34892574	1-B73:34892473	196	.	228.8	9.27	9.20	100
B73-chr1	34923978	34924179	1-B73:34924078	161	.	145.8	8.74	8.67	100
B73-chr1	35141398	35141599	1-B73:35141498	161	.	146.3	5.82	5.77	100
B73-chr1	35141616	35141817	1-B73:35141716	165	.	154.7	26.45	26.34	100
B73-chr1	35143264	35143465	1-B73:35143364	663	.	1332.3	999.00	999.00	100
B73-chr1	35144624	35144825	1-B73:35144724	436	.	794.7	193.49	192.90	100
B73-chr1	35145325	35145526	1-B73:35145425	328	.	540.1	68.21	67.99	100
B73-chr1	35145602	35145803	1-B73:35145702	628	.	1249.9	308.51	307.65	100
B73-chr1	35147017	35147218	1-B73:35147117	800	.	1657.5	999.00	999.00	100
B73-chr1	35148720	35148921	1-B73:35148820	214	.	271.1	9.81	9.75	100
B73-chr1	35152442	35152643	1-B73:35152542	445	.	817.0	175.50	174.95	100
B73-chr1	35168803	35169004	1-B73:35168903	256	.	371.0	67.49	67.27	100
B73-chr1	35170010	35170211	1-B73:35170110	410	.	733.3	167.76	167.24	100
B73-chr1	35170436	35170637	1-B73:35170536	1000	.	3681.7	999.00	999.00	100
B73-chr1	35262677	35262878	1-B73:35262777	507	.	963.4	224.01	223.34	100
B73-chr1	35263209	35263410	1-B73:35263309	202	.	241.6	32.86	32.74	100
B73-chr1	35516276	35516477	1-B73:35516376	225	.	295.8	55.85	55.66	100
B73-chr1	35686123	35686324	1-B73:35686223	247	.	349.0	68.84	68.62	100
B73-chr1	35696296	35696497	1-B73:35696396	246	.	346.0	64.35	64.14	100
B73-chr1	35711300	35711501	1-B73:35711400	163	.	151.3	11.04	10.97	100
B73-chr1	35711651	35711852	1-B73:35711751	467	.	869.7	201.76	201.15	100
B73-chr1	35722686	35722887	1-B73:35722786	195	.	225.0	36.48	36.34	100
B73-chr1	35723414	35723615	1-B73:35723514	172	.	172.0	24.06	23.96	100
B73-chr1	35784558	35784759	1-B73:35784658	509	.	968.4	250.90	250.17	100
B73-chr1	35785095	35785296	1-B73:35785195	169	.	163.6	23.13	23.03	100
B73-chr1	35837593	35837794	1-B73:35837693	177	.	184.0	37.74	37.60	100
B73-chr1	35839743	35839944	1-B73:35839843	354	.	602.7	138.20	137.77	100
B73-chr1	35840278	35840479	1-B73:35840378	151	.	122.5	13.73	13.65	100
B73-chr1	35840527	35840728	1-B73:35840627	189	.	210.8	38.80	38.66	100
B73-chr1	35938189	35938390	1-B73:35938289	325	.	533.4	126.05	125.64	100
B73-chr1	36040959	36041160	1-B73:36041059	518	.	990.0	211.04	210.40	100
B73-chr1	36047870	36048071	1-B73:36047970	576	.	1126.0	244.61	243.89	100
B73-chr1	36048613	36048814	1-B73:36048713	302	.	479.0	79.78	79.53	100
B73-chr1	36151200	36151401	1-B73:36151300	291	.	452.0	82.57	82.30	100
B73-chr1	36151960	36152161	1-B73:36152060	242	.	336.8	11.78	11.71	100
B73-chr1	36163143	36163344	1-B73:36163243	214	.	270.0	11.17	11.10	100
B73-chr1	36180153	36180354	1-B73:36180253	209	.	259.8	50.04	49.87	100
B73-chr1	36180525	36180726	1-B73:36180625	389	.	685.2	176.56	176.01	100
B73-chr1	36242360	36242561	1-B73:36242460	431	.	784.5	208.04	207.41	100
B73-chr1	36242622	36242823	1-B73:36242722	170	.	167.5	31.27	31.14	100
B73-chr1	36281335	36281536	1-B73:36281435	234	.	317.0	68.60	68.37	100
B73-chr1	36283924	36284125	1-B73:36284024	276	.	418.0	106.58	106.24	100
B73-chr1	36284270	36284471	1-B73:36284370	391	.	689.0	179.01	178.46	100
B73-chr1	36841596	36841797	1-B73:36841696	172	.	172.3	11.52	11.45	100
B73-chr1	36921194	36921395	1-B73:36921294	311	.	501.0	117.80	117.42	100
B73-chr1	37070761	37070962	1-B73:37070861	292	.	456.0	106.19	105.85	100
B73-chr1	37070954	37071155	1-B73:37071054	420	.	757.7	212.13	211.49	100
B73-chr1	37071232	37071433	1-B73:37071332	290	.	450.3	106.87	106.53	100
B73-chr1	37072234	37072435	1-B73:37072334	290	.	450.7	56.87	56.68	100
B73-chr1	37072905	37073106	1-B73:37073005	223	.	292.3	4.30	4.25	100
B73-chr1	37078259	37078460	1-B73:37078359	343	.	575.3	118.84	118.46	100
B73-chr1	37082754	37082955	1-B73:37082854	318	.	516.1	124.47	124.07	100
B73-chr1	37083073	37083274	1-B73:37083173	209	.	258.9	36.38	36.25	100
B73-chr1	37155961	37156162	1-B73:37156061	657	.	1318.4	314.59	313.72	100
B73-chr1	37156444	37156645	1-B73:37156544	189	.	211.6	23.22	23.11	100
B73-chr1	37255131	37255332	1-B73:37255231	442	.	811.0	191.45	190.86	100
B73-chr1	37259568	37259769	1-B73:37259668	214	.	271.0	61.50	61.30	100
B73-chr1	37484059	37484260	1-B73:37484159	246	.	346.7	82.82	82.55	100
B73-chr1	37484352	37484553	1-B73:37484452	240	.	332.0	91.19	90.90	100
B73-chr1	37484647	37484848	1-B73:37484747	210	.	262.3	56.53	56.35	100
B73-chr1	37622847	37623048	1-B73:37622947	269	.	400.0	59.60	59.40	100
B73-chr1	37737889	37738090	1-B73:37737989	299	.	470.7	53.86	53.69	100
B73-chr1	37811254	37811455	1-B73:37811354	426	.	772.0	180.46	179.90	100
B73-chr1	37811478	37811679	1-B73:37811578	218	.	280.0	42.40	42.25	100
B73-chr1	37819757	37819958	1-B73:37819857	194	.	224.1	34.99	34.86	100
B73-chr1	37819834	37820035	1-B73:37819934	177	.	182.9	20.53	20.43	100
B73-chr1	37981452	37981653	1-B73:37981552	811	.	1683.0	999.00	999.00	100
B73-chr1	38034057	38034258	1-B73:38034157	400	.	710.8	156.53	156.04	100
B73-chr1	38034415	38034616	1-B73:38034515	224	.	294.2	49.37	49.20	100
B73-chr1	38093070	38093271	1-B73:38093170	348	.	588.0	125.56	125.16	100
B73-chr1	38104258	38104459	1-B73:38104358	512	.	975.1	233.80	233.11	100
B73-chr1	38104664	38104865	1-B73:38104764	1000	.	2560.0	999.00	999.00	100
B73-chr1	38104874	38105075	1-B73:38104974	389	.	683.8	117.03	116.66	100
B73-chr1	38158959	38159160	1-B73:38159059	630	.	1253.7	297.28	296.45	100
B73-chr1	38159294	38159495	1-B73:38159394	510	.	970.3	169.45	168.92	100
B73-chr1	38183509	38183710	1-B73:38183609	222	.	288.8	44.90	44.75	100
B73-chr1	38184182	38184383	1-B73:38184282	655	.	1313.2	321.00	320.12	100
B73-chr1	38278818	38279019	1-B73:38278918	164	.	153.6	10.44	10.37	100
B73-chr1	38279121	38279322	1-B73:38279221	601	.	1186.4	321.63	320.75	100
B73-chr1	38552694	38552895	1-B73:38552794	174	.	177.2	33.69	33.56	100
B73-chr1	38552875	38553076	1-B73:38552975	220	.	285.7	69.87	69.65	100
B73-chr1	38553243	38553444	1-B73:38553343	169	.	164.1	23.36	23.26	100
B73-chr1	38574643	38574844	1-B73:38574743	280	.	427.0	95.15	94.84	100
B73-chr1	38575018	38575219	1-B73:38575118	191	.	216.0	26.86	26.75	100
B73-chr1	38662548	38662749	1-B73:38662648	311	.	499.6	106.04	105.70	100
B73-chr1	38683240	38683441	1-B73:38683340	176	.	181.0	17.08	16.99	100
B73-chr1	38731981	38732182	1-B73:38732081	228	.	303.0	66.57	66.36	100
B73-chr1	38810351	38810552	1-B73:38810451	243	.	340.4	80.07	79.82	100
B73-chr1	38810592	38810793	1-B73:38810692	269	.	399.6	99.01	98.70	100
B73-chr1	38812279	38812480	1-B73:38812379	246	.	347.1	31.29	31.16	100
B73-chr1	38814651	38814852	1-B73:38814751	438	.	801.0	203.52	202.90	100
B73-chr1	38815377	38815578	1-B73:38815477	1000	.	2944.0	999.00	999.00	100
B73-chr1	38824230	38824431	1-B73:38824330	428	.	777.0	180.82	180.26	100
B73-chr1	38934380	38934581	1-B73:38934480	374	.	650.0	140.97	140.53	100
B73-chr1	38934721	38934922	1-B73:38934821	353	.	599.5	158.13	157.64	100
B73-chr1	38934874	38935075	1-B73:38934974	233	.	315.8	51.40	51.23	100
B73-chr1	38935079	38935280	1-B73:38935179	172	.	172.4	6.13	6.08	100
B73-chr1	38935225	38935426	1-B73:38935325	260	.	380.2	80.40	80.14	100
B73-chr1	38935750	38935951	1-B73:38935850	317	.	515.0	101.74	101.41	100
B73-chr1	39038914	39039115	1-B73:39039014	209	.	258.0	26.20	26.09	100
B73-chr1	39039553	39039754	1-B73:39039653	362	.	620.1	52.89	52.71	100
B73-chr1	39041704	39041905	1-B73:39041804	693	.	1403.7	298.02	297.19	100
B73-chr1	39043894	39044095	1-B73:39043994	234	.	317.0	44.64	44.48	100
B73-chr1	39065936	39066137	1-B73:39066036	323	.	528.0	116.42	116.05	100
B73-chr1	39066831	39067032	1-B73:39066931	464	.	861.0	218.35	217.70	100
B73-chr1	39069379	39069580	1-B73:39069479	907	.	1908.8	999.00	999.00	100
B73-chr1	39070012	39070213	1-B73:39070112	734	.	1499.2	999.00	999.00	100
B73-chr1	39071911	39072112	1-B73:39072011	195	.	226.0	41.95	41.80	100
B73-chr1	39072478	39072679	1-B73:39072578	198	.	234.1	14.01	13.93	100
B73-chr1	39072603	39072804	1-B73:39072703	330	.	545.8	137.36	136.93	100
B73-chr1	39072936	39073137	1-B73:39073036	233	.	316.1	50.62	50.45	100
B73-chr1	39164718	39164919	1-B73:39164818	470	.	876.0	199.38	198.78	100
B73-chr1	39169455	39169656	1-B73:39169555	758	.	1557.0	999.00	999.00	100
B73-chr1	39169692	39169893	1-B73:39169792	509	.	968.0	257.18	256.43	100
B73-chr1	39175598	39175799	1-B73:39175698	276	.	417.5	85.60	85.33	100
B73-chr1	39176097	39176298	1-B73:39176197	243	.	339.0	79.79	79.54	100
B73-chr1	39176197	39176398	1-B73:39176297	243	.	338.5	69.39	69.17	100
B73-chr1	39176834	39177035	1-B73:39176934	297	.	468.0	103.63	103.30	100
B73-chr1	39177550	39177751	1-B73:39177650	263	.	386.0	95.01	94.71	100
B73-chr1	39253774	39253975	1-B73:39253874	523	.	1001.4	268.76	267.99	100
B73-chr1	39253906	39254107	1-B73:39254006	244	.	340.6	76.68	76.43	100
B73-chr1	39255213	39255414	1-B73:39255313	289	.	449.0	81.54	81.28	100
B73-chr1	39257743	39257944	1-B73:39257843	575	.	1124.0	264.85	264.09	100
B73-chr1	39258141	39258342	1-B73:39258241	235	.	320.5	59.78	59.59	100
B73-chr1	39258390	39258591	1-B73:39258490	479	.	898.3	263.44	262.68	100
B73-chr1	39258535	39258736	1-B73:39258635	485	.	911.2	256.14	255.40	100
B73-chr1	39612151	39612352	1-B73:39612251	158	.	138.0	7.27	7.21	100
B73-chr1	39681203	39681404	1-B73:39681303	327	.	538.0	101.68	101.35	100
B73-chr1	39685192	39685393	1-B73:39685292	335	.	557.0	126.37	125.97	100
B73-chr1	39690058	39690259	1-B73:39690158	181	.	193.6	5.60	5.54	100
B73-chr1	39690264	39690465	1-B73:39690364	257	.	371.4	79.72	79.46	100
B73-chr1	39838459	39838660	1-B73:39838559	331	.	547.6	86.05	85.78	100
B73-chr1	39838621	39838822	1-B73:39838721	305	.	485.4	63.20	63.00	100
B73-chr1	39838899	39839100	1-B73:39838999	920	.	1939.1	999.00	999.00	100
B73-chr1	39839094	39839295	1-B73:39839194	1000	.	7722.4	999.00	999.00	100
B73-chr1	39839337	39839538	1-B73:39839437	1000	.	3596.4	999.00	999.00	100
B73-chr1	39839499	39839700	1-B73:39839599	1000	.	2661.2	999.00	999.00	100
B73-chr1	39843213	39843414	1-B73:39843313	445	.	817.4	203.55	202.93	100
B73-chr1	39843807	39844008	1-B73:39843907	438	.	801.1	206.33	205.71	100
B73-chr1	39843935	39844136	1-B73:39844035	419	.	756.5	180.48	179.92	100
B73-chr1	39846295	39846496	1-B73:39846395	238	.	328.0	66.45	66.24	100
B73-chr1	39854024	39854225	1-B73:39854124	296	.	465.0	107.69	107.34	100
B73-chr1	39854838	39855039	1-B73:39854938	400	.	710.0	190.31	189.72	100
B73-chr1	39856275	39856476	1-B73:39856375	231	.	312.0	68.40	68.19	100
B73-chr1	39856588	39856789	1-B73:39856688	594	.	1170.0	999.00	999.00	100
B73-chr1	39936236	39936437	1-B73:39936336	220	.	286.0	61.03	60.83	100
B73-chr1	39987399	39987600	1-B73:39987499	229	.	305.7	63.03	62.82	100
B73-chr1	39987672	39987873	1-B73:39987772	248	.	351.3	89.83	89.54	100
B73-chr1	39991159	39991360	1-B73:39991259	269	.	401.3	114.41	114.04	100
B73-chr1	39991238	39991439	1-B73:39991338	315	.	510.4	120.62	120.23	100
B73-chr1	39999697	39999898	1-B73:39999797	218	.	279.4	27.07	26.96	100
B73-chr1	39999972	40000173	1-B73:40000072	436	.	795.6	207.19	206.56	100
B73-chr1	40000271	40000472	1-B73:40000371	407	.	726.0	170.80	170.27	100
B73-chr1	40001151	40001352	1-B73:40001251	299	.	471.6	18.36	18.27	100
B73-chr1	40001639	40001840	1-B73:40001739	352	.	596.8	49.08	48.91	100
B73-chr1	40001715	40001916	1-B73:40001815	655	.	1312.8	999.00	999.00	100
B73-chr1	40039646	40039847	1-B73:40039746	309	.	494.6	108.27	107.92	100
B73-chr1	40039888	40040089	1-B73:40039988	422	.	763.4	191.63	191.04	100
B73-chr1	40041320	40041521	1-B73:40041420	663	.	1333.0	999.00	999.00	100
B73-chr1	40041966	40042167	1-B73:40042066	201	.	239.5	52.94	52.76	100
B73-chr1	40042363	40042564	1-B73:40042463	151	.	122.5	8.32	8.26	100
B73-chr1	40093538	40093739	1-B73:40093638	182	.	196.1	34.54	34.41	100
B73-chr1	40093757	40093958	1-B73:40093857	439	.	802.4	220.65	219.98	100
B73-chr1	40093854	40094055	1-B73:40093954	335	.	556.5	140.53	140.08	100
B73-chr1	40177416	40177617	1-B73:40177516	534	.	1028.0	234.79	234.10	100
B73-chr1	40178053	40178254	1-B73:40178153	241	.	333.6	9.57	9.50	100
B73-chr1	40178671	40178872	1-B73:40178771	397	.	704.1	119.23	118.85	100
B73-chr1	40178864	40179065	1-B73:40178964	395	.	699.6	96.03	95.72	100
B73-chr1	40182926	40183127	1-B73:40183026	683	.	1380.0	999.00	999.00	100
B73-chr1	40193865	40194066	1-B73:40193965	349	.	590.3	134.85	134.43	100
B73-chr1	40194263	40194464	1-B73:40194363	1000	.	3744.1	999.00	999.00	100
B73-chr1	40194387	40194588	1-B73:40194487	1000	.	2938.9	999.00	999.00	100
B73-chr1	40194541	40194742	1-B73:40194641	875	.	1833.6	999.00	999.00	100
B73-chr1	40195073	40195274	1-B73:40195173	928	.	1959.5	999.00	999.00	100
B73-chr1	40195506	40195707	1-B73:40195606	227	.	302.5	69.43	69.21	100
B73-chr1	40341479	40341680	1-B73:40341579	294	.	459.5	110.49	110.14	100
B73-chr1	40341692	40341893	1-B73:40341792	381	.	666.3	180.58	180.02	100
B73-chr1	40341761	40341962	1-B73:40341861	205	.	250.2	41.47	41.32	100
B73-chr1	40342622	40342823	1-B73:40342722	288	.	445.0	92.87	92.57	100
B73-chr1	40349646	40349847	1-B73:40349746	400	.	710.7	172.95	172.41	100
B73-chr1	40350136	40350337	1-B73:40350236	138	.	91.3	4.97	4.92	100
B73-chr1	40368623	40368824	1-B73:40368723	255	.	368.0	59.99	59.79	100
B73-chr1	40368956	40369157	1-B73:40369056	437	.	798.7	216.44	215.79	100
B73-chr1	40369162	40369363	1-B73:40369262	556	.	1079.6	290.20	289.38	100
B73-chr1	40369564	40369765	1-B73:40369664	169	.	163.7	3.93	3.89	100
B73-chr1	40379772	40379973	1-B73:40379872	223	.	291.8	60.10	59.90	100
B73-chr1	40380103	40380304	1-B73:40380203	179	.	187.4	39.00	38.86	100
B73-chr1	40380658	40380859	1-B73:40380758	180	.	190.8	35.77	35.64	100
B73-chr1	40465484	40465685	1-B73:40465584	221	.	286.2	16.70	16.61	100
B73-chr1	40512924	40513125	1-B73:40513024	281	.	429.7	31.61	31.48	100
B73-chr1	40513317	40513518	1-B73:40513417	226	.	299.3	14.09	14.01	100
B73-chr1	40523629	40523830	1-B73:40523729	331	.	547.3	114.70	114.33	100
B73-chr1	40524203	40524404	1-B73:40524303	359	.	614.7	126.81	126.40	100
B73-chr1	40667031	40667232	1-B73:40667131	227	.	301.5	64.77	64.56	100
B73-chr1	40667263	40667464	1-B73:40667363	227	.	300.5	66.95	66.74	100
B73-chr1	40693301	40693502	1-B73:40693401	305	.	485.0	102.24	101.91	100
B73-chr1	40718156	40718357	1-B73:40718256	777	.	1602.1	999.00	999.00	100
B73-chr1	40718629	40718830	1-B73:40718729	598	.	1177.9	290.23	289.42	100
B73-chr1	40740653	40740854	1-B73:40740753	493	.	931.2	215.04	214.39	100
B73-chr1	40850985	40851186	1-B73:40851085	645	.	1289.0	999.00	999.00	100
B73-chr1	40851848	40852049	1-B73:40851948	177	.	182.2	39.74	39.60	100
B73-chr1	41028691	41028892	1-B73:41028791	346	.	582.9	148.03	147.56	100
B73-chr1	41028963	41029164	1-B73:41029063	177	.	183.1	9.22	9.16	100
B73-chr1	41172233	41172434	1-B73:41172333	305	.	485.4	107.66	107.31	100
B73-chr1	41174750	41174951	1-B73:41174850	223	.	292.0	65.41	65.20	100
B73-chr1	41176150	41176351	1-B73:41176250	400	.	710.0	174.95	174.41	100
B73-chr1	41274790	41274991	1-B73:41274890	463	.	858.6	208.34	207.71	100
B73-chr1	41275123	41275324	1-B73:41275223	201	.	240.4	30.33	30.21	100
B73-chr1	41275886	41276087	1-B73:41275986	396	.	700.5	158.57	158.07	100
B73-chr1	41276239	41276440	1-B73:41276339	209	.	259.5	52.36	52.19	100
B73-chr1	41366876	41367077	1-B73:41366976	639	.	1274.5	999.00	999.00	100
B73-chr1	41367520	41367721	1-B73:41367620	269	.	401.5	54.79	54.61	100
B73-chr1	41377736	41377937	1-B73:41377836	371	.	641.5	146.09	145.63	100
B73-chr1	41406560	41406761	1-B73:41406660	192	.	219.0	33.54	33.41	100
B73-chr1	41407180	41407381	1-B73:41407280	680	.	1373.0	999.00	999.00	100
B73-chr1	41408399	41408600	1-B73:41408499	488	.	918.0	247.01	246.28	100
B73-chr1	41408852	41409053	1-B73:41408952	189	.	211.0	16.94	16.85	100
B73-chr1	41419811	41420012	1-B73:41419911	259	.	377.5	84.45	84.18	100
B73-chr1	41630051	41630252	1-B73:41630151	339	.	566.0	105.97	105.63	100
B73-chr1	42029781	42029982	1-B73:42029881	407	.	726.0	156.05	155.56	100
B73-chr1	42041719	42041920	1-B73:42041819	382	.	667.0	134.11	133.68	100
B73-chr1	42319383	42319584	1-B73:42319483	293	.	456.6	92.74	92.45	100
B73-chr1	42319556	42319757	1-B73:42319656	446	.	819.4	192.92	192.33	100
B73-chr1	42322250	42322451	1-B73:42322350	762	.	1565.9	999.00	999.00	100
B73-chr1	42322454	42322655	1-B73:42322554	258	.	374.1	70.31	70.09	100
B73-chr1	42325556	42325757	1-B73:42325656	187	.	207.0	31.82	31.70	100
B73-chr1	42333351	42333552	1-B73:42333451	239	.	329.4	76.98	76.74	100
B73-chr1	42339366	42339567	1-B73:42339466	993	.	2113.0	999.00	999.00	100
B73-chr1	42339970	42340171	1-B73:42340070	440	.	806.2	176.43	175.88	100
B73-chr1	42340358	42340559	1-B73:42340458	1000	.	2670.8	999.00	999.00	100
B73-chr1	42359103	42359304	1-B73:42359203	388	.	681.1	163.60	163.08	100
B73-chr1	42359257	42359458	1-B73:42359357	223	.	290.9	25.38	25.27	100
B73-chr1	42363795	42363996	1-B73:42363895	238	.	328.0	14.96	14.87	100
B73-chr1	42578727	42578928	1-B73:42578827	164	.	151.6	25.15	25.05	100
B73-chr1	42579167	42579368	1-B73:42579267	419	.	754.4	186.67	186.09	100
B73-chr1	42665515	42665716	1-B73:42665615	1000	.	2142.6	999.00	999.00	100
B73-chr1	42666032	42666233	1-B73:42666132	227	.	302.4	59.04	58.85	100
B73-chr1	42666551	42666752	1-B73:42666651	329	.	541.8	132.70	132.28	100
B73-chr1	42666903	42667104	1-B73:42667003	312	.	503.2	102.03	101.70	100
B73-chr1	42669143	42669344	1-B73:42669243	202	.	242.0	50.83	50.66	100
B73-chr1	42670038	42670239	1-B73:42670138	238	.	327.0	74.15	73.92	100
B73-chr1	42670384	42670585	1-B73:42670484	191	.	217.0	33.62	33.49	100
B73-chr1	42704170	42704371	1-B73:42704270	737	.	1507.5	999.00	999.00	100
B73-chr1	42704593	42704794	1-B73:42704693	476	.	889.5	226.73	226.05	100
B73-chr1	42714356	42714557	1-B73:42714456	393	.	695.1	167.57	167.04	100
B73-chr1	42714838	42715039	1-B73:42714938	1000	.	4610.7	999.00	999.00	100
B73-chr1	42715181	42715382	1-B73:42715281	746	.	1528.3	999.00	999.00	100
B73-chr1	42730072	42730273	1-B73:42730172	217	.	277.8	60.63	60.43	100
B73-chr1	42730296	42730497	1-B73:42730396	193	.	222.2	44.92	44.76	100
B73-chr1	42909934	42910135	1-B73:42910034	558	.	1084.8	270.66	269.89	100
B73-chr1	42910590	42910791	1-B73:42910690	262	.	384.2	41.48	41.34	100
B73-chr1	42915173	42915374	1-B73:42915273	278	.	422.2	70.06	69.83	100
B73-chr1	42915723	42915924	1-B73:42915823	506	.	960.8	242.26	241.55	100
B73-chr1	42958387	42958588	1-B73:42958487	331	.	546.3	112.73	112.37	100
B73-chr1	42968684	42968885	1-B73:42968784	372	.	643.1	118.24	117.87	100
B73-chr1	42986046	42986247	1-B73:42986146	209	.	258.3	44.19	44.04	100
B73-chr1	42986199	42986400	1-B73:42986299	248	.	351.7	70.42	70.20	100
B73-chr1	43070228	43070429	1-B73:43070328	258	.	374.0	74.67	74.43	100
B73-chr1	43176740	43176941	1-B73:43176840	606	.	1198.3	999.00	999.00	100
B73-chr1	43176882	43177083	1-B73:43176982	371	.	641.7	158.98	158.48	100
B73-chr1	43190292	43190493	1-B73:43190392	256	.	369.1	71.28	71.06	100
B73-chr1	43190700	43190901	1-B73:43190800	209	.	259.6	53.17	53.00	100
B73-chr1	43191001	43191202	1-B73:43191101	162	.	148.4	17.34	17.25	100
B73-chr1	43454491	43454692	1-B73:43454591	336	.	559.0	80.79	80.53	100
B73-chr1	43457438	43457639	1-B73:43457538	410	.	734.8	180.95	180.38	100
B73-chr1	43457631	43457832	1-B73:43457731	857	.	1791.2	999.00	999.00	100
B73-chr1	43458720	43458921	1-B73:43458820	201	.	239.0	6.46	6.40	100
B73-chr1	43515606	43515807	1-B73:43515706	141	.	97.0	4.13	4.08	100
B73-chr1	43515851	43516052	1-B73:43515951	231	.	312.0	69.99	69.77	100
B73-chr1	43516302	43516503	1-B73:43516402	199	.	235.1	46.79	46.63	100
B73-chr1	43516568	43516769	1-B73:43516668	310	.	496.9	119.89	119.51	100
B73-chr1	43517247	43517448	1-B73:43517347	230	.	307.5	55.88	55.70	100
B73-chr1	43517446	43517647	1-B73:43517546	164	.	152.8	4.97	4.92	100
B73-chr1	43517551	43517752	1-B73:43517651	331	.	546.7	122.62	122.23	100
B73-chr1	43518820	43519021	1-B73:43518920	361	.	618.0	125.94	125.54	100
B73-chr1	43523214	43523415	1-B73:43523314	553	.	1072.0	258.85	258.10	100
B73-chr1	43534952	43535153	1-B73:43535052	192	.	217.9	23.18	23.08	100
B73-chr1	43535216	43535417	1-B73:43535316	168	.	161.1	8.83	8.77	100
B73-chr1	43631964	43632165	1-B73:43632064	401	.	713.0	183.10	182.54	100
B73-chr1	43632096	43632297	1-B73:43632196	484	.	908.0	241.52	240.81	100
B73-chr1	43637554	43637755	1-B73:43637654	756	.	1553.0	999.00	999.00	100
B73-chr1	43638350	43638551	1-B73:43638450	789	.	1631.1	999.00	999.00	100
B73-chr1	43638492	43638693	1-B73:43638592	869	.	1819.9	999.00	999.00	100
B73-chr1	43641065	43641266	1-B73:43641165	346	.	583.0	73.83	73.60	100
B73-chr1	43642530	43642731	1-B73:43642630	234	.	318.3	42.97	42.82	100
B73-chr1	43934461	43934662	1-B73:43934561	235	.	321.0	58.85	58.66	100
B73-chr1	43934778	43934979	1-B73:43934878	336	.	559.0	124.31	123.91	100
B73-chr1	43971626	43971827	1-B73:43971726	160	.	142.1	8.77	8.71	100
B73-chr1	43971813	43972014	1-B73:43971913	288	.	445.9	89.00	88.72	100
B73-chr1	43980989	43981190	1-B73:43981089	591	.	1163.0	307.42	306.57	100
B73-chr1	43987614	43987815	1-B73:43987714	329	.	543.5	82.19	81.92	100
B73-chr1	43987767	43987968	1-B73:43987867	319	.	520.0	77.51	77.26	100
B73-chr1	43987989	43988190	1-B73:43988089	268	.	398.5	37.66	37.52	100
B73-chr1	43988999	43989200	1-B73:43989099	202	.	242.1	17.49	17.40	100
B73-chr1	44044826	44045027	1-B73:44044926	379	.	662.0	134.41	133.98	100
B73-chr1	44132776	44132977	1-B73:44132876	245	.	343.0	58.75	58.56	100
B73-chr1	44134265	44134466	1-B73:44134365	473	.	884.0	221.31	220.65	100
B73-chr1	44166209	44166410	1-B73:44166309	283	.	433.0	105.31	104.97	100
B73-chr1	44166787	44166988	1-B73:44166887	230	.	308.0	66.14	65.93	100
B73-chr1	44177425	44177626	1-B73:44177525	237	.	324.3	77.67	77.42	100
B73-chr1	44177653	44177854	1-B73:44177753	345	.	580.7	135.09	134.67	100
B73-chr1	44545031	44545232	1-B73:44545131	293	.	457.0	79.79	79.54	100
B73-chr1	44597285	44597486	1-B73:44597385	874	.	1832.0	999.00	999.00	100
B73-chr1	44609245	44609446	1-B73:44609345	218	.	281.0	57.15	56.97	100
B73-chr1	44668839	44669040	1-B73:44668939	323	.	529.0	113.04	112.68	100
B73-chr1	44729735	44729936	1-B73:44729835	237	.	324.4	69.01	68.78	100
B73-chr1	44730678	44730879	1-B73:44730778	212	.	265.7	55.62	55.43	100
B73-chr1	44730925	44731126	1-B73:44731025	203	.	245.3	45.29	45.14	100
B73-chr1	44733604	44733805	1-B73:44733704	535	.	1029.0	281.44	280.65	100
B73-chr1	44733714	44733915	1-B73:44733814	661	.	1328.0	999.00	999.00	100
B73-chr1	44738286	44738487	1-B73:44738386	455	.	841.0	188.67	188.08	100
B73-chr1	44739272	44739473	1-B73:44739372	677	.	1365.0	999.00	999.00	100
B73-chr1	44793316	44793517	1-B73:44793416	265	.	392.0	57.95	57.76	100
B73-chr1	44799290	44799491	1-B73:44799390	335	.	557.0	112.09	111.74	100
B73-chr1	44884289	44884490	1-B73:44884389	250	.	355.0	61.59	61.40	100
B73-chr1	44909053	44909254	1-B73:44909153	1000	.	2268.0	999.00	999.00	100
B73-chr1	44912680	44912881	1-B73:44912780	367	.	632.0	163.47	162.96	100
B73-chr1	44980401	44980602	1-B73:44980501	185	.	203.2	41.46	41.31	100
B73-chr1	44980581	44980782	1-B73:44980681	154	.	129.8	16.44	16.35	100
B73-chr1	45015585	45015786	1-B73:45015685	153	.	126.8	7.65	7.59	100
B73-chr1	45015968	45016169	1-B73:45016068	223	.	291.8	79.13	78.88	100
B73-chr1	45016082	45016283	1-B73:45016182	295	.	463.4	121.19	120.80	100
B73-chr1	45132630	45132831	1-B73:45132730	376	.	652.7	101.44	101.12	100
B73-chr1	45135859	45136060	1-B73:45135959	257	.	372.5	62.82	62.62	100
B73-chr1	45136101	45136302	1-B73:45136201	548	.	1061.5	294.02	293.19	100
B73-chr1	45156103	45156304	1-B73:45156203	209	.	259.0	48.54	48.38	100
B73-chr1	45159222	45159423	1-B73:45159322	1000	.	3412.4	999.00	999.00	100
B73-chr1	45159631	45159832	1-B73:45159731	430	.	782.6	184.61	184.04	100
B73-chr1	45194415	45194616	1-B73:45194515	555	.	1076.5	269.57	268.79	100
B73-chr1	45197722	45197923	1-B73:45197822	193	.	222.0	4.19	4.14	100
B73-chr1	45199616	45199817	1-B73:45199716	321	.	523.7	9.03	8.96	100
B73-chr1	45201200	45201401	1-B73:45201300	366	.	629.0	162.89	162.38	100
B73-chr1	45201451	45201652	1-B73:45201551	202	.	241.7	27.56	27.45	100
B73-chr1	45201660	45201861	1-B73:45201760	192	.	217.8	22.42	22.32	100
B73-chr1	45311621	45311822	1-B73:45311721	926	.	1954.0	999.00	999.00	100
B73-chr1	45314923	45315124	1-B73:45315023	781	.	1611.8	999.00	999.00	100
B73-chr1	45315136	45315337	1-B73:45315236	1000	.	5153.2	999.00	999.00	100
B73-chr1	45317476	45317677	1-B73:45317576	1000	.	3223.0	999.00	999.00	100
B73-chr1	45399399	45399600	1-B73:45399499	194	.	224.4	37.08	36.95	100
B73-chr1	45399848	45400049	1-B73:45399948	274	.	412.6	88.54	88.26	100
B73-chr1	45401133	45401334	1-B73:45401233	372	.	645.0	142.10	141.65	100
B73-chr1	45454305	45454506	1-B73:45454405	342	.	574.0	128.18	127.77	100
B73-chr1	45454484	45454685	1-B73:45454584	183	.	198.5	11.74	11.67	100
B73-chr1	45572228	45572429	1-B73:45572328	827	.	1720.8	999.00	999.00	100
B73-chr1	45572790	45572991	1-B73:45572890	213	.	267.2	49.21	49.04	100
B73-chr1	45601570	45601771	1-B73:45601670	284	.	435.2	100.58	100.26	100
B73-chr1	45602112	45602313	1-B73:45602212	329	.	543.8	123.74	123.34	100
B73-chr1	45757319	45757520	1-B73:45757419	281	.	429.0	92.02	91.72	100
B73-chr1	45760919	45761120	1-B73:45761019	227	.	302.0	61.14	60.94	100
B73-chr1	45764567	45764768	1-B73:45764667	310	.	497.0	115.64	115.27	100
B73-chr1	45765619	45765820	1-B73:45765719	367	.	632.0	154.97	154.48	100
B73-chr1	45769231	45769432	1-B73:45769331	319	.	519.8	129.89	129.48	100
B73-chr1	45769293	45769494	1-B73:45769393	366	.	631.2	173.28	172.74	100
B73-chr1	45913586	45913787	1-B73:45913686	239	.	330.0	75.97	75.73	100
B73-chr1	45966825	45967026	1-B73:45966925	167	.	159.7	28.68	28.56	100
B73-chr1	45967142	45967343	1-B73:45967242	134	.	82.3	3.19	3.15	100
B73-chr1	46070479	46070680	1-B73:46070579	425	.	769.1	207.92	207.29	100
B73-chr1	46070557	46070758	1-B73:46070657	391	.	689.4	193.63	193.03	100
B73-chr1	46070945	46071146	1-B73:46071045	217	.	276.8	30.29	30.17	100
B73-chr1	46071909	46072110	1-B73:46072009	266	.	393.0	78.97	78.72	100
B73-chr1	46239314	46239515	1-B73:46239414	180	.	191.4	27.93	27.82	100
B73-chr1	46239707	46239908	1-B73:46239807	366	.	629.6	155.55	155.06	100
B73-chr1	46454617	46454818	1-B73:46454717	1000	.	2407.0	999.00	999.00	100
B73-chr1	46454676	46454877	1-B73:46454776	423	.	764.0	199.50	198.89	100
B73-chr1	46461780	46461981	1-B73:46461880	272	.	407.0	26.62	26.51	100
B73-chr1	46511258	46511459	1-B73:46511358	209	.	259.9	3.77	3.72	100
B73-chr1	46511531	46511732	1-B73:46511631	205	.	249.5	41.76	41.61	100
B73-chr1	46514321	46514522	1-B73:46514421	363	.	624.0	90.81	90.52	100
B73-chr1	46570722	46570923	1-B73:46570822	261	.	380.7	80.72	80.46	100
B73-chr1	46571293	46571494	1-B73:46571393	400	.	710.4	180.02	179.46	100
B73-chr1	46571471	46571672	1-B73:46571571	467	.	868.9	202.52	201.90	100
B73-chr1	46679613	46679814	1-B73:46679713	240	.	332.8	58.77	58.58	100
B73-chr1	46680113	46680314	1-B73:46680213	218	.	281.2	44.24	44.09	100
B73-chr1	46681851	46682052	1-B73:46681951	351	.	595.6	149.34	148.87	100
B73-chr1	46699125	46699326	1-B73:46699225	188	.	208.5	22.26	22.16	100
B73-chr1	46699337	46699538	1-B73:46699437	235	.	320.5	72.33	72.10	100
B73-chr1	46755346	46755547	1-B73:46755446	198	.	233.1	39.93	39.79	100
B73-chr1	46755750	46755951	1-B73:46755850	191	.	215.7	44.84	44.69	100
B73-chr1	46755971	46756172	1-B73:46756071	228	.	303.2	62.49	62.29	100
B73-chr1	47110374	47110575	1-B73:47110474	188	.	209.0	43.62	43.47	100
B73-chr1	47138233	47138434	1-B73:47138333	207	.	253.0	13.15	13.07	100
B73-chr1	47139479	47139680	1-B73:47139579	404	.	721.0	165.14	164.62	100
B73-chr1	47184211	47184412	1-B73:47184311	292	.	455.0	88.24	87.96	100
B73-chr1	47203757	47203958	1-B73:47203857	517	.	987.0	226.36	225.69	100
B73-chr1	47271407	47271608	1-B73:47271507	252	.	360.1	29.16	29.04	100
B73-chr1	47271586	47271787	1-B73:47271686	355	.	603.9	119.47	119.09	100
B73-chr1	47276097	47276298	1-B73:47276197	533	.	1024.0	224.22	223.55	100
B73-chr1	47287247	47287448	1-B73:47287347	464	.	863.0	185.36	184.79	100
B73-chr1	47331433	47331634	1-B73:47331533	215	.	273.2	13.63	13.55	100
B73-chr1	47331660	47331861	1-B73:47331760	446	.	820.1	205.61	204.98	100
B73-chr1	47331870	47332071	1-B73:47331970	197	.	229.8	3.05	3.01	100
B73-chr1	47332094	47332295	1-B73:47332194	275	.	415.9	42.42	42.27	100
B73-chr1	47335398	47335599	1-B73:47335498	344	.	577.8	24.46	24.35	100
B73-chr1	47423782	47423983	1-B73:47423882	449	.	827.0	173.78	173.24	100
B73-chr1	47424723	47424924	1-B73:47424823	292	.	456.0	56.70	56.51	100
B73-chr1	47424943	47425144	1-B73:47425043	216	.	275.7	6.68	6.62	100
B73-chr1	47425224	47425425	1-B73:47425324	238	.	327.2	23.19	23.09	100
B73-chr1	47786484	47786685	1-B73:47786584	672	.	1353.1	999.00	999.00	100
B73-chr1	47786630	47786831	1-B73:47786730	367	.	631.9	91.48	91.19	100
B73-chr1	47836046	47836247	1-B73:47836146	363	.	623.0	96.53	96.23	100
B73-chr1	47838454	47838655	1-B73:47838554	474	.	885.5	208.35	207.72	100
B73-chr1	47838929	47839130	1-B73:47839029	1000	.	4673.5	999.00	999.00	100
B73-chr1	47853725	47853926	1-B73:47853825	232	.	314.2	55.68	55.49	100
B73-chr1	47853914	47854115	1-B73:47854014	346	.	582.7	139.90	139.46	100
B73-chr1	47854177	47854378	1-B73:47854277	350	.	591.1	140.29	139.84	100
B73-chr1	47854642	47854843	1-B73:47854742	301	.	476.4	108.04	107.70	100
B73-chr1	47855071	47855272	1-B73:47855171	562	.	1094.2	288.94	288.13	100
B73-chr1	47855284	47855485	1-B73:47855384	269	.	400.4	85.28	85.01	100
B73-chr1	47925172	47925373	1-B73:47925272	403	.	718.0	175.23	174.69	100
B73-chr1	47925445	47925646	1-B73:47925545	327	.	537.0	116.13	115.76	100
B73-chr1	47928821	47929022	1-B73:47928921	180	.	191.0	14.34	14.26	100
B73-chr1	47929142	47929343	1-B73:47929242	340	.	568.0	113.41	113.05	100
B73-chr1	47936988	47937189	1-B73:47937088	415	.	745.0	180.38	179.82	100
B73-chr1	47950009	47950210	1-B73:47950109	584	.	1145.8	253.87	253.14	100
B73-chr1	47962661	47962862	1-B73:47962761	497	.	940.0	226.90	226.23	100
B73-chr1	47975566	47975767	1-B73:47975666	251	.	359.2	67.93	67.71	100
B73-chr1	47980331	47980532	1-B73:47980431	306	.	487.9	105.44	105.10	100
B73-chr1	47988209	47988410	1-B73:47988309	179	.	187.1	42.32	42.17	100
B73-chr1	47988682	47988883	1-B73:47988782	448	.	822.9	143.67	143.21	100
B73-chr1	47992932	47993133	1-B73:47993032	223	.	291.1	66.37	66.16	100
B73-chr1	48000754	48000955	1-B73:48000854	375	.	650.4	149.60	149.13	100
B73-chr1	48000919	48001120	1-B73:48001019	215	.	273.6	61.31	61.11	100
B73-chr1	48005581	48005782	1-B73:48005681	323	.	529.5	114.21	113.85	100
B73-chr1	48005946	48006147	1-B73:48006046	159	.	140.5	8.05	7.98	100
B73-chr1	48006418	48006619	1-B73:48006518	173	.	174.0	15.34	15.26	100
B73-chr1	48013427	48013628	1-B73:48013527	379	.	660.6	160.96	160.46	100
B73-chr1	48013918	48014119	1-B73:48014018	268	.	399.4	63.48	63.28	100
B73-chr1	48018190	48018391	1-B73:48018290	250	.	355.4	77.46	77.21	100
B73-chr1	48018457	48018658	1-B73:48018557	150	.	120.6	8.03	7.97	100
B73-chr1	48026279	48026480	1-B73:48026379	318	.	516.0	107.77	107.42	100
B73-chr1	48026781	48026982	1-B73:48026881	285	.	439.0	85.84	85.57	100
B73-chr1	48033256	48033457	1-B73:48033356	549	.	1061.9	264.06	263.30	100
B73-chr1	48033542	48033743	1-B73:48033642	447	.	821.1	183.40	182.83	100
B73-chr1	48034143	48034344	1-B73:48034243	428	.	776.0	160.85	160.34	100
B73-chr1	48152301	48152502	1-B73:48152401	304	.	483.0	101.42	101.10	100
B73-chr1	48183742	48183943	1-B73:48183842	151	.	121.1	8.71	8.64	100
B73-chr1	48184030	48184231	1-B73:48184130	142	.	101.3	6.82	6.76	100
B73-chr1	48184430	48184631	1-B73:48184530	368	.	635.6	154.97	154.48	100
B73-chr1	48238033	48238234	1-B73:48238133	303	.	481.3	93.81	93.51	100
B73-chr1	48238289	48238490	1-B73:48238389	179	.	187.4	20.94	20.84	100
B73-chr1	48238602	48238803	1-B73:48238702	164	.	152.0	11.64	11.56	100
B73-chr1	48376009	48376210	1-B73:48376109	267	.	395.4	24.91	24.81	100
B73-chr1	48386105	48386306	1-B73:48386205	508	.	966.4	244.84	244.13	100
B73-chr1	48386450	48386651	1-B73:48386550	318	.	516.6	43.62	43.47	100
B73-chr1	48387029	48387230	1-B73:48387129	269	.	400.3	94.64	94.34	100
B73-chr1	48387304	48387505	1-B73:48387404	217	.	278.7	31.58	31.45	100
B73-chr1	48388320	48388521	1-B73:48388420	220	.	284.1	10.05	9.98	100
B73-chr1	48438414	48438615	1-B73:48438514	392	.	690.7	159.78	159.28	100
B73-chr1	48438943	48439144	1-B73:48439043	393	.	693.3	155.65	155.16	100
B73-chr1	48480813	48481014	1-B73:48480913	213	.	269.0	40.29	40.14	100
B73-chr1	48481228	48481429	1-B73:48481328	278	.	421.0	91.91	91.62	100
B73-chr1	48487093	48487294	1-B73:48487193	163	.	151.1	25.15	25.05	100
B73-chr1	48487511	48487712	1-B73:48487611	435	.	792.1	209.01	208.37	100
B73-chr1	48487718	48487919	1-B73:48487818	402	.	715.3	199.69	199.08	100
B73-chr1	48487833	48488034	1-B73:48487933	241	.	333.7	87.31	87.03	100
B73-chr1	48489626	48489827	1-B73:48489726	384	.	672.0	40.08	39.94	100
B73-chr1	48490496	48490697	1-B73:48490596	438	.	799.8	209.69	209.06	100
B73-chr1	48491683	48491884	1-B73:48491783	281	.	430.1	56.36	56.18	100
B73-chr1	48491928	48492129	1-B73:48492028	278	.	422.9	42.76	42.61	100
B73-chr1	48495279	48495480	1-B73:48495379	370	.	640.0	151.71	151.23	100
B73-chr1	48496214	48496415	1-B73:48496314	427	.	774.0	188.64	188.06	100
B73-chr1	48497905	48498106	1-B73:48498005	222	.	290.0	31.05	30.93	100
B73-chr1	48499602	48499803	1-B73:48499702	156	.	134.7	6.95	6.89	100
B73-chr1	48499844	48500045	1-B73:48499944	209	.	258.5	55.44	55.26	100
B73-chr1	48500141	48500342	1-B73:48500241	195	.	224.8	52.62	52.45	100
B73-chr1	48500302	48500503	1-B73:48500402	230	.	307.9	72.87	72.63	100
B73-chr1	48523297	48523498	1-B73:48523397	268	.	399.6	50.55	50.38	100
B73-chr1	48523414	48523615	1-B73:48523514	424	.	768.4	182.80	182.23	100
B73-chr1	48528855	48529056	1-B73:48528955	252	.	361.0	77.04	76.79	100
B73-chr1	48613331	48613532	1-B73:48613431	364	.	625.6	151.01	150.53	100
B73-chr1	49148749	49148950	1-B73:49148849	174	.	175.0	31.93	31.80	100
B73-chr1	49238825	49239026	1-B73:49238925	485	.	911.0	198.51	197.90	100
B73-chr1	49470138	49470339	1-B73:49470238	701	.	1423.0	999.00	999.00	100
B73-chr1	49831932	49832133	1-B73:49832032	1000	.	2631.0	999.00	999.00	100
B73-chr1	49941743	49941944	1-B73:49941843	152	.	123.8	14.07	13.99	100
B73-chr1	50151608	50151809	1-B73:50151708	190	.	214.0	20.30	20.20	100
B73-chr1	50685248	50685449	1-B73:50685348	291	.	453.2	104.61	104.28	100
B73-chr1	50685413	50685614	1-B73:50685513	170	.	167.8	27.31	27.19	100
B73-chr1	50818120	50818321	1-B73:50818220	246	.	346.8	51.37	51.20	100
B73-chr1	50818398	50818599	1-B73:50818498	223	.	292.4	30.59	30.46	100
B73-chr1	50818687	50818888	1-B73:50818787	298	.	468.8	104.92	104.58	100
B73-chr1	50819668	50819869	1-B73:50819768	298	.	470.0	94.49	94.19	100
B73-chr1	50821678	50821879	1-B73:50821778	445	.	817.0	172.82	172.28	100
B73-chr1	50856956	50857157	1-B73:50857056	374	.	650.1	147.61	147.14	100
B73-chr1	50857543	50857744	1-B73:50857643	211	.	263.9	50.34	50.17	100
B73-chr1	50858169	50858370	1-B73:50858269	410	.	733.8	187.91	187.33	100
B73-chr1	50858416	50858617	1-B73:50858516	367	.	632.2	153.00	152.51	100
B73-chr1	50859462	50859663	1-B73:50859562	1000	.	5306.7	999.00	999.00	100
B73-chr1	50862822	50863023	1-B73:50862922	635	.	1266.0	999.00	999.00	100
B73-chr1	50864518	50864719	1-B73:50864618	702	.	1424.8	999.00	999.00	100
B73-chr1	50866283	50866484	1-B73:50866383	384	.	673.8	162.43	161.92	100
B73-chr1	50866623	50866824	1-B73:50866723	504	.	957.2	237.78	237.08	100
B73-chr1	50916346	50916547	1-B73:50916446	218	.	280.2	49.60	49.43	100
B73-chr1	50928500	50928701	1-B73:50928600	368	.	633.7	158.49	158.00	100
B73-chr1	50928728	50928929	1-B73:50928828	212	.	265.3	8.34	8.27	100
B73-chr1	51290911	51291112	1-B73:51291011	293	.	458.5	102.09	101.77	100
B73-chr1	51291473	51291674	1-B73:51291573	227	.	301.5	17.64	17.55	100
B73-chr1	51295537	51295738	1-B73:51295637	860	.	1798.0	999.00	999.00	100
B73-chr1	51295995	51296196	1-B73:51296095	355	.	603.0	93.57	93.27	100
B73-chr1	51299483	51299684	1-B73:51299583	692	.	1401.0	999.00	999.00	100
B73-chr1	51300498	51300699	1-B73:51300598	327	.	539.0	105.72	105.39	100
B73-chr1	51303909	51304110	1-B73:51304009	192	.	218.7	4.48	4.43	100
B73-chr1	51304446	51304647	1-B73:51304546	431	.	784.3	189.53	188.94	100
B73-chr1	51306211	51306412	1-B73:51306311	206	.	252.4	51.30	51.13	100
B73-chr1	51306357	51306558	1-B73:51306457	193	.	220.6	16.90	16.81	100
B73-chr1	51311705	51311906	1-B73:51311805	247	.	349.7	85.87	85.59	100
B73-chr1	51311910	51312111	1-B73:51312010	170	.	165.6	13.81	13.73	100
B73-chr1	51313481	51313682	1-B73:51313581	153	.	126.0	15.12	15.03	100
B73-chr1	51313830	51314031	1-B73:51313930	177	.	183.0	39.74	39.60	100
B73-chr1	51314091	51314292	1-B73:51314191	297	.	468.0	117.62	117.25	100
B73-chr1	51345358	51345559	1-B73:51345458	182	.	194.9	28.40	28.29	100
B73-chr1	51345711	51345912	1-B73:51345811	322	.	527.2	115.49	115.12	100
B73-chr1	51346313	51346514	1-B73:51346413	486	.	913.8	233.67	232.98	100
B73-chr1	51360373	51360574	1-B73:51360473	175	.	179.0	27.85	27.73	100
B73-chr1	51360501	51360702	1-B73:51360601	190	.	213.0	42.89	42.74	100
B73-chr1	51360897	51361098	1-B73:51360997	158	.	138.1	10.03	9.96	100
B73-chr1	51361426	51361627	1-B73:51361526	217	.	277.0	56.85	56.67	100
B73-chr1	51361589	51361790	1-B73:51361689	215	.	273.4	40.48	40.33	100
B73-chr1	51364772	51364973	1-B73:51364872	204	.	246.0	38.39	38.25	100
B73-chr1	51369666	51369867	1-B73:51369766	167	.	160.1	29.13	29.01	100
B73-chr1	51369928	51370129	1-B73:51370028	186	.	203.9	43.98	43.83	100
B73-chr1	51436115	51436316	1-B73:51436215	237	.	324.7	61.78	61.58	100
B73-chr1	51475391	51475592	1-B73:51475491	210	.	261.0	58.73	58.54	100
B73-chr1	51661026	51661227	1-B73:51661126	262	.	383.1	93.31	93.02	100
B73-chr1	51721418	51721619	1-B73:51721518	186	.	203.5	42.28	42.13	100
B73-chr1	51721616	51721817	1-B73:51721716	225	.	296.5	67.76	67.54	100
B73-chr1	51722332	51722533	1-B73:51722432	285	.	439.0	98.47	98.15	100
B73-chr1	51723101	51723302	1-B73:51723201	371	.	642.0	151.21	150.73	100
B73-chr1	51767833	51768034	1-B73:51767933	517	.	987.9	263.23	262.47	100
B73-chr1	51768167	51768368	1-B73:51768267	194	.	224.1	42.44	42.29	100
B73-chr1	51957947	51958148	1-B73:51958047	1000	.	2226.9	999.00	999.00	100
B73-chr1	51958329	51958530	1-B73:51958429	144	.	106.1	6.86	6.80	100
B73-chr1	51969278	51969479	1-B73:51969378	341	.	571.6	138.99	138.55	100
B73-chr1	51969622	51969823	1-B73:51969722	576	.	1126.4	310.06	309.21	100
B73-chr1	51972274	51972475	1-B73:51972374	467	.	869.0	221.92	221.25	100
B73-chr1	51972660	51972861	1-B73:51972760	765	.	1574.0	999.00	999.00	100
B73-chr1	51976973	51977174	1-B73:51977073	332	.	550.3	25.14	25.03	100
B73-chr1	51978181	51978382	1-B73:51978281	513	.	978.3	233.56	232.87	100
B73-chr1	51978427	51978628	1-B73:51978527	760	.	1562.7	999.00	999.00	100
B73-chr1	51979156	51979357	1-B73:51979256	345	.	579.3	124.27	123.88	100
B73-chr1	51979327	51979528	1-B73:51979427	317	.	514.7	111.01	110.66	100
B73-chr1	52047208	52047409	1-B73:52047308	203	.	243.8	14.40	14.31	100
B73-chr1	52047564	52047765	1-B73:52047664	301	.	476.2	82.84	82.57	100
B73-chr1	52048964	52049165	1-B73:52049064	478	.	894.0	152.34	151.86	100
B73-chr1	52051426	52051627	1-B73:52051526	585	.	1148.4	165.35	164.83	100
B73-chr1	52051614	52051815	1-B73:52051714	554	.	1075.6	287.59	286.77	100
B73-chr1	52052639	52052840	1-B73:52052739	331	.	548.5	126.13	125.73	100
B73-chr1	52053031	52053232	1-B73:52053131	304	.	482.5	39.64	39.50	100
B73-chr1	52311363	52311564	1-B73:52311463	266	.	393.0	88.60	88.32	100
B73-chr1	52312352	52312553	1-B73:52312452	386	.	678.0	140.39	139.94	100
B73-chr1	52317651	52317852	1-B73:52317751	227	.	301.2	50.69	50.53	100
B73-chr1	52329026	52329227	1-B73:52329126	183	.	196.4	29.07	28.95	100
B73-chr1	52329391	52329592	1-B73:52329491	221	.	286.6	69.45	69.22	100
B73-chr1	52331544	52331745	1-B73:52331644	461	.	855.2	212.08	211.44	100
B73-chr1	52403794	52403995	1-B73:52403894	340	.	569.0	130.72	130.30	100
B73-chr1	52404335	52404536	1-B73:52404435	402	.	715.4	175.52	174.97	100
B73-chr1	52404498	52404699	1-B73:52404598	302	.	477.7	132.45	132.03	100
B73-chr1	52404826	52405027	1-B73:52404926	365	.	628.0	176.90	176.35	100
B73-chr1	52405216	52405417	1-B73:52405316	298	.	469.0	115.29	114.92	100
B73-chr1	52487361	52487562	1-B73:52487461	181	.	192.8	22.87	22.76	100
B73-chr1	52489332	52489533	1-B73:52489432	188	.	209.2	30.12	30.00	100
B73-chr1	52489579	52489780	1-B73:52489679	155	.	131.8	6.25	6.20	100
B73-chr1	52490216	52490417	1-B73:52490316	226	.	298.0	60.88	60.68	100
B73-chr1	52649564	52649765	1-B73:52649664	516	.	985.0	236.36	235.66	100
B73-chr1	52687978	52688179	1-B73:52688078	216	.	275.0	55.55	55.37	100
B73-chr1	52693552	52693753	1-B73:52693652	189	.	212.0	42.79	42.64	100
B73-chr1	52766946	52767147	1-B73:52767046	231	.	310.2	63.54	63.33	100
B73-chr1	52767533	52767734	1-B73:52767633	273	.	409.4	77.46	77.21	100
B73-chr1	52768747	52768948	1-B73:52768847	222	.	290.1	18.44	18.35	100
B73-chr1	52769049	52769250	1-B73:52769149	472	.	880.3	240.58	239.87	100
B73-chr1	52769118	52769319	1-B73:52769218	315	.	510.6	99.42	99.10	100
B73-chr1	52785565	52785766	1-B73:52785665	351	.	595.0	137.99	137.56	100
B73-chr1	52786307	52786508	1-B73:52786407	159	.	140.1	19.17	19.07	100
B73-chr1	52786625	52786826	1-B73:52786725	865	.	1809.9	999.00	999.00	100
B73-chr1	52790280	52790481	1-B73:52790380	1000	.	4223.0	999.00	999.00	100
B73-chr1	52791521	52791722	1-B73:52791621	271	.	405.1	108.32	107.97	100
B73-chr1	52791581	52791782	1-B73:52791681	728	.	1486.9	999.00	999.00	100
B73-chr1	52824976	52825177	1-B73:52825076	303	.	480.4	103.34	103.01	100
B73-chr1	52825333	52825534	1-B73:52825433	281	.	429.6	66.25	66.04	100
B73-chr1	52831004	52831205	1-B73:52831104	449	.	826.0	175.36	174.82	100
B73-chr1	52831152	52831353	1-B73:52831252	601	.	1185.0	315.25	314.38	100
B73-chr1	52831837	52832038	1-B73:52831937	435	.	792.7	213.22	212.57	100
B73-chr1	52832345	52832546	1-B73:52832445	212	.	266.3	24.68	24.57	100
B73-chr1	52851209	52851410	1-B73:52851309	295	.	462.0	114.44	114.07	100
B73-chr1	53035805	53036006	1-B73:53035905	191	.	216.7	29.19	29.07	100
B73-chr1	53036471	53036672	1-B73:53036571	175	.	177.7	19.33	19.23	100
B73-chr1	53036726	53036927	1-B73:53036826	196	.	227.7	37.63	37.49	100
B73-chr1	53145655	53145856	1-B73:53145755	500	.	947.0	212.25	211.60	100
B73-chr1	53146497	53146698	1-B73:53146597	200	.	237.4	41.58	41.44	100
B73-chr1	53146850	53147051	1-B73:53146950	266	.	392.6	86.70	86.43	100
B73-chr1	53185528	53185729	1-B73:53185628	257	.	371.7	77.38	77.13	100
B73-chr1	53185682	53185883	1-B73:53185782	567	.	1105.1	297.83	297.00	100
B73-chr1	53185966	53186167	1-B73:53186066	292	.	455.8	117.57	117.19	100
[truncated: 73,912 more rows]
